# Supplementary material for: Mapping mutational effects along the evolutionary landscape of HIV envelope
Source: eLife. 2018 Mar 28;7:e34420. doi: 10.7554/eLife.34420 (PMC5910023; doi:10.7554/eLife.34420)
Supplement: Figure 1—source data 1. [file elife-34420-fig1-data1.txt]

>A2.CY.94.94CY017_41.AF286237
ATGAGAGTGATGGGGACATATCAGCACTTGTGGAGAGGG------------GGCATCTTG
ATTTTGGGGATGTTAATAATGTGTAAAGCTACA---GATTTGTGGGTCACAGTATACTAT
GGAGTACCTGTGTGGAAAGATGCAGATACCATCCTATTTTGTGCATCAGATGCTAAAGCA
TATGATACAGAAGTGCATAATGTATGGGCCACACATGCCTGTGTACCCACAGACCCCAAC
CCACAAGAAATAAACCTGGAAAATGTAACAGAAAATTTTAATATGTGGAAAAATAACATG
GTAGAGCAGATGCAAGAAGATATAATCAGCTTATGGGATCAAAGCCTAAAGCCATGTGTA
AAATTAACCCCGCTCTGCGTCATTTTAAATTGTAGCAATGCCAATACCAGCACCCATAGC
AATAGC---AGTAGCACCCAGAGCCCCATTAATGAAGAAATAAAAAACTGCTCTTACAAT
ACTACCACAATACTAAGAGATAAGACACAAAAAGTTTATTCACTGTTTTATAGACTTGAT
GTAGTACAACTTGATGAAAGTAATACTCTGTATAGACTAATAAATTGTAATACCTCAACC
ATCACACAAGCGTGTCCAAAGGTAACCTTTGAGCCAATTCCTATACATTATTGTGCCCCA
GCTGGTTTTGCGATTCTAAAGTGTAAGGATCCGAGATTCAATGGAACAGGGTCATGCAAG
AATGTTAGCTCAGTACAATGTACACATGGAATTAAACCAGTAGCATCAACTCAACTGCTG
TTGAATGGCAGTCTAGCAGAAGGAGGGATAATGATTAGATCTGAAAATATTACAAACAAT
GCCAAAAACATAATAGTTCAGTTTACTAAGCCTGTACTAATTACTTGTATCAGACCCAAC
AACAATACAAGAAAAAGTATACGCTTT------GGACCAGGACAAGCCTTCTATACAAAT
GAA---ATAGGGGACATAAGACAAGCACATTGTAATATCAACAAAACATTATGGAATGAC
ACTTTACAAAAGGTAGCTGAACAATTAAGAGAGAAATTCCCT---AAGAAAACCATAATC
TTTACTAACTCCTCAGGAGGGGACCCAGAAATTACAACACTTAGTTTTAATTGTGCAGGA
GAATTTTTCTATTGCAATACAACAGGCCTGTTTAATGGTACGTGGTGGAACAATGGTACG
TGGAACGGGCCCTACACACCTAATAACACCAATGGAAGTATAATCCTCCCATGCAGAATA
AAACAAATTATAAACATGTGGCAGAGAGTAGGAAGAGCAATGTATGCCCCTCCCATTGCA
GGAATAATAAAGTGTACATCAAACATTACAGGAATAATATTGACAAGAGATGGTGGTAAC
AATGGGACT---AATGAGACCTTCAGACCTGGAGGAGGAGATATGAGGGACAATTGGAGA
AGTGAATTATATAAATATAAAGTAGTAAAACTTGAACCACTAGGAGTAGCACCTACCAGG
GCAAAAAGAAGAGTGGTGGAGAGAGAAAAAAGAGCAGTTGGACTGGGAGCTGTCTTCCTT
GGGTTCTTGGGAGCAGCAGGAAGCACTATGGGCGCGGCGTCACTAACGCTGACGGTACAG
GCCAGACAATTATTGTCTGGTATAGTGCAACAGCAAAGCAATTTGCTGCAGGCTATAGAA
GCTCAACAGCATCTGTTGAAACTCACAGTCTGGGGCATTAAACAGCTCCAGGCGAGGGTC
CTGGCTGTGGAAAGATACCTAAAGGATCAACAGCTCCTGGGAATTTGGGGCTGCTCTGGA
AAACTCATCTGCGCCACTACTGTGCCCTGGAACACTAGTTGGAGTAATAAGTCTCAGGAT
GAGATTTGGGACAACATGACCTGGTTGCAATGGGATAAAGAAATTAGCAATTACACAAAC
ATAATATATAGGTTACTTGAAGAATCGCAAAACCAGCAGGAAAAGAATGAGCAAGACTTA
TTGGCATTAGACAAATGGGCAGATTTGTGGAGTTGGTTCAACATTTCACACTGGCTGTGG
TATATAAGAATATTTATAATGATAGTAGGAGGCTTGATAGGATTAAGAATAGTTTTTGCT
ATAATTACTGTAGTAAATAGAGTTAGGCAGGGATACTCACCTGTGTCATTTCAGATCCCT
ACCCCAAGCCCAGAGGGTCCCGACAGGCCCAGAGGAACCGAAGAAGGAGGTGGAGAGCAA
GGCAGAGACAGATCGATTCGATTAGTGAACGGGTTCTTCGCACTTGCCTGGGACGACCTA
CGGAGCCTGTGCCTCTTCAGTTACCACCGCTTGAGAGATTGCATATTGATTGCAGCGAGG
ACTGTGGAACTTCTGGGACACCTGGGGTGGGAAGGTCTCAAGAATCTGTGGAATCTTCTG
TTATACTGGGGTCGGGAACTGAAGAATAGTGCTATTAGCTTATTTGATACTATAGCAGTA
GCAGTAGCTGAGTGGACAGATAGGGTTATAGAAATAGGGCAAAGAGCTTTCAGAGCTATT
CTCAACATACCTAGAAGAATCAGACAGGGCTTAGAAAGGGCTTTACTA
>A2.CM.01.01CM_1445MV.GU201516
ATGAAAGTGATGGGGACATGTCAACACTTGTGGAGATGG------------GGAATCTTG
ATTTTTGGGATGCTAATAATTTGTAAGGCTACA---AATTTGTGGGTCACAGTATACTAT
GGAGTACCTGTATGGAGAGATGCAGAGACCACCCTATTTTGTGCATCAGATGCAAAAGCA
TATGATAGAGAAGTACATAATGTCTGGGCCACACATGCCTGTGTACCCACTGACCCCAAC
CCACAAGAAGTAGACCTGAAAAATGTAACAGAAAATTTTAACATGTGGAAAAATAACATG
GTAGAGCAAATGCATGAAGATATAATCAATCTATGGGATCAAAGCCTAATGCCATGTGTA
AAACTAACCCCTCTCTGCGTCACTCTAAATTGTAGCGAAGTTAAAGAT------------
------------------------AACACCACGAAAGAAATGAAAAACTGCTCTTACTTA
ATGCCCACAGAACTAAAAGATAAGACACAGGAAGTCTATTCACTGTTTTATAAGCTTGAT
ATAGTACAAATTAATAGTGATACGCAGCCGTATAGACTAATACGTTGTAATACCTCAGTC
ATCACACAAGCCTGTCCAAAAGTAACCTTTGAGCCAATTCCTATACATTATTGTGCCCCA
GCTGGTTTTGCGATTCTAAAGTGTAAGGATAAGAAGTTCAATGGAACAGGGTCATGCCGG
AATGTTAGCTCAGTACAATGTACACATGGAATTAGGCCAGTAGTATCAACTCAACTGCTG
TTGAATGGCAGTCTAGCAGAAGAAGAAGTAATGATTAGATCTAAAAACTTTACAGACAAT
GCCAAAAACATAATAGTACAGTTTACTGAGCCTGTACAAATTAATTGTACCAGACCCAAC
AACAATACAAGAAAAAGTATACGCTTT------GGACCAGGACAAGCCTTCTATACAAAT
AATAAAATAGGGGATATAAGACAAGCACACTGTAATATCAGCAAAGCAGACTGGAATGTT
ACTTTACAAAAGGTAGTTAAACAATTACACAGCCACTTCCCTAATGCTACAACAATAATC
TTTAATAGCCCCTCAGGAGGGGACCTAGAAATTACAACACATAGTTTTAATTGTGGAGGA
GAATTTTTCTTTTGCAATACAACAGGCTTGTTCAATAGCACATGGACGAAAGAGGGCAAT
AGCACATGGAAAAAGAACGATAGTGAGTCAAATGACAATATAACACTCCAATGCAAAATA
AAACAGATTATAAACATGTGGCAGAGAGTAGGACGAGCAATGTATGCCCCTCCCATTGCA
GGAGTAATAAAGTGTATATCAAATATCACAGGAATGATCTTGACAAGAGATGGTGGGAAG
CGCAATGATAGTAGTGAGACCTTCAGGCCTGGAGGAGGAGATATGAGGGACAATTGGAGA
AGTGAATTATATAAGTATAAAGTAGTAAAAATTGAACCACTAGGAATAGCACCCACCAAG
GCAAGGAGAAGAGTGGTGGAGAGAGAAAAAAGAGCAGTTGGACTGGGAGCTGCTTTCCTT
GGGTTCTTGGGAGCTGCAGGAAGCACTATGGGCGCGGCGTCAATAACGCTGACGGTACAG
GCCAGACAATTATTGTCTGGCATAGTGCAACAGCAAAGCAATTTGCTGAAGGCTATAGAG
GCTCAACAGCAGCTGTTGAAACTCACGGTCTGGGGCATTAAACAGCTTCAGGCAAGAGTC
CTGGCTATAGAAAGATACCTACAGGATCAACAGCTCCTGGGACTTTGGGGCTGCTCTGGA
AAACTTATCTGCACCACTACTGTGCCTTGGAACTCTAGTTGGAGTAATAAAAATCAGAGT
CAGATTTGGGACAACATGACCTGGTTGGAGTGGGATAAAGAGATTAGCAATTACACAGAA
ACAATATACAAACTACTTGAAGACTCGCAGAACCAGCAGGAAAAGAATGAACAAGACGTA
TTGGCATTAGACAAATGGGCAAATTTGTGGAATTGGTTTAGCATAACAAACTGGCTGTGG
TATATAAAAATATTTATAATGATAGTAGGAGGCTTGATAGGATTAAAAATAGTTATTGTT
ATATTTTCTGTAATAAATAGAGTTAGGCAGGGATACTCACCTTTGTCGTTGCAGATCCCT
ACCCCACGCCCAGAGGGTCTCGACAGGCCAGAAAGAATCAAAGAAGGAGGTGGAGAGCAA
GACAGAGACACATCAGTTCGATTAGTGAGCGGATTCTTAGCACTTGCCTGGGACGATCTG
CGGAGCCTGTGCCTCTTCAGCTACCACCGCTTGAGAGACTGCATATCGATTGCAGCGAGG
ACTGTGACACTTCTGGGACACCTGGGGTGGGAGGGCATCAAATATCTGTGGAATCTTCTG
TTATATTGGGGTCGGGAACTGAAGAATAGTGCTGTTAATTTAGTTGATGCCATAGCAGTA
ACAGTAGCTGAGGGGACAGATAGGGTTATAGAACTAGGACAAAGAATTTGCAGAGCTATT
CTCAACATACCTACAAGAATCAGACAGGGCTTTGAAAGGGCTTTGCTA
>A1.ZA.09.MSM066.KF725913
ATGAGAGTGAAGGGGATATGGCAAAACTGGTGGGGATGG------------GGAATCTTG
ATTTTGGGAATGTTAATAATTTGTAGTGTTGCAGAAAACTTGTGGGTTACTGTTTACTAT
GGGGTACCTGTGTGGAAAGATACAGAGACCACCTTGTTTTGTGCATCAGATGCTAAAGCA
CATGAAGCAGAAGTACATAATGTCTGGGCCACACATGCCTGTGTACCCACAGACCCCAAC
CCACAAGAAATACCTTTGGTAAATGTGACAGAAAAGTTCAACATATGGAAAAATAACATG
GTAGAGCAGATGCAGACAGATATAATCAGTCTATGGGACCAGAGCCTAAAGCCATGTGTA
TCATTAACCCCTCTCTGCGTTACTTTAGATTGTAGTCATAACATCACATCAACCAATGCA
ACC---------------------CTTAAAGAAATAGAAATGGCAAACTGCTCTTTCAAT
ACGACCACAGAATTAAGGGATAAGCAACAGAAAGTGTATTCACTTTTTTATAAACTTGAT
ATAGTAAAACTTAATAATGGTAGTAAGCAGTTTAGATTAATACATTGCAATACCTCAACC
ATTACACAGGCTTGTCCAAAGGTATCCTTTGAACCAATTCCCATACATTATTGTGCCCCA
GCTGGTTTTGCGATTCTAAAGTGTAACGAGGTAGGGTTCAATGGATCAGGACTATGCAGG
AATGTCAGCACAGTACAATGTACACATGGAATCAGGCCAGTAATATCAACTCAATTGCTG
TTGAATGGCAGTCTAGCAGAAGGAGAGGTACAAATTAGATCTGAAAATATCACAAACAAT
GCCAAAACCATAATAGTGCAATTTAATGAGACTGTAGAAATTAATTGTACCAGGCCTAAT
AACAATACATTGAGAAGGGTAAGTATA------GGACCAGGACGAGCATTCTATGCAAGA
GATAGAATGGGAGATATAAGACAAGCACATTGCAATGTCAGTAGAGGAAAATGGAATCAA
ACATTACAAAGGGTAGTCTTACAATTAGAAAAACACTTTAAG---AACAAAACAATAAAG
TTTACTGAACCCTCAGGAGGGGACTTAGAAATTATGACACACAGTTTTAATTGTGGAGGA
GAATTTTTCTATTGTAATACATCAGGACTGTTTAATAGCACCTGGAGG---AATGGAACC
ATGCAGGAGCCAAACAGCACACAG---TTAAATGACACTATAACTCTCAAGTGCAGAATA
AGGCAAATTATAAATATGTGGCAGAGAGCAGGAAAAGCAATGTATGCCCCTCCCATCCAA
GGAAAAATACAGTGTAAATCAAATATTACAGGATTACTATTGACAAGAGATGGTGGTGCG
GAAAATAATGTACCTGAAATCTTCAGACCTGGAGGGGGAGATATGAGAGACAATTGGAGA
AGTGAATTATATAGGTATAAAGTAGTAAAAATTGAACCACTAGGAGTAGCACCCACCAAG
GCAAAGAGAAGAGTGGTGGAGAGAGAAAAAAGAGCAATTGGACTAGGAGCTGTCTTCATT
GGGTTCTTAGGAGCAGCAGGAAGCACTATGGGCGCGGCGTCAATAACGCTGACGGTACAG
GCCAGGCAATTATTGTCTGGCATAGTGCAACAGCAAGCCAACTTGCTGAGGGCTATAGAG
GCGCAACAACACCTGTTGAGACTCACGGTCTGGGGCATTAAACAGCTCCAGGCACGAGTC
CTGGCTGTGGAAAGATACCTAAAGGATCAACAGCTCCTAGGAACATGGGGTTGCTCTGGA
AAACTCATCTGCACCACTAATGTGCCTTGGAACTCTAGTTGGAGTAATAAATCTATGAAT
GAGATATGGGATAACATGACCTGGTTACAATGGGATAAAGAAATTGATAATTACACACAA
ATAATATATGGGCTAATTGAAGAATCGCAGATCCAGCAGGAAAGGAATGAAAAAGATTTG
TTGGCATTTGACAAATGGGCAAGTCTGTGGACATGGTTTGACATATCAAACTGGCTGTGG
TATATAAGACTTTTTATAATGATAGTAGGAGGCTTAATAGGATTAAGAATAATTTTTGCT
GTGCTTTCTATAATAAATAGAGTTAGGCAGGGATACTCACCTCTGTCGTTTCAGACCCTT
ACCCCAAGCCCAGGGGGTCCCGACAGGCTCGAAAGAACCGAAGAAGAAGGTGGAGAGCAA
GGCAGAACCAGATCGATTCAATTAGTGAGCGGATTCTTAGCACTTGCCTGGGACGATCTG
CGGAACCTGTGCCTCTTCAGCTACCACCGCTTGAGAGACTTCATCTTGATTGCAGCGAGG
ACTGTGGAACTTGTGGGACACCTGGGGTGGGAGGGCCTCAAGTATCTGTGGAATCTTCTA
CTGTATTGGGGTCGGGAACTGAAACTTAGTGCTATTAATTGCTTAGATACCCTAGCAATA
GCAACAGCTAACTGGACAGATAGGGTTATAGAATTAGTACAAAGCATTTGTAGAGCTTTT
CTCCACATACCTAGAAGAATCAGACAGGGCATCGAAAGGGCTTTGCTG
>A1.ZA.09.707PKE02N3.HM623589
ATGAGAGTGAGGGGGACATGTCAAGGCTGGTGGAGATGG------------GGGATTATG
ATCATTGGATTAATAATAATTTGTAGGGCTAAAGAAGACTTGTGGGTTACAGTTTATTAT
GGGGTACCTGTGTGGAAGGATGCAGAGACCACTCTATTTTGTGCATCAGATGCTAAAGCA
TATGATACAGAAAAACATAATGTCTGGGCAACACATGCTTGTGTACCCACAGACCCCAAC
CCACAAGAAATAGACCTAGACAATGTAACAGAAAATTTTAACATGTGGAAAAATGGCATG
GTAGATCAGATGCATAAAGATATAATCAACCTATGGGATCAAAGTCTAAAGCCATGTGTA
AAGTTAACCCCTCTCTGCGTTACCTTGAATTGCACTAACATTAACATCAACAACAGCACT
GACAATGGCACTTCTATCACTAATGAGATAGGAGACGAGATAAAAAACTGCTCTTACAAT
ATTACTACAGAATTTAGAGATAAGAGACGGAGAGTGTCTTCACTGTTTTATAGACATGAT
ATAATGCCAATTAATGAAGATAGTAGGACTTATATACTAATAAATTGTAATACCACAACC
ATTACACAGGCTTGTCCAAAGGTGTCCTTTGAACCAATTCCTATACACTATTGTGCCCCT
GCTGGTTATGCGATTCTAAAATGTAAGGACAAAGATTTCAATGGGACAGGACCATGCAAG
AATGTCAGCACAGTACAATGTACACATGGAATTAAGCCAGTGGTATCAACTCAACTGCTG
TTAAATGGCAGTCTAGCAGAAGGAGGGATAAAAATTAGATCTGAAAATATTACAAACAAT
GCCAAAACTATAATAGTACAGCTTGATACGCCTGTAAAAATTAATTGTAGCAGGCCCAAC
AACAATACAAGGGACAGGATAGGTATA------GGACCAGGACAAGCATTCTTTGCAAGT
AATAGGATTGGGAATATAAGACAAGCACACTGTAATATCAGTGCCTCAATATGGAATATG
ATTTTACAAAAGGTAGCTGAACAATTAGCCAAGCAGTTCCCT---AATAAAAACATAAGC
TTTACAAATCACTCAGGAGGAGACCTAGAAATTACATCACACACTTTTAATTGTGGAGGA
GAGTTTTTCTACTGCAACACATCAAGCTTGTTTAATAGGACATTTCCGGCCAACTACACG
TATAATAGGACTGCTGACAGCACACAGGGGAATACAACTATAACTATCCCATGCAGAATA
AAACAAATTATAAACATGTGGCAGAGAGTAGGACAAGCAATGTATGCCCCTCCCATTGAA
GGAGTAATAAGATGTGAATCAAACATTACAGGAATACTATTGACAAGAGATGGTGGGAAT
GAGACAAAT---GTAGAAGTCTTCAGACCAGAGGGAGGAAATATGAGGGACAATTGGAGA
AGTGAATTATATAATTACAAGGTAGTAAGAATTGAACCACTAGGAGTAGCACCCACCAGG
GCAAGGAGGAGAGTGGTGGAGAGAGAAAAAAGAGCAGTTGGACTGGGAGCTGTCTTCCTT
GGGTTCTTAGGAGCAGCAGGAAGCACTATGGGCGCGGCGTCAATAACGCTGACGGTACAG
GCCAGGCAATTATTGGCTGGCATAGTGCAACAGCAAAGCAATTTGCTGCAAGCTATAGAG
GCTCAACAGCATCTGTTGAAACTCACTGTCTGGGGCATTAAGCAGCTCCAGGCAAGAGTC
CTGGCTCTGGAAAGATACCTAAGGGATCAACAGCTCCTAGGAATTTGGGGCTGCTCTGGA
AAAACTATCTGCACCACTACTGTGCCTTGGAACTCTAGTTGGAGTAATAAATCTCAGGAG
GAGATTTGGGGAAACATGACTTGGTTGCAGTGGGATAAAGAAATTAGCAATTACACAGAC
TTAATATACGTGCTGCTTCAAGAGTCACAAAACCAGCAGGACAGGAATGAACAAGAGCTA
TTGGCATTGGACAAGTGGGCAAATCTGTGGAATTGGTTTGACATATCAAATTGGCTATGG
TACATAAGAATATTTATAATGGTAGTAGGAGGCTTAGTAGGCTTAAGAATAGTTTTTGCA
GTAATTTCTATAGTAAATAGAGTTAGGCAGGGATACTCACCTTTGTCATTGCAGACCCTT
ACCCCAAACCAAGAGGGACTCGACAGGCTCGGAAGAATCGAAGAAGGAGGTGGAGAGCAA
GGCAGAGGCAGATCGATACGATTGGTGAGCGGATTCTTCTCGCTTGCCTGGGACGACTTG
AGGAGCCTGTGCCTCTTCAGTTACCACCGATTGAGAGACTTAGTCTTGATTGCAGCGAGG
ATTGTGGAACTTCTGGGGAGCCTGGGACTGGAGGGCCTCAATTATCTGTGGAATCTTCTG
TTATACTGGGGGGGGGAGCTAAAAACTAGTGCTATTAGTCTATTTGATACCACAGCAATA
GCAGTAGCTAATTGGACAGATAGGGCTATAGAATTAGGACAAAGAATCTGTAGAGCTATC
CGTAACATACCTAGAAGAATAAGACAGGGCTTTGAAACAGCTTTGCTA
>A1.ZA.06.C.x.06.CF01_C8.KC863311
ATGAGAGTGATGGCGATATGTCAACACTTATTGAGCTGG------------GGGACTATG
ATCTTGGGGATATTAATGATCTGTAGTGCTGCAAACAACTTGTGGGTTACTGTCTATTAT
GGGGTACCTGTGTGGAGAGATGCAGAAACCACCTTATTTTGTGCATCGGATGCTAAAGCA
TATGATACAGAGGTACATAATGTCTGGGCTACACATGCTTGTGTACCCACAGACCCCGAC
CCACAAGAAATAGATTTAAAAAATGTGACAGAAGAGTTTAACATGTGGAAAAATAACATG
GTAGAGCAAATGCATACAGATATAATTAGTCTATGGGACCAAAGCCTAAAGCCATGTGTA
AAGTTAACCCATCTCTGCGTCACTTTAAATTGTAGCACTGCTAATGTTAATGTCACCGAT
TAC---------AACATCACGACGGGGGACAAGGAAGAAATAAAAAACTGCTCTTTCAAT
ATGACCACAGAACTAAGTGATAAGAAACAGAAAGTACATTCACTTTTTTATAGACTAGAT
GTAGTACCAATTAAACCTAGTTATAGTAATTATAGATTAATAAATTGTAATACCTCAGCC
ATTACACAAGCATGCCCAAAGGTAACCTTTGATCCAATTCCCATACATTATTGTGCTCCA
GCTGGTTTTGCGATCCTAAAGTGTAAGGATGATGGGTTCAATGGAACAGGACCATGCAAG
AATGTTAGCTCAGTCCAATGCACACATGGAATCAAGCCAGTAGTATCAACTCAATTGTTG
TTAAATGGCAGTCTAGCAGGAAAAGGGATAAGAATTAGATCTGAAAATATCACAGACAAT
ACCAAAACTATAATAGTACAACTTGACAAGCCTGTGAGGATTAATTGTACCAGACCTAAC
AACAATACAAGAAAAAGTATGCGTATA------GGACCAGGACAAACATTCTTTGCAACA
GGTGACATAGGGGATATAAGAAAAGCACATTGTAATATCAGTATATCAGAATGGAATGAG
ACTCTATACAAGGTAGCTGAACAGTTAGGAGGAATTATTGGT---AACAAAACAGTAAAA
TTTGCTAACTCCTCAGGAGGGGATCTAGAAATCACAACACATAGTTTTAATTGTGGAGGA
GAATTTTTCTATTGTAATACAACAGACCTGTTTAAGGGTACTTGGCAT---CCTGATAAT
AAAACTTGGAGTGATCCTTGGAATACATCAAATGTCAATATAACTATCCTATGCAAGATA
AAGCAAATTGTAAGGATGTGGCAGAGAGTAGAACAAGCAATGTATGCCCCTCCCATCCAA
GGAGTAATAAGCTGTTCATCAAACATTACAGGACTACTATTAACAAGCGATGGTGGTAGG
GATAATAGCAATACTGAAACCTTCAGACCTGGAGGAGGAAATATGAGGGACAATTGGAGA
AGTGAATTATATAAGTATAAAGTAGTAAAAATTGAACCACTAGGAGTAGCACCTACCCCG
GCAAGGAGAAGAGTGGTGCAGAGAGAAAAAAGAGCAGTTGGCCTAGGAGCTGTCTTCATT
GGGTTCTTAGGAGCAGCAGGAAGCACTATGGGCGCGGCGTCAGTGACGCTGACGGTACAG
GCCAGACAATTATTGACTGGTATAGTGCGACAGCAAAGCAATTTGCTGAAGGCTATAGAG
GCTCAACAACATCTGTTGAGACTCACAGTCTGGGGCATTAAACAGCTCCAGGCAAGAGTC
CTGGCTGTGGAAAGATACCTAAAGGATCAACAGCTCCTAGGAATTTGGGGCTGCTCTGGA
AAACTCATCTGCACCACTAATGTGCCCTGGAACTCTAGTTGGAGTAATAAAAATCAGAGT
GAGATATGGGATAACATGACCTGGCTGCAATGGGATAAAGAAATTAACAATTACACACAA
ATAATATATGACCTACTTGAAGAATCGCAGAACCAGCAAGAAAAGAATGAACAGGAATTA
TTGGCATTGGACAAGTGGACAAATCTGTGGAATTGGTTTAACATAACAAACTGGCTGTGG
TATATAAAAATATTTATAATGATAGTAGGAGGCTTAATAGGATTAAGAATAGTTTTTGCT
GTGCTTTCTATAATAAATAGAGTTAGGCAGGGATACTCACCTTTGTCATTTCAGATCCAC
AACCCAAACCCAGGGGGTCCCGACAGGCTCGGAAGAATCGAAGAAGAAGGTGGAGAGCAA
GACAGAGACAGATCGATTCGCTTAGTGAGCGGATTCTTAGCACTTGCCTGGGACGACCTG
CGGAGCCTGTGCCTCTTCAGTTACCACCACTTGAGAGACTTCATATTGATTGCCGCGAGG
ACGGTGGAAATTCTG------CGGGCCTGGGAGGGCCTCAAATATCTGTGGAACCTCCTG
CTATATTGGAGTCGGGAGCTGAAAATTAGTGCTATTAGTTTATTTGATACCATAGCAATA
GCAGTAGCTGGCTGGACAGATAGGGTTTTAGAAATAGGACAAGCAATTTGTAGAGCTATC
CTTCACATACCTAGAAGAATCAGACAGGGCCTTGAAAGGCTTTTGCTA
>A1.ZA.04.503_15344_T10_A1.KT183312
ATGAGAGTGAAGGGGATGTCTCAGCACTTGTTGAGATGG------------GGTACGATA
ATCTTGGGTATATTAATGATCTGTAGTGCTGCAGAAAACTTGTGGGTTACTGTTTACTAT
GGGGTGCCTGTATGGAAGGAAGCAACTACCACCCTATTTTGTGCTTCAGATGCTAAAGCA
TATGATACAGAGAAGCATAATGTCTGGGCTACGCATGCCTGTGTACCCACAGACCCCAAC
CCACAAGAAATGCATTTGGAAAATGTGACAGAAGAATTTAACATGTGGAAAAATGACATG
GTAGAGCAGATGCATACAGATATAATCAGTCTATGGGACCAAAGCCTACAGCCATGTGTA
AAGTTAACCCCTCTCTGTGTTACTTTAGATTGCCATGATGTCAGTCTCAGCAGTAACCAG
AATGGCAATAATGACAGTATCAGTAACATAAAAGAAGAAATAAAAAACTGCTCTTTCAAT
ACAACCACAGAACTATGGGATAAGAAACAGAAAGTATATTCACTCTTTTATAAACTAGAT
GTAGTAGCAATGAATGAAAGTAGTACTCAGTATAGATTAATAAATTGTAATACCTCAACC
ATCACACAGGCTTGTCCAAAGGTAACCTTTGAGCCAATTCCCATACATTATTGTGCTCCA
GCTGGTTTTGCGATTCTAAAATGTAATGACAAGAAGTTCAATGGAACAGGGCCATGCAAG
AATGTCAGCACAGTACAATGCACACATGGAATCAAGCCAGTAGTATCAACTCAACTGCTG
TTAAATGGCAGTCTAGCAGAAGAAGAGACAATGGTTAGATCTGAAAATATCACAAACAAT
ATCAAAAACATAATAATACAATTTAATGATTCTGTAGCAATTAGTTGTATCAGACCTGGC
AATAATACAAGAAAAAGTGTACGTATA------GGTCCAGGACAAGCATTCTATGCAACA
GGTGACATAGGGGATATAAGAAAAGCATATTGTAATGTCAGTAGAGTAACATGGAATACA
ACTTTACAAAAGGTAGCCAAACAATTATCAAAATACTTTGAG---AACAAAACAATAACA
TTTAATAGCACCACAGGAGGGGATCTAGAAATTACAATGCATAGCTTTAATTGTGGGGGA
GAATTTTTCTATTGTGACACATCAGGTCTGTTTAATGGCAGTTGGAGTGAAAATAGCACT
TGGAATAGCACTATGGAG---------GCAAATAGCACAATTATACTCCCATGTAGAATA
AAGCAAATTATAAATATGTGGCAGAGAACAGGACGAGCAATGTATGCCCCTCCCATCCAA
GGAACAATACAGTGTACATCAAACATCACAGGATTAATATTAACAAGAGATGGTGGTGAG
AAAAACAATACTGAAGAAATCTTCAGACCTGGAGGAGGAGATATGAGGGACAATTGGAGG
AGTGAATTATATAAATATAAAGTAGTAAAAATTGAACCACTAGGAGTAGCACCCACCAGG
GCAAAGAGAAGAGTGGTGGAGAGAGAAAAAAGAGCAGTTACACTAGGAGCTGTATTCATT
GGGTTCTTAGGAGCAGCAGGAAGCACTATGGGCGCGGCGTCAGTGACGCTGACGGTACAG
GCCAGACAATTATTGTCTGGCATAGTGCAACAGCAAAGCAATTTGCTGAGGGCTATAGAG
GCTCAACAGCATATGTTGAAACTCACGGTCTGGGGCATTAAACAGCTCCAGGCAAGAGTC
CTAGCTGTGGAAAGATACCTAAGGGATCAACAGCTCCTAGGAATTTGGGGCTGCTCTGGA
AAAATCATCTGCACCACTAATGTGCCCTGGAATTATAGTTGGAGTAATAAATCCTATCAT
GAGATATGGGACAACATGACCTGGCTACAATGGGATAAAGAAATTGACAATTACACACAG
ATAATATATAGTCTAATTGAAGAATCACAGATCCAGCAAGAAAAAAATGAGCAAGACTTA
TTGGCATTGGACAAGTGGGCAAGTCTGTGGAATTGGTTTAACATAACAGAATGGCTGTGG
TATATAAGAATATTTATAATGATAGTAGGAGGCTTAATAGGATTAAGAATAGTTTTTGCA
GTGCTCTCTATAATAAATAGAGTTAGGCAGGGATACTCACCTTTGTCTTTTCAGACCCAT
ACCCCAGCCCCCAGGGAACTCGACAGGCTCGGAGGAATCGAAGAAGAAGGTGGAGAGCAA
GACAGAAGCAGATCGATTCAATTAGTGAGCGGGTTCTTAGCACTTGCCTGGGACGACCTA
CGGAGCCTGTGCCTTTTCAGCTACCACCGATTGAGAGACTGCGTCTTGATTGTTGCGAGG
ACTGTGGAACTTCTGGGACACCGGGGGTGGGAAGGCCTCAAGTATCTGGGAAATCTCCTG
AGATATTGGGGTCGGGAACTGAAACTTAGTGCTATCAATTTGCTTGATACCATAGCAATA
GCAGTAGCTGGCTGGACAGATAGGGTTATAGAAATAGGACAAAGAGTTGGTAGAGCTATT
CTTAACATACCTACAAGAATTAGACAGGGCTTTGAAAGGGCTTTGCTA
>A1.ZA.01.TV314.FJ647148
ATGAGAGTGAGGGGGATATGGCAGCACTTATTGGGATGG------------GGAATTATG
ATCTTGGGGATGATTATAATGTGTAGTACTGCAGACAACTTGTGGGTTACTGTTTACTAT
GGGGTACCTGTGTGGAAAGATGCAGAGACCACCCTATTTTGTGCATCAGATGCTAAAGCA
TATGAGAAAGAAGTGCATAATGTCTGGGCTACACATGCCTGTGTACCCACAGACCCCAAC
CCACAAGAAATACATTTGGTAAATGTGACAGAAAATTTTAATATGTGGAAAAATAAAATG
GTAGAGCAGATGCATGCAGATATAATCAGTCTATGGGACCAAAGCCTAAAGCCATGTGTA
AAGCTAACCCCTCTCTGTGTAACTTTAAATTGTACCAATGCCAATATCACCTATGTCAGT
ACCAACGCCTATGTCACTGTCAACGGCACAACGGAAGAAATAAAAAACTGCTCTTATAAT
ATGACCACAGAACTAAGGGATAAGAAACAGAAAGTATATTCACTTTTTTATAGACTTGAT
GTAGTACAGATTAATAAAGATAGTGGTGAGTATAGATTAATAAATTGTAATACCTCAGCC
ATTACACAAGCTTGTCCAAAGGTCTCCTTTGAGCCAATTCCCATACATTATTGTGCTCCA
GCTGGTTTTGCGATCCTAAAATGTAATGAGGAGGAGTTCAACGGAACAGGGCCATGCAAG
AATGTCAGCTCAGTACAATGCACACATGGAATCAGGCCAGTAGTATCAACTCAACTGCTG
TTAAATGGCAGTCTAGCCCAAGGAGAGGTAAAAATTAGATCTGAAAATATCTCAGACAAT
GCTAAAACCATAATAGTACAATTTAACCAGTCTGTAATAATTAATTGTACCAGACCTAGC
AACAATACAAGGAGAAGTGTACGTATA------GGACCAGGACAAGCATTCTATGCAACA
GGTGAGATAGGGGACATAAGGAAAGCACATTGTAATGTCAGTGAATCAGAATGGAATAAA
GCTTTACAACAGGTAGCTACACAATTAGGAAGATACTGGAGT---AACAAAACAATAATT
TTTAATAGCTCCTCAGGAGGGGATTTAGAAATTACAACACATAGTTTTAATTGTGGAGGA
GTATTTTTCTATTGTAATACATCAGGTCTGTTTAGTAGCAGGTGGTTCACTAATGGCACT
AACAGCACGGAGTCAAAT---------GGCACAGGCAATATAACTCTCCAATGCAGGATA
AAGCAAATTATAAATATGTGGCAGAGAGTAGGACAAGCAACGTACACCCCTCCCATCCAA
GGAGAAATAAGGTGTAGATCAAACATTACAGGACTACTATTAACAAGAGATGGTGGGATT
AACACAACA---GAGGAAATCTTCAGACCTGGAGGGGGAAATATGAAGGACAATTGGAGA
AGTGAATTATATAAGTATAAAGTAGTAAAAATTGAACCACTAGGAGTAGCACCATCCAAG
GCAAAGAGAAGAGTGGTGGGAAGAGAAAAAAGAGCAGTTGGACTGGGAGCTGTATTCATT
GGGTTCTTGGGAGCAGCAGGAAGCACTATGGGCGCGGCGTCAGTGACGCTGACGGTACAG
GCCAGACAATTATTGTCTGGCATAGTGCAGCAGCAAAGCAATTTGCTGAGGGCTATAGAG
GCTCAACAGCATCTGTTGAAACTCACAGTCTGGGGCATTAAACAGCTCCAGGCAAGAGTC
CTGGCTCTAGAGAGATACCTAAGGGATCAACAGCTCCTAGGAATTTGGGGCTGCTCTGGA
AAACTCATTTGCGCCACTAATGTGCCTTGGAACTCTAGTTGGAGTAATAAATCTTATAAT
GAAATATGGGATAACATGACCTGGCTGCAGTGGGATAAAGAAATTGACAATTACACAGAA
ACAATATATAGGCTAATTGAAGAATCGCAAAACCAGCAGGAAAGGAATGAACAAGACTTA
TTGGCATTGGACAAGTGGACAAATCTGTGGAGTTGGTTTGACATATCGAACTGGCTGTGG
TATATAAAAATATTTATAATGATAGTAGGAGGCTTAATAGGATTAAGAATAGTTTTTGCT
GTGCTTTCTATAATAAATAGAGTTAGGCAGGGATACTCACCTTTGTCATTTCAGACCCAT
ACCCCAAACCCAGGGGGACTCGACAGGCCCGAAAGAACAGAAGAAGAAGGTGGAGTGCAA
GGCAGAGACAGATCGATTCGATTAGTCAGCGGATTCTTAGCTCTTGCCTGGGACGATCTG
AGGAGCCTGTGCCTTTTCAGCTACCACCGCTTGAGAGACTTCATATTGATTGCAGCGAGG
ACTGTGGAACTTCTGGGACACCTGGGGTGGGAAGGAATCAAGTATCTGGGGAATCTCCTG
TTGTATTGGATTCGGGAACTAAAGAATAGTGCTATTAATTTGCTTGATACCATAGCAATA
GCAGTAGCTGGCTGGACAGATAGGGTTATAGAAGTAGGACAAAGATTTGGTAGAGCTATT
CTCCACATACCTAGAAGGATCAGACAAGGACTTGAAAGAGCTTTACTA
>A1.US.x.HCPI_13_01.GU367412
ATGAGAGTGAAGGGGATATATGCACCCTTGTGGAGGTGG------------GGGATTATA
TTCTTTGGAATGATAATAATTTGTAAGGCTACAGAAAATTTGTGGGTCACGGTCTACTAT
GGGGTACCAGTGTGGAGAGACGCAGAGACCACCCTATTCTGTGCATCAGATGCTAAAGCA
TATGATCAAGAAGCACATAATGTTTGGGCTACACACGCCTGTGTACCCACAGACCCCAAC
CCACAAGAAATAGATTTAGAAAATGTGACAGAAGAGTTTAACATGTGGAAAAATAACATG
GTGGAGCAGATGCATACAGATATAATCAGTCTATGGGACCAAAGCTTAAAGCCATGTGTA
AAATTAACCCCTATCTGCGTTACTTTAAACTGTGAAAACGTCACCATCAATGCCAATGCC
------------AATGTCACGAATGAAATGGGAGAAGAAATAAAAAACTGCTCATACAAT
ACAACTACAGAGCTAAGAGATAAGAAACAAAAGGTATATTCACTTTTTTATAGACTGGAT
ATAGTACAAATGAATAGTAGTAATAGTGAGTATAGACTAATAAATTGTAATACCTCGGCC
ATTACACAGGCTTGTCCAAAGGTATCTTTTGAGCCAATTCCCATACATTATTGTGCCCCA
GCTGGTTTTGCGATTCTAAAGTGTAAGGATAAGAAATTCAATGGAGCAGGGCCATGTAGA
AATGTCAGCACAGTACAATGCACACATGGAATCAGGCCAGTAGCATCAACTCAACTGCTG
TTGAATGGCAGTCTAGCAGAAGAAGAGGTAATGATTAGATCTGAAAATTTCTCAAACAAT
GCCAAAACCATAATAGTACAGCTTGTTAATCCTGTAGAAATTAATTGTACCAGACCCAAC
AACAATACAAGAAAAAGTGTACGCATA------GGACCAGGACAGGCATTCTATGCAACA
GGTGACATAGGGAATATAAAAAAGTCATCTTGTACTGTCAATAAAACAGAATGGAATAAA
GCTTTACAAGAGGTAGCTAAAAAGTTAAAACAACACCTTAAT---AAAACAACAATAAAA
TTTGCTGAATCCTCAGGAGGGGATTTAGAAATTGCAACACATAGCTTTAATTGTGGAGGA
GAATTTTTCTATTGTGATACATCAGGCCTGTTTAATAGTACTTGGAATGACACTGCCACC
AATCAGACTTTTGAT------------GCAAATAGCAATATAACTCTTCAATGTAAAATA
AGACAAATTGTACGTATGTGGCAGAGAATAGGACAAGCATTGTATGCCCCTCCCATTCAA
GGAGTAATAAGCTGTAAATCAAACATTACAGGGCTGCTACTAACAAGAGATGGT---ATG
AATGAGAGT---AGTGAGACGTTCAGACCTCAAGGAGGAAATATGAAGGACAATTGGAGA
AGTGAATTATATAAATATAAAGTAGTAAAAATTGAACCACTAGGAATAGCACCCACCAGG
GCAAAGAGAAGAGTGGTGGAGAGAGAAAAAAGAGCAGTTGGACTGGGAGCTGTCTTCTTT
GGGTTCTTGGGAGCAGCAGGAAGTACTATGGGCGCGGCGTCAATAACGCTGACGGCACAG
GCCAGACAATTATTGTCTGGTATAGTACAACAGCAGAGCAATCTGCTGAGGGCTATAGAG
GCTCAACAGCAACTGTTGAAACTCACAGTCTGGGGCATTAAACAGCTCCAGGCAAGAGTC
CTGGCTGTGGAAGGGTACCTAAAGGATCAACAGCTCCTAGGAATTTGGGGTTGCTCTGGA
AAACTCATCTGCACCACTAATGTGCCCTGGAACTCTAGTTGGAGTAATAAATCTCAGAGT
GAAATATGGGATAGTATGACCTGGCTGCAATGGGATAAAGAAATTGGCAATTACACAAAC
ATAATATATGATCTACTTGAAGAATCGCAGATCCAGCAGGAAAAGAATGAACAAGACTTA
TTGGCATTGGACAAATGGGCAAATCTGTGGAATTGGTTTGACATATCAAATTGGTTATGG
TATATAAAAATATTTATAATGATAATAGGGGGCTTAATAGGATTAAGAATAGTTTTTACT
GTGCTTTCTATAATAAATAGAGTTAGGCAGGGATACTCACCTCTATCATTTCAGACCCAT
ACCCCAAACCCAAGGGGTCTCGACAGGCCCGAAAGAATCGAAGAAGGAGGTGGAGAGCAA
GGCAGAGACAGATCGATTCGATTAGTGAACGGATTCTTAGCACTTGTCTGGGACGACCTT
CGGAGCCTGTGCCTTTTCAGCTACCACCGCTTGAGAGACTTCACCTTGATTGCAGCGAGG
ACTGTGGAACTTCTGGGACACCTGGGGTGGGAGGGCCTTAAGTATCTGTGGAATCTTCTG
TTATATTGGGGAAGGGAACTAAAAAGCAGTGCTATTTCTTTGCTTGATGCTACAGCAATA
GCAGTAGCTGAGTGGACAGATAGGGTTATAGAAGTAGGACAAAGGGTTGGTAGAGCTCTT
CTCCACATACCTAGAAGAATCAGACAGGGCTTCGAAAGGGCTTTGATA
>A1.UG.99.99UGG03379.AF484493
ATGAGAGTGACGGGGATATATCCTTGCTGGTGGAAATGG------------GGAATTATG
ATCTTGGGGATGATAATAATTTGTAATGCAAACCACCCTTTGTGGGTCACGGTCTACTAT
GGGGTACCTGTGTGGAAAGAAGCAGCTACCACCCTATTTTGTGCATCAGATGCTAAAGCA
CATGATACAGAAGCGCATAATGTCTGGGCTACACATGCCTGTGTACCCACAGACCCCAAC
CCACAAGAAATAAATTTGGTCAATGTGACAGAAAAGTTTAACATGTGGAAAAATAACATG
GTAGAGCAGATGCATGAAGATATAATCAGTCTATGGGACCAAAGCCTACAGCCATGTGTA
AAGTTAACCCCTCTCTGCGTCACGTTAGAGTGTAATCATACCACCAATAACATCACCAAT
GAT------ATCAATAGTACAGTTAACATGAAAGAAGAAATAAAAAACTGCTCTTTCAAT
ATGACCACAGAACTAAGAGATAAGAAACAGAAAGTATATTCACTTTTTTATAAACTTGAT
ATAGTACAAATGAAAGAAAATACCAGTAGGTATAGATTAATAAATTGTAATACCTCAGCC
ATTACACAAGCTTGTCCAAAGGTAACCTTTGAGCCAATTCCCATACATTATTGTGCCCCA
GCTGGTTTTGCGATCCTAAAGTGTAATGACAAGGAGTTCAATGGAACAGGGCTATGCAAG
AATGTCAGCACAGTACAATGCACACATGGAATCAAGCCAGTGGTATCAACTCAACTGCTG
TTAAATGGCAGTCTAGCAGAGGGTGAGATAAGAATTAGATCTGAAAATATCTCAGACAAT
GCTAAAACCATAATAGTACAACTTGTCAAGTCTGTACCAATTAAGTGTATCAGACCTAAC
AACAATACAAGAAAAAGTATACGTATA------GGACCAGGACAAACATTCTATGCAGGT
GAT---ATAGGGGATATAAGACAAGCACATTGTAATGTCAGTAGGTCAGATTGGAATAAA
ACTTTACATCAGGTAGCTACACAATTAAGACAATACTGGAAC---AGCAGCATAATAATC
TTTACTAACTCCTCAGGAGGGGATTTAGAAATTACAACACATAGTTTTAATTGTGGAGGA
GAATTTTTCTATTGTAATACATCAGGCCTGTTTAATAATACTTACACTACTGACAGCATA
GAGTCAAATGACACGGAG---------CCAGATGCAAATATAACTCTTCCATGCAGAATA
AAGCAAATTATAAATATGTGGCAGAGAGTAGGACAAGCAATATATGCCCCTCCCATCCAA
GGAGTAATAAAGTGTGAGTCAAACATCACAGGACTACTATTAACAAGAGATGGTGGTACT
AACAGTACTAGTACTGAAACCTTCAGACCTGGAGGAGGAGATATGAGGGACAATTGGAGA
AGTGAATTATATAAGTATAAAGTAGTACAAGTTGAACCAATAGGAGTAGCACCCACCAGG
GCAAAGAGAAGAGTGGTGGAGAGAGAAAAAAGAGCAGTTGGAATAGGAGCTGTACTCCTT
GGGTTCTTAGGAGCAGCTGGAAGCACAATGGGCGCGGCGTCAATAACGCTGACGGTACAG
GCCAGACAGTTATTGTCTGGCATAGTGCAGCAGCAAAGCAATTTGCTGAGGGCTATAGAG
GCTCAACAGCAACTGTTGAGACTCACTGTCTGGGGCATTAAACAGCTCCAGGCAAGAGTC
CTGGCTGTGGAAAGATACCTAAAGGATCAACAGCTCCTAGGAATTTGGGGCTGCTCTGGA
AAACTCATCTGCACCACTAATGTGCCCTGGAACGCTAGCTGGAGTAATAAATCTTATGGG
GAGATATGGGATAACATGACCTGGCTGCAATGGGATAAAGAAATTAGCAATTACACAAAC
ATAATATATAAGCTAATTGAAGAATCGCAGAACCAGCAGGAAAAGAATGAACAAGACTTG
TTGGCATTGGACCAGTGGGCAAGTCTGTGGAATTGGTTTGACATAACAAAATGGCTGTGG
TACATAAAAATATTTATAATGATAGTAGGAGGTATAATAGGATTAAGAATAGTTCTTGCT
GTGCTTTCTGTAATAAATAGAGTTAGGCAGGGATACTCACCTCTGTCGTTTCAGACCCAT
ACCCCAAACCCAGGGGGACTCGACAGGCCCGAAAGAACCGAAGAAGAAGGTGGAGAGCAA
GACAGAACCAGATCGATTCGCTTAGTCAGCGGATTCTTAGCACTTGCCTGGGACGACCTG
CGGAGCCTGTGCCTCTTCAGCTACCACCGCTTGAGAGACTTCGTCTTGATTGCTGCGAGG
ATTGTGGAACTTCTGGGACACCTGGGGTGGGAAAGACTCAAGTATCTGGGGAATCTCCTG
CTGTATTGGGGTCGGGAACTAAGAATTAGTGCTATTAGTTTGTATGATACCATAGCAATA
ACAGTAGCTGGCTGGACAGATAGGGTTATAGAAAGAGGACAAAGACTTGGTAGAGCTCTT
ATCCACATACCTAGAAGAATCAGGCAGGGCTTAGAAAGGGCTTTACTA
>A1.UG.98.120MPC01.EU852954
ATGAAAGTGATGGGGATATGGCAAAACTTGTGGAGATGG------------GGAACTATG
ATATTGGGGATGATAATAATTTGTAGTGCTGCACAAAACTTGTGGGTTACTGTCTACTAT
GGGGTACCTGTGTGGAAAGACGCAGCCACCACCTTGTTTTGTGCGTCAGATGCAAAAGCA
TATGAAACAGAAATGCATAATGTCTGGGCTACCCATGCCTGTGTACCTACAGACCCCAAC
CCACAAGAAATAGATTTAGTAAATGTGACAGAAGAGTTTAACATGTGGAAAAATAACATG
GTAGAGCAGATGCATACAGATATAATCAGTCTATGGGACCAAAGCCTAAAGCCATGTGTA
AAATTAACCCCTCTCTGCGTTACTTTAGAGTGTTACAACAATGTCACCGCTATTAATGGC
ACCTTT---GAGAATACCACCCATAAAATAACAAAGGAAATGATGAACTGCTCTTTCAAT
ATGACCACAGAAGTAAGAGATAGGCAAAAGAAAGTATCTTCACTTTTCTATAGACTGGAT
GTAGTACCAGTTGCTGCAAACAACAATCTGCATAGATTAATAAATTGTAATACCTCAGCC
ATTACACAGGCTTGTCCAAAGGTATCCTTTGAGCCAATTCCCATACATTATTGTACCCCA
GCTGGTTTTGCGATTCTAAAGTGTAAGGATGAGGAGTTCAATGGAACAGGGCTATGCAAG
AATGTTAGCACAGTGCAATGCACACATGGAATCAAGCCAGTAGTGTCAACTCAACTGCTG
TTAAATGGCAGTCTAGCAGAAGGAGAGGTAATGATTAGATCTGAAAATATCACAGACAAT
GCCAAAAACATAATAGTACAATTTAACCAGTCTGTACCAATTAATTGTACCAGACCTGGC
AACAATACAAGAGAAAGTATACACATA------GGACCAGGACAGGCATTCTATACAACA
GGTGCCATAGGGGATATAAGACAAGCACATTGCAATGTCAGCAGAGCAAAATGGAATGAA
ACTTTGCAAAGGGTAGTCAAAAAATTAGGAACACACTTTAAG---AACAAAACAATAATC
TTTACTAAACCTGCAGGAGGAGATCCAGAAATAACAGCACATAGTTTTAATTGTGGAGGA
GAATTTTTCTATTGTAACACATCAGGCCTGTTTAATAGCACCTGGTATACAAATAATACC
AGCGTGCAGGAGACAAATAGCACGGGGACAAATGACACTATAATTCTCCAATGTAGAATA
AAGCAAATTATAAATATGTGGCAGGAAGTAGGACGAGCCATGTATGCTCCTCCCATCAGG
GGAGTAATAAGGTGTGAATCAAACATTACAGGAATGATATTAACAAGAGATGGGGGTGTG
AGTGTTAACGAGACTGAGGTCTTCAGACCTGGAGGAGGAGATATGAGGGATAATTGGAGA
AGTGAATTGTATAAGTATAAAGTAGTAAAAATTGAACCACTAGGAGTAGCACCTACCAAG
GCAAAGAGAAGAGTGGTGGAGAGAGAAAAAAGAGCAATTACTATAGGAGCTGTCTTCCTT
GGGCTCTTAGGAGCAGCAGGAAGCACTATGGGCGCAGCGTCAATAACGCTGACGGCACAG
GCCAGACAATTATTGTCTGGTATAGTGCAACAGCAAAGCAATTTGCTGAGGGCTATAGAG
GCTCAACAACATCTGTTGAAACTCACGGTCTGGGGCATTAAACAACTCCAGGCAAGAGTC
CTGGCTGTGGAAAGATACCTAAAGGATCAACAGCTCCTAGGAATTTGGGGCTGCTCTGGA
AAACTCATCTGCACCACTAATGTGCCTTGGAATTCTAGTTGGAGTAATAAATCCCTGAAT
GAGATATGGGACAACATGACCTGGCTGCAATGGGATAAAGAAATTAGCAACTACACACAG
ATAATATATGGGCTAATTGAAGAATCACAGAACCAGCAGGAAAAGAATGAACTAGACTTA
TTGGCATTGGACAAGTGGGCAAGTCTGTGGAATTGGTTTGACATAACAAACTGGCTGAGG
TATATACAAATATTTATAATGATAGTAGGAGGCTTAATAGGATTAAGAATAGTTTTTGCT
GTGCTTTCTGTAATAAATAGAGTTAGGCAGGGATACTCACCTGTGTCATTCCAGATCCAT
ACCCCCAACCCAAGGGATCTCGACAGACCCAGAGGAATCGAAGAAGGAGGTGGAGAGCAA
GACAGAGACAGATCGATTCGATTAGTGAGCGGATTCTTGGCACTTGCCTGGGAGGATCTG
CGGAACCTGTGCCTCTTCAGCTACCACCGATTGAGGGACTTCATCTTGATTGCAGCGAGG
ACTGTGGAACTTCTGGGACACCTGGGGTGGGAGGGCCTCAAGTATTTGGGGAACCTTCTA
CTATATTGGGGTCGGGAACTAAAAATTAGTGCTGTTAGTTTGCTTGATACCATAGCAATA
GTAGTAGCTGGGTGGACAGATAGGGTTATAGAAATAGGACAAAGAATTGGTAGGGCTATC
CTTAACATACCTACAAGAATCAGACAGGGCTTCGAAAGGGCTTTGCTA
>A1.UG.97.368MPc02.EU853062
ATGAGAGTGATGGGGACATGTCAGCGCTTATTGAGATGG------------GGGACTATA
ATCTTGGGAATGATATTGATCTGTAGTACTACAGAAAGATTGTGGGTTACTGTTTATTAT
GGGGTACCTGTGTGGAAAGATGCAGACACCACCTTATTTTGTGCATCAGATGCTAAAGCA
TTTGAGAGAGAAGTGCATAATGTCTGGGCTACACATGCCTGTGTACCCACAGACCCCAAC
CCACAAGAACTATCTTTGACAAATGTGACAGAAAAGTTTAACATATGGAAAAATAACATG
GTAGAGCAGATGCATGAAGATATAATCAGTCTATGGGACCAAAGTCTAAAGCCATGTGTA
AAGTTAACCCCTCTCTGTGTCACTTTAAATTGTGCTGAGGTCACAGACAGAACGAATGTC
TCC---------GTCGTCCAGGAGAACATGAAAGGAGAAATAAAAAATTGCTCTTTCAAT
ATGACCACAGAGCTAAGAGATAAGGTGAAGAAAGTACATTCACTTTTTTATAAATTTGAT
GTAGTACAAATTGATAAGAATAGTAGTGAGTATACATTAATAAATTGTAATACCTCAACC
ATTACACAGGCTTGTCCAAAGGTATCCTTTGAGCCAATTCCCATACATTATTGTGCCCCA
GCTGGTTTTGCGATCCTAAAGTGTAGAGATGAAGAGTTCAATGGAACAGGGCTATGCCAG
AATGTCAGCACAGTACAATGCACACATGGAATCAGGCCAGTAGTATCAACTCAACTGCTG
TTAAATGGCAGTCTAGCAGAAGAAAACATAACAATTAAATCTGAAAATATCACAAATAAT
GCTAAAACCATAATAGTGCAACTTACCAAGCCTGTAATAATTAATTGTACCAGACCTAAC
AACAATACAAGAAAAGGTGTACACATA------GGACCAGGACAAGCATTCTTTGCAGCA
GGTGACATAGGAAACATAAGGCAAGCATATTGTACGGTCAATGCATCAGAATGGAATAAC
ACTTTACAACAGGTAGCTGAACAATTAAGGAAACATTGG------AACACAACAATAATC
TTCACTAACTCCTCAGGAGGGGATGTAGAAATTACAACACATAGTTTTAATTGTGGAGGA
GAGTTTTTCTATTGTAATACATCAGACCTGTTTAATAGCACTTGGTACTTAAATGGCACT
AGCACTTGGTACAATGGCACTGCACCGTTAAATGGTAATATAACTCTCCCATGCAGAATA
AAGCAAATCATAAGGATGTGGCAGAGAACAGGACAAGCAATGTATGCCCCTCCCATTCAA
GGAAAAATAGAATGTGTATCAAACATTACAGGACTCCTATTAGTAAGAGATGGTGGGAAT
GATGAGAATAAAGATGAAAAATTCAGACCTGGAGGAGGAGATATGAAGGACAATTGGAGA
AATGAATTATATAGGTATAAAGTAGTAAGAGTTGAACCACTAGGAGTAGCACCCACCAAG
GCAAGGAGAAGAGTGGTGGGGAGAGAAAAAAGAGCAGTTGGAATAGGAGCTGTGTTCCTT
GGGTTCTTAGGAGCAGCAGGAAGCACTATGGGCGCGGCGTCAATAACGCTGACGGAACAG
GCCAGACAATTATTGTCTGGTATAGTGCAACAGCAAAGCAATTTGCTGAGGGCTATAGAG
GCTCAACAGCAACTGTTGAAACTCACAGTCTGGGGCATTAAACAGCTCCAGGCAAGAGTC
CTGGCTGTGGAAAGATACCTAAGGGATCAACAGCTCCTAGGAATTTGGGGCTGCTCTGGA
AAACTCATCTGCACCACTAATGTGCCTTGGAACTCTAGTTGGAGTAATAAATCTCAGGAG
GAGATATGGGAGAACATGACCTGGCTACAATGGGATAAAGAAATTGACAATTACACACAA
ATAATATATGAGCTACTTGAAAAATCGCAGAACCAGCAGGAAAAGAATGAACAAGACTTA
TTGGCATTGGACAAGTGGGCAAGTCTGTGGACTTGGTTTGACATAACAAAATGGCTGTGG
TATATAAAGATATTTATAATGCTAGTAGGAGGCTTAATAGGATTAAGAATAGTTTTTGCT
GTAATTTCTATAATAAATAGAGTTAGGCAGGGATACTCACCTTTGTCGTTTCAGACCCTT
GCCCCAAACCCCACGGGTCTCGACAGGCCCGGAAGAATCGAAGAAGAAGGTGGAGAGCCA
GGCAGAGGAAGATCGATTCGATTAGCGAGCGGATTCTTAGCACTTGCCTGGGAAGACCTG
CGGAGCCTGTGCCTCTTCAGCTACCACCGCTTGAGAGACTTCATCTTGATTGTAGCGAGG
ACTGTGGAACTTCTGGGACACCTGGGGTGGGAAGGACTCAAGTATCTGGGGAATCTCCTG
TTGTATTGGAGTCGGGAGATAAAAAGTAGTGCCATCAATTTGGTTGATACCATAGCAATA
GCAGTAGCTGACTGGGCAGATAGGGTTATAGAAATAGGACAAAGAATTGGTAGAGCTATT
CTCCACATACCTAGAAGAATCAGACAGGGCTTTGAAAGGGCTTTGCTA
>A1.UG.11.DEMA110UG009.KF716486
ATGAGAGTGAGGGGGATATGGCAGGGCTTATTAACATGG------------GGAACTATG
ATCTTGGGGATGATAATAATCTGTAATGCTGCTCAAAACTTGTGGGTTACTGTCTACTAT
GGGGTACCTGTGTGGAAAGACGCAGAGACCACCCTGTTTTGTGCGTCAGATGCTAAAGCA
TATGAAACAGAGAAGCATAATGTCTGGGCTACACATGCCTGTGTACCCACAGACCCCAAC
CCACAAGAAATACATTTGGAAAATGTAACAGAAGAATTTAACATGTGGAAAAATAATATG
GTAGAGCAGATGCATACAGATATTATCAGTCTATGGGACCAAAGCCTAAAGCCATGTGTA
AGGTTAACTCCTCTCTGTGTTACTTTAAGCTGTACCAATGCTAAAAGCGGCAGCACTGGG
AAC------AGCAGCAGCACGGTGGAAGGGGAGGGAGAAATAAAAAATTGTTCTTTCAAT
ATGACCACAGAACTAAGGGATAGGAAAAGGAGAATGTATGCACTTTTTTATAAACTTGAT
CTACAACAAATTAATGAAAATAATAGTTACTATAGCTTAATAAATTGTAATACCTCAGCC
CTTACACAGGCTTGTCCAAAGGTATCCTTTGAGCCAATTCCCATACATTATTGTGCTCCA
GCTGGTTTTGCGATCCTAAAGTGTAGGGATGAGGAGTTCAATGGAACAGGGCCATGCAAG
AATGTCAGCACAGTACAATGCACACATGGAATTAAGCCAGTAGTATCAACTCAATTGCTG
TTAAATGGCAGTCTAGTAAAAGGAGAGGTAAGAATTAAATCTGAAAATATTTCAGAAAAT
CATAAAAACATAATTGTACACCTTACAAAGCCTGTATCAATTAGGTGTATCAGACCTAAC
AACAATACACGAACAAGTGTACGTATA------GGGCCAGGACAAGAATTCTTTACAAGT
AAG---ATAGGGAATATAAGACAAGCATACTGTAACGTCAGTAAATCAGAATGGGAGAAC
ACTTTACAACAGGTAGCTACACAATTAAGAAAATACTGG------AACAAAACAATAAAA
TTTACTCCGGTCTCAGGAGGGGATGTAGAAATTACAACACATAGTTTTAATTGTGGAGGA
GAATTTTTCTATTGTAATACATCAAGTCTGTTTAATAGTACTTGGGACCTTAATGCTACT
AGGGAAGAT------------------AGCACGGAGAACATAACTCTCCCATGCAGAATA
AAGCAAATCATAAATATGTGGCAAAGAGTAGGACAAGCAATGTATGCCCCTCCCATCGAA
GGAATAATAAGATGTGACTCAAACATTACAGGACTACTCTTAACAAGAGATGGTGGGAAT
AGTAGTACAACTCAGGAAATCTTCAGACCTATAGGAGGGGATATGAAAGATAATTGGAGA
AATGAATTATACAAGTATAAAGTAGTAAAAATTGAACCTCTGGGAGTAGCACCCTCCTGG
GCAAGGAGAAGAGTGGTGGAGAGAGGAAAAAGAGCAGTTGGAATAGGAGCTGTATTCCTT
GGGTTCTTAGGAGCAGCAGGGAGCACTATGGGCGCAGCGTCAATAACGCTGACGGTACAG
GCCAGGCAATTATTGTCTGGCATAGTGCAACAGCAAAGCAATTTGCTGAAGGCTATAGAA
GCTCAACAACAACTGTTGAGACTCACGGTCTGGGGCATTAAACAGCTCCAGGCAAGAGTC
TTAGCTGTGGAAAGATACCTAAAGGATCAACAGCTCCTAGGAATTTGGGGCTGCTCTGGA
AAACTCATCTGCACCACTACTGTGCCCTGGAACTCTAGTTGGAGTAACAAAACTTACAAT
GAAATATGGGACAACATGACCTGGCTGCAATGGGATAAAGAAATTAGCAATTACACAGAG
GAGATATACAGGCTAATTGAAGCATCACAGATCCAGCAGGAAAAGAATGAACAAGACTTA
TTGGCATTGGACAAGTGGGCAAGTCTGTGGAGTTGGTTTGACATATCAAATTGGCTGTGG
TATATAAAGATATTTATAATGATAGTAGGAGGCTTAATAGGATTAAGAATAGTTCTTGCT
GTGCTTTCATTAATCAATAGAGTTAGGCAGGGATACTCACCTCTATCGTTTCAGACCCTT
ACCCCAAGCCCCAGGGGACCCGACAGGCCCGAAAGAATCGAAGAAGAAGGTGGAGAGCAA
GGCAGAGACAGATCGATTCGATTAGTCAGCGGATTCTTAGCGCTTGTCTGGGAGGACCTG
CGGAGCCTGTGCCTCTTCAGCTACCACCGCTTGAGAGACTTCGGATTGATTGCAGCAAGG
ACTGTGGAACTCCTGGGACACCTGGTGTGGGAGGGACTCAAGTATCTGTGGAATCTCCTG
TTGTATTGGAGTCAGGAGCTAAAAACTAGTGCTATTGATTTGTTTAACACCACAGCAATA
GCAGTAGCTGGCTGGACAGATAGGATTATAGAAATAGGGCAAAGAATTGGTAGAGCTATC
CTCAACGTACCTACAAGAATCAGGCAGGGCTTAGAAAGGGCTTTACTA
>A1.UG.09.M160b_p1.JF680921
ATGAGAGTGATGGGGACATGGCAAAACTTGTGGAGGTGG------------GGAACTATG
ATCTTGGGGATGATAATAATTTGTAGTACTGCAGAAGACTTGTGGGTTACTGTCTACTAT
GGGGTACCTGTATGGAAAGAAGCAAATGCCACCTTATTTTGTGCATCTGATGCTAAAGCA
TATGATCAAGAAGTGCATAATGTCTGGGCTACACATGCCTGTGTACCCACAGACCCCAAC
CCACAAGAAATATATTTGCAAAATGTGACAGAAGATTTTAACATGTGGAAAAATAACATG
GTAGAACAGATGCATACAGATATAATTAGTCTATGGGACCAAAGCTTAAAGCCATGTGTA
CAATTAACACCTCTCTGCGTTACTTTAGATTGTAGCCATACTATCTCCTATATTAACAAC
ACCCATATGGATAACGATACCAGAAAAATACTAGAAGAAATGAAAAACTGCTCTTTCAAT
ATGACCACAGAATTAAGAGATAAGAAACAGAAAGTGTATTCACTTTTCTATAGACTTGAT
ATAATAGAAATTGATAAAAATAATAGTAGTTATAGATTAATAAATTGTAATACCTCAGCC
ATTACACAAGCTTGTCCAAAGGTAACCTTTGAGCCAATTCCCATACATTATTGTGCCCCA
GCTGGTTTTGCAATTTTAAAGTGTAATGAGATAGGGTTCAATGGAACAGGACCATGCAAG
AATGTCAGCACAGTACAATGTACACATGGAATCAAGCCAGTAGTATCAACTCAACTGCTG
TTAAATGGCAGTCTAGCAGAACAAAATGTAGTAATTAAATCTGAAAATATCACAGACAAT
GCCAAAAACATCATAGTACAATTTAATGAGTCTGTAGTAATTAATTGTACCAGACCTAAC
AACAATACAAGAAAGAGTGTACGTATA------GGACCAGGACAATCATTCTATGCGACA
GGTGAAATAGGGAATATAAGACAAGCACACTGTACTGTCAATAGAACAAAATGGATAAGA
GCTTTACAAAAAGTAGCCACACAATTAGGCAAAAACTTTAAGAACAAAACAAAAATAATC
TTTACTAGCCCCTCAGGAGGAGATGTAGAAATTACAACACATAGTTTTAATTGTCAAGGA
GAATTTTTCTATTGTAACACATCAGGCCTGTTTAATAGCACTTGGACTAAGAATAGCAGC
ACTAACACTTGGAATAGTACTGACAACAGTGACCATAATATAACTCTCCAATGCAAAATA
AAGCAAATTATAACCATGTGGCAGAGGACAGGGCAGGCAATGTACGCCCCTCCCATCCCA
GGAATAATAAACTGTGTGTCAAACATTACAGGACTACTATTAACAAGAGATGGTGGTGAG
GAGAGTAACGATAATGAAACCTTCAGACCTATAGGAGGAAATATGAAGGATAATTGGAGA
AGTGAACTATATAAATATAAAGTAGTAAAAATTGAACCACTAGGAGTAGCACCCACCAAG
GCAAAGAGAAGAGTGGTGCAGAGAGAAAAAAGAGCAGTTGGACTGGGAGCTGTCTTCATT
GGGTTCTTAGGAGCAGCCGGAAGCACTATGGGCGCGGCGTCAATAACGCTGACGGTACAG
GCCAGACAATTATTGTCTGGCATAGTGCAACAGCAAAACAATTTGCTGAGGGCTATAGAC
GCTCAACAGCATCTGTTGAAGCTCACGGTCTGGGGCATTAAACAGCTCCAGGCAAGAGTC
CTGGCTATGGAAAGATACCTACATGATCAACAGCTCCTAGGAATTTGGGGCTGCTCTGGA
AAACTCATCTGCACCACTACTGTGCCCTGGAACTCTAGTTGGAGCAATAAATCTCAGGAT
GAGATATGGAACAAAATGACCGGGCTGCAATGGGATAAAGAAGTTAGCCAATACACAAAC
ACAATATATAACCTACTTGAAGAATCACAGAACCAGCAGGAAAAGAATGAACAAGAATTA
TTGGCATTAGATGAGTGGGCAAATCTATGGAATTGGTTTGACATATCAAAATGGCTGTGG
TATATAAAAATATTTATAATAATAGTAGGAGGCTTAATAGGATTAAGAATAGTTTTTGCT
GTACTTTCTATAATAAATAGAGTTAGGCAGGGATACTCACCTCTGTCGTTTCAGACCCTT
ACCCCAAGCCCAGGGGATCTCAACAGGCCCGGAGGAATCGAAGAAGAAGGTGGAGAGCAA
GGCAGAACCAGATCGATTCGATTAGTCAGCGGATTCTTAGCACTTGCCTGGGACGATCTG
CGGAGCCTGTGCCTCTTCAGCTACCACCACTTGAGAGACTTCATCTTGATTGCAGCGAGA
ACTGTGGAACTTCTGGGACGCCTGGGGTGGGAAGGCCTCAAGTATCTGGGGAATATTCTA
CTGTATTGGGGCCGGGAACTGAAAATTAGTGCTATTAGTTTGCTTGATACCATAGCAATA
ACAGTAGCTGGCTGGACAGATAGGATTATAGAAATAGGACAAAGATTTTGTAGAGCTATT
CTCAACATACCTAGAAGAATCAGACAAGGCTTTGAGAGGGCTCTGCTA
>A1.UG.09.DEMA109UG017.KP109490
ATGAAAGTGAGGGGGATATGTCAACACTTATTGAGATGG------------GGAACTATG
ATCTTGGGGATGATAATAATCTGTAGTGCTGTAGAAGACTTGTGGGTTACTGTCTATTAT
GGGGTACCTGTGTGGAAAGACGCAGAGACCACCTTATTTTGTGCATCAGATGCTAAAGCA
TATGAGACAGAAAAGCATAATGTCTGGGCTACACATGCCTGTGTACCCACAGACCCCAGC
CCACAAGAAATACCTTTGGAAAATGTGACAGAAGAGTTTAATATGTGGAAAAATAACATG
GTAGAGCAGATGCATACAGATATAATCAGTCTATGGGACCAAAGTCTAAAGCCATGTGTA
AAGTTAACCCCGCTCTGCGTCACTTTAAATTGTAACAATATCAATGCCACGAGCAGCAAT
GCCACACCGGGCAATGACACAGCTAATAACAAGGAAGAAATAACAAACTGCTCTTTCAAT
ATGACTACAGAAGTAAGGGATAAGAAAAAGCAAGTACATTCACTTTTTTATAAACTTGAT
GTAGTACAAATAGGAAATAATAGTAGCGAGTATAGATTAATAAATTGTAATACCTCAGTC
ATTACACAGGCGTGCCCAAAGGTAAACTTTGAGCCAATTCCCATACATTACTGTGCTCCA
GCTGGTTTTGCGATCCTAAAGTGTAGGGATGAACAGTTCAATGGAACAGGGCTGTGCAAG
AATGTCAGCACAGTCCAATGCACACATGGAATCAAGCCAGTAGTATCAACTCAACTGCTG
TTAAATGGCAGTCTAGCACAAAAAGAGGTACAAATTAGATCTGAAAATATCACAAACAAT
GCCAAAAATATAATAGTACAATTTGCCAAGCCTGTGGAAATTAATTGTACCAGACCTAGT
AATAATACAAGAAAAAGTATACATATA------GGACCAGGACAAGCCTTCTATGCAACA
GATGCCATAGGGGATACAAGACAAGCACATTGTAACGTCAGTAAAGAAAAATGGAATAAG
ACTTTAGAAGAAGTAGCTAAACAATTAAAGAAACACTTT------AACAAAACAATAATA
TTTGCTAACTCCGCAGGAGGGGATCTAGAAATCACAACACATAGTTTTAATTGCAGAGGA
GAATTTTTCTACTGTAATACATCAGGCCTGTTCAATAGCACTTGGAATAACACCTCGCAG
GCAAATAGCTCGGAG------------TTAAAGGGCAATATAACTCTCCCATGCAAAATA
AAACAAATTATCAGGATGTGGCAAAGAACAGGACAAGCAATGTATGCCCCTCCCATCCAA
GGAGTAATAAATTGTGTATCAAACATTACAGGACTACTATTAACAAGAGATGGTGGGGAG
GAGGACAATAGTACTGAAACCTTCAGACCTGGAGGAGGAGATATGAGGGATAATTGGAGA
AGTGAATTATATAAGTATAAAGTAGTAAAAATTGAACCAGTAGGAGTAGCACCCACCAAG
GCAAGGAGAAGGGTGGTGGAGAGAGAAAAAAGAGCAGTTGGAATAGGAGCTGTCCTCCTT
GGATTCTTAGGAGCAGCAGGAAGCACTATGGGCGCGGCGTCAATAACGCTGACGGTACAG
GCCAGACAGTTATTGTCTGGTATAGTGCAGCAGCAAAGCAATTTGCTGAGGGCTATAGAG
GCTCAACAACAACTGTTGAAACTCACGGTCTGGGGCATTAAACAGCTCCAGGCAAGAGTC
CTGGCTGTGGAAAGATTTCTAAAGGATCAACAGCTCCTAGGAATTTGGGGCTGCTCTGGA
AAACTCATCTGCACCACTAATGTGCGTTGGAACTCTAGTTGGAGTAATAAAAGTCAAAGT
GAAATATGGGACAACATGACCTGGCTACAATGGGATAAAGAAATTAACAATTACACAGAA
ATAATATATAAACTACTTGAAGAATCGCAAAATCAGCAGGAAAAGAATGAACAAGACTTA
TTGGCATTGGACCAATGGGCGAGTTTGTGGAGTTGGTTTGACATAACAAAATGGCTGTGG
TATATAAAAATATTTATAATGATAGTAGGAGGCTTAATAGGATTAAGAATAGTTTTTGCT
GTGCTTTCTGTACTAAAGAGAGTTAGGCAGGGATACTCACCTTTGTCATTTCAGACCCAT
ACCCCAAGCCCAAGGGATCTCGACAGGCCCGAAAGAATCGAAGAAGGAGGTGGAGAGCAA
GGCAAAGACAGATCGATTCGATTAGTGAGCGGATTCTTAACAATTGTCTGGGACGATCTC
TGGAACCTGTGCCTCTTCAGCTACCACCGCTTGAGAGACTTAACCTTGATTGTCACGAGG
GCTGTGGAACTTCTGGGACACCTGGGGTGGGAAGGCCTCAAGTATCTGTGGAATCTCCTG
GTATATTGGGGCCAGGAACTAAAAACTAGTGCTATTAGCTTGTTTGATACCTTAGCAATA
GCAGTAGCTGGCTGGACAGATAGGGTTATAGAAATAGGACAAAGAATTGGTAGAGCTTTT
CTCCACATACCTAGAAGAATTAGACAGGGCTTTGAAAGGGCTTTGCTA
>A1.UG.07.p191084.JX236669
ATGAGAGTGATGGAGAGATATCCAAACTTG---------------------GGTACTATA
ATCTTGGGAATGATATTGATCTGTAGTGCTACAGAAAACTTGTGGGTGACTGTCTACTAT
GGGGTACCTGTGTGGAGAGATGCAGAGACCACCTTATTTTGTGCATCAGATGCTAAAGCA
TACGACACAGAAATGCATAATGTCTGGGCTACACATGCCTGTGTGCCCACAGACCCCAAC
CCACAAGAAATAGATTTGGAAAATGTGACAGAAAAGTTTAACATGTGGAAAAATAATATG
GTAGAGCAGATGCATACAGATATAATCAGTCTATGGGACCAAAGCCTAAAGCCATGTGTA
AAATTAACCCCTCTCTGTGTTACTTTAAACTGTACTGCCATAACAAATGACACGAGAGGA
AATGAA---GGAATAAACAGGACAGTAGAAACAACTGAAATGACAAACTGCTCTTTCAAT
ATGACCACAGAATTAAGGGATAGGAAAAAGAAAGTAAATGCACTTTTTTATAAACTTGAT
ATAGTACAAATTGGTGAAAGTAGTAGTCAGTATAGATTAATAAATTGTAATACCTCAGTC
ATTACACAAGCTTGTCCAAAGGTAACCTTTGAGCCAATTCCTATACATTATTGTGCCCCA
GCTGGTTTTGCGATCCTAAAGTGTAAGGATAAGGAGTTCAATGGAACAGGGACATGCAGG
AATGTCAGCTCAGTACAATGCACACATGGAATCAAGCCAGTAGTATCAACTCAACTGCTG
TTAAATGGCAGTCTGGCAGAAGGACAGGTAAAAATTAGATCTGAAAATATTTCAGACAAT
GCTAAAACCATAATAGTACAACTTAATGAGTCTGTACCAATTAATTGTACCAGACCTAAC
AACAATACAAGACGAGGTATACATTTA------GGACCAGGACAGACATTCTTTGCAACA
GAC---ATAGGGGATATAAGGCAAGCACATTGTAATGTCAGTGAGTCAAAATGGAATAAA
GCTTTACAAGAGGTAGTTAAACAATTAAGACAACACTGG------AACAAAACAATAATC
TTTAAAAGCTCCTCAGGAGGGGATCTAGAAATTACAACACATAGTTTTAATTGTGGAGGA
GAATTTTTCTACTGTAATACATCAGGCCTGTTTAATAGCACTTGGAACATTGCTGGGAAC
AGGACAAATGACACGAAG---------TCAAATGAAACTATAACTCTCCCATGCAGAATA
AAGCAAATTGTAAATGTGTGGCAGAGAGTAGGACAAGCAATATATGCCCCTCCCATCGCA
GGAGTAATAAGATGTAACTCAAACATTACAGGATTACTATTAGTAAGAGATGGTGGAGCT
ACTAACAATACTGATGAAACCTTCAGGCCTGGAGGAGGAAATATGAGGGACAATTGGAGA
AGTGAATTATATAAGTATAAAGTAGTAAAAATTGAACCACTAGGAGTAGCACCCACCAGG
GCAAGGAGAAGAGTGGTGGAGAGAGAAAAAAGAGCAGTTGGACTGGGAGCTGTATTCATT
GGGTTCTTAGGAGCAGCAGGAAGCACTATGGGCGCGGCGTCAGTGACGCTGACGGTACAG
GCCAGACAATTATTGTCTGGCATAGTGCAACAGCAAAGCAATTTGCTGAGGGCTATAGAG
GCTCAACAGCATCTGTTGAAGCTCACGGTCTGGGGCATTAAACAGCTCCAGGCAAGAGTC
CTGGCTGTGGAAAGATACCTAAAGGATCAACAGCTCCTAGGAATTTGGGGCTGCTCTGGA
AAACTCATCTGCCCCACTACTGTGCCCTGGAACTCTAGTTGGAGTAATAAATCTCAGAAT
GAGATATGGGATAACATGACCTGGTTGCAATGGGATAAAGAAATTAGCAATTACACACAA
TTAATATATAGCCTAATTGAAGAATCACAGAACCAGCAGGAAAAGAATGAACAAGAGTTA
TTGGCATTGGACAAGTGGGCAAGTCTATGGAATTGGTTTGACATATCAAAATGGCTGTGG
TATATAAGGATATTTATAATGATAGTAGGAGGCTTAATAGGATTAAGAATAGTTTTTACT
GTGCTTTCTATAATAAATAGAGTTAGGCAGGGATACTCACCTTTGTCGTTTCAGACCCAT
CCCCCAAGCCCAACGGGTCCCGACAGACCCGGAAGAATCGAAGAAGAAGGTGGAGAGCAA
GGCAGAGACAGATCGACGCGATTAGTGAGCGGATTCTTAGCACTTGCCTGGGACGACCTG
AGGAGCCTGTTCCTCTTCAGCTACCACCACTTGAGAGACTTAATCTTGATTGTTGCGAGG
GCTGTGGAACTTCTGGGACACCTGGGCTGG---------------------AATCTTCTG
CTGTACTGGAGTCGGGAACTAAAAATTAGTGCTCTTAATTTGCTTGACACTATAGCAATA
GCAGTAGCTGGCTGGACAGATAGGGTCATAGAAATAGGACAAAGAATTTGCAGAGCTATT
CGCAACATACCTAGAAGAATTAGACAGGGCGCCGAAAGGGCTTTTCTA
>A1.UG.07.PP6_F3_B2.HM027824
ATGAGAGCGATGGGGATATGGCAAAACTTGTTGAGATGG------------GGAACTATG
GTCTTGGGAATGATAATAATTTGTAGTGCTACAAACAACTTGTGGGTTACTGTCTATTAT
GGGGTACCTGTATGGAAAGAAGCAGAGACCACCTTATTTTGTGCATCAGATGCGAAAGCA
TATGATAAAGAAGTGCATAATGTCTGGGCTACGCATGCCTGTGTACCTACAGACCCTAAC
CCACAGGAAATAAAATTAGAAAATGTGACAGAAAATTTTAACATGTGGAACAATAGCATG
GTAGAGCAAATGCATACAGATATAATCAGTCTATGGGACCAAAGCCTAAAGCCATGTGTA
AAGTTAACCCCTCTCTGTGTTACTTTAGAGTGCTCTAATGTCACCAACAAGGGCACCAAC
AGCACTAATACCACCCTTGCCAGTGACATGGTAGGAGAAATAAAAAACTGCTCTTTCAAT
ATGACCACAGAATTAAGGGATAAAAATCAGAAAGTACATTCACTTTTTTATAAACTAGAT
ATAGTATCAATTAATGGCAGCAATAGTAGTTATAGATTAGTGAATTGTAATACCTCAACC
ATTAAACAGGCTTGTCCAAAAGTAACCTTTGAGCCAATTCCCATACATTATTGTGCCCCA
GCTGGTTTTGCGATTCTAAAGTGTGGTGATACAGGGTTCAATGGGACAGGATGGTGCCGC
AATGTCAGCACAGTACAATGCACACATGGAATCAAGCCAGTAGTATCAACTCAACTGCTG
TTAAATGGCAGTCTAGCAGAAGAACAGGTAGTGATTAGATCTGAAAATATCACAAACAAT
GCCAAAAACATAATAGTACAATTTGCCAGGCCTGTACAAATTAATTGCACCAGACCTAAC
AACAATACAAGAAGAGGTATACGTATA------GGACCAGGACAATCATTCTATGCAACA
GATGACATAGGGGATATAAGGCAAGCACATTGTAATGTCAGTAGGACAGAATGGAATAAA
ACTCTGCAAGAGGTAGCCAGTCAATTAAGTACACTCTTTGGG---AACAGAATAATAAAC
TTTACTAGCCCATCAGGAGGAGATCTAGAAATAACAACACATAGTTTTAATTGTAGAGGA
GAATTTTTCTATTGTAACACATCAGGTCTGTTTAATAGCACGTGGAATGGTACCCAAATG
ATGGAGCCAAATAGCACAGAA---AACATTAATGATACTATAACTCTTAAATGCAGAATA
AAGCAAATTATACATATGTGGCAGAGAGTAGGACAAGCAATATATGCCCCTCCCATCAAA
GGAGTGATAAGATGTAACTCAAACATTACAGGACTAATATTAACAAGAGATGGTGGGACT
GAAGGGAATAGCAGTGAAACCTTCAGACCGGGAGGAGGTGATATGAGGGACAATTGGAGA
AGTGAATTATATAAGTATAAAGTAGTAAAAATTGAACCACTAGGAGTAGCACCTACCAAG
GCAAGGAGAAGAGTGGTGGAGAGAGAAAAAAGAGCAATCGGACTGGGAGCTGTCTTCCTT
GGGTTCTTAGGAGCAGCAGGAAGCACTATGGGCGCGGCGTCAATAACGCTGACGGCACAG
GCCAGACAATTATTGTCTGGCATAGTGCAACAGCAAAGCAATTTGCTGCAGGCTATAGAG
GCTCAACAGCATCTGTTGAAACTCACAGTCTGGGGCATTAAACAGCTCCAGGCAAGAGTC
CTGGCTGTGGAAAGATACCTAAAGGATCAACAGCTCCTAGGAATTTGGGGTTGCTCTGGA
AAACTCATCTGCACCACTAATGTGCCCTGGAACTCTAGTTGGAGTAATAAATCCCTGAGT
GAGATATGGGACAACATGACCTGGATGGACTGGGATAAAGAAATTGGCCAGTACACACAG
GTCATATATAATCTACTTGAGAAATCGCAGAACCAACAGGAAATGAATGAACAAGACTTA
TTGGCATTGGACAAGTGGGCAAGCCTGTGGAATTGGTTTGACATATCAAACTGGCTGTGG
TATATAAAAATATTTATAATGATAGTAGGAGGCTTAATAGGATTAAGAATAGTTTTTGCT
GTGCTTTCTATAATAAATAGAGTTAGGCAGGGATACTCACCTTTATCATTCCAGACCCAC
CCCCCAATCCCAAGGGAACTCGACAGGCCCGGAAGAATCGAAGAAGAAGGTGGAGAGCAA
GACAGAGACAGATCGATTCGATTAGTGAGCGGATTCTTAGCACTTGCCTGGGACGATCTG
CGGAGCCTGTGCCTCTTCAGCTACCACCGATTGAGAGACTTCATCTTGATTGCAGCGAGG
ACTGTGGAACTTCTGGGACACCTGGGGTGGGAAGGCCTCAAATATCTGGGGAATCTTCTA
ATATATTGGGGTCAGGAGCTAAAAACTAGTGCTACTAGTTTGCTTGATACCATAGCAGTA
GTAGTAGCTGGGTGGACAGACAGGGTTATAGAAATAGGACAAAGACTTGGTAGAGCTTTT
CTTCACATACCTAGAAGAATTAGACAGGGCTTTGAAAGGGCTTTGCTA
>A1.UG.07.191955_A11.HM215272
ATGAGAGCGAGGGGGACATGTCAAGACTGGTGGATATGG------------GGGACTATG
ATCTTGGGGATGTTAATAATTTGTAGTGCTGCAGGAAACTTGTGGGTTACAGTCTACTAT
GGGGTACCTGTGTGGAAAGATGCAGAGACCACCTTATTTTGTGCATCAGATGCTAAAGCA
TATAGTACAGAAAAGCATAATATCTGGGCTACACATGCCTGTGTACCCACAGACCCCAAC
CCACAAGAAATAGATTTGGAAAATGTGACAGAAAAGTTTAACATGTGGAAAAATGGCATG
GTAGAGCAGATGCATACAGATATAATTAGTATATGGGACCAAAGCCTACAGCCATGTGTA
AAGTTAACCCCTCTCTGTGTTACTTTAATTTGTATCGATATTGCCAATGACACAAGCCGC
------------AATGTCACTGTTGAAATGAAAAGAGAAATACAAAACTGCTCTTACAAT
GTGACCACAGAAGTAAGAGATAAAAAACAGAAAGTATATTCACTTTTTTATAAAGTTGAT
ATAGTGCAAATTAGTAATAATAGCAGTGAGTATAGATTAATAAATTGTAATACCTCAGTC
ATTAAACAAGCTTGTCCAAAGGTAACCTTTGAGCCAATTCCCATACATTATTGTGCTCCA
GCTGGTTATGCGATCCTAAAGTGTAAGGATGATAAGTTCAATGGAACAGGGCTATGCAAA
AATGTCAGCACAGTACAATGCACACATGGAATCAAACCAGTAGTGTCAACCCAACTGCTG
TTAAATGGCAGCCTAGCAGAAGAAGAGGTAATCATTAGATCTGAAAATATTAACAACAAT
GCCAAAACGATAATAGTGCAACTATACCAGCCTGTAAAAATTAATTGTACTAGACCTGGC
AATAATACAAGGAAAAGTGTACATATA------GGAACAGGACAAGCATACTTTGCAACA
GGTGACATAGGGGATATAAGACAAGCATATTGTAAGGTTAATAAATCAGAATGGAATAAC
ACTTTACAACAGGTAGTTGCACAATTAAGAAAACATTGG------AACAAAACTATAATC
TTTAATAGCTCCTCAGGAGGAGATTTAGAAATTACAACACATCGCTTTAATTGTGGAGGA
GAATTTTTCTATTGTAATACATCAAGCCTATTTAATAGTACTTGGTGGAGCAACAACAGC
AACAACACTGACAGTGAGGAGTCAGGGTTAAATGACACTATAACTCTCCAATGCAGAATA
AAGCAAATTATAAATATGTGGCAGAGAGTAGGACAAGCAATGTATGCCCCTCCCATCCAA
GGAGTAATAAGGTGTGAGTCAAACATCACAGGAATACTATTAACAAGAGATGGTGGGGAT
AATAACAATGAAAGTGAAACCTTCAGACCTGTAGGAGGAGATATGAGGGACAATTGGAGA
AGTGAATTATATAAATATAAAGTAGTAAAAATTGAACCATTAGGAGTAGCACCCACAGAG
GCAAGGAGAAGAGTGGTGGGAAGAGGAAAAAGAGCAGTTGGAATGGGAGCTATGTTCCTT
GGGTTTTTGGGAGCAGCTGGGAGCACTATGGGCGCGGCGTCAATAACGCTGACGGTACAG
GCCAGACAATTATTGTCTGGCATAGTGCAACAGCAAAGCAATTTGCTGAGGGCTATAGAG
GCTCAACAGCATCTGTTGAAACTCACTGTCTGGGGCATTAAACAGCTCCAGGCAAGAATC
CTGGCTGTGGAAAATTACCTAAAGGACCAACAGCTCCTAGGAATTTGGGGCTGCTCTGGA
AGACTCATCTGCACCACTAATGTGAAATGGAACTCTACTTGGAGTAATAAATCCAAGAGT
GAGATATGGGATAAAATGACCTGGCTGGAATGGGATAGAGAAATTAGCAATTACACAGAC
ATAATATATCAGCTAATTGAAGAATCGCAAAACCAGCAGGAAAAGAATGAACAAGATTTA
TTGGCATTGGACAAGTGGGCAAATCTATGGAATTGGTTTGACATATCAAATTGGCTGTGG
TATATAAAAATATTTATAATGATAGTAGGAGGCTTAATAGGATTAAGAATAGTTTTTGCA
GTGCTCTCTGTAATAAATAGAGTTAGGCAGGGATACTCACCTCTGTCGTTTCAGACCCAT
ACCCCAAGCCCAAGGGATCTCGACAGGCCCGGAAGAATCGAAGAAGAAGGTGGAGAGCAA
GGCAGAGACAGATCGATTCGATTAGTGAGCGGGTTCTTAGCACTTGCCTGGGACGACCTG
CGGAGCCTGTGCATTTTCAGCTACCACCGATTGAGAGACTTACTCTTGATTGCAGCAAGG
ACTGTGGAACTTCTGGGACAGCTGGGGCGGGAAAAACTCAAGTATCTGGGGAATCTCCTG
TTGTATTGGGGTCGGGAACTCAGAATTAGTATTATCAACTTATATGATACCATAGCAATA
GCAGTAGCTGGCTGGACAGATAGGATTATAGAAATAGGACAAAGAATTGGTAGAGCTATT
CTCAACATACCAAGGAGAATCAGGCAGGGTTTTGAAAGGGCTTTACTA
>A1.UG.07.0086_A1.JX877522
ATGAGAGTGAGGGGGATATGGCAAAACTTATGGAGATGG------------GGGGCCTTG
GTCTTGGGGATGATTTTAATTTGTAGTGCTGCAGACAAATTGTGGGTTACTGTCTACTAT
GGGGTACCTGTGTGGAGAGATGCAGAAACCACCTTATTTTGTGCATCTGATGCAAAAGCA
TATGAAAGAGAAGTGCATAATATCTGGGCTACGCATGCCTGTGTACCTACAGACCCCAAC
CCACAAGAAATACATTTGAAAAATGTGACAGAAGAATTTAACATGTGGAAAAATAACATG
GTAGAACAGATGCATACAGATATAATCAGTCTATGGGACCAAAGCCTAAAGCCATGTGTA
AAGTTAACCCCTCTCTGCGTTACTTTAAATTGTAGTGATGATGTTAGGGTTAGTAACCCT
AATGGTAATAGTAACCAAAATGACAGTATCACCGGGGACATGAAAAACTGCTCTTTCAAT
GCGACCACAGAATTATGGGATAAGAAACAGAAAGTATATTCACTTTTTTATAAGATGGAT
ATAATATCAATTGAGAACAATAATACACAGTATAGATTAATAAATTGTAATACTTCAACC
ATTACACAGGCTTGTCCAAAGGTAACCTTTGAGCCAATTCCTATACATTATTGTGCCCCC
GCTGGTTTTGCGATCTTAAAGTGTAATGATGAGGAGTTCAATGGAACAGGGGTATGCAAG
AATGTCAGCACAGTACAATGCACACATGGAATCAAGCCAGTAGTGTCAACTCAACTGCTG
CTAAATGGAAGTCTAGCAGAGGGAAAGATAATGATTAGATCTGAAAATATCACAAACAAT
GCCAAAAACATACTAGTACAACTTAACGAGACTGTAACCATTAATTGTACCAGACCTGGC
AACAATACAAGAAAGAGTGTACGTATA------GGACCAGGCCAAGCATTCCTTACAACA
GGTGAGATAGGGGATCCAAGAAAAGCACATTGTAATGTCAGTAGAGCAGATTGGAATAAA
ACTTTGGCAAGGGTAGCCCAACAATTAAGAACACACTTTAAA---AACAACACAATAATC
TTTAATAGCTCCACAGGAGGGGATCCAGAAATAACAACACATAGTTTTAATTGTGGAGGA
GAATTTTTCTATTGTGACACATCAGAACTATTTAATAGCACTTGGAATGACGCTGCCATT
ATGAGGGAATTAAATAGAACGGAG---TCAAACGACACCATAACTCTCCAATGCAAAATA
AAGCAAATTATAAATATGTGGCAGAGAGCAGGACGAGCAATGTATGCCCCTCCCATCCGA
GGAGTAATAAGATGTGAGTCAAATATTACAGGACTAATATTAACAAGAGATGGTGGGAGG
GATGATAACACAACTGAAACCTTCAGACCTGGAGGAGGAGATATGAGGGACAATTGGAGA
AGTGAATTATATAAGTATAAAGTAGTAAAACTTGAGCCACTAGGAATAGCACCCACCAAG
GCAAAGAGAAGAGTGGTGGAGAGAGAAAAAAGAGCAGTTGGACTGGGAGCTGTTTTCATT
GGGTTCTTAGGAGCAGCAGGAAGCACTATGGGCGCGGCGTCAATAACGCTGACGGTACAG
GCCAGACAATTATTGTTTGGCATAGTGCAACAGCAAAGCAATTTGCTGAGGGCTATAGAG
GCTCAACAGCATATGTTGAAACTCACAGTCTGGGGCATTAAACAGCTCCAGGCAAGAGTC
CTGGCTGTGGAAAGATACCTAAAGGATCAACAGCTCCTAGGAATTTGGGGCTGCTCTGGA
AAACTCATCTGCACCACTAATGTGCCTTGGAACGATAGTTGGAGTAATAAAACCCAAAAT
GAGATATGGGACAACATGACCTGGCTGCAATGGGATAAAGAAATTAACAATTACACACAG
GTAATATATAATTTACTTGAAGAATCGCAGAACCAGCAGGACAAGAATGAACAAGACTTG
TTAGCATTGGACAAGTGGGCAAGCCTGTGGACTTGGTTTGACATATCAAACTGGCTGTGG
TATATAAGAATATTTCTAATGGTAGTAGGAGGCTTAATAGGATTAAGAATAGTTTTTGCT
GTGCTTGCTATAATAAGTAGAGTTAGGCAGGGATACTCACCCTTGTCGTTCCAGACCCTT
ACCCCGAACCCAGAGGGACTCGACAGGCCCGGAAGAATCGAAGAAGAAGGTGGAGAGCAA
GGCAGAGACAGATCCATTCGATTAGTGAGCGGATTCTTAGCGCTTGCCTGGGACGACCTG
CGGAGCCTGTGCCTTTTCTGCTACCACCGATTGAGAGACTTCATCTTGATTGCAGCGAGG
GCAGTGGAACTTCTGGGACACCTGGTGTGGGAGGGCCTCAAGTACCTGAAGAATCTTCTA
GCCTATTGGAGTCAGGAACTAAAAAATAGTGCTATTAATTTGCTTGATACCATAGCAATA
GTAGTGGCTGGGTGGACAGACAGGATCATAGAAGTAGGACTAGGGCTTTGTAGAGCTATT
TTACACATACCTAGAAGAATCAGACAAGGCTTAGAAAGAGCATTGCTA
>A1.TZ.08.CH0219_e4.HM204621
ATGAGAGTGATGGGGACATATCCAAACTTGTGGAGGTGG------------GGAACTATG
CTCTTCTTGGGGATAATAATTTGTAGTGCTGCAGAAAACTTGTGGGTTAATGTCTACTAT
GGGGTACCTGTGTGGAAAGAAGCAGAGACCACTTTATTTTGTGCATCTGATGCTAAAGCA
TATTCTACAGAAGCACATAATGTTTGGGCTACACATGCCTGTGTACCCACAGACCCCAAC
CCACAAGAAGTATATTTAGAAAATGTGACAGAAGAGTTCAACATGTGGAGAAATAAAATG
GTAGATCAGATGCAGGAAGATATAGCCAGTCTATGGGACCAATTCCTACAACCATGTGTG
AAGTTAACCCCTCTCTGTGTTACCTTAAATTGCAGTAACCCCAAGAACCCCGATAACAGT
ACAGATAGTACAGGCATAGGCAGAGAAGACATGAAAGACATGAAAAACTGCTCTTTCAAT
ATGACCACAGAATTAAGGGATAAACACCAAAAAATGTATTCTCTTTTTTATAGACTTGAT
ATAGAAGAACTCAATGAAAATAGCAGTGAGTATAGATTAATAAATTGTAATACCTCAACC
ATTGCACAAGCTTGTCCAAAGGTATCCTTTGAGCCAATCCCCATACATTATTGTGCCCCA
GCTGGTTTTGCGATTCTAAAGTGTAGGGATAAAAAGTTCAATGGAACAGGACCATGCAGG
AATGTCAGCACAGTACAATGCACACATGGAATCAAGCCAGTAGTATCAACTCAACTGCTG
TTAAATGGCAGTCTAGCAGAAAAAGGGATAAAGATTAGATCTGAGAATATCTCAGAAAGT
GCTAAAACTATAATAGTACAACTTGACCAGCCTGTAGTAATTAATTGTACCAGACCTAAC
AACAATACAAGAACAAGTATACCTATG------GGACCAGGACGAGCATTATATGCAACA
GGTGCCACAGGGGATCCAAGACAAGCACATTGTAATATTAGTAGAGAAAAATGGAATGAA
ACTTTAAGCAAGGTAGCTAAAAAATTAAAAGAATATTTTAAT---AATAGAACAATAATC
TTTACAAACGCCTCAGGGGGGGATGTAGAGGTTACAACACATAGTTTTAATTGTGGAGGA
GAGTTTTTCTATTGTAATACATCAAACCTGTTTAATAGCACTTGGGGTAATGGCAGTTAC
AGCACCAATGACACAGGGGAC------GCAAATTCAAATATAACTATCCAATGCAGAATA
AAGCAAATTGTAAGGATGTGGCAGAGGACAGGACAAGCAATGTATGCCCCTCCCATCAAA
GGAATAATAAGATGTATGTCAAATATTACAGGCCTACTATTAACAAGAGATGGTGGGATT
AATAGGACG---AATGAAACCTTCAGACCTATAGGAGGAGATATGATGGATAATTGGAGA
AGTGAGCTATATAAATATAAAGTAGTAAGAATTGAACCAATAGGAGTAGCACCCAACAGG
GCAAAGAGAAGAGTGGTGGAGAGAGAAAAAAGAGCAGTCTTTATGGGAGCTGTCTTCCTT
GGGTTCTTAGGAGCAGCCGGAAGCACTATGGGCGCAGCGTCGATAACGCTGACGTTACAG
GCCAGACAATTGTTGTCTGGTATAGTGCAACAGCAAAGCAATTTGCTGAGGGCTATAGAG
GCTCAACAGCATCTGTTGAAACTCACGGTCTGGGGCATTAAACAGCTCCAGGCAAGAGTC
CTGGCTGTGGAAAGATACCTACAGGATCAACAGGTCCTAGGACTTTGGGGCTGCTCTGGG
AAAATCATCTGCGCCACTAATGTGCCCTGGAATTCTAGTTGGAGTAATAAATCCTATGGG
GAGATATGGGATAACATGACCTGGCTGGAATGGGATAAAGAAGTTAGCAATTACACAGAC
ATAATCTATGATCTAATTGCAAAATCGCAAAATCAACAGGAAAAGAATGAACAAGACTTA
TTGGCATTGGACAAGTGGACAAGTTTGTGGGGTTGGTTTGAAATATCAAGATGGCTGTGG
TATATAAAAATATTCATAATGATAGTAGGAGGCTTAATAGGATTAAGAATAGTTTTTGTT
ATACTGTCTATAATAAATAGAGTTAGGCAGGGATACTCACCTTTGTCGTTCCAGACCCTT
GCCCCGCACCCAAGGGGACTCGACAGGCCCGGAGGAATCGAAGAAGAAGGTGGAGAGCAA
GGCAGAGACAGATCGATTCGATTAGTGAGCGGATTCTTAGCACTTGCCTGGGACGACCTG
CGGAGCCTGTGCCTCTTCAGCTACCACCGCTTGAGAGACTTCATCTTGATTGTAGCGAGG
ACTGTGGAACTTCTGGGACACCTGGGGTGGGAGGGCCTCAAGTATCTGGGGAACCTCCTG
CTATATTGGGGTCAGGAAATAAGAATTAGTGCAATTAAGTTGCTTGATACCATAGCAATA
GCAGTAGCTGGCTGGACAGATAGGGTTATAGAAGTAGGACAAAGAATTGGTAGAGCTATC
CTCAACATACCTAGAAGAATCAGACAAGGTTTAGAAAGGCTTCTGCTA
>A1.TZ.08.707010240_A7.HQ615971
ATGAGAGTGATGGGGACATGGCAAAACTTGTGGGGGTGG------------GGAATCTTG
GTCTTGGGG---ATAATAATTTGTAGTGCTGCAGAAAACTTGTGGGTCACTGTATACTAT
GGGGTACCTGTGTGGAGAGACGCAGAAACCACTTTATTTTGTGCATCCGATGCTAAGGCA
TATGATACAGAAGTGCATAATGTATGGGCCACACATGCCTGTGTACCCACAGACCCCAAC
CCACAAGAAATACATTTGAAAAATGTGACAGAAGAGTTTAACATGTGGAAAAATAGCATG
GTAGAGCAGATGCATACAGATATAATTAGTCTATGGGACCAAAGCCTAAAACCATGTGTA
CAGTTAACCCCTCTCTGTGTCACTTTAAATTGCTCCCATAATATCACCAATAACATTACC
AAGATGAATACGGACAATACAATAGACATGAAAGAAGAAATAAAAAACTGCTCTTTCAAT
ATGACTACAGAATTAAGGGATAAGCAACGAAAAGTGCACTCACTTTTTTATAGACTTGAT
ATAGTACAAATTAATGAAAATAGTGGTAAGTATAGATTAATAAATTGTAATACCTCAGCC
ATTACACAAGCCTGTCCAAAGGTAACCTTTGAGCCAATTCCCATACATTATTGTGCCCCA
GCTGGTTTTGCGATTCTAAAGTGTAATGATAAAAGTTTCAATGGAACAGGACCATGCGGG
AATGTCAGCACAGTACAATGTACACATGGAATCAAGCCAGTAATATCAACTCAGCTGCTG
TTAAATGGCAGTCTAGCAGAACAAGAGATAATGATTAGAAGTGAAAATATCACAAACAAT
GCCAAAACCATAATAGTACAACTTAACCAGTCTGTAGAAATTACTTGTATCAGACCTAAC
AACAATACAAGAACAGGTATACATATA------GGACCAGGGCAAGCATTCTATGCAACA
GGTAACATAGGAGATATAAGACAAGCACATTGCAATATCAGTAGAAAAAATTGGACTGAC
ACGTTACAAAAGGTAGCCACACAATTAAGAAAATACTTTAAC---AACTCAACAATAATC
TTTGATGAACCCTCAGGGGGAGATTTAGAAATTACAACACATAGCTTTAATTGTGGAGGA
GAATTTTTTTATTGTAATACATCAAAACTGTTTAATAGCAGTATATCCTACAATGGCAGT
ACAAAGTCAGTAGAGTCAATA---AACAGTAACGAGACAATAAGTCTCCCATGCAGAATA
AAGCAAATTATAAATATGTGGCAGAGAGCAGGACAAGCAATATATGCCCCTCCCATCCGA
GGAGTAATAAAGTGTAAGTCAGACATTACAGGACTACTATTAACAAGAGATGGTGGGGTT
ACCAACACA---AATGAGACCTTTAGACCTGGAGGAGGAAATATGAGGGATAATTGGAAA
AGTGAACTATATAAATATAAAGTAGTAAAAATTGAACCATTAGGAGTGGCACCCTCTCCT
GCAAAGAGAAGAGTGGTGCAGAGAGAAAAAAGAGCAGTAGGACTGGGAGCTGTTTTCATT
GGGTTCTTAGGAGCAGCAGGAACCACTATGGGCGCGGCGTCAATGACGCTGACGGTACAG
GCCAGACAATTATTGTCTGGCATAGTGCAACAGCAAGGCAATTTGCTGAGGGCTATAGAG
GCTCAACAGCATCTGTTGAAACTCACGGTCTGGGGCATTAAACAGCTCCAGGCACGAGTC
CTGGCTGTGGAAAGATACCTAAGGGATCAACAGCTCCTAGGAATTTGGGGCTGCTCTGGA
AAACTCATCTGCAACACTAATGTGCCCTGGAATTCTAGTTGGAGTAATAAGTCTCAGGAT
GAGATATGGAAAAACATGACCTGGTTGCAATGGGATAAAGAGATTAGCAATTACACACAA
ATAATATATGATCTACTTGGAGAAGCGCAAAACCAACAGGAAAACAATGAACAAGACTTA
TTGGCCTTGGACAAATGGGCAAATCTGTGGAATTGGTTCGACATATCAAACTGGCTGTGG
TATATAAAAATATTTATAATGGTAGTAGGAGGCTTAATAGGATTAAGAATAGTTTTTGCT
ATATTTTCTCTAATAAATAGAGTTAGGCAGGGATACTCACCTTTGTCGTTCCAGACCCTT
ACCCCAAACCCAGGGGGACTCGACAGGCCCGGAAGAATCGAAGAAGAAGGTGGAGAGCAA
GGCAGAGACAGATCGATTCGATTAGTGAACGGATTCTTAGCACTTGCCTGGGACGATCTG
CGGAGCCTGTGCCTCTTCAGCTACCACCACTTGAGAGACTTCATATTGATT---------
------------CTGGGACACCTGGGGTGGGAAGGTCTCAAGTATCTGGGGAATATCCTG
CTGTATTGGGGTCGGGAACTGAGAATTAGTGCTATTAATTTGTATGATACCATAGCAATA
GCAGTAGCTGGCTGGACAGATAGGGTTATAGAAGTAGGACAAAGATTTGGTAGAGCTATC
CTCAACATACCTAGAAGAATCAGACAGGGCTTCGAAAGGGCTTTGCTA
>A1.TZ.08.707010095_D8.HQ615968
ATGAGAGTGACGGGGATATCGCAAACCTTATTGAGATGG------------GGCACTATG
ATCTTGGGAATGATGATAATCTGTAGTACTGCAGACAACTTGTGGGTTACTGTCTATTAT
GGGGTGCCTGTGTGGAGAGATGCAAATACCACCCTATTTTGTGCATCAGATGCTAAAACA
TATGAGAGAGAAGTGCATAATGTCTGGGCTACGCATGCCTGTGTACCCACAGACCCCAAC
CCACAAGAAATACATTTGGAAAATGTAACAGAAGAGTTTAACATGTGGAAAAATAACATG
GTAGAGCAGATGCATACAGATATAATCAGTCTATGGGATCAAAGCCTAAAGCCATGTGTA
AAGTTAACCCCTCTCTGTGTTACTTTAGAGTGTGGCGATGCCATCGTCAACAATAGCGAT
GCCATCACCGTCAATGCCACCGCCACCAATGTAGGAGAAATGACAAATTGCTCTTTCAAC
ATGACCACAGTAGTAAGGGATAAGACAAAGAAAGTATATTCGCTTTTTTATAGACTTGAT
GTAGTACCAATTGATAATAATAGTAGTAAGTATAGATTAATAAATTGTAATACCTCAACC
ATTACACAGGCTTGTCCAAAGGTGTCTTTTGAGCCAATTCCCATACATTATTGTGCTCCA
GCTGGTTTTGCGATTCTAAAGTGTAATGATAAGAATTTCACGGGAATGGGGGAATGCAAG
AATGTCAGCACAGTACAGTGCACACATGGAATCAAGCCAGTAATATCAACCCAGCTGTTG
TTAAATGGCAGTCTAGCAGAAAAAGAGGTAATGATTAGATCTGAAAATCTCACAGACAAT
GCCAAAAACATAATAGTACAATTTAACGAGTCTGTAAGGATTATTTGTAGCAGACCTAGC
AACAATACAAGAACAAGTGTAAGGATA------GGACCAGGACAAACATTCTATGCAACA
GGTGCCACAGGGAACATAAGACAAGCGCATTGTAATGTTAGTAGAGCAGAATGGAACAAA
ACTTTGGAAAAGGTAGCCCACCAATTAAGAACAAACTATAAC---AAATCAAAAATAATC
TTTACTAGTTCCTCAGGAGGGGATCTAGAAATTACAACACATAGTTTTAATTGTGGAGGA
GAATTTTTCTATTGCAACACATCAGACCTATTTAATAGCACTTGGGAAAATAACCCTGTC
AGCCAGGAGTCAAATAGCACA---AGGTCAAACGACACTATAACTCTCCAATGCAAAATA
AGGCAAATTATAAGAATGTGGCAGAGAGTAGGACAAGCAATGTATGCCCCTCCCATCCAA
GGAGTAATAAACTGTACATCAAATATTACAGGACTAATATTAACAAGAGATGGTGGGAAT
AATAATAACGGAAATGAAACCTTCAGACCTGCAGGAGGAGATATGAGGGACAATTGGAGA
AGTGAATTATATAAGTATAAAGTAGTAAAAATTGAACCACTAGGAGTAGCACCCACCGGG
GCAAAGAGAAGAGTGGTGGAGAGAGAAAAAAGAGCAGTTGGAATAGGAGCTGTCTTCATT
GGGTTCTTAGGAGCAGCAGGAAGCACTATGGGCGCAGCGTCAATAACGCTGACGGTACAG
GCCAGACAATTATTGTCTGGCATAGTGCGGCAGCAAAGCAATTTGCTGCAGGCTATAGAG
GCTCAACAGCATCTGTTGAAACTCACGGTCTGGGGCATTAAACAGCTCCAGGCAAGAGTC
CTGGCTGTGGAAAGATACCTAAGGGATCAACAGCTCCTAGGAATTTGGGGCTGCTCTGGA
AAACTCATCTGCACCACTAATGTGCCCTGGAACTCTAGTTGGAGTAATAAATCCCAGAGT
GAGATATGGAACAACATGACCTGGTTGAAATGGGATAAAGAAATTAATAAGTACACAAAG
ACAATATATGATTTACTTGAGGAATCGCAGATCCAGCAGGAGAAGAATGAACAAGATTTA
TTGGCATTGGACAAGTGGGCAAGTCTGTGGAATTGGTTTGACATATCAAATTGGCTATGG
TATATAAGAATATTTATAATGATAGTAGGAGGCTTAATAGGGTTAAGAATAGTCTTTGCA
GTGTTCTCTATAATAAATAGAGCTAGGAAGGGATACTCACCTTTATCATTTCAGACCCAT
TCCCCAAACCCAGAGGAACTCGACAGGCCCGGAAGAATCGAAGAAGGAGGTGGAGAGCCA
GACAGAGGCAGATCGATTCGATTAGTGAGCGGATTCTTAGCACTTGCCTGGGACGATCTA
CGGAGCCTGTGTCTTTTCAGCTACCACCGATTGAGAGACTTCACCTTGATTGCAGCGAGG
ACTGTGGAACTTCTGGGACACCTGGGGTGGGAAGGCCTCAAGTATCTGTGGAATCTCCTG
GTATATTGGATTCGGGAACTAAAAATTAGTGCTATTAGTTTGCTTGATACTGTAACAATA
GCAGTAGCTGGCTGGACAGATAGGGTTATAGAAATAGGACAAAGATTTTGTAGAGCTATT
CTCCACATACCTAGAAGAATCAGACAGGGCTTTGAAAGGGCTTTGCTA
>A1.TZ.06.3504_7_21.HM215303
ATGAGAGTGAAGGGGATATCTCAGCACTTGTTGAGATGG------------GGAACTATA
ATCTTGGGTTTGATAATAATCAGTAGTGCTGCAGAAAACTTGTGGGTTACTGTCTATTAT
GGGGTACCTGTGTGGAGAGACGCAGATACCTCTCTATTTTGTGCATCAGATGCTAAAACA
TATAAGACAGAAGTGCATAATGTCTGGGCTACACATGCCTGTGTACCCACAGACCCCAAC
CCACAAGAAGTATATTTGAAAAATGTAACAGAAAATTTTAACATGTGGAAAAATAACATG
GTAGAACAGATGCATGCAGATATAATCAGTCTATGGGACCAAAGCCTACAACCATGTGTA
AAGTTAACCCCTCTCTGTGTTACTTTAGACTGTAGTTATAATGTTACTGTTAGACCCAAT
AACACCGCCGTGAATTATACCACTTTCATGAAAGAAGAAATGAAAAACTGCTCTTACAAT
ATGACCACAGAAATAAGGGACAAGAAAAAGAAAGTATACTCACTTTTTTATAGACTTGAT
GTAGTACAAATTGATGAGAATAATAGTCTGTATAGATTAATAAATTGTAATACCTCGGCC
ATTACACAGGCTTGTCCAAAGGTATCCTTTGAGCCAATTCCCATACATTATTGTGCTCCA
GCTGGTTTTGCGATTCTAAAATGTAGAGATAAGAATTTCAATGGAACTGGGCCATGCAGG
AATGTCAGCTCAGCACAATGCACACATGGAATCAGGCCAGTAGTATCAACTCAACTGCTG
TTAAATGGCAGTTTAGCAGAAGGAAAAGTAATGATTAGATCTGAAAACATCACAAGTAAT
ACCAAAAACATAATAGTACAACTTACCAAGCCTGTACAAATTAATTGCACCAGACCTAGC
AATAATACAAGAACAAGTGTGCATATA------GGACCAGGACAAGCATTCTATACAACA
GGTGAAATAGGGGATATAAGAAGAGCCCATTGTAATGTTAGCAAAGCAAAATGGAATGAA
ACTTTGGGAAAGATAGCCATCCAATTAGAAAAACACTTTAAG---AACAAAACAATAAAA
TTTAATCCCTCCTCAGGAGGGGATATGGAAATTACAACACATATGTTTAATTGTGGGGGA
GAATTTTTCTACTGTAACACAACAAACCTGTTTAATAGCAATTGGACTATTTGGAATGGC
AGTGCTATTTCGAATGGCAGTGCTTCAAATGACACGGTAATAACTCTTCAATGTAGAATA
AAGCAAATTATAAATATGTGGCAGAGAGCAGGACAAGCAATATATGCCCCTCCCATTAAA
GGAGTAATAAAGTGTAATTCAAACATTACAGGACTAATATTAACAAGAGATGGTGGGGAT
AATAACAGTAATATTGAAACCTTTAGACCTGGAGGAGGAGATATGAGGGACAATTGGAGA
AGTGAATTATATAAGTATAAAGTAGTAAAAATTGAACCACTAGGAGTAGCACCCACCAGG
GCAAGGAGAAGAGTGGTGCAGAGAGAAAAAAGAGCAGCTGGACTGGGAGCTGTCTTCATT
GGGTTCTTAGGAGCAGCAGGAAGCACTATGGGCGCAGCGTCAATAACGCTGACGGTACAG
GCCAGACAATTATTGTCTGGCATAGTGCAACAGCAAAGCAATTTGCTGAGGGCTATAGAG
GCTCAACAGCATCTGTTGAAACTCACAGTCTGGGGCATCAAACAGCTCCAGGCAAGAGTC
CTGGCTGTGGAAAGATACCTAAAGGATCAACAGCTCCTAGGAATTTGGGGCTGCTCTGGA
AAACTCATCTGCACCACTAATGTGCCTTGGAACTCTAGTTGGAGTAATAAATCCCAGAAT
GAGATATGGGATAACATGACCTGGCTGGAATGGGATAAAGAAATTAGCAACTACACACGG
ATAATATATGATCTAATTGAAGACTCGCAGAACCAGCAGGAGAAAAATGAGCAAGACTTA
TTGGCATTAGATAAGTGGGCAAGTCTATGGAATTGGTTTGACATATCAAAATGGCTGTGG
TATATAAAGATATTCATAATAATAGTAGGAGGCTTAATAGGATTAAGAATAGTTTGTACA
GTACTTTCTGTAATAAATAGAGTTAGGCAGGGATACTCACCTTTGTCGTTTCAGACCCTT
GCCCCAAGCCCAGGGGATCGCGACAGGCCCGGAAGAATCGAAGAAGAAGGTGGAGAGCAA
GGCAGAGGCAGATCGATTCGATTAGTGAGCGGATTCTTAGCGCTTGCCTGGGACGACCTG
CGGAGCCTGTGCCTTTTCAGCTACCACCGATTGAGAGACTTCATCTTGATTGCAGCGAGG
ACTGTGGAACTTCTGGGACACCTGGGGTGGGAGGGCCTCAAGTATCTGTGGAATCTCCTG
GCATATTGGGGTCGGGAACTGAAAATTAGTGCTATTAATTTGCTTAATACTATAGCAATA
GCAGTAGCTGGCTGGACAGATAGGGTTATAGAAATAGGACAAAGACTTTGTAGAGCTTTT
ATCAACATACCTAGAAGAATCAGACAGGGCTTTGAAAGGGCTTTGCTA
>A1.TZ.05.6592_v5_c32_tp1.HM215333
ATGAGAGTGAAGGGGACATTGCAACACTTATTGAAATGG------------GGAACTATG
ATCTTGGGATTGATAATAATCTGTAGTGCTGCAGAAAACTTGTGGGTTACTGTCTACTAT
GGGGTACCTGTATGGAAAGATGCAGAGACCACCCTATTTTGTGCATCAGATGCTAAAACA
TATGATAAAGAAGTGCATAATGTCTGGGCTACACATGCCTGTGTACCCACAGACCCCAAC
CCACAAGAGATAAATTTGGAAAATGTGACAGAAGATTTTAACATGTGGAAAAATAACATG
GTAGATCAGATGCATGCAGATATAATCAGTCTATGGGATCAAGCCCTAAAGCCATGTGTA
AAGCTAACCCCTCTCTGTGTTACTCTAAATTGTAGTGATAGTGTCACCACTGCTAATAAC
------------TCTATCCAAAATGAAATGAAAGGAGAAATAAAAAACTGCTCTTTCAAT
GTGACCACAGAACTAAGGGATAAGAGACAGAAAGTATATTCACTTTTTTATAGACTTGAT
ATAGTACAAATTGATAATAATAGTACACAGTATAGATTAATAAATTGTAATACATCAGCC
ATTACACAGGCTTGTCCAAAGGTATCCTTTGATCCAATTCCCATACATTATTGTGCTCCA
GCTGGTTTTGCAATTCTAAAGTGTAAGGATGAGAATTTCACAGGAGTAGGACCATGTAAG
AATGTCAGCACAGTACAATGCACACATGGAATCAAGCCAGTAGTATCAACTCAACTACTG
TTAAATGGCAGTCTAGCAGAAAAAAAGGTAATGATTAGATCTGAAAATATTTCAAACAAT
GCTAAAAACATACTAGTACAACTTACCACGCCTGTAAACATTACGTGTATCAGACCTGGC
AACAATACAAGAAAAAGTGTACATATA------GCACCAGGACAAGCATTCTATGCAACA
GGTGACATAGGGGATATAAGACAAGCACATTGTAATGTCAATAGAACACAATGGAATAAT
ACTTTGAAAGAGGTAGCCAATCAATTAAGAACATACTTTGGGAACGAAACAGCAATAATC
TTTGCTAGCTCCTCAGGAGGAGATCTAGAAATTACAACACATAGTTTTAATTGTAGGGGA
GAATTTTTCTATTGTAACACATCAGGCCTGTTTCATAGCACTTGGTTTAATAGCACTTGG
TTTAATAGCACTTGGGAAGACAATAGCATAAATGACACTATAGTACTCCCATGCAGAATA
AAGCAAATTATTAATATGTGGCAGAGAGCAGGACAAGCAATATATGCCCCTCCCATCCCA
GGGGAAATAAGGTGTGAATCAAACATTACAGGGCTAATGTTAACAAGAGATGGTGGGAAT
AATAACAATAAAAATGAAACCTTCAGACCTGGAGGAGGAGATATGAGGGACAATTGGAGA
AGTGAATTATATAAGTATAAAGTAGTAAAAATTGAACCACTAGGACTAGCACCCACCGGG
GCAAAGAGAAGAGTGGTGGAGAGAGAAAAAAGAGCAGTTGGAATAGGAGCTGTCTTCCTT
GGGTTCTTAGGAGCAGCAGGAAGCACTATGGGCGCGGCGTCAATAACGCTGACGGTACAG
GCCAGACAATTATTGTCTGGCATAGTGCAACAGCAAAGCAATTTGCTGAAGGCTATAGAG
GCTCAACAACATCTGTTGAAACTCACGGTCTGGGGCATTAAACAGCTCCAGGCAAGAGTC
CTGGCTGTGGAAAGATACCTAAAGGACCAACAGCTCCTAGGAATTTGGGGCTGCTCTGGA
AAGCTCATCTGCACCACCACTGTGCCCTGGAACTCTAGCTGGAGTAATAGATCCCAGAGT
GAGATATGGGGCAACATGACCTGGCAGCAATGGGAAAAAGAAATTAGCAATTACACAGAG
GAAATATATAGGCTAATTGAAAATTCGCAGAACCAGCAGGAAAAAAATGAACAAGACTTA
TTGGCATTGGACAAGTGGGCAAGTCTGTGGAATTGGTTTGACATATCAAACTGGCTGTGG
TATATAAGGCTATTTGTAATAATAGTAGGAGGCTTAATAGGATTAAGAATAGTTCTTGCA
GTGTTTTCTATAATAAATAGAGTTAGGCAGGGATACTCACCTTTGTCATTTCAGATCCAT
ACCCCAAACCCAGGGGGTCTCGACAGGCCCGGAAGAATCGAAGAAGAAGATGGAGAGCAA
GGCAAAAGCAGATCGATTCGCTTAGTGAGCGGATTCTTAGCACTTGCCTGGGACGACCTG
CGGAGCCTGTGCCTCTTCAGCTACCACCGATTGAGAGACTTCATCTTGATTGCCACGAGG
ACTGTGGAACTTCTGGGACACCTGGGGTGGGAGGGCCTCAAGTATCTATGGAATCTCCTG
GCATGTTGGGGTCGGGAACTAAAAATTAGAGCTATTAATTTGCTTGATACCTTAGCAATA
GCAACAGCTAACTGGACAGATAGGGTTATAGAATTATTACAAGCACTTGGTAGAGCTTTT
CTCAACATACCCAGAAGAATCAGACAGGGTGCAGAAAGGGCTTGGCTA
>A1.TZ.04.3718_v3_c11.HM215306
ATGAAAGTGAAGGGGATATATCAACACTTATTGACATGG------------GGGACTATG
ATTTTGGGGATGCTAATAATCTGTAGTGCTGCAGAAAACTTGTGGGTCACTGTTTATTAT
GGGGTGCCTGTGTGGAAAGATGCAGAAACCACCCTATTTTGTGCATCAGATGCTAGAGCA
TATGAGAAAGAAGCGCATAATATCTGGGCTACGCATGCATGTGTACCCACCGACCCCGAC
CCACAAGAATTATATTTGGAAAATGTGACAGAAGAATTTAACATGTGGAAAAATAACATG
GTAGAGCAGATGCATACAGATATAATTAGTCTATGGGACCAAAGCCTAAAACCCTGTGTA
CAGTTAACCCCTCTCTGCGTTACTTTAAATTGTAACGATGTCACCAATAATGGCACCAAT
GTT------GCTAACATCAGCATTGACATGAAAGGAGAAATAAAAAACTGCTCTTTCAAC
ATGACCACAGAATTAAGGGATAAGAAACAGAAAGTATATTCACTTTTCTATAAACTTGAT
GTAGTACAAATGAATAGT------AGTCAGTATAGATTAATAAATTGTAATACCTCAGCC
ATTAAACAAGCTTGTCCAAAGGTATCCTTTGAGCCAATTCCCATACATTATTGTGCTCCA
GCTGGTTTTGCGATTCTAAAATGTAGGGATGAGGAGTTCGATGGAACAGGGCCATGCACT
AATGTCAGTACAGTACAATGCACACATGGAATCAAGCCAGTAGTATCAACTCAACTGCTG
TTAAATGGCAGTCTAGCAGAAAAAAGGGTAATGGTTAGGTCTGAAAATATCACAAACAAT
GTCAAAAACATAATAGTACAATTTAATGAGACTGTAAACATAACTTGTATCAGACCTAAC
AACAATACAAGAAAAAGTGTACATATA------GGGCCAGGACAAGCATTCTATGCAACA
GGTGACATAGGGAATATAAGAAAAGCACATTGTCATGTTAATAAAACAGAATGGAATAGA
ATGTTGGCAAAGGCAGCCCAACAATTAATTAACCACTTT------AACAAAACAATAACC
TTTAAGAACTCCTCAGGAGGGGATCTAGAAATTACATCACATAGTTTTAATTGTGGAGGA
GAATTTTTCTATTGTGACACATCAAGCCTGTTTAATATCACTTGGGATAGAAGTAACGTC
ACGCAGGAGTTAAATAACACA---AAGTTAAATGACACTATAATTCTCCAATGCAGGATA
AAGCAAATTATAAATATGTGGCAGAGAGCAGGACAAGCAATGTATGCCCCTCCCATCCCA
GGAATAATAAAGTGTGAATCAAACATTACAGGACTAATATTAACAAGAGATGGG---AGT
GAGAATGAA---ACTGAAACCTTCAGACCTGGAGGAGGAGACATGAGGGACAATTGGAGA
AGTGAGTTATATAAGTATAAAGTGGTAAAAATTGAACCACTAGGAGTAGCACCCACCAAG
GCAAGGAGAAGAGTGGTGGAGAGAGAGAAAAGAGCAGTCGGACTAGGAGCTGTCTTCCTT
GGGTTCTTAGGAGCAGCAGGAAGCACTATGGGCGCAGCGTCAATAACGCTGACGGTACAG
GTCAGACAATTGTTGTCTGGCATAGTGCAACAGCAAAACAATTTGCTGAGGGCTATAGAA
GCTCAACAGCATCTGTTGAAGCTCACGGTCTGGGGCATTAAACAGCTCCAGGCAAGAGTC
CTGGCTGTGGAAAGATACCTAAAGGATCAACAGCTCCTAGGAATTTGGGGCTGCTCTGGA
AAACTCATCTGCACCACTAATGTGCCCTGGAACAATAGTTGGAGTAATAAATCCCTAGAG
GATATATGGGAGAATATGACCTGGATGCAATGGGACAAGGAAATTAACAATTACACACAT
CTGATATATAATCTAATTGAAGAATCGCAGTACCAGCAGGAAAAGAATGAAAAAGAGTTA
TTAGAATTGGACAAGTGGGCTAATCTGTGGAATTGGTTTGATATATCAAACTGGCTGTGG
TATATAAGGATATTTATAATGATAGTAGGAGGCTTAATGGGCTTAAGAATAGTTTTTGCA
GTACTTTCTGTAATAAATAGAGTTAGGCAGGGGTACTCACCTGTGTCATTTCAGATCCAC
CACCCAAACCCAGGGGATCTCGACAGGCCCGGAAGAATCGAAGAAGAAGGTGGAGAGCAA
GGCAGAGGCAGATCGATTCGATTAGTGAGCGGATTCTTAGCACTTGCCTGGGACGATCTA
CGGAGCCTGTGCCTTTTCAGCTACCACCGATTGAGAGACTTCATCTTGATTGCCACGAGG
ACTGTGAAACTTCTGGGACACCTGGGGTGGGAAGGCCTCAAGTATCTGTGGAATCTCCTG
GCATATTGGGTTCGGGAACTGAAAATTAGTGCTGTTAACTTGTTTGATACCATAGCAATA
GCAGTAGCTGGCTGGACAGATAGGATTATAGAACTAGGACAAAGACTTTGTAGAGCTTTT
CTTAACATACCTAGAAGAATCAGACAGGGATTTGAAAGGGCTTTGCTG
>A1.TZ.00.398_F1_A1.HQ697994
ATGAGAGCGAGGGGGATATGGCAACAATGGTGGATATGG------------GGCATCTTA
GGCTTTTGGACGGTAATGATTTGTAATGTGATGGGAAATTTGTGGGTCACAGTATATTAT
GGGGTGCCTGTGTGGAAAGACGCAGAGACCACCCTATTTTGTGCATCAGATGCGAAAGCA
TATCATACAGAAGTGCATAATGTCTGGGCTACGCATGCCTGTGTACCCACAGACCCCAAC
CCACAAGAAATAAATTTGGAAAATGTGACAGAAGAGTTTAACATGTGGAAAAATAAAATG
GTAGAGCAGATGCATACAGATATAATCAGTTTATGGGATCAAAGCCTAAAGCCATGTGTA
CAGTTAACCCCTCTCTGTGTTACTTTAGATTGTCAATATAATGTCACCAATATCAATAGC
ACC------------------AGTGACATGGCAAGAGAAATAAACAACTGCTCTTACAAT
ATAACCACAGAATTAAGGGATAGGGAACAGAAAGTATATTCACTTTTTTATAGATCTGAT
ATAGTACAAATGAATAGTAATAGTAGTAAGTATAGATTAATAAATTGTAATACCTCAGCC
ATTAAACAGGCTTGTCCAAAGGTAACCTTTGAGCCAATTCCCATACATTATTGTGCTCCA
GCTGGTTTTGCAATTCTAAAGTGTAAAGATAAAGAGTTCAATGGAACAGGACCATGCAAG
AATGTCAGCACAGTACAATGCACACATGGAATCAAGCCAGTAGTATCAACTCAACTGCTG
TTAAATGGCAGTCTAGCAGAAGAGAAGGTAATGATTAGATCTGAAAATATCACAGACAAT
GCCAAAAACATCATAGTACAATTTAAGGAGCCTGTAAAAATTAATTGTACCAGACCTAAC
AATAATACAAGAAAAAGTGTACGTATA------GGACCAGGACAAACATTCTATGCAACA
GGTGAAATAGGAGATATAAGACAAGCACACTGCAATGTCAGTAAAGCACACTGGGAGAAC
ACGTTGCAAGAGGTAGCCAACCAATTAAAATTAATGATACAC---AACAAAACAATAATC
TTTGCTAACTCCTCAGGAGGGGATCTAGAAATTACAACACATAGTTTTAATTGTGGAGGA
GAGTTTTTCTATTGCTACACATCAGGCCTGTTTAATTATACCTTTAATGATACCAGCACA
AATAGCACGGAGTCGAAG---------TCAAATGACACTATAACTCTCCAATGCAGAATA
AAGCAAATTATAAATATGTGGCAGAGAGCAGGACAAGCAGTATATGCCCCTCCCATACCA
GGGATAATAAGGTGTGAATCAAACATTACAGGACTAATATTAACAAGAGATGGTGGGAAT
AATAATAGTACAAATGAAACCTTCAGACCTGGAGGAGGAGATATGAGGGACAATTGGAGA
AGTGAATTATATCGGTATAAAGTAGTAAAAATTGAACCAATAGGAGTAGCACCTACCACG
GCAAAGAGAAGAGTGGTGGAGAGAGAAAAAAGAGCAGTTGGAATAGGAGCTGTCTTCCTT
GGGTTCTTAGGAGCAGCAGGAAGCACTATGGGCGCGGCGTCAATAACGCTGACGGTACAG
GCCAGACAATTATTGTCTGGCATAGTGCAACAGCAAAGCAATTTGCTGAGGGCTATAGAG
GCTCAACAGCATCTGTTGAAACTCACGGTCTGGGGCATTAAACAGCTCAAGGCACGAGTC
CTGGCTGTGGAAAGATACCTAAAGGATCAACAGCTCCTAGGAATTTGGGGCTGCTCTGGA
AAACTCATATGCACCACTAATGTGCCCTGGAACTCTAGTTGGAGTAATAAATCCCTGGGG
GAAATATGGGACAACATGACCTGGTTGCAATGGGATAAAGAAATCGAGAATTACACACAG
ATAATATATGAGCTAATTGAAGAATCGCAGAACCAGCAGGAAAAGAATGAACAAGATTTA
TTGGCATTGGACAAGTGGGCAAGTCTGTGGAATTGGTTTGAAATATCAAGGTGGCTGTGG
TATATAAAAATATTTATAATGGTAGTAGGAGGCTTAATAGGATTAAGAATAGTCTTTGCA
GTGCTTTCTATAATAAATAGAGTTAGGCAGGGATACTCACCTTTATCATTTCAGATCCAC
CCCCCAAACCCAGGGGGACTCGACAGGCCCGGAAGAATCGAAGAAGAAGGTGGAGAGCAA
GGCAGAGACAGATCGATTCGATTAGTGAGCGGATTCTTAGCACTTGCCTGGGACGATCTA
CGGAGCCTGTGCCTTTTCAGCTACCACCGCTTGAGAGACTTCATCTTGATTGTCACGAGG
ACTGTAGAAATACTGGGACACCAAGGGTGGGAAGGCCTCAAGTACTTGTGGAATCTCCTG
CTATATTGGGGTCGGGAACTAAAAATTAGTGCTACTAATTTGTTTGATACCATAGCAATA
GTAGTAGCTGGCTGGACAGATAGGGTTATAGAAACAGGACAAAGACTTTGTAGGGCTATT
GTCAACGTACCTGTAAGAATCAGACAGGGCTTAGAAAGGGCTTTGTTA
>A1.RW.11.DEMA111RW002.KF716472
ATGAAAGTGATGGGGATATATGGGCAACTGTGGAGATGG------------GGAACTATG
ATCTTGGGAATGATAATAATCTGTAGTGCTACAGAAAACTTGTGGGTTACTGTCTACTAT
GGGGTACCTGTGTGGAAGAACGCAGAGACCACCTTATTTTGTGCATCAGATGCTAAAGCA
TATGATAAAGAGGTGCATAATGTCTGGGCTACACATGCCTGTGTACCCACAGACCCCAAC
CCACAAGAGGTATATTTAGAAAATGTGACAGAAGAGTTCAACATGTGGAAAAATAACATG
GTAGAGCAAATGCATACAGATATAATCAGTCTATGGGACCAAAGCTTAAAGCCATGTGTA
CAGTTAACCCCTCTCTGCGTTACTTTAAATTGTACTAAT---------------------
------AACGGTAACACAAAAGGGACAGAGATAGAAGGAATGACAAACTGTTCTTTCAAT
GCAACCACAGAATTAAGGGATAAAAACCAGAAAATGTATTCACTTTTTTATAAGCTTGAT
ATAGTACAAATTAATGAAAGTAGTTCTCTGAATAGGTTAATAAATTGTAATACCTCAGCC
ATTACACAGGCTTGTCCAAAGGTATCCTTTGAGCCAATTCCCATACATTATTGTGCCCCA
GCTGGTTTTGCAATTCTAAAGTGTAGGGACCCAAAGTTCAATGGAACAGGACCATGCAAG
AATGTCAGCTCAGTACAATGCACACATGGAATCAAGCCAGTAGTATCAACTCAACTGCTG
TTGAATGGCAGTCTAGCAGAAAAGGAGGTGATAATTAGATCTGAAAATATCACCAACAAT
GCCAAAACCATAATAGTACAACTTGTCAAGCCTATAGGAATTAATTGTACCAGGCCTAGC
AACAATACAAGAAAAAGTGTACGTATA------GGACCAGGACAAACATTCTATGCAACA
GGTGAGATAGGGGATATAAGACAAGCACATTGTAATGTCAGTAGAGAAGACTGGTTTGAA
GCTTTAAAAAATATATCCAAACAATTAGGAAAACACTTTGGG---AACAAAACAATAGTC
TATGATAAATCCTCAGGAGGGGATTTAGAAGTTACAACACATAGTTTTAATTGTGGAGGA
GAATTTTTCTATTGTAACACAACAGGTCTGTTTAATAGCACTTGGAGTCGGAACACAACA
GATAATAACACTTGGTTTAGGAACGGGTTAAATGGCACAATAACTCTCCAATGCAAAATA
AAGCAAATTATAAATATGTGGCAGAGAACAGGACGAGCAATGTATGCCCCTCCCATACCA
GGAACAATAATGTGTAACTCAAGCATCACAGGACTGCTATTAACAAGAGATGGTGGGAAT
AGTGGGAACAGTAATGAAACCTTCAGGCCTGGAGGAGGAGATATGAAAGACAATTGGAGA
AGTGAATTATATAAGTATAAGGTAGTAAAAATTGAACCACTAGGAGTAGCACCCACCAGG
GCAAAGAGAAGAGTGGTGGAGAGAGAAAAAAGAGCAGTTGGAATGGGAGCTCTTTTCATT
GGGTTCTTGGGAGCAGCAGGAAGCACTATGGGCGCGGCGTCAGTGACGCTGACGGTACAG
GCCAGACAATTATTGTCTGGTATAGTGCAACAGCAAAGCAATTTGCTGAAGGCTATAGAG
GCTCAACAACATCTGTTGAGACTCACAGTCTGGGGCATTAAACAGCTCCAGGCAAGAATC
CTGGCTGTGGAGAGATACCTAAAGGATCAACAGCTCCTGGGAATTTGGGGATGCTCTGGA
AAACTTATCTGCACCACTAGTGTACCCTGGAACTCTAGCTGGAGTAATAAATCTCAGGAT
GAGATATGGCAGAATATGACCTGGATACAATGGGATAAAGAAATTAACAATTACACAGAA
TTAATATATAATCTAATTGAACAATCGCAAAACCAGCAGGAAAAGAATGAACAAGAATTA
TTGGCATTGGACAAGTGGGCAAGTCTGTGGACTTGGTTTGACATCTCAAACTGGCTGTGG
TATATAAAGATATTTATAATGATAGTAGGAGGCTTAATAGGGTTAAGAATAGTTTTTGCT
GTGCTTTCTATAATAAATAGAGTTAGGCAGGGATACTCACCCTTGTCATTTCAGATCCAT
ACCCCAAACCAAGGGGAACCCGACAGGCCCAGAGGAATCGAAGAAGGAGGTGGAGAGCAA
GGCAGAGACAGATCGATTCGATTAGCCAGCGGATTCTTAGCACTCATCTGGGAGGATCTG
AGGAACCTGTGCATTTTCAGCTACCACCGCTTGAGAGACTTACTCTTAATTGCAGCGAGG
ACTGTGGAACTTCTGGGACGCCTGGGGTGGGAAGGTCTCAAGTATCTGGGGAATCTGACA
CAATATTGGATTCAGGAACTGAAAATTAGTGCTATTAGTTTGTTTGATACAATAGCAATA
ACAGTAGCTGGCTGGACAGATAGAGTTATAGAAATAGTGCAAAGAATTTGTAGAGCTATT
CTTAACATACCAACAAGAATCAGACAGGGCTTCGAAAGGGCTTTGCTA
>A1.RW.08.R1135M_11Feb08_3B9.KX983624
ATGAGAGTGATGGGGATATGTCAAAACTGGTGG------------------GTGATCTTG
------GGAATGTTAATAATTTATAGTGTTGCAGAAAACTTGTGGGTTACTGTCTATTAT
GGGGTGCCTGTGTGGAAAGATGCAGAGACCACTTTATTTTGTGCATCAGATGCTAAAGCA
TATGATACAGAAGCGCATAATGTCTGGGCTACACATGCCTGTGTACCCACAGACCCCAAC
CCACAAGAAATACATTTGGAAAATGTGACAGAAGAGTTTAACATGTGGAAAAGTAACATG
GTAGAGCAGATGCATACAGACATAATCAGTCTATGGGACCAGAGCCTAAAGCCATGTGTA
AAATTAACCCCTCTCTGTGTTACTTTAGATTGTCATAACGTCACC---------------
------AATAATTTCACGGAGGGGGTCCCGGAAGAAGAAATAAAAAACTGCACTTTCAAT
ATGACCACAGAGTTAAGGGATAAGAAGCAGTCAGTGTATTCACTTTTTTATAGACTTGAT
ATAGTACAAATTGGTGGAAATAGTCAGCATTATAGATTAATAAATTGTAATACCTCAGCC
ATTACACAGGCTTGTCCAAAGGTATCCTTTGAGCCAATCCCTATACATTATTGTGCCCCA
GCTGGTTTTGCGATTCTAAAGTGTAGGGATACAAAGTTCAATGGAACAGGACCATGCAAG
AATGTCAGCACAGTACAATGCACACATGGAATCAGGCCAGTAGTATCAACTCAACTGCTG
TTAAATGGCAGTCTAGCAGAAGAAGAGGTAGTAGTGAGGTCTGAAAATATCACAAATAAT
GTCAAACCCATAATAGTGCAATTGGTCAGGCCTGTAAACATTACTTGTGTCAGACCTAAC
AACAATACAAGAAAAAGTGTACGTATA------GGACCAGGACAAGCATTCTATGCAAGG
GGTGGCATAGGGGATATAAAACAAGTATATTGTATTGTCAATGAAACAGAATGGAAGGGA
GCTTTAAGAACTGTATCCCTACAATTAGGAAACTACTTTAAG---GACAAAGCAATAAAC
TTTACTAACTCCTCAGGAGGGGATGTAGAAATTACAACACATAGTTTTAATTGTGGAGGA
GAATTTTTCTACTGTAATACATCAGGCCTGTTTAATAGCCTCTGGATA---AATGGCACC
ATGCTGAATGGTACCCTGAAGAATAGCACAAATGACACCATAACTCTCCCATGCAGAATA
AAGCAAATCATAAACATGTGGCAGAAAGTAGGACAAGCAATGTATGCCCCTCCCATCCCA
GGAAGCATAACGTGTGTATCAAACATTACAGGACTAATATTAACAAGAGATGGTGGGAAT
ACTAACAGGACAGATGAAATCTTCAGACCTGAAGGGGGAAATATGAGGGACAATTGGAGA
AGTGAATTATATAAGTATAAAGTAGTAAAAATTGAACCACTAGGAGTAGCACCCACTAGG
GCAAAGAGAAGAGTGGTGGAGAGAGAAAAAAGAGCAGTTGGACTGGGAGCTGTCTTCATT
GGGTTCTTAGGAGCAGCAGGAAGCACTATGGGCGCGGCGTCAATAACGCTGACGGTACAG
GCCAGAAACTTATTGTCTGGCATAGTGCAACAGCAAAGCAATTTGCTGAGGGCTATTGAG
GCTCAACAGCATCTGTTGAAACTCACAGTCTGGGGCATTAAACAGCTCCAGGCAAGAGTC
CTGGCTGTGGAAAGATACCTAAAGGATCAACAGCTCCTAGGAATTTGGGGCTGCTCTGGA
AAACTCATCTGCACCACTAATGTGCCCTGGAACTCTAGTTGGAGTAATAAATCTCAGAGT
GAAATATGGAATAACATGACCTGGATGCAATGGGATAAGGAAATTGACAATTACACACAG
GAAATATATAGACTAATTGAAGAATCGCAGAACCAGCAGGAAAAGAATGAACAAGACTTA
TTGGCATTGGACAAGTGGGCAAGTCTGTGGACCTGGTTTGACATATCAAATTGGCTGTGG
TATATAAGAATATTTATAATGATAGTAGGAGGCTTAATAGGATTAAGAATAGTTTTTGCT
GTGCTTTCTGTAATAAATAGAGTTAGGCAGGGATACTCACCTCTGTCATTTCAGACCCAT
ACCCCAAACCCAGGGGGTCCCGACAGGCCAGGAAGAATCGAAGAAGAAGGTGGAGAGCAA
GACAGAAACAGATCGATTCGATTAGTGAGCGGATTCTTAGCACTTGCCTGGGACGATCTA
CGGAGCCTGTGCCTCTTCAGCTACCACCGCTTGAGAGACTTCATATTGATTGCTGCGAGG
ACTGTGGAACTTCTGGGACACCTGGGGTGGGAAGGCCTCAAGTATCTGTGGAATCTCCTG
TTGTATTGGGGTCAGGAACTAAAAACTAGTGCTATTAATTTGGTTGATACCATAGCAATA
GCAGTAGCTGGCTGGACAGATAGGGCTATAGAAATAGGACAAGGAATTGGTAGAGCTATA
ATCCACATACCAAGAAGAATCAGACAGGGCTTAGAAAGGGCTTTGCTA
>A1.RW.08.DEMA108RW010.KU749424
ATGAGAGTGATGGGGACATGGCCCTGCTTGTGGAAATGG------------GGAACTATG
ATCTTGGGGATATTGATGATCTGTAGTGCTGCAGATAAAATGTGGGTTACTGTATACTAT
GGGGTACCTGTGTGGAAGGATGCAGAGACCACCCTATTTTGTGCATCAGATGCTAAAGCA
TATGAGAAAGAAGTGCATAATGTCTGGGCTACACATGCCTGTGTACCCACAGACCCCAAT
CCACAAGAATTAAAATTGGAGAATGTGACAGAAGAATTTAACATGTGGAAAAATCCCATG
GTAGAGCAGATGCATACAGATATAATCAGTCTATGGGACCAAAGCCTAAAGCCATGTGTA
CAGTTAACCCCTCTCTGTGTTACCTTAAATTGTAGCAGTGTCAACAGCAGTATCACAGCT
AACAGCACAAGTAGCTACGACAAGGAGGCAGTCGAAGAAATGAGAAACTGCTCTTACAAT
ATGACCACAGAATTAAGGGATAAAAAACAGAAAATATATTCACTTTTTTATAAACTTGAT
ATAGTACCAATTAATGGTAAGAGTAGTGAATATAGGTTAATAAACTGTAATACCTCAACC
ATTACACAGGCTTGTCCAAAGGTATCCTTTGATCCAATTCCCATACATTATTGTGCTCCA
GCTGGTTTTGCGATCCTAAAGTGCAATGATACGAAGTTCAATGGAACAGGGCTATGCAAA
AATGTCAGCACAGTTCAATGCACACATGGAATCAGACCAGTAGTATCAACTCAACTACTG
TTAAATGGCAGTCTAGCAGAAAAAGAGGTAATGATTAGATCTGAAAATATCACAAACAAT
GTCAAAAACATAATAGTACAATTGGTCAACTCTGTGAATATTACTTGTATCAGACCTGCC
AATAATACAAGAAAAAGTGTACATATA------GGACCAGGGCAAGCATTTTATGCAATG
GGGGATATAGGGGATATAAGAAAAGCACATTGCAATGTTAGTAGAACAGAATGGAATGAA
GCTCTAAAACAGGTAGCTAACCAATTAGGAAAACACTTTGGC---AACAAAACAATAATA
TTTAATAACTCCTCAGGAGGAGATTTGGAAATCACAACACATAGTTTTAATTGTAGAGGA
GAATTTTTTTATTGTAATACATCAGAACTGTTTAATAGCACTTGGGTATACAATGCATCA
GAACTTAATGGCACTTGGGTAAAC---ACAAGTGAAAATATAACTCTCCACTGCAGAATA
AAGCAAATTATAAATATGTGGCAGAGAGCAGGAAAAGCAATGTACGCCCCTCCCATCTCA
GGAAACATAACGTGTGTTTCAAACATTACAGGACTCATATTAACAAGAGATGGTGGGAAT
ACCAATACA---ACTGAAATCTTCAGACCTGAAGGAGGAGATATGAGAGACAATTGGAGA
AGTGAATTATATAAGTATAAAGTAGTAAAAATTGAACCACTAGGAGTAGCACCCACCAAG
GCAAGGAGGAGAGTGGTGGAGAGAGAAAAAAGAGCAATTGGAATAGGAGCTGTCCTCTTT
GGGTTCTTAGGAGCAGCAGGAAGCACTATGGGCGCGGCGTCAATAACGCTGACGGTACAG
GCCAGACAATTATTGTCTGGCATAGTGCAACAGCAAAGCAATTTGCTGAGGGCTATAGAG
GCTCAACAACATCTGTTGAAACTCACAGTCTGGGGCATTAAACAGCTCCAGGCAAGAGTC
CTGGCTGTGGAAAGATACCTAAGGGATCAACAGCTCCTAGGAATTTGGGGTTGCTCTGGA
AGACTCATCTGCACCACTAATGTGCCTTGGAATGAAAGTTGGAGTAATAAATCTTATGAT
GAAATATGGGGAAACATGACCTGGCTGCAATGGGAAAGAGAAATTGACAATTACACAGGC
ATAATATATAACCTAATTGAAGAATCGCAGAACCAGCAGGAAAGAAATGAAAAAGACTTA
TTGGCATTGGATAAGTGGGCAAGTCTGTGGAATTGGTTTAGCATAACAAAATGGCTGTGG
TATATAAAAATATTTATAATGATAGTAGGAGGCTTAATAGGGTTAAGAATAGTTTTTGCA
GTGCTTTCTATAATAAATAGAGTTAGGCAGGGATACTCACCTTTGTCGTTCCAGATCCAC
CCCCCAAACCCAAGGGGTCTCGACAAGCCCGAAGGAATCGAAGAAGAAGGTGGAGAGCAA
GGCAGAGACAGATCGATTCGATTAGTGGATGGATTCTTAGCACTTGCCTGGGACGACCTA
CGGAGCCTGTGCCTTTTCAGCTACCACCGCTTGAGAGACTTCATCTTGATTGCAGCGAGG
ACTGTGGAACTTCTGGGACGCCTGGGGTGGGAAGGCCTCAAATACCTGGGGAATCTTCTG
TTGTATTGGGGTCAGGAACTGAAAATTAGTGCTACTAGTTTGCTTGATACCATAGCAATA
GCAGTAGCTGGCTGGACAGATAGGATTATAGAACTAGGACAAAGCATTGGTAGGGCTATC
CTCCACATACCTAGAAGAATCAGACAGGGTTTGGAAAGGGCTTTGCTA
>A1.RW.07.R283F_7Dec07_3C4.KX983542
ATGAAAGTGATGGGGACATATCCAGGCTTATGGAGATGG------------GGAATTATG
ATCTTGGGGATGATAATAATTTGTAGTGCTGAAAACGGCTTGTGGGTTACTGTCTACTAT
GGGGTACCTGTGTGGAAAGATGCAGAGACCACCTTATTTTGTGCATCAGATGCTAAAGGA
TATGATACAGAAGTACATAATGTCTGGGCTACACATGCCTGTGTACCCACAGACCCCAAT
CCACAAGAAATACATTTGGAAAATGTGACAGAAAAGTTTGACATGTGGAAAAATAACATG
GTAGAGCAGATGCATACAGATATAATCAGTCTATGGGACCAAAGCCTAAAGCCATGTGTA
CAATTAACCCCTCTCTGTGTCACCTTAAATTGTAGTGACGTGCAAAGAAATGCCACCAAT
GCCACCAATGCCACCAATCAGGATGGCATGCAAGGAGAAATAAAAAACTGCTCTTACAAT
ATGACCACAGTATTAAGAGATAAGACGCAGAAAGTGTATTCACTTTTTTATAAACTTGAT
GTAGCACAAATTAACAACAGTAGTAGTGAGTATAGATTAATAAATTGTAATACCTCAACC
ATTACACAGGCTTGTCCAAAGGTAACATTTGAGCCAATTCCCATACATTATTGTGCCCCA
GCTGGTTTTGCGATTTTAAAGTGCAGGGATACAGAGTTCAATGGAACAGGGCTATGCAAG
AATGTCAGCACAGTACAATGCACACATGGAATCAAGCCAGTAGTATCAACCCAACTACTG
TTAAATGGCAGCCTAGCAGAAGGTGGGATAAGGATTAGATCTGAAAATATCACAGATAAT
GTCAAAACCATAATAGTACAGCTTGATGAACCTGTAAATATTACTTGTATTAGACCTAAC
AATAATACAAGAAAAAGCGTGCATATA------GGACCAGGACGAACATTCTATGCAACA
GGTGACATAGGGGATATAAGACAAGCACATTGCAATGTCAGTCAAGCAGCTTGGGGTAAC
GCTTTATTCAAGGTAGCTCAACAATTAAACAACTACTTTAAC---AACAAAACATTAGAC
TTCAATAAATCCTCAGGAGGGGACTTAGAAATTACAAAACACAGTTTTAATTGTGGAGGA
GAATTTTTCTATTGTGATACAACAGGCCTGTTTAATAGCACTTGGAAG---AATGGCACT
CTCAACATGCAGGAATTAACTATCACAGACAGTATAAATATAACTCTTCCATGTAGAATA
AAGCAAATTATAAATATGTGGCAGAGAGTAGGACAGGCAATGTATGCTCCTCCCATCCAA
GGAGTAATAAAATGTGTGTCAAACATTACGGGACTACTATTAACGAGAGATGGGGGGAAT
---------GAGACAGAAACCTTCAGACCTGGAGGAGGAAATATGAAGGACAATTGGAGA
AGTGAATTATATAAGTATAAAGTAGTAAAAGTTGAGCCTATAGGAGTAGCACCCACCAGG
GCAAGGAGAAGAGTGGTGGAGAGAGAAAAAAGAGCAGTTGGAATAGGAGCTGTTTTCATT
GGGTTCTTAGGAGCAGCAGGAAGCACTATGGGCGCGGCGTCAATAACGCTGACGGTACAG
GCCAAACAATTATTGTCTGGCATAGTGCAACAGCAAAGCAATTTGCTGAGGGCTATAGAG
GCTCAACAGCATCTGTTGAAACTCACGGTCTGGGGCATTAAACAGCTCCGGGCAAGAATC
CTAGCTGTCGAAAGATACCTAAAGGATCAACAGCTCCTAGGAATTTGGGGCTGCTCTGGA
AAACTCATCTGCACCACTAATGTGCCCTGGAACTCTAGTTGGAGTAATAAATCTCAGAAT
GAAATCTGGGAAAACATGACCTGGCTGCAATGGGATAGAGAAATTAGCAATTACACAAGT
AAAATATATTCTCTAATTGAAGAATCGCAGAACCAGCAGGAAAAGAATGAACAAGACTTA
TTGGCATTAGACAAGTGGGCAAGCCTGTGGACTTGGTTTGATATATCAAATTGGCTGTGG
TATATAAAAATATTCATAATGATAGTAGGAGGTTTAATAGGATTAAGAATAGTTTTTGCT
GTGCTTGCTATAATAAATAGAGTTAGGCAGGGATACTCACCTTTGTCATTTCAGATCCAT
ACCCCAAACCCAAGGGATCTCGACAGGCCCGGAAGAATCGAAGAAGAAGGTGGAGAGCAA
GGCAGAGACAGCTCGATTCGATTGGCGAGCGGATTCTTAGCACTTGCTTGGGACGATCTG
AGGAACCTGTGCCTCTTCAGCTACCACCTCTTGAGAAACTTAGTCTTGATTGCAGCGAGG
ACTGTGGAACTTCTGGGACGCCTGGGGTGGGAAGGCCTCAAGTATCTGTGGAATCTTCTG
CTATATTGGAGTCAGGAATTAAGGATTAGTGCTATTAATTTGTTTGATACCATAGCAATA
GCAGTAGCTGGCTGGACAGACAGGGTTATAGAAATATTACAAAGGATTTGTAGAGCTATT
CTCAACATACCTAGAAGAGTTAGACAGGGCTTAGAAAGGGCTTTGCTA
>A1.RW.06.DEMA106RW003.KU749423
ATGAGAGTGATGGGGACATGGCAGAACTTGTGGAGAGGG------------GGAACTATG
ATCTTGGTGATGATAATAATTTGTAGTGCTGCAGAAAACTTGTGGGTTACTATCTATTAT
GGGGTACCTGTGTGGAAAGACGCAGAGACCACCTTATTCTGTGCATCAGATGCTAAAGCA
TATGAAACAGAAAAGCATAATGTCTGGGCTACACATGCCTGTGTACCCACAGACCCCAAC
CCACAGGAAGTACATTTGCCTAATGTGACAGAAAAGTTTAATATGTGGAAAAATAATATG
GTAGAACAGATGCACACAGATATAATCAGTCTATGGGACCAAAGCCTAAAGCCATGTGTA
CAGTTAACCCCTCTCTGTGTCACCTTAGATTGTCAATATAACGTCACCCATAACATCAAA
GATGACAGTATCTCAAATCAGACTGACATGAAAGAAGAAATAAAAAATTGCTCTTTCGAG
GTGACCACAGAATTACAGGATAGGAAACAGAGAGTGCATTCACTTTTTTATAGACTTGAT
ATAGTAAAAATGGAAAAAATAAAGGACCCTTATAGATTAATAAATTGTAATACCTCAACC
ATTACACAAGCTTGTCCAAAAGTATCCTTTGAACCAATTCCCATACATTATTGTGCCCCA
GCTGGTTTTGCGATTCTAAAATGTAGGGATGAGGAGTTCAATGGAACAGGGCCATGCAAG
AATGTCAGCTCAGTACAGTGTACACATGGAATCAAGCCAACAGTGTCAACTCAACTACTG
TTAAATGGCAGTATAGCAAAG---GAGGTAATAATTAGATCTGAAAATATCACAAACAAT
GCCAAAATCATAATAGTACACCTTAACCAGACTGTAAACATTACTTGTATCAGACCTAAC
AACAATACAAGAACCAGTGTACGTATA------GGACCAGGGCAAGCATTATTCCATGCA
GGTGACATAGGAGATATAAGACAAGCACATTGTAATATCAGTAGAAAAGCATGGAATGAA
ACTTTAGAAAAGGTAGCCATACAATTAAGAAAACACTTTGTG---AACAGTACAATAACC
TTTGCTAACTCTTCAGGAGGGGATATAGAGATTACAACACATAGCTTTAATTGTGGAGGA
GAATTTTTCTATTGTAATACATCAGGCCTGTTCAATAGCACCTGGTATCCCAATGGCACC
AACATAACTAACCCA------------GGACCAGAGAATATAACCCTCCCATGCAGAATA
AAGCAAATTGTAAATATGTGGCAGAGAGTAGGGAGAGCAATGTATGCTCCTCCCATCAAA
GGAGTAATACAATGTGTATCAAACATTACAGGACTACTATTAACAAGAGATGGTGGGAAT
AATAATAATACAACTGAAACCTTCAGACCAGGAGGAGGAGATATGAGGGACAATTGGAGA
AGTGAATTATATAAGTATAAAGTAGTACAAGTTGAACCACTAGGAATAGCACCCACTAGG
GCAAGGAGAAGAGTGGTGGAGAGAGAAAAAAGAGCAGTTGGAATGGGAGCTCTTTTCATT
GGGTTCCTAGGAGCAGCCGGAAGCACTATGGGCGCGGCATCAATGATGCTGACGGTACAG
GCCAGACAATTATTGTCTGGCATAGTGCAACAGCAAAGCAATTTGCTGAGGGCTATTGAA
GCTCAACAGCATATGTTGAAGCTCACGGTCTGGGGCATTAAACAACTCCAGGCAAGAGTC
CTGGCTGTGGAAGGATACCTAAGGGATCAACAGCTCCTAGGAATTTGGGGCTGCTCTGGA
AAACTCATCTGCACCACTACTGTGCCTTGGAACTCTAGTTGGAGTAATAAATCTTATGAT
GACATATGGGGGAACATGACCTGGATGCAATGGGATAGAGAAATTAACAACTACACAAAG
ACAATATATAATCTAATTGAAGAATCGCAGAACCAGCAAGAAAAAAATGAACAAGAATTA
TTGGAACTTGACAAGTGGGCAAGTCTATGGAATTGGTTTAACATAACACAATGGCTGTGG
TATATAAAAATATTTATAATAATAATAGGAGGCTTAATAGGATTAAGAATAGTTTTTGCT
GTACTATCTATAATAAATAGAGTTAGGCAGGGATACTCACCTTTGTCATTCCAGACCCTC
AACCCAAACCCAAGGGATCTCGACAGGCTCGGAAGAATCGACGAAGAAGGTGGAGAGCAA
GGCAGAGACAGATCGATTCGCTTAGTGAGCGGATTCTTAGCGCTTGCCTGGGAGGACCTG
CGGAGCCTGTGCCTCTTCAGCTACCACCGATTGAGAGACTTCATCTTGATTGCAGCGAGG
ACTGTGGAACTTCTGGGACGCAGCAGTTGGAAGGGACTCAAGTATCTAGTGAACCTGCTG
CAATACTGGGGTCAGGAACTAAAGAATAGTGCTATTAGTTTGCTTGATACCTTAGCAATA
ACAGTAGCTGGCTGGACAGATAGGTGCATAGAGATATTACAAAGAATTGGTAGAGCTATC
CTTAACATACCTAGAAGAATCAGACAGGGCTTAGAAAGGGCTTTGCTA
>A1.PK.14.DEMA114PK001.KU749409
ATGAGAGCGAGGGGGATATGGCCACACTTATTGACATGG------------GGGACTATG
ATTTTGGGGATGATAATAATCTGTAATGCTGCAGGAAAATTGTGGGTTACTGTCTACTAT
GGGGTACCTGTATGGAAAGATGCAGATACCACCCTATTTTGTGCATCAGATGCTAAAGCA
TATAAGACAGAAGCGCATAATGTATGGGCTACACACGCTTGTGTACCCACAGACCCCAAC
CCACAAGAAATAAATTTAACAAATGTGACAGAAAAGTTTAACATGTGGAAAAATAACATG
GTGGAGCAGATGCATTCAGATGTAATTAGTATATGGGACCAAAGCCTAAAGCCATGTGTA
AAGTTAACCCCTCTCTGCGTCACCCTAAGCTGTAACAATAATGTCACGGTCACTCCCAAT
AATAGC------------------GCCAATGACACTGAAATGAAAAACTGCTCTTACAAT
ATAACCACAGAAATAAGGGATAAGAAAAGGAAAGTATATTCACTTTTTTATAAACTTGAT
ATAGTACCAATTAATGAGAGTAATAGTGAGTATATCTTAATAAATTGTAATACCTCAGCC
ATTACGCAGGCTTGTCCAAAGATAAGCTTTGAGCCAATTCCCATACATTATTGTACCCCA
GCTGGTTTTGCGATCTTAAAGTGTAAGGATAAGGATTTCAATGGAACAGGTCTATGTAAG
AATGTCAGCACAGTACAATGCACACATGGAATCAAGCCAGTAGTATCAACTCAACTGCTG
TTAAATGGCAGCCTAGCAGAAGGAAAGATAATGATTAGATCTGAAAATATCTCAGACAAT
GCTAAAACCATAATAGTACAGCTTAACAAGACTGTGTCAATTAATTGTACCAGACCTAAC
AACAATACAAGAAAGAGTGTACCTATA------GGACCAGGACAAGCATTCTATGCAACA
GGTGATATAGGGAATATAAGACAAGCACATTGTAATGTCAGTAGATCAGATTGGAATAAC
ACTTTAAGACAGGTAGCTGAAAAATTAAGAGAATATTGG------AACAATACAATAATC
TTTACTAAACCCTCAGGAGGAGATTTAGAAATTACAACACATAGTTTTAATTGTGGAGGA
GAATTTTTCTATTGTAATACAACAGGACTGTTTAATAGTACTTGGTATAAAAATGGAACG
ACTGAGGGAACAAATAGCACG---GGGTCAAATGACACTATAACACTCCCATGCAGAATA
AAGCAAGTTATAAATGTATGGCAGAGAGTAGGACAAGCAATATATGCCCCTCCCATCCCA
GGGATAATAAGGTGTGAATCAAATATTACGGGGCTACTATTAACAAGAGATGGTGGAAAT
AATACAAGT---AATGAAACCTTCAGACCTGGAGGAGGAAATATGAAGGACAATTGGAGA
AGTGAACTGTATAAGTATAAAGTAGTAAAACTTGAACCACTAGGAGTAGCACCCACCAAA
GCAAAGAGAAGAGTGGTGGAGAGAGAAAAAAGAGCAATTGGATTTGGAGCTTTCTTCCTT
GGGTTCTTGGGAGCAGCTGGAAGCACTATGGGCGCGGCGTCCGTAACGCTGACGGTACAG
GCCAGACAATTATTGTCTGGCATAGTGCAACAGCAAAGCAATTTGCTGAGGGCTATAGAG
GCTCAGCAGCATATGCTGAAACTCACGGTCTGGGGCATTAAACAGCTCCAGGCAAGAGTC
CTGGCTGTGGAAAGTTACCTAAGGGATCAACAGCTCCTAGGAATTTGGGGTTGCTCTGGA
AAACTCATCTGCACCACTAATGTGCCCTGGAACTCTAGTTGGAGTAATAAAACTTACAAT
GATATATGGGATAACATGACTTGGCTGCAATGGGATAAAGAAATTGAAAATTACACAGGT
GAAATATATAGGTTAATTGAAGAATCGCAGAACCAGCAGGAAAAAAATGAACAAGAGTTA
TTGGCATTGGACAAGTGGGCAAGCCTGTGGAATTGGTTTGACATATCAAACTGGCTGTGG
TATATACGAATATTTATAATGATAGTAGGAGGCTTAATAGGATTAAGAATAGTTTTTGCT
GTGCTCTCTATAATAAAAAGAGTTAGGCAGGGATACTCACCTCTGTCATTCCAGACCCAT
ATCCCGAGCCCCAGGGATCCCGACAGGCCCGAAAGAATCGAAGAAGAAGGTGGAGAGCGA
GACAGAGACAGATCCATTCGATTGGTCAACGGATTCTCAGCTATCATCTGGGACGATCTG
CGGAGCCTGTGCCTCTTCAGCTACCACCGCTTGAGAGACTTAATATTGATTGTTGCGAGG
ACATTGGAACTTCTGGGACACCTGGGGTGGGAGGGACTCAAATATCTGTGGAACCTCCTG
TTGTACTGGGGCAGGGAACTAACCAATAGTGCTGTTGACTTGTATAATACCACAGCAATA
GTAGTAGCTGGTTGGACAGATTGGGTTATAAACGGAGGGCAAAGAATTGTTAGAGCTTTT
CTCAACATACCTAGAAGAATCAGGCAGGGCTTAGAAAGGGCTTTACTA
>A1.KE.x.657_KE.KU921835
ATGAGAGTGAGGGGGATATATCAGCACTGGTGGAGATGG------------GGCACGATG
CTCCTTGGAATGTTAATGATATGTAATGTCACAGGAAGGTATTGGGTCACAGTTTACTAT
GGGGTACCTGTGTGGAAAGATGCAGAGACCACCTTATTTTGTGCATCAGATGCTAAAGCA
TATGAAAGAGAAAAACATAATGTCTGGGCTACACATGCCTGTGTACCCACAGACCCCAAC
CCACAAGAAGTACCTCTGGGAGATGTGACAGAAAACTTTAACATGTGGAAGAATGGCATG
GTGGAGCAGATGCATACAGATATAATCAGTCTATGGGACCAAAGCCTAACACCATGTGTA
AAATTAACCCCTCTCTGTGTGACTTTAAATTGTTCTAATGCCACGGTCACCAATGCTACT
AACACT---TACAATTATACCCTGGTGACAACAGACGAAGTAAAAAACTGCTCTTTCAAT
ATGACCACAGAGATAAGGGATAAGAAAAGGAAAGTATATTCACTTTTTTATAAGCTTGAT
ATAGTACAAATTAATGAAAATAGCCAGGAGTATAGATTAATAAATTGTAATACCTCAGCC
ATTACACAGGCTTGTCCAAAAATATCATTTGAGCCAATTCCCATACATTATTGTGCCCCA
GCTGGTTTTGCGATCCTAAAGTGCACTAATAAGACATTCAATGGCACAGGGCCATGTAGT
AATGTCAGCACAGTACAATGTACACATGGAATTAAGCCAGTAGTATCAACTCAACTGCTG
TTAAATGGCAGTCTAGCAGAAGGAGAGGTAAGGATTAGATCTGAAAATATCTCAGACAAT
AGCAAAAACATAATAGTACAATTTACCAAGCCTGTCAACATTACTTGTATCAGACCTAGC
AACAAGACAAGAACAAGTGTACATATA------GGACCAGGACGAGCCTTCTATGCAACA
GGTAGCATAGGGGATATAAGAAAAGCACATTGTAATGTTAGTAGAACAGCATGGAATAAG
ACTTTAGGAGAGGTAGCTACACAATTAAGCAAATACTTTGGAAACGAAACAACAATAAGA
TTTGATAAACACGCAGGAGGGGATCCAGAAATAACAACACATAGCTTTAATTGTGGAGGA
GAATTTTTCTATTGTAACACATCAGAACTGTTTAATAGCACTTGGAGTTGGAATAACACT
TGGAATAACACTCATGAG---------CCAAATGGCACTATAACTCTCCAATGCAGAATA
AAGCAAATTATAAATATGTGGCAGAGAGTAGGACAAGCAATGTATGCCCCTCCCATACAA
GGAGAAATAAAGTGTGAATCAAACATCACAGGACTAATATTAACAAGAGATGGT---ATG
GGTAACAATTCAAATGAAACCTTCAGACCTGGAGGAGGAGATATGAGGGACAACTGGAGA
AGTGAGTTATATAAATATAAAGTAGTAAAAATTGAACCATTAGGAGTAGCACCCACTGGG
GCAAGGAGAAGGGTGGTGCAGAGAGAAAAGAGAGCGGTTGGAATAGGAGCTGTCTTCCTT
GGGTTCTTAGGAGCAGCAGGAAGCACTATGGGCGCAGCGTCATTAACGCTGACGGTACAG
GCCAGACAATTACTGTCTGGCATAGTGCAGCAGCAAAGCAATTTGCTGAGGGCTATAGAG
GCTCAACAACATATGTTGAAACTCACGGTCTGGGGCATTAAACAGCTCCAGGCAAGAGTC
CTGGCTGTGGAAAGTTACCTAAAGGATCAACAGCTCCTAGGAATTTGGGGCTGCTCTGGA
AAACTCATCTGCACCACTAATGTGCCCTGGAACTCTAGTTGGAGTAATAAATCCTATGAT
GAGATATGGGGTAATATGACCTGGCTACAATGGGAGAAAGAGATTAGCAATTACACAGAT
ATAATATATGATCTACTTGAAGAATCGCAGAACCAGCAGGAAAAGAATGAACAAGACTTA
TTAGCGTTGGACAAGTGGGCAAGCCTGTGGAATTGGTTTAGCATATCAAACTGGCTGTGG
TATATAAAAATATTTATAATGATAGTAGGAGGCTTGATAGGATTAAGAATAGTTTTTACT
GTGTTTAATATGATAAATAGAGTTAGGCAGGGATACTCACCTTTGTCATTTCAGACCCAT
ACCCCAAACCCAAGGGGTCTCGACAGGCCAGGAGGAATCGAAGAAGAAGGTGGAGAGCAA
GACAGAGACAGATCGATTCGATTAGTGAGCGGATTCTTAGCACTTGCCTGGGACGACCTG
CGGAGCCTGTGCCTTTTCAGCTACCACCGATTGAGAGACTTCATCTTGATAACAGCGAGG
GCTGTGGAACTTCTGGGACACCTGGGGTGGGAAGGCCTCAAATACCTGTGGAATCTTCTA
GCATATTGGGTTCGGGAACTAAAGAACAGTGCCATTAGTTTGTTTGATACCATAGCAATA
GCAGTAGCTGGCTGGACGGATAGGGTTATAGAAGTAGGACAAAGAATTGGTAGGGCTATC
CTCCACATACCTAGAAGAATTAGACAAGGCTTAGAAAGAGCATTGCTA
>A1.KE.x.655_KE.KU921831
ATGAGAGTGATGGGGACA------AACTTCTTAAGATGG------------GGCACT---
ATCTTGGGGATGATAATATTCTGTAGTGCTGTACAAAACTTGTGGGTTACTGTCTACTAT
GGGGTGCCTGTGTGGCAAGATGCAGAAACCACCTTATTTTGTGCATCAGATGCTAAAGCA
TATAAGACAGAAGTGCATAATGTTTGGGCAACACATGCCTGTGTACCCACAGACCCCAAC
CCACAAGAGGTGCATTTGAAAAATGTGACAGAAGAGTTTAACATGTGGAAAAATAAAATG
GTAGATCAAATGCATGAAGATATAATCAGTCTATGGGACCAAAGCCTAAAGCCATGTGTA
AAGTTAACCCCTCTCTGTGTCACTTTAAGTTGTGGCGAGAGTAATTTCAACAAC------
------ACCATGAACGTCAGTAGGGGGGAAATGGTAGAAACAAAAAACTGCTCTTACAAT
ATGACCACAGAACTAAGGGATAAAACACAGAAAATACATTCGATCTTTTATAGACTTGAT
TTAGTACAAATTAATAAAAATTATAGTGAGTATAGATTAATAAATTGTAATACCTCAACC
ATTACACAGGCTTGTCCAAAGGTAACCTTTGAGCCAATTCCTATACATTATTGTGCCCCA
GCTGGTTTTGCGATCCTAAAATGTAATGAGAAGACGTTCAATGGAACAGGGCCATGTAAT
AATGTCAGCACAGTACAATGCACACATGGAATCAGACCAGTAGTATCAACTCAACTGCTG
TTAAATGGTAGTCTAGCAGAAGAAGAGATAACAATTAGATCTGAAAATATCACAGACAAT
GGCAAAAACATATTAGTTCAACTTAAAGAGCCTGTGGAAATTAATTGTACCAGACCTGGC
AACAATACAAGAAAAAGTATACATATA------GGACCAGGACGATCATACTATGCAACA
GATGACATAGGGGATATAAGGAAAGCATTTTGTACTGTTAAGGCAACAGTATGGAATGAA
ACTTTACAACAGGTAGCTAGACAATTAGGCGAACATTTTGAG---AACAGAACAATAACC
TTTAATAACTCTGCAGGAGGGGATTTAGAAATCACAACACATAGTTTTAATTGTCAAGGA
GAATTTTTCTATTGTAATACATCACGCCTGTTTAGTTACAGGTGCACG---TTCGAAAAT
GAGACTAATACTTACACCTGCACT---AGCACGGCAAATATAACTCTCCAATGCAGACTA
AAGCAGATCATAAGGATGTGGCAGAGGACAGGACAAGCAATGTATGCCCCTCCCATCCCA
GGGCAAATAATGTGTAGATCAAACATTACAGGGTTAATATTAACAAGAGATGGTGGGGTT
GATAACAATGCTACCGAAATCTTCAGACCTGGAGGAGGAGATATGAAGGACAATTGGAGA
AGTGAATTATATAAGTATAAAGTAGTAAAAATTGAACCACTAGGAGTAGCACCCACCAGG
GCAAGGAGAAGAGTGGTGGGGAGAGAAAAAAGAGCAGTTGGACTGGGAGCTGTTTTCATT
GGGTTCTTAGGAGCAGCAGGAAGCACTATGGGCGCGGCGTCAGTGACGCTGACGGTACAG
GCCAGACAATTATTGTCTGGTATAGTGCAACAGCAAAGCAATTTGCTGAAGGCTATTGAG
GCTCAACAACATCTGTTGAGGCTCACGGTCTGGGGCATTAAACAGCTCCAGGCAAGAGTC
CTGGCTCTGGAAAGATACCTAAAGGATCAACAGCTCCTAGGAATTTGGGGCTGCTCTGGA
AAACTCATCTGCACCACTAATGTGCCCTGGAACTCTAGTTGGAGTAATAAATCTATGGAT
GAGATATGGGACAACATGACCTGGCTGCAATGGGATAAAGAAATTAGCAATTACACACAG
AAAATATATAGCCTAATTGAGGAAGCGCAGAACCAGCAGGAAGAGAATGAAAAAGACTTA
TTGGCATTGGACAAGTGGGCAAGTCTGTGGAATTGGTTTGAAATATCAAAGTGGCTATGG
TATATAAAAATATTTATAATGATAGTAGGAGGCTTAATAGGATTAAGAATAGTTTTTACT
GTGCTTTCAGTAATAAATAGAGTTAGGCAGGGATACTCACCTCTGTCGTTCCAGACCCAT
ACCCCAGCCCCAGGGGGTCTCGACAGGCCCGAAAGAATCGAAGAAGAAGGTGGAGAGCAA
GGCAGAACCAGATCGATTCGATTAGTGAGCGGCTTCTTAGCTCTTGCCTGGGACGATCTA
CGGAGCCTGTGCCTTTTCAGCTACCACCGATTGAGAGACTTCATATCGATTGCCGCGAGG
ACCGTGGAA------------CTGCTGGGGGAGGGCATCAAGTATCTGTGGAATCTCCTG
CTGTATTGGGGTCGGGAACTGAAAATTAGTGCTGTTAATTTGTTTGATACCATAGCAATA
GCAGTAGCTAACGGGACAGATAGGGTTATAGAAATAGGACAAAGATTTGGTAGAGGAATT
CTCCATATACCTAGAAGAATCAGACAGGGCTTAGAAGTAGCTTTGCTA
>A1.KE.x.467_KE.KU921788
ATGAAAGTGATGGGGATATGTCAAAACTTATTGAGATGG------------GGGGCTATG
ATCTTGGGGACGATAATAATCTGTAGTACTGCAGAAAACTCGTGGGTTACTGTCTATTAT
GGGGTACCTGTGTGGAAAGATGCAAAAACCACTTTGTTTTGTGCATCAGATGCTAAAGCA
TATAAGACAGAAAAGCATAATGTCTGGGCTACACATGCCTGTGTACCCACAGACCCCAAC
CCACAAGAAGTACATTTGGAAAATGTGACAGAAAAGTTTAATATGTGGAAAAATAACATG
GTAGAGCAGATGCATACAGATATAATCAGTCTATGGGATCAAAGCCTAAAGCCATGTGTA
AAGTTAACTCCTCTCTGCGTTACTTTACATTGTACCAACATCACCATTTGTAACAACAGC
ATCAACAATGCCACGGTAGACACAGAAGCAATACAAAACATGAAAAACTGCTCTTTCAAT
GTGACCACACTATTAAGGGATAAGCAACAGAAGGTAGCTTCACTTTTTTATAGACTTGAT
ATAGTACCAATTGATAATGGTAGTGATGAGTATAGATTAATAAATTGTAATACCTCAGCC
ATTACACAAGCCTGCCCAAAGGTAACCTTTGAACCAATTCCCATACATTATTGTGCTCCA
GCTGGTTTTGCGATCCTAAAATGTAATGATAAGGAGTTCAATGGAACAGGGCCATGCAAG
AATGTCAGCTCAGTACAATGCACACATGGAATCAAGCCAGTAGTATCAACTCAACTGCTG
CTAAATGGCAGTCTAGCAGAAGGAGAGATGATGATTAGATCTGAAAATATCTCAAGTAAT
ACCAAAAATATTATAGTACAACTTAACCATGCTGTGGAAATTAATTGTACCAGACCTGGT
AACAATACAAGAACAGGTATACATATA------GGACCAGGACGAGCATTTTATGCAACA
AATACCATAGGGGATATAAGACAAGCACATTGTAATATCAGTGGATCAGAATGGAATAAC
ACTTTACAAAAGGTAGTTGACAAATTAAGAAAATACTTGAGAAATGACACAAAAATAATA
TTTGAGCCCCCCTCAGGAGGGGATCTAGAAATCACAACACATAGTTTTAATTGTGGAGGG
GAATTTTTCTATTGTGATACATCAAGCCTGTTTAACAGCACTTGGGAACCAAACAATGTT
AGTAGCAAT------------------TTAAATGGCACTATAACTCTCCAATGCAGAATA
AAGCAAGTCATAAATATGTGGCAGAGAGTAGGACAAGCAATGTATGCCCCTCCCATCCCA
GGAAACATAACATGTAGATCAAACATTACAGGAATAATATTAACAAAAGATAAGGATGGT
ATAAATAATTCAGATGAAACCTTGAGGCCAGGAGGAGGAGATATGAGGGACAATTGGAGA
AGTGAATTATATAAGTATAAAGTGGTAAAAATTGAACCACTAGGAGTAGCACCCACCAAG
GCAAGGAGAAGAGTGGTGGAGAGAGAAAAAAGAGCAGTTGGACTAGGAGCTGTTTTCCTT
GGGTTCTTAGGAGCAGCAGGAAGCACTATGGGCGCAGCGCCAATAACGCTGACGGTACAG
GCCAGACAATTGTTGTCTGGCATAGTGCAACAGCAAAGCAATTTGCTGAGGGCTATAGAG
GCTCAACAACAGCTGTTGAAGCTCACGGTCTGGGGCATTAAACAGCTCCAGGCAAGAGTC
CTGGCTCTGGAAAGATACCTACAGGATCAACAACTCCTAGGAATTTGGGGCTGCTCTGGA
AAACTCATCTGCACCACTAATGTGCCTTGGAACAACAGTTGGAGTAATAAATCTCTAGAT
ACGATATGGAACAACATGACCTGGCTAGAATGGGATAGAGAAATTAGCAATTACACAGAC
ATAATATATCAACTAATTGAAGAATCACAAAACCAGCAGGAAAAGAATGAACAAGACTTA
TTGGCATTGGACAAATGGGCAAATCTATGGAATTGGTTTAACATAACACAGTGGCTGTGG
TATATAAAAATATTTATAATGATAGTAGGAGGCTTAATAGGATTAAGAATAGCTTTTGCT
GTGCTTTCTATAGTAAATAGAGTTAGGCAGGGATACTCACCTTTGTCGTTTCAGACCCTT
TTCCCAAACCCAAGGGGACTCGACAGGCCCGAAGGAATCGAAGAAGAAGATGGAGGGCAA
GGCAGCGTCAGATCGATTCGATTAGTGAGCGGATTCTTGACACTTGCCTGGGACGACCTG
AGGAGCCTGTGCCTCTTCCTCTACCGCCGCTTGAGAGACTTCATCTTGATTGCTGCGAGG
ACTGTGGAACTTCTGGGACACCTGGGGTGGGAAGGCCTCAAGTATCTGTGGAACCTCCTG
TTATATTGGGGCCAGGAACTAAAAATTAGTGCTATTAGCTTGATTGATACTATAGCAATA
GCAGTAGCTGGCTGGACAGATAGGGCTATAGAAATAATACAAGGAATTGGTAGAGCTTTT
CTTCACGTACCTAGAAGGATCAGACAAGGCTTCGAAAGAGCTCTGCTA
>A1.KE.x.407_KE.KU921783
ATGAGAGTGATGGGGACATGTCAACACTTATTGAGATGG------------GGGATG---
ATCTTGGGAATAATAACCTTCTGTAGTGGAGCAGAAAACTTGTGGGTTACTGTCTACTAT
GGGGTACCTGTGTGGAAAGACGCAGAGACCACCTTATTTTGTGCATCAGATGCTAAGGCA
TATGAGACAGAGAAGCATAATGTCTGGGCTACACATGCCTGTGTACCCACAGACCCCAAC
CCACAAGAAATACCTTTGGAAAATGTGACAGAAGAGTTTAACATGTGGAAGAATAACATG
GCAGAGCAAATGCATACAGATGTAATCAGTCTATGGGATCAAAGTCTACAGCCATGTGTA
AAGTTAACCCCTCTCTGTGTTACTTTAAACTGTACCAACATCACAAGAAGCAACATCACG
GGGGAC---AGTGTAAGCAACATCACGGGGGACGGTGGATTGACAAACTGCTCTTACAAT
GTAACCACAGACCTAAGAGATAAGAGACAGAAAGTATATTCACTTTTTTATAAACTTGAT
GTAGTACAAATGAATAAAAGTAACACAGAGTATAGATTAATAAATTGTAATACTTCAGCC
ATGACACAAGCCTGTCCAAAGGTAACCTTTGAGCCAATTCCCATACATTATTGTGCCCCA
GCTGGTTTTGCGATCCTAAGGTGTAATAATAAGACGTTCAATGGAACAGGGCCATGCAAT
AATGTCAGCTCAGTACAATGCACACATGGAATCAAGCCAGTAATATCAACTCAACTGCTG
TTAAATGGCAGTCTGGCAGAAGGAGAGGTGATAATTAGATCTGAAAATATCACAGACAAT
GCCAAAAACATAATAGTACAATTTAACGATTCAGTAGCAATTAATTGTACCAGACCTAAC
AACAATACAAGAAAAAGCATAAGGATA------GGACCAGGACAAACATTCTATGCAACA
GGTGGCATAGGGAATATAAGAGCAGCATATTGTAATGTCAGTAAAACAGCATGGAATGGC
GCTTTAAAACAGGTAGCTGCCCAATTAGGAAAGTACTTTAAG---AACAAAACAATAAGA
TTTGATAACTCCTCAGGAGGGGATCTAGAAATCACAACACATAGTTTTAATTGTGGAGGA
GAATTTTTCTATTGTAATACAACAGGCCTGTTTAATAGCACTTGGGGG---AATGGCACT
TGGAATGCCAGCAGCCAGGGGGAG---TCAAATGACACTATACTCCTCCAATGCAAAATA
AAGCAAATTATAAATATGTGGCAGAGAGTAGGACAAGCAATGTATGCTCCTCCCATCCCA
GGAGTAATAAGGTGTGAATCAAACATTACAGGACTAATATTAACAAGAGATGGTGGGGGG
GATGACAATGGAACCGAAACCTTCAGACCTGGAGGAGGAGATATGAGGGATAATTGGAGA
AGTGAATTATATAAGTATAAAGTAGTAAAAATTGAACCACTAGGAGTAGCACCCACCAGG
GCAAGGAGAAGAGTGGTGGAGAGAGAGAAAAGAGCAGTTACAATAGGAGCTGTTTTTCTT
GGGTTCTTAGGAACAGCAGGAAGCACTATGGGCGCGGCGTCAATAGCGCTGACGGCACAG
GCTAGACAATTATTGTCTGGCATAGTGCAACAGCAAAGCAATTTGCTGAGGGCTATAGAG
GCTCAACAACATATGTTGAGACTCACGGTCTGGGGCATTAAACAGCTCCAGGCAAGAGTC
CTGGCTGTGGAAAGATACCTAAGGGATCAACAGCTCCTAGGAATTTGGGGCTGCTCTGGA
AAACTCATCTGCACCACTAACGTGCCCTGGAATTCTAGTTGGAGTAATAAATCTCAAAGT
GAGATATGGGACAACATGACCTGGCTGCAATGGGATAAAGAGATTAGCGCTTACACAGAC
ACAATATATAACCTACTTGAAAAATCGCAGAATCAGCAGGAAAAGAATGAACAAGACTTA
TTGGCATTGGATAAGTGGGCAAATCTATGGAATTGGTTTGACATATCAAGATGGCTGTGG
TATATAAAAATATTTATAATGATAGTAGGAGGCTTAATAGGATTAAGAATAGTTTTTGCT
GTGCTTTCTATAATAAATAGAGTTAGGCAGGGATACTCACCCTTATCGTTCCAGATCCAT
ACCCCAAACCCAGGGGGTCCAGACAGGCCCGAAAGAATCGAAGAAGGAGGTGGAGAGCAA
GACAGAATCAGATCGATTCGATTGCTAAACGGGTTCTTAGCGATTGCCTGGGACGACCTG
CGGAACCTGTGCCTCTTCAGTTACCACCGCTTGAGAGACTTCATCTTGATTGCCGCGAGG
ACTGTGGAACTTCTGGGACACCTAGGGTGGGAGGGTCTCAAGTATCTGTGGAACCTCCTG
TTGTATTGGGGTCGGGAACTGAAAACTAGTACTGTTAGGTTGTTTGATACCATAGCAATA
GCAGTAGCTGGCTGGACAGATAGGGTTATAGTCCTAGGACAAGGAGTTGGTAGAGCTATT
TTCCACATACCTAGAAGGATCAGACAGGGCCTTGAAAGAGCTTTGCTA
>A1.KE.x.339_KE.KU921752
ATGAGAGTGATGGGGATATGTCAACACTTATTGACATGG------------AGTACTATG
ATCTTGGGGATGATATTAATCTGTAGTGCTGCAGGAAATTTGTGGGTTACTGTCTACTAT
GGGGTACCAGTGTGGAAAGATGCAGAAACCACCTTATTTTGTGCATCAGATGCTAAAGCA
TATTCAACAGAAAAACATAATATCTGGGCTACACATGCCTGTGTACCCACAGACCCCGAC
CCACAAGAACTATATTTGGAAAATGTGACAGAAAAGTTTAACATGTGGAACAATAGCATG
GTAGAGCAGATGCATACAGATATAATCAGTTTATGGGATGAAAGCTTAAAGCCATGTGTA
AAGTTAACCCCTCTCTGTGTTACTTTAAATTGTAGCAATGTCACTGTCACCAATAGCACT
GGCAGTGATAGAAATTACACCAATGAAATGGGGGAAGAAATAAAAAACTGCTCTTTCAAT
ATAACCACAGAGATAAGGGATAGACAGCGGAAAATACATTCACTCTTTTATAGAATTGAT
ATAGTACCAATTAATGAAAATAGTAGTGAGTATAGATTAATAAATTGTAATACCTCAGCC
ATTACACAGGCTTGTCCAAAGGTATCCTTTGAGCCAATTCCCATACATTTTTGTGCCCCA
GCTGGTTTTGCGATTCTAAAGTGTAATGATAAGAACTTCAATGGAACAGACACATGCAAG
AATGTCAGCACTGTACAATGCACACATGGAATCAAGCCAGTAGTATCAACTCAATTACTG
TTAAATGGCAGTCTAGCAGAAGAAAAGGTAATGATTAGGTCTAAAAATTTCTCAGACAAT
GCTAAAAACATAATAGTACAACTTGTCCAGCCTATACTAATTAATTGCACCAGACCTAAC
AACAATACAAGAAAGAGTATACATATA------GGACCAGGACAAGCATTCTATGCAAGT
GATAAAATAGGAGATATAAGACATGCATATTGTACTGTCAATAAAACAGAATGGAATGAA
GCCTTAAGACAGGTAGCTATACAATTAAGACCACACTTTAAT---AACGGAACAATAATA
TTTAATAGCTCCTCAGGAGGGGACCTAGAAATCACAACACATAGCTTTAATTGTGGAGGA
GAATTTTTCTATTGTAACACATCAGGCCTGTTTAATAGCACTTGGAATGACACCAGCAAT
GGGAATGACACCAACATATCAAATGAGAAGAATGAGAATATAACTCTCCAATGCAGAATA
AAGCAAATTATAAATATGTGGCAAAGAGTAGGAAAAGCAATGTATGCTCCTCCCATCCCA
GGAATAATAAAATGTGAATCAAACATTACAGGACTAATATTAACAAGAGATGGGGGAAAG
GAGGAAAACGAAAGTGAAACCTTCAGACCTGGAGGAGGAGATATGAGGGACAATTGGAGA
AGTGAATTATATAAGTATAAAGTAGTAAAAATTGAACCACTAGGAGTAGCACCCACCAGG
GCAAGGAGAAGAGTGGTGGAGAGAGAAAAAAGAGCAGTTGGAATGGGAGCTTTGTTCATT
GGGTTCTTAGGAGCAGCTGGAAGCACTATGGGCGCGGCGTCGATGACGCTGACGGTACAG
GCTAGACAACTATTGTCTGGCATAGTGCAACAGCAAAGCAATTTGCTGAGGGCTATAGAG
GCTCAACAGCATCTGTTGAAACTCACAGTCTGGGGCATTAAACAGCTCCAGGCAAGAGTC
CTGGCTGTGGAAAGATACCTAAGGGACCAACAGCTCCTAGGAATTTGGGGCTGCTCTGGA
AAACTCATCTGCACCACTAATGTGCCCTGGAACTCTAGTTGGAATAATAGATCCGAGGCT
GACATATGGGAAAACCTGACCTGGCTGGATTGGGATAAAGAAATTAGCAATTACACAGGC
ATAATATATGATTTACTTGAAAAATCGCAGAACCAGCAGGAAAAAAATGAACAAGAATTG
TTGGCATTGGACAAGTGGGCAAATCTGTGGAATTGGTTTAACATATCAAACTGGCTGTGG
TATATAAAAATATTTATAATGATAGTAGGAGGTTTAATAGGATTAAGAATAGTTTTTGCT
GTGCTTTCTATAATAAATAGAGTTAGGCAGGGATACTCACCTTTGTCATTCCAGACCCAC
GTCCCAAGCCCAGGGGATCTCGACAGGCCCGAAAGAATCGAAAGAGAAGATGGAAAGCAA
GACAGAACCAGATCGATTCGATTAGTGAGCGGATTCTTAGCACTTGCCTGGGACGATCTG
CGGAGCCTGTGCCTCTTCAGCTACCACCGCTTGAGAGACTTCATCTTGATTGCTGCGAGG
ACTGTGAAACTTCTGGGACACCTGGGGTGGGAAGGCCTCAAGTATCTGTGGAATCTCCTG
TCATATTGGGGTCGGGAACTAAAAATTAGTGCTATTAGTTTGGTTGATACCATAGCAATA
GTAGTAGCTGGCTGGACAGATAGGATTATAGAAATAGGACAAAGAATTGGTAGAGCTATC
CTCCACATACCTAGAAGAATCAGACAGGGCTTTGAAAGGGCTTTGCTA
>A1.KE.x.320_KE.KU921746
ATGAGAGTGATGGAGACATGGCAGCACTTGTTGAGATGG------------GGAACCATG
ATCTTGGGAATAATGATGATCTGTAGTGCTGCAGAAAACTTGTGGGTTACTGTTTACTAT
GGGGTACCTGTGTGGAAAGATGCAATGACCACCTTGTTTTGTGCCTCAGATGCTAAAGCA
TATGACCTAGAAAAACATAATGTCTGGGCCACGCATGCCTGTGTACCCACAGACCCCAAC
CCACAAGAAATACCTTTGGGAAATGTGACAGAAAAATTTAACATGTGGAAAAATGAAATG
GTAGAACAAATGCATACAGATATAATCAGTCTATGGGACCAAAGCCTAAAGCCATGTGTA
ACGTTAACCCCTCTCTGCGTTACATTACATTGTACAAATGCCACTGTCATGAAGGCCAAT
ACCATG------------------ACCAGCTGGGAGGAAATGAAAAACTGCACTTACAAT
ATGACCACAGAACTAAGGGATAAGAAAAAGCAAGCATATTCACTTTTTTATAAACTTGAT
GTAGAACCAATAGATCAGAGTAGCAAAGAGTATAGACTAATAAATTGTAATACCTCAGCC
ACTGCACAAGCTTGCCCAAAGGTAAGCTTTGAGCCAATTCCAATACATTATTGTGCCCCA
GCTGGTTTTGCGATCCTAAAGTGCAGGGAGAAGGATTTCAATGGAACAGGGATATGCAAG
AATGTCAGCACAGTCCAATGCACACATGGAATCAAGCCAGTAGTATCAACACAACTACTG
TTAAATGGCAGTCTAGCAGAAGGAAATGTAACAATTAGATCTGAAAATATCACAGACAAT
GCCAAAAATATACTAGTACAATTTACCAAGTCTGTAGTAATTAATTGTACCAGACCTAGT
AACAATACAAGAAGAAGTGTAAGGATA------GGACCAGGACAAGCATTCTATACAACA
GGTGACATAGGGGATATAAGACAAGCACATTGTAATGTCAGTAGGTCAGCATGGAATAAG
ACTCTACAACAGGTAGCTACACAATTAAGGGAATACTTT------AACAAAACAATAATA
TTTAATAGTTCCTCAGGAGGGGATCTAGAAATCACAACACATAGTTTTAATTGTGAAGGA
GAATTTTTCTATTGTAACACATCAGGTCTGTTCAACAGCACTTGGGATGATACCGCCATA
CAGGAAAATATCACGGAGATCACG---TCAAATGACACAATAACTCTCCAATGCAGAATA
AGGCAATTTATAAGGATGTGGCAGAGGACAGGACAGGCAATGTATGCCCCTCCCATACCA
GGAGTAATAAGGTGTGAATCAAACATTACAGGACTAATATTAACAAGAGATGGTGGGCAT
AGTAATAGTAGTAATGAAACCTTCAGACCTGGAGGAGGAGATATGAGGGACAATTGGAGA
AGTGAATTATATAAGTATAAAGTAGTAAAAATTGAACCACTAGGAGTAGCACCCTCCAGG
GCAAGGAGAAGAGTGGTGGGAAGAGAAAAAAGAGCAGTTACAATAGGAGCCGTCTTCCTT
GGGTTCTTAGGAGCAGCCGGAAGCACTATGGGCGCGGCGTCAATAACGCTGACGGTACAG
GCCAGGCAATTATTGTCTGGTATAGTGCAACAGCAAAGCAATTTGCTGAAGGCTATAGAG
GCTCAACAACATCTGTTGAGACTCACGGTCTGGGGCATTAAACAGCTCCAGGCACGAGTC
CTGGCTGTGGAAAGATACCTAAGGGATCAACAGCTCCTAGGAATTTGGGGCTGCTCTGGA
AAACTCATCTGCCCCACTAATGTGCCCTGGAACTCTAGTTGGAGTAATAAGTCTTATAGT
GACATATGGGACAACATGACCTGGCTGCAATGGGATAAAGAAATTAACAATTACACAGAA
CAAATATATAGATTAATTGAAGAATCGCAAAATCAGCAGGAAAAGAATGAACAAGACTTA
TTGGCATTGGACAAGTGGGCAAATCTATGGAATTGGTTTGATATATCAAATTGGCTGTGG
TATATAAGAATATTTATAATGATAGTAGGAGGCTTAATAGGATTAAGAATAGTTTTTGCT
GTGTTTTCTATAATAAATAGAGTTAGGAAGGGATACTCACCTCTGTCATTTCAGACCCAT
GCCCCAAACCCAGGGGAACTCGACAGGCCCGGAAGAATCGAAGAAGAAAGTGGAGAGCAA
GACAACGGCAGATCGATTCGATTAGTGAGCGGATTCTTAGCTCTTGCCTGGGACGACCTG
CGGAGCCTGTGCCTCTTCAGCTACCACCACTTGAGAGACTTCGCCTTGATTGTCGCGAGG
ACAGTGGAACTTCTGGGACGCCTGGGGTGGGAAGGCCTCAAGTATCTGTGGAATATCCTG
GAGTATTGGGGTCAGGAACTAAAAACTAGTGCTACTAATTTGTTTGATACCTTAGCAATA
GCAGTAGCTGGCTGGACAGATAGGGTTATAGAATTAGGACTAGCACTCATTAGAGCTATT
TTCCACATACCTAGAAGAATCAGACAAGGCTTAGAAAGATTTTTGCTA
>A1.KE.x.263_KE.KU921738
ATGAGAGTGAGGGGGACGTGGGCAAACTTGGGGAGATGG------------GGCATCTTG
ATTTTGGGGTTGTTAATAATTTATAGTACTGCAGAAAACTTGTGGGTTACTGTCTACTAT
GGGGTGCCTGTATGGAAAGATGCAGAGACCACCTTATTCTGTGCATCAGATGCGAGAGCA
TATGATACAGAAGTGCATAATGTCTGGGCTACACATGCCTGTGTACCTACAGACCCCGAC
CCACAAGAAATAGATTTGGAAAATGTGACAGAAGAGTTTAACATGTGGAAAAATAACATG
GTAGAACAGATGCATGAAGATATAATCAGTCTATGGGACCAAAGCCTAAAGCCCTGTGTA
AAATTAACCCCTCTCTGCGTTACTTTGAATTGCAGCAATATCAATATCACTAGAACCAAC
AGTACCAGTAGTTCCATAAATAACCAAGGAGAAAGAGAAATGACAAACTGCTCGTTCAAT
GCAACCACAGAATTAAGGGATAAGCAACAGAGAATATATTCACTTTTTTATAAACTAGAT
GTAGTACAAATTGGGAACGACAGCCACCAGTATAGATTAATAAATTGTAATACCTCAGCC
ATTAAACAAGCTTGTCCAAAGGTATCCTTTAAGCCAATTCCCATACATTATTGTGCCCCT
GCTGGTTTTGCGATTCTAAAGTGTAAGGATCAGAAGTTCAATGGAACAGGACCATGCAGG
AATGTCAGCTCTGTACAATGCACACATGGAATCAGGCCAGTAGCATCAACTCAACTGCTG
TTAAATGGCAGTCTAGCAGAAGAAGAGGTAATGATTAGATCTGAAAATATCACAAACAAT
GCCAAAAACATAATAGTACAATTTACAAAGCCTGTAAATATTACTTGTAGCAGGCCTAAC
AACAATACAAGAAAAAGTGTACGTATA------GGACCAGGACAAGTATTCTATACAACA
GAC---ATAGGAAAAATAAGACAAGCACATTGTAATATCAGTAAAAAAGACTGGGATGAT
ACTTTGGGAAAGGTAGTCCAAAAATTAGGAACATACTTT------AACACAACAATAATT
TTTAATAAATCCTCAGGAGGGGATCTAGAAATAACAACACATAGTTTTAATTGTGGAGGA
GAATTTTTCTATTGTAACACATCAGAGCTGTTTAATAGCACTTGGAATAGGACTGACCCT
GGCACTTGGAATAACACC---------ACAGATCAAAAAATAACTCTCCAATGCAGCATA
AAGCAAATTATAAATATGTGGCAAAGGGTAGGACGAGCAATGTATGCCCCTCCCATCCCA
GGACCAATACAGTGTAGATCAAACATTACAGGACTAATATTAGTGAGAGATGGTGGGAAT
ACGAATACTAGCAAGGAAACCTTTAGACCTGCAGGAGGGGATATGAGGGACAATTGGAGA
AGTGAATTATATAAATATAAAGTAGTAAAAATTGAACCACTAGGAGTAGCACCCACCAAG
GCAAAGAGAAGAGTGGTGGAGAGAGGAAAAAGAGCAGTTGGACTAGGAGCTGTCTTCATT
GGGTTCTTAGGAGCAGCAGGAAGCACTATGGGCGCAGCGTCAATAACGCTGACGGTACAG
GTCAGACAATTATTGTCTGGCATAGTGCGACAGCAAAGCAATTTGCTGAGGGCTATAGAA
GCTCAACAACATCTGTTGAAACTCACGGTCTGGGGCATTAAGCAGCTCCAGGCACGAGTC
CTGGCTGTGGAAAGATACCTAAAGGATCAACAGCTCCTAGGAATTTGGGGCTGCTCTGGA
AAACTCATCTGCACCACTAATGTGCCTTGGAACACGAGTTGGAGCAATAAAAGCTATAAT
GAGATATGGGGCAATATGACCTGGCTGCAATGGGATAAAGAAATTAACAATTACACACAG
TTAATATATAGTCTAATTGAAGAATCGCAGAACCAGCAAGAAAAGAATGAACAAGACTTA
TTGTCATTGGACAAGTGGGCAGATCTGTGGAATTGGTTTGACATAACAAAGTGGCTGTGG
TATATAAAAATATTTATAATGATAGTAGGAGGCTTAATAGGATTAAGAATAGTTTTTGCT
GTGCTTTCTATGATAAATAGAGTTAGGCAGGGATACTCACCTTTGTCGTTCCAGACCCAT
ATCCCAAACCCAGGGGGTCTCGACAGGCCCGGAAGAATCGAAGAAGAAGGTGGAGAGCAA
GACAGAACCAGATCGATTCGATTAGTGAACGGATTCTTAGCACTTGCTTGGGAAGACCTA
CGGAGCCTGTGCCTCTTCAGCTACCACCGCTTGAGAGACTTCATCTTGATTGCTGCGAGG
ACTGTGGAACTTCTGGGACACCTGGGGTGGGAGGGCCTCAAGTATCTGTGGAATCTCCTG
CTGTTTTGGGGACAGGAACTAAAAATTAGTGCTAGTAATTTGCTTGATACCATAGCAATA
GTAGTAGCTGGCTGGACAGATAGAGTTATAGAAATAGGACAAAGAATTGGTAGAGCTATT
CTCCATATACCTAGAAGAATCAGACAGGGCTTAGAAAGCGCTTTGCTA
>A1.KE.x.209_KE.KU921732
ATGAGAGTGATGGGGACATATCAGCGCTCATTAACATGG------------GGGACTATG
ATCTTGGGGGTGTTATTAATCTGTAGTGCTGCAGAAAACTTGTGGGTTACTGTCTACTAT
GGGGTACCTGTGTGGAAAGACGCAAACACCACTTTATTTTGTGCATCAGATGCTAAAGCA
TATAGTACAGAGAAGCATAATGTGTGGGCTACACATGCCTGTGTACCCACAGACCCCAAC
CCACAAGAAATAAATTTGAAAAATGTGACAGAAGAGTTTAACATGTGGAAAAATAACATG
GTAGAACAAATGCATACAGATATAATTAGCCTATGGGATCGAAGCCTAAAGCCATGTGTA
AAGTTAACTCCTCTCTGCGTTACTTTAGAGTGTAATAATGTTAATATTACTAATAATGTT
ACTAATGTTGTTGACAACAGCACCGATATGAAAGAAGAAATAAAAAACTGCTCTTTCAAT
ATGACCACAGAATTAAGAGATAAGCAACAGAAAGTATATTCACTTTTTTATAGGCTAGAT
ATAGTACAACTTAATAGCAATAGCAGTCAGTATATATTAATAAATTGTAAAACCTCAACC
ATTACACAGGCTTGTCCAAAGGTATCCTTTGAGCCAATTCCCATACATTATTGTGCCCCA
GCTGGTTTTGCGATTCTAAAGTGTAATGATAAGGAGTTCAATGGAACAGGGCCATGCAAG
AATGTCAGCACAGTACAATGCACACATGGGATCAAACCAGTAGTATCAACTCAACTGCTG
TTAAATGGCAGTCTAGCAGAGGGAAAGATAATGATTAGATCTGAGAATTTCACAGACAAT
GCCAAAAACATACTAGTACAACTTAACCAGACTGTAAAAATTAATTGTACCAGACCTAAC
AATAATACAAGAAAAAGTGTACATATA------GGACCAGGACAGGCATTGTATACAACA
AATAACATAGGGAATATAAGACAAGCACATTGTAATGTCAGTAGACAACAATGGAATAAA
ACTTTGCAAGAGGTAAGAGAACAATTAAGACAAATCTTT------AACAAAACAATAACA
TTTAATACCTCCTCACAAGGGGATATAGAAATCATGACACATAGTTTTAATTGTGGAGGA
GAATTTTTCTATTGTAATACATCAGGCCTTTTTGATGACACTTGGAATGGCACGAAG---
---------------------------TCAAATGACACTATAACACTCCCATGCAGAATA
AAGCAAGTTATAAATATGTGGCAGAGGACAGGACAAGCAATGTATGCCCCTCCCATCCAA
GGAGTAATAAGGTGCGAATCAAACATCACAGGACTAATATTAACAAGAGATGGTGGGCAT
AACATTACA---AATGAAACCTTCAGACCTACAGGAGGAAATATGAGGGACAATTGGAGA
AGTGAATTATATAAGTATAAAGTAGTAAGAATTGAACCACTAGGAGTAGCACCCACCTCG
GCAAAGAGAAGAGTGGTGGAGAGAGAAAAAAGAGCAGTTGGAATGGGAGCTGTCTTCATT
GGGTTCTTGGGAGCAGCAGGAAGCACTATGGGCGCGGCGTCAATGACGCTGACGGTACAG
GCCAGACAATTATTGTCTGGCATAGTGCAACAGCAAAGCAATTTGCTGAGGGCTATAGAG
GCTCAACAGCATTTGTTGAAGCTCACGGTCTGGGGCATTAAACAGCTCCAGGCAAGAGTC
CTGGCTGTGGAAAGATACCTAAAGGATCAACAGCTCCTAGGTATTTGGGGCTGCTCTGGA
AAACTCATCTGCACCACCAATGTGCCCTGGAACTCTAGTTGGAGTAATAAATCCAAGAAA
GAGATATGGGAAAACATGACCTGGCTGCAATGGGATAAAGAAATTAGCAATTACACACAG
ATCATATATGATCTACTTGCAGACTCGCAGATCCAGCAGGAAAAGAATGAACAAGACTTA
TTGGCATGGGACAAGTGGGCAAATCTGTGGACTTGGTTTGACATAACAAAATGGCTGTGG
TATATAAAAATAGTTATAATGATAGTAGGAGGCTTAATAGGATTAAGAATAGTTTTTGCT
GTACTTTCTATAATAAATAGAGTTAGGCAGGGATACTCACCTTTGTCATTTCAGACCCAT
ACCCCAAGTCCAGGGGGTCTCGACAGGCCAGGAAGAATCGAAGAAGAAGGTGGAGAGCAA
GACAGAGACAGATCGATTCGATTAGTCAGCGGATTCTTAGCACTTGCCTGGGACGATCTG
CGGAGCCTGTGCCTCTTCAGCTACCACCGATTGAGAGACTTCATCTTGATTGCAGCGAGG
ACTGTGGAACTCCTGGGACACCTGGGGTGGGAAGGCCTTAAGTATCTGTGGAACATTCTA
GCATACTGGGCTCGGGAACTAAGAATTAGTGCTATTAATTTGTATGATACTATAGCAGTA
GCAGTAGCTGGCTGGACAGATAGGATTATAGAAATAGTACAAATAATTGGTAGAGCTCTT
CTCCACGTACCTAGAAGAATCAGGCAGGGCTTCGAAAGGGCATTGTTA
>A1.KE.99.99KE_KNH1135.AY736814
ATGAAAGTGAAGGGGACATTTCAGCACTTATTGAGATGG------------GGAATTATG
GTGTTGGGGATGATAATAATCTGTAGTGCTACAGAACAATTGTGGGTTACTGTCTACTAT
GGGGTGCCTGTGTGGAAAGATGCAGAGACCACCCTATTTTGTGCATCAGATGCTAAAGCA
CATGAGACAGAAGTACATAATGTCTGGGCTACGCATGCCTGTGTACCCACAGACCCCAAC
CCACAAGAAATAGAGTTGAAAAATGTGACAGAAGAGTTTAACATGTGGAAAAATAACATG
GTAGAACAGATGCATACAGATATAATCAGTCTATGGGACCAAAGCCTAAAGCCATGTGTA
AAGTTAACCCCTCTCTGTGTTACTCTAAATTGTAGTAACTTTAGTGTCACTAATAATAGC
ACCAATACTACCACCATTGACAATAATATGCAAGGAGAAATAAAAAACTGCTCTTACAAT
GTGACCACAGTAATAAGGGATGAGAAACAGAAAGTATACTCGCTTTTTTATAGAACTGAT
GTAGTAGAAATTGAGAATAATAGTAGTCAGTATAGATTAATAAATTGTAATACCTCAGCC
ATTACACAGGCTTGTCCAAAGGTAACCTTTGAGCCAATTCCCATACATTATTGTGCTCCA
GCTGGTTTTGCGATTCTAAAGTGTAGGAATGAGACGTTCAATGGAACAGGACCATGTAAC
AATGTCAGCACAGTACAATGCACACATGGAATCAGGCCAGTAGTATCAACTCAGCTGCTG
TTAAATGGTAGTCTAGCAGAAAAAGAAATAATGATTAGATCTGAAAATATCTCAGACAAT
GCCAAAAGCATACTAGTACAATTGACAAGGCCTGTAATAATTAATTGTACTAGACCTAAC
AACAACACAAGAAAAAGTATACATATA------GGACCAGGACAAGCATTCTATGCAACA
GGTGACATAGGGGATATAAGACAAGCATATTGTACTGTCAATAGAACAGAATGGAATGAA
ACTTTGCACAATGTGACCACTCAATTAAAAACATACTTT------AACAAAACAATAGTC
TTTACTAGCCACTCAGGAGGGGATCTAGAGATTACAACACATACTTTTAATTGTGGAGGA
GAATTTTTCTATTGCAACACATCAGGCCTGTTTAATAGCACTTGGGATGATAACATTAAG
AATGATACTAACAGCACACAGGGGTCAAATAGCACGGAGATAATTCTCCCATGCAAAATA
AAGCAAATTGTAAGGATGTGGCAGAGAACAGGACAAGCAATGTATGCTCCTCCAATCCCA
GGAGTAATAAGGTGTGTATCAAACATTACAGGACTAATACTAACAAGAGATGGTGGGAAT
ACTAGCAGCATAAATGAAACCTTTAGACCTGGAGGAGGAGATATGAGGGACAACTGGAGA
AGTGAATTATATAAGTATAAAGTAGTAAAAATTGAACCACTAGGAGTGGCACCCACCAAG
GCAAGGAGAAGAGTGGTGGAGAGAGAAAAAAGAGCAGTTGGAATAGGAGCTGTCCTCTTT
GGTTTCTTAGGAGCAGCCGGAAGCACTATGGGCGCGGCGTCAATAACGCTGACGGTACAG
GCCAGACAATTATTGGCTGGCATAGTGCAACAGCAAAGCAATTTGCTGAGGGCTATAGAG
GCTCAACAGCAAATGTTGAGACTCACGGTCTGGGGCATTAAACAGCTCCAGGCAAGAGTC
CTGGCTGTGGAAAGATACCTAAGGGATCAACAGCTCCTAGGACTTTGGGGCTGCTCTGGA
AAACTCATCTGCACCACTACTGTGCCCTGGAACTCTAGCTGGAGTAATAAATCACAGAAT
GAGATATGGAACAACATGACCTGGCTGCAATGGGATAAAGAAATTAGCAATTACACACAG
ATAATATATGACCTAATTGAAGAATCGCAGAACCAGCAGGAAAAGAATGAACAAGACTTA
TTGGCATTGGACAAGTGGGCAAATCTGTGGAGTTGGTTTGACATATCAAGTTGGCTGTGG
TATATAAGAATATTTATAATGATAGTAGGAGGCTTAATAGGATTAAGAATAGTTTTTGCA
GTGCTTTCTATAATAAAGAGAGTTAGGCAGGGATACTCACCTTTATCATTTCAGATCCAT
ACCCCAAACCCAGGGGAACCCGACAGGCCCGGAGAAATCGAAGAAGAAGGTGGAAAGCAA
GACAGAAGCAGATCGATTCGCTTAGTGAGCGGATTCTTAGCACTTGCCTGGGACGACCTA
CGGAGCCTGTGCCTCTTCTGCTACCACCGATTGAGAGACTTCATCTTGATTGCCGCGAGG
ACTGTGGAACTTCTGGGACACCTGGGGTGGGAGGGCCTCAAGTATCTGTGGAATCTCCTG
GTGTATTGGAGTCAGGAACTGAAGAGTAGTGCTATTAATTTGTTTGATACCTTAGCAATA
ACAGTAGCTGGCTGGACAGATAGGGTTATAGAAGTAGGACAAAGACTTTGTAGAGCTCTT
TTACACATACCTAGAAGAATCAGACAGGGCTTAGAAAGGGCTTTGCTA
>A1.KE.11.DEMA11KE001.KF716475
ATGAGAGTGATGGGGACATGGCGGCGCTTTGTGAGATGG------------GGAATTATG
GTCTTGGGG---ATAATAATCTGTAGTGCTGCACAAAACTTGTGGGTTACTGTCCACTAT
GGGGTACCTGTGTGGAAAGATGCAGACACCATCTTATTTTGTGCATCAGATGCTAAAGCA
TATGAAACAGAAAAGCATAATGTCTGGGCTACACATGCCTGCGTACCCACAGACCCCAAC
CCACGTGAAGTATATTTGGAAAATGTGACAGAAGATTTTAATATGTGGAAAAATAGCATG
GTAGAGCAGATGCATACAGATATAATCAGTCTATGGGACCAAAGCCTAAAGCCATGTGTA
AAGTTAACCCCACTCTGTGTTACTTTAAATTGTAGCAATGCCAATGTCAGTGTCAGTAAT
GTCAGTACAGAGGTCAACTTACGGGAGGAAGGAGGAGAAATAAAAAACTGTTCTTTCAAT
ATAACCACAGAACTAAGGGATAAGAAAAAGAAGGTATATTCACTTTTTTATAGATCTGAT
GTAGTATCAATGAATAGCGAGAGTAGTGAGTATAGATTGATAAATTGTAATACCTCAACC
ATTACACAAGCCTGCCCAAAGGTATCCTTTCAGCCAATTCCCATACATTATTGTGCCCCA
GCTGGTTTTGCAATCCTAAAGTGTAGGAACGAGACGTTCGATGGAACAGGATCATGCAAA
AATGTCAGCACAGTACAATGCACACATGGAATCAAGCCAGTAGTATCAACTCAACTGCTG
TTAAATGGCAGTCTAGCAGAAGGAAAAGTAATAATTAGATCTGAAAATATCACAGACAAT
GCCAAAATTATAATAGTACAACTTGCCAGTCCCGTGCAAATTAATTGTACCAGGCCTAAT
AACAATACAAGCACAGGTATACATATA------GGGCCAGGACAAGCATTCTATGCAAGA
AATGCCATAGGGGATATAAGAAAAGCACATTGTAATGTCAGCAAATCAAAATGGAATGAC
ACTTTACGACAGGTAGCTGAACAATTAAGAAAATACTTTAAAAATGATACAACAATAGTG
TTTAAGAACTCCTCAGGAGGGGATCTAGAAATCACAACACATAGTTTTAATTGTGGAGGG
GAATTTTTCTACTGTAATACATCAGGCCTGTTTAATAGCACTTGGTCCCTTAACAACACT
TGGTCCCTTAACAGCACGCAGTCAGGGATAAATGATACCATAACTCTCCCATGCAGAATA
AAGCAAATTATAAATATGTGGCAGAGAGTAGGACAAGCAATGTATGCCCCTCCCATCCAA
GGAGTAATACAGTGTGTATCAAACATTACAGGACTACTGTTAACAAGAGATGGGGGGAAT
GTGAATAGCGGCAATGAAATCTTCAGACCTGGAGGAGGAGATATGAGGGACAATTGGAGA
AGTGAATTATATAAGTATAAAGTAGTAAAAATTGAACCACTAGGAGTAGCACCCACCAGG
GCAAAGAGAAGAGTGGTGGGGAGAGAAAAAAGAGCAATTGGTCTAGGAGCTGTTTTCCTT
GGGTTCTTAGGAATGGCAGGAAGCACTATGGGCGCGGCGTCAATGACGCTGACGGTACAG
GCCAGAAACTTATTGTCTGGCATAGTGCAACAGCAAAGCAATTTGCTGAGGGCTATAGAG
GCTCAACAACATCTGTTGAAACTCACAGTCTGGGGCATTAAACAGCTCCAGGCAAGAGTC
CTGGCCATGGAAAGATACCTAAGGGATCAACAGCTCCTAGGAATTTGGGGCTGCTCTGGA
AAGGTCATCTGCAACACTAATGTGCCCTGGAACTCTAGTTGGAGTAATAAATCTTACAAT
GAGATATGGGACGAAATGACCTGGCAGCAATGGGAGAAAGAAATTAGCAATTACACAGAC
ATAATATATAACCTACTTGAAGAATCGCAAAACCAGCAGGAAAAGAATGAACAAGATTTA
TTGGCATTCGACAAATGGGCAAATCTATGGAGTTGGTTTAAAATAACAAATTGGCTGTGG
TATATAAAAATATTTATAATGATAGTAGGAGGCTTAATAGGATTAAGAATAGTTTTTGCT
GTGCTCTCTGTAATAAATAAAGTTAGGCAGGGATACTCACCCTTGTCATTTCAGACCCAC
CTCCCAAACCCAGGGGGACTCGACAGGCCCGGAAGAATCGAAGAAGAAGGTGGAGAGCAA
GGCAGAGGCAGATCGATTCGATTAGTGAGCGGATTCTTAGCACTTGCCTGGGACGATCTA
CGGAGCCTGTGCCTCTTCAGCTACCACCGCTTGAGAGACTTCACCTTGATTGCAGCGAGG
ACTGTGGAACTTCTGGGACACCTGGGGTGGGAAGGCCTCAAGTACCTGTGGAATCTCCTG
CTGTATTGGGGTCGGGAACTAAAAATTAGTGCTACTAGCTTGCTTGATACTGTAGCAATA
GCAGTAGCTGGCTGGACAGATAGGGTTATAGAAATAAGACAAAGAATTGGTAGAGCTATC
CTCCACATACCTAGAAGAATCAGACAGGGCTTTGAAAGAGCTTTGCTA
>A1.KE.09.12151802.HQ540689
ATGAGAGTGATGGGGATATATCAACACTTGTTGACATGG------------GGAACTATA
ATCTTGGGAATGATATTGATCTGTAGTCCTGCAGAAAACTTGTGGGTTACTGTCTACTAT
GGGGTACCTGTGTGGAGAGAAGCAGATACCACCTTATTTTGTGCATCAGATGCTAAAGCA
TATGAGACAGAAAAGCATAATGTCTGGGCTACACATGCCTGTGTACCCACAGACCCCAAC
CCACAAGAAATACATTTGGCTAATGTGACAGAAAATTTTGACATGTGGAAAAATAACATG
GTAGAGCAAATGCATACAGATATAATCAGTCTATGGGACCAAAGTTTACAGCCATGTGTA
AAGTTAACCCCTCTCTGCGTTACTATGAATTGTAGCGAGCCTAAATTTAACAACACAAAC
TTTAACACAGGAAGTAACAGCACAGGAATCCAGGAAGAAATGAGAAATTGCTCTTTTAAT
ATGACCACAGAGCTAAAGGATAAGAAAAAGGAAGTATATTCACTTTTCTATAGACTTGAT
ATAGTACAAATAGATAGTAATAGTAGTGATTATAGATTAATAAATTGTAATACCTCAGCC
GTTAAACAGGCCTGCCCAAAGGTATCCTTTAATCCAATTCCCATACATTATTGTGCTCCA
GCTGGTTTTGCGATTCTAAAGTGTAGGGATGAAGATTTCAATGGAACAGGGCCATGCAAG
AATGTTAGCACAGTACAATGCACACATGGAATTATGCCAGTAGTATCAACTCAACTGCTG
TTAAATGGCAGTCTAGCAAAAGAAAATGTACAAATTAGATCTGAAAATATTTCAAACAAT
GCCAAGATAATACTAGTACAACTTGCCCATCCTGTGAGAATTAATTGTACCAGACCTGGC
AACAATACAAGAAAAAGTATACATATG------GGACCAGGACAAGCATTTTATGCAAGA
GGGGATATAGGAGATATAAGACAAGCATATTGTAATGTCAGTAGCTCAGAGTGGAGTAAC
ACTTTATACAAGGTAGCTGAACAATTAAGGAAACATTATGGGAATGAAACAACAATAAAA
TTTACTAACCACTCAGGAGGGGATCTAGAAGTCACAACACATAGTTTTAATTGTGGAGGA
GAATTTTTCTACTGTAATACAACAAACCTGTTTAATAGTAGCATTCCCTTCAACGCCAGC
GAGAGGGCAAATAACACCAAT---AGCACAGATGACATTATAACTCTCCAATGCAGAATA
AAGCAAATTGTAAGGATGTGGCAAAGAGTAGGACAAGCAATGTATGCCCCTCCCATCCCA
GGAGTAATAAGGTGTGAATCAAACATTACAGGACTTATGTTAACATGGGATGGTGGGAGT
AAAAATATTAGAACTGAAACCTTTAGACCTGGAGGAGGAGACATGAGGGACAATTGGAGA
AGTGAATTATATAAATATAAAGTAGTAAAAATTGAACCACTAGGAGTTGCACCCACCAAG
GCAAGGAGAAGAGTGGTGGGAAGAGAAAAAAGAGCAGTTGGAATAGGAGCTGTTTTCCTT
GGGTTCTTAGGAGCAGCAGGAAGCACTATGGGCGCGGCGTCAGTGACGCTGACGGTACAG
GCCAGACAATTATTGTCTGGTATAGTGCAACAGCAAAGCAATTTGCTGAGAGCTATAGAG
GCTCAACAACAGTTGTTGAAACTCACGGTCTGGGGCATTAAACAGCTCCAGGCAAGAGTC
CTGGCTCTGGAAAGATACCTAAAGGATCAACAGCTCCTAGGAATTTGGGGCTGCTCTGGA
AGACTCATCTGCACCACTAATGTGCCCTGGAACTCTAGTTGGAGTAATAAATCTTATAAT
GAGATATGGGACAACATGACCTGGCTACAATGGGATAGAGAAATTGAAAATTACACACAA
ATAATATATGGCCTAATTGAAGAATCGCAGAACCAGCAGGAAAAGAATGAACAAGACTTA
TTGTCCTTAAACAAATGGGCAGATCTGTGGAGTTGGTTTAACATAACAAATTGGCTGTGG
TATATAAAAATATTTATAATGATAGTAGGAGGCTTAATAGGATTAAGAATAGTTTTTGCT
GTGCTTTCAGTAATAAATAGAGTTAGGCAGGGATACTCACCTTTGTCGTTTCAGACCCAC
CTCCCAAACCCGGGGGGACTCGACAGGCCCGAAAGAATCGAAGAAGAAGATGGAGAGCAA
GGCAGAACCAGATCGATTCGATTAGTGAGCGGATTCTTAGCACTTGCCTGGGACGATCTA
CGGAGCCTGTGCCTCTTCAGCTACCACCGCTTGAGAGACTTCATCTTGATTGCTGCGAGG
ACTGTGGAACTTCTGGGACACCTGGGGTGGGAAGGCCTCAAGTATCTGTGGAACCTCCTG
GTGTATTGGGGTCGGGAACTAAAAACTAGTGCTATTAGTTTGGTTGATACTATAGCAATA
GTAGTAGCTGGCTGGACAGATAGGGCTATAGAAATAGGACAAAGAATTGGTAGAGCTATC
CTTCACATACCTATAAGAATCAGACAGGGCTTAGAAAGAGCTTTGCTA
>A1.KE.08.Donor_64.KT252544
ATGAGAGTGAAGGAGAAATATCAGCACTTGTGGAGATGGGGGTGGAGATGGGGCACCATG
CTCCTTGGGATGTTGATGATCTGTAGTGCTACAGAAAAATTGTGGGTCACAGTCTATTAT
GGGGTACCTGTGTGGAGAGATGCAGATACCACCTTATTTTGTGCATCAGATGCTAAAGCA
TATGATCCAGAAAAGCATAATGTCTGGGCCACACATGCCTGTGTACCCACAGACCCCAAC
CCACAAGAGATACAGTTGAACAATGTGACAGAAGAATTTAACATGTGGGAAAATAACATG
GTAGAGCAGATGCATAAAGATATAATCAGTCTATGGGACCAAAGCCTAAAGCCATGTGTT
CAGCTAACCCCTCTCTGCGTTACCTTAAACTGTAGCCATAAGATTCTCATCAATTTCACC
GAGAAA------------------------------GACATGAGAAACTGCTCTTATAAT
ATAACCACAGAATTAAGGGATAAGACACAGGAAGTATATTCACTCTTCTATAGACTTGAT
ATAGTGCCAGTTAATGAAAGTAATAGTGAGTATAGATTAATAAATTGTAATACCTCAGCC
ATTAAACAAGCTTGTCCAAAGGTATCCTTTGAGCCAATTCCCATACATTATTGTGCCCCA
GCAGGTTTTGCGATTCTGAAGTGTAATGATAAGGATTTCAATGGAACAGGGCCATGCAAG
AAGGTCAGCACAGTACAATGCACACATGGAATCAAACCAGTAGTATCAACTCAACTGCTG
TTAAATGGCAGCCTAGCAGAAGGAAACGTAACAATTAGATCTAAAAACATCACAGACAAT
ACTAAAAATATAATAGTACAATTTAAAAAACATGTAGTAATTAATTGTACCAGACCTAAC
AACAATACAAGGAGAAGTGTACGTATA------GGACCAGGACAAACATTCTATGCAACA
GGTGGCATAGGGGACATAAGACAAGCACATTGTAATGTCAGCGGATTAGCATGGAATCAG
ACTTTACAACAGGTAGCTAAACAGTTAAGAAGATACTTTGTG---AACAAAACAATAAAC
TTTACTAGCCCCTCAGGAGGGGATCTAGAAATCACAACACATACTTTTAATTGTGGAGGA
GAATTTTTCTATTGTAACACATCAGGCCTGTTTAATAGTACTTGGGATGGGAATAGCACT
GAGGCAAACATTACGCAG---------TCAAATGAGACTATAACTCTCCCATGCAAAATA
AAGCAAATTGTAAATATGTGGCAGAGAGTGGGACGAGCAATGTATGCCCCTCCTATCCCA
GGAGTAATAAAGTGTGAATCAAACATTACAGGGCTAATACTGACAAGAGATGGTGGGAAT
GAAACAAATGGAACAGAAATCTTCAGACCTGTAGGAGGAGACATGAGGGACAATTGGAGA
AGTGAATTATATAAGTATAAAGTAGTACAAATTAAACCACTAGGAGTAGCACCCACCAAG
GCAAAGAGAAGAGTGGTGCAGAGAGAAAAAAGAGCAGTTGGAATGGGAGCTGTTTTCTTT
GGGTTCTTAGGAGCAGCTGGAAGCACTATGGGCGCGGCGTCAATAACGCTGACGGTACAG
GCCAGACAATTATTGACTGGCATAGTGCAACAGCAAAGCAATTTGCTGAGGGCTATAGAG
GCTCAACAGCATCTGTTGAAACTCACTGTCTGGGGCATTAAACAGCTCCAGGCAAGAGTC
CTGGCTGTGGAAAGATACCTAAGAGATCAACAGCTCCTAGGAATTTGGGGATGCTCTGGA
AAACTCATCTGCACCACTAATGTGCCCTGGAACACTAGTTGGAGTAATAAATCCCAAGAA
CAGATATGGGGAAACATGACCTGGCTGCAATGGGATAAAGAAGTTAGCAATTACACAGAC
CTAATATATACCCTACTTGAAGAATCGCAGAACCAGCAGGACAAGAATGAACAGGAATTA
TTGGCATTGGACAAGTGGGCAAATCTATGGAGCTGGTTTGACATATCAAATTGGCTGTGG
TATATAAAGATATTTATAATGATAGTAGGAGGCTTAATAGGATTAAGAATAGTTATGGCT
ATAATTTCTATAATGAATAGAGTTAGGCAGGGATACTCACCCTTGTCATTTCAGACCCCT
ATCCCAAACCCAGAGGGTCCCGACAGGCCCGGAAGAATCGAAGGAGGAGGTGGAGATCAA
GACAGAAGCAGATCGACGCGCTTAGTGAGCGGATTCTTAGCACTTGTCTGGGACGACCTG
CGGAGCCTGTGCCTCTTCAGCTACCACCTATTGAGAGACTTCGTCTTGATTGCAGCGAAG
ACTGTGGGACTTCTGGGACACCTGGGGTGGGAAGGCCTCAAGTATCTATGGAATCTCCTG
TTGTATTGGGGTCGGGAACTAAAAATTAGTGCTATTAGTTTAGTTGATACCATAGCAATA
GCAGTAGCTGGCTGGACAGATAGAGTTATAGAAATAGGACAAGCAATTGGTAGAGGTATT
CTCCATATACCTAGAAGAATCAGACAAGGCTTTGAAAGGGCTTTGCTA
>A1.KE.07.21020_13.HM215275
ATGAGAGTGATGGGGATATGGCAGCACTTATTGAGTTGG------------GGGACTATG
GTCTTGGGGATGATAATAATCTGTAGTGCTGTAGACAACCTGTGGGTTACTGTCTATTAT
GGGGTACCTGTGTGGAAAGATGCAGAAACCACCTTATTTTGTGCATCAGATGCTAAAGCA
TATGAGACAGAGCAGCATAATGTATGGGCTACACATGCCTGTGTACCCACAGACCCCAAC
CCACAGGAAATGCCTTTGAAAAATGTGACAGAACAGTTTAACATGTGGAAAAATAACATG
GTAGAGCAGATGCATACAGATATAATTAGTCTATGGGACCAAAGCCTAAAGCCATGTGTG
GAGTTAACCCCTCTCTGCGTCACGTTAAATTGTAGTACCATCACCCTCAATAACACTGAC
ACC------CACAGCACCAATAACACAGACATAGACGCAATGAGAAACTGCTCTTTCAAT
GTGACCACAGAATTAAGGGATAAGACAAAGAGAGTGTATTCACTTTTTTATAGACTTGAT
ATAGTACAAATAGATGGAGGTAGTGGTGAATATAGATTAATAAACTGTAACACCTCAGCC
ATTACACAGGCTTGTCCAAAGGTATCCTTTGAGCCAATTCCCATACATTATTGTGCCCCA
GCTGGCTTTGCGATTCTAAAGTGTAATGAAAAAGAGTTTAATGGAACAGGGCCATGCAAG
AATGTCGCCACAGTACAATGCACACATGGAATCAAGCCAGTAGTATCAACTCAACTACTG
TTAAATGGCAGTCTAGCAGAAGGAAAAGTAATGATCAGGTCTGAAAATATCACAGACAAT
AGCAAAAATATCATAGTACAATTTAACAAGACTGTGACAATTAATTGTACCAGACCTAAT
AACAAGACAAAAATAAGAATACATATA------GGACCAGGACGAGTATTCCAGGCAACA
CAA---ACAGGGGATATGAGAAAAGCATTTTGTACAGTCAATAAAACAGAATGGGATAAA
ACTTTGGAAGAAGTAGCCAAGCAATTAAGAGCACACTTTAAC---AACAAGACAATAATC
TTTAAGAGCTCCTCGGGAGGGGATATAGAAATCACAACACACAGTTTTAATTGTGGAGGA
GAATTTTTCTATTGTAATACATCAGGTCTGTTCAATAGCACTTGGGAGGCCAATAGTACT
GCCAATACC------------------AGCACGACAAATATAACTCTCCCATGCAAAATA
AAGCAACTTGTAAGAATGTGGCAGAGGACAGGACAAGCATTGTATGCCCCTCCCATCGAA
GGAGTAATAAAATGTGTATCAAACATTACAGGACTAATATTAACAAGAGATGGTGGGGGT
AATAACAGTACAAATGAAACCTTCAGACCTGGAGGAGGAGATATGAGGGACAATTGGAGA
AGTGAATTATATAAGTATAAAGTAGTACAAATTGAACCACTAGGAGTTGCACCCACCGAG
GCAAGGAGAAGAGTGGTGAAGAGAGAAAAAAGAGCAGTTCCT---GGACTGTTTTTCCTT
GGGTTCTTAGCAGCAGCAGGAAGCACTATGGGCGCGGCGTCAATAACGCTGACGGTACAG
GCCAGACAATTATTGTCTGGCATAGTGCAACAGCAAAGCAATTTGCTGAGGGCTATAGAG
GCTCAACAGCATCTGTTGAAACTCACGGTCTGGGGCATTAAACAGCTCCAGGCAAGAGTC
CTGACTGTGGAAAGATACCTAAGGGATCAACAGCTCCTAGGAATTTGGGGCTGCTCTGGA
AAACTCATCTGCACCACTAATGTGCCCTGGAATTCTAGTTGGAGTAATAAATCCCAGACG
GAGATATGGGATAACATGACCTGGCTACAATGGGATAAAGAAATTAGCAATTACACACAG
CAAATATATAAACTACTTGAGGAATCGCAGAACCAGCAGGAACAGAATGAACAAGACTTA
TTGGCATTAGACAAGTGGGCAAGTCTGTGGAATTGGTTTGAAATATCAAACTGGCTGTGG
TATATAAAAATATTTATAATGATAGTAGGAGGCTTGATAGGATTAAGAATAGTTTTTGCT
GTGCTTTCTATAATAAATAGAGTTAGGCAGGGATACTCACCTCTGTCGTTCCAGACCCAG
TTCCCAAACCCAGCGGGACCCGGCAGGCCAGGAAGAATCGAAGAAGAAAGTGGAGAGCAA
GACAGAGACAGATCGATTCGATTAGTGAGCGGATTCTTAGCACTTGCTTGGGACGACCTG
CGGAGCCTGTGCCTCTTCAGCTACCACCGATTGAGAGACTTCATCTTGATTGTAGCGAGG
ACTGTGGAACTTCTGGGACACCTGGGGTGGGAAGGCCTCAAGTATCTGGGGAACCTTCTA
ATATATTGGGGTCGGGAACTGAAACTTAGTGCCATTAATTTGTTTGATACCATAGCAATA
GTAGTAGCTGGCTGGACAGATAGGGTTATAGAATTAGGACAAAGAATTGTTAGAGGTTTT
CTACACATACCTAGAAGAATTAGACAGGGCCTTGAAAGAGCTTTGCTG
>A1.KE.06.06KECst_020.FJ623482
ATGAGAGTGACGGAGACATTCTTAAAATGG------------------------ACAGCC
ATCTTGGGGCTGATAATATTCTGTAGTGCTGAGGAAAATTTGTGGGTTACTGTCTACTAT
GGGGTGCCTGTGTGGAGGGACGCAGACACCACCCTATTTTGTGCATCAGATGCTAAAGGA
TATAATACAGAAGCGCATAATATATGGGCTACACATGCCTGTGTACCTACAGACCCCAAC
CCACAAGAAATGAAGTTGAAAAATATAACAGAAAATTTTAACATGTGGAAGAATAATATG
GTAGAGCAGATGCATACAGACATAATCAGTCTATGGGACCAAGGCCTAAAGCCATGTGTA
AAGTTAACCCCTCTCTGTGTTACTCTAGATTGTAGCTATAATGTCACCAGTAATTCCACC
GAA------AATAATATCACCGAGAGCATGAGAGGAGAAATAAAAAACTGCTCTTTCAAT
GTGACCACAGTATTAAGGGATAAGAGTCAGAAAGTACATTCGCTTTTTTATAGAGTTGAT
ATAGTACCAATTGATGAAAATAGCAGTGAGTATAGATTAATAAATTGTAACACCTCAGCC
ATTACACAGGCTTGTCCAAAAGTATCCTTTGAGCCAATTCCCATACATTATTGTGCCCCA
GCTGGTTTTGCGATTCTAAAGTGTAATGATACGAATTTCAATGGAACAGGGGAGTGCAAG
AATGTCAGCACAGTACAATGCACACATGGAATCAAGCCAGTAGTATCAACACAACTGCTG
TTAAATGGCAGTCTAGCAGAAAAAGAGATAACAATTAGATCCGAAAATATCACAGACAAT
GCTAAAAACATACTAGTACAATTTGACACACCTGTAAAAATCAATTGTACCAGACCTTAC
AAAAATATAAGGGAAGGTGTGCGTATA------GGACCAGGACAAGCATTCTTTAAAATG
GGTGGCACAGGGGATATAAGAAAAGCATATTGTGAGATTAATAAAACAGAGTGGAATGCA
ACTCTGGAAAGGGTAGCTGACAAATTAAGAGCACACTTTAAC---AGCAGTATAATAAGC
TTTAAAAACGCATCAGGAGGGGATCTAGAAATTACAACACATAGTTTTAATTGTGGAGGA
GAATTTTTCTATTGTAATACATCAGACCTGTTTAATGGCAATAGCACTAGGAATGGCACT
GGGAATAGCAACAGCACGCCG------GTAACTGGCAATATAACTCTCCCATGCAGAATA
AAGCAAATTATAAATATGTGGCAGAGAGTAGGACAAGCAATGTATGCCCCGCCCATCCAA
GGGGTAATAAGGTGTGTATCAAACATTACAGGATTAATATTGACAAGAGATGGTGGGAAA
CAGAATAATGATATTGAAGTCTTCAGACCTGGAGGAGGAGATATGAGGGACAATTGGAGA
AGTGAATTATATAAGTATAAAGTAGTAAAAATTGAACCACTAGGAATAGCACCTACCAAG
GCAAAAAGAAGAGTGGTGGAGAGAGAAAAAAGAGCAATTGGAATAGGAGCTGTCCTCCTT
GGGTTCTTAGGAACAGCAGGAAGCACTATGGGCGCGGCGTCAATAGCGCTGACGGTACAG
GCCAGACAATTAATGTCTGGCATAGTGCAACAGCAAAGCAATTTGCTGAGGGCTATAGAG
GCTCAACAGCATATGTTGAAACTCACAGTCTGGGGCATTAAACAGCTCCAGGCAAGAGTC
CTGGCTGTGGAAAGATACCTAAAGGATCAACAGCTCCTAGGAATATGGGGCTGCTCTGGA
AAACTCATCTGCACCACCAATGTGCCCTGGAACTCTAGTTGGAGTAATAAATCCTTGGAT
AAGATATGGGACAAAATGACCTGGCTAGACTGGGATAAAGAAATTAGCAATTACTCAGAG
TTAATATATAATCTAATTGAAGAAGCACAGAACCAGCAGGACAAAAATGAACAAGACTTA
TTGGCATTAGACAAATGGGCAAGTCTGTGGAATTGGTTTGACATCACAAAATGGCTGTGG
TATATAAGGATATTTATAATGATAGTAGGAGGCTTAATAGGATTAAGAATAGTTTTTGCA
GTGCTTTCTGTAATAAATAGAGTTAGGCAGGGATACTCACCTTTGTCATTTCAGACCCAT
ACCCCAAAGCCCAGGGGACTCGACAGGCCCGAAAGAATCGAAGAAGGAGGTGGAGAGCAA
GACAGAGGCAGATCGATTCGCTTAGTGAGCGGATTCTTAGCACTTGCCTGGGACGACCTG
CGGAGCCTGTGCCTCTTCTGTTACCACCGCTTGAGAGACTTAATATCAATTGCTGCGAGG
ACTGTGGAA------------CTGGGAAGGGAGGGCCTCAAGTATCTGTGGAATCTCCTG
GTGTATTGGGGTCGGGAACTAAGAATTAGTGCTATTAGTTTGCTTGATACCATAGCAATA
GCCGTAGCGGGTTGGACAGATAGGATTATAGAGCTAGGACTAAGACTTTGCAGAGCTATT
CTCCACATACCTAGAAGAATCAGACAGGGCATCGAAAGGGCTTTGATA
>A1.KE.06.06KECst_005.FJ623481
ATGAGAGTGATGGGGATATGTCAACGCTTATTAACATGG------------GGAACTATG
ATCTTGGGGATTATAATGATCTGTAGTGCTGTAGGAAACTTGTGGGTTACTGTCTACTAT
GGGGTACCTGTGTGGAAAGATGCAAAAACCACCCTATTTTGTGCATCAGATGCTAAAGCA
TATGATACAGAAGTGCATAATGTCTGGGCTACACATGCCTGTGTACCCACAGACCCCAAC
CCACAAGAAATACATTTGGGAAATGTGACAGAAGAATTTAACATGTGGAAAAATAACATG
GTAGAGCAGATGCATACAGATATAATCAGTTTATGGGACCAAAGTCTAAAGCCATGTGTA
AAGTTAACCCCTCTCTGCGTTACTTTAAATTGTACTAATATCATGGGAAACAGTAACAGC
ACGGGAAACAGTAGCAACACGAAAATTGAAGAAATAGAAATGAAAAACTGCTCTTTCAAT
GTGACCACAGAATTAAGGGACAAAAGAAGAAAAGAATATTCACTTTTTTATAAAATTGAT
ATAGTACCACTTGATAAAAGTAGTAGTGAGTATAGATTAATAAACTGTAATACCTCAGCC
ATTACACAAGCTTGCCCAAAGGTATCCTTTGAGCCAATTCCCATACATTATTGTGCCCCA
GCTGGTTTTGCGATCCTAAAGTGTAATGATGAACAGTTCAATGGAACAGGGGAATGCAAG
AATGTCAGTACAGTACAATGCGCACATGGAATCAAACCAGTAGTATCAACTCAACTGCTG
TTAAATGGCAGCCTAGCAGAAAAAGAAGTAAAAATTAGATCTGAAAATATCACAGATAAT
GCCAAAACCATAATAGTACAACTTAGCAAGCCTGTGCAAATTAAATGTACCAGACCTAAC
AACAATACAAGAAAAGGTATACATCTA------GGACCAGGACAAGCATTCTTTGGAACA
GAAAAAACAGGGAATATAAGAAGCGCACATTGTAATGTCAGTAGATCAAAATGGAATGAC
ACTTTGAAACAGGTAGCTGAACAATTAGAAAAACACTTTAGG---AACAAAACAATAAGC
TTTAATAGCTCCTCAGGAGGGGATCTAGAAATCACAACACATAGTTTTAATTGTGGAGGA
GAATTTTTTTATTGTAATACATCAGGCCTGTTTAATAGCACTTGGAATCACACTGACATA
AAGGGGTCAAATAGCACGGAG------TCAAGTGAAACTATAACTCTCACATGCAGAATA
AAGCAAATTATAAATATGTGGCAGAGAGTAGGGCAAGCAATGTATGCCCCTCCCATACCA
GGAGCAATAAGGTGTGAATCAAACATTACAGGAATACTCTTAACAAGAGATGGTGGGAAT
AGCAAGAACACAACAGAAATCTTCAGACCTGGAGGAGGAAACATGCGGGACAATTGGAGA
AGTGAATTATATAAGTATAAAGTAGTACAAATTGAACCACTAGGAGTAGCACCTACCAGG
GCAAAGAGAAGAGTGGTGGAGAGAGAAAAAAGAGCAATTGGAATAGGAGCTGTATTCATT
GGGTTCTTAGGAGCAGCAGGAAGCACTATGGGCGCGGCGTCAATAACGCTGACGGTACAG
GCCAGACAATTATTGACTGGCATAGTGCGACAGCAAAGCAATTTGCTGAGGGCTATAGAG
GCTCAACAACATCTGTTGAAACTCACGGTCTGGGGCATTAAACAGCTCCAGGCAAGAGTC
CTGGCTGTGGAAAGATACCTAAAGGATCAACAGCTCCTAGGAATTTGGGGATGCTCTGGA
AAACTCATCTGCACCACTACTGTGCCCTGGAACTCTAGTTGGAGTAATAAATCTCATGAT
GAGATATGGGGAAACATGACCTGGCTGCAATGGGAGAAAGAAATTAGCAACTACACAGAC
ACAATATATGACCTAATTGAAAAATCACAGAACCAGCAGGAAATAAATGAAAAAGATTTA
TTGGCATTGGACAAGTGGGCAAATCTGTGGAACTGGTTTGACATATCAAGATGGCTGTGG
TATATAAAAATTTTTATAATGATAGTAGGAGGCTTAATAGGATTAAGAATAATTTTTGCT
GTGCTTTCTATAATAAATAGAGTTAGGCAGGGATACTCACCTCTGTCGTTTCAGACCCTT
ACCCCAAGCCCAAGGGATCTCGACAGGCCCGGAAGAATCGAAGAAGAAGGTGGAGAGCAA
GACAGAACCAAATCGATTCGATTAGTCAGCGGATTCTTAGCACTTGCCTGGGACGACCTA
CGGAGCCTGTGCCTCTTCAGCTACCACCGCTTGAGAGACTTCGTCTCGATTGCAGCGAGA
ACTGTGGAACTTCTGGGACACCTGGGGTGGGAAGGCCTCAAACATCTGTGGAATCTCCTG
TTGTATTGGGGGAGGGAGCTAAAAATTAGTGCTATTAATTTGGTTGACCACATAGCAATA
GCAGTAGCTGGCTGGACAGATAGAGTTATAGAAGTAGGACGAGGGATTGGTAGAGCTCTT
CTTCACATACCTAGAAGAATCAGACAGGGCTTAGAAAGGTTTTTGCTA
>A1.KE.06.06KECst_001.FJ623487
ATGAGAGTGATGGGGATATGTCAACACTGGTTGACATGG------------GGGACTATG
ATCTTGGGGATGACCATAATCTGCTGTAGTGTTGAAAACTTGTGGGTTACTGTCTACTAT
GGGGTACCTGTGTGGAGAGACGCAGAAACCACCTTATTTTGTGCATCAGATGCTAAAGCA
TATGAGACAGAAAAGCATAATGTCTGGGCCACACATGCCTGTGTACCCACAGACCCCAAC
CCACAAGAAATACGTTTGGCAAATGTGACAGAAGAGTTTAACATGTGGAAAAATAACATG
GTAGAGCAGATGCATACAGATATAATCAGTCTATGGGACCAAAGTCTAAAGCCATGTGTA
CAGTTAACCCCTCTCTGTGTTACTTTAAATTGTACAAATGCCCATAAGACTACAAATGAT
ACTACAACAAATGCCACTCCAACACTCGAGCCAGGCGAAATAAAAAACTGCTCTTTCAAT
ATGACCACAGAGCTAAGGGATAAGAAACAGAAGGTATATGCACTTTTTTATAGACTTGAT
GTAGTACAAATTAATAATGGTACAGGTGAGTATAGATTAATAAATTGTAATACCTCAGCC
ATTACACAGGCTTGTCCAAAGGTAACTTTTGAGCCAATTCCCATACATTATTGTGCCCCA
GCTGGTTTTGCGATCCTAAAGTGTAATGATAAGAAGTTCAATGGAACAGGGCCATGCAAG
AATGTCAGCTCAGTACAATGCACACATGGAATCAGGCCAGTAATATCAACTCAACTGCTG
TTAAATGGCAGTCTAGCAGAAGAAGAGATAAAAATTAGATCTGAAAATATCACAAGTAAT
AGCAAAAATATCATAGTCCAATTTGTCAAGCCTGTGAACATTACTTGTATCAGGCCTAAC
AATAATACAAGAAAAGGTATACGGATA------GGACCAGGACAAGCATTTTATACAACA
GAG---ATAGGGGACATAAGACAAGCATATTGTACTATCAATGGATCAGAATGGAATAAC
ACTTTACGAGAGGTAGCTGAACAATTAAGCAATAGGACAAAT------ACAAAAATAATA
TTTGCTAACCCCTCAGGAGGGGATCTAGAAATCATGACACATACTTTTAATTGTGGAGGA
GAATTCTTCTATTGTAATACATCAAGACTGTTTAATAGCACTTGGAACAATGGCACTTGG
AACAATACCAACATGCAGGAGTCATCAGAAAATGGCACTATAACTCTCCCATGCAGAATA
AAGCAAATTATAAATATGTGGCAGAGAACAGGACAAGCAATGTATGCCCCTCCCATCCGA
GGAGTAATAAGATGTGAATCAAACATTACAGGACTAATATTAACAAGAGATAGTGTGAAT
AATAGCAAAGACAATGAAACCTTCAGACCAGGAGGAGGAGATATGAGGGACAATTGGAGA
AGTGAATTATATAAGTATAAAGTAGTAAAAGTTGAACCACTAGGAGTAGCACCCACCACG
GCAAGGAGAAGAGTGGTGGGAAGAGAAAAAAGAGCAGTGGGAATAGGAGCTGTATTCCTT
GGGTTCTTGGGAGCAGCAGGAAGCACGATGGGCGCGGCGTCAATGACGCTGACGGTACAG
GCCAGACAATTATTGTCTGGTATAGTGCAACAGCAAAGCAATTTGCTGAGGGCTATAGAG
GCTCAACAACACCTGTTGAAACTCACGGTCTGGGGCATTAAACAGCTCCAGGCAAGAGTC
CTGGCTGTGGAAAGATACCTAAGGGATCAACAGCTCCTAGGAATTTGGGGCTGCTCTGGA
AAACTCATCTGCACCACTAATGTGCCTTGGAACTCTAGTTGGAGCAATAAATCTCAGGAA
GAGATATGGGATAACATGACCTGGTTGCAATGGGATAAAGAAATTGACAACTATACACAA
TTCATATATGACCTACTTGAGGAATCGCAGAATCAGCAGGAAAAGAATGAACAAGACCTA
TTGGCATTAGACAAGTGGGCAGGTCTGTGGAATTGGTTTAGCATATCAAATTGGCTGTGG
TATATAAGAATATTTATAATGATAGTAGGAGGCTTAATAGGATTAAGAATAGTCTTTACT
GTGCTTGCTATAATAAATAGAGTTAGGCAGGGATACTCACCTTTGTCGTTCCAGACCCCT
ACCCCAAACCAACAGGATCTCGACAGGCCCAGAGGAATCGAAGAAGGAGGTGGAGAACAA
GGCAGAGGCAGATCGATTCGATTAGTGAGCGGATTCTTAGCGCTTGCCTGGGACGACCTA
CGGAGCCTGTGCCTCTTCAGCTACCACCGCTTGAGAGACTTCATCTTGATTGCAGCGAGG
ACTGTGGAACTTCTGGGACACCTGGGGTGGGAGGGCATCAAGTATCTGTGGAATCTCCTG
ATATATTGGGGTCGGGAACTAAAAATTAGTGCTATTAATTTGGTTGATACCATAGCAATA
GTAGTAGCTGGTTGGACAGATAGGGCTATAGAAATAGTACAAAGAATTGGTAGAGCAATT
CTCCACATACCTAGAAGAATTAGACAGGGCTTTGAAAGAGCTTTGCTA
>A1.KE.05.QH359_21M_ENV_C1.FJ866121
ATGAAAGTGACGGGGATATGGCGGCACTTATTGAGATGG------------GGAACTATG
ATCTTGGGGATGATAATGATCTGTAGTGCTGAC---AACTGGTGGGTTACTGTCTACTAT
GGGGTACCTGTGTGGAAAGATGCAAAGACCACCTTATTTTGTGCATCAGATGCTAAAGCA
TATGAGACAGAAAAGCATAATGTCTGGGCTACACATGCCTGTGTACCCACAGACCCCAAC
CCACAAGAAATACATTTGGTAAATGTAACAGAAGAGTTTAACATGTGGAAAAATGGCATG
GTAGAGCAGATGCATAAAGACATAATCAGTCTATGGGACCAAAGCCTACAGCCATGTGTA
AAGTTAACCCCTCTCTGTGTTACTTTAAATTGTGGCCATAATGTCACAATCCATAATAAT
GTCACAACGAGTGCCACATCCCCCTCGATCAGGGAAGAAGTAAGAAACTGCTCTTTCAAT
GTAACCACAGAAATAAGGGATAAGACAAAGAAGGTATATTCATTGTTTTATAGACTTGAT
TTAGTACAAATTAATGAAAATAGTAGTGAGTATATATTAATAAATTGTAATACCTCAGCC
ATTACACAGGCTTGCCCAAAGGTATCCTTTGAACCAATTCCCATACACTATTGTGCTCCA
GCTGGTTTTGCGATCCTAAAGTGTAATGATAAGAATTTCAATGGAACAGGGCAGTGCAAG
AATGTCAGTACAGTACAATGCACACATGGAATCAAGCCAGTAGTATCAACTCAACTGCTG
TTAAATGGCAGTCTAGCAGAAGAAAAGGTAAAAATTAGATCTGAGAATTTCACAAACAAT
GCCAAAACTATAATAGTACAACTTGCCAAACCTGTGAACATTACTTGCACCAGACCTAGC
AACAATACAAGAAGAAGTGTACGTATA------GGACCAGGACAAGCATTCTATGCAACA
GGGGATATAGGGGATATAAGAAAAGCATATTGTACTATCAATAGAACAGAGTGGAATCAA
ACTTTACAACAGGTAGCTACACAATTAGGAAAACAATGGGGG---AACAAAACAATAATC
TTTACTAACTCCTCAGGGGGAGATCCAGAAATAACAACACATAGTTTTAATTGTGGAGGA
GAATTTTTCTACTGTAACACATCAAAACTGTTTAATAGTACTTGGCATTACAATAACAGC
ACTGGGTATAATAATGGCAGCCTAGAAAATAACACAGAGATAGTTCTCCTATGCAGAATA
AAGCAAATTATAAATCTGTGGCAGAGGGTAGGAAAGGCAATGTATGCCCCTCCCATCCAA
GGAAGCATAAAGTGTAACTCAAACATTACAGGACTACTATTAATCAGGGATGGTGGGGTT
AATACTACT---AATGAAACCTTCAGACCTGGAGGAGGAGATATGAGGGACAATTGGAGA
AGTGAATTATATAAATATAAAGTAATAAAAATTGAACCACTAGGAATAGCACCCACCAGG
GCAAAGAGAAGAGTGGTGGAGAGAGAAAAAAGAGCAGTTGGACTAGGAGCTGTTTTCGTT
GGGTTCTTAGGAGCAGCAGGAAGCACTATGGGCGCAGCGTCAGTGACGCTGACGGTACAG
GCCAGACAGTTATTGTCTGGTATAGTGCAACAGCAAAGCAATTTGCTGAGGGCTATAGAG
GCTCAACAACATATGTTGAAACTCACGGTCTGGGGCATTAAACAGCTCCAGGCAAGACTC
CTGGCTGTGGAAAGATACCTAAAGGAACAACAGCTCCTAGGAATTTGGGGCTGCTCTGGG
AAAGTCATCTGCACCACTAATGTGCCCTGGAACGCTAGTTGGAGTAATAAATCTTATAAT
GAAATATGGGATAACATGACCTGGATGCAATGGGATAGAGAAATTAGTAATTACACAGAC
ATAATATATGACCTACTTGAAGTATCGCAGGTCCAGCAGGAAAAGAATGAACAAGACTTA
TTGGCATTGGACAAATGGGCAAGTCTGTGGAGTTGGTTCAGTATAACAAACTGGCTGTGG
TATATAAGAATATTTATAATGATAGTAGGAGGATTAATAGGATCAAGAATAGTTTTTGCT
GTGCTTTCTATAATAAATAGAGTTAGGCAGGGATACTCACCTTTGTCATTGCAGACCCTT
ATCCCAAGCCCGAAGGGTCCCGACAGGCAAGAAGAAACAGAAGGAGAAGGTGGAGAGCCA
GGCAGAGACAGATCGATTCGATTGGTGAGCGGATTCTTAGCGCTTGCCTGGGACGACCTG
CGGAGCCTGTGCCTCTTCAGTTACCACCGCTTGAGAGACTTCGTCTTGATTGTTGCGAGG
ACTGTGGGACTTCTGGGACACCTGGGGTGGGAAGGCCTCAAGTATCTGGGGAATCTCCTG
GCATATTGGGTTCTGGAACTAAAGAATAGTGCTGTTAATTTGCTTGATACTGTAACAATA
GTAGTAGCTGGCTGGACAGATAGGGTTATAGAAATAGGACAAAGAATTGGTAGAGCTATC
CTCAACATACCTAGGAGAATTAGACAGGGTGTAGAAAGAGCTTTGCTA
>A1.KE.05.QH343_21M_ENV_B5.FJ866120
ATGAGAGTGATGGAGACATGTCAGCACTTATTGAGAGGG------------GCAACCTTG
ATCTTGGGATTGATAATAATCTGTAGTGCTGCAGAAAACTTGTGGGTTACTGTATACTAT
GGGGTACCTGTGTGGAAAGAAGCAGATACCACCCTATTTTGTGCATCAGATGCTAAAGCA
TATGCGACAGAAAAGCACAATGTCTGGGCTACACATGCCTGTGTACCCACAGACCCCAAC
CCACAAGAAATATATTTGGAAAATGTGACAGAAGAGTTTAACATATGGAAAAATAACATG
GTAGAGCAGATGCATGCAGATATAATCAGTCTATGGGATCAAAGCCTAAAGCCATGTGTA
CAGTTAACCCCTCTCTGTGTTACTTTAAATTGTACAAATGTCAATGGCACGGAGGACAAC
GTCACTAATGCCACTGCTAGCCCAACAGTAAGGGAAGACATGAAAAACTGCTCTTTCAAT
ATAACTACAGAAGTTAGGGATAAGATACGGCAGGTATATTCCCTTTTTTATAAAGTTGAT
GTAACACCAATTGATGAAGATACCACAGAGTACAGACTAATAAACTGTAATACCTCAACA
ATTACACAGGCCTGCCCAAAGGTAACCTTTGAGCCAATTCCCATACATTATTGTGCCCCT
GCTGGTTTTGCGATCCTAAAGTGTAGAGATGAGGAGTTCAATGGAACAGGGCCATGCAAG
AATATCAGCACAGTACAATGCACACATGGAATCAAGCCAGTAGTCTCAACTCAACTGCTG
TTAAATGGCAGTCTATCAGAAAAGGGGATAAAAATTAGATCTGAAAATATCACAAACAAT
GCCAAATCAATAATAGTACAATTTAATGAGACTGTGGAAATTAATTGTACTAGACCTAAC
AACAATACAAGAAAAAGTATAAGTATA------GGACCAGGACGAGCATTCTATGCAACA
GGGGACACAGGAGACATAAGACAAGCACATTGTAATGTCAGTGGAGCAAAATGGAATAGA
ACTTTGAGAATGGTAGCCAACCAACTAAGAAAACACTTT------AACAAAACAATAATC
TTTACTAAACACTCAGGAGGAGATTTAGAAATCACAACACACAGTTTTAATTGTGGAGGA
GAATTTTTCTATTGTAATACATCACTCCTGTTTGAAAGCATTTGGTATGGCAATGAAAGC
ATAAATGCCACAGAAGAGGCA------AATGACACTATAATAACTCTCCGATGCAGAATA
AAGCAATTTATAAAAATGTGGCAGAGAGTAGGACAAGCAATGTATGCCCCTCCCATCCCA
GGAGCAATCAGGTGTAATTCAAACATTACAGGACTAATATTAACAAGAGATGGAGGGCTT
AATGACAATAGAAATGAAACCTTCAGACCTGGAGGAGGAGATATGAGGGACAATTGGAGA
AGTGAATTATATAAGTATAAAGTGGTAGAAATTGAACCACTAGGAGTAGCCCCCACTCAG
GCAAGAAGAAGAGTGGTGCAGAGAGAAAAAAGAGCAGTTGGAATAGGAGCTGTCTTCATT
GGGTTCTTAGGAGCAGCAGGAAGCACTATGGGCGCAGCGTCAATAGCGCTGACGGCACAG
GCCAGACAATTATTGTCTGGCATAGTGCAACAGCAAAGCAATTTGCTGAGGGCTATAGAG
GTTCAACAACAGTTGTTGAAACTCACGGTCTGGGGCATTAAGCAGCTCCAGGCACGAGTC
CTGGCTGTGGAAAGATACCTAAAGGATCAACAGCTCCTAGGAATTTGGGGCTGCTCTGGA
AAACTCATCTGCACCACTAATGTGCCCTGGAACTCTAGTTGGAGTAATAGATCTCTGGCG
GATATATGGAATAACATGACCTGGTTGCAATGGGACAAAGAAGTTAGCAATTACACAAAC
ATAATATATACCTTGCTTGAAGAATCACAGAACCAGCAGGAAAAGAATGAACAAGATTTA
TTGGCATTGGACAAATGGGCAAATCCGTGGAGTTGGTTTAGCATAACAAATTGGCTGTGG
TATATAAAAATATTTATAATGATAGTAGGAGGCTTAATAGGATTAAGAATAGTTTTTGCT
GTGCTTTCTATAATAAATAGAGTTAGGCAGGGATACTCACCTCTGTCATTCCAGACCCTC
CTCCCAACCCCGAGGGGACCCGACAGGCCCGAAGGAACAGAAGAAGAAGGTGGAGAGCAA
GGCAGAGGCAGATCGATTCGATTAGCCAACGGATTCTTAGCACTTGCCTGGGAAGATCTG
AGGAACCTGTGCCTTTTCTGCTACCACCGATTGAGAGACTTCATCTTGATTGCAGCGAGG
ACTGTGGAACTTCTGGGACACCTGGGGTGGGAAGGCCTCAAGTATCTGTGGAATCTCCTG
GTATATTGGGGTCGGGAACTAAAAATTAGTGCTATTAACTTGCTTGATACCATAGCAATA
GCAGTAGCTGGCTGGACAGATAGGGTTATAGAGATAGCACAAAGAATTGGTAGGGCTATC
CGCCACATACCTAGAAGAATCAGACAGGGCTTAGAAAGAATTCTGCTA
>A1.KE.05.QH209_14M_ENV_A2.FJ866118
ATGAGAGTGATGGAGACATATCAACACTTATTGAGCTGG------------GGGATTATG
ATCTTGGGGATGTTAATAATCTGTAGTGCTACA---AACTTGTGGGTTACTGTCTACTAT
GGGGTACCTGTGTGGAAAGATGCAGAGACCACCTTATTTTGTGCATCAGATGCTAAAGCA
TATGATAAAGAAGTACATAATGTCTGGGCTACACATGCCTGTGTACCCACAGACCCCAAC
CCACAAGAAGTACATTTGGAAAATGTGACAGAAGAGTTTAACATGTGGAAAAATTATATG
GTAGAGCAGATGCATACAGATATAATTAGTCTATGGGACCAAAGCCTACAGCCCTGTGTA
AAGTTAACCCCTCTCTGTGTTACTTTAAATTGTAGCCATAATATAAACCATAATGAGACC
ACTTTCAATGACACCAATCTCCCCAATATCACCGAAGAGATGAGAAACTGCTCTTTCAAT
ATGACCACAGAAGTAAGGGATAGGCAAAAGCAAGTATATTCACTTTTTTATAGACTTGAT
ATAGTACAAATTAATGAAAGTAAGGGTAGGTATAGATTGATAAATTGTAATACCTCAGCC
ATTACACAGGCTTGTCCAAAGGTATCCTTTGAGCCAATTCCCATACATTTTTGTGCCCCA
GCTGGTTTTGCGATTCTAAAGTGTAAGGATAAAGAGTTCAATGGAACAGGGCCATGTAAG
AATGTCAGCACAGTACAATGCACACATGGAATCAGGCCAGTAGTATCAACTCAGTTGCTG
TTAAATGGCAGTCTAGCAGAAGGGAAGGTAATGATTAGATCTGAAAATTTCACAAACAAT
GCCAAAAATATAATAGTACAATTTAACGAGTCTGTAGAAATTGAGTGTCTCAGACCTAAC
AACAATACAAGAGAAAGTATACATCTA------GGACCAGGACGAGCATTCTATGCAAGA
GGTGGAATAGGAGATATAAGACAAGCACATTGTATTGTCAATAAAACAAACTGGAACAAA
GCTCTGAAAGAGGTAGCCAAGCAATTAAGAACAATATTT------AACAAAACAATAAAA
TTTACTAACTCCTCAGGAGGGGATATAGAAATCACAACACATAGTTTTAATTGTAGAGGA
GAATTTTTCTATTGTAATACAACAGGACTGTTCAATCTCACTTGGAATGGCACTGACAGC
ACAAATAGAAAT---------------GAGTCAGGCAATATAACTCTCCCATGCAGAATA
AAGCAAATTATAAATATGTGGCAAAGAGTAGGACGAGCAATATATGCCCCTCCCATCCCA
GGAGTAGTAAAGTGTAAATCAAATATTACAGGATTAATATTAACAAGGGATGGTGGAGAC
GACGAGAATAACACTGAAACCTTCAGACCTGGAGGAGGAAATATGAGGGACAATTGGAGA
AGTGAATTATATAAATATAAAGTAGTAAAAATTGAACCACTAGGGGTAGCACCCACCAAG
GCAAGGAGGAGAACGGTGGAGAGAGAAAAAAGAGCAGTTGGAATAGGAGCTGTCTTCCTT
GGGTTCTTAGGAGCAGCAGGAAGCACTATGGGCGCGGCGTCAATAACGCTGACGGTACAG
GCCAGACAATTATTGGCTGGCATAGTGCAACAGCAAAGCAATTTGCTGAGGGCTATAGAG
GCTCAACAACAGATGTTGAGACTCACAGTCTGGGGCATTAAACAGCTCCAGGCAAGAGTC
CTGGCTGTGGAAAGATACCTAAAGGATCAACAGCTCCTAGGACTTTGGGGCTGCTCTGGA
AGAATCATCTGCACCACTAATGTGCCCTGGAACTCTAGTTGGAGTAATAAATCTTATGAT
GAGATATGGGATAGCATGACCTGGCTGCAATGGGATAGAGAAATTAGCAACTACTCAGAC
ATAATATACAACCTAATTGAAGAATCGCAGATCCAGCAGGAAAAGAATGAACAAGACTTA
TTGGCATTGGACAATTGGGCAAGTCTGTGGAATTGGTTTAACATAACAAAATGGCTGTGG
TATATAAAAATATTTATAATGATAGTAGGAGGCTTAATAGGATTAAGAATAGTCTTTACT
GTGATATCTATGATAAATAGAGTTAGGCAGGGATACTCACCTTTGTCGTTCCAGACCCAC
AACCCAAACCCAGGGGGTCCCGACAGGCCCGGAAGAATCGAAGAAGAAGGTGGAGAGCAA
GACAGAGACAGATCGATTCGCTTAGTGAACGGATTCTTAGCACTTGCCTGGGACGACCTA
CGGAACCTGTGCCTCTTCAGCTACCACCGCTTGAGAGACTTCATCTTGATTGCAGCGAGG
ACTGTGGAACTTGTGGGACACCTGGGGTGGGAAGGCCTCAAGTATCTGTGGAACCTCCTG
GTATACTGGGGTCGGGAACTGAAAATTAGTGCTATTAGTTTGTTTGATACCTTAGCAATA
GTAGTAGCTGGCTGGACAGATAGGATTATAGAACTAGGACAAAGATTTTGTAGAGCTATT
CTCAACGTACCTACAAGAATCAGACAGGGCGCAGAAAGGGCTTTGCTA
>A1.KE.05.QF495_23M_ENV_D1.FJ866116
ATGAGAGTGATGGGGACATGTCAACACTTATTGACATGG------------GGGACTTTG
ATCTTGGGGATGTTAATCTTCTGTAGTGTTGCAGGAAACTTGTGGGTTACTGTCTACTAT
GGGGTACCTGTGTGGAGAGACGCAGAGACCACCTTATTTTGTGCATCAGATGCTAAAGCA
TATGACACAGAAGTGCATAATGTCTGGGCTACACATGCCTGTGTACCCACAGACCCCAAC
CCACAAGAAATAAAGATGGAGAATGTGACAGAAAATTTTAACATGTGGAAAAATAACATG
GTAGAACAAATGCATGCTGATATAATCAGTCTATGGGACCAAAGCCTACAGCCATGTGTA
AAGTTAACCCCTCTCTGCGTTACTCTAAATTGTGCCTATAATGTCACGATTTTCAATACC
ACGGGTGGGACACCAACAAACATAGGGACAAGGGGAGAAATGAGAAACTGCTCTTTCAAT
GTGACCACAGAAATAAGGGATAAGAAAAAGAAAGTATACTCACTTTTTTATAAACAGGAT
ATAGTACAAATTAATGAAAATAAAGATGAGTATATATTAATAAATTGTAATACCTCAGCC
ATTACACAGGCATGCCCAAAGGTATCTTTTGAGCCAATTCCCATACATTATTGTGCCCCA
ACTGGTTTTGCGATCCTAAAGTGCAATGAGGAGGAGTTCAATGGAACAGGGCCATGCAAC
AATGTCAGCACAGTCCAGTGCACACATGGTATCAGGCCAGTAGTGTCAACTCAACTACTG
TTAAATGGCAGTCTAGCAAAAGATGAGATAAAATTTAGATCTGAAAATCTCACAAATAAT
GCCAAAAATATAATAGTACAACTTAACGAAACTGTGAGCATTACTTGTATGAGACCTAAC
AACAATACAAGAAAAAGTGTGCGTATA------GGTCCAGGACAAGTATTCTATGCAACA
GGTGACATAGGGGATATAAGACAAGCACATTGTAATGTTAGTAGATTAAACTGGACTAGT
ACTTTACAAAGAATAGCTACACAATTAGGGAACATCTTTAAC---AAAACAACAATAACA
TTTGCTAACTCCTCAGGAGGGGATCTAGAAATCACAATGCATAGTTTTAATTGTGGAGGA
GAATTTTTCTACTGTGATACATCAGGACTGTTTAATAGCTCTTGGAATAATACATCGGGC
CAGTTTAATAGCACTTGGACTGATAGAAAGAGCGAGAATATAACTCTCCAATGCAGAATA
AAGCAATTTATAAATATGTGGCAGAGAACAGGGCAAGCAATGTATGCCCCTCCCATCCCA
GGAATAATAAAATGTGAATCAAACATTACAGGACTAATACTAACAAGAGATGGTGGGCAG
GCTAACAAAACAGAGGAAACCTTCAGACCTGGAGGAGGAGATATGAGGGACAATTGGAGA
AGTGAATTATTTAGGTATAAAGTAGTAAAAATTGAACCACTAGGAGTAGCACCCACCAAG
GCAAAGAGAAGAGTGGTGGAGAGAGAGAAAAGAGCAGTAATTATGGGAGCTGTTTTCCTT
GGGTTCTTAGGAGCAGCAGGAAGCACTATGGGCGCGGCGTCACTGACGCTGACGGTACAG
GCCAGACAATTATTGTCTGGCATAGTGCAACAGCAAGGCAATTTGCTGAGGGCTATAGAG
GCTCAACAACATCTGTTGAGACTCACGGTCTGGGGCATTAAACAGCTCCAGGCAAGAGTC
CTGGCTGTGGAAAGATACCTAAGGGATCAACAGCTCCTAGGAATTTGGGGCTGCTCTGGA
AAACTCATCTGCACCACTAGTGTGCCTTGGAACACTAGTTGGAGTAATAGATCTCTGGAA
CAGATATGGGATAACATGACCTGGATGCAATGGGATAAAGAAATTAGCAATTACACACAA
GAAATATATAGGCTGATTGAAATATCGCAGAACCAGCAAGAAGAAAATGAAAAAGACTTA
TTGGAATTGGACAAGTGGGCAAGTCTGTGGAATTGGTTTGACATATCAAATTGGCTATGG
TATATAAGAATATTTATAATGATAGTAGGAGGCTTAATAGGATTAAGAATAGTTTTTGCT
GTGCTTTCTATAATAAATAGCGTTAGGCAGGGGTACTCACCTTTGTCATTTCAGACCCAT
ATCCCAAGCCCAGGGGAACTCGACAGGCCCAGAGGAATCGAAGAAGAAGGTGGAGAGCAA
GGCAGAAGCAGATCGATTCGATTAGTGAGCGGATTCTTAGCACTTGCCTGGGACGACCTG
AGGAGCCTGTGCCTCTTCAGCTACCACCGCTTGAGAGACTTCATCTTGATTGCTGCGAGG
GCTGTGGAACTTCTGGGACACCTGGGGTGGGAGGGCCTCAAGTATCTGTGGAATCTCCTG
TTGTATTGGGTTCGGGAACTGAAACTTAGTGCTATTAATTTGTTTAATACAATAGCAATA
GCAGTAGCTGGCTGGACAGATAGGGTTATAGAAGTAGGACAAGTAGTTGGTAGAGCTATT
CTCCACATACCTAGAAGGATCAGACAGGGCTTTGAAAGGGCTTTGCTA
>A1.KE.05.05KE643439V4.KT022375
ATGAGAGTGATGGGGATATGTCAACACTTATTGACATGG------------GGAACTATA
ATCTTGGGTTTGATAATAATCTGTAGTGCTGTAGATAAGTTGTGGGTTACTGTCTATTAT
GGGGTACCTGTGTGGAAAGATGCAGAGACCACCCTATTTTGTGCATCAGATGCTAAAGCA
TATAATAGAGAAGCACATAATGTCTGGGCTACACATGCCTGTGTACCCACAGACCCCGAC
CCACAAGAAATACCTTTGGAAAATGTGACAGAAGAGTTTAACATGTGGAAAAATAACATG
GTAGAACAAATGCATACAGATATAATCAGCCTATGGGACCAAAGCCTAAAGCCATGTGTA
AAGTTAACCCCTCTCTGTGTTACCTTAAAATGCACCAATGCTAAAATTATCAATAATGAG
ACC---------------------AAGTTTAACGAAGAACTAAAAAACTGCTCTTTCAAT
ATGACCACAGAACTAAGGGATAAGACACAGAAAGTATATTCACTTTTTTATAGACTTGAT
GTAGTACAAATAAATGCTAATAATGATAGTTATAGATTAATAAATTGTAATACCTCAGCT
ATTAAACAAGCTTGTCCAAAGGTATCCTTTGAGCCAATTCCCATACATTATTGTGCTCCA
GCTGGTTTTGCGATCCTAAGGTGTAATGATAATAAGTTCAACGGAACAGGAACATGCACT
AATGTCAGCACAGTACAATGCACACATGGAATCAAGCCAGTAGTATCAACTCAACTACTG
TTAAATGGCAGCCTGGCAGAAGAAGAGGTAATAATTAGATCTGAAAATATCTCAGACAAC
GCTAAAACCATAATAGTACAACTTGTCAAGCCTGTAAGCATCAGATGTATCAGAGTTAGC
AACAAGACAAGAACAAGTATACGTATA------GGACCAGGACAAACATTCTATGCAACA
GGTGCCATAGGAGACATAAGAGAAGCACATTGTACGGTCAATGGATCAGAATGGAAAGGA
ACACTTCAACAGATAGTTACACAATTAAGAAAATATTGGAAC---ACAACAACAATAAGC
TTCAATAGCTCCTCAGGAGGGGATTTAGAAGTTACAACACATAGTTTCAATTGTGGAGGA
GAGTTTTTCTATTGTAATACATCAAAACTGTTTAATAGCACTTGGCCACAGTCAAACCAC
ACGGAA---------------------GACAATGGAAATCTAACTCTCCCATGCAGAATA
AAACAACTTATAAACCTGTGGCAAAGAGCAGGACAAGCAATGTATGCCCCTCCCATACCA
GGAAATATAAGTTGTGTATCAAACATTACAGGACTACTATTGACAAGAGATGGTGGGAAC
ACTGGGAACAAAACTGAAATCTTCAGACCTGGAGGAGGAAATATGAGGGACAATTGGAGA
AGTGAATTATATAAGTATAAAGTAGTGAAAATTGAACCAATAGGAATAGCACCCACCAAG
GCAAAGAGAAGAGTGGTGGAGAGAGAAAAAAGAGCACTTGCT---GGAGCTTTCTTTCTT
GGGTTCTTAGGAACAGCAGGAAGCACTATGGGCGCGGCGTCAATAGCGCTGACGGTACAG
GCCAGGCAATTATTGTCTGGCATAGTGCAACAGCAAAGCAATTTGCTGAGGGCTATAGAG
GCTCAACAGCAATTGTTGAGACTCACAGTCTGGGGCATTAAACAGCTCCAGGCAAGAGTC
CTGGCTGTGGAGAGATACCTAAGAGATCAACAGCTCCTAGGAATTTGGGGTTGCTCTGGA
AAACTCATCTGCACCACTAATGTGCCCTGGAACGCTAGTTGGAGTAATAAAACTCAGGAT
GAGATATGGGATAGCATGACCTGGCTGCAATGGGATAAAGAAATTGACAATTATACACAA
ACAATATATGAGCTACTTGAAGCATCGCAGAACCAGCAGGAAAAGAATGAACAAGAGTTA
TTGGCATTGGACAAGTGGGCAAATCTGTGGAGTTGGTTTAACATAACAAACTGGCTGTGG
TATATAAGAATATTTATAATGATAGTAGGAGGATTAATAGGCTTAAGAATAGTTTTTGCT
GTGCTTGCTTTAATAAATAGAGTTAGGCAGGGATACTCACCTCTGTCGTTTCAGACCCAT
ACCCCGAGCCCAAGGGGACTCGACAGGCCCGGAGAAATCGAAGAAGAAGGTGGAGAGCCA
GGCAGAACCAGATCAATAAGATTAGTGAGCGGATTCTTAGCGATTGCCTGGGACGACCTA
CGGAGCCTGTGTCTTTTCAGCTACCACCGCTTGAGAGACTGCATCTTGATTGCAGCGAGG
ACCTTGGAACTCTTGGGACACCTGGGGTGGGAAGGGCTCAAGTACCTGAAGAATCTCCTG
GTGTACTGGGGTCAGGAACTAAAAAATAGTGCTATTAATTTACTTGATACCATAGCAATA
GCAGTAGCTGGCTGGACAGATAGGATTATAGAAGTAGCACAAGGACTTGGTAGAGCTATC
CTTAACATACCTAGAAGAATCAGGCAGGGCGCCGAAAGGGCTTTATTA
>A1.KE.05.05KE607907V4.KT022374
ATGAGAGTGATGGAGACATGTCAACACTTATTGAGTTGG------------GGGATTATG
ATCTTGGGGATGTTAATAATCTGTAGTGCTGGAGGAAGCTTGTGGGTTACTGTCTACTAT
GGGGTACCTGTGTGGAGAGACGCAGAAACCACCTTATTTTGTGCATCAGATGCTAAAGCA
TATGATACAGAAAAGCATAATATCTGGGCTACACATGCCTGTGTACCCACAGACCCCGAC
CCACAAGAAATACCTTTGAAAAATGTGACAGAAGATTTTAACATGTGGAAAAATAATATG
GTAGAGCAAATGCATACAGATATAATCAGTCTATGGGATCAAAGTCTAAAGCCTTGTGTA
CAGTTAACCCCTCTCTGTGTCACTTTAAATTGTACAAATGCAGGAAATGATACTAATACC
AATACT------ACCATAAATGATGACATGCGTGGAGAACTAAAAAACTGCTCTTTTAAT
GTGACCACAGAAATAAGGGATAAAAAACAGAAAGTACATGCACTTTTTTATAAACTTGAT
GTAGTACAAATAGATAAGGGTAGTGGTGACTACAGATTAATAAATTGTAACACCTCAGTC
ATTACACAGGCTTGCCCAAAGATAAAATTTGAGCCAATTCCCATACATTATTGTGCTCCA
GCTGGTTTTGCGATCCTAAAGTGTAGGAATACGACATTCAATGGAACAGGGCCATGCAAT
AATGTCAGCACAGTCCAATGCACACATGGAATCAAGCCAGTAGTAACAACTCAACTGCTA
TTAAATGGCAGTCTAGCAGAGGGAGAGGTAATAATTAGATCTGAAAATATCTCAAACAAT
GCCAAAACTATAATAGTACAACTTGCCGAATCTGTGACAATTAATTGTACCAGACCTGGT
AATAATACAAAAAGAAGTGTACATATA------GGACCAGGACAAGCACTCTAT---ACA
AATAACATAGGAAATATAAGAGAAGCATATTGTAAGGTCAATGGATCACAATGGAATAAC
ACTCTACGACAGGTAGCTGACAAATTAAGAGAATACTTTAAC---GACAAAACAATAATA
TTTAAGCATTCCTCAGGAGGGGACCTAGAAATCACAACACATAGTTTTACTTGTGGAGGA
GAATTTTTCTATTGTAATACAACAAAGCTGTTCAATAGCTCTTGGTCTGCCAATGCCAGT
GAGTCAAATAGTACAGATGGCAAT---ACAGATGGCACTATAACTCTCCCATGCAAAATA
AAGCAAATTATAAATATGTGGCAGAGAGTAGGACGAGCAATGTATGCCAATCCCATCCAA
GGAAAAATAGAGTGTGCATCAAACATTACAGGACTAATATTAACAAGAGATGGTGGGAAT
GTGAGCAGGGAAAATGAAACCTTCAGACCTGGAGGAGGAGATATGAGGGACAATTGGAGA
AGTGAATTATATAAGTATAAAGTAGTAAAGATTGAACCACTAGGAGTAGCACCCCATACG
GCAAGGAGAAGAGTGGTGGGGAGAGAAAAAAGAGCAGTTGGAATGGGAGCTGTCTTCCTT
GGGTTCTTAGGAGCAGCAGGGAGCACTATGGGCGCAGCGTCACTAACGCTGACGGTACAG
GCCAGACAATTATTGTCTGGCATAGTGCAACAGCAAAGCAATTTGCTGAGGGCTATAGAG
GCTCAACAACATCTGTTGAAACTCACAGTCTGGGGCATTAAACAGCTTCAGGCAAGAATC
CTTGCTGTGGAAAGATACCTAAGGGATCAACAGCTCCTAGGAATTTGGGGCTGCTCTGGA
AAACTCATCTGCACCACTAATGTGCCGTGGAACTCTAGTTGGAGTAATAAATCTCTGCAG
GACATATGGGATAACATGACCTGGCAGCAATGGGATAAAGAAATTAGCAATTACACAGAA
ATAATATATAGGCTAATTGAGGAATCGCAGAACCAGCAGGAAAAGAATGAACAAGACTTA
TTGGCATTGGACAAGTGGGCAAGTTTGTGGAATTGGTTTGACATAACAAATTGGCTGTGG
TATATAAAAATATTTATAATGATAGTAGGAGGCTTAATAGGATTAAGAATAGTTTTTACT
GTGCTTTCTATAATAAATAAAGTTAGGCAGGGATACTCACCTTTGTCATTTCAGACCCTT
ACCCCAAGCCCAAGGGGTCTCGACAGGCCCGGAAGAATCGAAGAAGAAGGTGGAGAGCAA
GACAGAGGCAGATCGATACGCTTAGTAAGCGGATTCTTAGCGCTTGCCTGGGACGACCTG
CGGAACCTGTGTCTTTTCAGCTACCACCGATTGAGAGACTTCGCCTTGATTGTAGCGAGG
ACTGTGGAACTTCTGGGACACCTGGGGTGGGAAGGCCTCAAATATCTGTGGAACCTCCTG
GTATATTGGAGTCAGGAACTGAAAAATAGTGCTATTAGTTTGATTGATACCATAGCAATA
GTAGTAGCTGGCTGGACAGATAGGGTTATAGAAGTAGGACAAGGACTTGGTAGAGCTTTT
CTCAACATACCTAGAAGAGTCAGACAGGGATTGGAAAGGGCTTTGCTT
>A1.KE.00.MSA4069.AF457080
ATGAGAGTGATGGGGATATATCAACGCTCATTGAGCTGG------------GGGATTATG
GTCTTGGGGATGATAATAATCTGTAGTGCTGCAGAAAACTTGTGGGTTACTGTCTATTAT
GGGGTACCTGTGTGGAAAGATGCAGAGACCACCTTATTTTGTGCATCAGAGGCTAAAGGA
TATGAAACAGAAAAGCATAATGTCTGGGCTACACATGCCTGTGTACCCACAGACCCCAAC
CCACAAGAAATACACCTGAAAAATGTGACAGAAGGGTTTAACATATGGAAAAATAAAATG
GTAGAGCAGATGCATGCAGATATAATCAGTCTATGGGACCAAAGCCTAAAGCCATGTGTA
AAGTTAACCCCTCTCTGTGTTACTTTGGATTGTGTCACTTACAATGGCACAAATGCCACA
GGG------AGAGTGGACAACAGCACAATGAGGGAAGAAGTAAAAAACTGCACTTTCAAT
GTGACCACAGAGATTAGGGATAAGAGAAAGAAGGAACATTCACTTTTTTATAGAGTTGAT
TTAGTACAAATTGATGAAAGTGACAGTAAATATAGACTAATAAATTGTAATACCTCAGCC
ATCACACAGGCCTGCCCAAAGGTATCCTTTGAGCCAATTCCCATACATTATTGTGCCCCA
GCTGGTTTTGCGATCCTAAAATGTAATGATATGAATTACAAGGGACAAGGGCCATGCCAG
AATGTCAGTACAGTACAATGCACACATGGAATCAAGCCAGTAGTATCAACTCAACTGTTG
TTAAATGGCAGTTTAGCAGAACAAGAGATAGCAATTAGATCTGAAAATATCACAGACAAT
GCCAAAACTATAATAGTACAACTTGTCAATCCTGTGAGAATTAATTGCACCAGGCCTAAC
AACAATACAAGAAGAGATATAGGTATA------GGACCAGGACAAACATTCTATGCAGCA
GGTGCCATAGGAGATATAAGACAAGCATATTGTAATGTCAGTAGAGCAGCATGGAATAAA
ACTTTACAAGAGGTAGCTAAACAATTAAGACAAGAATTTAAT---AACAAAACAATAAGA
TTTGCTAACCACTCAGGAGGAGATCTAGAAATCACAACACATAGTTTTAATTGTGGAGGA
GAATTTTTCTATTGTAATACATCGGGCCTGTTTAATAGCACCTACAATGGCACTGACATC
GCTGAAAATAGCACGGAG---------TCAAATGACACTATAGTTCTCCCATGCAGAATA
AAGCAAATTATAAGGATGTGGCAGCGAGTAGGACAAGCAATGTATGCCCCTCCCATCCCA
GGAATAATAAGATGTGACTCAAACATTACAGGATTACTATTAACAAGAGATGGTGGGGAT
GATAATGAA---ACTGAAACCTTTAGACCTGGAGGAGGAGATATGAGGGATAATTGGAGA
AGTGAATTATATAAGTATAAAGTAGTAAAAATTGAACCACTAGGAGTAGCACCCACCAGG
GCAAAAAGAAGAGTGGTGGAGAGAGAAAAAAGAGCAGTTGGAATAGGGGCTTTTGTCCTT
GGGTTCTTAGGAGCAGCAGGAAGCACTATGGGCGCAGCATCAATAACGCTGACGGTACAG
GCCAGACAATTATTGTCTGGCATAGTGCAACAGCAAAGCAATTTGCTGAGGGCTATAGAG
GCTCAACAACAAATATTGAGACTCACGGTCTGGGGCATTAAACAGCTCCAGGCACGAGTC
CTGGCTGTGGAAGCATACCTAAGGGATCAACAGCTCCTAGGAATTTGGGGCTGCTCTGGA
AAACTCATCTGCACCACTAATGTGCCCTGGAACTCTAGTTGGAGTAATAAATCTTATAAT
GAAATATGGGATAACATGACCTGGCTGGAATGGGAGAGAGAAATTAGCAATTACACAGAT
GTAATATATAACCTACTTGAAGCATCGCAGAACCAGCAGGAAAAGAATGAACAAGACTTA
TTGGCATTGGACAAGTGGGCAAGTCTGTGGAGTTGGTTTAGCATAACAAATTGGCTGTGG
TATATAAAAATATTTATAATGATAGTAGGAGGCTTAATAGGATTAAGAATAGTTTTTGCT
GTGCTTTCTATAATAAAAAGAGTTAGGCAGGGATACTCACCTTTGTCATTCCAGACCCAT
ACCCCAAACCCAAGGGAACTCGACAGGCCCGAAAGAATCGAAGAAGGAGGTGGAGAGCAA
GGCAGAGACAGATCGATTCGATTAGTGAACGGATTCTTAGCACTTGCCTGGGACGACCTG
CGGAGCCTGTGCCTCTTCAGCTACCGCCGATTGAGAGACTTCATCTCGATTGTCACAAGG
ACTGTGGAACTTCTGGGACACCTGGGGTGGGAGGGCCTCAAGTATCTGGGGAATCTCCTG
ATATATTGGGTTCGGGAACTAAAAATTAGTGCTATTAATTTGGTTGATACTATAGCAATA
GTAGTAGCTGGCTGGACAGATAGAGTTATAGAAATAGGACAAAGAATTGGTAGAGCTATT
CTCCACATACCTAGAAGAATCAGACAGGGCTTTGAAAGAGCTTTGCTA
>A1.KE.00.00KE_KER2008.AY736809
ATGAGAGTGATGGGGACATGGCAGCCCTTATTGAGATGG------------GGAACTATG
ATCTTGGGAATGCTAATGATCTGTAGTGCTGCAGACAACTTGTGGGTTACTGTCTATTAT
GGGGTACCTGTGTGGAAAGATGCAGAGACCACCTTATTTTGTGCATCAGACGCTAAAGCA
TATGAGACAGAAAAACATAATGTCTGGGCTACACATGCCTGTGTACCCACAGACCCCAGC
CCACAAGAAATACCTTTGAAAAATGTGACAGAAAAGTTTAACATGTGGAAAAATAACATG
GTAGAGCAGATGCATACAGATATAATCAGTCTATGGGACCAAAGCCTAAAGCCATGTGTA
CAGTTAACCCCTCTCTGCGTCACTCTAAATTGTAGTGACGTCACCACCAATAACACCAAG
GTCAATACCACCACTGCCACTGTCAACAATGACAATGACATGAAAAACTGCTCTTACAAT
ATAACCACAGAACTAAGGGATAAGAAACAGAAAAGGTATTCACTCTTTTATAGACTTGAT
GTAGAACTAATAAATAAGAATAGCACTGAGTATGTATTAATAAATTGTAAAACCTCAACC
CTCACACAGGCTTGTCCAAAGGTATCCTTTGAGCCAATTCCCAAACATTATTGTGCCCCA
GCTGGTTTTGCGATTCTAAAATGTAAGGATAAGGAGTTCAATGGAACAGGGCTATGCAAG
AATGTCAGCACAGTACAATGCACACATGGAATCAAGCCAGTAGTGTCTACTCAACTACTA
TTAAATGGCAGTTTAGTGGAAAAAAGGGTAATGATTAGATCTGCAAATATCACAGACAAT
ACCAAAAACATAATAGTACAACTTAAGGAGCCTGTAGAAATTAATTGTACCAGACCTAAC
AACAATACAAGAAAAGGTGTACATATA------GGGCTAGGAAGAAGATTCTATACAACA
CAA---GTAGGGGATATAAGACAAGCATATTGTAATGTCAGTAAATCAAAATGGAATGAT
ACTTTGAAAAAAGTAGTTTACCAATTAAGAAAATACTTT------AACAAAACAATAATC
TTTAACTCCTCCTCAGGAGGGGATGTAGAAATTACAACACATATGTTTACTTGTGGAGGA
GAGTTTTTCTATTGTAATACATCAGGCCTGTTCAATAGCACTTGGCCTGTCAATGCCAGT
GAGCAGGAGTCAAATAGCACA---GAGTCAGATGGCATTATAACTCTCCGATGCAGAATA
AAGCAAATCATAAATATGTGGCAGAGAACAGGACAAGCAATGTATGCCCCTCCCATTCAA
GGAATAATAAAGTGTGTATCAAACATTACAGGACTACTGTTAACAAGAGATGGTGGGAAT
AGTACTGTC---AATGAAACTTTCAGACCTGGAGGAGGAGATATGAGGGACAATTGGAGA
AGTGAATTATATAAGTATAAAGTAGTAAAAATTGAACCACTAGGAGTAGCACCCACCAAG
GCAAGGAGAAGAGTGGTGGGGAGAGAAAAAAGAGCAGTTGGAATAGGAGCTGTTTTCCTT
GGGTTCTTAGGAGCAGCTGGAAGCACTATGGGCGCGGCGTCAATAACGCTGACGGTACAG
GCCAGACAATTACTGTCTGGCATAGTGCAACAGCAAAACAATTTGCTGAGGGCTATAGAG
GCTCAACAACAACTGTTGAAACTCACGGTCTGGGGCATTAAACAGCTCCAGGCACGAGTC
CTGGCTGTGGAAAGATACCTAAGGGATCAACAGCTCCTAGGAATTTGGGGCTGCTCTGAA
AAACTCATCTGCACCACTAATGCGCCTTGGAACTCCAGTTGGAGTAATAAGTCTCAGAGT
GAGATATGGGACAACATGACCTGGTTGCAATGGGATAGAGAAATTAACAATTATACAGAC
ATAATATATAGACTACTTGAAGATTCGCAAAACCAGCAGGAAAAGAATGAACAAGACTTA
TTGGCATTGGACAAGTGGTCAAGCCTGTGGACTTGGTTTGACCTATCAAACTGGCTGTGG
TATATAAAAATATTCATAATGATAGTAGGAGGTTTAATAGGATTAAGAATAGTGTTTGCT
GTGCTTGCTGTAATAAATAGAGTTAGGCAGGGATACTCACCTTTGTCGTTCCAGACCCTT
ACCCCAAACCCAGGGGAACTCGACAGGCCCGGAAGAATCGAAGGAGAAGGTGGAGAGCAA
GACAGAGGCAGATCGATTCGCTTAGTGAGCGGATTCTTAGCACTTGCCTGGGACGACCTG
CGGAGCCTGTGCCTCTTCAGCTACCACCACTTGAGAGACTTCATCTTGATTGCAGCGAGG
ATTGTGGGACTTCTGGGACGCAGGGGGTGGGAAGGCCTCAAGTATCTGTGGAATCTCCTG
ATATATTGGGGTCAGGAACTAAAAACTAGTGCTGTTAGCTTGCTTGATACCATAGCAATA
GTAGTAGCTGGCTGGACAGATAGGGTTTTAGAAATAGGACAAAGAATTGGTAGAGCTTTT
ATTAACATACCTAGAAGAATTAGACAGGGCTTTGAAAGGGCTTTGCTG
>A1.GM.09.N057856.HQ385453
ATGAGAGTGAGGGAGATATGTCCACTCTTATGGAGATGG------------GGGACGATG
ATATTTTGGATATTGTTAATCTGTAATGCTGAA---GAGTTGTGGGTTACGGTCTTCTAT
GGAGTACCTGTGTGGAGAGACGCAGAGACCACCCTATTTTGTGCATCAGATGCTAAAGCA
TATGATACAGAGGTACATAATATTTGGGCTACACATGCCTGTGTGCCCACAGATCCTAAC
CCACAAGAAATAGGTTTGGAAAATGTGACAGAAGAATTTAACATGTGGAAAAATAACATG
GTGGAGCAGATGCATACAGATATAATCAGTCTATGGGACCAAAGCTTAAAGCCATGTGTA
CAGTTAACCCCTCTCTGCGTTACTCTAAACTGTAGCCACAATATCAGTACCACTAATAGC
ACCAGTAATATCAGTACCATTAATAGCACCAGTGCGGACATGAGAAACTGCTCGTTCAAT
ATGACCACAGAACTAAGAGATAAGAAACAGAATGTATATTCACTTTTTTATAAACTTGAT
GTAGTACAAATAGGGAATAGTAGTAGTGAGTATAGACTAATAAATTGTAATATCTCAACC
ATTACACAGGCTTGTCCAAAAGTATCCTTTGAGCCGATTCCCATACATTATTGTGCCCCA
GCTGGTTATGCGATCCTCAAGTGTAGGGAGAAGAACTTCAATGGAACAGGGCCATGCACA
AATGTTAGCACAGTACAATGCACACATGGAATCAAGCCAGTAGTGTCAACTCAACTGCTG
TTGAATGGCAGTCTAGCAGAAGGAGATGTAATGATTAGATCTGAAAATATCACAGACAAT
GCCAAAACCATAATAGTACAGTTTAATGAGTCTGTAATGATTAATTGTACCAGACCTAAC
AACAATACAAGAAGAAGTGTACGTATA------GGACCAGGGCAAACATTCTATGCAACA
GGTGAAATAGGGGATATAAGACGAGCACATTGTAATGTCAGTGGAGAACAATGGAGGAAA
GCTTTACAAAATGTAAAGGTACAGTTACGCAAATACTTT------AACACAACAATAGAA
TTTGCTAATTCTTCAGGAGGGGATTTAGAAATTACAACACATAGCTTTAATTGTAGAGGA
GAATTCTTCTACTGCGACACAACAGGCCTGTTTAATAACACAGAGAAA------------
------------------------------AATGACACTATAATGCTCCCATGCAAAATA
AGACAAATTGTACGTATGTGGCAGAGAGTAGGACAAGCAATGTATGCCCCTCCCATTCCA
GGAGTAATAAACTGTCTATCAAACATTACAGGGCTACTGCTGACAAGAGATGGTGGGGAT
AGTACTAATAATACTGAGAAATTCAGACCAGGAGGAGGAGATATAAGGGACAATTGGAGA
AGTGAATTATATAAATATAAAGTAGTAAAAATTGAACCACTAGGAGTAGCACCTACCAAG
GCAAAGAGAAGAGTGGTGGAGAGAAGAAAAAGAGCAGGA---CTAGCAGCTGTCTTCCTT
GGGTTCTTAGGAGCAGCAGGAAGCACTATGGGCGCAGCGTCAATAACGCTGACGGTACAG
GCCAGACAATTATTGTCTGGTATAGTGCAACAGCAAAACAATTTGCTGAAGGCTATAGAG
GCTCAACAACAGATGTTGAGACTCACGGTCTGGGGCATTAAACAGCTTCAGGCAAGAGTC
CTAGCTCTGGAAAGATACCTAAGGGATCAACAGCTCCTAGGAATTTGGGGCTGCTCTGGA
AAACTTATCTGCACCACTAATGTACCTTGGAACTCTAGTTGGAGTAATAAAACTTATAAT
AGCATATGGGACAACATGACCTGGTTGCAATGGGATAAAGAAATTAACAATTACACAAAC
ACAATATATACTCTAATTGAGAAAGCGCAGAACCAGCAGGAAAAGAATGAACAAGACTTA
TTGGCATTGGACAAATGGGCAAGTCTGTGGAATTGGTTTGACATAACAAACTGGCTGTGG
TATATAAGAATATTTATAATGATAGCAGGAGGTTTAATAGGATTAAGGATAGTTTTTGCT
GTACTTTCTATAATAAATAGAGTTAGGAAGGGATACTCACCTCTATCGTTTCAGACCCCT
ACCCCAAACCCAGGGGATCTCGACAGGCCCGAAAGAATCGAAGAAGAAGGTGGAGAGCAA
GGCAGAGACAGATCGATTCGATTAGTGAGCGGGTTCTTAGCACTTGTCTGGGACGACCTA
CGGAGCCTGTGCCTCTTCAGCTACCACCGATTGAGAGACTTAGTCTTGCTGACAACGAGG
GCTGTGGAACTTCTGGGACACCTAGGGTGGAACGTCCTCAAACAGCTGGGGAATCTTCTA
TCATACTGGGGTCAGGAACTGAAGAATAGTGCTATTAATTTGCTTGATACAATAGCAATA
GCAGTAGCTAACTGGACAGATAGAGTTATAGAAATAGGACAAAGAGTTGGTAGAGCTATT
TGCAACATACCTAGAAGAATTAGACAGGGTTTAGAAAGGCTTTTGCTA
>A1.GM.05.N33456.HQ385452
ATGAGAGTGATGGGGACATGTCCACTCTTGTGGAGATGG---------------ACTTTG
ATCTTTGGGTTAATAATAATTTGTAGTGCTACAGGAAAATTGTGGGTCACAGTCTACTAT
GGGGTACCAGTGTGGAGAGACGCAGAGACCACCCTATTTTGTGCATCAGATGCTAAAGCA
TATGATACAGAAGTGCATAATGTCTGGGCTACACATGCTTGTGTACCCACAGACCCCAGC
CCACAAGAAGTAGATTTAACAAATGTGACAGAAAATTTTAACATGTGGAAAAATAACATG
GTAGAGCAGATGCATACAGATATAATCAGTCTATGGGACCAAAGTCTGAAGCCATGTGTA
AAGTTAACCCCTCTCTGCGTAACTCTAAATTGTTCTAACATCACCAGCACCAGCAGCAAT
AACAACAGTAACAGTACTGTAGATGAAAGAAACAAAGTAATGACAAACTGCTCTTTCAAT
ATGACCACAGAACTAAGAGATAAGATACAGAAAGTACATTCACTTTTTTATAGGTCTGAT
GTAGTAGGAATTAATGGT---AATAAGGAGTATAGACTAATAAATTGTAATACCTCAACC
ATTACACAAGCTTGTCCAAAAGTATCCTTTGAGCCCATTCCCATACATTATTGTGCCCCA
GCTGGTTTTGCGATTCTAAAGTGTAAGGATAAGGAGTTCAATGGAACAGGGCCATGCAAG
AATGTCAGCTCAGTACAATGCACACATGGAATCAAGCCAGTAGTATCAACTCAACTACTG
TTAAATGGCAGTCTGGCAGAAGAAGGGATAAGGATTAGATCTGAAAATCTCACAAATAAT
GCCAAAATCATAATAGTACAGCTTACTAAGCCTGTAAGAATTAATTGTACCAGACCTTAC
AACAATACAAGAAAAAGTATACGTATA------GGACCAGGACAATCATGGTATGCAACA
GGGGACATAGGGAATATAAGACAAGCATTTTGTAATGTCAGTAAAACAGACTGGAACACA
GCTTTACAACAGGTAGCTGCACAATTAGGAAGGCACTTTAAT---AATAAAAAGATAACC
TTTAAAAACTCCTCAGGAGGGGATTTAGAAATTACCACACATAGCTTTAATTGTAGAGGA
GAATTTTTCTATTGCAATACATCAGGCCTGTTTTCTGGCTCTTGGTATAATGGCACTTGG
GCTAATGACTCTTGGAGTGCTGGTGGGACCAATGATAATATAACTCTCCCATGCAAAATA
AAGCAAATCATAAGAATGTGGCAGAGAGTGGGACAAGCAATGTATGCCCCTCCCATCCAA
GGAGAAATAAATTGTGTATCAAACATCACAGGACTATTACTAACAAGAGATGGTGGTAAT
AGTAGTGAA------GAGATCTTCAGACCTGGAGGAGGAGATATAAGAGACAATTGGAGG
AGTGAATTATATAAATATAAAGTGGTAAAAATTGAACCATTAGGAGTAGCGCCCACCAGG
GCAAGGAGAAGAGTGGTGGGAAGAGAAAAAAGAGCAGTTGGACTGGGAGCTGTCTTCCTT
GGGTTCTTAGGAGCAGCAGGAAGCACTATGGGCGCGGCGTCAATCACGCTGACGGTACAG
GCCAGGCAATTATTGTCTGGCATAGTGCAACAGCAGAGCAATCTGCTGAGGGCTATAGAG
GCTCAACACCATCTGTTGAAACTCACGGTCTGGGGCATTAAACAGCTCCAGGCACGAGTC
CTGGCTGTGGAAAGATTCCTAAAGGATCAACAGCTCCTAGGAATTTGGGGATGCTCTGGA
AAACTCATCTGCACCACTAATGTGCCCTGGAACTCTAGTTGGAGTAATAAATCTCAGGAG
CAAATATGGAATAATATGACCTGGCTGCAATGGGATAGAGAAATTGACAATTACACACAA
ATAATATATAATCTAATTGAAGAATCGCAAAACCAGCAAGAAAAGAATGAGCAAGACTTA
TTGGCATTGGACAAGTGGGCAAGTTTGTGGACTTGGTTTGACATATCAAATTGGCTATGG
TATATAAAGATATTCATAATGATAGTAGGAGGCTTAATAGGATTAAGAATAGTTTTTGCT
GTGCTTTCTATAATGAATAGGGTTAGGCAGGGATACTCACCTCTATCATTTCAGACCCAT
ACCCCAGTCGTTCCAACGCCCGACAGGCCCGGAAGAATCGAAGAAGAAAGTGGAGAGCAA
GACAGAAACAGATCGATTCGATTAGTGAGCGGATTCTTAGCGCTTGCCTGGGACGACCTG
CGGAGCCTGTGCCTCTTCAGCTACCGCCACTTGAGAGACTTCATATTGATTGCAGCGAGG
GCTGTGGAACTTCTGGGACACCTGGGGTGGGAGGGCCTCAAATATCTGTGGAATCTTCTG
GTGTATTGGGGGAGGGAACTAAAAAATAGTGCTATTTCTTTGCTTGATACTGTAGCAGTA
GCAGTAGCTGGGTGGACAGATAGGGTTATAGAAATAGGACAAAGAGTTGGTAAAGCTATT
ATCCACATACCTAGAAGAATCAGACAGGGCTTAGAAAGGGCTTTGCTA
>A1.GB.08.I230_A10.HQ595782
ATGAGAGTGAGGGGGATATATCAACACTTGTGGAGATGG------------GGGACTATG
GTCTTGGGAATAATATTAATTTGTTGTAATGCAGACCGTTTGTGGGTAACAGTCTACTAT
GGGGTACCTGTGTGGAAAGATGCAGAGACCACTTTATTCTGTGCATCAGATGCCAAAGTA
TATGATAAAGAAGTGCATAATGTCTGGGCCACACATGCCTGCGTACCCACAGACCCCAAC
CCACAAGAAATAGGTTTAGCCAATGTGACAGAAGAGTTTAACATGTGGAAAAACCACATG
GTAGAGCAGATGCATACAGATATAATCAGTCTATGGGACCAAAGCCTAAAGCCATGTGTA
AAGTTAACCCCTCTCTGCGTTACCTTAAATTGTAGCAATTCCATAACCCCTCTCGGCGGT
ACCTCAAATAGCAGTTCCAATAATAGTTTCAAGGAAGAAATGAAAAACTGCTCTTTCAAT
ATGACTACAGAACTAAGGGATAGGAAACAGACAGTATATTCACTTTTTCATAAGCTTGAT
TTAGTAGAAATTAAGGGAAGTAATGAGACTTATATACTAACAAATTGTAATACATCAGTT
ATTACACAAGCTTGTCCAAAAGTGACTTTTGACCCAATACCCATACATTATTGTGCCCCA
GCTGGTTTTGCGATTTTAAAATGTAGAGATGAAGAGTTTAAGGGAACAGGGTCATGCAAG
AATGTTAGCTCAGTACAATGCACACATGGAATTAAACCAGTAGTCTCAACTCAACTGCTG
TTAAATGGTAGTCTAGCAAAGGGAAATGTAAGCATCAGATCGGAAAATATCACAGACAAC
GCCAAGACCATAATAGTACAGCTTGCCACGCCTGTAAAAATTAATTGTACTAGACCTAAC
AACAATACCAGAAGAAGTATACATATA------GGACCAGGACAAGCATTCTATGCAACT
GAC---ATAGGGGATATAAGACAAGCACACTGTAATCTCAGTGGAGAAGAATGGCATGAC
GCTTTACAAAAGGTAGTAAAAAAATTAAGGGAAGAGAAATCC---AACAAAGCAATAATC
TTCACTACCCACTCAGGTGGGGATTTAGAAGTTACAACACATACTTTTAATTGTAGAGGA
GAATTTTTCTATTGCAATACGTCTAAACTGTTTAATAGCACGTGGAAAAATGAAAGCAGG
CAGGGG---------------------TCAAATGACATTATAACTCTCCCATGCAGAATA
AAGCAAATTATAAGGATGTGGCAAAGAGTAGGGCAAGCAATGTATGCCCCTCCCATCCCA
GGAGTAATAGAGTGTAATTCAAACATTACAGGGCTACTATTGACAAGAGATGGTGGTAAT
AGAACCGAA---AATGAGACCTTCAGACCTGAGGGAGGAGATATGAGAAACAATTGGAGA
AGTGAATTATATAAGTATAAAGTAGTAAGAATTGAACCATTGGGAGTAGCACCCACCAGG
GCAAAAAGAAGAGTGGTGGAGAGAGAAAAAAGAGCAGCTGGATTGGGAGCTGTCTTCCTT
GGGTTCTTAGCAGCAGCAGGAAGTACTATGGGCGCAGCGTCAATAACGCTGACGGCACAG
GCCAGACAATTATTGTCTGGCATAGTACAACAGCAAAGCAATTTGCTGAGGGCTATAGAG
GCTCAACAGCAACTGTTGAGGCTCACGGTCTGGGGCATTAAACAGCTCCAGGCAAGAGTC
CTGGCTGTGGAAAGATACCTAAAGGATCAACAGCTCCTAGGAATTTGGGGCTGCTCTGGA
AAGCTCATCTGCACCACTGATGTGCCCTGGGAATCTGAGTGGAGTAATAAATCTCAGGAA
GAGATATGGGATAACATGACCTGGCTGCAATGGGATAGAGAAATTAGCAATTACACACAA
ACAATATATAGTCTAATTGAGAAATCGCAGAACCAGCAGGAAAAGAATGAACAAGACTTA
TTGGCAATGGACAAGTGGTCAACCCTGTGGAATTGGTTTGACATATCAAACTGGTTATGG
TATATTAGAATATTTATAATGATAGTAGGAGGCTTAATAGGATTAAGGATAGTTTTTGCT
GTGCTTGCTGTAATAAATAGAGTTAGGCAGGGATACTCACCTCTGTCGTTTCAGACCCAT
TCCCCAAACCCAAGGGATCTCGACAGGCCCGGAAGAATCGAAGAAGAAGATGGAGGGCAA
GGCAGAACCAGATCGATTCGATTAGCCAGCGGATTCTTAGCAGTTGTCTGGGAGGACCTG
CGGAGCCTGTGCCTCTTCAGCTACCACCGCTTGAGAGACTTCACATTGATTGCAGCGAGG
ACTCTGGAACTTCTGGGACACCTGGGGTGGGAAGGCCTCAAGTATCTTGGGAATCTCCTG
TTGTACTGGGGTCAGGAACTAAAAACTAGTGCTATTACTTTGCTTGATGCCACAGCAGTA
ACAGTAGCAGGGTGGACAGATAGGATTATAGAACTAGGACACAGAGCTGGTAGAGCTTTT
CTCCATATACCTAGAAGAATCAGACAGGGCTTTGAAAGGGCTTTACTA
>A1.GB.08.CH080510_e_p2.HM204648
ATGAGAGTGATGGGGACATGGCAAAACTATTGGAGATGG------------GGAACTATG
ATCTTGGGAATGATAATAATCTGTAGTGCTACAGAGAACTTGTGGGTTACTGTCTACTAT
GGGGTACCTGTGTGGAAAGATGCAGAGACCACCTTATTTTGTGCATCAGATGCAAAAGGA
TATGATACAGAAGTGCATAATGTCTGGGCTACACATGCCTGTGTACCTACAGACCCCAAC
CCACAAGAAATAAATTTGGAAAATGTGACAGAGAATTTTAACATGTGGAAAAATAACATG
GTAGAGCAGATGCATACAGATATAATCAGTCTTTGGGACCAAAGCCTAAAGCCATGTGTA
AAGTTAACCCCTATCTGTGTTACTTTAAATTGTACGGATGACGTCTTTTTCGTCAAAACT
ACCAGCATGCAACAAATCAGCAATAAAATGAAAGGAGAAATAAAAAACTGCTCTTTCAAT
ACGACCACAGTCTTAAGAGATAAGACACAGAAAATACATTCACTTTTTTATAGACTGGAT
GTAATACCATTTGGAAACCAGTATAGCCTGTATACATTAATAAATTGTAATACCTCAACC
ATTACACAGGCTTGTCCAAAGGTATCCTTTGAGCCAATTCCCATACATTATTGTGCCCCA
GCTGGTTTTGCGATTCTAAAGTGTAATGATAAAGAGTTCAATGGAACAGGGCTATGCAAG
AATGTCAGCTCAGTACAATGCACACATGGAATCAAGCCAGTAGTGTCAACTCAGCTGCTG
TTAAATGGCAGTCTAGCAGAAGGAGAAATAATAATTAGTTCTGAAAATCTCACAGACAAT
ACCAAAAACATAATAGTACATCTTAATAAGACTGTAAACATTACTTGTATCAGGCCTAAC
AACAATACAAGAAAAAGTGTACACATA------GGACCAGGACAAGCATACTATGCAACA
GGTGACATAGGAAATATAAGACACGCATATTGTCTTGTCAATAAATCAGAATGGATTACT
GCTTTGCGAGGGGTAGTCGAACGATTAGGAAGACTAGCGGAC---ATAACATCAATAACC
CTTAATAACTCTGCAGGAGGAGATCTAGAAATTACATCACATAGCTTTATTTGTGGAGGA
GAATTTTTTTATTGTAACACATCAGGCCTGTTTACTGGCACTTGGAATCAGACTAATAGT
ACTTGGAATAGTGGCACTTGGACTAACACTACTGGCAATATAACTCTCCAATGCAGAATA
AAGCAGGTCATAAGAATGTGGCAGAGAGTAGGACAAGCAATGTATGCCCCTCCCATCCCA
GGAGTAATAAGGTGTGAATCAAACATTACAGGACTAATATTAACAAGAGATGGGGAAGGT
AACAGTAGCAAAGATGAAACCTTCAGACCTGGAGGAGGGAATATGAAGGACAATTGGAGA
AGTGAATTATATAAATATAAAGTAGTAAAAATTGAACCAATAGGAGTAGCACCCACCAGG
GCAAAGAGAAGAGTGGTGGAGAGAGAAAAAAGAGCAGTTGGACTAGGAGCTGTCTTCATT
GGGTTCTTAGGAGCAGCAGGAAGCACTATGGGCGCAGCGTCAATAACGCTGACGGTACAG
GCCAGGCAATTGTTGTCTGGCATAGTGCAGCAGCAAAGCAATTTGCTGAAGGCTATTGAG
GCTCAACAACAGTTGTTGAGACTCACGGTCTGGGGCATTAAACAGCTCCAGGCAAGAGTC
CTGGCTCTGGAAAGATACCTAAGGGATCAACAGCTCCTAGGAATTTGGGGCTGCTCTGGA
AAACTCATCTGCACCACTACTGTGCCCTGGAACTCTAGTTGGAGTAATAAATCCCAGAGT
GAGATATGGGGAAACATGACCTGGCTACAATGGGACAAAGAAATTAGCAATTACACAAAT
ATAATATATGATCTAATTGAAAAATCACAGAACCAGCAGGAAAAGAATGAACAAGACTTA
TTGGCATTGGACAAGTGGGACAGTCTGTGGAATTGGTTTGACATAACAAACTGGCTGTGG
TATATAAAAATATTCATAATAATAATAGGAAGCTTAATAGGATTAAGAATAGTCTTTGCT
GTGCTTGCTGTAATAAATAGAGTTAGGCAGGGATACTCACCCTTGTCGTTCCAGACCCAC
TCCCCAAGCCCAAGGGATCTCGGCAGGCCCGGAAGAATCGAAGAAGAAGGTGGAGAGCAA
GACAGAGACAGATCGATTCGATTAGTGAGCGGATTCTTAGCACTTGCCTGGGACGATCTG
CGGAGCCTGTGCCTCTTCAGCTACCACCGCTTGAGAGACTTCATCTTGATTGCAGCGAGG
ACTGTGGAACTTTTGGGACACCTGGGGTGGGAAGGCCTCAAGTACCTGGGGAATCTTCTG
TCATATTGGGGTCAGGAACTGAAAACTAGTGCTATTAATTTGCTTGATACCATAGCAATA
GTAGTAGCTGGGTGGACAGATAGGATTATAGAAATAGGACAAAGACTTTGTAGAGCTATC
CTTAATATACCTAGAAGAATCAGACAGGGCTTTGAAAGGGCTTTGCTA
>A1.CY.08.CY236.JF683783
ATGAGAGTGAGGGGGATATCGCATTGCTTGTTGAGATGG------------GGAACTATG
ATCTTGGGGATGATAATAATCTGTAGTGCTGTAGAAAAAACGTGGGTTACTGTCTACTAT
GGGGTACCTGTGTGGAAAGATGCAGAGACCACCTTATTCTGTGCATCGGATGCAAAAGCA
TATACAACAGAAGCGCATAATATCTGGGCTACACATGCCTGTGTACCTACGGACCCCAAC
CCACAGGAAATAAATTTGGAAAATGTGACAGAAGAGTTTAACATGTGGAAACTTAACATG
GTAGAGCAGATGCATACAGATATAATCAGTCTATGGGATCAAAGCCTAAAGCCATGTGTA
AAATTAACCCCTCTCTGTGTTACTTTAGATTGTAGACATAATGTCACTATACATAATAAT
GTCACTACCAGTGGCATAAATGATACCATTGCCACAGAAGTAAAAAACTGCTCTTTCAAT
ACAACCACAGAATTAAAAGATAAGAGACAGAACGTATATTCACTTTTTTATAGACTTGAT
ATAGTACAAATTGATAGTAATAATAGTCATTATAGATTAATAAATTGTAATACCTCAACC
ATTACACAAGCTTGTCCAAAAGTAACTTTTAAGCCAATTCCTATACATTATTGTGCTCCA
GCTGGTTTTGCAATTCTAAAGTGTAATGATAAAAAGTTCAGTGGAAAAAGACCATGCCGA
AATGTTAGCACAGTACAATGGACTCATGGAATCAGGCCAGTAGTATCAACTCAACTGCTG
TTAAATGGCAGTCTAGCAGAAAATAGGACAATGATTAGATCTGAAAATATCACAAACAAT
GCCAAAAACATAATAGTACAACTTACTGAACCTGTAAACATTACTTGTATCAGACCTAGC
AACAATACAAGAAAAAGTATACGTATA------GGACCAGGACAAGCATTCTATGCAACA
GGTGATATAGGGAATATAAGAAAAGCCCATTGTGAGGTCAATGGAACAGAATGGAATAAA
GCTTTAAAAGGGGTAGTTGAACAATTAAGAACATACTTTAGT---AACAAAACAATAGCC
TTTAACGACTCCTCAGGAGGGGATCTAGAAATTACAACACATAGTTTTAATTGTGGAGGA
GAATTTTTCTATTGTAATACATCAAAATTGTTTAATACAACTTGGAATGTCACTGACAGC
ATAGAAGAGTCA---------------GGCAACACTATTATAGTCCTCCCATGCAAAATA
AAGCAAATTATAAATATGTGGCAGAGAGCAGGACAAGCAATATATCCCCCTCCCATCCGG
GGAATAATAAGGTGTGAATCCAACATTACAGGACTATTATTAACAAGAGATGGTGGAGAT
ACTGAAAACACCACAGAAATCTTTAGACCTGGAGGAGGAGATATGAGGGACAATTGGAGA
AGTGAATTATATAAGTATAAAGTAGTAAAAATTGAACCACTAGGAGTAGCACCCACCGAG
GCAAGGAGAAGAGTGGTGCAGAGAGAAAAAAGAGCAGTTGGAATAGGAGCTGTCTTCCTT
GGGTTCTTAGGAGCAGCAGGAAGCACTATGGGCGCGGCGTCAATAACGCTGACGGTACAG
GCCAGGCAATTATTGTCTGGCATAGTGCAACAGCAAAGCAATTTGCTGAGGGCTATAGAG
GCTCAACAGCAGATGTTGAGACTCACGGTCTGGGGCATTAAACAGCTCCAGGCAAGAGTC
CTGGCTGTGGAAAGATACCTAGGGGATCAACAGCTCCTAGGAATTTGGGGCTGCTCTGGA
AAACTCATCTGCACCACTAATGTGCCCTGGAACTCTACTTGGAGTAATAAATCCCTGGAT
AAGATATGGAACAACATGACCTGGATGCAATGGGACAAAGAAATTAGCAATTATACACAA
TTAATATATACTCTAATTGAGGAATCGCAGAACCAGCAGGAAATAAATGAACAAGACTTA
TTGGCATTGGACAAGTGGGCAAATCTGTGGAATTGGTTTGACATCTCACACTGGTTGTGG
TATATAAAAATATTTATAATGATAGTAGGAGGCTTAATAGGATTAAGAATAGTTTTTGCT
GTGCTTTCTATAATACGTAGAGTTAGGCAGGGATACTCACCTTTGTCATTTCAGACCCAT
ACCCCAAACCCAGGGGGTCTCGACAGGCCCGGAAGAATCGAAGGAGAAGGTGGAGAGCAA
GACAGAAGCAGATCGATTCGATTAGTGAGCGGGTTCTTAGCGCTTGCCTGGGACGATCTG
AGGAACCTGTGCCTCTTCAGCTACCACCGATTGAGAGACTTCATCTTGATTGCTGCGAGG
ACTGTGGAACTTCTGGGACACCTGGGGTGGGAAGGCCTCAAGTATCTGGAGAACCTCCTG
GTATATTGGAGTCGGGAACTAAAAATTAGTGCTATTAATTTGTTTGACACCATAGCAATA
GCAGTAGCTGGCTGGACAGATAGAGTTATAGAAATAGTACAAGGAATTGGTAGAGCTATT
ATCAATATACCTAGAAGAATCAGACAGGGCCTTGAAAGGGCTTTGCTA
>A1.CY.08.CY230.JF683779
ATGAGAGCGAGGGAGATGTCGCACTGCTGGTTGAAATGG---------GGAACCATGATG
ATCTTGGGAATGATAATAATCTGTAGTGCTGAAAATAACTTGTGGGTTACTGTCTACTAT
GGGGTACCTGTATGGAAAGAAGCAGACACCACCTTATTTTGTGCATCAGATGCGAAAGCA
TATAAAACAGAAGTGCATAATGTCTGGGCTACACATGCCTGTGTACCTACAGACCCCAAC
CCACAAGAAATAAATATGGCAAATGTGACAGAAAAGTTTAACATGTGGAAAAATAACATG
GTAGAGCAGATGCATACAGATATAATCAGTCTCTGGGACCAAAGCCTGAAGCCATGTGTA
AAGTTAACCCCTCTCTGTGTTACTTTAAATTGTAACAATGTCAACAATACCAGTAATACC
AATAATACCACCAATGTCACCGCTGAAATGCGAGAAGAGATAAAAAACTGCTCTTTCAAT
GCAACCACAATACTAAGGGATAAGACACAGAGAATACATTCACTTTTTTATAGACTTGAT
ATAGTACCAATTAATAGTAATAATAGTGAAAATAGATTAAAAAATTGTAATACCTCATCC
ATTACTCGGGATTGCTCAAACGTATCTTTTGATCGACTTCCCGTACCTTATGGTGCTCCT
GCTGGTTTTGCGAGTCTTCAATGTGATGTTAAGGATTTAAATGGAACAGGAATAGGTAAC
AATGTCACCAGAATACATTGCACTGATGGAATCAGGCCAGTGGTATCAACTCAACTGCTG
TTGAATGGCAGTCTAGCAGAAAATAGGACAATGATTAGATCTGAAAATATCACAAACAAT
GCCAAAAACATAATAGTACAATTTAACACGACTGTAAACATTACCTGTATCAGACCTAAC
AACAATACAAGAACAAGTGTACGTATA------GGACCAGGACAAGCATTCTATGCAACA
GGTGACATAGGGGATATAAGACAAGCACATTGTAATGTCAGTGGAGAACAATGGAATAAA
GCTTTGCAAAAGGTAGTCAAAGAATTAAGAATACATTTT------AACAAAACAATAATC
TTTACGAAATCCTCAGGAGGGGATCCAGAAATTACAACACATAGTTTTAATTGTGGAGGA
GAATTTTTCTACTGTAACACATCAGGCCTGTTTAATAGCACTTGGTATACCAATAACAGC
ATGCAGCCAAAT---------------TACACAAAAACTATAACTTTGCCATGCAGAATA
AAGCAAGTTATAAATATGTGGCAAAGAGTAGGACAAGCAATGTATGCCCCTCCCATCCCA
GGAATAATACAATGTGTATCAAACATTACAGGACTAATATTAACAAGAGATGGTGGGCAT
AATAATAGTGCAAATGAGACCTTCAGACCTGGAGGAGGAGATATGAGGGACAATTGGAGA
AGTGAATTATATAAGTATAAAGTAGTGAAAGTTGAACCATTAGGAGTAGCACCCACCAGG
GCAAGGAGAAGAGTGGTGGAGAGAGAAAAAAGAGCAGTTGGAATAGGAGCTGTCTTCCTT
GGGTTCTTAGGAGCAGCAGGAAGCACTATGGGCGCGGCGTCAGTGACGCTGACGGTACAG
GCCAGGCAATTATTGTCTGGCATAGTGCAACAGCAAAGCAATTTGCTGAGGGCTATAGAG
GCTCAACAACATATGTTGAAACTCACGGTCTGGGGCATTAAACAGCTCCAGGCAAGAGTC
CTGGCTCTGGAAAGATACCTACAGGATCAACAGCTCCTAGGAATTTGGGGCTGCTCTGGA
AAACTCATCTGCACCACTAATGTGCCCTGGAACTCTACTTGGAGTAATAAAAACTTGACT
CAAATATGGGATAACATGACCTGGCAGCAATGGGATAAAGAAATTGACAATTATACACAA
GTAATATATAATCTACTTGAAGAATCGCAGAACCAGCAGGAAATGAATGAAAAAGACTTA
TTGGAATTGGACAAATGGGCAAATCTATGGAATTGGTTTAGCATCACAAACTGGCTGTGG
TATATAAGATTATTTATAATGATAGTAGGAGGCTTAATAGGATTAAGAATAGTTTTTGCT
GTGCTTTCTGTAATAAATAGAGTTAGGCAGGGATACTCACCTTTGTCTTTTCAGACCCAT
ACCCCAAGCCCAAGGGAACTCGACAGGCCCAGAGAAATCGAAGAAGAAGGTGGAGAGCAA
GGCAGAGACAGATCGATTCGATTTGTGAGCGGATTCTTGGCGATTGCCTGGGACGATCTG
AGGAGCCTGTGCCTATTCAGCTACCACCGCTTGAGGGACTTCATCTCGATTGCCACGAGG
ACTGTGGAACTTCTGGGACACCTGGGGTGGGAAGGCCTCAAGTATCTGGGGAATCTTCTG
ATATATTGGATTCAGGAACTAAAGAGTAGTGCTATTAGTTTGGTTGATACCATAGCAGTA
GTAGTAGCTGGCTGGACAGATAGGGTTATAGAAATAGGACAAAGAATTGGTAGAGCTATC
TTTAACATACCTAGAAGAATCAGACAGGGCTTAGAAAGGGCTTTGCTA
>A1.CY.05.CY121.FJ388932
ATGAAAGCGAAGGGGATATCTCACGGCTTATTGAGATGG------------GGAATTATG
ATCTTGGGAATGATTATGATCTGTAGTGCTACAGAAAATTTGTGGGTTACTGTCTATTAT
GGGGTACCTGTATGGAAAGAAGCAAACACCACTTTATTTTGTGCATCAGATGCAAAAGCA
TATAAAACAGAAGTGCATAATGTATGGGCTACACATGCCTGTGTACCTACAGACCCCAAC
CCACAAGAAATAGATATAAAAAATGTGACAGAAAAGTTTAACATGTGGAAAAATAACATG
GTAGAGCAGATGAATACAGATATAATCAGTCTATGGGACCAAAGCCTAAAGCCATGTGTA
AAGTTAACCCCTCTCTGTGTTACTTTAGAATGTAGAGATGCCTCTAATACCACTAATGCC
------------ACTTTCACCGAGGGAATGGATAGAGAAATAAAAAACTGCTCTTACAAC
ATGACCACAGAATTAAGGGATAAGAGACAGAAAGTATCTTCACTTTTTTATAGACTTGAT
ATAGTACCAATTGATAGTAATAGTAGTGAATATAAATTAATAAATTGTAGTACCTCATCC
ATTACACAAGCTTGTCCAAAGGTATCTTTTGAGCCAATTCTCATACATTATTGTGCTCCA
GCTGGTGTTGCGATTCTAAAGAGTAATGATAAGGAGGTCAATGGAGCAGGACCATGCAGG
AATGTCGGCACAGTACAATGCAGACCTGGAATCAGGCCAGTAGTATCAACACAACTGTTG
TTAAATGGCAGTCTAGCAGAAAGCAAGATAATGATTAGATCTGAAAATATCTCAAACAAT
GCTAAAAACATACTAGTACAATTTACTGAGCCTGTAAACATTACTTGTATCAGACCTGGC
AACAATACAAGAAGAGGTGTACATATA------GGACCAGGACAGGCATTCTATGCAGTA
GGTGACATAGGAAATATAAGACAAGCACATTGTAATGTCAGTAGAAGAAAATGGGAGGAA
ACGTTGCAAAAGGTAGCCAGCCAATTAAGAACATACTTTGTG---AACAAAACAATAATC
TTTACTAAATCCTCAGGAGGGGATCTAGAAATTACAACACATAGTTTTAATTGTGGAGGA
GAATTTCTCTATTGTAACACATCAGGCCTGTTTAATAGCACTTGGCCTGCCAATAACAGT
ACGCAGGGGTCAAATAGCACA---GAGTCAAACGACACCGTAATTCTCCAATGCAGAATA
AAGCAAATTATAAATATGTGGCAAAGAGTAGGACAAGCAATATATGCCCCTCCCATACCA
GGAGAAATAAAGTGTGTATCAAACATTACAGGACTAATATTAACAAGAGATGGTGGGAGT
AGCAATAATGAAAATGAAACCTTCAGACCAGGAGGAGGAGATATGAGGGACAATTGGAGA
AGTGAATTATATAAGTATAAAGTAGTAAAAATTGAACCACTAGGAGTAGCACCCACCAGG
GCAAAGAGAAGAGTGGTGCAGAGAGAAAAAAGAGCAGTATTACTGGGAGCTGTCTTCGTT
GGGTTCTTGGGAGCAGCAGGAAGCACTATGGGCGCGGCGTCAGTGACGCTGACGGTACAG
GCCAGGAAATTATTGACTGGCATAGTGCAACAGCAAAGTAATTTGCTGAGGGCTATCGAG
GCTCAACAGCATCTGTTGAAACTCACGGTCTGGGGCATTAAACAGCTCCAGGCAAGAGTC
CTGGCTCTGGAAAGATACCTAAGGGATCAACAGCTCCTAGGAATTTGGGGCTGCTCTGGA
AAACTCATCTGCACCACTAATGTGCCCTGGAACTCTACTTGGAGTAATAAATCCCACGAT
GAGATATGGAATAATATGACCTGGCTGCAATGGGAGAAAGAAATTGACATATATACACAA
GACATATATACTCTAATTGAAGAGTCGCAGAACCAGCAGGAAATAAATGAAAAGGAATTA
TTGGAATTGGACAAGTGGGCAAATCTGTGGAATTGGTTTAACATCACAAACTGGCTGTGG
TACATAAAAATATTTATAATAATAGTAGGAGGTTTAATAGGATTAAGAATAGTTTTTGCT
GTGCTTGCTGTAATAAATAGAGTTAGGCAGGGGTACTCACCTTTGTCGTTTCAGATCCAT
ACCCCAAACCCAGGGGGCCTCGACAGGCCCGGAAGAATCGAAGAAGAAGGTGGAGAGCAA
GGCAGAGACAGATCGATTCGATTAGTGAGCGGATTCTTAGCGCTTGCCTGGGACGATCTG
CGGAGCCTGTGCCTCTTCAGCTACCACCGCTTGAGAGACTTCATCTTGATTGCCGCGAGG
ACGGTGGAACTTCTGGGACACCTGGGGTGGGAAGGCCTCAAGTATCTTGGGAATCTCCTG
GCATATTGGATTCGGGAACTAAAAATTAGTGCTATTAATTTGCTTGATACCATAGCAATA
GCAGTAGCTGGCTGGACAGATAGGGTTATAGAAGTAGGACAAAGCATTTGTAGAGCTATT
TTCAACATACCTAGA---------------------------------
>A1.CM.99.99CM_MP1433.AM279348
ATGAGAGTGATGGGGACATATCCACCCTTGTGGAAATTG------------GGGATTATG
GTCTTGGGGATGATCATAATTTGTTGTAATGCTGACAACTTGTGGGCCACGGTCTACTAT
GGGGTACCTGTGTGGAAAGATGCGGAAACCACCCTATTTTGTGCATCAGATGCTAAAGCA
TATAAAACAGAAATGCATAATGTCTGGGCTACACATGCTTGTGTACCCACAGACCCCAAC
CCACAAGAAATAAAGTTGGATAATGTGACAGAAGAATTTAACATGTGGAAAAATAACATG
GTAGAGCAGATGCATGCAGATATAATCAGCCTATGGGACCAAAGCCTAAAACCATGTGTA
CAGTTAACCCCTCTCTGTGTTACTTTAAATTGTAGTGATGTCAAAGTCAATACCACCAAG
AATAATGTCATCAATGGTACTGAAAACGGACAGGAAGAACTAAAAAACTGCTCTTACAAT
GTGACTACAGAATTAAGAGATAAGAAACAGAGAGTATATTCACTTTTCTATAGACTTGAT
ATAGTACCAATTAATGAAAGTAGTGGGGAATATAGACTAATAAATTGTAATACCTCAGCC
ATTACACAGGCTTGTCCCAAGGTATCCTTTGAGCCAATTCCCATACATTTCTGTGCCCCA
GCTGGTTTTGCGATTCTAAAATGTAGAGATAAAAATTACAATGGAACAGGGCTATGCAAG
AATGTCAGCACAGTACAATGCACACATGGAATCAAGCCAGTGGTATCAACTCAATTGCTG
TTAAATGGTAGTCTAGCAGAAGGAGAAATAAAGGTTAGATCTGAGAATTTCACAAACAAT
GCTAAAACTATAATAGTACAGCTTGACCAGCCTGTAATAATTAATTGTACCAGACCTAAC
AACAATACAAGAAGAAGTGTACGTATA------GGACCAGGACAAGCATACTATGCAACA
GGAGAAATAGGGGATATAAGAAAAGCATATTGTACTGTCAATAAAACAGCATGGAATGAA
ACAAAACACAAGGTAATGGAAAAATTAAGAGGAATATAC------CACAGACCAATAAAG
TTTAATAGCTCCTCAGGAGGGGATTTAGAAATTACAACACATATGTTTAATTGTGGGGGA
GAATTTTTCTATTGCAATACATCAGGCCTGTTTGCTCAGGAGTTAAAA---AATGACACA
AAT------------------------GACAATAACACAATAATTCTCCTATGCAAAATA
AAGCAAATTATAAATATGTGGCAGAGAGTAGGACAAGCAATGTATGCCCCTCCCAGAGCA
GGAGTAATAAGGTGTGTATCAAACATTACAGGACTACTGTTAACAAGAGATGGTGGAAAA
AATGACAATGGAACTGAGATATTCAGGCCTGGAGGAGGAGATATGAGGGACAATTGGAGA
AGTGAATTATATAAGTATAAAGTAGTAAGAATTGAACCAGTAGGGGTAGCACCCACCAGG
GCAAAGAGAAGAGTGGTGGAGAGAGAGAAAAGAGCAGTTGGACTGGGAGCTGTCTTCCTT
GGGTTCTTAGGAGCAGCAGGAAGCACTATGGGCGCGGCGTCACTGACGCTGACGGTACAG
GCCAGGCAATTATTGTCTGGCATAGTGCAACAGCAGAGCAATTTGCTGAGGGCTATAGAG
GCTCAACAACATATGTTGAGACTCACAGTCTGGGGCATCAAACAGCTCCAAGCAAGAGTC
CTGGCTGTGGAAAGATACCTAAGGGATCAACAGCTCCTAGGAATTTGGGGCTGCTCTGGA
AAACTCATCTGCACCACTAATGTGCCCTGGAACTCCAGTTGGAGTAATAAATCTTATGAG
GATATATGGGACAACATGACTTGGCTGCAATGGGATAAAGAGATTAGCAATTACACAGCA
CTAATATATGATCTAATTGAGGAATCACAGAACCAGCAGGAAAAGAATGAAAAGGACTTA
TTAGAGTTGGACAAGTGGGCAAGTCTGTGGAATTGGTTTAGCATATCACAATGGCTATGG
TATATAAAAATATTCATAATGGTAGTGGGGGGTTTAATAGGATTAAGAATAATTTTTGCT
GTGCTTTCCTTAGTAAATAGAGTTAGGCAGGGATACTCACCTTTGTCGTTTCAGACCCAT
CCCCCAGCCCCAGTGGGTCTCGACAGGCCCGGAGGAATCGAAGAAGAAGGTGGAGAGCGA
GGCAGAGACAGATCGATTCGATTGGTGAGCGGATTCTTAGCACTTGCCTGGGACGATCTG
CGGAACCTGTGCCTCTTCTGCTACCACCGCTTGAGAGACTTCATCTTGATTGCAGCGAGG
ACAGTGGAACTGCTGGGACGCCTGGGGTGGGAGGGCCTCAAATATCTGTGGAATCTTCTG
GCATATTGGGGTCGGGAGCTGAAAATTAGTGCTATTAACTTGCTTGATACTATAGCAATA
GCAGTAGGTGGGTGGACAGATAGTCTTATAGAATTAACACAAAGAATTGGTAGAGCTATT
CTCCACATACCTAGAAGAATCAGACAGGGCTTCGAAAGGGCTTTGCTA
>A1.CM.07.46_10.KP718918
ATGAGAGTGATGGGGACATATCAAAACTGGTGGAGATGG------------GGAACTATA
ATCTTGGGAATGATAATAATTTGTAGTGTTGCAGAAAACTTGTGGGTTACTGTCTACTAT
GGGGTGCCTGTATGGAGAGATGCAGAGACCACTTTATTTTGCGCCTCAGATGCTAAAGCA
TATGATACAGAAGTGCATAATGTCTGGGCTACACATGCCTGTGTGCCCACAGACCCCAAC
CCACAAGAACTACCTTTGAAAAATGTGACAGAGGATTTTAACATGTGGAAAAATAGCATG
GTAGAGCAAATGCATACAGATATAATCAGTTTATGGGATCAAAGTCTAAAGCCATGTGTA
AAGTTAACCCCTCTCTGTGTTACCTTAAATTGTAGCAACATCAACAAAAATGTCACCAAT
---------------------GGGACTGACATAGATATGATGAAAAACTGTTCTTTCAAT
ATGACCACAGAAATAAGGGATAAGAAACAGAAAGTGTATTCACTTTTTTATAAGCTTGAT
ATAGTACCAATTAGTGAAAATAACAGCCAGTATATATTAATAAATTGTAATACTTCAGCC
ATTACACAAGCCTGTCCAAAGGTAAGCTTTGAGCCAATTCCTATACATTACTGTGCTCCA
GCTGGTTTTGCGATTCTAAAGTGTAGAGATCCAAAGTTCAATGGAAAAGGGCCATGCAAA
AATGTCAGCACAGTACAATGCACACATGGAATCAAGCCAGTAGTATCAACACAACTGTTG
CTGAATGGCAGTCTAGCAGAACAAGAGGCAATGATTAGGTCTGAAAATATCACAGACAAT
ACCAAAACCATAATAGTACAACTTAACCAGTCTGTAATAATTAATTGTACCAGACCTAAC
AACAATACAAGAAAAAGTGTACGTATA------GGACCAGGACAATCATTCTATGCAACA
GGTGACATAGGGGATATAAGACAAGCACATTGTAATGTCAGTAAAGGAGACTGGAATAAA
GCTCTACAAGAAGTAGTCACACAACTAGGGGAACATTTTGGG---AACAAAACAATAAAA
TTCAATAGCTCCGCAGGAGGGGATTTAGAAATCACAACACATAGTTTTAATTGTGGAGGA
GAATTTTTCTATTGTAATACATCAGGCCTGTTTAATAGCACTTGGTTTAGTAATGGGAGC
AGGGGCAATGAGAGCATGGAAGAT---AATATAACTCATATAACTCTCCCATGCAGAATA
AGGCAAATTGTGAATATGTGGCAGAGAGCAGGACAAGCAATGTATGCCCCTCCCATCCAA
GGAGTAATAAAGTGTACATCAAATATTACAGGAATACTATTAACAAGAGATGGTGGATAT
AATATTAGCGACACCGAGATTTTCAGACCTGGAGGAGGAAATATGAAGGACAATTGGAGA
AGTGAATTATATAAATATAAAGTAGTAAAAGTTGAACCACTAGGAATAGCACCCACTAGG
GCAAAGAGAAGAGTGGTGGAGAGAGAAAAAAGAGCAGTTGGAATAGGAGCTGTGTTCATT
GGGTTCCTAGGAGCAGCAGGAAGCACTATGGGCGCAGCGTCAATAACGCTGACGGCACAG
GCCAGACAGTTATTGTCTGGAATAGTGCAACAGCAAAGCAATTTGCTGAGGGCTATAGAG
GCTCAACAGCATTTGTTGAAACTCACGGTCTGGGGCATTAAACAGCTCCAGGCAAGAGTC
CTGGCTATGGAAGGATACCTAAGGGATCAACAGCTCCTAGGAATTTGGGGCTGCTCTGGA
AAACTCATCTGCACCACTACTGTGCCCTGGAACTCTAGTTGGAGTAATAAATCTTACACA
GAGATATGGAATAACATGACCTGGCTGCAATGGGATAAAGAAGTTAGCAATTACACACAA
GAAATATATAAACTAATTGAAGAATCGCAGAACCAACAGGAAAAGAATGAACAGGACTTA
TTGGCATTGGACAAGTGGGCAAATTTGTGGAATTGGTTTGACATATCAAATTGGCTGTGG
TATATAAAAATATTTATAATGATAGTAGGAGGCTTAATAGGATTAAGAATAGTTTTTGCT
GTGCTTGCTATAATAAATAGAGTTAGGCAGGGATACTCACCTCTGTCGTTGCAGACCCTC
TACCCAAACCCAAGGGGACGAGACAGGCCCGGAGAAATCAAAGAAGAAGGTGGAGAGCAA
GACAGAGACAGATCGATTCGATTAGTGAGCGGATTCTTAGCACTTGCCTGGGACGATCTG
AGGAGCCTGTGCCTCTTCAGCTACCACCAATTGAGAGACTTCATCTTGATT---------
------------CTGGGACACCAGGGGAGGGAGGGCCTCAAGTATCTGGGGAATCTCCTG
CTGTATTGGGGTCGGGAACTAAAAATTAGTGCTGTTAATTTGCTTGATACCATAGCAATA
GCGGTAGCTGGCTGGACAGATAGGATTATAGAAGTAGGACAGAGAATTGGTAGAGCTATA
ATCCATATACCTGTAAGAATAAGACAGGGCTTAGAAAGGGCTTTGCTA
>A1.CH.03.HIV_CH_BID_V3538_2003.JQ403028
ATGAGAGTGATGGGGATGTATCCACACTGGTGGAAGTGG------------GGGATCGTG
CTCTTCTGGTTGTTAATAATTTGTAATGCTACAGAAAAATTGTGGGTCACGGTCTACTAT
GGGGTGCCTGTGTGGAAAGACGCAGTGACCACCCTATTTTGTGCATCAGATGCTAAAGCA
TATGATACAGAAGTGCACAATGTCTGGGCTACACATGCCTGTGTACCCACAGACCCCAAC
CCACACGAAATACCTTTAGCTAATGTGACAGAAGAGTTTAACATGTGGAAAAATAACATG
GTAGAGCAAATGCATACAGACATAATCAGTCTATGGGACCAAAGCCTAAAGCCATGTGTA
AAGTTAGCCCCTCTCTGTGTAACTTTAGAGTGTAATGATGCCAACAGAACAAACATCAAT
------------------ATAACTGAAGAAGAATTTAAAGTAAAAAACTGCTCTTTCAAT
ATGACCACAATTCTAAGAGATAAGAAACAGAAAATGCATGCACTTTTTTATAGAACTGAT
GTAGTACAAATTGGAAGTGAAAGATATAAGTATAGACTAATAAATTGTAATACCTCAGCT
ATCACACAGGCTTGTCCAAAGGTATCCTTTGAGCCAATTCCCATACATTATTGTGCCCCA
GCTGGTTTTGCGATTCTAAAATGTAATGATAAGGAATTCAATGGAACAGGGCCATGCATG
AATGTCAGTACAGTACAATGCACACATGGAATCAAACCAGTAGCGTCAACTCAGCTGCTG
TTAAATGGCAGTCTAGCAGAAGGAAAAATAATGATTAGATCTGAAAATCTCACAGACAAT
GCCAAAATCATAATAGTGCAGCTTAATGAGTCTGTATCAATTAATTGTACCAGACCTAAC
AACAATACAAGAAAAAGTTGGCATATA------GGACCAGGACAGGCTTTCTATGCAATG
GACGACCTAGGGGACATAAGAAAAGCACAGTGTAATGTCAACAGAACAGCATGGGAAAAC
ACTTTACAAAAGATAGCTACACAATTAAGAATTATGTAC------AACAAAACAATAGAA
TTTAAGAATTCCTCAGGAGGGGATTTAGAAATTACAACACATAGTTTTAATTGTGGAGGA
GAATTTTTCTACTGCAATACAACAGAACTGTTTAATAGCACGTGGAATGACACGAGCAAC
ACATCGCAGGGGACAAAT---------AACAATAGTACTATTACTCTCCCATGCAGAATA
AAGCAATTTGTAAATATGTGGCAGAGAGTAGGACAAGCAATGTATGCCCCTCCCATCAAA
GGAAAAATACAGTGCATATCAAATATTACAGGTCTACTATTAACAAGAGATGGGGGTAAG
GGTAAAAGCATTACAGAGATCTTCAGACCTGAAGGAGGAAATATGAAGGACAACTGGAGA
AGTGAATTATATAAATATAAAGTAGTAAAAATTGAACCACTAGGAGTAGCACCCACCAAG
GCAAAGAGAAGAGTGGTGGAGAGAGAAAAAAGAGCAGTTGGACTGGGAGCTGTGTTCCTT
GGGTTCTTAGGAGCAGCCGGAAGTACTATGGGCGCGGCGTCAATAACGCTGACGGCACAG
GCCAGGCAATTATTGTCTGGTATAGTACAACAGCAGAGCAATCTGCTGAGGGCTATAGAG
GCTCAACAGCATCTGTTGAAACTCACGGTCTGGGGCATTAAACAGCTCCAGGCACGAGTC
CTGGCTGTAGAAAGATACCTACAGGATCAACAGCTCCTAGGAATTTGGGGTTGCTCTGGA
AAACTCATCTGCACCACTAATGTGCCCTGGAACTCCAGTTGGAGTAATAAATCTCAGGAA
GACATATGGGGTAACATGACCTGGTTACAATGGGAGAAAGAAATTAGCAATTACACATCC
ATAATATATGAGCTACTTGAAGAATCACAGAACCAGCAGGAAAAGAATGAACAAGACTTA
TTGGCATTGGACAAGTGGGCAAGTCTGTGGAATTGGTTTAACATATCAAATTGGCTATGG
TATATAAAAATATTCATAATGATAGTAGGAGGCTTAATAGGATTAAGAATAGTTTTTACT
GTGCTTTCTATAATAAATAGAGTTAGGCAGGGCTACTCACCTTTGTCATTTCAGACCCAT
ACCCCAAACCCAGAGGGACTCGACAGGCCAGGAAGAATCGAAGAAGAAGGTGGAGAGCAA
GGCAGAGGCAGATCGATTCGATTAGTGAGCGGATTCTTAGCACTTGCCTGGGACGATCTG
CGGAGCCTGTTGCTCTTCAGCTACCACCGCTTGAGAGACTTCGCCTTGATTGCAGCGAGG
ACAGTGGAACTTCTGGGACACCTGGGGTGGGAAGGCCTCAAGTATCTGGGGAATCTTCTG
TTATATTGGGGTCGGGAACTGAGAGTTAGTGCTATTACTTTGCTTGATGCTACAGCAATA
ACAGTAGCTGGGTGGACAGATAGGGTTATAGAAATAGGACAAAGATTTTGCAGAGCTATA
CTCCATATACCTAGAAGAATCAGACAGGGCTTAGAAAGGGCTTTAATA
>A1.CD.02.LA01AlPr.KU168256
ATGAGAGTGATGGGGACATATCAAAACTTGTGGAGATGG------------GGGATCGTG
ATTTTTGGGCTGGTAATAATTTGTAATGCT---GGCCAATTGTGGGTCACGGTCTACTAT
GGGGTACCTGCGTGGAAAGATGCAGTGACCACCCTATTTTGTGCATCAGATGCCAAAGCA
TATGATAAAGAAGTGCATAATGTTTGGGCCACACATGCCTGTGTACCCACAGATCCCAAC
CCACAAGAAATAAAATTGGTTAATGTAACAGAAGAGTTTAATATGTGGAAAAATCCCATG
GTAGAGCAGATGCATACAGATATAATCGGTCTATGGGATCAAAGCTTAAAGCCATGTGTA
CAGTTAACCCCTCTCTGTGTTACCTTAGATTGCCATGACAATATCACCAGTGACAATATC
ACCAATAGTCCCAACATCACAAATGAGATGGGAGGAGAAATAAAAAACTGCTCTTTCAAT
ATGACCACAGAACTAAGAGATAAGAGGAAGAAAGTACATTCACTTTTTTATAGACTTGAT
ATAGTAGAAATCGGTAATAATCATGGCCAATATAGATTAATAAATTGTAATACCTCAGCC
ATTACACAGGCTTGTCCAAAGGTAACCTTTGAGCCAATTCCCATACATTATTGTGCCCCA
GCTGGTTTTGCGATTCTAAAGTGTACAGAGAAAAGGTTCAATGGAACAGGGCCATGCAGG
AATGTCAGCACAGTACAATGCACACATGGAATCAAACCAGTAGTATCAACTCAGCTACTG
TTAAATGGCAGTTTAGCAGAAGAAAATGTAACTATCAGATCTGAAAATATCACAGACAAT
GCAAAAACATTAATAGTGCAGCTTGTCAAGCCTGTAAATATTACTTGTATCAGACCTAAC
AACAATACAAGAAAAGGTATAGGTATA------GGTCCAGGACAAACCTTCTATGCAGCA
GATGCTATAGGGAATATCAGACACGCATATTGTGTGGTCAATAAAACAGAATGGAATAAA
ACTTTACAACAGGTAGTGCACAAATTAAGAGAACATTGG------AACAAGACAATAATC
TTTGCTCCCTCCTCAGGGGGGGATATAGAAATTACAACACATAGTTTTAATTGTGGAGGA
GAATTCTTCTATTGCAATACATCAGGCCTGTTTAATAGCACTTGGCATGTCAATAATACA
TCAAGCCTGGTTAAT------------AGCACTGGGAACATAACTCTCCCATGCAGAATA
AAGCAAATTATAAATATGTGGCAGAGAGTAGGACAAGCAATGTATGCCCCTCCTATTCCA
GGAATAATAAAGTGTGAGTCAAACATTACAGGACTACTATTGATAAGAGATGGTGGAATT
AATAATAACATGAATGAGACCTTCAGACCTGGAGGAGGAGATATGAGAGACAATTGGAGA
AGTGAATTATATAAATATAAAGTAGTACAAATTGAACCACTAGGAGTAGCACCTACCAAG
GCAAAGAGAAGAGTGGTGGAGAGAGAAAAAAGAGCAGTTGGATTTGGAGCTGTCTTCCTT
GGGTTCTTAGGAGCAGCAGGAAGCACTATGGGCGCGGCGTCAATAACGCTGACGGCACAG
GCCAGACAATTATTGTTTGGCATAGTGCAACAGCAAAGCAATTTGCTGAGGGCTATAGAG
GCTCAACAGCATCTGTTGAAACTCACAGTCTGGGGCATTAAACAGCTCCAGGCACGAGTC
CTGGCTGTGGAAAGATACCTAAAGGATCAACAGCTCCTAGGACTTTGGGGCTGCTCTGGA
AAACTCATCTGCACCACTGCTGTGCCTTGGAACTCTAGTTGGAGTAACAAATCTCAAGAG
CAGATATGGGAAAACATGACCTGGCAGCAATGGGAAAAAGAAATTAGTAATTACACAAGC
ATAATATATGATCTACTTGAAGACTCGCAGAACCAGCAGGAAAAGAATGAACAAGAGTTA
TTGGCATTGGACAAGTGGACAAATCTGTGGAATTGGTTTGACATATCAAAATGGCTGTGG
TATATTAAAATATTTATAATGATAGTAGGAGGCTTAATAGGATTAAGAATAGTTTTTGCT
GTGCTTGCTATCTTAAATAGAGTTAGGCAGGGTTACTCACCTTTGTCATTTCAGACCCAT
ATCCCAAACCCAGAGGGACTCGACAGGCCCAGAGGAATCGAAGAAGAAGGTGGAGAGCAA
GGCAAAATCAGATCGATTCGCTTAGTGAGCGGGTTCTTAGCACTTGCCTGGGACGACCTG
AGGAGCCTGTGCCTCTTCAGCTACCATCGCTTGAGAGACTTCGTCTTGATTGCAGCGAGG
ACTGTGGAACTTCTGGGACACCTGGGGTGGGAAGGCCTCAAGTATCTGGGGAATCTTCTG
TTATATTGGGGACGGGAGCTGAAAATTAGTGCTATTAATTTGCTTGATACTATAGCAGTA
GCAGTAGCAGGGTGGACAGATAGGGTTATAGAAATAGGACAAAGAGCTTGTAGGGCTCTT
CTCAACATACCTAGAAGAATAAGACAGGGCTTCGAAAGGGCTTTGCTG
>A1.BE.97.PIC771_15.FM165628
ATGAGAGTGATGGGGACATGTCAAAACTTGTGGAGATGG------------GGAACTATG
ATCTTGGGAATGATAATAATTTGTAGTGCTACAACAAACTTGTGGGTTACTGTCTACTAT
GGGGTACCTGTGTGGAGAGATGCAGAGACCACCTTATTTTGTGCATCAGATGCTAAAGCA
TATGATACAGAGGTGCATAATATCTGGGCTACACATGCTTGTGTACCCACAGACCCCGAC
CCACAAGAAATAATTTTGAAAAATGTGACAGAAGAGTTTAACATGTGGAAAAATAACATG
GTAGAACAGATGCATGCAGATATAATCAGTCTATGGGATCAAAGCCTAAAACCATGTGTA
CAGTTAACCCCTCCCTGTGTTACTTTAGAGTGCAATGATTATAATAGCACCAAATCCAAC
AAT---------ACGGCTCCCACTGAAACGCCAGAAGAAGTAAAAAACTGCACTTTCAAT
ACAACCACAGAATTAAGGGGCAAGAAAAAGAAAGAGTATTCACTTTTTTATAGACTTGAT
ATAGTACAGATTAATGAAGATAGCAGGAAGTATAGATTAATAAATTGCAATACCTCAGCC
ATTACACAGGCTTGTCCAAAGGTATCCTTTGAGCCAATCCCCATACATTATTGTGCCCCA
GCTGGTTTTGCGATTCTAAAGTGTAATGATATAGAGTTCAATGGAACAGGACCATGCAAG
AATGTCAGCACAGTACAATGCACACATGGAATCAAGCCAGTAGTATCAACTCAACTGCTG
TTGAATGGCAGTCTAGCAGAACAAGACATAAGGATTAGATCTGAAAATATCTCACAAAAT
CACAAAACCATAATAGTACAATTTAATCAGCCGGTAGCAATTAATTGTACCAGACTTAGA
AACAATACAAGAAGAAGTATACATATA------GGACCAGGACAAGCATTCTATGCAACA
GGAGCAATAGGGGACATAAGAAGTGCACATTGTAATACCAGTAGCAAAGCTTGGAATAAG
ACTTTACACAGGGTAGCCACACAGTTAAGAAAACACTTT------AACGGAACAATAATC
TTTACTAATGCCTCAGGGGGGGATTTAGAAATTACAACACATAGTTTTAATTGTGGAGGA
GAATTTTTCTACTGCAACACATCAAGACTGTTTAATAGCAGTTGGGAACCATTAGGCCAG
TATGATGACAGTCAGAGC---------AATGACACAAATATAACTCTCCCATGCAGAATA
AAGCAAATTATAAGGATGTGGCAGAGGACAGGACAAGCAATATATGCCCCTCCCATCCAA
GGGGAAATAACGTGTAGATCAAATATTACAGGACTACTATTAACAAGAGATGGTGGAAAT
AAAACTAATACCTCCGAAACCTTCAGACCTGGAGGAGGAGATATGAGAGATAATTGGAGA
AGTGAACTATATAAATATAAAGTAGTAAAAATTGAACCACTAGGAGTAGCACCCACCAAG
GCAAAAAGAAGAGTGGTGGAGAGAGAAAAAAGAGCAGTGGGACTGGGAGCTGTTCTCATT
GGGTTCTTAGGAACAGCAGGAAGCACTATGGGCGCGGCGTCAGTGACGCTGACGGTACAG
GCCAGACAATTATTGTCTGGCATAGTGCAACAGCAAAACAATTTGCTGAGGGCTATAGAG
GCTCAACAGCATCTGTTGAAACTCACGGTCTGGGGCATTAAACAGCTCCAGGCAAGAGTC
CTGGCTATGGAAAGATACCTACATGATCAACAGCTCCTAGGAATTTGGGGCTGCTCTGGA
AGACTCATCTGCACCACTAATGTGCCCTGGAACGCTAGTTGGAGTAATAGATCTCAAAAT
GAGATATGGAATAATATGACCTGGTTGCAATGGGATAAAGAAGTTGGCAATTACACAGAC
ATAATATATGATCTACTTGAAAAATCGCAGAACCAGCAGGAAAAGAATGAACAAGACTTA
TTGGCATTAGACAAGTGGGCAAGTCTGTGGAATTGGTTTAATATCTCAAAATGGCTGTGG
TATATAAAAATATTTATAATGATAGTAGGCGGCTTAATAGGGTTAAGAATAGTTTTTGCT
ATGCTTTCTATAATAAATAGAGTTAGGCAGGGATACTCACCTCTGTCGTTTCAGATCCAT
ACCCCAAACCCAAGGGATCTCGACAGGCCCGGAAGAATCGAAGAAGAAGGTGGAGAGCAA
GGCAGAGACAGATCGATTCGCTTAGTACAAGGATTCTTAGCACTTGCCTGGGACGACCTG
CGGAACCTGTGCCTTTTCAGCTACCACCGCTTGAGAGACTTCATCTTGATTGCAGCGAGG
ACAGTGGAACTTCTGGGACACCTGGGGTGGGAAGGCCTCAAGTATCTGGGGAATGTTCTG
CTATATTGGGGTCGGGAACTAAAATTTAGTGCTACTAGTCTGCTTGATACCATAGCCATA
GTAGTAGCTGGCCGGACAGATAGGGTTATAGAAATAACACAAAGCCTTTGTAGAGCTATT
CTCAACATACCTAGAAGAATCAGACAGGGCCTTGAAAGGGCTTTGCTA
>BG505
ATGAGAGTGATGAGGAATTGTCAGCACTTATTCAGA------------TGGGGAACTATG
ATCTTGGGGATGATAATAATCTGTAGTGCAGCAGAAAACTTGTGGGTCACTGTCTACTAT
GGGGTACCTGTGTGGAAAGACGCAGAGACCACCTTATTTTGTGCATCAGATGCTAAAGCA
TATGAGACAGAAAAGCATAATGTCTGGGCTACACATGCCTGTGTACCCACAGACCCCAAC
CCACAAGAAATACATTTGGAAAATGTGACTGAAGAGTTTAACATGTGGAAAAATAACATG
GTAGAGCAGATGCATACAGATATCATCAGTCTATGGGACCAAAGCCTAAAGCCATGTGTA
AAGTTAACCCCTCTCTGCGTTACTCTACAGTGTACCAATGTCACCAATAATATCACTGAT
GACATG------------------------AGGGGAGAATTAAAAAACTGCTCTTTCAAT
ATGACCACAGAGCTAAGGGATAAGAAACAGAAGGTTTATTCACTTTTTTATAGACTAGAT
GTAGTACAAATTAATAATAGTAACAAGGAGTATAGATTAATAAATTGTAATACCTCAGCC
ATTACACAGGCTTGTCCAAAGGTATCCTTTGAGCCAATTCCCATACATTATTGTGCCCCA
GCTGGTTTTGCGATCCTAAAGTGTAAGGATAAGAAGTTCAATGGAACAGGGCCATGCCCA
AGTGTCAGCACAGTACAATGCACACATGGAATCAAGCCAGTAGTATCAACTCAACTGCTG
TTAAATGGCAGTCTAGCAGAAGAAGAGGTAATGATTAGATCTGAAAATATCACAAACAAT
GCCAAAAACATACTAGTACAATTTAACACGCCTGTGCAAATTAATTGTACCAGACCTAAC
AACAATACAAGGAAAAGTATACGTATA------GGACCAGGACAAGCATTCGCAACAGGG
GACATAATAGGGGATATAAGACAAGCACATTGTAATGTCAGTAAAGCAACATGGAATGAA
ACTTTGGGAAAGGTGGTCAAACAATTAAGAAAACACTTTGGGAACAACACAATAATAAGA
TTTGCTAATTCCTCAGGAGGGGATCTAGAAGTCACAACACATAGTTTTAATTGTGGAGGA
GAATTTTTCTATTGTAACACATCAGGCCTGTTCAATAGCACTTGGATTAGCAATACC---
AGCGTGCAGGGGTCAAATAGCACGGGGTCAAATGACAGTATAACTCTCCCATGCAGAATA
AAGCAAATTATAAATATGTGGCAGAGAATAGGACAAGCAATGTATGCCCCTCCCATCCAA
GGAGTAATAAGATGTGTATCAAACATTACAGGGCTAATATTAACAAGAGATGGTGGGAGT
ACTAATAGTACAACTGAAACCTTCAGACCTGGAGGAGGAGATATGAGGGACAATTGGAGA
AGTGAATTATATAAGTATAAAGTAGTAAAAATTGAACCACTAGGAGTAGCACCCACCAGG
GCAAAGAGAAGAGTGGTGGGGAGAGAAAAAAGAGCAGTTGGAATAGGAGCTGTCTTCCTT
GGGTTCTTAGGAGCAGCAGGAAGCACTATGGGCGCGGCGTCAATGACGCTGACGGTACAG
GCCAGAAATTTATTATCTGGCATAGTGCAACAGCAAAGCAATTTGCTGAGGGCTATAGAG
GCTCAACAACATCTGTTGAAACTCACGGTCTGGGGCATTAAACAGCTCCAGGCAAGGGTC
CTGGCTGTGGAAAGATACCTAAGGGATCAACAGCTTCTAGGAATTTGGGGCTGCTCTGGA
AAACTCATCTGCACCACTAATGTGCCCTGGAACTCTAGTTGGAGTAATAGAAACCTGAGT
GAGATATGGGACAACATGACCTGGCTGCAATGGGATAAAGAAATTAGCAATTACACACAG
ATAATATATGGGCTACTTGAAGAATCGCAGAACCAGCAGGAAAAGAATGAACAAGACTTA
TTGGCATTGGATAAGTGGGCAAGTCTGTGGAATTGGTTTGACATATCAAACTGGCTGTGG
TATATAAAAATATTTATAATGATAGTAGGAGGCTTAATAGGATTAAGAATAGTTTTTGCT
GTGCTTTCTGTAATACATAGAGTTAGGCAGGGATACTCACCTTTGTCGTTTCAGACCCAT
ACCCCAAACCCAAGGGGACTCGACAGGCCCGAAAGAATCGAAGAAGAAGATGGAGAGCAA
GACAGAGGCAGATCGACGCGATTAGTGAGCGGATTCTTAGCTCTTGCCTGGGACGATCTG
AGGAGCCTGTGCCTCTTCTGCTACCACCGATTGAGAGACTTCATCTTGATTGCAGCGAGG
ATTGTGGAACTTCTGGGAAGACTGGGGTGGGAAGGCCTCAAGTATCTGTGGAATCTCCTG
GCATATTGGGGTCGGGAACTAAAAATTAGTGCTATTAATTTGTTTGATACCATAGCAATA
GCAGTAGCTGAGTGGACAGATAGGGTTATAGAAATAGGACAAAGACTTTGTAGAGCTTTT
CTCCACATACCTAGAAGAATCAGACAGGGCCTCGAAAGGGCTTTGCTA
>BF520
ATGAGAGTGAAGATGAACTCGCAACACTTATTGAGA------------TGGGGAATTATG
ATCTTGGGAATGATAATGATCTGTAGTGTTGCAGGAAACTTGTGGGTTACTGTCTACTAT
GGGGTGCCTGTGTGGAAGGACGCAGAGACCACTCTATTCTGTGCATCAGATGCTAAAGCA
TATGATGCAGAAGTGCATAATATCTGGGCTACACATGCCTGTGTACCTACAGACCCCAAC
CCACAAGAAATAAATTTGGAAAATGTGACAGAAGAGTTTAACATGTGGAAAAATAACATG
GTAGAACAGATGCATACAGATATAATCAGCCTATGGGACCAAGGCCTAAAGCCATGTGTA
AAGTTAACCCCTCTCTGTGTTACTTTAGATTGCCATAATGTCACCTATAATATCACCAGT
GACATG------------------------AAGGAAGAAATAACAAACTGCTCTTACAAT
GTGACCACAGTAATAAGGGATAAGAAACAGAAAGTATCCTCACTTTTTTATAAACTTGAT
GTAGTACAAATTAATAATAGGACTAATAGTTATAGATTAATAAACTGTAACACCTCAGCC
ATTACACAGGCTTGTCCAAAGGTAACCTTTGAGCCAATTCCCATACATTATTGTGCCCCA
GCTGGTTTTGCGATTCTAAAGTGTAAGGATGAGAAGTTCAATGGAACAGGGCTATGTAAA
AATGTCAGCACAGTACAATGCACACATGGAATCAAGCCAGTAGTATCAACTCAACTGCTG
TTAAATGGCAGTCTAGCAGAAGGAGAGGTAAGAATTAGATCTGAAAATATCACAAACAAT
GCCAAAAACATAATAGTACAACTTGCCAGCCCTGTAACAATTAATTGTATCAGACCTAAC
AACAATACAAGAAAAAGTGTACACCTA------GGACCAGGACAAGCATTCGCAACAGAT
GGCATAATAGGGGAGATAAGACAAGCACATTGTAATGTTAGTAAAAAAGAATGGAATAGC
ACTTTGCAAAAGGTAGCCAACCAATTAAGACCATACTTTAAGAACAACACAATAATAAAA
TTTGCTAACTCATCAGGAGGGGATCTAGAAATTACAACACATAGTTTTAATTGTGGAGGA
GAATTTTTCTATTGTAACACATCAGGCCTGTTTAATAGCACTTGGTTTAATAGCACTTGG
---------------AATAATTCAAATAGCACAGAGAATATAACTCTCCAATGCAGAATA
AAGCAAATTATAAATATGTGGCAAAGAGCAGGACAAGCAATATATGCCCCTCCCATACCA
GGAGTAATAAGGTGTAAATCAAATATTACAGGACTAATATTAACAAGAGATGGTGGGAGT
AATAAGAATACAAGTGAAACCTTCAGACCTGGAGGAGGAGATATGAGGGACAATTGGAGA
AGTGAATTATATAAGTATAAAGTAGTAAAAATTGAACCAATAGGAGTAGCACCCACCAGG
GCAAAAAGAAGAGTGGTGGAGAGAGAAAAAAGAGCAGTTGGAATAGGAGCTGTCTTCATT
GGGTTCTTAGGAGCAGCAGGAAGCACTATGGGCGCGGCGTCAGTAACGCTGACGGTACAG
GCCAGACAATTATTGTCTGGTATAGTGCAACAGCAAAGCAATTTGCTGAGGGCTATAGAG
GCTCAACAGCATCTGTTGAAACTCACGGTCTGGGGCATTAAACAGCTCCAGGCAAGAGTC
CTAGCTGTGGAAAGATACCTAAAGGATCAACAGCTCCTAGGAATTTGGGGCTGCTCTGGA
AAACTCATCTGCACCACTAATGTGCCCTGGAACTCTAGTTGGAGTAATAAATCCCAGGAT
GAGATATGGGGAAACATGACCTGGCTGCAATGGGATAAAGAAGTTAGCAATTACACACAG
ATAATATATACTCTAATTGAAGAATCGCAGAACCAGCAAGAAAAAAATGAACAAGACTTA
TTAGCATTGGACAAGTGGGCAAGTCTGTGGAATTGGTTTAACATCTCACAATGGCTGTGG
TATATAAAGATATTTATAATAATAGTAGGAGGCTTAATAGGATTAAGAATAGTTTTTGCA
GTGCTTTCTGTGATAAATAGAGTTAGGCAGGGATACTCACCTTTGTCATTTCAGACCCGT
ACCCCAAACCCAGGGGAACTCGACAGGCCCGGAAGAATCGAAGAAGAAGGTGGAGAGCAA
GACAGAGGCAGATCGATTCGATTAGTGAGCGGATTCTTAGCACTTGCCTGGGACGATCTA
CGGAGCCTGTGCCTTTTCAGCTACCACCGCTTGAGAGACTTCATCTTGATTGCCACGAGG
ACTGTGGAACTTCTGGGAAGACTGGGGTGGGAAAGCCTCAAGTATCTGGGGAATCTCCTG
GTATATTGGGGTCGGGAACTAAAAATTAGTGCTATTAATTTGTGTGATACCATAGCAATA
GCAGTAGCTGGCTGGACAGATAGGGTTATAGAACTAGGACAAAGACTTTGTAGAGCTATT
CTCCACATACCTAGAAGAATCAGACAGGGCTTTGAAAGGGCTTTGCTA
