# Supplementary material for: Mapping mutational effects along the evolutionary landscape of HIV envelope
Source: eLife. 2018 Mar 28;7:e34420. doi: 10.7554/eLife.34420 (PMC5910023; doi:10.7554/eLife.34420)
Supplement: Figure 1—source data 2. [file elife-34420-fig1-data2.csv]

HXB2	BG505	BF520	masked
1	1	1	True
2	2	2	True
3	3	3	True
4	4	4	True
5	8	8	True
6	9	9	True
7	10	10	True
8	11	11	True
9	12	12	True
10	13	13	True
11	14	14	True
12	15	15	True
13			True
14			True
15			True
16			True
17	16	16	True
18	17	17	True
19	18	18	True
20	19	19	True
21	20	20	True
22	21	21	True
23	22	22	True
24	23	23	True
25	24	24	True
26	25	25	True
27	26	26	True
28	27	27	True
29	28	28	True
30	29	29	True
31	30	30	False
32	31	31	True
33	32	32	False
34	33	33	False
35	34	34	False
36	35	35	False
37	36	36	False
38	37	37	False
39	38	38	False
40	39	39	False
41	40	40	False
42	41	41	False
43	42	42	False
44	43	43	False
45	44	44	False
46	45	45	False
47	46	46	False
48	47	47	False
49	48	48	False
50	49	49	False
51	50	50	False
52	51	51	False
53	52	52	False
54	53	53	False
55	54	54	False
56	55	55	False
57	56	56	False
58	57	57	False
59	58	58	False
60	59	59	False
61	60	60	False
62	61	61	False
63	62	62	False
64	63	63	False
65	64	64	False
66	65	65	False
67	66	66	False
68	67	67	False
69	68	68	False
70	69	69	False
71	70	70	False
72	71	71	False
73	72	72	False
74	73	73	False
75	74	74	False
76	75	75	False
77	76	76	False
78	77	77	False
79	78	78	False
80	79	79	False
81	80	80	False
82	81	81	False
83	82	82	False
84	83	83	False
85	84	84	False
86	85	85	False
87	86	86	False
88	87	87	False
89	88	88	False
90	89	89	False
91	90	90	False
92	91	91	False
93	92	92	False
94	93	93	False
95	94	94	False
96	95	95	False
97	96	96	False
98	97	97	False
99	98	98	False
100	99	99	False
101	100	100	False
102	101	101	False
103	102	102	False
104	103	103	False
105	104	104	False
106	105	105	False
107	106	106	False
108	107	107	False
109	108	108	False
110	109	109	False
111	110	110	False
112	111	111	False
113	112	112	False
114	113	113	False
115	114	114	False
116	115	115	False
117	116	116	False
118	117	117	False
119	118	118	False
120	119	119	False
121	120	120	False
122	121	121	False
123	122	122	False
124	123	123	False
125	124	124	False
126	125	125	False
127	126	126	False
128	127	127	False
129	128	128	False
130	129	129	False
131	130	130	False
132	131	131	True
133	132	132	True
134	133	133	True
135	134	134	True
136	135	135	True
137	136	136	True
138	137	137	True
139	138	138	True
140	139	139	True
141	140	140	True
142	141	141	True
143			True
144			True
145			True
146			True
147			True
148			True
149			True
150			True
151	142	142	True
152	143	143	False
153	144	144	False
154	145	145	False
155	146	146	False
156	147	147	False
157	148	148	False
158	149	149	False
159	150	150	False
160	151	151	False
161	152	152	False
162	153	153	False
163	154	154	False
164	155	155	False
165	156	156	False
166	157	157	False
167	158	158	False
168	159	159	False
169	160	160	False
170	161	161	False
171	162	162	False
172	163	163	False
173	164	164	False
174	165	165	False
175	166	166	False
176	167	167	False
177	168	168	False
178	169	169	False
179	170	170	False
180	171	171	False
181	172	172	False
182	173	173	False
183	174	174	False
184	175	175	False
185	184	178	True
186	185	179	True
187	186	180	True
188	187	181	True
189	188	182	True
190	189	183	True
191	190	185	False
192	191	186	False
193	192	187	False
194	193	188	False
195	194	189	False
196	195	190	False
197	196	191	False
198	197	192	False
199	198	193	False
200	199	194	False
201	200	195	False
202	201	196	False
203	202	197	False
204	203	198	False
205	204	199	False
206	205	200	False
207	206	201	False
208	207	202	False
209	208	203	False
210	209	204	False
211	210	205	False
212	211	206	False
213	212	207	False
214	213	208	False
215	214	209	False
216	215	210	False
217	216	211	False
218	217	212	False
219	218	213	False
220	219	214	False
221	220	215	False
222	221	216	False
223	222	217	False
224	223	218	False
225	224	219	False
226	225	220	False
227	226	221	False
228	227	222	False
229	228	223	False
230	229	224	False
231	230	225	False
232	231	226	False
233	232	227	False
234	233	228	False
235	234	229	False
236	235	230	False
237	236	231	False
238	237	232	False
239	238	233	False
240	239	234	False
241	240	235	False
242	241	236	False
243	242	237	False
244	243	238	False
245	244	239	False
246	245	240	False
247	246	241	False
248	247	242	False
249	248	243	False
250	249	244	False
251	250	245	False
252	251	246	False
253	252	247	False
254	253	248	False
255	254	249	False
256	255	250	False
257	256	251	False
258	257	252	False
259	258	253	False
260	259	254	False
261	260	255	False
262	261	256	False
263	262	257	False
264	263	258	False
265	264	259	False
266	265	260	False
267	266	261	False
268	267	262	False
269	268	263	False
270	269	264	False
271	270	265	False
272	271	266	False
273	272	267	False
274	273	268	False
275	274	269	False
276	275	270	False
277	276	271	False
278	277	272	False
279	278	273	False
280	279	274	False
281	280	275	False
282	281	276	False
283	282	277	False
284	283	278	False
285	284	279	False
286	285	280	False
287	286	281	False
288	287	282	False
289	288	283	False
290	289	284	False
291	290	285	False
292	291	286	False
293	292	287	False
294	293	288	False
295	294	289	False
296	295	290	False
297	296	291	False
298	297	292	False
299	298	293	False
300	299	294	False
301	300	295	False
302	301	296	False
303	302	297	False
304	303	298	False
305	304	299	False
306	305	300	False
307	306	301	False
308	307	302	False
309	308	303	False
310			True
311			True
312	309	304	False
313	310	305	False
314	311	306	False
315	312	307	False
316	313	308	False
317	314	309	False
318	316	311	False
319	317	312	False
320	318	313	False
321	319	314	False
322	320	315	True
323	321	316	False
324	322	317	False
325	323	318	False
326	324	319	False
327	325	320	False
328	326	321	False
329	327	322	False
330	328	323	False
331	329	324	False
332	330	325	False
333	331	326	False
334	332	327	False
335	333	328	False
336	334	329	False
337	335	330	False
338	336	331	False
339	337	332	False
340	338	333	False
341	339	334	False
342	340	335	False
343	341	336	False
344	342	337	False
345	343	338	False
346	344	339	False
347	345	340	False
348	346	341	False
349	347	342	False
350	348	343	False
351	349	344	False
352	350	345	False
353	351	346	False
354	352	347	True
355	353	348	True
356	354	349	False
357	355	350	False
358	356	351	False
359	357	352	False
360	358	353	False
361	359	354	False
362	360	355	False
363	361	356	False
364	362	357	False
365	363	358	False
366	364	359	False
367	365	360	False
368	366	361	False
369	367	362	False
370	368	363	False
371	369	364	False
372	370	365	False
373	371	366	False
374	372	367	False
375	373	368	False
376	374	369	False
377	375	370	False
378	376	371	False
379	377	372	False
380	378	373	False
381	379	374	False
382	380	375	False
383	381	376	False
384	382	377	False
385	383	378	False
386	384	379	False
387	385	380	False
388	386	381	False
389	387	382	False
390	388	383	False
391	389	384	False
392	390	385	False
393	391	386	False
394	392	387	False
395	393	388	False
396	394	390	True
397	395	391	True
398	396	392	True
399	397	393	True
400		394	True
401	398		True
402	399		True
403	400		True
404	401		True
405	402		True
406	403	395	True
407	404	396	True
408	405	397	True
409	406	398	True
410	407	399	True
411	408	400	True
412	409	401	True
413	410	402	True
414	411	403	False
415	412	404	False
416	413	405	False
417	414	406	False
418	415	407	False
419	416	408	False
420	417	409	False
421	418	410	False
422	419	411	False
423	420	412	False
424	421	413	False
425	422	414	False
426	423	415	False
427	424	416	False
428	425	417	False
429	426	418	False
430	427	419	False
431	428	420	False
432	429	421	False
433	430	422	False
434	431	423	False
435	432	424	False
436	433	425	False
437	434	426	False
438	435	427	False
439	436	428	False
440	437	429	False
441	438	430	False
442	439	431	False
443	440	432	False
444	441	433	False
445	442	434	False
446	443	435	False
447	444	436	False
448	445	437	False
449	446	438	False
450	447	439	False
451	448	440	False
452	449	441	False
453	450	442	False
454	451	443	False
455	452	444	False
456	453	445	False
457	454	446	False
458	455	447	False
459	456	448	False
460	457	449	True
461	458	450	True
462	459	451	True
463	460	452	True
464	461	453	True
465	462	454	True
466	463	455	False
467	464	456	False
468	465	457	False
469	466	458	False
470	467	459	False
471	468	460	False
472	469	461	False
473	470	462	False
474	471	463	False
475	472	464	False
476	473	465	False
477	474	466	False
478	475	467	False
479	476	468	False
480	477	469	False
481	478	470	False
482	479	471	False
483	480	472	False
484	481	473	False
485	482	474	False
486	483	475	False
487	484	476	False
488	485	477	False
489	486	478	False
490	487	479	False
491	488	480	False
492	489	481	False
493	490	482	False
494	491	483	False
495	492	484	False
496	493	485	False
497	494	486	False
498	495	487	False
499	496	488	False
500	497	489	False
501	498	490	False
502	499	491	False
503	500	492	False
504	501	493	False
505	502	494	False
506	503	495	False
507	504	496	False
508	505	497	False
509	506	498	False
510	507	499	False
511	508	500	False
512	509	501	False
513	510	502	False
514	511	503	False
515	512	504	False
516	513	505	False
517	514	506	False
518	515	507	False
519	516	508	False
520	517	509	False
521	518	510	False
522	519	511	False
523	520	512	False
524	521	513	False
525	522	514	False
526	523	515	False
527	524	516	False
528	525	517	False
529	526	518	False
530	527	519	False
531	528	520	False
532	529	521	False
533	530	522	False
534	531	523	False
535	532	524	False
536	533	525	False
537	534	526	False
538	535	527	False
539	536	528	False
540	537	529	False
541	538	530	False
542	539	531	False
543	540	532	False
544	541	533	False
545	542	534	False
546	543	535	False
547	544	536	False
548	545	537	False
549	546	538	False
550	547	539	False
551	548	540	False
552	549	541	False
553	550	542	False
554	551	543	False
555	552	544	False
556	553	545	False
557	554	546	False
558	555	547	False
559	556	548	False
560	557	549	False
561	558	550	False
562	559	551	False
563	560	552	False
564	561	553	False
565	562	554	False
566	563	555	False
567	564	556	False
568	565	557	False
569	566	558	False
570	567	559	False
571	568	560	False
572	569	561	False
573	570	562	False
574	571	563	False
575	572	564	False
576	573	565	False
577	574	566	False
578	575	567	False
579	576	568	False
580	577	569	False
581	578	570	False
582	579	571	False
583	580	572	False
584	581	573	False
585	582	574	False
586	583	575	False
587	584	576	False
588	585	577	False
589	586	578	False
590	587	579	False
591	588	580	False
592	589	581	False
593	590	582	False
594	591	583	False
595	592	584	False
596	593	585	False
597	594	586	False
598	595	587	False
599	596	588	False
600	597	589	False
601	598	590	False
602	599	591	False
603	600	592	False
604	601	593	False
605	602	594	False
606	603	595	False
607	604	596	False
608	605	597	False
609	606	598	False
610	607	599	False
611	608	600	False
612	609	601	False
613	610	602	False
614	611	603	False
615	612	604	False
616	613	605	False
617	614	606	False
618	615	607	False
619	616	608	False
620	617	609	False
621	618	610	False
622	619	611	False
623	620	612	False
624	621	613	False
625	622	614	False
626	623	615	False
627	624	616	False
628	625	617	False
629	626	618	False
630	627	619	False
631	628	620	False
632	629	621	False
633	630	622	False
634	631	623	False
635	632	624	False
636	633	625	False
637	634	626	False
638	635	627	False
639	636	628	False
640	637	629	False
641	638	630	False
642	639	631	False
643	640	632	False
644	641	633	False
645	642	634	False
646	643	635	False
647	644	636	False
648	645	637	False
649	646	638	False
650	647	639	False
651	648	640	False
652	649	641	False
653	650	642	False
654	651	643	False
655	652	644	False
656	653	645	False
657	654	646	False
658	655	647	False
659	656	648	False
660	657	649	False
661	658	650	False
662	659	651	False
663	660	652	False
664	661	653	False
665	662	654	False
666	663	655	False
667	664	656	False
668	665	657	False
669	666	658	False
670	667	659	False
671	668	660	False
672	669	661	False
673	670	662	False
674	671	663	False
675	672	664	False
676	673	665	False
677	674	666	False
678	675	667	False
679	676	668	False
680	677	669	False
681	678	670	False
682	679	671	False
683	680	672	False
684	681	673	False
685	682	674	False
686	683	675	False
687	684	676	False
688	685	677	False
689	686	678	False
690	687	679	False
691	688	680	False
692	689	681	False
693	690	682	False
694	691	683	False
695	692	684	False
696	693	685	False
697	694	686	False
698	695	687	False
699	696	688	False
700	697	689	False
701	698	690	False
702	699	691	False
703	700	692	True
704	701	693	True
705	702	694	True
706	703	695	True
707	704	696	True
708	705	697	True
709	706	698	True
710	707	699	True
711	708	700	True
712	709	701	True
713	710	702	True
714	711	703	True
715	712	704	True
716	713	705	True
717	714	706	True
718	715	707	True
719	716	708	True
720	717	709	True
721	718	710	True
722	719	711	True
723	720	712	True
724	721	713	True
725	722	714	True
726	723	715	True
727	724	716	True
728	725	717	True
729	726	718	True
730	727	719	True
731	728	720	True
732	729	721	True
733	730	722	True
734	731	723	True
735	732	724	True
736	733	725	True
737	734	726	True
738	735	727	True
739	736	728	True
740	737	729	True
741	738	730	True
742	739	731	True
743	740	732	True
744	741	733	True
745	742	734	True
746	743	735	True
747	744	736	True
748	745	737	True
749	746	738	True
750	747	739	True
751	748	740	True
752	749	741	True
753	750	742	True
754	751	743	True
755	752	744	True
756	753	745	True
757	754	746	True
758	755	747	True
759	756	748	True
760	757	749	True
761	758	750	True
762	759	751	True
763	760	752	True
764	761	753	True
765	762	754	True
766	763	755	True
767	764	756	True
768	765	757	True
769	766	758	True
770	767	759	True
771	768	760	True
772	769	761	True
773	770	762	True
774	771	763	True
775	772	764	True
776	773	765	True
777	774	766	True
778	775	767	True
779	776	768	True
780	777	769	True
781	778	770	True
782	779	771	True
783	780	772	True
784	781	773	True
785	782	774	True
786	783	775	True
787	791	783	True
788	792	784	True
789	793	785	True
790	794	786	True
791	795	787	True
792	796	788	True
793	797	789	True
794	798	790	True
795	799	791	True
796	800	792	True
797	801	793	True
798	802	794	True
799	803	795	True
800	804	796	True
801	805	797	True
802	806	798	True
803	807	799	True
804	808	800	True
805	809	801	True
806	810	802	True
807	811	803	True
808	812	804	True
809	813	805	True
810	814	806	True
811	815	807	True
812	816	808	True
813	817	809	True
814	818	810	True
815	819	811	True
816	820	812	True
817	821	813	True
818	822	814	True
819	823	815	True
820	824	816	True
821	825	817	True
822	826	818	True
823	827	819	True
824	828	820	True
825	829	821	True
826	830	822	True
827	831	823	True
828	832	824	True
829	833	825	True
830	834	826	True
831	835	827	True
832	836	828	True
833	837	829	True
834	838	830	True
835	839	831	True
836	840	832	True
837	841	833	True
838	842	834	True
839	843	835	True
840	844	836	True
841	845	837	True
842	846	838	True
843	847	839	True
844	848	840	True
845	849	841	True
846	850	842	True
847	851	843	True
848	852	844	True
849	853	845	True
850	854	846	True
851	855	847	True
852	856	848	True
853	857	849	True
854	858	850	True
855	859	851	True
856	860	852	True
