# Supplementary material for: Mapping mutational effects along the evolutionary landscape of HIV envelope
Source: eLife. 2018 Mar 28;7:e34420. doi: 10.7554/eLife.34420 (PMC5910023; doi:10.7554/eLife.34420)
Supplement: Figure 3—source data 1. — There is only one DNA sample for BF520 which is listed three times with each BF520 replicate. We calculate the error-corrected pre-selection mutation frequency as the mutDNA minus DNA, and the error-corrected post-selection mutation frequency as the mutvirus minus the virus. We use these error-corrected frequencies to calculate the percent of mutations remaining after selection. [file elife-34420-fig3-data1.csv]

DNA	mutDNA	mutvirus	virus	pre	post	percent
9.410968261043004e-05	0.001469778400218401	0.000985796693971512	0.00039014039928882285	0.0013756687176079711	0.000595656294682689	43.29939956172175
6.923251286442656e-06	0.00012329925912798754	4.765718482216507e-05	3.048237614227061e-05	0.00011637600784154489	1.7174808679894457e-05	14.758032173847477
4.266964064470076e-05	0.00016642235395982442	0.00024860997693025246	0.00014138009000503295	0.00012375271331512366	0.00010722988692521952	86.64851384079924
9.410968261043004e-05	0.0013476860108704678	0.0009864011394467196	0.00038510074539917834	0.0012535763282600378	0.0006013003940475413	47.96679551871767
6.923251286442656e-06	0.0001073679822780032	4.331219752987417e-05	2.908909744037687e-05	0.00010044473099156055	1.4223100089497304e-05	14.160125622410538
4.266964064470076e-05	0.00015715479986467277	0.00023968787532340202	0.00013623915678599258	0.000114485159219972	0.00010344871853740944	90.3599376916993
9.410968261043004e-05	0.0014219049040176462	0.0009455748386715992	0.000361998588586229	0.0013277952214072162	0.0005835762500853702	43.95077197723967
6.923251286442656e-06	0.00012450368756079756	4.619715887042405e-05	2.720568997666773e-05	0.00011758043627435491	1.899146889375632e-05	16.151895243391344
4.266964064470076e-05	0.0001617508797501684	0.0002413126522596481	0.00013003711127035898	0.00011908123910546765	0.00011127554098928913	93.44506475174886
0.0001367462211591876	0.0018060955961300886	0.001204589665462248	0.00040246805496163904	0.001669349374970901	0.0008021216105006091	48.049954223308774
1.0133976079658096e-05	0.00018843343467779352	3.384083339911874e-05	2.863080118014831e-05	0.00017829945859813541	5.210032218970431e-06	2.922068445935772
4.9440909144097354e-05	0.0002096533924123836	0.0002963489198144793	0.00014910211033196616	0.00016021248326828625	0.00014724680948251313	91.90720128589403
0.00013744110179672882	0.0018211399418570293	0.0012208650750821536	0.0003923625873751932	0.0016836988400603004	0.0008285024877069604	49.20728505563906
1.0993784720186823e-05	0.00016211287768579967	3.561248119517107e-05	2.617401940192261e-05	0.00015111909296561284	9.438461793248457e-06	6.245710987291447
5.040697276191643e-05	0.00020944483939498796	0.0002960299550134056	0.00014581488411291902	0.00015903786663307151	0.00015021507090048658	94.45239305621429
0.00013439727957423547	0.0017980767158595325	0.0011409178007704627	0.0003667542116497844	0.0016636794362852969	0.0007741635891206783	46.533218613872464
9.54712990005321e-06	0.00017003151853426326	3.0429262784674188e-05	2.622996647268475e-05	0.00016048438863421004	4.199296311989439e-06	2.616638507787097
5.0117449130863876e-05	0.0002168636818619554	0.00028021888688171243	0.00013895826709709055	0.00016674623273109154	0.00014126061978462189	84.71592879248443
