# Supplementary material for: Mapping mutational effects along the evolutionary landscape of HIV envelope
Source: eLife. 2018 Mar 28;7:e34420. doi: 10.7554/eLife.34420 (PMC5910023; doi:10.7554/eLife.34420)
Supplement: Figure 3—source data 2. [file elife-34420-fig3-data2.zip]

Archive with 8 entries (8 files):
- results/prefs/BF520-1_prefs.csv
- results/prefs/BF520_avgprefs.csv
- results/prefs/BF520-2_prefs.csv
- results/prefs/BG505-3_prefs.csv
- results/prefs/BF520-3_prefs.csv
- results/prefs/BG505_avgprefs.csv
- results/prefs/BG505-1_prefs.csv
- results/prefs/BG505-2_prefs.csv
