# Supplementary material for: Mapping mutational effects along the evolutionary landscape of HIV envelope
Source: eLife. 2018 Mar 28;7:e34420. doi: 10.7554/eLife.34420 (PMC5910023; doi:10.7554/eLife.34420)
Supplement: Figure 3—source data 2. [file elife-34420-fig3-data2.zip › results/prefs/BF520-1_prefs.csv]

site	A	C	D	E	F	G	H	I	K	L	M	N	P	Q	R	S	T	V	W	Y
31	0.08987427655364622	0.05023369646070281	0.05594024626947522	0.04641194378718217	0.047583741352354096	0.04921692943049794	0.046236265012863174	0.05520158388627654	0.05181408522252932	0.05079354118140746	0.04852504070196794	0.046691702811072266	0.056955321859452464	0.055302684455131	0.054692750764270714	0.048545066117301715	0.028130963812027024	0.024821948812144636	0.04859745090322544	0.04443076060647187
32	0.056417875478472185	0.08492834989228942	0.02076679963366246	0.11503926970375665	0.0158827120592625	0.06806590699331644	0.012779215654191559	0.028857696139612136	0.01400792286430686	0.0156764376767168	0.08016891300949479	0.021559046214200094	0.044751001157715097	0.0662124785742642	0.03371771348767166	0.13501804286020805	0.022826960647127335	0.03672756523899027	0.06320888389954964	0.06338720881519186
33	0.09089356729523854	0.048398463655799556	0.0333609431567343	0.036285728401065705	0.04621694643643568	0.020974324229880416	0.051574166483148415	0.011375029125250518	0.08553373051391905	0.01838163746348427	0.04923413236032551	0.08624357949942107	0.02781964279620255	0.11415513275293222	0.0653735165118403	0.055452145121624746	0.08006935737778849	0.03227563138803909	0.029824828772942062	0.01655749665792754
34	0.07095038624993143	0.03399059828900113	0.04062754790935056	0.030343543242492985	0.05375220054089488	0.03437168978867479	0.013736224681462602	0.0909820159098825	0.019373761134700112	0.10142487494680708	0.0743689510273275	0.04358611160698642	0.010373266267995245	0.047251978237075665	0.047608856523830005	0.017816720585798272	0.11515579451649699	0.037469178109196796	0.04423558344795983	0.07258071698413524
35	0.013372773598948345	0.023628798243919086	0.012098707328934807	0.021705635887170997	0.09092683271034226	0.033599534908372905	0.02112127855230575	0.06928381440783382	0.016107167974502984	0.018983466154308935	0.06697749133732836	0.01734809797855368	0.014788487525731333	0.04607269503725838	0.044361543055597655	0.02275943322599057	0.08901229851344834	0.02444963202227908	0.15167842766034573	0.20172388387682696
36	0.037797146286920213	0.053610788980241866	0.050270941760651416	0.014611442834663027	0.04678567216385178	0.02275178715441873	0.0310706020953021	0.04216516009115687	0.07097620168455396	0.039278829543144135	0.02676409882223042	0.04588690541348468	0.05920658900744381	0.03149906973771538	0.03008269964370761	0.09576006786346221	0.048890531384236297	0.19505127316146792	0.02987060923647535	0.027669583134872243
37	0.0176377076594264	0.032534246940641595	0.058725967325605234	0.06194630471437568	0.06982359501407855	0.022965840537453108	0.036501099124288734	0.04231047565310403	0.011569661714961706	0.05079500091080648	0.04132039244170051	0.06231054046094176	0.024471120963017314	0.013873094437056914	0.05745086262091256	0.07212221342582847	0.17867808805254515	0.04531314041183047	0.04821114363462765	0.051439503956797694
38	0.05374646340418208	0.03197802160253101	0.019181831813487114	0.01527891365331011	0.06497748496007232	0.04395569648899321	0.04232208832952168	0.1153810357818295	0.027041904082779844	0.03935947426743091	0.04534063046827537	0.06482811908647233	0.030206576923824058	0.0445415890987021	0.06022454267779209	0.03441999574209419	0.010861813602546254	0.16687484249101658	0.05444369462300144	0.0350352809021378
39	0.029567413793585365	0.03368768397988088	0.06258780522986014	0.020344295053873855	0.10087142186383856	0.06290807179354622	0.021462235397538786	0.018264419699053885	0.03140377785084129	0.04886619824100169	0.054821527162671135	0.020880677826725882	0.08648043263895015	0.05855729143948598	0.017662564412906145	0.016447660972722957	0.028802252026121397	0.03442677923141268	0.06613647917787602	0.18582101220810696
40	0.07666962763263234	0.04192065947606969	0.028913517846936243	0.024207817908917184	0.04579842166692587	0.034942988401773775	0.04047074782695476	0.030127252605527503	0.04355915372993662	0.04355210073248566	0.04752756839647509	0.04935423520182505	0.04304964071609817	0.023047717525859112	0.013340739133783159	0.017431045607478417	0.03612714766182054	0.1017644734798102	0.0412405305363923	0.21695461391229834
41	0.038573143588815764	0.09283006993983689	0.031866257256060015	0.04995905009009236	0.060378666514738326	0.2042144883614072	0.07693035484614931	0.026253395642177088	0.020579229350633686	0.021252220214678215	0.04897837609180067	0.013512619421495255	0.016037939876436914	0.024537587658683184	0.06048074098924423	0.04879824813951608	0.012213510554026615	0.027460352810013022	0.038057187742047874	0.0870865609121473
42	0.11834128409414736	0.02869581427461937	0.06382164164067189	0.10394197308569139	0.02823376719065156	0.038637238470539674	0.02042548460040343	0.02270721653375815	0.02360617712957322	0.019782777618638645	0.039262977501897285	0.055713016457110395	0.03311343216587855	0.020704905531718026	0.0489365960366205	0.03925564877520845	0.024889344504415937	0.18488701967317428	0.04749556050542048	0.03754812420986137
43	0.03257489149059857	0.08910846610586666	0.05899769653286578	0.023000435737043513	0.059747077853720236	0.06641086301816841	0.030429929430456724	0.018186140828697562	0.033072950575348	0.03718753318624352	0.04876780634798089	0.02726772196773432	0.20753589730638194	0.01214609737581802	0.06333719585861144	0.04648859771319818	0.02225523440204113	0.05727254035765543	0.03177107367420432	0.03444185023736532
44	0.06447863293853638	0.07457834236572915	0.033602300135268375	0.025191572487424846	0.016852868342010708	0.007443659698618295	0.010368450377111085	0.07063060108398707	0.19289261317324835	0.03449755805639862	0.046323201176307255	0.02583698607819686	0.031076257310929726	0.012838514927649305	0.028820306125250335	0.07199837609981319	0.03173476783867031	0.1523768265408977	0.04599104878172741	0.02246711646222502
45	0.029369929359935498	0.05608192167634295	0.0180183405828312	0.038505240078590415	0.10114438787336164	0.03056843597574241	0.019701492156010712	0.042400430400998126	0.04868676628679089	0.022014368068271437	0.031196677025299782	0.03556573586263999	0.011204285965856127	0.11220776668032863	0.013176957145256938	0.01958509237113094	0.026838981945978207	0.061171342486484176	0.143440726185743	0.13912112187240686
46	0.1022656960430645	0.021087685573824698	0.03661973580543821	0.0451239676258961	0.037869547249395966	0.028128273891250673	0.1201397001652568	0.02755338779768009	0.059539994786383464	0.03832788676597844	0.03428940962891458	0.06662460974205904	0.06374038951166264	0.06081562121587842	0.043279883715964015	0.032984523960029453	0.05748131586541224	0.03506163308516139	0.01020386033712094	0.07886287723362835
47	0.09466717641479702	0.031184559352539287	0.12072333272962733	0.059282552125047565	0.05033835341275121	0.03333149744922885	0.03761318581313328	0.014695892487705817	0.021213725621709197	0.017708365760151997	0.04090231667220385	0.0371757611766287	0.15472046356714805	0.025184150685355663	0.014025147221536987	0.04763153722036691	0.019901580276310584	0.08666625790051803	0.030453321367084153	0.06258082274615553
48	0.08919509747257376	0.05741110479063626	0.06713348426643122	0.051603011512180094	0.07129214387579257	0.08264275887192198	0.05529531749580471	0.12910409426755817	0.016803490875146466	0.01545212471105489	0.028194964916704816	0.025976839054476647	0.010868577271936268	0.03199654491718963	0.01649827534140499	0.05818148452598978	0.08930565898872705	0.044903469007976704	0.04375678535276826	0.014384772483725735
49	0.10478083839757983	0.03641361918065032	0.04989677404937683	0.05296601181273055	0.01556396447737379	0.02021505625031246	0.07541863356176193	0.04315502206926228	0.06030468986490007	0.02423183942137732	0.0877619006977851	0.04631576763931984	0.016042278579023513	0.05812961748317899	0.02788163689930832	0.06674454297637805	0.06878361680179194	0.054114247206263635	0.07242735886771148	0.01885258376391373
50	0.06218611406581022	0.12444302983136951	0.023725770788103673	0.03528342253561666	0.056099273004752606	0.06024709529232061	0.03631845305832362	0.05934266498357808	0.03396594395120029	0.05909185150319029	0.04427592670531623	0.01977938054068845	0.07279259949320734	0.03177481554769962	0.03144177200171792	0.05199649717189237	0.09332872156518322	0.06743139721885455	0.030367489972065793	0.006107780769108945
51	0.027215019449767907	0.03524234343530341	0.02138452571489374	0.021254759339188325	0.03295720622840989	0.04564233020164544	0.10324641663253795	0.06794001056193329	0.03668407157371703	0.0623053257080098	0.03788406490048553	0.04524721049502971	0.08963861798253299	0.043188798973441016	0.025600105623010194	0.03064416603387702	0.0821963740110435	0.11096396253314822	0.05718231364487231	0.02358237695715273
52	0.020139378102290544	0.09350824176996064	0.02392255915298787	0.04835313599343286	0.06471172415323204	0.02671444711490517	0.05752739084682414	0.10220016902198317	0.02237024066132028	0.1310091041261953	0.06676060815788984	0.030563018557652616	0.019628182069818017	0.04764748184330353	0.014376437873039197	0.02445021667926673	0.04233942680307749	0.052003932281721836	0.04062995674693294	0.07114434804416579
53	0.02021051073696193	0.05054104774518662	0.013793881494767735	0.03814408529260019	0.06549161468202518	0.0066443830544230765	0.05335564745093485	0.04432155385892868	0.03998064403480069	0.060886346866508324	0.07815949513499967	0.06126266016131931	0.04923362013380724	0.04585295443151126	0.01509997073263767	0.05092091117713847	0.046383541395357	0.0570898137358775	0.08679956472566706	0.11582775315454756
54	0.044925747262603295	0.1833896107094747	0.027948491271917352	0.03567980626117559	0.1707648011139331	0.01977686466913635	0.016048318240524242	0.041337891149532006	0.03678246767380314	0.04099921167551115	0.02944153234622808	0.07549693617110473	0.015547284172841793	0.023421488072977233	0.046898943373291736	0.024947085461822196	0.0435641691380437	0.03775892043828656	0.0578178812479212	0.02745254954987183
55	0.2278418425179855	0.03008862940182304	0.03803999688826673	0.03365249339381318	0.03230411749472391	0.08157187865353624	0.03296251287119628	0.036149445464424744	0.027900062409735027	0.01591094643483631	0.056811371784928656	0.028874858363981612	0.029137880762784073	0.032687183432426596	0.04344103383990613	0.03182941661339001	0.05777110385430851	0.07493698887342343	0.052068658062234	0.036019578882275985
56	0.15035725309734138	0.025872557098785377	0.013795436203090893	0.04260451137963689	0.017963917218181188	0.012815178187436613	0.03215664879129712	0.03438905619359091	0.02233188878609609	0.05209128608734	0.04597269806334636	0.08954982282190106	0.048878587067972816	0.04523228433265165	0.03885191332076796	0.0941666607524257	0.07309737709574023	0.08677305568449284	0.04742358587911074	0.025676281938794204
57	0.03690375723177125	0.055184647309325235	0.06151334170429777	0.04813784786707673	0.04656881483797327	0.04486933048873697	0.05410646085266044	0.05179806509496125	0.044877825412647544	0.053234491888312856	0.054530571115727365	0.06339145059373438	0.06669365678634871	0.04452534879687062	0.05027008760296987	0.04839965810618049	0.04687475681935294	0.04842009049749775	0.051527018699826656	0.02817277829372791
58	0.05041898387681424	0.04981437636106168	0.055440090820334686	0.052381677643420804	0.05732310792333722	0.03863043597869378	0.04292694696286013	0.06289238137211672	0.05443517405725777	0.03452895967403247	0.0564440951212371	0.060712333078513765	0.035927285143480335	0.07029867372660671	0.03960529076196137	0.04087640444511696	0.036522856496409115	0.057455328680528814	0.055721260913130025	0.0476443369630863
59	0.03999127038876043	0.04647061315511154	0.05412369016609455	0.04665583977480536	0.049686473439570666	0.04670135743044393	0.05494031943877045	0.04819829943730288	0.08181284484639036	0.03940201892682739	0.04580653921359635	0.0518537525267016	0.0518691934916046	0.05338364909547877	0.037820815488721515	0.04691462641999845	0.052358262331358416	0.05529597757253288	0.047623746191113175	0.04909071066481668
60	0.07268625596299472	0.042479077727814535	0.05505887544726879	0.046689555839067615	0.047876685497390416	0.04353550080811808	0.0459734278379375	0.05060534140476092	0.04016099161012871	0.040407453529741684	0.052454406498746865	0.054703447742195724	0.04612825643389353	0.03974812302749012	0.053669163639796236	0.06263085763740527	0.04514292300627475	0.04790174120573286	0.04661384899050651	0.06553406615273515
61	0.05607400569843814	0.03244451900544771	0.0578905514311141	0.026493350384430597	0.049816487823775776	0.10641966583267319	0.04677842588579574	0.09553294134292323	0.04608134749473053	0.0817118078498492	0.038608510648674245	0.03273915254969279	0.025595424313652193	0.07836877792726754	0.02817705360135017	0.03196967628451706	0.02614408546899138	0.03276063364683126	0.05480135265755183	0.051592230152293306
62	0.06499155519664342	0.051584395172707784	0.04861461150519609	0.049746352072781136	0.047760425058209766	0.04870969581972436	0.047485464909857715	0.026306992274896232	0.05159985307423271	0.050261703561675225	0.08391475402430222	0.043026988430298216	0.022118498826696576	0.1144681053528259	0.04573130471630126	0.05142511455303454	0.032915252180887304	0.0186507342834105	0.0790475566870264	0.021640642299292676
63	0.046454200612400874	0.032857966631919436	0.008494194121832369	0.03652131085806359	0.03828205811111148	0.028909390278130467	0.060944432710460954	0.03453393490481879	0.060964650770344214	0.09757709718758201	0.02922401495376245	0.04820650719811774	0.059388286247354496	0.10196993469566093	0.052984160207521315	0.0572130371867758	0.026365366009611785	0.039085712183084535	0.05477589334781028	0.08524785178363647
64	0.07022262372331636	0.020667774020539972	0.047709257807960016	0.049287383951869095	0.04756915464869736	0.04639109400197025	0.03934182030705988	0.027481013229153445	0.018826242064007924	0.015100617516256137	0.053231316293691225	0.0889091490699212	0.01754136593456471	0.07247925350335885	0.03953977852104735	0.0989430582551476	0.05797982595566008	0.021120699424186203	0.0608573359199896	0.1068012358516027
65	0.048739128484434735	0.06418009559635658	0.03882280125655757	0.0372855014432265	0.0555100414856204	0.0522253560913665	0.1192253572452563	0.021596902153805955	0.09751835100510936	0.0565848186830607	0.05968185379452004	0.06016006401821718	0.010831450536365661	0.04151114954965718	0.05583677296048167	0.055831788813131764	0.024223523583266734	0.029523863953045522	0.02558683325722671	0.045124346089292916
66	0.14575803240406984	0.04187334696251161	0.0432351907870123	0.04019650552845695	0.042218190795859985	0.03867683212254796	0.030462934627087004	0.10295670741446838	0.04648278916762279	0.0273706313498577	0.08102730245766093	0.020882354207983334	0.05733056789420128	0.046183461810597584	0.036471310702775955	0.041645294683078524	0.04432039082424903	0.04619781927580387	0.030653517755327545	0.0360568192288274
67	0.05005463165068451	0.02351369497932858	0.0503003885982491	0.02580732996083247	0.11901127941224972	0.04695443395167708	0.022608308044180833	0.049371075072298945	0.02853685049841356	0.01355359181729534	0.02576029499174482	0.079416869048065	0.07049594290956793	0.07421153655764985	0.03197406570575953	0.08863522820911196	0.06878122413417022	0.06767453669794489	0.038618124882235566	0.0247205928785401
68	0.015351175540941718	0.03785250576506012	0.04032624622186914	0.03252022124315516	0.03366320890109869	0.047372340964509464	0.04065235293867935	0.18776962829504878	0.017612082957421768	0.057061913841878684	0.07915917098758433	0.0345924480222417	0.01061664192102895	0.06709783013066409	0.01379894411624283	0.03476243253697925	0.023830098389507504	0.13585847838122578	0.052008153324305	0.038094125520557735
69	0.021349813185309097	0.021553086933002338	0.03209399061432935	0.02285754882751148	0.09300929487848542	0.02583815882619778	0.116286327182377	0.02393970722562365	0.0376477256089542	0.06554526174782821	0.10610602538247403	0.020521083265976733	0.039103752405813895	0.022226252133228423	0.051608427044508486	0.022807228433914275	0.025324571257828547	0.0236961789477119	0.1153773152662013	0.11310825083272388
70	0.0650451969828446	0.04023942285664668	0.0386072325950173	0.03594881914679753	0.07098603165357932	0.06814898709219863	0.056183110884743585	0.03270171475490571	0.03333668139334513	0.048367786541181	0.04152507510498865	0.04587675293822812	0.013418413957750753	0.08318982524881394	0.0470715194596257	0.03975452984934865	0.08188929221594413	0.06592553717211173	0.06151527621076341	0.03026879394116545
71	0.02238778783117791	0.03479821005395162	0.013226029600796855	0.04708882319758658	0.12075439326400829	0.06344282655029111	0.04229496561880035	0.040307647005006116	0.03514279868083591	0.053293624409158975	0.07983634201198433	0.03764034231973281	0.0402384617199333	0.07137735136527455	0.027258457967695982	0.052316782385207226	0.12019380679622665	0.02287001650977121	0.04112605768260223	0.03440527502995797
72	0.03401429214431967	0.04730529910498642	0.03735431219930261	0.030393717117170285	0.041970262130096775	0.028260652443610604	0.09777889548846261	0.017525582929179682	0.011073038888362835	0.03878697197884437	0.07507457407020411	0.04354667092696856	0.09062570353779592	0.041496357314733466	0.08869004313157643	0.06395273501313249	0.09258465280480231	0.014411942800784661	0.08003793798467289	0.025116357990993304
73	0.05779490057740745	0.06674774605431234	0.05100387986219608	0.029644023493300437	0.11628289645128291	0.07024353472555661	0.030261554983016338	0.08213752183561439	0.03736483148333295	0.11628284129300967	0.03611271481979096	0.11257683099171566	0.014406280958170424	0.024477415438502834	0.010289990173619722	0.05128396608055823	0.0069431274113049566	0.013062697139439725	0.04577894228213873	0.027304303945729566
74	0.07876554427140726	0.1824853580209088	0.023075763395956777	0.01639691106260912	0.06216667863048156	0.032013596402948714	0.03101104719591562	0.07497541780348851	0.13066027830834456	0.02129322310945264	0.027936813433528794	0.08494224135305094	0.017426356948662916	0.021012896211464828	0.014473473436209494	0.03253513897890185	0.02488007615057554	0.03883135481418762	0.04555592985028786	0.039561900621616596
75	0.055781256011366444	0.030832058176750762	0.04946311694372042	0.050458251582276466	0.03496776946226889	0.01574184223069799	0.032340710993419994	0.09942042736453816	0.05354907804693313	0.030765191412874343	0.08475902646838872	0.05164632064899412	0.044634863776315134	0.019779867064775514	0.023837555123770726	0.05443372653169672	0.08797261482781091	0.10117048709583677	0.03814725261366847	0.04029858362389633
76	0.050974797702905444	0.02859282708353416	0.043506645237039274	0.03546598200643257	0.06888839630659817	0.10913332980908952	0.033358653836595566	0.02174536182690245	0.09115328872325085	0.027092806443309657	0.019001393171664722	0.03688434873232161	0.10158651197521594	0.0880219255122084	0.020629249826766848	0.05776254858908786	0.0826667022379642	0.013067461473542931	0.04567647365703146	0.024791295848538362
77	0.07451421251542906	0.06841505326545039	0.022295840907116986	0.03671100093040641	0.0274515483791463	0.0802443295586379	0.048077813337980585	0.05307743932664421	0.01832583301855226	0.039381892266782764	0.04529636652945403	0.02593774461975197	0.010734550761724635	0.05248511348906225	0.026804702487528066	0.06907684266080698	0.04743733890535602	0.08605265540720204	0.10558525076690255	0.062094470866064615
78	0.07857650122273628	0.06450122002291463	0.055627566747845275	0.018347147647737153	0.04061392547410027	0.07842511235400028	0.05339751204875689	0.05065886138479581	0.056004702440818094	0.0381492246035443	0.06300713266075747	0.03322543063232188	0.04189794680479485	0.041854138214614145	0.04975887424553541	0.02424824822872335	0.014126017446727096	0.08166220245161478	0.07132227603301705	0.04459595933464499
79	0.03379590015772515	0.04488828165452984	0.008451759862187814	0.0329680053363808	0.07007391658726324	0.05094551351416397	0.038856830656191735	0.05654992000320798	0.0671485773568218	0.04782733117260284	0.041833297051041496	0.03882322885623878	0.0769160271244824	0.11824191121933232	0.03812814647543754	0.04975768498235976	0.05406590554216191	0.04470214155633157	0.03562699523877443	0.050398625652764664
80	0.11019031199459454	0.05170810831533924	0.051791608399792195	0.04304920274158551	0.04027453323628359	0.10520058104360337	0.06533528758306181	0.051792470651322677	0.029606670609986167	0.031745030042310204	0.08114439281083177	0.04046939644987257	0.01692040266333899	0.03721387184402057	0.05076429590441625	0.050710184429666745	0.0071894231345895334	0.033720469610032645	0.06865012371778824	0.032523634817563325
81	0.06893267856394274	0.02867634647715442	0.08987949814984127	0.12220603585381944	0.05524815761582083	0.05730581436146414	0.005649402977644004	0.056129830718917785	0.01656323631681435	0.068692615255033	0.045402093233570875	0.08061002847984777	0.043955304348697564	0.031181641914836696	0.022130560989083572	0.019611449857503113	0.06787656107921616	0.04378024349875906	0.03478392039633701	0.04138457991169624
82	0.06220477812033631	0.03150134284459647	0.08266879638044582	0.032372170848226474	0.1065118149374779	0.0377335119482829	0.026263558961140035	0.0856458627445492	0.006175393648177339	0.08554018085559041	0.0455586327561641	0.033819567044129514	0.02717054721440141	0.051915191457897504	0.05376426254575665	0.04712467368084707	0.044827077873111264	0.08878720187193301	0.028057047723436472	0.022358386543500124
83	0.07667196321319336	0.025016127791397277	0.10719824192981978	0.11530187017084866	0.06613410216515038	0.0734624779396695	0.018316262827416652	0.01755395372060183	0.015158727347555601	0.025527929932682308	0.06656733948287294	0.0703723407875513	0.03371673059028022	0.08037565920267084	0.028672238683290174	0.08309889767196389	0.013024159290567758	0.05446851196856347	0.02179690050334511	0.007565564780558954
84	0.06381716193582411	0.07044589020831751	0.04622188483552232	0.04480186020031688	0.04500040713443347	0.021320259012430103	0.049543784921686845	0.06114649641441638	0.04410195112345712	0.03343392592237866	0.05982021905432901	0.020833581459963203	0.0186308937906544	0.06270593284059128	0.04177898301793284	0.05761021015333106	0.0370471648273924	0.06035671035206451	0.09287111063732073	0.06851157215763713
85	0.009928125169516442	0.0511160381762474	0.01790973229271472	0.04578106004612397	0.07830298165328341	0.050428189378899715	0.049611743891590086	0.10162888114339455	0.007369284239424576	0.06745583467928863	0.027443429527625494	0.05527145967624289	0.04858743979053799	0.03768677048457837	0.08379124825992787	0.06982623122475894	0.062406424874553966	0.04903748041124134	0.03568126034061633	0.05073638473943332
86	0.05769974057232281	0.03899620299646612	0.03954568645734901	0.008327474285790304	0.04609670327119554	0.03490158320934032	0.059307499808558456	0.13995178707858158	0.006742665330656686	0.14026340243822	0.05448157692603932	0.04732252541236934	0.022473664707839215	0.07304735414167521	0.03206650583833102	0.032853839097267065	0.04219335472367344	0.05986620789934963	0.05227602556530436	0.011586200239670594
87	0.0702187490711772	0.025279950161476772	0.06052271670665916	0.04004172451003013	0.09550345830404548	0.02395452129140443	0.056898059299476084	0.019629954603963513	0.023902242699534424	0.054804843292159934	0.06820472697037765	0.029330861241058187	0.07542071765973785	0.03575659787293499	0.044389645339840786	0.12401101572926507	0.025294482785945357	0.023216449115990592	0.05897078021886714	0.04464850312605528
88	0.13070279065842272	0.029979114351501034	0.03284804372902278	0.08672977773448068	0.02329562604284087	0.056887682857930076	0.07942496615245083	0.041876896553837674	0.04871620523051525	0.024660941351788986	0.01550105928799411	0.07742774421295963	0.052096579568037586	0.05636392577285466	0.060025396184293096	0.049296511764624	0.02165733460578371	0.028009766593322417	0.041051412607362156	0.04344822473997776
89	0.03781774578204743	0.033107381752353136	0.012610763082142625	0.02657718046654699	0.08037581492264807	0.040998375066234626	0.04678485617954206	0.10027598903052076	0.03341223773699387	0.1283187776522043	0.04506024505012756	0.02318615371222208	0.027893316096649783	0.02197770480076166	0.07471864734699785	0.024877030003602717	0.0672050078863422	0.10789266879557713	0.018578746886528025	0.048331357749957116
90	0.05042191502411921	0.04210311706966142	0.08898406213608626	0.05012801163615678	0.03585711361269488	0.0801666965428698	0.0390714447145954	0.048206672218909306	0.07157840534555708	0.08083181752241181	0.04127784514218557	0.05099004660178858	0.012195364265382525	0.04303024225736307	0.05250623797494423	0.03836088391534565	0.0581128699761254	0.0232568699487625	0.04955878519827865	0.043361598896761874
91	0.1610056154336356	0.03384596104938908	0.02548609987841509	0.0890724184731395	0.04523256529420164	0.023405475847409086	0.031158620075951445	0.03687939596216544	0.017116981546561636	0.03579337473553705	0.050558504459196914	0.020891416829408434	0.03840003167971496	0.043537606616971446	0.045561780871702595	0.10384895252020608	0.053269837540426156	0.0801425380422699	0.04951517537120743	0.01527764777249055
92	0.038245831490015675	0.03715011946474206	0.048768340811482416	0.03128877351155846	0.07814087080445	0.04029269923749114	0.07083661132829151	0.042733046075410966	0.08032886769329482	0.06214045968372177	0.06383248635410387	0.05634288941102961	0.044576341047122284	0.11490887322431713	0.027505355022726576	0.051517576135179696	0.028346838541443167	0.017971582789831443	0.053503103781263016	0.011569333592524418
93	0.021216792165752663	0.06633427460320222	0.04030313673684493	0.01816352922078774	0.17648151899705566	0.034106791517186846	0.023488724573214766	0.06119422820539337	0.059972997644157124	0.10594509844796021	0.04978231208962549	0.039215226284818945	0.041472780220202135	0.034995616499226605	0.028182188846268896	0.08125978683591022	0.0287222564158472	0.023732145259296296	0.02939912138254922	0.03603147405469946
94	0.033678974278330664	0.015700376807529778	0.044981934278106796	0.10549412163155085	0.04606051622277277	0.021908833842039815	0.06943488277926381	0.04325846275070094	0.04475756137552366	0.039142112922816066	0.05007857157605241	0.08066288034456634	0.07046466868426311	0.08364684947854305	0.01832416377125656	0.05024392186732579	0.0796066232628047	0.02387103892054951	0.03755468177256369	0.04112882343343969
95	0.03314302683647591	0.09650925092485498	0.026580208421918536	0.014570713628696084	0.03849110038394365	0.06469652509566544	0.10386686388331598	0.02933868973166475	0.05334043934141499	0.12346268166781092	0.09000335666305154	0.01605414931652036	0.028120193716345495	0.015897337601457572	0.016436819532765504	0.0691181061000439	0.034920311396322526	0.04802196911406162	0.032547568683128345	0.06488068796054192
96	0.07345232668067017	0.03127714430901382	0.06802129066717158	0.022965062361035116	0.11832708838575824	0.05395586256336098	0.01758701562812116	0.05168814585796404	0.04001762333032752	0.02052324643759172	0.05478510772924068	0.04308789154151283	0.09656750851227339	0.021114516398905735	0.02128312182400868	0.013999112904638514	0.013095638809827696	0.06539720555115462	0.12128721103682343	0.05156787947060009
97	0.0471350730292558	0.04066947509763321	0.09195519249103593	0.04170507004689123	0.08183404002509324	0.028480293221230225	0.10888061236134045	0.051384706831553204	0.06259724634267191	0.019031970405974475	0.038662961934572526	0.051604171255126605	0.012740365701755307	0.025449039103927453	0.11051029593703697	0.05149815895097862	0.014157559092855829	0.05299507316473101	0.03387168845572405	0.03483700655061194
98	0.058120179221194015	0.05239817235842505	0.06419270638487057	0.02052579036013235	0.04450723023708264	0.04693587308651125	0.08502774316838495	0.0378951132513854	0.027580813550708842	0.03623725434805696	0.040346717571610055	0.13128867321293927	0.07754506998015649	0.018147483806040577	0.008541536961535813	0.06808673646033842	0.054509930256301006	0.02714629586410557	0.04030297735624174	0.06066370256397901
99	0.04690452848454734	0.059103940061701214	0.03481468181246208	0.024863227307507892	0.11254420360197094	0.07500106982347984	0.06725104908113134	0.023444859343853354	0.046172166956131834	0.03764054366663472	0.055172650499575045	0.05698686879924569	0.04472234706322386	0.019617076301975237	0.05904384323275778	0.04189161823832518	0.015621323461018185	0.05540541943061248	0.07962845131979315	0.044170131514052836
100	0.0207885595780266	0.01552227272012733	0.020635733781304347	0.10650053813301709	0.07582471352793571	0.047659327076113096	0.021147507151332366	0.03083545085872316	0.026649952501286385	0.0994436519695821	0.16522512211490475	0.0473024543136321	0.016256165586338533	0.059693545188616574	0.024303837255051728	0.052770472633943084	0.050682125819059835	0.05023151942222608	0.021762660326980352	0.046764390041798734
101	0.03774408226933457	0.08426443203108759	0.0478266363736529	0.049053992941104116	0.026625146468855054	0.09222408154560069	0.023518966372167903	0.046308214163289056	0.04305249813840427	0.03653036679761786	0.04607533137883123	0.06535045202928967	0.06491172696064079	0.03731071269865355	0.05002651254178615	0.01910590512302828	0.014240077717568377	0.13721619175640234	0.04951800694737669	0.02909666574530893
102	0.06418349090755517	0.03728960489503473	0.053197900756861836	0.06789716185406657	0.014545752199672725	0.031252029000175596	0.13532665073108893	0.039886325680080915	0.056359274323207274	0.07475739131174387	0.042432589161337596	0.04614862460342373	0.03437759613192364	0.044543026641678696	0.055331172980458726	0.06626763003289968	0.022662258515694048	0.025997038859750216	0.03478570756603799	0.05275877384730805
103	0.11004974102918318	0.06638999097629666	0.14937117404795186	0.07482545862148214	0.028219289999792396	0.033275684458776746	0.03046324821445023	0.04604070201750194	0.019699924016165903	0.03922440631302729	0.014526994102743803	0.06869217114430413	0.015348184682251654	0.09224522624852889	0.02255927310337176	0.04523441322277045	0.06582578333787589	0.02576256955044381	0.036758999004082964	0.015486765908998296
104	0.04062462976222214	0.020224375503821005	0.04716231896710837	0.07039534587032767	0.09415438233884352	0.04001898455345392	0.02169626363781994	0.026799340610046254	0.04761509862854784	0.0692126094238811	0.16694227319598837	0.023897448516297336	0.020002432459604966	0.057152106441735864	0.08002539063909851	0.02713319998505985	0.03087364377529405	0.05098827534464703	0.025645127182943615	0.03943675316325868
105	0.08215379156437035	0.02152845328627731	0.040231197868599806	0.12653479550196128	0.02982968354365918	0.011601596924658219	0.08914116547664433	0.036052854165381135	0.041950340297781955	0.09224942437972156	0.058839517404831045	0.07197324497576471	0.0079776920082335	0.06291643375222773	0.06665215130659773	0.024605546677986614	0.03736455443486992	0.0065030275500191975	0.027155483258301433	0.06473904562211305
106	0.008832291746550602	0.02659335225826432	0.05880967514277647	0.05856081017419194	0.04749274092150213	0.08114294932854653	0.05102677533533494	0.03887553565615833	0.02246545859522899	0.03314308279555085	0.06664701801324764	0.09335863970730704	0.005639477700064908	0.07128864137650147	0.052425505730540986	0.0243907190842732	0.05585614448673376	0.04287058208872875	0.06991046429151325	0.09067013556698389
107	0.03899536858431325	0.057501309804132344	0.2232513240414106	0.03731583487722446	0.04543308537822677	0.02754701361309016	0.026330862208648307	0.04865439781036309	0.035687272693319755	0.055325433579920515	0.02844704316282951	0.02546616758659876	0.03574450536925746	0.0826561894973576	0.04845310860826208	0.03358163081642979	0.027372133626128847	0.04612472474743396	0.05380338998358441	0.0223092040114683
108	0.07993366081791992	0.0369579822963877	0.029672125218772386	0.014588100953723787	0.0640585622100635	0.020542159764871875	0.045692405626986385	0.10571530257729332	0.016336715677510074	0.10470218685914458	0.044951230989916914	0.02807919538910909	0.035334805244126195	0.021442861295255102	0.04609668316265287	0.02908907724920988	0.10499853238885157	0.07223157250899262	0.03185228891115913	0.06772455085805304
109	0.00964477071502462	0.011270411118592642	0.09079091433228817	0.042257203447728285	0.01270246691873241	0.029509920141027907	0.02863857481168921	0.07416952730892942	0.07138292419982434	0.10200891499647835	0.06927868577986566	0.051290374724507384	0.02037706301564138	0.09709522255374317	0.04564034923787493	0.02888342299654795	0.04097913936645055	0.07244241344409919	0.0639659986062862	0.03767170228466823
110	0.09521900409194417	0.04425748528955396	0.06645775920408624	0.10847532082877218	0.07296077379278496	0.06887083025058788	0.02748228697617918	0.045498155851030585	0.021528314057786435	0.048087079673016356	0.06407534218134175	0.055735703611863	0.011985611692276127	0.03777595553932939	0.02090909408401735	0.07438260734482326	0.05926314091459485	0.019693278260677835	0.03233333686973094	0.02500891948560362
111	0.049339072503445366	0.07179017772598385	0.015756015048094627	0.06784873319403227	0.052072330292934246	0.026144913287420756	0.06911899421777973	0.023734467601059732	0.07952670931853063	0.08096334117138218	0.04624449704626967	0.02924475933587128	0.029280721872484417	0.05625493591926944	0.039033761796187	0.033414459777015196	0.06922045668912015	0.08787717826580597	0.03648006653036834	0.03665440840694512
112	0.022777430007976968	0.023073129218032444	0.05118515689062062	0.01843311887025983	0.07174488531609512	0.03447772942602386	0.07600286533029411	0.05705089664119639	0.04507294225776805	0.09900311479572535	0.030627802214577	0.03821102458828989	0.01486092525276985	0.04675539556212741	0.052237183793020926	0.04470154596348176	0.037941365469183405	0.048500104154253106	0.16455319342954558	0.022790190818758275
113	0.04942604538390622	0.025656346751600893	0.12621499239924566	0.06888233913548172	0.08230618633599243	0.012028684878013177	0.1087791970409038	0.02061637882934774	0.039835801854799624	0.031172811538415175	0.04148288080764146	0.055837099578131086	0.006794214488849447	0.07554406487856691	0.07263862744774692	0.05474883319952667	0.029469805728407947	0.02335821754761915	0.03736595272585028	0.03784151944995368
114	0.04792460958732207	0.08617828818550946	0.13721056504657475	0.11911452466943656	0.0791147418916843	0.025613038131837858	0.04637013630025675	0.011345835939339617	0.02369476184388383	0.03273949889290678	0.08141648861872063	0.03882251987358367	0.014749559527347841	0.059973947568736106	0.012291210379916687	0.054598703364056686	0.023348319197203826	0.04191119554326324	0.01962919081720141	0.04395286462121788
115	0.03862388445063391	0.022603697322754995	0.02119831415135442	0.11772716462510166	0.07064337269635092	0.08019545697895276	0.04564137991784226	0.030676154936847062	0.05509751321925137	0.020921022832650585	0.10304452276506892	0.023997579996853886	0.014094527776344947	0.05923982189462648	0.050773986158471826	0.059552841361338996	0.06746111902003532	0.024627762729609707	0.045241951433262186	0.048637925732647774
116	0.07002428836626831	0.04525675720613388	0.05696496151180768	0.03864768134169283	0.06064966867444059	0.014636060095201728	0.024663988876318755	0.03402177066175424	0.035505661959358996	0.15376625714446646	0.05655621724989421	0.059962660037418666	0.0447696777932678	0.02146585923499806	0.06854329914400957	0.0537171801810324	0.042078029772828596	0.03410082118661763	0.04517580114104126	0.039493358421448334
117	0.033304834084912895	0.02598004750987453	0.0485464084161179	0.03262546295527581	0.051405280215129155	0.03259191086520202	0.06314861444649371	0.020584430259825627	0.05417595157568355	0.06848771081105696	0.0303655877415777	0.07624971173643906	0.021933790437526305	0.055966941636680485	0.062331757888837	0.06075525019294621	0.07816100933443275	0.04181687914430849	0.037231173996284124	0.10433724675139569
118	0.10702368535139653	0.021302700469815885	0.021225386033273716	0.025617702264415777	0.038522685374852025	0.061883482723672605	0.12123639781880498	0.02525362477849094	0.047876889222100635	0.013569508350022652	0.025058659150421124	0.04437124050505678	0.12257869718326793	0.03203338172584338	0.02785582125182321	0.1220916024630661	0.058177460669022435	0.04107201436886319	0.02631176605784323	0.016937294237946918
119	0.07559750890152435	0.19405309255268569	0.05057763841003171	0.0479740066762843	0.02430101031206103	0.04204845235153802	0.012510062714576713	0.0200764874294896	0.01939371406314599	0.03064135289850347	0.09512183665224645	0.06543543119275841	0.03340488438538554	0.03840759700266686	0.04163163011607635	0.04560032150483714	0.03350220455895979	0.05215606852971799	0.04301352444226091	0.03455317530524968
120	0.0432672471735072	0.03412604296035459	0.0267777534500771	0.018313544565720097	0.11836172081451243	0.022485462798012376	0.015002418684813699	0.10572702866404161	0.05506052552880874	0.04354679754451004	0.058656507555025494	0.028977858262345897	0.03356723130689	0.024488740525197724	0.05270177636317327	0.027221935433648828	0.06624380642354634	0.15265149487824903	0.03974950400209435	0.03307260306547118
121	0.07856345645965007	0.013983865159051015	0.01239790531061469	0.03632792239450025	0.05803170387788834	0.04359725115155515	0.06961606608697629	0.02853716620091076	0.09924851139869652	0.03165476832544311	0.04492096349481287	0.018946975256892613	0.03993761820230706	0.06120291560687528	0.07396568705666041	0.0382296928812656	0.04632801242360638	0.08226261320118329	0.0576553460819094	0.06459155942920088
122	0.034658968851692895	0.015009408519063022	0.06420398704229635	0.05354671565781444	0.07662381470665065	0.03050239754304704	0.03230835246443314	0.02001418401113168	0.06301999821093943	0.19589994134789515	0.09526119440027318	0.023746339976793703	0.039693958048498706	0.031198851802348083	0.018997508060408053	0.02363181395630032	0.047494585828940936	0.0740136961398313	0.036579401382574574	0.023594882049067335
123	0.03381323114076762	0.043100327621765626	0.01457495628974568	0.062342243624679224	0.027835148801505533	0.07287271856521087	0.0726785947511991	0.027113045478536213	0.06600710990285827	0.022489918352179318	0.049814400206377334	0.019225690883122225	0.01874877309471352	0.07057748297081061	0.05562216302226489	0.027339776787506584	0.1278194326142313	0.08041196670452087	0.032163269136590046	0.0754497500514152
124	0.05673354798662317	0.03903237115822839	0.04849547262924405	0.08774363504474507	0.021613064205125165	0.0637313151022115	0.05492054351077527	0.03887847785991634	0.018058423763598036	0.05059504865351527	0.04573116968448882	0.03896147617358608	0.12106402860503468	0.08112836693141975	0.039586934350060776	0.024914206586983453	0.018319700913506314	0.05676702939247361	0.049215816873022504	0.04450937057544171
125	0.01875810672178728	0.07143497372196778	0.03235249488830734	0.04700148688272749	0.04619732915528523	0.05839080639854925	0.08958200348924245	0.03296969420155214	0.07143409497684738	0.1309642661732031	0.09487323540953839	0.027966586986746887	0.028417304258532568	0.022990611823921064	0.05672182264083099	0.019379695123217362	0.014078270323645111	0.036640447421783504	0.033653557304645566	0.06619321209766911
126	0.014437509587442008	0.20757620391980544	0.02484525019583872	0.032027504364847234	0.04868357513137888	0.05357132000348031	0.020940253593622678	0.03219215761340656	0.034993133625219726	0.02526955918875982	0.043803263704595266	0.044178811507507194	0.07793531663982348	0.022831157915225834	0.051854807982244656	0.05745123250367209	0.052720480129053206	0.05206479516919346	0.04886161940628041	0.053762047818603026
127	0.03262363950253567	0.023536445602019205	0.03151332267408313	0.11067996025588302	0.050877431485965754	0.05783867392937784	0.017816326093841695	0.048397195791750065	0.07362437029802511	0.05773916787536125	0.04526592013741116	0.06499657397069843	0.011917322845399236	0.019418941436563652	0.01875112351493957	0.02963321601363107	0.017814790538154726	0.19332723524379233	0.023232414715106876	0.07099592807546014
128	0.033904233715960234	0.043924351587795264	0.02938451237354555	0.06978144756701864	0.030676396933711346	0.022523315742991417	0.025279244215340026	0.04966077188415527	0.06943447091217167	0.019185991165439394	0.04765719471218406	0.034220795795501815	0.03763664259932055	0.04212998634123588	0.042899539951690255	0.024427682784037147	0.13125602297416483	0.090470779222087	0.08288822158793888	0.0726583979337108
129	0.028736312660776923	0.02333026940522578	0.01993894645372191	0.06390374534080998	0.03522276682169998	0.02822952530016099	0.017530467620118464	0.06302979461217283	0.058039760069155684	0.15080913450979577	0.11934759466641992	0.0793371114587216	0.055303247665966435	0.01885959724728288	0.03509341409988255	0.019150476403450092	0.008495887952320594	0.029752263632313095	0.07188719882356123	0.0740024852564433
130	0.015680882668596116	0.037475751348456335	0.09172836010894478	0.042532506618990155	0.06777828407014971	0.026938214333791437	0.0202707269975944	0.06747823424569827	0.03130445631642841	0.021977090867444572	0.06140513915209385	0.07376248933629828	0.005101721730414458	0.08667451188724379	0.0522831588299023	0.07469601515401232	0.09383590600471793	0.04002680035154568	0.04875980302621413	0.04028994695146308
131	0.011533975731757684	0.15754907424983147	0.12297213926862333	0.02239983733194706	0.03338732404602813	0.05325457335956419	0.08305078287340344	0.03324113188118909	0.04613881392260047	0.016844190482133172	0.06543524118270322	0.06431272301452295	0.02854157932745223	0.016746315435776617	0.038478993396455906	0.11645172508676044	0.016301713765532883	0.013852010723200726	0.03335061320588815	0.02615724171462884
132	0.06378247687586422	0.024145412906257775	0.0823611504015629	0.11049376501167353	0.0585354606390091	0.04395198869519279	0.056647043659443785	0.038598640779039364	0.07047185922554063	0.041830440338133795	0.05269703834041332	0.044596384573995465	0.00715689596966594	0.01834603928350196	0.05394999833009571	0.028815712832117157	0.046602476319768875	0.07441100847587355	0.050089726279565774	0.032516481063284364
133	0.07351795148225027	0.007185254122032111	0.03130356149223468	0.04793455129648828	0.048175649523280156	0.0972188023080323	0.0316970369621822	0.03003613244968399	0.059305295866285045	0.030175107638407313	0.05482207858386389	0.0350178656146961	0.09775259359430617	0.13137872466604808	0.026646572790507424	0.06151813756040322	0.024229050367747473	0.03687818661279945	0.019784653928738478	0.05542279314001333
134	0.03247240230052385	0.05458971053540848	0.03133604295593931	0.04760875809094175	0.06795612019559366	0.008005331337303053	0.019657518384630715	0.04652457334962819	0.02516436269551985	0.1270233413848443	0.05358306450967257	0.1034000931370283	0.06838452029571478	0.020052827499322343	0.017427525202792202	0.010729953783389978	0.09404595035002604	0.06568471036524427	0.06112699362392741	0.045226200002548886
135	0.02752499829638761	0.04036310441649503	0.027540604983183597	0.05969976840227455	0.07171123536053507	0.028730385415462866	0.08583073080443726	0.05032006543213106	0.06306590315806938	0.04593087726952052	0.05708673360420722	0.039482333808433474	0.027577283878005232	0.03555114062683061	0.0744100107423391	0.04523638678407639	0.032250282860813675	0.09009086098566442	0.0482831230818865	0.04931417008924642
136	0.057492613714321454	0.027645349483849738	0.09731784200454822	0.05096948059385126	0.052205616303293595	0.06747426655689912	0.053505156402003096	0.06758102467740336	0.01704441829545693	0.04583450178648007	0.06869949601256845	0.03674604901986156	0.06003795112333834	0.03117121149973193	0.01563462872870694	0.043093898831511	0.014121466220341074	0.0822654381868659	0.04277177749044537	0.06838781306852265
137	0.07259080214725984	0.050424797046625815	0.05012411060508835	0.06844975496865513	0.039027974082985015	0.02528917230181814	0.052859731923681354	0.03534855410713979	0.04923306638251713	0.024117962721682012	0.06178158618131618	0.04757712607112077	0.09682488584504247	0.047357980554012365	0.04413509111733098	0.03572646283814338	0.06283639008414175	0.04604362678012783	0.04611223070338962	0.04413869353792207
138	0.06440183624641474	0.06440215484540249	0.053812645851266334	0.061775892277023715	0.04370543767064756	0.041190482047301864	0.048343090541752676	0.057551832266962484	0.05091956014066277	0.03335496044494955	0.04568773454901671	0.044796473490029236	0.045094370609835434	0.04150025804008402	0.03846583756027161	0.049138644884739846	0.050874128590005514	0.05722509508822069	0.056205967790232784	0.05155359706518001
139	0.04926537337615209	0.05375061505135974	0.0517589731917127	0.04604573637479563	0.042581227969625456	0.11782515215426342	0.037683324458430874	0.044533493402524195	0.07842351697064386	0.042950192085116565	0.03505108731132459	0.022426356491495915	0.060507505385942614	0.039328862871764646	0.06120252187044251	0.04982195502198851	0.04404263639255006	0.04374066715433416	0.03386132407166843	0.045199478393864026
140	0.06417441567928686	0.05258186360056292	0.05740272906749145	0.05645319097556254	0.04665945076360925	0.022443449727714736	0.04819026778883184	0.08940033836396412	0.057554899982502	0.02831170054979147	0.05646146960511757	0.06701603770005404	0.0478575003175245	0.05903518089541083	0.03677571386014024	0.03459924158818617	0.053623661920055965	0.0315834217357709	0.06503585664093672	0.024839609237485887
141	0.08267964243852023	0.02594593877531932	0.06393504102697306	0.04204550574106618	0.046958166062386654	0.056067099044013934	0.03950810689237515	0.021829727753489334	0.045831052391493016	0.04625317358737901	0.014248022458568264	0.04081076122642484	0.05593407658767995	0.0675835648719765	0.150514103401516	0.06574637081051111	0.05462446581755463	0.039616786525195354	0.01633227755107348	0.023536117036484012
142	0.0760393243612611	0.01944026061549739	0.07118800767830913	0.0851504219305236	0.07176357168772424	0.023143306567664793	0.03922634066985874	0.041320008017498376	0.032749499213993616	0.04326605259179507	0.055122098534733086	0.061026354391320106	0.03392032546567514	0.09394289565150052	0.030119008738669448	0.037252550276558216	0.028710339731177863	0.05395320251577946	0.03601968614621831	0.06664674521424178
151	0.05927572415033678	0.02434029088176768	0.02425017634850511	0.04417387953613493	0.055760455057376195	0.0679087461204154	0.08583726295534587	0.04088654695100717	0.05971978451535373	0.03088547845256133	0.050617454335277486	0.05107277539219721	0.010481278730085168	0.042155184760716405	0.0688153620307647	0.046016447533936175	0.037495101638255604	0.08713463047257893	0.023244282402011693	0.08992913773537245
152	0.04033225702784761	0.013591792394669408	0.09526366760681353	0.06272449900310048	0.03587539876503603	0.1094043339545302	0.054392601269533075	0.05219485671198436	0.028461148097619956	0.03167603231578237	0.054867831323613496	0.03703041938089107	0.035070640840153953	0.05551754594634334	0.06849331312359086	0.04699825013545834	0.03965072313637827	0.04429113834546089	0.04203842216903517	0.05212512845215757
153	0.09183934735416677	0.057630212406135674	0.1097906719090141	0.07759378706287878	0.046034862206695004	0.029157290410262802	0.01212065560667572	0.04171838587690858	0.07166622649741212	0.06945294591693928	0.04597358802255958	0.018894322341085214	0.016402846836071922	0.05814241263394501	0.028437905160740604	0.04406830026611745	0.04630580084146829	0.008432654419590424	0.0945053383159553	0.03183244591537736
154	0.03273314308916569	0.01899235887948371	0.02494011688376135	0.051886718253104515	0.016843474314462138	0.0615131456806404	0.028351926849124572	0.21041882150568972	0.05020469739680892	0.10743137264610073	0.05038829996145066	0.017481920201209714	0.008097988383670533	0.051622909127691456	0.016211829826478525	0.013082321811926534	0.013538615402756159	0.0766176424252691	0.09101044365321888	0.058632253707986706
155	0.031885520688026005	0.04555713013881078	0.04121246055607795	0.022174363785208994	0.08714149946957893	0.03823560384465572	0.01617288660010812	0.0531251017723038	0.08523493516422455	0.12638771910037325	0.07369830453727957	0.007712582672026373	0.006973751443398503	0.031812950955344796	0.053664878288064974	0.03915708012189957	0.07523883064576085	0.0633722151508443	0.045445929152168094	0.05579625591384489
156	0.04072073632134557	0.030550106038537767	0.034458427261469846	0.031092985347548268	0.04542389226600914	0.060465959082772386	0.03277473720341419	0.04988487069213755	0.013352687025178502	0.040958019667596816	0.04728145937268144	0.1817603354193508	0.039752081814997384	0.06691710771927296	0.037581254116628125	0.045349458601539855	0.020636925897941572	0.07336873125663107	0.05682912493137039	0.050841099963576365
157	0.015729055702739855	0.1723179686537247	0.023825262189797417	0.021129222757322135	0.048516153511079185	0.03228733323241828	0.04639183236124893	0.061791701129045716	0.08002615172219102	0.039241373598490434	0.03084606373723091	0.04228656828735077	0.02756443950934567	0.08546707723067659	0.04794821703963846	0.052063642953718375	0.01727287033282153	0.06325225488132234	0.066496263357268	0.025546547812569667
158	0.041584545792128766	0.050290318086645684	0.01976868137438957	0.10831289430804834	0.042915296154452005	0.021701678011584284	0.0224417144432373	0.05872342556873899	0.055116601858649736	0.014906966865035546	0.037953186844200154	0.020594522133987655	0.019070005796566182	0.04097027684420339	0.009318185207848469	0.19532093621744867	0.12388570619075816	0.0540329890816211	0.029143361502413638	0.033948707718042405
159	0.027646631686945165	0.03762087582391234	0.059780277522891355	0.06875237722149995	0.04237146033257495	0.013837772057072305	0.055577796623097926	0.051039965636177985	0.014921116953763391	0.04396931664843718	0.05804861771351552	0.05472554129882241	0.044162075047755024	0.03645762181159533	0.018320598905361134	0.03407702249024906	0.05106765326794773	0.06635327867791577	0.06201695378067065	0.1592530464997948
160	0.02603143028473077	0.037378306096954944	0.030748654055328346	0.12906453743521076	0.03936913077457073	0.0645445509802497	0.039163897635207286	0.0799183973885495	0.0364013085768495	0.06903679046975846	0.07644354707805782	0.09202191156160047	0.015048518538029146	0.03222226534181252	0.040245043793924094	0.0569880345278611	0.022219873054017403	0.028449696104001738	0.04118555611897973	0.04351855018430599
161	0.045155933042563906	0.09707927003508822	0.04697496062429366	0.08182336932394606	0.029266440739951622	0.03142488712558626	0.024345561369161148	0.08769981852750891	0.025711946445142343	0.04569067391154713	0.05199850908756092	0.015692495666989992	0.07179780981719808	0.03750625580506438	0.02263469600921919	0.010521810489016407	0.07878786543509746	0.13789101804077555	0.03869345300403186	0.019303225500256933
162	0.05578088975165656	0.021192795805945793	0.07987356405694399	0.04659424063344899	0.04974669267922758	0.0754477875249924	0.018172797796859368	0.052928676783308946	0.03648135691285137	0.06551760865567739	0.04890226780681792	0.06906442007040177	0.057853569667617635	0.02642374169067418	0.03138886591110191	0.0633854285438546	0.10210422052858362	0.015509515965232049	0.06922883460109618	0.014402724613707773
163	0.05088038853007633	0.01416489625331544	0.050075806270536996	0.02607671503577878	0.04276763376898279	0.06884260263847869	0.09512080634937632	0.05461570121470073	0.060779330661906876	0.017820527204367696	0.05155111384562166	0.017512544232901193	0.03960882693786998	0.06348662314959891	0.024185800716963236	0.08598500254095316	0.10414104008570628	0.035332385193890654	0.043770498926452926	0.053281756442521304
164	0.04933170169788797	0.012448400537973898	0.048030763168396745	0.03766179014234785	0.038833039425888685	0.024041774612409316	0.04247019922241973	0.11277712561712738	0.05624197321700849	0.03268838434610356	0.04138255454561485	0.0212905675842063	0.06858168806990954	0.03265507580057714	0.02986822883526792	0.08405050238776937	0.09975445592009806	0.07729358975280223	0.031551819949255426	0.05904636516693556
165	0.0642394185940058	0.028228681991421537	0.0529116018107664	0.04818177982249901	0.020804442908865645	0.030553408402399077	0.027156958250567347	0.07424232704993931	0.05693079536865473	0.0819659402471209	0.08023895181545863	0.03087171006788007	0.09034430284326996	0.033731197683778566	0.025267312059770758	0.032172246385545146	0.009182751671018428	0.056134188122851994	0.04888779828411689	0.10795418662006982
166	0.04513493739778232	0.030355408008411928	0.06263776761518522	0.05473163812618468	0.0251960482594583	0.04709758326635977	0.055819146740837745	0.06499431404339352	0.04501155750477001	0.029573158530425827	0.035385696422842436	0.07544391202909378	0.022750342425191614	0.05668805383445581	0.06575642521468576	0.039011871581011784	0.028179366881420476	0.12821854607330582	0.05354359105401225	0.034470634991170895
167	0.019764196083464157	0.08233664881377036	0.12004529317484847	0.046502412918789045	0.028262348972744218	0.04939512154146709	0.046206688958440975	0.05166329628246618	0.05053120219038419	0.028984673937818572	0.11168693180574085	0.04968830431797338	0.025172024211901567	0.06519019768347255	0.011005699357110037	0.04353517340723649	0.038929903049333824	0.046588432847989664	0.037496157093476506	0.04701529335157188
168	0.023280388554438106	0.01733989002913616	0.042957297959055826	0.06894447035058081	0.06601556435140836	0.070337528286131	0.04485775667156616	0.0565602133324724	0.07958876401154653	0.06802999006187349	0.04641670546256088	0.0334375742738736	0.023409180185865158	0.09233246646341312	0.052665888046594264	0.06117707295750237	0.03353013417095559	0.05295626545623416	0.0263087012332129	0.039854148141579095
169	0.05070983080164862	0.07223616708457416	0.03130976939870779	0.051018299969056574	0.04475005317910801	0.015193124506421631	0.054743372737353795	0.050082475607793775	0.058066747577254635	0.04552701247387284	0.040296896150354165	0.07396702154852981	0.04915461570678299	0.041148068928962354	0.035454594745140136	0.03287518580757298	0.10218027097133846	0.0609587738940515	0.023064351337791347	0.06726336757368442
170	0.033028953815571103	0.07188436962485943	0.02584192948874478	0.11477131240763092	0.07590897201554439	0.012341792792522958	0.026093770608086767	0.05935872751945007	0.036698006486051184	0.06398625481583087	0.052277538834456676	0.03152124195328541	0.022328893228345567	0.05797824906952673	0.05424408232181695	0.06817309412741479	0.03095796543089637	0.056443446547003825	0.047070056253561164	0.059091342659400074
171	0.0495736275787922	0.045732343701605734	0.024839906382269163	0.05019827682270305	0.08339493587221782	0.03521638808147502	0.0975866708825599	0.019668811225755266	0.051609502036102504	0.07839824685649648	0.030966281339791624	0.032872901023927474	0.04307350412876708	0.07634696518571057	0.056073526887352614	0.04343425521316458	0.02748532168986257	0.06367649330579948	0.057304612536842874	0.03254742924880399
172	0.05147543276889215	0.030911557461297617	0.023850604786549347	0.06624805131256778	0.05536226724438993	0.023636595298458525	0.05833683786633953	0.04919395407297324	0.06552377528765181	0.03393899885659017	0.09240393711857953	0.023546349494083404	0.009632849370499205	0.040523310260154245	0.029571355764717408	0.020927469498360374	0.06994930267287279	0.12552505148227128	0.06297738093539788	0.06646491844735378
173	0.026537498573647407	0.017831282317034527	0.07416651656790685	0.03267885803714508	0.027513679018780022	0.012569635012398581	0.08669605074874219	0.03610939233706416	0.009043645103948322	0.008178113952874985	0.03793354872335772	0.07210664843360956	0.06070965670873845	0.06243606642070969	0.12096943908167018	0.0736245779205391	0.05661138345242475	0.0799242211956367	0.04958543770278652	0.054774348690985235
174	0.024105718366457526	0.042432987345488705	0.048499877253355535	0.011280741134987945	0.026709354868530596	0.038588501383749314	0.021764085294830017	0.012508755124408778	0.013584666630748478	0.03178555708198111	0.04742322325447836	0.047392541684004016	0.02745377414054815	0.02362888579908412	0.05215987896962121	0.12171082728996273	0.1611334973064545	0.08195613084170439	0.07328143601919718	0.09259956021040737
175	0.06390758163861253	0.04763220773635133	0.054154358700034655	0.033971683019090065	0.04778674382574126	0.062429103936493084	0.04133685826420964	0.07964161601359285	0.021887057833733275	0.13888275148456308	0.03385116383488885	0.037492109982793946	0.05541093070858919	0.035413908089879285	0.04618557627028822	0.03311446785244852	0.04317529287381003	0.058386658986299855	0.04412811699950475	0.02121181194907557
176	0.018886935394154064	0.05248945516516784	0.04917092093634237	0.1014462737592813	0.21403041763302955	0.016383108699000563	0.02624187592055167	0.03370746545673775	0.02432223362378887	0.03967438502126508	0.04478211256124783	0.029603497053717388	0.03535600269065316	0.02266996493760296	0.09102884640008489	0.04480475797728466	0.022983107697523222	0.04940555182309099	0.034747053511034694	0.048266033738441134
177	0.012971484872289895	0.053495526500368214	0.047386998264657906	0.05155845287258776	0.058897658184860646	0.02915503501089765	0.06624254918326435	0.048365992507643375	0.03506663873400624	0.052707220997544164	0.04370774714645678	0.05452063385283134	0.056286384229936835	0.04693455107918097	0.01403338809305518	0.026988872762916487	0.061599788798150756	0.039964088993552464	0.056799095782388995	0.14331789213340998
178	0.07269719555747403	0.028714827248462103	0.020204362652400693	0.036922436647732135	0.01988583041594257	0.05594652475020574	0.07597974618373923	0.04975878880596728	0.07125937736471179	0.03679173871381173	0.034179128283232184	0.05953654424961103	0.01147615429828852	0.017207428414565875	0.07637885719078068	0.057243287987643825	0.11517859873950892	0.06307153562425945	0.046625944790209685	0.05094169208145253
179	0.03193054100200947	0.04244401861220791	0.059085157599959824	0.022978835976961588	0.049958296248225634	0.06068816021842813	0.08077788089697369	0.04285832436786788	0.02021652698718955	0.14015937806488965	0.04579570129546118	0.04814110981693843	0.022195335303682225	0.017646645216646686	0.014028062902164913	0.030962094521709036	0.07588242326750681	0.06347449117917496	0.05386405506376484	0.07691296145823763
180	0.012944516303915585	0.05694332688394615	0.18804518713176407	0.03708440103326975	0.04801995596004888	0.03629589346004017	0.03873840685644795	0.02191045472014118	0.03729725123850524	0.05923106714430005	0.08802803229549439	0.05641963987297264	0.027782328775732293	0.07043133780642995	0.0482345795433468	0.027873501868471227	0.033298018295305654	0.0311028418043432	0.03465749327040233	0.045661765735122505
181	0.03489330505066361	0.03850544225404892	0.07333906258568018	0.05102682201452619	0.061080991862110114	0.02197412976149685	0.015535893097669886	0.05986675789170056	0.041180555764166384	0.12015862231513641	0.062386471371819074	0.037851130212394994	0.0189361376832543	0.03751933164499976	0.031440310055086955	0.017991922822573787	0.03292226814364013	0.1401611959350371	0.044619626519127674	0.058610023014867126
182	0.053416983393321515	0.04035276418200354	0.03328304384682036	0.07634667705816543	0.01706082934347551	0.03437360788091828	0.06565652306403064	0.05477271239936771	0.01505111000676721	0.029038396078014405	0.03442367239464906	0.023246204826230035	0.029542769774775275	0.13229578924199656	0.029629757875031932	0.023666249939966754	0.13164279167451912	0.12641235504822493	0.03565003815565545	0.01413772381606627
183	0.11407562862871257	0.05653063908018246	0.03886384835687223	0.0594453704954242	0.07043718962669757	0.019387807252627714	0.06159095667958483	0.029176881873380717	0.06361916968814804	0.043635905426677724	0.04115749941486297	0.05901611817432737	0.06167526509925849	0.06112243849616574	0.05109852542609905	0.03659990295881484	0.027896473234693145	0.046399059879855	0.02739077999633926	0.030880540211276106
184	0.019257127811053387	0.024757283806977115	0.02250099554552155	0.030636474000702837	0.05235081733613606	0.027844668755798604	0.0370306632608855	0.18143054973221978	0.0396368036975899	0.05468867608881651	0.13845926515708332	0.04493554467423567	0.02475946219208061	0.03792224868711011	0.019460441271737166	0.03462011525548744	0.06915257428332369	0.0381126360871612	0.05681002025404948	0.045633632102030044
184a	0.06130219270139654	0.028624234688241466	0.043186260145002556	0.04774463328836015	0.04853221448491462	0.046702442538725956	0.048633685310136295	0.07153946551724412	0.043751355911467345	0.05007526261661574	0.06799518189184743	0.09846355239556627	0.035920415315666386	0.04751924446952434	0.0268831780046876	0.05278201795825869	0.02726234684770234	0.04605559623842664	0.047305951178751394	0.05972076849746413
184b	0.06510784133961443	0.03696001234912348	0.05211061267138659	0.0375377533480609	0.09859695342623354	0.035489999042251086	0.051697228010333024	0.07754791424104225	0.08228400579728747	0.0515529642786112	0.05983172547471839	0.029362515475441303	0.04186833004352218	0.06893795145746003	0.011668260048055186	0.04242184520392896	0.04944487820510192	0.013526809909908932	0.052477313869065526	0.04157508580885362
185	0.04289058049114274	0.016366374690523385	0.04100801992395499	0.05812235331937105	0.03097309066163625	0.06154128898181693	0.06786397120509073	0.023189116913181554	0.07698584128121665	0.04147963224433439	0.015615891387278742	0.08591963352530615	0.05087732745037969	0.10099474397491012	0.08007337601144118	0.028550638583791435	0.053380486420571256	0.062198645316438775	0.024901185896072073	0.03706780172154189
186	0.06903941863089688	0.06473680017529093	0.05858279970436181	0.052676996928178746	0.02654765193049636	0.04932127482585684	0.05347107283109383	0.025362379966141185	0.06605889293549486	0.051185666323650354	0.03150667231302636	0.06928221549603747	0.047526060215171265	0.041120349217184674	0.028637055064030092	0.0808036286642805	0.06176505880140095	0.026790812162473754	0.05808135528988957	0.03750383852504356
187	0.04946515808940419	0.025298737796605793	0.03278362957410057	0.05111524857620395	0.03394240767403684	0.030268854450070874	0.08271711527028061	0.026823130440536757	0.05045516699235144	0.08248927861757338	0.0441510746665008	0.07090049233486954	0.03127692939171981	0.051043565518826925	0.04562726502514317	0.07262427142622786	0.05351138355960108	0.029405309963553124	0.05420829750102181	0.08189268313137142
188	0.057123156697327246	0.02457975939573618	0.06399083224206184	0.051821394299311575	0.023792875690225708	0.07867042327318159	0.03499990352075964	0.05813434327626442	0.09058124411358394	0.03439627825152758	0.049893373102491145	0.044694540164935834	0.06581888590276705	0.06718720937872226	0.046439393563149835	0.030873256039475747	0.038011208982037324	0.021074162767466077	0.05502646570909178	0.06289129362988326
189	0.06672155726108402	0.04566666919892071	0.04345074009501184	0.05632657876253005	0.05280751562304978	0.052439578180671007	0.06822683354772298	0.05821278580940882	0.051189094063540684	0.0393351176849444	0.04217461784396547	0.043802624497896826	0.04072457044385829	0.10001306588641569	0.027032954685691498	0.041667844577491515	0.051186545422407206	0.058607759176008356	0.02992028978845584	0.030493257450925022
190	0.10981526488551445	0.023647527505525897	0.03497891932941836	0.06055670864893768	0.055609518856750605	0.013200266110632236	0.05919940024186897	0.038711397800168246	0.052069046312258706	0.018698274772210484	0.017819140784792638	0.05265354775156787	0.03951293255826976	0.049070853679963694	0.08195351467632431	0.04328104978179215	0.12330484745836584	0.029027328210678018	0.07059208495034232	0.02629837568461778
190a	0.06962216556174186	0.011623103629607641	0.06651156109810623	0.013958870295931946	0.02165007699987946	0.024268931557873952	0.05749319584049723	0.03578157355878126	0.07275633975699101	0.05948175658696922	0.05122531354156008	0.031215015170452973	0.02507681134585764	0.05367261412971827	0.08189706936987758	0.030551362363361523	0.0525066691108801	0.04334849514926707	0.11617111924836167	0.08118795568428325
191	0.026620985413205504	0.04797782489022863	0.04738253954558668	0.027997519349644426	0.07038061713859675	0.08684545050806042	0.04375884898511964	0.04500316234149492	0.029749013079591834	0.05347484915183323	0.031106183335983344	0.04068100453485988	0.025640811608243008	0.05263227742353819	0.00825857500428545	0.056128137483259545	0.03914013173459226	0.020859572430579475	0.05384462116574828	0.19251787487554853
192	0.11278491255446173	0.01747188880170457	0.020986321601243838	0.029319211803178934	0.07100911667859436	0.05168698098948539	0.0700239179848647	0.0798252662562428	0.02837124549149793	0.07456756010941283	0.029811426929737383	0.023353193823254164	0.03825188947420754	0.020124348258544	0.13692280369380236	0.03727452348870754	0.02937921060128676	0.06295906252559917	0.04973971243534008	0.01613740649883394
193	0.029217381006146643	0.04376832138177532	0.04223218572803445	0.014146465450592813	0.04320054179200675	0.023363107683613167	0.038288637006507656	0.047722190783502774	0.021213377176401253	0.17640413417978185	0.06919714563772988	0.041922458505848234	0.05761247632709344	0.04470672815391418	0.06100154808757069	0.04003200145081364	0.03339384435039949	0.07543215865261585	0.06965692721592268	0.02748836942972922
194	0.0645484569311732	0.04907221216920376	0.005863944241165283	0.026527059196015376	0.06941122588607289	0.07660627993132475	0.045727606953065256	0.046451587379989175	0.04816012035362227	0.046898874039651664	0.06667798530044508	0.03719122801778878	0.030881932059235926	0.030431713964059446	0.047531889023650256	0.04270303994694782	0.0463845945205541	0.1060573750413529	0.0694324784911353	0.04344039655354678
195	0.044214814249638947	0.03840640279369028	0.0912009093125829	0.047111522072214945	0.019626575623360436	0.1456154209215547	0.08473543103673332	0.03118253926106118	0.03935944349365841	0.04222598296634667	0.05100813738147391	0.0680044957193543	0.004381315428709935	0.021933681963782623	0.02510829524399886	0.07360938201965285	0.03444525090918375	0.030700596813434858	0.08088937891441765	0.02624042387514953
196	0.040339109288416095	0.21810540616465052	0.07060069045897364	0.0503627256112095	0.04418135254507254	0.06672272132150427	0.020760638688309015	0.016951057771224846	0.043198015139243866	0.015595775705640713	0.043954036763758295	0.03472384946227864	0.0278152083922244	0.04068274103445329	0.049023241619203684	0.04737043552203794	0.019943728808665313	0.08871249362397622	0.026777304205646713	0.034179467873510526
197	0.07925460845532228	0.047258892524882246	0.16292384047358296	0.07119695071546503	0.04008431242266148	0.08506976022888059	0.015022131277091913	0.02085277425015874	0.03621520081374083	0.03623096407679906	0.04571346482953827	0.06342345771269367	0.02225889842040254	0.029454132673716868	0.018704594875675357	0.06108068921798275	0.02082459665882284	0.04253742068198598	0.0555027707474877	0.04639053894310893
198	0.05870255928744115	0.03956334104532777	0.061944815527436865	0.027781066771029265	0.03801535828551529	0.08212720928877487	0.04468836531384952	0.04889730050687619	0.02884397544848933	0.04404296883264659	0.035960094938528614	0.05193523996636971	0.009094742164855322	0.05697343716685314	0.08287672894166778	0.029557768026011587	0.08674174732388844	0.08103642178210284	0.06352006769121143	0.02769679169112427
199	0.10889008363866308	0.04878975818140187	0.05993208744790337	0.06634553136512365	0.03169330869865536	0.013718136950543419	0.03052748768736252	0.011127263635098488	0.09343160912164905	0.013904469390714302	0.0461170595610492	0.02893168979778565	0.020953110150124077	0.02935580664605567	0.07465637494922268	0.09911938976604776	0.08872486551709641	0.05868590752539059	0.03577885639979116	0.03931720357032172
200	0.06052557241071331	0.06638613622911498	0.029532733057021785	0.058891440275982906	0.020759368191143573	0.017492227596207093	0.0270090598730445	0.04423081136904556	0.06182794318716792	0.14026280746702965	0.05351293430868858	0.020800771924767914	0.02648399373066003	0.10348555863714141	0.07199084179378067	0.03815832877297106	0.026687944305877863	0.08726344199173446	0.011237742880444112	0.03346034199746264
201	0.019008422321420238	0.05211809039427732	0.0330835084709124	0.07154485274778691	0.03753052354198382	0.04244640412384727	0.021224266611824583	0.2327922649844294	0.03259655129980382	0.052195591652343214	0.042673911173771346	0.06241622973988006	0.023369783731398617	0.025466512821257267	0.01694315255578874	0.07746763499234291	0.046188512416329125	0.03872309710356589	0.051460340392475976	0.020750348924561048
202	0.04715948934981594	0.028536048533107806	0.029829031273755184	0.04305212207374424	0.04781543315792297	0.03569276926000438	0.04858722200523918	0.07855045402126022	0.046957583051990034	0.09144556084030575	0.02301293313204068	0.02936051000990376	0.028183243143698394	0.03931197213219852	0.1160176418810611	0.04110521433377834	0.09615450541836375	0.09084889282876144	0.024349618937405337	0.014029754615642974
203	0.08047214821775267	0.020069459284795414	0.03472477363860504	0.025169830642790703	0.047515183399489506	0.017479763747999127	0.05545005106944042	0.028769977196039066	0.1369354917089568	0.04719279531660358	0.06045789713896708	0.07076144897497699	0.018373400389087323	0.12571821580438092	0.0388758205553838	0.04816889260934982	0.009284832285158381	0.05246817164145151	0.008576995979478986	0.07353485039929293
204	0.067577197206518	0.06969523466300039	0.053093899554103076	0.047528019400938065	0.04943564989231208	0.003610785225651164	0.014573478950139272	0.12173653216901027	0.057472302518655025	0.04037489790312525	0.07987228278427329	0.02254518583898486	0.012718278225786275	0.03271677789029684	0.03575817041353226	0.04863585486141733	0.051745127433432285	0.12133462680909704	0.05222645907159175	0.017349239188135475
205	0.0404264774340901	0.23495251485570415	0.04031283718618076	0.03336848359910875	0.035707534541823335	0.08376331984353633	0.06325791308413323	0.03892535311519795	0.02523918445753702	0.015259366304073149	0.05130797644124827	0.023768101252470187	0.07582141118779857	0.029753491017253594	0.04073229193055255	0.022342858923476403	0.0289401316393037	0.038479353015583986	0.025622760366890658	0.0520186398040373
206	0.025898758112179968	0.0923716332077674	0.10416007844149765	0.04938835751227057	0.017733731019058414	0.057616671068749147	0.0664064128374985	0.0727376951607977	0.03530138728313788	0.059308652929661275	0.05371264360453864	0.08447343235944538	0.060016260255233475	0.02343927326473445	0.02241854531157351	0.03932038579190793	0.05751129217575414	0.02211158291674368	0.04828243779261249	0.007790768954837806
207	0.07449930239232853	0.02647434812989427	0.020280300285154186	0.04499774600119738	0.02015838672491811	0.05582132847899607	0.07226007201082375	0.050301048657852496	0.0888856862938386	0.03530785068644074	0.04060218500560246	0.012310375308323386	0.06686976426832067	0.039047014846485574	0.11693479074742354	0.012369039775196725	0.03668422303829816	0.09439152522580714	0.07919387328283863	0.012611138840259589
208	0.04353948158917335	0.023732241020659777	0.04607147931608876	0.01711329400117716	0.061284890863753536	0.10597759382604567	0.042132946086904724	0.045004174901788103	0.05992915019897787	0.0638969400778952	0.08218709145010197	0.01680912351803823	0.016591597789501512	0.101713210238469	0.04003263843347726	0.0312773494874624	0.07962564575113606	0.04584835103895466	0.04809325010297062	0.029139550307424135
209	0.08332922822913823	0.04113712478905085	0.058528484703046606	0.04933107618034678	0.030236555028391263	0.08631291665493301	0.05425832598493826	0.07973638504260609	0.07121100636652097	0.05198955054429225	0.06061963599908123	0.015171516368257407	0.0196459143987992	0.048210645034443826	0.05507300832576911	0.07021039643421424	0.06850523765404064	0.019987243930720017	0.011343305098503426	0.025162443232906576
210	0.04597204385006553	0.020682229485251537	0.023727512837553356	0.04543180446700835	0.09398318578767437	0.05567883179955005	0.04006721735725258	0.06855885657984152	0.032383054753244905	0.08286237316854625	0.08411997866504492	0.0392649068487001	0.027006540370194135	0.06432738349257767	0.029233305023643425	0.05659607947989516	0.05475968330090384	0.026640161543680693	0.07305795466491818	0.035646896524453485
211	0.04547612397410456	0.05651866534571237	0.05266362097755187	0.052585511781423545	0.10592748256106624	0.03906905457851099	0.05183789237727916	0.04906864773763256	0.04372503958865713	0.053489228756646856	0.03817018416418699	0.02943597112554596	0.016960272370296788	0.01599984695864321	0.04300625832119873	0.10093284931770875	0.0744057066312759	0.03956830965430243	0.02851934092912422	0.06263999284913177
212	0.028520078018349358	0.05760166779473335	0.048980732694492914	0.0421784843555676	0.06689175206181068	0.0553125804779541	0.06442521125651249	0.04316211384413845	0.028874144882446932	0.028790959789092737	0.034978746319018934	0.05007953487290797	0.12108560893669829	0.03859352668309631	0.01320021456385122	0.07004905678688292	0.030480179464678934	0.12334595904558626	0.03023263488333306	0.02321681326884749
213	0.05305125317291658	0.03353714942364961	0.027846344938038687	0.054265616853825464	0.07475922433913244	0.011075269866026924	0.05943030016214975	0.04366954889977742	0.03314786255153307	0.05292439159460022	0.05640564493903173	0.03127663697364128	0.06351917933149508	0.08565789136085636	0.02696734328903181	0.04539741306190332	0.08657622086970446	0.026063799392895225	0.037114339570215385	0.09731456940957517
214	0.0878208274634879	0.0546783082450394	0.07100774119026994	0.056058733533854606	0.05451811182741391	0.06300503938765979	0.01877504232882166	0.03605352500746313	0.05171414204879826	0.03221668707060303	0.017282588241461325	0.0551249968757614	0.10770518211528822	0.018798624120186236	0.057744717428894296	0.04998112278054688	0.03490548507337439	0.056598948052640034	0.018276789010674466	0.05773338819776116
215	0.040741208026106736	0.015454824965284294	0.0717161753118756	0.0599051086695477	0.11576332676069724	0.04362387129607811	0.011783533899088787	0.12893068710141609	0.03241970791064989	0.04980463647979346	0.0436619657835976	0.022085892148121625	0.021807427672213633	0.02319609580911038	0.04590223062096655	0.07147345515274257	0.03513638577308289	0.08611335160874962	0.03057528432777668	0.04990483068310053
216	0.04939971378555691	0.058992380224083193	0.01050616653081644	0.02511278119350359	0.11185772036541637	0.023487880915777696	0.0748259332372571	0.034839441265755125	0.08303439473130042	0.026952152901326167	0.04591437077869807	0.06539321929391424	0.006866047134563476	0.029888605140668188	0.054532480064896756	0.07766219815332229	0.05898359762659665	0.03543853039305694	0.08115137344040077	0.04516101282308963
217	0.034284836813247364	0.022528288923771515	0.07933496075280724	0.010243223720345923	0.044751083955114845	0.04787189638045513	0.02192901853899336	0.08238942332783925	0.01827144578887107	0.0667466694244165	0.06038885635235873	0.0848459975934564	0.04292432513062929	0.059773363907147326	0.01727675674473116	0.062357863248201854	0.024597033322356274	0.030232251594717992	0.07394335856149419	0.11530934591904463
218	0.079412684950721	0.1920176965318459	0.051711880219887416	0.0554059960443509	0.05114382557103106	0.022588666658913535	0.04433452477824047	0.01534760630068576	0.09044217302932732	0.05415452665604456	0.01974461141583851	0.0761321335382645	0.02207179306994881	0.026359288516733425	0.01185723795269528	0.05119813867796694	0.02434240510422506	0.011254276900300505	0.03736255732089833	0.06311797676208078
219	0.09697069864352795	0.07784155506089487	0.03964021358678726	0.021309761352045528	0.03134379640761823	0.02325769764518618	0.05200556775766837	0.07953594743952813	0.012673455126268855	0.025754949938504888	0.042475245731856716	0.025686953154458524	0.026963033704449656	0.011776606069688361	0.017477124975014677	0.09598651550289201	0.14677356304698	0.08657104668580703	0.04064497877378418	0.04531128939703857
220	0.0753742369275244	0.031275492586729715	0.01740902545929388	0.042121325505211867	0.061267101885692433	0.04307877031744607	0.08569307886078627	0.03693686828671296	0.06869306099444168	0.026676172205591642	0.05090259875929762	0.04894426990795453	0.16578786414892044	0.04905231930232156	0.011698209791380842	0.03528192490333844	0.029830223077857106	0.031819071632120145	0.0563916536035289	0.031766731843849524
221	0.0666456815821257	0.04497871806527913	0.031168821827632295	0.02670358563730423	0.04456547263382081	0.04020223089003167	0.033963541133329264	0.04899844067208131	0.006950712064754097	0.033187987171499525	0.10273125936996794	0.09205593411581943	0.07077128983168458	0.08657232128544688	0.050662525980489904	0.050510664768888276	0.03626603871469049	0.055687483356273285	0.06433622390208697	0.013041066996794196
222	0.06014972909290846	0.1550368007834159	0.023826547955340952	0.011811260840069915	0.035745379473025536	0.12093357589707229	0.04303093201593599	0.029346748093977373	0.05039406233822281	0.01026537554839144	0.062132223535747086	0.031050666867764757	0.033853921873076405	0.04393487592558794	0.04842093384100033	0.047659516574268625	0.04531542809138016	0.029207432094124113	0.04386738635864055	0.07401720280004935
223	0.029106662280069168	0.04120802217366451	0.027201800325358856	0.046781816182930674	0.15574855262029227	0.020489148304088118	0.07636709827632276	0.03170447304027193	0.03689713935089153	0.01474477726096513	0.03407359897336014	0.0675552885783824	0.01915308402743315	0.03025863456512866	0.07198306412588293	0.05536907794910684	0.013092872725215234	0.009744519121563284	0.1116463861743653	0.10687398394470705
224	0.12539558572631748	0.02680224690145939	0.06294276585900073	0.017238437006569487	0.023077844252315863	0.12702179838024757	0.02159134486999047	0.06310247750077733	0.022166116262073484	0.022335202177069392	0.036004640968780616	0.0325988873370274	0.010313931755288743	0.015550787242868066	0.04294367997222353	0.10020484333275168	0.10938572850308033	0.052772679288297465	0.06597156181857268	0.02257944084528825
225	0.022965110816789137	0.026189599187124123	0.0464337532761449	0.06002156793295193	0.023323612439386833	0.02927557706976869	0.06538436637448525	0.23577254476713497	0.05417733063975583	0.11591587245433174	0.03758114237156593	0.03406848922397961	0.016694292391948886	0.023660719006569988	0.037086454381045186	0.022458562289978983	0.0295126526801949	0.05141598427047681	0.031069766472021924	0.036992601954344374
226	0.021693518484805555	0.0988038375301981	0.01884141911542829	0.018197853173601668	0.060573664915458826	0.019731043728162142	0.015235807719989754	0.0555729496204727	0.04394791110082832	0.2053365689610244	0.06759376939088124	0.07124193992148023	0.023433813004915885	0.027043879188267745	0.06779390489763885	0.04275430753337149	0.01582837188138265	0.06873297200884897	0.02413743989885889	0.03350502792438433
227	0.04406721568407409	0.027008070330574275	0.052012545692800734	0.0477533243264172	0.05671735255731559	0.015146804180416727	0.12478965332567336	0.03350121758556293	0.09981723356589917	0.06575842592574355	0.052330332269382135	0.024299438043176223	0.015972482679002656	0.03866321421945512	0.06815695249454162	0.10515205119383508	0.04365798549106736	0.05458903751289452	0.014448402732175432	0.01615826018999221
228	0.08067333721139994	0.17068807484477116	0.10775860486462366	0.03867663726480118	0.08086199319938228	0.023875038746124275	0.018376856128893764	0.054179587167765636	0.035788583423544545	0.016209789458801926	0.041431509459740445	0.05000758670664435	0.024522224356246125	0.05015276115031112	0.04565945608357433	0.030228581350754354	0.015396011463612793	0.025613041564662323	0.055753929664714395	0.034146395889631455
229	0.05009752143237032	0.044660227191570555	0.02911867926906777	0.04177874535716798	0.03591905221890762	0.04776464763359051	0.025475983701309896	0.02795101145555463	0.0590751416063646	0.030241101523276994	0.04399736889013484	0.0674331851829754	0.0146189143400317	0.041456290074610914	0.0780557487320226	0.07031651661402336	0.07986496291853644	0.06652576344067426	0.06128536108633725	0.08436377733147232
230	0.057972710159664896	0.08713137643558103	0.08101166000148152	0.05713944022469801	0.03327290180823902	0.02406474251789621	0.06106035079976814	0.03632818732796037	0.021115498629523277	0.04511124756962785	0.05058434303784956	0.06318494197893776	0.037723528143217666	0.0378010901763663	0.02293854190873276	0.07067293892081296	0.08581642745601734	0.0463093923199854	0.06485113902237565	0.01590954156126433
231	0.041278378840726	0.030018262114499494	0.04726407057051375	0.05329436789603797	0.019637883125151065	0.06429433908422186	0.04967273255166742	0.11316492391667196	0.04746045120547347	0.03244973712339552	0.05129098492679968	0.06913840554586335	0.04430512634783751	0.05764342619255408	0.047523412643694175	0.05653373477085032	0.0463976891295121	0.012335059981229631	0.037190843667250645	0.07910617036604999
232	0.05657151171492792	0.05473179171463827	0.06359833583933772	0.07012937449963784	0.04752100310235553	0.03161149784122155	0.031369799965077806	0.07584840762704247	0.0514531237345072	0.04567603065678389	0.04730844248966995	0.01951529515058453	0.03576552452172041	0.04204202321134148	0.056093168231740355	0.0808992401010397	0.06891021240481017	0.031906498739312526	0.04887997287444963	0.04016874557980109
233	0.041691306356670475	0.030128872360051327	0.03301750969207855	0.06876541579055	0.17366852172027075	0.019752212436924713	0.06743723339631005	0.04334417076114645	0.046885082239499096	0.015526379285873772	0.057181394298546025	0.06488102624412258	0.01997196500057113	0.05917419980663062	0.008562943315338307	0.020784996903465885	0.050369755525299674	0.007274992398447091	0.1286111163471915	0.04297090612101202
234	0.05521008955969601	0.05110239174109269	0.05511436966905543	0.04934718081490842	0.04867730042986115	0.04643830019013269	0.05297892628500206	0.04903510916234313	0.03824827901162006	0.024566224807511982	0.05192481982088107	0.05731637019477355	0.05595424841555611	0.03255087338168379	0.026520175767841027	0.061886058434602535	0.06818531149369036	0.08463676343938623	0.06593780301295346	0.02436940436740822
235	0.06367300664705308	0.07710704369185417	0.03240703528308607	0.03750988029698811	0.027405758189946637	0.20289278849257084	0.07681089928262365	0.019462105409551556	0.027202184807998946	0.04547151165748127	0.03430484878495543	0.04301848045660584	0.02090867353789757	0.03251046079865982	0.06827853733348074	0.016914307131190732	0.09769485013738072	0.02481324817190581	0.028705610588712745	0.022908769300056243
236	0.021519833199053515	0.06379729008529282	0.0342072651725017	0.08650486711239916	0.10120970219291274	0.027860602489999702	0.015746133410143925	0.05287475594487272	0.027489806664637444	0.032540818455725665	0.059595762377363574	0.112441365709711	0.009629976868655432	0.0550629616228837	0.03902690139504473	0.08418938416801963	0.04293962634206164	0.07969775496096985	0.02640172617461899	0.02726346565313204
237	0.03159978659491224	0.054592585621342365	0.027057092577065303	0.04552078415316449	0.03634958083905795	0.10563998368695914	0.08668597875416702	0.03753515655360898	0.018758478144210434	0.021673756889600104	0.03809679775050493	0.06567427748529484	0.035355545213905167	0.050532502179657386	0.023708140416446408	0.08452797405769236	0.014444506371095074	0.13960950497194521	0.0452218754723005	0.03741569226707011
238	0.04960083106911893	0.03154398862761926	0.0714254926853765	0.07093452419882353	0.02463521385690718	0.04391664895038954	0.038029445056672516	0.03985784374675245	0.0509102759641938	0.04716920968788856	0.05548853159873521	0.046157997453109965	0.04273769665218202	0.04802848579253239	0.029639681410121698	0.01518261618020253	0.06134569748900801	0.08665809532440487	0.11576856538939907	0.030969158866561968
239	0.0663046949173967	0.1766736904355334	0.028062841375491268	0.017266204882013893	0.09552132451497254	0.06615422288297325	0.06359775045928909	0.025152965073904448	0.025897684064827457	0.030541158652514902	0.023401350463224536	0.009388873151783468	0.04248182549923397	0.035191673068458884	0.05686595689262549	0.021380788284035356	0.0510605903196486	0.04175260337674203	0.06457169723908804	0.05873210444624272
240	0.056818959184794224	0.017475657301261584	0.024947891659760406	0.06001997772948833	0.07875939124365872	0.09709264973639582	0.04538154243618195	0.04615628358726951	0.05280034678190242	0.07000964222845517	0.03957679747137988	0.03834479158869437	0.06960695291002321	0.028313963131560486	0.06199353037345643	0.034996587473118936	0.0364521117769209	0.014854791807614558	0.0883780183216075	0.03802011325645562
241	0.03123139977885491	0.027052923621509087	0.04671285923200299	0.11019836288831171	0.02504476210973338	0.03875415283524094	0.06852091482032473	0.04403509987329783	0.037826179111984916	0.052171420702812034	0.03398900206216443	0.06409325494380114	0.039240352552628976	0.04028868457996198	0.09738858346095064	0.034813015639439206	0.060451197483559135	0.057715023335703504	0.06164556081596927	0.028827250151749195
242	0.03434828418979513	0.10163217742642741	0.08522549584993717	0.022151422042687927	0.018832008523541322	0.02266448857395797	0.014327396598659638	0.05659181418126109	0.02174283325146686	0.14913916073755257	0.08077197963930666	0.03158150137104622	0.03998309888159843	0.008176844292982753	0.022427780466785428	0.03214078469397872	0.05389102515958323	0.12922846576845892	0.03938692426582703	0.03575651408514558
243	0.1420879486504454	0.04399900941335825	0.040964097814058305	0.015529171483694043	0.039264565592278165	0.011603773982839953	0.04980472564457496	0.05429804104054369	0.024000076072229478	0.026988843862406672	0.05346869744151884	0.02105638737731231	0.02524381688879027	0.013530192650951931	0.017439973869759325	0.13982977144700673	0.1063747407798081	0.11185505542725672	0.02379259222031948	0.03886851834084735
244	0.09867516383964883	0.07787172818244989	0.0348064259977967	0.03132088351330955	0.03320005008366588	0.027822342700544435	0.03754681625133592	0.03422211132590339	0.03366949882342271	0.014220928547773013	0.06060310843784398	0.02379386432163034	0.021933987154446437	0.043672635404702544	0.013313824659951245	0.05908028203304378	0.0693300680418316	0.15372880335739392	0.04241480605256573	0.08877267127074005
245	0.046108529305557526	0.03689469768688275	0.026916608216468182	0.05774308226503156	0.049599718908702656	0.018703033272853425	0.02179896825411049	0.05976929207775511	0.045555313819981465	0.06816803849148698	0.06682911305301366	0.019589441162276598	0.03505307330485867	0.09849600796575256	0.053369923927708784	0.03162313988270843	0.06925561974896641	0.105121120040758	0.05314283249037441	0.036262446124752365
246	0.043470469857158224	0.0747907065146049	0.046058620220810864	0.049737318614430294	0.035995742619820796	0.03310317919950884	0.015181488844808891	0.04065398756491125	0.04942145746520182	0.07356772691599434	0.08940248589587396	0.03034362591186063	0.03350245882784218	0.05866094355417372	0.05844480880117935	0.02197365686435231	0.020836892794716202	0.07190295715820089	0.051554701227102956	0.10139677114744763
247	0.016145560825249296	0.26106357078851555	0.026066987435478747	0.01449692543151791	0.048510615089626695	0.02811976574701553	0.057526037635624194	0.05574009149720745	0.03434820875720355	0.02725154429053735	0.03385512135024538	0.033640423515757883	0.059730352834997155	0.08074575559023854	0.045812314880676254	0.04430810602666177	0.033310707057753026	0.018240028790130758	0.02410815032913664	0.056979732126426305
248	0.03975781799590155	0.1002007229093559	0.04282761255013932	0.06780288595168031	0.020460591498474547	0.012212099957116808	0.02336024943581331	0.03268783276500206	0.03580607531395586	0.025112521203088056	0.0392463439723784	0.06214505459645471	0.048949718592070805	0.050001722430131554	0.056855887056934555	0.03980495034962018	0.16394762572482133	0.031160534724699693	0.07310141760396281	0.03455833536839825
249	0.031222989654759475	0.021770892662070992	0.04037201908724918	0.08142818098361299	0.03949137261359145	0.07801177655202052	0.12890023721469393	0.03399269500494255	0.05608738781049317	0.02227564493049452	0.03206552694206197	0.04820352790758462	0.04342432546342173	0.12596440595529773	0.02894101488466289	0.042861772713112596	0.0673204937271595	0.021817989656121774	0.021151176376482853	0.03469656986016559
250	0.17043853700537712	0.032777242592571976	0.02079226354705567	0.039007942339404994	0.03878425121918867	0.11040658371332451	0.013717845355965552	0.027849472668579157	0.031179635843559185	0.025967735864917893	0.03821453964413438	0.043091169304407706	0.10877237254611942	0.023338170768544202	0.03486356325252043	0.09009918575550782	0.010448442645010719	0.012393443208522464	0.0295754632781548	0.09828213944713333
251	0.021548793871459714	0.03983931603126496	0.0430330740469128	0.02190666835095537	0.0666763415453174	0.007487200129038833	0.027802075633811388	0.15350782739860805	0.04328642553967465	0.051464018780659114	0.07282713033538872	0.09652317787297916	0.033174688852325204	0.10363311826047375	0.02340006074034446	0.030490060989631064	0.02961797037600308	0.07882793794678157	0.04186206513332227	0.013092048165048473
252	0.049482725385163406	0.03143521467384637	0.03964707586595167	0.01862730873329556	0.05771054860371794	0.04297537661730712	0.04289815060568275	0.012802071222832074	0.06736386787369257	0.058478418483167253	0.07951359199462167	0.06418029931424055	0.04134452509856293	0.04563855849093763	0.10911279259421558	0.05575301868766595	0.022264122368633996	0.07613436743440072	0.03984371691699817	0.04479424903506611
253	0.07114195418854004	0.04243364533069798	0.025387637746624513	0.048266264611296475	0.04172893727912712	0.046839156352175386	0.09837835221918297	0.04557527886265581	0.023234808411189474	0.027173433316764188	0.04248175667703699	0.03242275160079578	0.17285659745967297	0.021091139051165858	0.010686463573113841	0.018551223346024135	0.07150061322587774	0.100077695184802	0.02450863700370666	0.03566365455955015
254	0.03854197347143193	0.0799743281987126	0.05305081277242217	0.031038021034741483	0.03586782435729493	0.03406501586550695	0.07781011107279469	0.03379171843185654	0.010142212145591972	0.07956359525469643	0.04501322606218406	0.012675020265517494	0.006154674023351582	0.07087053401080537	0.017967600194945234	0.060141292324668076	0.13364532513755117	0.08365421104000915	0.04446391439967449	0.05156858993624366
255	0.03676957897872729	0.12304584236004384	0.045054671333743794	0.05211226632544209	0.15006003065337345	0.034107191464425986	0.016915822013055012	0.02604617186940721	0.034880827673060666	0.02217220483939067	0.04415576025043518	0.011939235955670636	0.08642109373262376	0.014429407322309384	0.01622747444916823	0.04708922017116702	0.07016430004522571	0.06252962688822386	0.007877260261738211	0.098002013412768
256	0.08247892566273662	0.14054326372126694	0.03563708439434546	0.011337166982857503	0.033659778838583114	0.0712233907907336	0.022836677534158998	0.019928329200066226	0.02836493796754649	0.04481331141214692	0.0397727787993754	0.04237634999763034	0.01452356810988678	0.03407622963211726	0.049098939843189575	0.12345666500710477	0.06320857747038688	0.06497491797166728	0.04974896957185642	0.027940137092343373
257	0.0543128942402323	0.07451846388574764	0.06678247549602791	0.022418732943599844	0.04497364844617299	0.010820024451007021	0.04712655087132037	0.058146213741319716	0.02197102680369283	0.016415535090498777	0.019811049581846905	0.0225763374924416	0.052113763383682295	0.045741057437907046	0.015134342510948907	0.05890025402353667	0.1019176346317907	0.1971464112256634	0.02279530208846345	0.04637828165409965
258	0.02690990734857472	0.043927030698584106	0.022581563556748625	0.04959608366257588	0.03533068026674612	0.03035598773561464	0.1451226193892485	0.05424356758034234	0.04520379786832355	0.03335159047678001	0.03453994690739542	0.037913405793260725	0.05123837990360506	0.19567738731222772	0.01909045674419267	0.03246399991812172	0.047727607985590004	0.05120253826392712	0.030230779846626053	0.013292668741514973
259	0.04471644033953857	0.017249147204603594	0.0117360510260703	0.05420315218349774	0.12278238067958919	0.046045112637514374	0.029018802146406814	0.1481386943235783	0.010353458039556724	0.141315905184584	0.031067318568818957	0.025296600395069327	0.06256017955461454	0.011473024160366604	0.027779093259788574	0.01970995154697003	0.03202635542920351	0.05823524967825058	0.06291739078382425	0.04337569285815409
260	0.04131623705210975	0.03207720627862912	0.031172423693226085	0.015002450630791387	0.17781017096685336	0.02970437332683631	0.014279268769071771	0.11917305997433275	0.05925100968643815	0.11081000679675233	0.048122271405827366	0.012354185680063128	0.04244589886983309	0.05993798198582574	0.029963536794173552	0.01779161711747445	0.007916491516058612	0.050487624090373974	0.06865453651498399	0.03172964885034506
261	0.03900143386149299	0.03263863178739588	0.05896607374360606	0.055641663196305625	0.040322454361293274	0.015467904850518993	0.02027319526018844	0.16160637795694915	0.02190586315385409	0.17348505825922925	0.06538077615552478	0.029337245035976036	0.01077141621149771	0.014454320244356085	0.10723429821434399	0.02233066083085847	0.02364353273076549	0.05846467525363462	0.03630697867601145	0.012767440216197622
262	0.08908264502636347	0.026349063094117504	0.04661875468797043	0.04135874942211462	0.026538438199283018	0.036444051268360554	0.02779608433774049	0.030377604705363773	0.05197254811483834	0.039612149117106185	0.02835766752090499	0.18433898371844654	0.0367717662591107	0.05253238784649658	0.03267163146572599	0.028150477148151616	0.04997980376085074	0.058256001976523065	0.057431113765768885	0.0553600785647625
263	0.03414928641720797	0.019776633895982405	0.02699912124779892	0.039415734946424995	0.026192733789622332	0.1368074087028127	0.04277298370228112	0.10926803200903783	0.017448255242341885	0.0952942728336065	0.01632867733053928	0.11163269246760545	0.00928208162492043	0.03281904839002671	0.011364853106091952	0.10100245764745519	0.010383817729592548	0.10064410686389501	0.03850575616880814	0.019912045883948657
264	0.05204257148304543	0.027891103988272492	0.012936197500819705	0.05518784069089338	0.03187457344698916	0.0442556027227186	0.017419932454479484	0.027499060748022185	0.06930568894620942	0.014278441909856093	0.023004930861063193	0.08292182160599391	0.018167940208158918	0.03440258806060102	0.0897240305368593	0.12106356850650252	0.10582960705899296	0.051251678196596706	0.09789538321082339	0.02304743786310213
265	0.020110839640927837	0.05036988584254278	0.0127751751633347	0.02871834509916629	0.08013724138469476	0.05013924299340957	0.04446224151219898	0.08275303442414154	0.06688046479830623	0.08004619401969915	0.06974524248915655	0.050342721005101544	0.005559984605581141	0.08861889087447397	0.033417993279506855	0.046372856383680695	0.06049403868121388	0.041130532657544634	0.018479000616934686	0.06944607452838424
266	0.13224082773085455	0.03669313602767672	0.0741710057606126	0.05264694201115002	0.014878359794090704	0.06272718995561354	0.03736141450643619	0.05864707897018246	0.05349042196355938	0.07746217845725112	0.049284796784866504	0.02602985840067282	0.02160857438408863	0.06265223528828621	0.028454347546310328	0.06109177310020161	0.02282972579593327	0.05789993393141068	0.017038816392886996	0.05279138319791568
267	0.06794436296851004	0.02453998935758398	0.07303892234483565	0.06128839946711291	0.015744882410649114	0.027708135575962127	0.04793146504474955	0.06607139990903814	0.06160367648145389	0.02802216915097642	0.11752607780255706	0.01776289389340858	0.03380339282071878	0.03789674600375327	0.04122821100151353	0.0785770295700767	0.056326248953867425	0.03986232357743156	0.07290696360732482	0.030216710058476412
268	0.07944131982130061	0.023221046533428012	0.05859066082999577	0.03751303473192546	0.03722524392001958	0.06234477670716571	0.05790352258980313	0.043516376158971505	0.09998237739993387	0.04137925918256601	0.020542550149223054	0.08358280533022665	0.04247960970384147	0.03373103166671	0.045005920869944205	0.0312701740273986	0.055859095382427906	0.03354858756333404	0.06827888950020242	0.04458371793158204
269	0.0811040693488668	0.03685681402868031	0.0653215953238387	0.04585527605515145	0.08167808407673413	0.04707847620325421	0.004575819746692443	0.03967043837309322	0.0847059848289691	0.07602386488441255	0.03457919484233523	0.020863312409636608	0.03421129907366705	0.12442846171895333	0.030170693691041202	0.07600207017648952	0.04375811286333202	0.0281489370663665	0.026074538139539947	0.018892957148945684
270	0.09861665286797848	0.08483243246956333	0.08403314145358488	0.13721298290913533	0.011854826924977527	0.033534144854498446	0.08223241619558733	0.013568837348863128	0.008008070011154438	0.017960639813660976	0.03887377286153282	0.03950502507586163	0.05291169194516047	0.028391799170481	0.015974003569316032	0.02572393277030701	0.07605718250719191	0.07257097673632232	0.024873182963441848	0.05326428755138112
271	0.03450804877585241	0.05715960038158555	0.021311987813408467	0.13287864790383527	0.06425343947700767	0.021724502191787416	0.05350900717019169	0.061740316605432326	0.041754114473195346	0.06119245581696288	0.0512369856132353	0.02398960274303167	0.012046815018670476	0.07058738582193888	0.05537125851620957	0.039877734613759264	0.0409098241481669	0.056757589885207245	0.06775324644092524	0.031437436589596426
272	0.10899931812217596	0.07670341143701104	0.04609117104002524	0.03740170505496649	0.02125863398348181	0.012886130788981333	0.017064513528603272	0.09639934326234281	0.012323201411804981	0.07158899943313991	0.09081717009516034	0.024313617083145073	0.02293686971287909	0.020337540400063976	0.004585937314519097	0.019367473864134312	0.032335598960212965	0.16977917796092196	0.08807462423814982	0.02673556230828051
273	0.037847794933987586	0.04134644497320313	0.022902456246744148	0.01421481903588537	0.025229351465280492	0.034981383074496046	0.05574519428507688	0.04094348905346013	0.057509727118173155	0.04320680789453162	0.04205124113825919	0.014488147682850365	0.014577977249953036	0.10694330685614432	0.07980721522594499	0.08208349373283584	0.06711078202393865	0.06028455516831709	0.0680768929209987	0.09064891991991926
274	0.08305314798612835	0.03435183686632827	0.016650429869757812	0.04114827761663722	0.04174160915557672	0.07916590707648756	0.01973144934213446	0.07175741657217415	0.018712595049969458	0.08385081277420438	0.042577406197392254	0.030764290123605657	0.07140499066934004	0.03611714474593485	0.012252159206682546	0.09005134156481438	0.07112583416514777	0.02515596655299676	0.08972673954209495	0.04066064492259241
275	0.16227835369709165	0.028766184222383986	0.021248932522632918	0.06932863421979939	0.05532219274245832	0.03347149194700889	0.07756941315875046	0.050244501941257146	0.012204337065688492	0.03911512937489694	0.04955638187121413	0.03590416776251818	0.04227125885663169	0.09086392569156217	0.05633419987476439	0.048472539484223025	0.014481059705276567	0.033721485438667625	0.05709276277762592	0.021753047645548102
276	0.07732339846066832	0.08526123899113006	0.05308817782927438	0.046645527296203804	0.027428187345359237	0.043924917708105	0.06684324094560956	0.03878928788716812	0.03084658005531809	0.047876229817834445	0.05270808200409695	0.09056744363779848	0.009229113492307933	0.06621640633842357	0.058174433985883886	0.0880991420817851	0.041528939390875874	0.027874113093295558	0.02000713524120154	0.027568404397660076
277	0.02899135370709966	0.03313589168518479	0.011328276224107838	0.01742755143239041	0.09277048252662519	0.024385973788868056	0.03398909489361443	0.09038914406536509	0.02769129509714242	0.0915260455353182	0.09083818141662302	0.034277042558871366	0.03218713572244973	0.014381063903957995	0.0423702530962221	0.016556702036345784	0.028562732036866084	0.06237639522100287	0.14677079135921475	0.0800445936927302
278	0.05791392527115986	0.07083768631666094	0.041603616966894665	0.03465758822677277	0.047582980664755394	0.05630327213858504	0.1045904220164676	0.0404550079710432	0.09886423819414379	0.0627246520071839	0.04691346236190292	0.0355376477275091	0.02089617918156693	0.014011440517917816	0.08945938676851799	0.048190707039076866	0.0470665555320282	0.03152157810589409	0.015809845991794937	0.03505980700012393
279	0.060696115970876624	0.018796382351799784	0.03304496926387225	0.08173680975259293	0.0126971865991205	0.02800513294869715	0.09364862606438981	0.023014636088961805	0.1660486202475242	0.03233899252730959	0.026995443971327235	0.12341374326792011	0.02480462795176912	0.04653988290774824	0.036913370998692685	0.059421677556491796	0.01859170172382096	0.038236368951369754	0.026829635293401217	0.04822607556231425
280	0.024012439106165597	0.06980959920768302	0.06306609010584766	0.04121232145444386	0.02299298486595819	0.06280296650061475	0.05838079829775712	0.03249513569776702	0.04743134989585762	0.02267355279937628	0.03048336591567769	0.2002896873265102	0.047371974167567596	0.0246903056414966	0.01290384816233569	0.04293446205030509	0.04575631819281271	0.05661632948771578	0.052138570240862624	0.041937900883244957
281	0.07171733915994509	0.006737947553349811	0.0616685843969786	0.013419015431147594	0.04014065936784081	0.06671253740115209	0.07253183141076557	0.0562902693685423	0.026100351368721356	0.06119841189968692	0.06344777739072335	0.0203593136922642	0.01902370246180925	0.031335917489511485	0.02301785649816264	0.10591996620077912	0.005484562692319995	0.059714679724200186	0.16229946521362704	0.03287981127847259
282	0.06257742933341245	0.015743422378639748	0.06437536634463667	0.021183076317721088	0.03856516221468071	0.018044057220625517	0.0960476839642693	0.05192938355105335	0.08997018774703062	0.05572936267207274	0.0777912700902004	0.06061561508235455	0.008232429243517551	0.02998037030926128	0.08682521139164012	0.03386924368718065	0.02357125727371393	0.031418667991036014	0.048435799912722614	0.0850950032742307
283	0.03457290568044222	0.055360946571715454	0.09015770061010828	0.053831221116231766	0.07169260996688175	0.0516222194734078	0.022453416471661887	0.05641064364929422	0.08681783749415765	0.06735383163112439	0.028433223659731027	0.1451620608785266	0.011182045778156357	0.054400735239776406	0.02284442343971072	0.015195506525788568	0.0812837888167933	0.0170401491942661	0.020503968038788106	0.01368076576343742
284	0.015883715054877633	0.0374538737860678	0.017799271752820207	0.06163040001717383	0.030742038231909588	0.010377701900556653	0.05666247110044571	0.15859045186852053	0.055835558465448444	0.1095087272029431	0.03626035754282516	0.01357486917058701	0.02327443801101333	0.010634342744275197	0.050120329434236575	0.06527859519011782	0.04026241758009781	0.08727851438607294	0.048552038648254574	0.07027988791175607
285	0.016824087346638397	0.01680436752912874	0.02248295409062834	0.018324772068331264	0.10856501628357478	0.05687322011697938	0.09346056342596713	0.11990585911830455	0.03003879455617199	0.15872702753500886	0.05624180235835281	0.025394803527171637	0.03926294470389027	0.06690277950886299	0.014067620188530245	0.00807016786590887	0.022099435335196423	0.024411582725802315	0.053337288147998756	0.048204913567552216
286	0.1256015350019505	0.0097881219461036	0.02165830706953018	0.047984638245139856	0.04226811870048898	0.020877251919471918	0.09292218276898327	0.049619532397110394	0.0495497044344097	0.03504911168432638	0.03068689239224233	0.03501696616794853	0.03535466232863153	0.03518118769953204	0.02789637226113468	0.031904685813638	0.030853468224146304	0.19197689497178674	0.06399243518363477	0.021817930789790302
287	0.03581914721052016	0.01509446395721691	0.038732452983853444	0.011697635655413242	0.06328053580664711	0.09908573535132072	0.05905463978138223	0.061300635840512485	0.06776804580598547	0.04965642818115806	0.06731246907393952	0.0444762990589973	0.005041152103637448	0.06360292922423212	0.014905848306492407	0.09065283409210408	0.06766549497904316	0.017121965549903955	0.11705250240360039	0.010678784634039746
288	0.07399077270753342	0.041523375185992334	0.03472681818552198	0.03319976138820842	0.04100258920813257	0.06733183861072302	0.057866822140618855	0.026761472905741674	0.02437878564150637	0.163114569946302	0.10054319827578642	0.07683134692425074	0.02822655637506392	0.02110905610253334	0.03110530604381938	0.048280034691881954	0.03112873188403363	0.04270789278337663	0.027608084289951568	0.0285629867090218
289	0.058470181627470086	0.04067381279635916	0.0622211834415515	0.04827655210440537	0.07639194547159434	0.06336042227261922	0.040794408777249214	0.04948659022322957	0.025768190151024772	0.04521550702865003	0.03696118042199752	0.03379090239378523	0.056601275472990153	0.05125107661062413	0.06361776529561218	0.054603185674307234	0.060162405716321345	0.05320165339448505	0.06931025810459465	0.009841503021129237
290	0.07633041398928705	0.013620682418159103	0.07458978911003562	0.07964034178205875	0.053691229663462625	0.013074340124464809	0.06533890721727066	0.025131745817934627	0.08609702145611091	0.07702190081545635	0.018382304459942076	0.03523511527952331	0.007746860862650108	0.06063674803502379	0.03876547952593674	0.054284815586005584	0.07155033190620931	0.016353227101329942	0.07761109032652463	0.05489765452261397
291	0.04040259452345516	0.023654245111979763	0.0918952575481029	0.030752878093228107	0.08172070005679795	0.08462048141239109	0.025792028267214846	0.03176341128985693	0.014769107866808176	0.039973413544131864	0.05021367985226753	0.04510203609252612	0.09937232343317579	0.07577575864586852	0.03949192072504569	0.031228201335488336	0.02544722005619666	0.08530665144564731	0.031118755684887072	0.05159933501493017
292	0.04031936931052036	0.0882565347050084	0.03284790006266245	0.07509136842991672	0.09852972718902822	0.02013078238420784	0.03395120656111082	0.0571778775236672	0.010830602079610578	0.0679682824176635	0.08759568491548862	0.033206690047162875	0.015179318418762461	0.02780403484517551	0.03840588735601625	0.008693241983004077	0.05411874985893052	0.14337371572319108	0.042978701114078706	0.023540325074793825
293	0.04166403383460419	0.01885120956009337	0.06186701208330116	0.037046447306810115	0.08707883239428343	0.03733596469060043	0.03769966419403228	0.09228241299240217	0.030896643344392766	0.05379240731846717	0.050498633897380775	0.05216346757476217	0.06097673454430214	0.03220257947127539	0.04212004558176501	0.06494475719755857	0.047901902969839184	0.04161788208994665	0.04782048505041499	0.061238883903768034
294	0.0791855607074263	0.03206603143862131	0.024972357304035384	0.012267146245498099	0.05264162335993672	0.02666905573459834	0.033061106084178525	0.10582052749685297	0.05058521690485313	0.10603341347172145	0.15975158534084577	0.0686728835511571	0.006746497204691967	0.017069259039697336	0.02064986176383843	0.018613335210558843	0.04629088719002376	0.08314574104459248	0.027740457000738832	0.02801745390613322
295	0.0438553133296309	0.03266547145930387	0.01619706452915423	0.06157655504496273	0.04390978699991818	0.056633307422572034	0.052627057784000064	0.0391232738789727	0.05302939793018936	0.040055215695015974	0.03214926757596045	0.05046903450808467	0.037441770951230635	0.036493534214312055	0.05613114345295131	0.08069843090915821	0.0571342625253182	0.06628864738275074	0.10431704603046874	0.03920441837604492
296	0.036564340652852016	0.22110388728321864	0.05113756013255653	0.04193742880128353	0.037629414890860524	0.07440617934816211	0.020835584150517845	0.06056904731001607	0.010597984539097072	0.03525271254713424	0.08222579579608918	0.02936176020614593	0.0422274702810352	0.023322312095328528	0.04301294691983961	0.02847730496685482	0.06539630317658783	0.02355195431747456	0.030843451096694726	0.041546561488251005
297	0.029161389248690786	0.04352206320219479	0.07415032196838672	0.05280790074972806	0.07337424073108835	0.031417847827601625	0.08989583735835249	0.06649112082184566	0.021957782503643525	0.10154106093249457	0.033587685503200584	0.02917885975920036	0.023786377213988817	0.061284191926732866	0.03475249845270711	0.01919269361931022	0.03340927078914969	0.02831761780815413	0.11513972858524267	0.037031510998287
298	0.021417815563567824	0.03160992791430245	0.042117367743484894	0.06269734554442168	0.06120488771354171	0.051250753384107034	0.12975882432167163	0.02857978281977491	0.05722934868390681	0.03440685629305927	0.03354973501921794	0.02842051718760636	0.015685765922408244	0.013810482749141779	0.17692734243832836	0.023463856494482606	0.04152259860518732	0.038849071438927796	0.05718761578320018	0.05031010437966119
299	0.05114376463261111	0.027049246100418155	0.04202158197556365	0.09007194994280315	0.027857858862641836	0.04034664172477205	0.01910770923020964	0.023895140933106702	0.032101328125680804	0.06379738495199248	0.08292890288835458	0.02763220408782348	0.14649544202812245	0.022465239453177976	0.03463712674410025	0.048856714575286016	0.04881720495265455	0.044714698885348826	0.08195298683710484	0.04410687306822749
300	0.0623934394963133	0.09231757086961762	0.054445974841479824	0.0399655611289687	0.13064900959454886	0.01558133904909721	0.05800707497305378	0.055695876156563635	0.07543826806162124	0.014485249579620297	0.027416412766037797	0.06091112045515647	0.014756902135118514	0.026635275502202946	0.06804168428267685	0.05755688598366637	0.06515459941367051	0.01375556321227746	0.05316887178405359	0.013623320714255016
301	0.021049584075636563	0.018211941324956037	0.04675973401664017	0.0296299337415051	0.06907385972992734	0.0661806807847369	0.1013207926193752	0.05212946703109807	0.03442211801024563	0.007791327474832215	0.02726564313745343	0.14251279821041213	0.05615007455409394	0.07188733401162288	0.06547733898273297	0.039505513260306796	0.03432095062277813	0.02841209497256806	0.03610741031702083	0.0517914031220576
302	0.12760441063102937	0.07218442076662328	0.039355476161698086	0.040231359136762124	0.04681917157101204	0.0243628469464024	0.06073128193401251	0.020673926606584674	0.03608609429201331	0.021993560246316816	0.037641592399921806	0.07714682217863315	0.02983709463180851	0.09784498474422508	0.018120721909410123	0.09164738746417911	0.01983635983344403	0.01986685340630117	0.08591684003890948	0.03209879510071294
303	0.014463067248142005	0.05680949427354029	0.0293411246236779	0.013009841292685542	0.017391096378923568	0.03522179718316938	0.049012565901507744	0.05055701195378758	0.0402395544336478	0.02694440267735889	0.03731346832491359	0.05588630439137545	0.054623778457955054	0.05170043021006176	0.09856712778624048	0.10008360341506577	0.16016131234126418	0.033039518096350695	0.05000000186700303	0.025634499143329294
304	0.0418213792341648	0.02496728360080035	0.0659716105482736	0.03342608711199523	0.059442118567698085	0.023832621170639244	0.04394087816119843	0.06727084786391242	0.08474752660665019	0.08283591247051711	0.05405366077641206	0.018050854148540647	0.01884506203719286	0.03519593905160641	0.06636629283034508	0.029046206356512737	0.007570443541310621	0.1175540639180093	0.08128108729220472	0.04378012471201611
305	0.04226638951262025	0.05885386441202892	0.029982879634380833	0.036277535407809855	0.07246094810799837	0.048649571417217416	0.0397091381717318	0.07411591667004991	0.05222389375527572	0.07378294684457315	0.07210685185866424	0.03159488130929911	0.015318223502500302	0.04189535996411607	0.04669677224165493	0.03665655031445935	0.06297611813700048	0.07991592279963314	0.04105585638600452	0.04346037955298166
306	0.07818807533593213	0.031049150711280164	0.06687610570939753	0.03011123664254048	0.025960050527253906	0.2534751784823643	0.01726599459758169	0.021179082938893874	0.019080066217534466	0.05224833393047169	0.07301749389923382	0.02335983845606163	0.0542072769121532	0.0307139857061067	0.07394164949729813	0.05488360314567079	0.03193163470970896	0.005483248819645449	0.0418077369961487	0.015220256764722353
307	0.060269283248346746	0.11411614988494875	0.036203847138817684	0.02249166630918229	0.029201739618817727	0.06656793811734049	0.05123861115145358	0.042808429293449496	0.03819998312792039	0.13527278675686638	0.03617982416110283	0.020876621617250315	0.036798586975296664	0.054403419931466725	0.03599862568914689	0.008054913660847401	0.03366024219081452	0.12497552493694371	0.0480778457430501	0.004603960446937289
308	0.06014565739412912	0.021727915127483385	0.08464067421519388	0.03168677070200595	0.008557813796162673	0.05828476354632735	0.05511422864623443	0.03544308987206465	0.03327217444948299	0.06756850112128063	0.07284700048257964	0.07589898781922157	0.06445691644172885	0.01647241138372616	0.049891182068943656	0.036941608533788604	0.0020088298367600503	0.02155367395147459	0.15858011658641555	0.04490768402499629
309	0.04566252699244841	0.03304244575063592	0.031490242859815123	0.04555173896607036	0.11770235671636702	0.0103926754162957	0.033707628793615656	0.043439140369197944	0.03437464807008255	0.15929164472547433	0.07474977704521907	0.016740916059027403	0.03222127866197149	0.05701118113622804	0.006379680466701677	0.060956769286849705	0.04104592050417898	0.052181207040979054	0.07593809884215083	0.028120122296690732
312	0.03648349318194181	0.019021176960228054	0.0019675358867098716	0.020082170320275615	0.07555677269798046	0.07932261694757257	0.09268424645370106	0.06126069942940805	0.054812850641348144	0.07273949132645029	0.07047398599300823	0.023213374084440234	0.01027589018727299	0.03190964655678296	0.016364923374459953	0.1066846088052258	0.029672542349367784	0.02315910033540919	0.11110457952467491	0.06321029494374207
313	0.05335449905055948	0.043139015900647844	0.06419041632253268	0.03521982795348172	0.05505640921543733	0.06033327824205947	0.008533414087859391	0.04547820845409891	0.030948790523464113	0.055816561146733855	0.023298875447226863	0.016747836048689718	0.1276235018049334	0.006166358735945158	0.03025527410938714	0.06537168661846895	0.01711289969083811	0.12653522748577106	0.06941595683234397	0.06540196232952081
314	0.06785522367884782	0.0330537025500785	0.004189356810697339	0.012546739908515505	0.01651181719327857	0.12989278970375817	0.0643997696156617	0.039132556014894564	0.04032750680312552	0.05625509311734838	0.08623874023451114	0.056645708798218265	0.021571949001497802	0.06811616021930882	0.02999260399849727	0.05550107691658637	0.05062383332791631	0.09198312283791145	0.0243092692454796	0.05085298002386691
315	0.14304668464354262	0.028141306424254282	0.0567226914542421	0.07182487300792965	0.02604110157997132	0.05938273699051276	0.04905617457097329	0.013666943900703665	0.005779738836680332	0.06472343990546614	0.04206068571172567	0.016516016350016417	0.022233575148973835	0.08198214114771711	0.0990430997866365	0.060460297556009276	0.05491096032206274	0.0440522408172864	0.046705581005976375	0.013649710839319578
316	0.05418106953826685	0.07629226212704507	0.01485715737452352	0.017303582270960204	0.08687016880536247	0.016738198295832084	0.0642941289783318	0.10956346887957452	0.008457551928084355	0.04919078629775184	0.07540783887807181	0.04870587119609023	0.03244226256146918	0.023141625334494178	0.02919985793173112	0.04549944500152633	0.050273992519364645	0.06826352141802894	0.05709131672917235	0.0722258939343185
317	0.03608237991364368	0.023431308113932823	0.03320895685809514	0.026843495161919327	0.20496252553429462	0.11740489978459966	0.05177697177611385	0.02447044195226656	0.009108724198966854	0.03984171795692148	0.038356552866997434	0.020714095864105577	0.037154735504268455	0.039378558709150885	0.03120061295778273	0.01864823893566861	0.037391878621971866	0.05929621807655292	0.05990969217382809	0.09081799503891942
317a	0.10343638789628933	0.027843926636213365	0.023317909186205465	0.03769335477638022	0.11078672480682719	0.024310304532930115	0.019959965015288614	0.0580877796015076	0.01225062762388417	0.06000727503753501	0.023922302265948117	0.021276265287130558	0.028332622683845905	0.09383533034866848	0.06740504681445386	0.04124504359410484	0.030352632883593793	0.06601251660350717	0.05077859271548821	0.09914539169019798
318	0.1053615989404987	0.007003641599466073	0.010615556897503146	0.011548377164751185	0.0842923769659913	0.033429641179516155	0.12787983912687956	0.08403417426210462	0.0329334983889926	0.029995750569711675	0.09936888596036741	0.011271290129481758	0.016941340944246208	0.0055506536480227926	0.028958913281810238	0.15501475093359818	0.020792444059907593	0.024812326883973324	0.06436023070600212	0.04583470835717535
319	0.03330386864594687	0.03902522196842099	0.06866800840796775	0.05088589814426023	0.059709039196105644	0.05999541192298835	0.038998554851073626	0.04351386015926414	0.020004804234262822	0.14587673684426958	0.030220127880013832	0.01704675260394504	0.025429254430634683	0.05685219861881002	0.049259419467030933	0.05229514046822407	0.03570956200302868	0.017402810498099323	0.04350742190396815	0.11229590775168521
320	0.1250131057426401	0.017249029065629393	0.05310540355059932	0.0954866369365979	0.04654775885839448	0.07092673711928464	0.04456134098598225	0.06896597203598008	0.03435919394351231	0.026800087348157114	0.024524215221295855	0.06314650120373513	0.011621055569686217	0.010253340310369398	0.020824346789751372	0.05494809330579412	0.05511544033023275	0.07458183208115808	0.06515527567994583	0.03681463392125366
321	0.07516698588404697	0.07125489678669503	0.011661938089969678	0.031658849044022934	0.03409149922529677	0.08411560072913805	0.050623973766478425	0.02219290103109575	0.049590054741917404	0.06296231728379179	0.0598724537591718	0.08112902014584719	0.020052061577085188	0.046090761296154026	0.08852875651056837	0.04458853368865427	0.044582267997467125	0.0666330600303265	0.014991214761300645	0.04021285365097209
322	0.04749185117435338	0.07432359843721031	0.031176916584151945	0.02020719837485737	0.12314999957159244	0.018380922899796055	0.014770559621912654	0.08901486524948393	0.015203139390979519	0.07053486209327793	0.054517093950076444	0.010542564915995046	0.031214453010516154	0.04073366244125619	0.025209120596173563	0.027884665037219453	0.044000621146296034	0.08973022576070261	0.06502338556636962	0.10689029417777933
323	0.055200045425651684	0.04014196095289301	0.00841400796120233	0.05277739922386933	0.094685104605818	0.007500856496837399	0.06898051045511232	0.06335665551943505	0.03286847553498713	0.04440536969125666	0.03446455534782933	0.03466183885547579	0.023456450466850246	0.019213056060172387	0.04439074787343618	0.045566667771444164	0.0696486555963255	0.0697567397143098	0.13055991382742466	0.059950988619668986
324	0.02766997998385192	0.06282033945988333	0.020532585823500413	0.027152522081397706	0.06032063462658679	0.22436208942330746	0.01861342835320129	0.03537845895185249	0.021205780784140177	0.060506867545591286	0.05292559314028072	0.05424726398714295	0.04792313100185742	0.0757342819954319	0.021700413068434683	0.04883055879524315	0.016762533315527652	0.05677527283417926	0.03477992481995836	0.03175834000863111
325	0.06228493079064194	0.009665026712881272	0.08303255748629142	0.04405466223577121	0.014389955510512612	0.0552607458317314	0.0533300957047411	0.04278360936076178	0.030681773671121113	0.04743017996246893	0.08559990229896855	0.04913110865285921	0.15175840778659563	0.029889087685553272	0.032101172747388655	0.04927057966645299	0.025036514020296476	0.04237342077138311	0.0462401276660966	0.04568614143748272
326	0.06359611128104514	0.027951688506096615	0.06436623651698316	0.07458611164432627	0.028417593967263115	0.04344010304957157	0.043777685630560746	0.1384246783760937	0.021122558006730505	0.06291337194293337	0.03822578881030617	0.024831568548098426	0.07490911428921163	0.010002995951865289	0.028875183228444713	0.03164648334460452	0.029222806925116016	0.1163934534499946	0.02889393348398176	0.048402533046772694
327	0.02055202850423704	0.058857819132566234	0.020705227709771883	0.055600368346833275	0.031771422896011245	0.028190085023609982	0.11031867912200953	0.026366234336279843	0.051588521045575056	0.03298417580005977	0.0383034340980358	0.04071390318299663	0.06817876873005797	0.04831916580814493	0.15410293776629658	0.08060186648676985	0.02625495055566329	0.04212999319069677	0.01723316149672924	0.0472272567676551
328	0.058526417244326875	0.016217578154336998	0.10928248179242848	0.09129602966050963	0.04672562169947654	0.04233174457006435	0.06868794650875241	0.04811373681906126	0.018177991669629925	0.040853492033560736	0.04670669441948998	0.0641743304212586	0.009854851449308345	0.04690406319503234	0.07440004968430038	0.06657016613677445	0.03544542606573428	0.06910735371192224	0.01287099982425666	0.033753024939775556
329	0.1202781389468631	0.037561980276178665	0.05347536363097187	0.04218833301824588	0.053022417122899665	0.02341885385756586	0.06703434621145436	0.03764421895576886	0.050709062876998015	0.011161073600613776	0.03988056783352107	0.01400871992223008	0.025149355897989067	0.011339020159832694	0.022297266545357953	0.07142881444394311	0.14383430226382052	0.052711016189014165	0.062144119176353624	0.0607130290703777
330	0.027173361969524586	0.014525648846732181	0.08565884500228074	0.08017577389689554	0.08323003985580921	0.0590623809673222	0.07774496370232492	0.0724458721245213	0.031039101149007514	0.06460278646521432	0.03937877668631179	0.023396403986530673	0.02319983048933117	0.023636485292569773	0.02878172599489223	0.07311504456605449	0.057227456955863155	0.06390125904900867	0.02675329337685081	0.04495094962295473
331	0.03453895037245201	0.14926254315895163	0.08092403228852765	0.03668047095145747	0.015781161987147876	0.03051624061609501	0.04342626127047531	0.01814100301519239	0.05475653009182326	0.040560253670292236	0.06743360288791146	0.03478235126459532	0.04213853375899656	0.039711058430794616	0.030644268384745023	0.0208805122935944	0.05317850405163523	0.07750649581473115	0.046158807249199435	0.08297841844138197
332	0.07169075879026393	0.0385412388882736	0.0474035887400046	0.012892801421428143	0.07986355838914262	0.02296560589924865	0.08322674483131665	0.029529680243517778	0.039824095601130226	0.06886340530797012	0.016113503115759566	0.06628557116069943	0.009505488540279777	0.12842197731436242	0.03377414109053058	0.046279233855384495	0.04295154684717636	0.036897525326887066	0.07269868835880879	0.05227084627781521
333	0.018555371853106063	0.04542684454132523	0.04164481580275452	0.0294528031587109	0.05201452922084918	0.010063965009209306	0.057228500701049845	0.03985978406739449	0.0319597847559125	0.09743796428547152	0.05570251540100336	0.10197255064157831	0.05824718775987535	0.011755651159191794	0.02833422151644413	0.06538784449657928	0.0479325609736871	0.166014740421826	0.01946310698756218	0.021545257246468913
334	0.02776683995406294	0.04239945347073325	0.11309622782791873	0.05603188534810462	0.04216366481653402	0.03217251982909548	0.030199789835630753	0.01434028519047876	0.058927984214437935	0.06644211769178725	0.05058815249372098	0.04229769869874237	0.06045441020803487	0.07258435866910139	0.03301047725070564	0.1313484954109069	0.047865227871217726	0.012153431506497813	0.03660306124474264	0.029553918467545914
335	0.1026647789978667	0.021250111295784812	0.011415507184293438	0.01840021488872586	0.02965446563849588	0.06966297158838684	0.043092125557788206	0.05873324467795732	0.05052066065348372	0.0662049824814082	0.09409345933183143	0.03643984668955495	0.029123191485537502	0.07815247547217766	0.07860280519527946	0.038329188494220234	0.013141924120591031	0.048823859612498736	0.051040424766187996	0.06065376186793003
336	0.06263830421575907	0.0370813738017464	0.05119467304926601	0.04108065923307645	0.020226578598727382	0.05094640814190773	0.06010976686530862	0.06282890656641414	0.05056536574680804	0.03796871589094552	0.05443631091801642	0.041257163748401944	0.02888025297585052	0.04056411657334496	0.018306914660265374	0.07469734812460396	0.06152426840724291	0.06334781122558215	0.03802748913746648	0.1043175721192659
337	0.07083877142379794	0.03335548948326934	0.11904788156895305	0.07081739142289106	0.014631306537250907	0.06932551823171355	0.0638011482209286	0.016915925366627213	0.07863849102116645	0.050133188384371224	0.059441982706922296	0.025664505577404868	0.005312436667545237	0.03200149940874942	0.04847165346984047	0.06738884443095773	0.044317482759009	0.026338681160851668	0.07459259496825096	0.028965207189499017
338	0.03141409987146093	0.05935076120213314	0.09619043104728998	0.02996148773427189	0.024945813507447148	0.10771057134718678	0.013676067523649756	0.035901081537274566	0.05977491359383657	0.021018511951846376	0.032860976916330734	0.03818321671770784	0.049883605312285396	0.04836841476914365	0.04042198035908112	0.024841428878696295	0.03367340568512144	0.056416346076691874	0.1755115400097103	0.019895345958834208
339	0.05041200396363329	0.028477944171447105	0.02459601715635095	0.055586824704177584	0.032653170045708516	0.015600839976588858	0.0443074197941552	0.014036294481194318	0.059483866016829895	0.07057350526599344	0.07623535644829901	0.049290269374548064	0.008904019826290147	0.11748797525328539	0.04789228911012071	0.042099193675989875	0.0822101642473119	0.07941651742766344	0.045828233127350675	0.05490809593306163
340	0.05427591883175858	0.026585307717483648	0.0368494839600857	0.03101252928825761	0.06189164592343252	0.038388975098678765	0.05448676947676428	0.02825828485264951	0.08603213989064458	0.07086277061795317	0.07976882022093182	0.056725422412647705	0.04190196354211827	0.04754894359693614	0.045483772019504785	0.04509665517057014	0.04754108391683811	0.04280500872282481	0.017816753803081287	0.08666775093683857
341	0.09581894708615812	0.04589733637750214	0.02074265184044918	0.035636228205121766	0.024948804954500258	0.04479194740884939	0.04458271372888662	0.042465027028477084	0.023969555161468366	0.060419422669789516	0.09905499663003199	0.11158930797887293	0.009590504731235825	0.05426913563277792	0.059232470061666195	0.05577671435999289	0.06021786121286055	0.09260560294020347	0.011766048542488724	0.0066247234486670695
342	0.02187777905892818	0.03621919571316106	0.03025832629458028	0.02508378623189479	0.0613344149266565	0.019318253815831445	0.03264228173871095	0.08999768200240528	0.058011288815975635	0.13977695305044815	0.04485986447848785	0.04922439920560127	0.046075681189691735	0.06144393086591343	0.045332655234492335	0.027047085316843442	0.06406191917053501	0.06465821168118494	0.07059856100661731	0.01217773020204041
343	0.026436513572392552	0.023103775280907037	0.03673402887631323	0.014653441594494186	0.04300452367015411	0.05124006090842419	0.06901951154624208	0.062336918833454755	0.07345848445545375	0.06109870466215041	0.03071814222359902	0.05580482188267954	0.02310645709645313	0.05833410172233246	0.053012546135205264	0.04769506500157324	0.06382793527594452	0.04795584091191	0.08629843054186785	0.07216069580844868
344	0.05241114920242012	0.07834860122466548	0.06809862505777657	0.06176640509164952	0.04916348070236687	0.0618554397999397	0.026152671714449263	0.05184685911101954	0.047539368391739854	0.03389037596389609	0.06561876956174002	0.0348576267748239	0.01784250910603236	0.06641711283534893	0.057229615120202915	0.03271175868782152	0.052727546262287435	0.052855810605822375	0.05009730052178943	0.03856897426420814
345	0.043287162698655096	0.041670544972587126	0.024734605310391317	0.03781538312476677	0.021475773277257835	0.013838803101512871	0.01589937374024846	0.08231198547829535	0.04415989938003132	0.13453565601780948	0.0676214496833408	0.028280893066337524	0.041177636759699	0.01064435997922094	0.010960533424791415	0.019238143421332655	0.04542189840262474	0.16614100569801632	0.034892292244213655	0.11589260021886728
346	0.11579138493970377	0.06791432966591472	0.019342780821754984	0.045000367804000414	0.046780374595698115	0.05188102183847471	0.03963370460855944	0.06695109134687212	0.0337671723820046	0.03462786276520166	0.04285316585680524	0.02082307023517023	0.02073935827903408	0.06058712664593562	0.03286738380870703	0.11364983534827404	0.021977523989484958	0.0786269177706797	0.03209411666847649	0.05409141062924807
347	0.029505822315735435	0.05550433371106262	0.0566111280437702	0.06597879975882134	0.032054996673312346	0.048381406683176684	0.02599001453671518	0.03481625753516607	0.06904487852249626	0.04152469253094061	0.0857744872996335	0.0570105317966638	0.010665636934600067	0.05421574128491732	0.04148453642972982	0.06282600734961395	0.03686812074649779	0.08296998715852708	0.06989383256400508	0.03887878812461484
348	0.0703908817828266	0.04476523974560837	0.015705151015524506	0.0732360443275351	0.022722039765199868	0.03462780512656509	0.048863704304332296	0.07228765129135743	0.020205956237208483	0.04143060586437909	0.10329515877209547	0.05587231769027565	0.006528011217588969	0.061322368628714534	0.055426488048246896	0.04151312923622876	0.07370549625652138	0.07168219661958626	0.03220503895864924	0.054214715111556004
349	0.024585383173186426	0.0584518127490389	0.04414927824685665	0.06854489713724025	0.09903903987634738	0.019936821332930788	0.017438549684378295	0.07143906387329836	0.05885082418778727	0.16846618257413765	0.07528622919984941	0.020875488713353537	0.0337434950236717	0.020696194726459706	0.06328144772788664	0.02356877518987693	0.031451139272220735	0.05528194653480052	0.020054333044915544	0.024859097731763303
350	0.03355676741764858	0.0210068494957155	0.014661274962289604	0.0146158293524088	0.10019010955575139	0.08577776272409263	0.06304369798900467	0.06284149971799236	0.07162737983519289	0.04718174519790742	0.05085454661145731	0.06953304516462402	0.019265821380539748	0.04193957131656796	0.06844607905321284	0.036381780307202904	0.06935279341740554	0.06638765443664975	0.026619484661670748	0.036716307402665335
351	0.03329326553961418	0.01115571917090058	0.07530138179995816	0.0474915142015973	0.04938373451347254	0.04627164824655828	0.03758307028968195	0.08291222381772038	0.04015452534888949	0.0741100775110371	0.07797901813950013	0.035519659272592444	0.040630341757304	0.05411872044340338	0.046537163592400455	0.056147172741821336	0.038714774342248015	0.04023217837934236	0.07041847593869877	0.04204533495325919
352	0.04941276684460686	0.01688327581308831	0.0391235927219404	0.030007033617874934	0.16968836672225676	0.020210702947300648	0.10824975147163622	0.019145080339233036	0.050909158894167965	0.07339444131395007	0.09284327171172277	0.02917546893711793	0.022176136186969442	0.06510183401530652	0.03622539677820614	0.035960900919373935	0.010353125087531046	0.025001780425077363	0.035181912703883905	0.07095600254875574
353	0.04026657496838234	0.04836184056600253	0.030778192856837774	0.015303256663314313	0.12982500809258402	0.035798359160188975	0.04432562010648421	0.04542042909758755	0.027583328564888154	0.11345471869053757	0.06275764918168086	0.011843376504147395	0.05694501655443983	0.0304141246833277	0.01591569952205149	0.014351951883437786	0.037186738912199584	0.03556629608562123	0.16724511710719558	0.03665670079909111
354	0.025139124282419885	0.06400044049828771	0.07102737440031896	0.07384226266868484	0.08321665475418015	0.04757406540270737	0.03870425317508706	0.044125859235624856	0.04713432200400696	0.025297660726611514	0.05009599973605868	0.03403113801940646	0.08293590517555614	0.048510987496321115	0.0381958692949635	0.06492442168961099	0.034738570287858796	0.052528170169982874	0.06602990393526569	0.007947017047046458
355	0.054845408976203894	0.030159311705085737	0.04813158289642548	0.02376725243356313	0.05378242672683324	0.06414582460254155	0.05854736157180698	0.02644023238757173	0.03127329811802965	0.035304229215836924	0.05616857759210135	0.049186353749819264	0.08537202019915147	0.04761967227277981	0.0597161085895615	0.018567810795699538	0.05920797835186893	0.11228279970616499	0.0655336606698885	0.01994808943906633
356	0.0267347740542012	0.05104843391161324	0.008701316545760288	0.10511739382568201	0.07357135618779882	0.04630148671203384	0.04720937660068982	0.018204163693353884	0.04503928633779703	0.07053864459979602	0.02304624716480282	0.05278112291701159	0.050066892157668574	0.0161286717379243	0.04845909976794815	0.05083169712875942	0.05428026974268087	0.05546781306395585	0.03085219743790796	0.1256197564126143
357	0.030676937170846606	0.05099373312172393	0.01690563110012992	0.08042488141263092	0.009782923771885452	0.03568728317947614	0.038596972191363314	0.022835424479817044	0.06919069746815203	0.052605036129938006	0.07032554781782116	0.030784327624620657	0.06215427928216203	0.08352493513176364	0.06338805681778245	0.042477278086555416	0.06603624846187349	0.0707076376038015	0.047816713938458204	0.055085455209198095
358	0.04840005059645791	0.04864444135960348	0.07616757584958284	0.05335179083088543	0.03160557590537825	0.019890883911416267	0.027921644514110534	0.05196233057389227	0.03538662865506737	0.03863859627576287	0.051728333037620464	0.04982573132724997	0.05452193576711744	0.06876587505935208	0.03506760809033932	0.05664960880337797	0.05324777019320773	0.06004551863639232	0.09670505523729356	0.04147304537589189
359	0.05090921175939833	0.025488367796981857	0.02235803987838721	0.0558230653959488	0.04392557208917317	0.012690090247486675	0.03694845364524955	0.1739805126509726	0.04353530955810045	0.11641216022517642	0.023932461847463636	0.012126980016410363	0.027064668901488273	0.01694205060649264	0.052708361248875756	0.017284123297382947	0.0454292366062792	0.14865841492527515	0.03785314038590971	0.03592977891754728
360	0.04094294888691511	0.02602610592610678	0.05443319047731279	0.08107299940399983	0.041890940949483584	0.031771377392975	0.0446955955376932	0.04571854675592724	0.0566448581070241	0.04397290855364857	0.07433915508610243	0.08884915334657671	0.010991278587781735	0.05102140142775778	0.07297869323097436	0.041986010717906	0.07487472148042855	0.057623946091444535	0.021620181415919818	0.03854598662402191
361	0.04014406042783511	0.033973328376890904	0.04548810351192436	0.05293083093867444	0.20793558242800014	0.05667624834809923	0.02332598726394299	0.0443109783531096	0.031044379831740344	0.019348114426486984	0.07179029338725439	0.021655968936309018	0.01064141817756553	0.07008759595928925	0.05988730456244092	0.05062134710555084	0.022519562817450912	0.02155645219386784	0.04482469593210292	0.07123774702146426
362	0.06980582160793379	0.06279945620587825	0.11197994178382589	0.03885747818645461	0.045721029089293916	0.03692411856616888	0.018474849519677837	0.015039285709244043	0.07520800665429611	0.07529924258882995	0.029487623254200002	0.07570229144481115	0.010218134683140341	0.04264858707922771	0.05337691730023564	0.07207733886581867	0.04200783620025424	0.03859230643914936	0.03508311814963721	0.050696616671922365
363	0.06692434931171941	0.08933142207046105	0.018213671690407586	0.07406085951201768	0.06175211826375016	0.02456141282668741	0.03795610673532731	0.06616410115258804	0.026963607674824693	0.027467350967296796	0.015034492450115466	0.07084842676648388	0.060343069804129526	0.0706235492581837	0.031566916526654346	0.06135608959986478	0.027635505978999213	0.05126441930744773	0.061140726623013564	0.05679180348002766
364	0.10265842264678267	0.013216138910028303	0.022971950949344302	0.02616848061058533	0.011386508345920976	0.072623826995134	0.13079748297660526	0.009119867178016574	0.02893387147454951	0.0196897058798791	0.031140152769563157	0.11472860052779736	0.08986394879231036	0.03140175642025748	0.014828489535505678	0.150041349068716	0.015965396178213683	0.06059881244812841	0.024879355549986833	0.028985882742675006
365	0.12211367534840427	0.019688740396074253	0.07499650347788613	0.02230507387172255	0.05053681702703494	0.04514292229096216	0.03113360008502194	0.04248910158421291	0.019469458830201278	0.03495218326522504	0.04420111716198876	0.058783164690087326	0.021237310340910837	0.04562198097369249	0.01651157595603289	0.14712929396359195	0.09327712547186862	0.027038639111985903	0.02397486794586925	0.05939684820722652
366	0.040384135167447724	0.07258874276807419	0.07727552089440673	0.07721169815872506	0.014598628349560784	0.1441527036213197	0.01048645914174246	0.019243935465805922	0.04646740925182014	0.03165926475794467	0.05245739297066003	0.08804186539961989	0.025280599546843197	0.05671501631096881	0.0498230862994033	0.029374894745280905	0.03664549423463369	0.016046947491035028	0.024248902858229966	0.08729730256647776
367	0.01949650680904175	0.04226270694489122	0.051066545402396676	0.05210178541644807	0.036863674250947824	0.20857393824448814	0.062179317678552254	0.02775113270818469	0.026142804393561165	0.029118468480896678	0.03189877573823712	0.0482459208420831	0.03455686507809448	0.055494370370037543	0.03502971189101265	0.039060466987532495	0.06068801307049301	0.06245497798885242	0.027334514955415164	0.049679502748833544
368	0.02189613091921849	0.044614874492012985	0.21338321221656123	0.05228827055824522	0.08334709806914836	0.04436221261813591	0.02831006511672411	0.028461030469704666	0.03252221172245479	0.04868689203640423	0.030590393426789514	0.01784042034428881	0.04511274191852623	0.049047557975041414	0.10838265278627424	0.034469766319749934	0.02637680615978239	0.027355113473587916	0.03958450224064419	0.023368047136705355
369	0.031202214534953754	0.014740295248110971	0.03977108158236835	0.053694391934789	0.10895573150086796	0.019165204458163856	0.070025866816413	0.040910435640349734	0.015099716701303185	0.12549877389184713	0.0333426007930427	0.049329977118647755	0.04824229357533453	0.06008551799205245	0.04264885970281982	0.040817428207447486	0.029699972257683522	0.03458284531342327	0.07383296354382078	0.06835382918656073
370	0.05747731499395396	0.04920299610859429	0.019315678853654147	0.20619959911648447	0.01777627606488527	0.06657289123373741	0.03130265700816992	0.04461073583159235	0.05946402029650604	0.04953712760961038	0.03712861101177937	0.01513465728060529	0.05274341315620508	0.04201809025438661	0.01560982467357763	0.07874558727863462	0.026014541528940515	0.04671904349065894	0.024560388936281454	0.05986654527174221
371	0.01872422334684755	0.01525111307133861	0.0614179204311135	0.01308768267960293	0.02234673659784379	0.0697369092247278	0.0848873174566437	0.17732368610421262	0.023813290554266814	0.035780073560488096	0.036390741518319336	0.02603504877907003	0.01841305617387288	0.013571665363529654	0.03641569780312127	0.050130756270573215	0.03138215444048409	0.1609583577676944	0.0338497823880963	0.0704837864681534
372	0.04008807986034989	0.05165021282782069	0.018414112757781247	0.027849445062923497	0.0629764480974728	0.06410697022804346	0.05842525972850625	0.12439490339030505	0.03782408342354054	0.05432693277639858	0.03858336035278344	0.07028532285517547	0.012238298845208393	0.06313730645152056	0.042705115924029716	0.0552242133263549	0.09852822901297434	0.02518193062155768	0.04480863996794058	0.009251134489312932
373	0.0878002813244151	0.014995742312370507	0.08049720588658703	0.026879469865879718	0.043080115851435195	0.023555288150665193	0.10619569396251363	0.025224828295275028	0.010705524502316897	0.07499712238727992	0.018149946592297267	0.04029859970510645	0.011565438980194067	0.10289481588187048	0.06128539706133055	0.05615960217173652	0.08981520962814314	0.05514980247520366	0.04429299043055971	0.026456924534819928
374	0.07406680563193968	0.09833405666516691	0.0485878248377679	0.02705032148113412	0.11235277134379665	0.043226750762197605	0.07545836230671912	0.020698416931650577	0.0355783901110089	0.092815610981786	0.02576960064042902	0.02617282712222039	0.021589120890001093	0.035318655956468235	0.008773176587568782	0.07012503656678443	0.03840044406355273	0.03939591646754601	0.035068561289276844	0.07121734936298502
375	0.043966868326240895	0.02461977426475849	0.03508428013527514	0.023569371275179517	0.08453421597654937	0.02788644821377872	0.05001496277730605	0.04889145943141259	0.037730257432091914	0.05952053320025085	0.10252548729286864	0.052654672426434346	0.017778204844325032	0.05575846691419349	0.014638167169470202	0.07017277262274488	0.08349154383916366	0.029231661919303018	0.038560175714220706	0.09937067622443249
376	0.03291287362335673	0.10184601723919	0.04714098881623257	0.04604941129962129	0.16524758446581045	0.020706122196283046	0.01932313614383423	0.0281814078938512	0.023759663174177926	0.05646118750129844	0.07101768367098962	0.02229420792026309	0.04687600779308519	0.023640851652783505	0.009398616990184126	0.03608545025257578	0.06497696648240363	0.038202220364464	0.07147334864070494	0.07440625387889027
377	0.02133629034508667	0.08163095160988698	0.05093081759157739	0.02997856867218565	0.021627462524348134	0.042363400379395594	0.07619715476757374	0.06002155481653348	0.0853342667248976	0.06162315220070045	0.08392621344013243	0.11654283479779343	0.026105641354016596	0.05157436949084558	0.018175230082432846	0.022861458460555553	0.0424590021798538	0.020658847832464175	0.058565110271345665	0.028087672458374204
378	0.015114991641733352	0.21081931881817337	0.021330954074448873	0.038342570865543414	0.05267047165688249	0.02654284991612202	0.05131450819088716	0.018913329449924535	0.019477344137618896	0.008988875055017902	0.036475550837986974	0.09051141899231863	0.016347859116722763	0.08350767642667702	0.030605386210100966	0.026414003514085228	0.0300991158850847	0.049799113154425236	0.12610071259844824	0.0466239494577983
379	0.06673026113123728	0.04400282527127678	0.034631964541278884	0.03788678443619321	0.05242235780963243	0.06559163934037228	0.0144095700908448	0.05025853764273865	0.05197943642961167	0.03211075687474124	0.03522556276937945	0.13205614739217222	0.061271252009356104	0.053814501150540726	0.03259886889245501	0.012407600929744226	0.008752668059120774	0.05284154560721285	0.11964030528162772	0.04136741434046366
380	0.07374282465896843	0.11460018489898743	0.020085744540690176	0.039915736161846294	0.01475174689754125	0.1836122186968157	0.02652396825050454	0.023424886308907024	0.050146982363438855	0.03982528974427967	0.03190858864836857	0.05346925195568749	0.021618349110620157	0.0830517757228114	0.020354661149424403	0.05180724209713551	0.018667273710392944	0.012309561982269141	0.04362476083033563	0.07655895227097531
381	0.047366825686852666	0.043154212723760986	0.06429142717105851	0.1236479511722174	0.06698024447372093	0.034820347629574096	0.031577439260305366	0.024952213453525905	0.029054276172098072	0.02372265077804712	0.12181448880676851	0.029445936704577867	0.011520425615840999	0.08424068908529775	0.01827361617594169	0.044853897830441025	0.10458555377473688	0.026102724718528064	0.05018771003547864	0.019407368731227476
382	0.08031779599800365	0.0885782281418939	0.035973808119901175	0.022250992441321976	0.18264367429989958	0.011790117080896384	0.08030900638357871	0.05074999328988607	0.01503002489327633	0.02687220106966368	0.0408368458404468	0.06938622417397625	0.02307261704757878	0.022429097514896464	0.023048560265259102	0.021884439191926765	0.015019210634011734	0.057902556213864025	0.07973049492916526	0.052174112470553397
383	0.01964945062203658	0.015966455466174527	0.10065658828585065	0.02794657754620758	0.22208618120283732	0.01741901617497081	0.03148353043197723	0.0475597633155678	0.02754631462306142	0.09281897404910835	0.03489856776458401	0.054548973498467886	0.03697515192242936	0.05209223036496691	0.020618622736704947	0.03293618216418839	0.035838145743988754	0.028162572761997393	0.05313652988539559	0.047660171439484485
384	0.014572282718690257	0.0598879498741097	0.012398194810144491	0.03889412252376301	0.11918063493467407	0.009370642050315417	0.03590790782784589	0.0264138310288085	0.02259057222104431	0.11474804550055329	0.0244343279399947	0.028327859575113967	0.02856022768369279	0.07318020693334382	0.05062125023258856	0.027885685811958667	0.010144798280439878	0.07226261701065782	0.060041946320835586	0.17057689672142531
385	0.030949710916569166	0.25676544369215054	0.053420160931772716	0.11061798220741223	0.032254564979307676	0.044407988281697806	0.021043761896712813	0.008808031739184003	0.04378820475720008	0.05752802292830098	0.017355457385503297	0.030885881814353998	0.042649269232492446	0.03660908167945472	0.04429019681582484	0.04012176454232813	0.04087994254237265	0.04788742946619535	0.013566443130952004	0.026170661060214616
386	0.03160387224430503	0.024790442098478305	0.017068064554709585	0.03520396891979266	0.03449549074385521	0.057558843795506104	0.08196085892902773	0.04481550091364634	0.06220244532603968	0.03560219880513477	0.06978610364165563	0.060666960297776316	0.04705297241243615	0.08349504300145957	0.037537204970336684	0.03092419420344267	0.04742702271386657	0.05848896346352928	0.08153214154710575	0.05778770741789592
387	0.0654970475556231	0.12646713803656845	0.059562678532351684	0.0373761000281358	0.014064138316899073	0.029664848267009932	0.013354647268624632	0.05420921849822646	0.08369961396468535	0.01820333539520256	0.03761407943409772	0.010326447541248531	0.030723675686185805	0.025569790474353135	0.04320197963095875	0.09585539480884125	0.133440919426059	0.0474233015829209	0.0649366415819575	0.008809003970050392
388	0.029840685436693343	0.021834282954207175	0.04644389019630115	0.09251596782152	0.06555683378458603	0.07478941862761192	0.04598518402714701	0.0349693171102295	0.05012048134372973	0.01631280915287642	0.04690495116221799	0.08175797001946297	0.03364899794851054	0.046486419708078305	0.03633383525710948	0.05246720179936647	0.06428212903388773	0.05018234015715411	0.07271217063087355	0.03685511382843658
389	0.06793043834099226	0.03505684492686587	0.038581547357574866	0.020675099487795872	0.039978449744233	0.059540097594680944	0.04074827690077803	0.028594901210381666	0.08588389262014857	0.05493838819945752	0.02828433715650483	0.028599704247561	0.04702727770737746	0.06663438794893291	0.03724097544813422	0.07353776645724139	0.07746533791647887	0.04739748474110373	0.03855443947052943	0.08333035252322758
390	0.02358912602355581	0.10491486350171171	0.015285830187065386	0.06267514220051436	0.06290981908144663	0.025300433557580302	0.06828431519783579	0.06907069711092755	0.05362770756960861	0.16225626834337137	0.04465612311853887	0.023766889577433857	0.037676456193839025	0.03820407964486537	0.019623640289032466	0.05455337559780978	0.012011347135963978	0.026890211268997884	0.07703750582531026	0.017666168574591024
391	0.04374800392722249	0.04981428529551965	0.035697193524759016	0.034833317873335684	0.22083573515503066	0.028045709782153223	0.011447873651179049	0.018729420824101676	0.022989862736007075	0.04598162937298478	0.03578897655291736	0.04328635445353531	0.05275013995039403	0.08709101116145876	0.0324432248934478	0.0276140754293866	0.0509627471005595	0.045794825551309475	0.05301686616119322	0.05912874660350464
392	0.045577815694760916	0.060357496263632175	0.05096315509154615	0.042032483161418506	0.025010469718878825	0.07318819184500842	0.05474190756345704	0.03812617908357821	0.036658201406895276	0.0430057224315643	0.08903742119947783	0.055153478089435874	0.05195401697241876	0.03758294908338002	0.05647078941677169	0.050520207972006674	0.055953536148948796	0.03916321326252605	0.060164280957283926	0.03433848463701055
393	0.052643102639966716	0.017003268374054133	0.09415987860655979	0.03210518848035491	0.025205492822755738	0.07525404713378497	0.08949180722450532	0.016085224270402786	0.02249732833195874	0.02930806128411252	0.03306446928152739	0.04019135079020459	0.09202685523655939	0.06189768208235526	0.020090980310237826	0.0877007937831071	0.12369343186496098	0.032418982478898954	0.02342868394884831	0.031733371054844535
394	0.06042030590564742	0.03721075569225668	0.07414913625264714	0.0423244610845645	0.12672985443119383	0.055895798021313364	0.04545185255774076	0.04265267927882565	0.057267586758792365	0.0476128067830811	0.029450868478054264	0.041982688288702344	0.025513082145556195	0.07380697971614969	0.04061381773384925	0.03824385247606076	0.04476828118509018	0.03716265859004349	0.021224226895160028	0.05751830772527099
395	0.0770550885768288	0.04810061006476105	0.06501766018499534	0.05625819079648343	0.06782206346073977	0.02674583795717764	0.08176638281859773	0.06339885138729388	0.00861948714840399	0.051682416054147244	0.025789016954880548	0.03184993978723227	0.051402174555997854	0.05602576039457918	0.01322348238797162	0.04706693861576105	0.03421788075506286	0.04616034836058692	0.08295713783794005	0.06484073190055877
395a	0.03685739548371657	0.030591300814612612	0.036858447664971185	0.05239438166496528	0.05732487434848675	0.05003363312883404	0.03313354836508894	0.07635727007338039	0.023277349966499012	0.05826112897614661	0.07365591302804393	0.0849048849248014	0.0446329757805791	0.00973449755576577	0.039047320668168274	0.05990542781261572	0.06667961140019985	0.04622269850312591	0.06488959299044024	0.055237746849558414
396	0.03342677355179189	0.02372408864874104	0.01638529572721719	0.040438497993551675	0.0608445500173582	0.030595357913695973	0.07127050634274909	0.03089953855687329	0.08108959035053635	0.020436221917666034	0.03663678208661574	0.13859187965949232	0.08253129534307548	0.03688915902756113	0.05275386446382046	0.02714776076308761	0.044782091515481695	0.04040474016667621	0.10368242516334905	0.027469580790659524
397	0.06849911631835068	0.040366240294487855	0.10964104133183103	0.0804647972152439	0.052677079644138265	0.025131940866040616	0.06886781938802128	0.05189899022947941	0.08033681887988085	0.04124076876578155	0.015483290931951995	0.049114698785777455	0.02924881008801051	0.03411538700377533	0.03286560323578387	0.04852168433759998	0.02636949489861969	0.07155213096887275	0.04253621758056606	0.03106806923578689
398	0.03556309123291617	0.009506818165078422	0.04800086404380964	0.040355174884204266	0.11268729022770375	0.031589651116942105	0.07381099311899683	0.03963275096692535	0.04330085663726448	0.043416192137848544	0.08247952139915112	0.02548347325639736	0.040919444134641415	0.03828132760563332	0.04360685727218953	0.043423321767809935	0.04174992752845634	0.0453614344690021	0.044813837754360694	0.11601717228066862
399	0.0448340528250052	0.04172579807163657	0.0579832761408309	0.059433934216916555	0.039843088756090404	0.0556422050770057	0.023616307129348563	0.026240728498958806	0.03651785330264083	0.052842927582838296	0.05236907469162903	0.020797485455099223	0.06938154603163729	0.07289810027334459	0.042845466180162085	0.07966887583947206	0.054874572669729366	0.0615006937761716	0.03681039499438783	0.07017361848709507
400	0.06272070321946221	0.04061406935613851	0.043472416535634884	0.022052671877443166	0.05050127007980045	0.04930152185960776	0.047326242467225305	0.02563994292059877	0.05071876625891769	0.0343444139946259	0.13963729818824186	0.039062274082626955	0.052111791841455944	0.05012038365774843	0.04307968488948066	0.04117857173356556	0.054751190604178136	0.056099238344440416	0.054241127904688824	0.043026420184118556
406	0.026622416146503663	0.06709952310704709	0.01770636470970285	0.0749290321453589	0.019689098248023992	0.07029661979012712	0.05457446156765991	0.060359086344908726	0.057772876035040055	0.07096008544879799	0.037757274017596085	0.051899915470415725	0.055312464520377	0.030519543198301677	0.08526558935651239	0.05639930674742892	0.042558883819561175	0.073603614310031	0.015394210107375178	0.03127963490923054
407	0.039972417640714235	0.047098625071014456	0.04413907746166833	0.022540487513297073	0.06558761234689146	0.06331164315838048	0.07357063833806188	0.018669870531720232	0.035145963564494176	0.03559683768487936	0.026236295862203923	0.05597801392841544	0.06332789353741089	0.07111895922324903	0.07315869050050017	0.025478249485924545	0.10135209091666472	0.03544576765209991	0.04676855242178192	0.05550231316062776
408	0.05796215956732591	0.02826335031883522	0.09020758298174683	0.08382169863270994	0.06256763825009405	0.04467597006044152	0.06450646889553761	0.030041081646308674	0.06373007248453512	0.03120600235185565	0.06589992433463462	0.05691793526460963	0.06688504410992792	0.02851853128944804	0.053173524948988304	0.05966715251208849	0.03515016462502114	0.032482623750306826	0.02101211478174205	0.02331095919384251
409	0.028673487356711547	0.05706051256021694	0.07754866507617057	0.021680779399952905	0.018193099063684003	0.05228855630904384	0.039027455307605215	0.03518478712547832	0.027426780448607014	0.03715267200908263	0.051120541669795815	0.05571329294855684	0.0925642725746799	0.07600444829640883	0.08920710044172721	0.044479066056981875	0.055137880963524774	0.031104536352835596	0.0590618244397349	0.05137024159920129
410	0.06331594901954524	0.02632696101074029	0.026314699440957417	0.050117846545284735	0.02218224057281579	0.021434342101393264	0.07974038910223878	0.05822291486638834	0.0423474445462311	0.0450005984448505	0.08860945945655237	0.05634806219956622	0.05404183391259139	0.06973659776087014	0.00811445062346705	0.056350312790202736	0.05361682343190633	0.0328809715392384	0.11386447306129778	0.031433629573862115
411	0.038430570720199154	0.04898551528755508	0.04179286681948857	0.10139825715762801	0.05068960816162646	0.04451571637675634	0.07001021299902216	0.0367218700643372	0.07493516146026394	0.04949024534072132	0.023500304144232747	0.05606407416880311	0.04922840337107415	0.03460109208537308	0.07738881796848517	0.04876942749673679	0.0378671890990946	0.041906020097454595	0.029099589929189675	0.04460505725195786
412	0.07054066520222893	0.029424944761612556	0.11690509634552591	0.06385240571220892	0.01718398988953916	0.06268007193319382	0.025871097626459845	0.03798304802629782	0.05217431602688107	0.06358618367840908	0.03998878333303666	0.05520398215210688	0.025009689285175232	0.04974959285712639	0.032382562282623734	0.047954639448043374	0.05671955123932805	0.04580690370758619	0.016045219388543145	0.0909372571040732
413	0.050903236084788514	0.04718482396600056	0.03689580973046735	0.06306419053057594	0.08020223300041171	0.043635516512902595	0.034803291317193126	0.07505114337160562	0.08171838393500883	0.035814232092896116	0.06500168074838636	0.056497990705121216	0.03091711849813971	0.009454588322170816	0.0218271320927806	0.03506870794780539	0.015677449600691205	0.09549845948988288	0.06432067029997143	0.05646334175320005
414	0.06967882307457149	0.015512576454291252	0.02842952668334018	0.026292552035072587	0.0647203771621307	0.03222489097448139	0.09494690894831438	0.12476813967738712	0.02992601080449784	0.09999065740299601	0.09936062935807904	0.03256337783443296	0.04884364545732138	0.05321697296123901	0.04701468131973726	0.005730730548528109	0.02866655617509392	0.04859529982971956	0.030035650801487884	0.019481992497277875
415	0.07872930044839958	0.01710534300959563	0.027576627465468767	0.02334320518068373	0.05099779468340966	0.05421772208914683	0.15189713493810975	0.026120159493139453	0.1421143404881157	0.02576673156861948	0.02487377274215669	0.015909285534516468	0.023362863988577197	0.02752546097478737	0.08525015678299425	0.030039020992575938	0.0774024402368692	0.02245845283960602	0.06277513071652924	0.03253505582669904
416	0.07196898322368842	0.0998989263769095	0.022806144117280373	0.01056286337243296	0.09931942933829314	0.022425805078857122	0.018094337639796385	0.13160478291695393	0.012229814327295101	0.15615741679887757	0.10683853060238396	0.012921671331483368	0.022499304065629066	0.015451760434112043	0.0354800261770018	0.05818766717474276	0.012139555110645276	0.027917533663612642	0.024569893380173412	0.03892555486983117
417	0.06673106930032414	0.0361380566779997	0.013728574108101691	0.028056982011948537	0.06547988432841781	0.03508695853311557	0.016945346600594897	0.04227866545320568	0.04059690982216909	0.07595593389455609	0.02124960970762923	0.06864319924466328	0.03913299816033811	0.044169917390833216	0.0932858144159886	0.09378336780358891	0.06868997602265936	0.05223221057265475	0.07859686807052481	0.019217657880686558
418	0.0503222370535148	0.16534024071113418	0.04950300159474809	0.026856558331582847	0.030645355412483394	0.08072335524989474	0.044717329130134854	0.07549499966499315	0.03548130306777698	0.028232228269301617	0.031027251618226025	0.04347457727706651	0.03947657053281086	0.025183314680783848	0.023744220164628165	0.06185309495262676	0.06863409244770091	0.011138227053688797	0.06152531952337109	0.04662672326353238
419	0.04315052810045688	0.07318928987332844	0.019034925247902665	0.0387727986602658	0.0770829004233699	0.03211670331595741	0.01693924255593134	0.07414031460689113	0.04264865328655149	0.02659127866293681	0.034641389268383775	0.10714281026351394	0.018226662590635483	0.04227863801439844	0.1171194538735943	0.05540419919195	0.02294392325313967	0.08382043275098598	0.04480100468280141	0.02995485137700508
420	0.0727064887656597	0.0601571287758197	0.02425032037217185	0.01720376512134699	0.018440150636471937	0.03995662345575089	0.06278604820293064	0.16151767817731602	0.027220991596268847	0.07176686086552607	0.07369565239248606	0.14780132015703917	0.013523792152174337	0.0202411554160977	0.03095031468093502	0.020719157177903177	0.01491749971331965	0.08186383370352596	0.022282782711992383	0.017998435925263904
421	0.05446421381446552	0.06584844411495049	0.016445354349455956	0.05063001084787536	0.052468665189209195	0.022199303688589606	0.055619779239830656	0.03974231883661209	0.20895526702967446	0.01843101177878998	0.024187218716166935	0.051542989739135	0.03579941508484552	0.06999816866456215	0.05936095827787309	0.013695776205948376	0.0446710297456411	0.033738450284393595	0.035915652405978556	0.046285971986002324
422	0.0194522921678365	0.05535214982921678	0.05754451463428058	0.014191136443121113	0.016306433947513882	0.03923088176140901	0.06560542347197125	0.028461615979885762	0.03734016350946754	0.021748145704174455	0.023827821294508236	0.025176873601412984	0.026029865690675693	0.13599845845496952	0.10658586316465544	0.10813734540414723	0.07505747221028669	0.07609453811806212	0.031074488202460247	0.03678451640994494
423	0.02958825712379904	0.024812346179887423	0.03056966623610108	0.031535505320773066	0.04475351611965315	0.02756289423831289	0.027902704539353056	0.18216132939132773	0.016199417042360907	0.10989535366141759	0.029733401017062892	0.056262213730439554	0.034205735414828166	0.04986040325296913	0.048222607924598364	0.0622602296047555	0.027169070619921888	0.060252174795867176	0.07364458962050177	0.03340858416606966
424	0.042625332922130464	0.012159787216802265	0.030231532640978925	0.043529641507201317	0.02686234869048665	0.0379626511820527	0.046143686623595054	0.11984737608863556	0.027427270298593986	0.0780104701971986	0.035678109991974946	0.08660906232029757	0.031549718978914135	0.008993144794457567	0.058390541411821595	0.036450251136341594	0.07458929810782661	0.14727709306812725	0.024604066077657596	0.031058616744905645
425	0.11456559935359678	0.012200541358054092	0.05216144186293603	0.08652435437090578	0.020469652495246196	0.08266480592358218	0.033394755016851824	0.025309693314127996	0.03906115304498519	0.026802726951548925	0.055782428274849465	0.07519966235079265	0.016502029570801893	0.056646992222050906	0.027555095856683864	0.07192873780584501	0.08776008999771405	0.03022924351598233	0.05914719739139764	0.02609379932204725
426	0.07444158367834791	0.017578150204014008	0.01611585092695384	0.07192057223904012	0.07813491576227725	0.012819440664301157	0.054600713542379914	0.10167731495007601	0.019896695318838774	0.053092058452458596	0.0817137265734686	0.05312191740490744	0.07949657103418308	0.02888127362594426	0.039798525778288664	0.05046627369773526	0.01922634257034002	0.034786230634083426	0.04982119118349015	0.06241065175887153
427	0.05226072727605013	0.05954887425158206	0.024121037016575003	0.037657483203433845	0.041530016213437645	0.05440381060852233	0.035580492074885776	0.01037573362195091	0.027326357606442166	0.03423578075403858	0.034588968627779874	0.03319683564126449	0.024968063599749166	0.07104748443447291	0.07677914876295412	0.0497613301950914	0.029675366887228778	0.055677107969495966	0.22311211905614992	0.024153262198894934
428	0.024588867904281143	0.028202248146339384	0.032647237437372745	0.020683242404694727	0.08461889987315105	0.04214124091900355	0.049662441182605474	0.026668142932895603	0.02284701119331857	0.03862490321143989	0.0722471033400526	0.04310748891856899	0.026160199828867088	0.08916587608827911	0.03415718551075254	0.1271251194655522	0.0743809003507807	0.053083732144131944	0.025001347533169658	0.08488681161474307
429	0.0918555637032471	0.01841425337980658	0.01727089983371399	0.04052363234626035	0.04047255883933456	0.06141076390568937	0.08292974157292822	0.0543268309256496	0.05426307264599279	0.034870434345180355	0.051764382228762756	0.014176424169916595	0.01296278134271172	0.04789623135422238	0.05561850029059819	0.09688051900278824	0.02442069735089643	0.11835108122651918	0.057668802091100396	0.023922829444681187
430	0.05594207309343435	0.01706323429255276	0.020061489759460937	0.10494081617698214	0.10619366411142905	0.07079784619215698	0.044563033231350815	0.027437005242963313	0.031017207728609986	0.07441280438869426	0.034828631522901436	0.042884366294049986	0.05286456603211582	0.020451796549560575	0.05533641103069465	0.05142408361849755	0.023094492715353954	0.031530736112820444	0.1105186659374494	0.024637075968921607
431	0.028762165597304237	0.018833899691553427	0.015585952518696305	0.01962231985597178	0.09107349655907081	0.09735949523468523	0.060848253842842384	0.016033144011726966	0.11386241528149699	0.057217857715750435	0.05664089402186263	0.05398181607710338	0.01828336477093001	0.06539845782071532	0.03054260109814696	0.07363453204628818	0.03495602916896084	0.059075480505526766	0.05758594430226759	0.03070187987909976
432	0.046081929078997254	0.04859073083753171	0.06898158130987925	0.06295448485840584	0.038441730955802035	0.025806701173570146	0.05522481733521217	0.04680371413680628	0.047732028195209185	0.04811084289422435	0.028814112568235246	0.032554723717575514	0.021270254892201627	0.06653107713192746	0.07138447838805033	0.04697646281415373	0.061271474571536484	0.058656831778620064	0.07519341615892183	0.048618607203139486
433	0.08930745097344715	0.01913965023713074	0.02908335557501934	0.016982474258153867	0.13062839774486815	0.031860705059032435	0.048588309726085605	0.05270370599203326	0.03184974262737889	0.11174943811614713	0.07599821605237639	0.03482780143616718	0.014290660038127168	0.01911331966725649	0.060718717613901706	0.049115904026245834	0.021655281561090242	0.04808963709660996	0.0657708019926923	0.048526430206236225
434	0.05551928336108384	0.013357578618046517	0.014200011228877355	0.025545357021516495	0.07201915406720401	0.02624745593894459	0.016728080828124554	0.12926317475989493	0.03037320677262536	0.15171509960657453	0.04188079492678351	0.014889105888429165	0.019877346741200945	0.04197251390196863	0.014786390527489644	0.02400591737128811	0.08061253251254236	0.15304284452523298	0.02725601281247263	0.046708138589699806
435	0.056662080925010114	0.04172943469633731	0.03507031301313916	0.029827253215184295	0.04147103649858916	0.03735769040775776	0.04628186546968507	0.025920237705089118	0.022115117153773237	0.04567009990032727	0.03047843902951213	0.025283039377338615	0.022983393983535952	0.05672322923943409	0.004547343541565354	0.06040727703764602	0.07159635877363851	0.03347150020942074	0.12721367503264117	0.18519061479037496
436	0.0839112264019436	0.013096280611049529	0.023463470218115613	0.013828231011123102	0.05697763893699884	0.012701272155973314	0.021648370552215208	0.050998746822995406	0.04294611858828295	0.11941606551765026	0.1197849107504071	0.0527558972761553	0.027079664828509833	0.04477217396644644	0.033700305113367184	0.03859826248384486	0.03907717707670405	0.05282815527714075	0.045656253432828135	0.10675977897824855
437	0.027426267100545108	0.057794091498069994	0.02286436030767784	0.03382589446905068	0.04985210693696463	0.05906624753667632	0.042001955274869905	0.11490864154571095	0.008430743695645537	0.0224891985323727	0.03397945450369916	0.053628142122673	0.14541934796616365	0.04552593964105693	0.020724614327353914	0.020237619677980677	0.05239441033490557	0.11189203261859353	0.053421485827904895	0.024117446082085034
438	0.13223778979172293	0.01230363887520997	0.029336500639000552	0.026905326570502045	0.02713985393525366	0.09240818218299351	0.0639433990358592	0.05600214056672346	0.007209800952752548	0.0223206227611303	0.06129474975144908	0.032484944691693315	0.11738440994924493	0.026807470254723034	0.011468546923173619	0.03482307460123683	0.10427309440188554	0.08656407999077292	0.018732906813220946	0.036359467311451586
439	0.05481907437909726	0.07869900443506868	0.06512953134187827	0.03179500352579418	0.0560529884261804	0.028163552356092494	0.05240566585604023	0.07889129981440088	0.05096600342612439	0.0569992002007984	0.029855276816508052	0.0678077990357441	0.01940103919930513	0.02558203155763413	0.03208568524797039	0.09393606964461283	0.03748603373172315	0.06441395512671629	0.039219806815859466	0.0362909790624513
440	0.0572817763937526	0.11092734892002457	0.04602836674027119	0.03786121957117088	0.012424624881479846	0.08884778954006727	0.07643588865915672	0.04523819099497475	0.026816091405891383	0.04848307059831283	0.05428267240944225	0.055606052982909014	0.08261095060776204	0.03370642412633734	0.03391560437206493	0.04841571383407984	0.05115713250671805	0.022468796475861155	0.011059783360330084	0.05643250161939325
441	0.04197339451808611	0.009706309106151109	0.03281914828460677	0.05462808294152206	0.0333579120827681	0.139172591105228	0.06545206523311511	0.0531772600533292	0.047247127001327556	0.0340454021193621	0.015341276116896108	0.039861623299387965	0.03530015046965141	0.04726089195672236	0.055888579442429455	0.056700030225539856	0.06809454409149167	0.03067597553769815	0.06053212844219388	0.07876550797249299
442	0.044848299591197974	0.024519905349794917	0.027482000324745973	0.0423636676809944	0.039817975952942654	0.028510979062435014	0.057990144794784884	0.05801001323869532	0.08012075408199414	0.02750771914468574	0.10996250543393146	0.053085157026122286	0.06350625379667098	0.054909286951697334	0.02974838974423211	0.05126883206373825	0.05448290816001684	0.05644741724277914	0.06613387769028557	0.029283912668255033
443	0.03336554144070803	0.10458772828620436	0.01029486290805454	0.040470416298770115	0.035535392138287256	0.026947667372856688	0.06334492693034653	0.07542994674749035	0.012647603632183233	0.09162569354294109	0.06231405857595807	0.019653565352707805	0.12088039529977838	0.053585156541893136	0.012566959223994256	0.020062763661255957	0.07510636025175574	0.07745103759741194	0.030828597778843458	0.03330132641855908
444	0.1119530448132844	0.02157872224846577	0.028796780478606673	0.04942505829149494	0.05075480156010584	0.05915044762304285	0.03723280956167477	0.03912975365789241	0.05965113282538189	0.044066394509396686	0.035929202102461893	0.045758674764597496	0.027417055007173764	0.07204980968656088	0.06207938898177248	0.026490221895915364	0.031605761685876484	0.07011794392821508	0.05370536484349582	0.07310763153458452
445	0.031149325256130317	0.18686523487351933	0.04949637682102674	0.03140461605869854	0.04783898945221218	0.05970821224067107	0.04409890952928144	0.01888431084388114	0.02973670227433474	0.0552373468263464	0.04910957480963543	0.015200596660857622	0.03423541345179508	0.04254839085499797	0.018061580940927698	0.03859134369170036	0.07788910881944072	0.038516331467744906	0.07606834724140119	0.05535928788539718
446	0.06106891569093916	0.048076951000617686	0.060508130271884536	0.04576372989335298	0.059777222570210516	0.05473487261313525	0.03740421146394744	0.043797435766797135	0.04891555562985385	0.046103079471154426	0.06056295651355033	0.06437221016577882	0.009125184496634001	0.04475084440452034	0.05661503637984915	0.061868725263985916	0.08178123838430205	0.03540490464578455	0.05087811680126262	0.02849067857243922
447	0.1376288216820443	0.06554651666317446	0.010173263509252012	0.03198727901644508	0.043829156265894884	0.09754804614847712	0.10326480495965945	0.02737411942331256	0.07893323473229759	0.015825560425130215	0.029261547942980935	0.09304145075581804	0.007835520746873223	0.041661864860550055	0.03171211264829412	0.08785651980443963	0.016963346673125143	0.013008933802809057	0.023425565924290324	0.043122334015131776
448	0.057606740073741836	0.03500992396260638	0.020774539789120094	0.03805422068427728	0.0421967680639861	0.05142821004252096	0.03533996681379108	0.03284325985929951	0.03404677134528546	0.06509507668223799	0.048365541526839306	0.05738777391072066	0.006825762265588827	0.04037374973465917	0.11915608091574374	0.021198804047891717	0.07932954684147091	0.0473340804918942	0.09234414391032073	0.07528903903800405
449	0.023340092970499764	0.019704723274998632	0.07833616722970257	0.030975672216518955	0.0386539589995532	0.021010620266685334	0.04212035545523231	0.22901085066652535	0.02425344049817253	0.04335352226289337	0.03358311299350237	0.044964080498088636	0.01360753530451522	0.0197951439290819	0.05936885342927899	0.01731079368454422	0.04752117930448128	0.12253816043925149	0.04320778677947139	0.047343949797002446
450	0.0499676033551783	0.08022024326115816	0.04726612119450919	0.03401071322440061	0.023519602032258148	0.0923737945337493	0.021055355974537098	0.011405878865368353	0.04167854245539715	0.010651984754428268	0.033513228251704455	0.034022814306202485	0.036722689366783065	0.0367531955716904	0.014436261701509053	0.04794239200559761	0.11297684661428561	0.16289027323196678	0.045303246749503104	0.06328921254977285
451	0.11200164350262741	0.04136762270701821	0.03266858556665401	0.022480401854561932	0.031195908765381267	0.18959518988514423	0.06088135287140342	0.0504247260303248	0.06740879899481625	0.012526635327795594	0.03610139618435787	0.03363198280473579	0.039893140661727104	0.06853678767707942	0.020389359420177815	0.08651083061734233	0.017232922108385295	0.01113026005932674	0.016696494490580027	0.04932596047056046
452	0.04312605022673355	0.06492160206646025	0.03860790098615852	0.042775471815468404	0.10004511948193712	0.03133290855168531	0.023064123278124432	0.04827784674814993	0.031137085862335073	0.16746203511616994	0.08067711661559092	0.023431864363357258	0.022603888502151035	0.03081904087958693	0.05589531793467258	0.05821006640120518	0.014569968222348533	0.08086387189544143	0.020973749957251646	0.02120497109517195
453	0.02485400638963813	0.021340324317466842	0.025952661834946714	0.054168566204078845	0.07537810743211662	0.05716019445229615	0.04200556354061588	0.1571974875812331	0.037803253684045704	0.1195558085393608	0.045008198500859874	0.045043026727085184	0.023306952344383496	0.029879601404142232	0.008117834015074746	0.04515762712385885	0.0428674923143312	0.08831239582214757	0.04456019039607641	0.01233070737624166
454	0.062247526351835586	0.01486630703670078	0.020866214840219048	0.03459120512214651	0.05043268760665199	0.046451511721522704	0.013023251827850675	0.23554092717968983	0.08731646845205744	0.14001836160948256	0.05483350923999624	0.010791015723129238	0.025131828491900664	0.02041596335055376	0.04154957796454886	0.024032573786925117	0.021390106340171914	0.031413677555215486	0.04161339964835615	0.023473886151045485
455	0.05121992115241237	0.010690119291058366	0.03834819402902781	0.025826172158956592	0.03918516596728793	0.012629628557386457	0.015821835972148507	0.03778266678544949	0.039980463432474946	0.04965033340469249	0.04857141233249235	0.09736692246082038	0.02491760395998677	0.10515072306756904	0.026953495738549212	0.10041975583471044	0.13403619078890303	0.05748916853434289	0.051926168196438006	0.032034058335292936
456	0.0751388426638785	0.055433249625112584	0.04851335814961526	0.03161391300271033	0.03859699842715462	0.04807026252525864	0.04793071131157126	0.050051861763705234	0.0491825727475391	0.023169559016618387	0.05627686960140717	0.048510361418411516	0.043213658156585226	0.044793758762225556	0.15534802177405027	0.0409010198461631	0.02770162727341807	0.028250142799455966	0.05131804261435799	0.03598516852076125
457	0.11568845666119883	0.06171731121919406	0.11833070444718999	0.0457448200739844	0.045478448336635835	0.016914387583975593	0.04886258124630564	0.07248904038047953	0.06190908956528922	0.040050810600765985	0.04110534916998044	0.02312881310357695	0.013816546526886322	0.03293896968344702	0.08057532183240075	0.027197847180472474	0.05028376348734445	0.030678009631148598	0.03768271841948126	0.03540701085024267
458	0.020638538445276713	0.037193546024278525	0.049065221926821154	0.02169503939497177	0.0486530639273923	0.22685857929626035	0.06262503323652566	0.032975461735799134	0.03185332439632058	0.026227754377861158	0.0323852855752461	0.04469821589438911	0.027844689929017896	0.0934458397255353	0.012620997402297664	0.03223944419814797	0.060376963416793675	0.045595162723784395	0.0353283584294299	0.05767947994385065
459	0.04132026427514194	0.048116966477626366	0.06829220421498418	0.12246211705904855	0.04313619074221879	0.13833146106987865	0.01768394282197342	0.047410878946069275	0.035592688149938476	0.042171111687947495	0.041329246149173944	0.02769886709124944	0.03645901375270502	0.07362224609460527	0.042812329110785245	0.020226903639844567	0.060008102595806335	0.03439578068438243	0.03796634933324695	0.02096333610337366
460	0.05617651643069744	0.0684109481847589	0.05885872765979284	0.052704868022758526	0.04338868597645403	0.036995566488832836	0.038719631320340384	0.05285873534972207	0.03339670006289874	0.07506392882206053	0.048337056366165504	0.02339642573041601	0.05479247219078827	0.03294385827024749	0.06323567353659769	0.04539211943400265	0.07745051763568211	0.0711240355072123	0.029990213544265794	0.036763319466305906
461	0.03754443167078503	0.05122670213214299	0.05330802058687092	0.02956635036818268	0.039786762336311926	0.045394368146597835	0.04464945066555633	0.026634881223819712	0.05531489831379957	0.08706188243175156	0.00890108419926697	0.05686970248042053	0.047713775917861745	0.07567644463137475	0.0651709069047482	0.043960198155761986	0.04610571116401826	0.05465797791061025	0.10637732005951471	0.024079130700604082
462	0.061856907004619814	0.036237049944317465	0.06102492292568265	0.057019242254353404	0.09449748443041509	0.028244406392612637	0.038260026216635	0.09970683501231994	0.04172718628502156	0.03711143813035737	0.04545076985723103	0.05701005832241509	0.03600363897117429	0.019959986607773525	0.035784766972078184	0.05034694667272904	0.04942884350259031	0.05221695712860694	0.03852266240141612	0.0595898709676505
463	0.031348507014261964	0.04570374764039558	0.05180100622916868	0.06257159731988847	0.07527345501626821	0.03702019170175736	0.05004584597946765	0.05696645970044797	0.061324318672531436	0.05922844868873251	0.13225281139803421	0.054780540338005695	0.05655230357671661	0.045867944665910376	0.04012295590871694	0.016382811165142907	0.03801997263431607	0.024575445642033462	0.029153473921494037	0.031008162786709818
464	0.03819807828574327	0.09170639817749295	0.03703403762703619	0.0354607885839139	0.057673898569731284	0.033963860349988044	0.08710277923526705	0.01914385715879114	0.03452285912313822	0.05980443272865616	0.04794988784368386	0.06113748619597607	0.052021179682507114	0.04166606726443691	0.04229577654696949	0.05664968350197546	0.04649911584661254	0.04450591502208836	0.062322126221607904	0.05034177203438408
465	0.019227923412898678	0.06270482482973495	0.03933606019574298	0.04203844474613145	0.13944839259493402	0.06244161995920768	0.034068127945714274	0.04804833073617266	0.04622852209852347	0.02783935436961591	0.031098781542587977	0.03346282204889796	0.05702864752886674	0.04212595098589125	0.04925229486194777	0.03748091164191046	0.0617268977876824	0.05387661853171098	0.07984097191804217	0.03272450226378623
466	0.04953575907968656	0.04077664666357253	0.025318320718609448	0.15636317360393753	0.02315316939515092	0.056212185839350226	0.026615958829399197	0.007288945308467926	0.07290509535036811	0.04182942847613524	0.026470702846940326	0.12164111338647435	0.05925605832558631	0.056920697322613276	0.03522841204812216	0.043252705223970137	0.023726553563177145	0.018418217715316054	0.05020278351839653	0.06488407278472602
467	0.050728628417333846	0.040826873469733654	0.059824583810418074	0.020689993097086138	0.04823353232934112	0.017541595846568482	0.04912739197646447	0.0746880940404506	0.036339718713104596	0.07890579336352037	0.05567263856373912	0.04616619340125716	0.017232225992685705	0.012335945397152593	0.044067253781276336	0.038657688607661854	0.11166089982150738	0.10348935282907092	0.03976929660581064	0.054042299935817
468	0.026500923176987237	0.07139953287645964	0.04485632327784731	0.06321937790958491	0.20203848989174097	0.03255841639955259	0.036677399833067156	0.06526741693809304	0.04044872945427255	0.07358481119961141	0.06919283727459982	0.008150014401732887	0.02227317692374562	0.02634857236795818	0.029066314318288745	0.025700838483628332	0.036086063383913174	0.05190001881702383	0.03525396777333241	0.03947677529856015
469	0.02838173666838494	0.03805961386557228	0.04440803900981275	0.025042619261105525	0.07278668086226071	0.015920229227820656	0.0555210991934434	0.07509820088196326	0.034539982179879886	0.04307659705850615	0.06958569749438767	0.026392650311457252	0.06073601003279116	0.03271968803584164	0.20280548581341565	0.04783845236864168	0.017779973881334628	0.04464703140747666	0.033000972643537366	0.03165923980236672
470	0.047294026902500265	0.021702450183315715	0.05827727198873119	0.07083202289080182	0.04018584792435926	0.057733868264086836	0.029094965100560127	0.09110369639106972	0.024893427840347867	0.015105101657646643	0.03445868731666575	0.01744671277728211	0.21783913187211107	0.05218055009165789	0.036349632710077844	0.041639410659411076	0.048796191627233323	0.046733519622607134	0.0335789878294063	0.01475449635012809
471	0.03207348986266931	0.01543630447952543	0.013576724602725394	0.0823143991470213	0.05090345949552632	0.07109532393071107	0.03856992612607286	0.06193162129715181	0.011265012733705886	0.07670197018254762	0.04272075757470252	0.04717322774837097	0.013112200923482416	0.01996000898682012	0.01404563418635639	0.08324309224372753	0.12023563735502002	0.15713774811498843	0.01617126271100337	0.03233219829787125
472	0.03667898165253741	0.050999947539169345	0.018419817765518598	0.04197296493461604	0.03244852562273241	0.2578657891296184	0.08387008249955356	0.0290694321017717	0.0524407748414515	0.06115474746386115	0.024772369790288472	0.03452692428980147	0.03278426734817157	0.01579960115778842	0.037433340983005325	0.027364294123479887	0.053486682982370595	0.06713712643866912	0.024984709853115884	0.016789619482479128
473	0.06624699742153814	0.017172571548512566	0.042184527103777986	0.049912735140828265	0.07863716125880241	0.19397857210453032	0.023108414211724822	0.04546258181023434	0.07277080306573352	0.025408664099872233	0.05253924589501987	0.01713019279217172	0.04264950867974821	0.060336936294268104	0.01893133924456626	0.055077669840366744	0.021421413863541114	0.03611061442506359	0.02277061509284603	0.05814943610685375
474	0.038717124021036366	0.03754022333452105	0.1571529983662561	0.07428377838320084	0.05346766265229754	0.04645438969346996	0.040687230757920065	0.029964623766711655	0.046982733827353726	0.024788472232441575	0.04454953081233652	0.06618664919490674	0.03891853081789821	0.10756862904539173	0.010164581689406347	0.04581852011312232	0.037690168623845145	0.02731975986272281	0.04110401974060468	0.030640373064556643
475	0.04361438405857544	0.08287368590218393	0.037521662918663205	0.00684830499929072	0.06385685071547703	0.030660592989415755	0.014284609571437713	0.04993825082163936	0.022764929233709007	0.12393970391801507	0.15844810753408287	0.0265284580005091	0.04225168733661867	0.04166342635001194	0.055084276414077815	0.03588488663639518	0.04628725478413622	0.06420138465301427	0.023572627344251633	0.029774915818495104
476	0.037022361217431576	0.07331332513799242	0.020104205789773504	0.056007360711423405	0.01276289129716079	0.0113931694030767	0.10575333273525792	0.05569501791903596	0.05082759893193705	0.0664478361748452	0.04977245753062815	0.02842663303608486	0.02699809093146232	0.08843403041431666	0.13309784948648196	0.04898877694509017	0.08003066948934764	0.024255033805123526	0.015447663314190495	0.015221695729339704
477	0.04457468998808374	0.05541529928485745	0.2130744664103649	0.04010929163959693	0.026415952063642466	0.02527731810716139	0.025891981659066452	0.011427448278328686	0.026396885518452297	0.0461597163768281	0.03845475399093924	0.037433956610627185	0.06152403990923953	0.0504147553545827	0.03852689263391617	0.060460773621740405	0.0744967213037514	0.014837184934372197	0.025624205028377048	0.08348366728607168
478	0.02519613100215243	0.0743468729740738	0.05187581597825353	0.011630839760228108	0.047870658239990885	0.0058789012017874944	0.02666343286558441	0.06120807078566229	0.06505515450825276	0.14439300369155272	0.02298037766875822	0.14769865035439902	0.03267978196746768	0.00872501902815994	0.03187938644688559	0.03701087632109859	0.08625260395046506	0.07890065005659785	0.024523209553496447	0.015230563645133163
479	0.012254987618321635	0.02481943270575385	0.026395209267327607	0.01579759161205319	0.10040893313313407	0.034489033862458524	0.012283401715645287	0.1139518376939514	0.05194257827456852	0.10619838796992521	0.018630926566261845	0.07152537969790758	0.05083577106983318	0.031879227810280845	0.03731663211223566	0.019623289446328077	0.019662427475514416	0.07681702194614395	0.15687365025768618	0.018294279764668953
480	0.037947633617266184	0.0509651406838321	0.07030454025684088	0.020408740693365932	0.05660591422434081	0.028566644744783765	0.061868544493498975	0.019414941499677294	0.04795346556185059	0.048435804907052356	0.028889087790832713	0.07503429346627805	0.038187378915586406	0.06561576157718849	0.1430563846123137	0.0660892960095358	0.05957819630850845	0.03584202233014832	0.02552746177575363	0.019708746531345595
481	0.08212609904191984	0.026509395860892317	0.012622950680231166	0.038469264438268376	0.016047145376685477	0.11357105612095957	0.07013658954218438	0.06600590499058805	0.025170270693846957	0.02774026800053095	0.02090259371123167	0.04797216626871109	0.02677679993490787	0.07379967193773034	0.015163625027147862	0.15559745166927927	0.1085186738706065	0.027121350453207658	0.011621105780523616	0.03412761660054706
482	0.058546983662263186	0.01137267903345221	0.0584267981969542	0.13642194517690756	0.018558391487301904	0.025682805636911093	0.09122582882947804	0.042046451670027206	0.06701914326202921	0.029472107676505595	0.09040911915056273	0.02112272357390537	0.007927141565859358	0.030561763844882996	0.045454795987333284	0.03771075031808855	0.04485366912254495	0.04334978333031236	0.0984451067719389	0.041392011702741247
483	0.02300356744158639	0.028727615486674164	0.021857395583437106	0.04154300823747801	0.13162241063349703	0.030872577453186296	0.021307569076064292	0.04791562568747677	0.013895019031376271	0.19052770152129248	0.06541308550967324	0.06999151196711374	0.03510800451934624	0.0424084073235789	0.03720359323287796	0.04347771874463107	0.02838404473167115	0.050385288391735776	0.043095752784974434	0.033260102642328676
484	0.050473243909592735	0.04119910623494499	0.008062613028466824	0.04435344734832053	0.058043762446417214	0.06871003963461401	0.021555186375314287	0.024057543922900416	0.02699656958970143	0.07339857007957584	0.05167175776095121	0.0648543125332982	0.009194392127272471	0.028322200085079186	0.030563727010922515	0.04380565267172528	0.03359324121359478	0.03574848376205467	0.15016814599446326	0.13522800427079015
485	0.06211088920906075	0.02395532381619974	0.03922566819203262	0.00691746493384957	0.07941405816448785	0.05533103525474951	0.10689158327542841	0.0539552453677208	0.06933088506464222	0.07654755273091561	0.03697448314144613	0.0254247387331857	0.050271927962525526	0.065654742096516	0.032177150087091	0.03284222537769573	0.04054166000097465	0.0270577875670447	0.05262534516085144	0.06275023386358207
486	0.030502471984702375	0.14757217448142979	0.039010274128461336	0.05729175007869441	0.04482043632180027	0.030076190337964027	0.05537208596584658	0.01095380499032727	0.11207644854873722	0.01934602882011409	0.08722844560952919	0.024671694109873424	0.03182023760512421	0.007083047893216183	0.04908941396028348	0.03913604564853224	0.0124938502037247	0.014952493643024712	0.013229628085026684	0.17327347758358783
487	0.08351096446638637	0.02282261284866426	0.01113744089766552	0.03368503443254259	0.046569522703344704	0.08948889913033348	0.04756710190554883	0.02997092837752487	0.26227604917092534	0.04829518412523988	0.04910995191385642	0.04078902656722254	0.02955267466239994	0.037194071578314496	0.015065943689983811	0.047360559971638246	0.042116361538041165	0.02412934418836038	0.0297030987297751	0.009655229102232012
488	0.02474103802195377	0.0579613243134344	0.03472583635001927	0.02839370124019071	0.058183899982999596	0.031074418322758788	0.014403025835432424	0.08041841948081468	0.018645260976750625	0.09062762018622833	0.04985859773127749	0.017712711843978275	0.030285352742198086	0.055976720278197056	0.01593004616248103	0.06772768553090357	0.06822319340020047	0.12669773241712048	0.07285909406712146	0.05555432111593944
489	0.052570011991423825	0.037929936211361676	0.04057861339238172	0.0726513602099139	0.01238908670158365	0.05179018733803663	0.06326338310733194	0.07304069482307277	0.022570918716718402	0.01629924550207401	0.029008480487555926	0.05551589401795625	0.031591121361442834	0.05270032091777746	0.018354762677281134	0.04007459155528418	0.0566549149314715	0.1801313362864304	0.04444950105963366	0.048435638711268124
490	0.03875170122451598	0.019904345271875908	0.016489136564858866	0.0457100525986572	0.03442612070004153	0.06009145529719505	0.012949159285845011	0.08555006000154487	0.07116499749603256	0.08814085934651901	0.08604357575529772	0.03868054219147055	0.010876911448211169	0.05955771485406818	0.04041551076885533	0.07337712298658064	0.07228864065578135	0.07292056306574515	0.03745900381114726	0.035202526675756664
491	0.01715071081286325	0.04707196818969161	0.01502670878408097	0.04969220940697153	0.02017654391317942	0.03090993994573464	0.03815221291850682	0.1429609160483025	0.05141720471180745	0.16285044162494544	0.05304952210285051	0.03723908426215188	0.014893823267211406	0.02721740884759656	0.029414828710876747	0.007274949892527354	0.07526900008264982	0.12033402327521303	0.01205842473942205	0.04784007846341705
492	0.0364038655346145	0.10115597975593055	0.03080743293893043	0.06290935142547685	0.08736672170089385	0.01402004122392805	0.06395292825095278	0.02154965365548947	0.021055221032391887	0.0559697912704563	0.04491103730947062	0.06777288299712264	0.00584725213432841	0.10095466025461867	0.04739337803469861	0.041462835059601535	0.04212833985659988	0.0789032271099357	0.045564746594256536	0.029870653860302708
493	0.07931170043524065	0.012097112059429762	0.030316664880116816	0.02549146890224856	0.11588352802355525	0.03544478217820231	0.07335286576306348	0.036176132566924715	0.024480462568568045	0.04429336250942234	0.05716340684444945	0.026789572084342014	0.22330600625700145	0.018077772342369458	0.012008454931534086	0.016996955515145646	0.016497086868945438	0.07488010731688739	0.02262759293676334	0.05480496501578983
494	0.062188887824753666	0.04166045318829613	0.04486460218586907	0.019597324892004473	0.05878782668658429	0.06819945197062932	0.0239558882151415	0.20070206255337858	0.031263834415030986	0.0929872660248365	0.04854651212934902	0.012945870981066804	0.014597461762740564	0.04501355625572983	0.028588757525264585	0.02636477806631658	0.02646254892234511	0.03324009583443126	0.06834526352020664	0.05168755704602509
495	0.028933796834943574	0.06887897497371388	0.04831046821164924	0.042982002305008225	0.028872720504115476	0.20096794473949617	0.09112688630202895	0.019001767068972244	0.019822796194765305	0.04104958967584425	0.039511520596876036	0.032847267427183816	0.037136132018965665	0.05851273865864865	0.05219360723695263	0.03558119148770815	0.043140867837944484	0.04856524500345717	0.015125208071219504	0.04743927485050658
496	0.019624051780870407	0.02585858037188852	0.02586375641962698	0.08740617671887234	0.1437549611782956	0.012575056302130828	0.023022713274170443	0.08508477470195899	0.021526767747988534	0.07695555496696524	0.06720460878441774	0.04235154251376423	0.005977321060730261	0.06747321459763668	0.05581405977627567	0.03398494471312746	0.04473921355856014	0.12138564594673996	0.019580458297070284	0.019816597288909752
497	0.22372286349813267	0.07116693356555931	0.028913373257930152	0.04718552430207765	0.02163402761637056	0.044382086141932654	0.010533113148026893	0.048745147177997064	0.04461553948621126	0.0255436200889875	0.046415280470303064	0.03086691206444225	0.014693662405858128	0.035439655408694135	0.03269545817139543	0.0400555015451202	0.04446412184641782	0.10750506486551464	0.020630928702565596	0.060791186236463055
498	0.023073369734741084	0.07645538806465955	0.03497823566256669	0.06009821382264987	0.040921227410145256	0.038886476196110256	0.025841844615487507	0.0636637421390458	0.09015744112719365	0.01872657633385115	0.048235984628147176	0.0198445584186461	0.21707341853859624	0.017464981608896646	0.056770700122380446	0.02434029501383829	0.020009717992653428	0.019647672711101044	0.05622510101646045	0.047585054842829384
499	0.047528486532464345	0.039566163356953406	0.037526242378215294	0.04237250096652772	0.021628919446443483	0.04740458228183967	0.019497254210954634	0.05679941710183809	0.013132062002532691	0.023209043223655107	0.06318439993163064	0.029266335292740756	0.06915885164166269	0.03855593874141912	0.013232420996926154	0.02677749837725338	0.28406946977682995	0.05628389555969189	0.03059378017687887	0.04021273800354209
500	0.0261478411227241	0.07502071527729547	0.038663876196269646	0.08281511909155491	0.027479867474288072	0.04883054303669353	0.030763485553078163	0.03194186468653219	0.0369430298471925	0.11073521869092828	0.03299927592860534	0.036514277154933064	0.024751336152391484	0.03427106295876885	0.12767334871605748	0.053223473057036425	0.03757800245215884	0.06315795108076333	0.05343242840711282	0.02705728311561551
501	0.21696621333984945	0.03229740771943395	0.05978381178277371	0.02243803800644634	0.06923556112571956	0.06581044167399944	0.030362047638440064	0.02099765318901221	0.016308237232415677	0.02436017655689913	0.05939330015919533	0.030470367943446035	0.009096107313737055	0.029711529260635906	0.025410580174106353	0.14295943446212975	0.03425577380142999	0.024571010674192168	0.06952089026889993	0.016051417677237948
502	0.04475368458240247	0.07658829067479739	0.025608743364290497	0.04985903421781289	0.04855630949797515	0.028666255624268114	0.0787749767793779	0.009892783515698594	0.1461106118000917	0.03993775119272561	0.08358431596950433	0.05132079651806999	0.02411466896195426	0.06631421406797779	0.10011208638295277	0.026354794577619786	0.029330750019279622	0.024099512224509963	0.01202966786980312	0.03399075215888804
503	0.04496115218267306	0.021356335491205632	0.04752920047053733	0.038611488006270234	0.01937525625328573	0.023698137225148876	0.04845710941184753	0.04779481045662786	0.01784675581470752	0.03929026340584687	0.08530116095200935	0.08593952649138518	0.01646167572349543	0.012661029617537324	0.25055026589026236	0.06188667784113389	0.022538117340424667	0.020321198517675793	0.03942829493365077	0.05599154397427461
504	0.03594910343898619	0.08937238311981628	0.019536070041905714	0.006605282323686603	0.09971630411996622	0.026927940012035988	0.03211810942706481	0.09960826817233065	0.06995815104120755	0.04930660891440384	0.0649504865678381	0.03654105824773262	0.023282797898435206	0.1336438592020819	0.07768943218266361	0.014355276511110704	0.01844453266520642	0.036278608475925886	0.02142600081734769	0.04428972682025404
505	0.01984527831547902	0.09297284135151469	0.036746828325267364	0.03420648954528496	0.04315076501547831	0.03134308017303551	0.032662687388210966	0.017077788051000357	0.045547660203789475	0.029864543185836055	0.032556092231891105	0.06728409358185432	0.014954031737837435	0.0438737030592829	0.0055323550161589016	0.07672718242550834	0.08862038609365969	0.24416888175531967	0.03370437743009736	0.00916093511349354
506	0.07484185294510899	0.07092367384030909	0.0380082182889518	0.04363922910701793	0.019387250974033318	0.022844356685256556	0.025130552872476862	0.013236649471957051	0.048269649784404546	0.015386103345486011	0.029813898057297644	0.022817793662972322	0.03894333294620281	0.09386195966772243	0.04103049401836159	0.04651503099197761	0.027487444169507075	0.26279707413311326	0.04854664953807366	0.01651878549976946
507	0.07438759758331434	0.029850061148248414	0.014173570478999495	0.11385472841807787	0.02798502285107338	0.057894844099211605	0.05255863021467442	0.02628171885124596	0.05352391129964711	0.05988199658960287	0.04492521608866277	0.04184469845453363	0.051727977939573205	0.1356231546371223	0.015175969811568822	0.07846583411382285	0.019832110252955337	0.01879273928660835	0.055604670531976534	0.027615547349080692
508	0.03960878744196738	0.04197209073508599	0.008903661640362947	0.023327260374406276	0.06341985758149199	0.034188123549047794	0.030901913195854114	0.04126508357302209	0.055916725810488024	0.024003653746924085	0.1346564538268344	0.06800555486459377	0.019113408622637724	0.03100063188180988	0.17637958338771736	0.013122573315535482	0.04453567027929286	0.052891564704365	0.049866334517965835	0.04692106695059702
509	0.05536257823267646	0.011466246097165038	0.05204567047270857	0.08217622408913709	0.03329970569240568	0.05077688135456449	0.06039715634690532	0.04246523616985626	0.09351364094940165	0.03551021084705364	0.032980979548343864	0.0709306093610589	0.034773276013305085	0.023606324863448103	0.01949683790677754	0.037463589333317844	0.03538573504175124	0.05650532874601731	0.11207933341952753	0.059764435514578336
510	0.0846306349367731	0.03229390350459979	0.01423290730651258	0.047163483947626546	0.04436312066767546	0.017277562647647116	0.05548880663783059	0.02417441236808538	0.1069236067816642	0.032844717623714215	0.025126105052803053	0.03231881964977035	0.05626787119842391	0.03893003904026401	0.06417593051464476	0.0786723363338679	0.1358011669424469	0.04364304514577142	0.01051867628653705	0.05515285341334163
511	0.013270026842752514	0.023992088841093932	0.026186827638132525	0.022011776613909875	0.01668670050945716	0.03407087653143873	0.01970845597989258	0.02052129041621941	0.05123787861931271	0.016960840098262795	0.030819167153910695	0.016584912972649215	0.0274707574740001	0.016379933058104257	0.4372722244707263	0.03301383202838077	0.01476653108770637	0.025585412252301803	0.10702762911363331	0.04643283829811497
512	0.2822692150235467	0.020665207771167256	0.04281684727596788	0.03450501495084522	0.0248387087011408	0.038845107471926835	0.033753943947981216	0.029690633674240633	0.06130383663165566	0.02800012968851114	0.049228291082559834	0.05506857099217433	0.012052081635828412	0.04590423318828734	0.009997825222360243	0.022830040422577545	0.027835132919730176	0.10096358458066101	0.035592717678270006	0.043838877140567785
513	0.09123351945435713	0.005675725985693179	0.06419158991623211	0.007466887447745813	0.034085937675236856	0.0979492700820574	0.006003472794523969	0.06542862063081675	0.010054932262585702	0.06966087027872407	0.02256799970354885	0.0087085917588849	0.09707369671239521	0.012770230475995556	0.02446777353304811	0.04502570541475735	0.09670767074973058	0.11871359014219975	0.09453659261500623	0.027677322366460505
514	0.055378658734418294	0.04536178652012133	0.026942817516237352	0.06429394923250846	0.07672839800487204	0.08729163930260878	0.06587947022481677	0.04838036281280592	0.021863347986881682	0.03716269254694636	0.04795839864286357	0.051811425483127074	0.06300553520277363	0.03384907641228014	0.031978547917942454	0.08044353663117496	0.07522359998557122	0.0313191174875581	0.0439787073865239	0.011148931967967951
515	0.08204894997958402	0.009024930815088606	0.025428798700513892	0.022146958637893732	0.1252149942984476	0.011697520115466343	0.03883293589017161	0.0949013445132666	0.039528524085761046	0.06536581736080725	0.09516506946261584	0.006334440291493147	0.06966693558521816	0.02554320814460954	0.011109220510565884	0.029750646548050496	0.03740764906319277	0.12285555250068478	0.014968892122863432	0.07300761137370525
516	0.027102961130166216	0.015417073389827254	0.029095770088508527	0.062667409571629	0.02104909912462262	0.3494597046810339	0.08995742255606529	0.025759906525782663	0.011052326204547195	0.01764771325700297	0.05784879425348538	0.016667546419665145	0.031628825884594654	0.044319307067576946	0.0662731718984354	0.033815907615650294	0.02571133223891137	0.007377736684358303	0.035784819571099864	0.03136317183703704
517	0.4501988124850161	0.019330454444840238	0.04514140942831897	0.015383293657410181	0.036812875587633624	0.053701358383889564	0.01471568807349821	0.024167457872487325	0.012486057083518161	0.007313182713408563	0.040584705308711375	0.020475503956355164	0.03642660716805658	0.01636424363432334	0.010233031122940522	0.020230337076560214	0.05093474603049452	0.05806632529619154	0.02742004480619928	0.04001386587014654
518	0.10154587136367774	0.01091576322138348	0.032824156049427296	0.009905307798948312	0.042418080615549573	0.06782569098186193	0.03733311799865276	0.07701551912436096	0.023859701537737418	0.1287556212458206	0.07445091157067961	0.012757898718365128	0.007222312720882983	0.014232335164274522	0.022181054640292117	0.05031355119021144	0.04391350901083372	0.14610075691509541	0.08338728620531274	0.01304155392663227
519	0.1196150200565788	0.04970987196210363	0.031090835532909904	0.03893964936610182	0.14253719134844514	0.007093451646594724	0.020606330547349536	0.04161481614035373	0.023150146029039063	0.06663657898490148	0.04560910254809512	0.011318371781880882	0.022829893704996704	0.014174344387366967	0.005778649010207386	0.050837628525898376	0.07702100237077579	0.12320898081235004	0.035306233651667254	0.07292190159238363
520	0.05816578708195342	0.021025109476403105	0.043525370261544655	0.012164966167569102	0.044912716266835184	0.029217691124341458	0.043475929212238085	0.10271051611654375	0.012160590339519991	0.1287710706135847	0.06671211503189972	0.02338059982962184	0.017200284366314107	0.06716945811850183	0.03502477956533403	0.0550002487635735	0.029581265389584797	0.04278295335957729	0.04871419040153211	0.11830435851352727
521	0.0429110075343026	0.0390271283970038	0.03188073069443989	0.02476525778769816	0.036987480893879	0.22369842447705074	0.05416619385275707	0.027233147143557603	0.012886842163229434	0.020312571088836055	0.041643948505421774	0.06955287352205805	0.019219020851189275	0.03255177138588472	0.026027049064892692	0.03658073666211028	0.018034888902397617	0.02956559227913341	0.11706053414270448	0.09589480065145335
522	0.03635773021767941	0.019452797646584263	0.022041273601738107	0.015227054417004303	0.38414281834793645	0.01351760557922702	0.023185306046506322	0.07292685311679965	0.02537188236192464	0.022835799118067105	0.053032688806022535	0.024765910562387826	0.016404834449320504	0.01650220024667954	0.025128309178043946	0.026782365573051532	0.038678830121127515	0.03803764921146364	0.039973330221150946	0.08563476117728477
523	0.03632106205479415	0.05035947724511518	0.02350521870567073	0.030784046503130044	0.020117717930230733	0.01829332922098156	0.025560477399538803	0.038584023632704904	0.05371371659202651	0.3605026384116692	0.035403172821922776	0.01845461830302422	0.02787862572970021	0.03338563528592772	0.016205142228230864	0.04441800556149116	0.037514652884417195	0.03177432303747708	0.03407345650267876	0.06315065994926825
524	0.11118369718753388	0.046089764254717835	0.06540483916142514	0.005177793778752404	0.03245944994507193	0.07410592828496662	0.10918778005401134	0.07064768441329147	0.0212082138353465	0.03516231351405534	0.043548135045952924	0.03277580969057755	0.02366855064834189	0.07476904463101844	0.01619876883127354	0.10358555767807297	0.04435674036974963	0.04354863360787183	0.01651256128842245	0.030408733779546337
525	0.2887571027316666	0.06451180534065425	0.013419049005428698	0.04940873451315535	0.027809424792794864	0.007695670877382217	0.04520452395276605	0.017878535456476562	0.021022468601832055	0.066889356526406	0.022275048952950002	0.030708617014327116	0.03780671895122554	0.04602668982968022	0.02251949256595329	0.042962382063968664	0.06799563777824844	0.049442949933002175	0.03804640606446121	0.0396193850476207
526	0.39708536414814605	0.03645653216651507	0.038997658792860865	0.03316945297064902	0.022198394688195188	0.02766387057275278	0.03626278061809944	0.016544407017921394	0.01543053440101857	0.010035046147884114	0.03668749802739629	0.020668090870758746	0.028954162215631175	0.03850694245509073	0.02678770961614349	0.026899548204114866	0.07887941945832128	0.05061797633520161	0.03836698352549568	0.019787627767803642
527	0.030954653143770293	0.029852554720765225	0.024907194354563067	0.04532537631208099	0.04723689983688137	0.21486083167865122	0.12196747948532866	0.08042021566673203	0.013166824102710601	0.036261516948556394	0.04798952923784224	0.016969938250872924	0.04486393774277875	0.021663789666466274	0.05582442149316398	0.01936456321010191	0.06046067807210048	0.04187998166723702	0.015604710915269174	0.03042490349412739
528	0.01722418594776876	0.0823945683870189	0.01862295652020922	0.019067041333728114	0.02274744008169608	0.044751325457727566	0.07185824860970838	0.029131646891351465	0.027672012530820037	0.04719540088392988	0.0438840010248182	0.03590178305485103	0.012953382634961664	0.0646046287429252	0.02088524603842736	0.34350246424309105	0.010887702032577608	0.025412643768669176	0.04072879617785257	0.020574525637867717
529	0.027502795505074316	0.028044762053755876	0.020458538265207063	0.014467144781106975	0.04607401887402151	0.012014184157195205	0.08634307945728292	0.032503398528590785	0.03503507266100498	0.009563475161735892	0.03486026762024961	0.029232856116110015	0.013651490470960788	0.015354508813434378	0.009586622838709627	0.05584937308720161	0.4453611527813775	0.01434853752376004	0.05340513257002277	0.01634358873319822
530	0.05313570320862674	0.029202473169021817	0.046644528114481304	0.0170607576182759	0.019844423435599733	0.016591421058838506	0.023230014310498124	0.06469996820334538	0.04434789103094413	0.015134255156080698	0.42206153549645187	0.033379556047949815	0.04213525861205953	0.014431984050614329	0.020902437575266015	0.021468249686322174	0.022982047249456877	0.03253873872298318	0.02888678612572728	0.03132197112745662
531	0.01814622692885617	0.04284077696270786	0.05744969495787964	0.017907592600092555	0.031194060029982547	0.455648022874021	0.028744431503864024	0.019127037091888344	0.024893786521636548	0.014274771110766608	0.026030013111180573	0.024149286218036557	0.019398741315784382	0.02789710741914888	0.032881355141873354	0.0462613193929379	0.0358826443510535	0.02720167927047555	0.026175384079747517	0.023896069118066555
532	0.3221982882369031	0.03287560525809323	0.03593952675632652	0.043208940380778584	0.049889101842919	0.01033672434094027	0.02099358085163824	0.035908845151533704	0.023609837905319297	0.030921804033419754	0.04989244967572968	0.03278444638087077	0.029787688886604453	0.043094445098621176	0.010142103177940376	0.02575432815958524	0.05484043382232031	0.06533911708562959	0.05412593096668513	0.028356801988141615
533	0.4028478452970929	0.031631380641267505	0.026397753153333422	0.03879400906282981	0.04939315155053762	0.018719803213172816	0.05367026926592134	0.029595662210467322	0.021378556969510437	0.016925708366018317	0.03162240577535044	0.0309127093224851	0.028025295600962556	0.019614255857645164	0.010779628861603024	0.03826132542781519	0.04607293653587135	0.03860661128848318	0.028812460681508317	0.03793823091812418
534	0.11444761529778398	0.07505988347728823	0.06308494620309309	0.037268372580623245	0.03702456388466404	0.040779546142928495	0.0257047388753976	0.03451914334965657	0.017194759682288598	0.06189353827796116	0.06690486606307262	0.06074688219776872	0.033130957190509916	0.021122956047041185	0.012328180267439877	0.08855807974951684	0.09021335945662116	0.088785705624497	0.027113201161949638	0.004118704469898024
535	0.03948999840691382	0.005562378674085142	0.08009337551803979	0.04472867818373882	0.0870361619271715	0.029552642043876427	0.014273852631695302	0.04997620488486198	0.031222815881634544	0.09861751762716314	0.05712506118801499	0.026742993752289664	0.039268421942396006	0.017412567878452412	0.007449724578078622	0.04542854190183454	0.08033942865616735	0.05577051716348858	0.15781136263385986	0.03209775452623757
536	0.05604173794824612	0.028026095779897137	0.048243508995288974	0.044076615037612225	0.05267631150448153	0.046952473978020694	0.045098142823874865	0.04434238226550915	0.040755771347613816	0.027377535948479737	0.039308286347805275	0.024065756142235738	0.04500805498046589	0.06990702983313807	0.034759470809651	0.05764146169366229	0.1747888946964177	0.022665091540217782	0.05297496071859347	0.04529041760878855
537	0.01938348903941213	0.03019507999685273	0.049014195950050986	0.03573436030608079	0.05573888347390431	0.019103777623077803	0.025162763483495536	0.031485469804769003	0.01720355843653734	0.2591988291976377	0.04943807883166538	0.04431320634197157	0.05081153373156097	0.091699931094467	0.027124019333860105	0.03852664699085371	0.019377136700055652	0.036711805314914636	0.0498435723590919	0.049933661989740745
538	0.040355842515915064	0.02066127351765877	0.048105946829218905	0.045513188691020945	0.04431830876250871	0.01272578452592637	0.03132091947414862	0.042768800150059745	0.046582960235241264	0.06999115610845898	0.05786477584637043	0.021825164576287876	0.027421039745853745	0.05179194916300021	0.02212311915804261	0.07662485800342358	0.20062430602974	0.04501810143716	0.06546413144945203	0.028898373780512167
539	0.04436683888986321	0.04588598719408892	0.07030770617537169	0.06312726955795839	0.05073039757181247	0.022644212190455308	0.041778058083272375	0.059499967798891794	0.027052049256212435	0.05303647732977221	0.04364101020688415	0.0386574321762428	0.04569321995669239	0.04890446723976	0.018056993543167695	0.019862820610429124	0.017385529195779712	0.22102462890331462	0.027484847573452823	0.04086008654657787
540	0.013886264241235853	0.047724071249422295	0.03344727981587555	0.013424650308434061	0.057664349449944495	0.01095490349825333	0.031467998786714614	0.031833333842128844	0.057043593770689606	0.08070466243446194	0.050919761312299	0.03707715695624096	0.0376831973867918	0.2996519694101183	0.03269411074393336	0.028317526429673143	0.03011543492430156	0.03252208344687	0.031118994588408777	0.04174865740420256
541	0.26652604060065793	0.04280078055115214	0.04316026063419553	0.03972421921223288	0.025123486106657763	0.040079223127640486	0.05050845048591807	0.03287948594917079	0.02944901419932736	0.02136415461893023	0.0469570045433172	0.03558150127068862	0.04522773828562191	0.030938395074154194	0.041880236557937156	0.05071371562088212	0.03363693712919983	0.04557592770254222	0.03661325659333037	0.041260171736443155
542	0.019187170734419265	0.03814903595635256	0.04250768804195194	0.02504907812245806	0.04420223159574295	0.06304572891505997	0.037650032743217	0.014842807497742836	0.07354078474212872	0.043116081076717154	0.04717191302204335	0.039047853865362823	0.025460142442447938	0.047262206196527684	0.2929547975591872	0.049130067532543356	0.015625362851629642	0.016313491144376226	0.04802720436127224	0.017716321598819088
543	0.0421743183216902	0.08045111492470514	0.04553519960941759	0.029915371696244985	0.047509458003835804	0.020154537634068232	0.09316745299242245	0.026656005103951618	0.048069182808356675	0.05624973344369988	0.05261463159275097	0.058928273480648295	0.043397888589037925	0.0643682325449984	0.0555917552987705	0.03330754311688947	0.04320037256792014	0.016700578131705807	0.06836963264000788	0.07363871749887801
544	0.05465583951480934	0.04380130948373947	0.048184912052681265	0.0494014653090916	0.04832437280986687	0.06251069120362204	0.0443487282657453	0.053112134603106764	0.01428662720045326	0.06796138937668139	0.052430129834675675	0.05128965939896627	0.015495653740351056	0.02203608141835526	0.06192269460702565	0.0549878942285544	0.09683352014935656	0.029684097415271254	0.04887751598224962	0.07985528340539698
545	0.0895402365308413	0.02882512458788453	0.04198506647948453	0.046788523777223326	0.048050790367677905	0.022239680897835977	0.03911228386683535	0.03027995831960668	0.025055948038963105	0.18242522013771892	0.04688869809768832	0.03462803209197302	0.03462723939774894	0.06031250674308778	0.0476530124511267	0.047134088282347546	0.06730930770756277	0.0653224716108718	0.03102918077476405	0.010792629838757499
546	0.015338972167411808	0.03609727299944174	0.048398936163894304	0.0358266583580801	0.05376989078151983	0.02585210048259975	0.04660487556309615	0.04599143300622434	0.02989155933324588	0.015747077664515673	0.05489797863504284	0.03354667967633253	0.04275040399522	0.042136400969522106	0.016841698473608988	0.26024354371020825	0.04530647680309414	0.015737937598894962	0.04568854070376691	0.08933156291427972
547	0.034013075666171275	0.05516052511752284	0.05603908255415606	0.05003710592989235	0.036525510244236024	0.21905920959454414	0.04472090361780912	0.04039085578546571	0.03058441809551561	0.027171574726582732	0.03888978666775041	0.0470805105675983	0.03425354309819943	0.046522368440912586	0.040209499167572986	0.05172163544655282	0.03297240621038936	0.03711815263957193	0.0490524062728722	0.028477430156684136
548	0.038992231541801536	0.052603282149075	0.05214930722465385	0.045811617796142505	0.043739415813221764	0.019387361198741744	0.031951394143302954	0.12348738098435165	0.04304011476153486	0.057543737542477845	0.04617289139556614	0.06856795630136399	0.03847130654004017	0.04947578002612719	0.040583139651666635	0.01919273988126626	0.03736889267394549	0.04917064748672513	0.0660131705115411	0.0762776323764542
549	0.027517172997125947	0.026387878479146157	0.0334338806159431	0.05292510127329664	0.036970314176518006	0.030774944018175886	0.04159715580261931	0.046507296763373986	0.05074629102735156	0.0469905632739133	0.05058344853523792	0.04705167457006874	0.044620475906342515	0.024996061438264088	0.030615835705841112	0.06891547310636541	0.018494300274828585	0.23886222398199305	0.04665430309767057	0.03535560495592416
550	0.04268308446600587	0.06163686297734766	0.050670967863964585	0.0466717812169829	0.047696060466241294	0.05296551489468991	0.05159130669950243	0.04286181386409523	0.02512202487054295	0.045791870300677155	0.050920729778300255	0.05036189025320076	0.009256367517563749	0.10540681214792696	0.0493139066826039	0.06071822823998308	0.046232182751898526	0.049285873230629954	0.052716320973272515	0.05809640080457036
551	0.08644325448981816	0.022709664115629996	0.03620624425453377	0.04264030422900612	0.06814636136782938	0.02462079337019431	0.05812244975674608	0.06706732134779432	0.04490081171425502	0.03516553593354833	0.05043726719642161	0.03647454178832247	0.034692381300003544	0.13821094096057296	0.03550385562300268	0.053272925040431435	0.05299788669807956	0.029969508533422874	0.040846945436038215	0.04157100684434916
552	0.026274601038990385	0.06188008647619587	0.03984478501889119	0.06833866206925496	0.04478567297057442	0.07566643833288787	0.04548150317850156	0.023150574448821404	0.05172664426212688	0.020011050663527253	0.052049740457024804	0.0625553135634173	0.014237313329194083	0.14403754014891496	0.027944173490838546	0.1257483320422667	0.031058725963256005	0.012844852184327578	0.02166665210156431	0.05069733825942389
553	0.029805305661758586	0.05248061464700082	0.051578080098918545	0.07874286362328234	0.03374033372188389	0.03507403825876749	0.07028785170148004	0.050716401985310106	0.04128813166050348	0.014001680069904163	0.040088769554140535	0.050969035498684	0.018493829530363153	0.0634779702528841	0.08175189591362989	0.0692041197135092	0.05120638244562013	0.08685562284551078	0.03603577082341632	0.04420130199343243
554	0.04795351725308373	0.0418097035381171	0.04879470433315604	0.012664339280067603	0.054582948458102465	0.07796943747501817	0.034122578286812366	0.030726237014848938	0.030289256390409348	0.030088542941708693	0.04040972826356876	0.0766058188410384	0.046196922158185945	0.09228333461900694	0.08815923948629573	0.026224546428229717	0.04109136830720883	0.07175163804966757	0.07243877091712937	0.035837367958344316
555	0.05796795841698903	0.02003649830553856	0.027566518047640157	0.03739704518002427	0.037941539810501974	0.06924298372648484	0.0348854409857178	0.017267948021358333	0.03152650202985733	0.3474404997914294	0.043916474728659526	0.02263066930916807	0.017637926323957345	0.034329513852442685	0.017229345806067966	0.047122122317941356	0.018123116708151938	0.05723810445435956	0.0318062322336337	0.02869355995007623
556	0.029660908857145927	0.08186986145472325	0.03245321032718136	0.020711896815880166	0.029673228337712736	0.008024219644303297	0.16350762115572684	0.015885017782659463	0.029922250082896125	0.2422940022978451	0.03594198664545048	0.01913225493892078	0.023385898179798966	0.07357911174381526	0.04598257667006265	0.02538439980240983	0.012045626126211469	0.0075312757799969165	0.017827605496830615	0.0851870478604287
557	0.10085491140528172	0.015609028621890446	0.04144615890571172	0.01397748140422038	0.025689898808688043	0.01890679038907066	0.07817347169695495	0.09185819256553912	0.03228564906540517	0.05444948589643453	0.04489373988679579	0.06943962403808575	0.013573958419415161	0.11054103922342938	0.07044340150097328	0.04929282227659254	0.03705650106058107	0.028104848327272385	0.018935022314579854	0.08446797419307807
558	0.09538073452763202	0.10204792321315122	0.03311303033522423	0.04629211023352805	0.021293137747228016	0.01015084119915785	0.007846456031571252	0.04536621016007151	0.04319903442172382	0.060985987481541215	0.06765940746538983	0.03326755691464484	0.04170141266122699	0.03594992134028518	0.01066880338630329	0.05333764662779444	0.12326323394694551	0.08370349244379706	0.04988952478692937	0.03488353507585432
559	0.0635536363211356	0.05626129558784454	0.035548912433635685	0.04395183281313295	0.03325260978705266	0.02261365894285952	0.03424997167725488	0.08484511452234497	0.06987607617680129	0.11786177119658303	0.14653934778064248	0.017891003841574153	0.005304871782372561	0.08480225169572911	0.007580889898258499	0.022446637949946214	0.04546613126578266	0.02372157545652766	0.03515909191019519	0.04907331896032636
560	0.014821419446730317	0.04697990601244338	0.051417404356162544	0.13487717062836607	0.032169289723805346	0.03717943109813006	0.007062602829306414	0.03387175910144714	0.057705525653942574	0.033723067473973876	0.03668625337721044	0.06836933819886323	0.014030154263153122	0.0634115152260826	0.06843037487393862	0.06399272531345643	0.034481512594157326	0.0642621218417107	0.0856211433249749	0.05090728466214491
561	0.08797163846838083	0.060299641015715055	0.05388929473947345	0.011728546071893112	0.05686756540476413	0.045767396204803	0.09078666744692113	0.02939851451430021	0.048068819960590745	0.08627093249026568	0.017997448350663636	0.01565255729554231	0.03843037946012664	0.052699340138891604	0.00908850468063807	0.05375704563671816	0.07904575438715872	0.051057291204084115	0.053311844012911044	0.05791081851615836
562	0.04249597991590861	0.03910806096511833	0.027183829955601042	0.025062008295448055	0.018695978685352485	0.027174585539405143	0.046808864994280136	0.033104497479690326	0.05178127946778122	0.034273051866975844	0.03097662760412739	0.02043871151609962	0.008574041779680656	0.23594098973122746	0.019537496387116726	0.11102095773913175	0.045110177068264576	0.04775342363691968	0.06306616772082216	0.07189326965104878
563	0.031821336003380274	0.04949048804198699	0.011899682162246848	0.05520608892792591	0.016942203494401276	0.045344286195728375	0.07211818931139122	0.03040531191146671	0.011704505430379084	0.05879232769526716	0.04950134222263291	0.0888534124335735	0.020659894997975266	0.21491721284085988	0.029269622107231767	0.07806995221044472	0.04106215638773229	0.006489187693807672	0.038627592458102405	0.04882520747346576
564	0.08416877276221639	0.042519009642905226	0.05243136696646128	0.05591371073680045	0.046374074640458694	0.03353337365164129	0.06298773342507641	0.032678093698858705	0.03827189353867748	0.06546386183674625	0.03029417698241893	0.044480708590915595	0.032358835992690224	0.0418167323932115	0.030970244782468383	0.06636382865314787	0.04512031790901548	0.052832330679082634	0.09460250330659156	0.046818429810615694
565	0.0265961211148548	0.011263126910809128	0.04254634230366282	0.014854444662246214	0.02934927645783804	0.04745998572485516	0.01649595243757967	0.08035664204833583	0.014801507933435182	0.19006684160657422	0.04810805652570234	0.007780616158846044	0.028832810352705393	0.10324019172876292	0.0372044522341721	0.021685551140430765	0.03238684528333255	0.15844975534440267	0.01273015262037973	0.07579132741107437
566	0.06597960688299088	0.018863589401198245	0.050830656146949864	0.014750463214537692	0.04527801158696037	0.01903251952662054	0.029294834569682786	0.01826041972275471	0.029682479014150328	0.18069299947854753	0.07331974847852422	0.0802637404968423	0.02573280155944395	0.12528557394281106	0.02290435345733325	0.05684423285828484	0.02356757774667246	0.021742568802516484	0.0405298401955562	0.057143982917622294
567	0.04237627432144006	0.03221087988573464	0.031704044816098675	0.05410204109477559	0.014416390341474591	0.12271017929187199	0.006848323016219513	0.022527875630515396	0.09793310000954934	0.012152464931595879	0.041540087710705255	0.03288785113917178	0.011582124618753013	0.04985648439433183	0.0984733955139156	0.08049818270346382	0.16238079217904292	0.04266344410035025	0.030250543709620565	0.012885520591369269
568	0.12596552388413343	0.01141832913581197	0.019670336560606138	0.02367765525563535	0.05489523198472474	0.013493111031312423	0.043353033499236554	0.024235334210736297	0.018347621619736885	0.22151295443844202	0.04848344095073206	0.0336424757929758	0.020133008615036675	0.03804875248487818	0.05011117381924586	0.07049350258962678	0.05871769971217516	0.03717714668158574	0.03500231216112657	0.05162135557224136
569	0.03971426894181816	0.04597431448374381	0.020338801954853786	0.06845506980590216	0.019748835115256894	0.180141648149963	0.0785963036097968	0.02430976247744473	0.012078866426556317	0.01454276045529736	0.026740111630847885	0.08117489102551567	0.02409920887624513	0.01301809911594114	0.012512333636220004	0.10697164652211474	0.11775842752108667	0.01569548770717223	0.04450080244967354	0.053628360094549965
570	0.05472392306739966	0.03807349548162534	0.0268064065994672	0.024300279701543307	0.045413667504929846	0.003064691348026287	0.12770692072091233	0.05127102327476531	0.03165263665741652	0.06753109549796199	0.04725657254064564	0.043729050108988386	0.025348431304525007	0.07016192637623232	0.015616206203111722	0.009238156776804016	0.045403534667934516	0.11518405810407835	0.061072855997273474	0.09644506806635873
571	0.02364312704280589	0.0460991267656166	0.08094823719292203	0.02356508501499978	0.024645628846917747	0.03713706580747643	0.017760272100718767	0.02200517195660922	0.022577159468028844	0.02356741087036483	0.018861173826376993	0.03581620325235183	0.022581873349609732	0.03286513542318462	0.08441185404757286	0.019944268210047845	0.009501972258513104	0.017167442476739812	0.40368718690446476	0.033214605184678246
572	0.01244044543541452	0.03183175581484822	0.02587079548030185	0.07412731525364756	0.06429231758939748	0.29093583681133406	0.026205667373963307	0.021412593149696374	0.026200087291460967	0.045194761797930486	0.04686249381855415	0.023552780489985024	0.0353210313171715	0.02124051270319775	0.04801337317941013	0.04692390738142239	0.059380597758248596	0.02202929180539715	0.05739701390925178	0.02076742163936671
573	0.06174232839361911	0.05784501990623428	0.013293200549732504	0.06240003403186124	0.051058089734167436	0.007283206692719676	0.034830343752558626	0.06422343849565826	0.04069727661219263	0.15131442781643	0.059052763651036455	0.047686234164626876	0.019002911240875654	0.02304369363303313	0.008822618140264712	0.02505499351867947	0.04792077946830738	0.08153914931880617	0.045722060096327996	0.09746743078286842
574	0.09110189569946556	0.049756515893186054	0.057377697854699636	0.029151392937382444	0.0276793666977997	0.0597735008987129	0.06764113897556312	0.037467729119213644	0.1057109667732127	0.027226767703731274	0.05418748527167163	0.03702581054917941	0.007982216537723361	0.09268445939809901	0.09026448076116335	0.055301815398445475	0.03948872820914357	0.02778004536647976	0.020801937264960504	0.021596048690166868
575	0.04788469566916282	0.05071198502815862	0.04845434384170132	0.02611184075147623	0.024945104211092275	0.035552269101244025	0.013307480456423866	0.07674292092875716	0.0522638662622943	0.03252534335999522	0.04803702388556277	0.06219225273120445	0.023372138976984785	0.0734036412114981	0.041112302927947535	0.06543406379240882	0.10461589498341248	0.03908528270529494	0.060034088017896725	0.07421346115748359
576	0.010117735054056413	0.012807438414588116	0.032296103974776044	0.017045496568862173	0.09041327804738909	0.007710713800561407	0.03096907391927942	0.041294491708716546	0.020654605477374924	0.4640292311112203	0.014278426011248745	0.020516720801092334	0.07956952088203655	0.015369251835778558	0.021475295329602146	0.026098264688446254	0.01079424788402853	0.025287523331030955	0.019927261567949654	0.039345319591961865
577	0.058811044156341884	0.049699214812969406	0.018676351633548638	0.014543249038141737	0.0857783340087826	0.05146984018140333	0.04293662376434825	0.018755053237605495	0.03707938398858754	0.13433891111149893	0.04059778835760075	0.05639692569495131	0.01877219517644179	0.12865959143953487	0.04512466338739151	0.04610808286789193	0.04807421313073667	0.022724871504555242	0.04820507026051668	0.033248592247151404
578	0.13548325725136975	0.054973173532909744	0.07296205018108523	0.05028246773944338	0.008294054285234708	0.06465819972106843	0.045648472460874646	0.019292171183153174	0.057162118650860794	0.08567329111072117	0.07012697986561224	0.04874888878347057	0.04972563168258974	0.06577138541990656	0.008812321746609697	0.0646791350281289	0.029744093374539638	0.017690962030995273	0.013055717872596557	0.03721562807882981
579	0.08365113964837399	0.011250458613792414	0.06098878334840424	0.049500883335116576	0.016303180730500834	0.028704607289765233	0.06204010596672557	0.024033547924616046	0.06363162828829481	0.05976422521101206	0.10717167514086502	0.06315123535537154	0.02305959677739564	0.02953060358996393	0.15467835503035304	0.03096941030221164	0.019765997789699633	0.018115690576825598	0.05556202261794632	0.03812685246276587
580	0.05011336455169637	0.05047573711948401	0.0438494633231733	0.016656079931729104	0.05473055983828908	0.03028564361207783	0.036098409176548316	0.04041458714279264	0.02635572256946168	0.06178435003368453	0.04801797040140076	0.04884316438534188	0.03883343809231341	0.019641600964860936	0.022467865031105417	0.03796723614492911	0.033029245779620416	0.25345073731221945	0.04111505124878703	0.04586977334048469
581	0.06410498141923664	0.04978137931815089	0.026959079297643983	0.08004406256715227	0.03458920330114319	0.015576318395531868	0.0534409163275356	0.035547452041030644	0.012608522802452648	0.11473820096824677	0.04898082678945891	0.06667549667350052	0.02506295785409032	0.07253335068764867	0.016791364340353016	0.06396752245395713	0.10032307550945274	0.01179170765067071	0.030281981615222203	0.07620159998752131
582	0.36943505995478554	0.021047352787423985	0.02591662520853812	0.023215605139131113	0.04173247824194538	0.011061502330051383	0.02971794891654261	0.02642920275442661	0.03355922104649103	0.010480487868495677	0.06489006690242406	0.017322854045524454	0.02706950628704168	0.015440998753219623	0.014753133849587777	0.04010042479419024	0.09705360054962277	0.03175559538219661	0.03556425019918562	0.06345408498917575
583	0.03089557806019992	0.03369657959326105	0.047116812599271085	0.04328613820076123	0.020585546730148303	0.030295941119612133	0.070739455034873	0.012331198742591821	0.015901866775415472	0.0955745484901233	0.08188242594683574	0.015529761404781068	0.014926001241544163	0.07034885570334447	0.03651305377858613	0.008485229632324084	0.06411663206238995	0.27310571934084427	0.0160666843060529	0.018601971237039903
584	0.028186515803630744	0.03502915313648829	0.04993779149860268	0.1986647863430465	0.027527660904487834	0.030535490594565316	0.07741525804467408	0.057317045911289576	0.06677750099561529	0.03674280816470043	0.06609320841047356	0.05647491483035574	0.045661669106106584	0.04688329420438014	0.010596685813494917	0.09092418769686302	0.03643216162173103	0.006370396888952258	0.019939638857372644	0.01248983117316939
585	0.0606890677304996	0.03757106277109525	0.034858432650831744	0.048512577765900525	0.01124097318373157	0.02858900011044462	0.07170861619797493	0.02253103576925676	0.05253041418820521	0.06474523074993634	0.0809293868652682	0.054747232232805365	0.026196252309991983	0.02315946511078482	0.1235383647396691	0.06814185810312683	0.03877618974944531	0.006859880104797965	0.09609731993610784	0.048577639730126035
586	0.045356668103159095	0.04969083337191022	0.08236705687073353	0.03863335267059201	0.0978024611765624	0.022667999466426524	0.04926018276250615	0.049452957501334376	0.03281307313776775	0.022715283065513018	0.03543649560205647	0.04343794147193568	0.02418872289489544	0.03793510760172639	0.010154621085178006	0.04384617254386332	0.027473439335399457	0.02509691144235713	0.060136388624674804	0.20153433127140824
587	0.0460600531934056	0.02476876641044985	0.025541920757911667	0.016121299778902108	0.032585955653292205	0.05164868855946223	0.01672472188306652	0.020765591503527504	0.034214850616967114	0.3075599584170628	0.0424316238122508	0.021785474054414968	0.0915033508221477	0.054955322524927464	0.00774966175352429	0.059071843719979526	0.05997275168330002	0.014703930096927794	0.0332732371888749	0.03856099756960496
588	0.028939167562641317	0.008756895170682505	0.02009460950343763	0.05243719555617599	0.058480235550726414	0.041943326579965426	0.05566439749599124	0.030668846162673447	0.039621906056644535	0.06282244524189982	0.08622638548568316	0.04195885575589805	0.010114903613359375	0.017598338383366215	0.029623394589662382	0.033265380707277754	0.07162931228622377	0.17714519144363117	0.030663524550442366	0.10234568830361743
589	0.008322139438737736	0.06089741821769684	0.09822105912866709	0.07142049121669436	0.00931191822416471	0.010449195414626342	0.0717219913384225	0.08026726180732305	0.007949278786451597	0.04833542558309639	0.043162772013414966	0.04964390353445481	0.011270020563401904	0.056555523821732526	0.019645155400398875	0.09335386158838889	0.0686175715153692	0.036676797422423364	0.1070087933737902	0.04716942161074468
590	0.03818494888480872	0.05018788731430503	0.0541178124858345	0.018192750836281777	0.06970150746089701	0.043113544851381656	0.03854438583570368	0.10725172130395408	0.04779847759814705	0.043280869653722416	0.05057996368802156	0.03923789665339719	0.024028902411632826	0.06633347331195288	0.021162641066350078	0.054183162349509664	0.05561270892348902	0.06313161397327617	0.10093950957630195	0.014416221821032707
591	0.04688231670807621	0.0664610556591888	0.0182320356775062	0.020751204672438853	0.060486157933130086	0.004687654445328753	0.01631127930545448	0.046611892206129275	0.042149592502088294	0.11207033868948554	0.07125247868002417	0.042335294265315696	0.011821544543979042	0.21903376226247143	0.016377438163993414	0.014107821336542549	0.028004793978842018	0.04121620755876136	0.09902522854338026	0.022181902867863597
592	0.012148652185878312	0.02098928772433924	0.021855358696078707	0.030442071689492325	0.04096917902234738	0.010758569898495551	0.058545474264897555	0.03503460814972297	0.018564765763786108	0.5237228660693357	0.026119072878361498	0.0369655019189926	0.02865927441092038	0.019934809253665246	0.03558674380668848	0.016440086199441897	0.009324249674995202	0.020243234969489515	0.014736390966954803	0.01895980245611652
593	0.014687444678757083	0.011866444272475997	0.022581509285516034	0.016068485647358646	0.06630009545550426	0.0455715104312079	0.017168637223612004	0.04255268839798072	0.07169146402018892	0.31279870410863087	0.03585372873111105	0.028530344111885916	0.016160203170685096	0.059110534990705614	0.04838186725247802	0.05939033459545517	0.019997776925778327	0.049121000240007255	0.022146508706292395	0.04002071775436869
594	0.041505419063061676	0.04386391371870584	0.02595586150948226	0.04977740672568299	0.049987202804275925	0.03530741569316947	0.09301105653428378	0.0279361129779636	0.06928096837626328	0.016994557465878746	0.029656964170559377	0.06944305311203283	0.0092222448933333	0.06478134306593732	0.019219513216093536	0.08792391521881604	0.055234268050438164	0.025609516245042648	0.069984742281844	0.11530452487713519
595	0.06772951782013344	0.014104911056563566	0.01948731566514546	0.02037814585555221	0.025376481537701178	0.023089325424849948	0.031174484538550633	0.16682886927834983	0.015900214331575444	0.15024824315960855	0.10441774798006377	0.027620834632200685	0.024109220951647296	0.040627774828312965	0.021580069649825118	0.05563538342401167	0.04804194973585612	0.0491502359984467	0.0674161113374154	0.02708316279419003
596	0.02292994290956713	0.09336805700210805	0.014714288484324592	0.0638088400098378	0.133198054520023	0.03561125932548972	0.036250842824345396	0.04623617935236033	0.032020132882448614	0.04481220408344857	0.12439471398978251	0.018837218878021308	0.0615530942919396	0.035843478569144285	0.042119554186629306	0.006832095227234859	0.014409836184222268	0.023580770654012564	0.09819446712777943	0.05128496949728065
597	0.016760329779089436	0.06982010539738301	0.03295452078870101	0.01016860092761242	0.07628036979521315	0.19641282260895793	0.05704312367316122	0.04204538726855732	0.058419706905614564	0.0068533263283373416	0.049359256130225425	0.039328034357361076	0.056297311826382236	0.06030283488494469	0.03942287363669594	0.03153621021127106	0.02855714662899815	0.01944423030319209	0.039884846473463985	0.06910896207483798
598	0.026327378754688227	0.4446689239175089	0.019875132066382434	0.01538264196186618	0.03788089938433968	0.0329450238646985	0.038046979306035865	0.026381087771329238	0.032783272864944694	0.034583047683462986	0.024491730900562714	0.045442329676904814	0.010338113819933258	0.018621944166552457	0.029308012952081516	0.03881778504554998	0.0341894410036568	0.012174327335527568	0.02955412473613117	0.04818780278784303
599	0.02314391482396507	0.01572830958696004	0.03801280846138779	0.023774180785837918	0.05639381829053761	0.04437800648574903	0.012923207878288469	0.061021024162465826	0.030195347191134737	0.0540056296831048	0.03447372242620074	0.04105961543362935	0.022044416138713246	0.03771782980488907	0.024743254996666707	0.27395816448676635	0.009765123731173093	0.03604790639743932	0.12178169362300337	0.038832025612087456
600	0.06918308130717275	0.04808666700544391	0.020725258151059897	0.01057026198089767	0.07234552502067483	0.13546769423595872	0.12401859294877568	0.028242698694719685	0.019119231023789963	0.03918049343762073	0.037933812164903206	0.07225276644188712	0.009497034020786011	0.10316124032149274	0.03143062398199881	0.05874154171294208	0.035862956373901536	0.0068165506385312255	0.04319201894715965	0.034171951590283765
601	0.023897621737556426	0.01782300965827473	0.05529990974089627	0.07423841083208456	0.050290859990383956	0.0034355681126165306	0.11556921201212485	0.026226449455689804	0.170417506770618	0.023759873249089423	0.05228475596517171	0.007268672127473659	0.01899608574525222	0.04167113405575882	0.1148337041614704	0.01891677623701049	0.04527380372878809	0.039562336102345365	0.06297186046670458	0.03726244985069013
602	0.02572140211777861	0.016811214987750907	0.019792608579684297	0.040003331776217746	0.03193370378592329	0.018373049444052953	0.022124290703153436	0.1305270220823845	0.02621183615298046	0.25027671686254715	0.07043423008973192	0.012354487770038168	0.038276143274171504	0.018976256098576182	0.035756132712879064	0.07564662790402406	0.09512441695910823	0.03636308269534601	0.017639096224244314	0.017654349779407167
603	0.027352812281383365	0.01923054297326604	0.02754738456294631	0.014531590249774731	0.03566788686660045	0.03419611297732657	0.022736383863434777	0.28944512703398106	0.04791686627702709	0.03051454905144401	0.023807601522398653	0.02570833374188125	0.012302037475107792	0.08167645515813422	0.06322551248953509	0.05129880941930738	0.01904437225048976	0.11144632729622882	0.030700156872926196	0.031651137636806465
604	0.0069864947145710544	0.3041236826126902	0.02895264928377576	0.016197988081585596	0.06237090328021667	0.01029958044975164	0.031205440598037586	0.041757908523137245	0.021423096412830103	0.03228127297627942	0.06328596600183303	0.017427207669671277	0.06091871828973686	0.02293408566401904	0.012106897678799184	0.029877037476703026	0.046830690111136435	0.033574330136560186	0.04419461362432993	0.11325143641433569
605	0.026888619499820812	0.019891336859857143	0.017752349690570553	0.036953030797400956	0.05398644215608157	0.011173680461087415	0.01694341396476304	0.04153014619012276	0.014498084997291676	0.0502426763604845	0.048740641321647536	0.04719128639621633	0.10470283075420284	0.09447950187743606	0.04256196543888011	0.027629180814243506	0.2517628484560409	0.045952904661178615	0.014257339583393829	0.03286171971927982
606	0.06157152033068261	0.030842589738244573	0.029789651905247835	0.031235688448767337	0.020201526037439254	0.014066792682891842	0.025203059546908314	0.03194800519254222	0.02224101668067033	0.04210757786470436	0.047280237297367377	0.05223754603922252	0.041083078669393834	0.04330110349835692	0.028275464775681842	0.022123507664090266	0.3756851020256095	0.013240200517305394	0.04084643686260373	0.02671989422226989
607	0.029676886395288385	0.04908991650051059	0.03958911732274355	0.03354464466763219	0.039685636733443636	0.017293891681417536	0.018982414611591288	0.05529137416529934	0.024129599555114185	0.1013230448698816	0.051114546503069874	0.06636651471225395	0.0069131720799217805	0.07557325896141596	0.12542798739611358	0.03360555769297988	0.05646267364358529	0.06825992854945037	0.09243882415180471	0.01523100980648237
608	0.03106763652757449	0.02756755984005965	0.04111827176749502	0.08165434940539862	0.021093364073451658	0.0220616490652936	0.035671102625148624	0.05199306537349648	0.01872606028279524	0.08088334596066489	0.03834116861653781	0.032063883405396926	0.044065538192167436	0.027300573881907316	0.02761258263698105	0.037578298291935895	0.04426005169506096	0.20325374716961092	0.06983433597290156	0.0638534152161219
609	0.06032400321226393	0.03641689676341415	0.015626719414454274	0.04467301225308581	0.043284514717789525	0.031903061021917395	0.02177942791016264	0.12612519974219302	0.06824294985938373	0.03142385097419535	0.061985916119436886	0.03204019058489673	0.1837283108172269	0.021585625013414746	0.0813400100195943	0.038773665108730336	0.008437420756830667	0.04311623338048013	0.03678486048542247	0.012408131845106985
610	0.07113784743525642	0.024805359818847166	0.04005569815978479	0.014815711343780095	0.05110608940722612	0.01925349362351689	0.06268816401559803	0.011930134151133306	0.011771135072037246	0.0889927260824784	0.03453265386801484	0.040650998320624264	0.00856993930181625	0.01818430710693959	0.030590698654201436	0.0176864440428755	0.0429205802951462	0.07774747917551877	0.26370639312992616	0.06885414699527855
611	0.035081534658360614	0.05908444121815312	0.02172427932486106	0.05352703001986316	0.06283469682613473	0.017598593152183883	0.09289829754299493	0.04468030645265699	0.07504107859037815	0.05528540425676687	0.04544868525775046	0.09136576830275715	0.01650449785346522	0.07709241644406954	0.054039527663846766	0.05828520847929681	0.04426719441532099	0.016308178293264693	0.02479579238345696	0.054137068864417895
612	0.04672198048532026	0.03520970579183712	0.08263161355270006	0.04952894352953968	0.0464643703236109	0.023934325231583883	0.04837621487333668	0.07565084937024033	0.10107373023072859	0.044448486447882386	0.025208337891023173	0.051973877359178224	0.04814279547374791	0.05908503689613633	0.049617582048995065	0.053587982328289686	0.04986078886201199	0.030240430869156374	0.02203628031446793	0.05620666812021343
613	0.0662630966267235	0.045048488486716755	0.0336799842415378	0.040652921615279274	0.03169119144812806	0.027483909890342842	0.06925572152063868	0.06140073396450468	0.10524085235359391	0.04613509757335193	0.07557666194703143	0.05114625531407832	0.004340674089985691	0.08143005617344619	0.04638578301401627	0.05743430325077295	0.054396276455402744	0.032531207588788615	0.01176992009266458	0.05813686435299577
614	0.04092806396298935	0.03823426206537052	0.03089881009562335	0.06413745516473203	0.04005997187123419	0.011147624097410963	0.025660270718275303	0.05323116497228691	0.06884874819125315	0.022009391966422195	0.07470959043732123	0.061131968947533574	0.04807555229419865	0.04869596910006908	0.03422340483189222	0.015801985022164507	0.018605533905135196	0.048400643593279336	0.17739572242376875	0.07780386633903956
615	0.0195653947771161	0.07162911857638388	0.04817867220618927	0.03830007454218611	0.023602829931242863	0.04520342860676201	0.02529496145445094	0.02066746178499497	0.06915186834859402	0.0227671292654723	0.019804314601836487	0.04466052739051039	0.03538884543394049	0.11218099954282086	0.022862038235121753	0.19585337620436571	0.05146041518669242	0.10030277456017263	0.01230087277038221	0.020824896580764585
616	0.09967928263433157	0.006837877535633484	0.04038345880577044	0.00882361811615104	0.010213425242159664	0.0976770737916116	0.07611771660893894	0.020931097055866463	0.0364774187103912	0.010839796389526868	0.04199916885685342	0.09406251695014997	0.0388203423363414	0.03560182211834506	0.05164875068139822	0.13146700353700258	0.06580600312530385	0.03379455387071275	0.017792397103540566	0.08102667652997093
617	0.04475529265595078	0.07705263750112268	0.04544070882504667	0.02823875654540468	0.02152068590509217	0.02141279143643622	0.04690209406420174	0.01908818390305892	0.1468786614136989	0.05629981626465666	0.06488461140127845	0.03147842016702179	0.0610250140416539	0.017675024898977928	0.10055861924761304	0.05627103753863193	0.03220938163310466	0.007736035145604426	0.08842688354689342	0.03214534386455105
618	0.05656893759076754	0.04947347771000222	0.01757581954640189	0.03082834772856511	0.017292925054595544	0.032108832641610276	0.035151032888639716	0.0400226112986561	0.08502407799282699	0.02497279036343337	0.03423361306409563	0.043805946483877624	0.04196348165556558	0.051786791707768544	0.05977515065387525	0.13157938325431282	0.14758007365847362	0.03667640570765215	0.03263651913446115	0.030943781864418866
619	0.034180218860415744	0.07965424781633505	0.005893465459036787	0.0788324968337306	0.05705876773978012	0.010372781892720433	0.04737283681282249	0.07155398409236419	0.019984309581401294	0.10771653621082683	0.07732653553273747	0.03994130884123293	0.04620433416960486	0.07204541385273612	0.017725038997037514	0.030212061757251534	0.042927436492788525	0.0651708538160591	0.01628438035482629	0.0795429908862921
620	0.10670187356880892	0.057901927173448574	0.060479176738014645	0.033487363851593	0.031589652748156616	0.06099661951390934	0.12080703129576868	0.05421630734876405	0.05621149594621601	0.03541760127266488	0.016001963339130038	0.027605896866678893	0.02209210528352719	0.01733901958821931	0.04801336623405089	0.06919752518774887	0.04807158245495016	0.0552079265779896	0.05343763250185714	0.025223932508503175
621	0.04332553688248596	0.06892704050710126	0.04309656882181238	0.0732375071722754	0.07116493097620748	0.017076226094708494	0.04234434213116259	0.05423374970148139	0.0328495669468764	0.04605693293830749	0.047295526367289516	0.032059791597670084	0.0391868609503356	0.07079049445337876	0.06137373285497635	0.03356415221743234	0.05824187401652511	0.07362172724277048	0.01163623086714899	0.07991720726005393
622	0.027693937445643968	0.02010553508007663	0.05320947373690711	0.09354779400893894	0.007717608953242321	0.026430077482309702	0.044461861872026734	0.21052391631476894	0.03082053251553542	0.06771523879776369	0.01850559173294705	0.01557064662837165	0.027543776060967133	0.02750463739432773	0.03120946048939105	0.037883619962630496	0.047473828413425005	0.14309449845463426	0.022941168449475878	0.04604679620661631
623	0.04026692620662673	0.017929963524091732	0.030456865177053528	0.0805674934265022	0.05108111360591971	0.026636767993067002	0.06730217140146294	0.028848193028619823	0.02929850908226736	0.022721658495927933	0.0665650291251446	0.021571594214469587	0.06888529374370869	0.016711748130995165	0.024697072480280073	0.03238449025995316	0.03720478308802349	0.008227952907732702	0.254499542359143	0.07414283174901057
624	0.037184879339257626	0.031031032483389658	0.05802041126413201	0.05677564081612434	0.0564323078018891	0.07367626935586033	0.08699475535657039	0.02450886113245883	0.07710741838693524	0.06629180396882532	0.045201580006899396	0.06785813385682143	0.01538747033884174	0.0751416267956631	0.049281836699390486	0.04430666270514198	0.05461154148930499	0.004600657681410612	0.039122731664518816	0.03646437885656457
625	0.07435111954556656	0.08008858660611037	0.013355468368533723	0.026347266085190335	0.03363012303821924	0.09287276966086472	0.06387249926293714	0.01830370098703884	0.0575045790914364	0.06123017563826011	0.06888856725964215	0.05843600444360105	0.012435159582586423	0.04882636624743425	0.06684490613775758	0.047508183686639685	0.0613545367465037	0.0360679914016168	0.027697413326074678	0.05038458288398625
626	0.0179610169382089	0.04541060305394364	0.05240219082837391	0.01360232276986674	0.04368886533144863	0.024089902613395366	0.011102740710478844	0.057356263694815765	0.015001163121274055	0.130984179605311	0.1363018697288298	0.02149713535480383	0.017699027708114032	0.014416950665590044	0.01582289129178975	0.061874635760210434	0.21905862034197263	0.015275226467279275	0.02477707876117006	0.061677315253123324
627	0.027643273463120125	0.022041675283651772	0.07456272017279113	0.0581179256187997	0.07477536980076192	0.06307440692708903	0.047911874374706835	0.03248184807316212	0.018751457952294867	0.050321001977425166	0.0111797102668489	0.019283831094443087	0.03855154356886243	0.021657327631168795	0.03025815555674593	0.09311373956887967	0.23332528964867197	0.043250235949744885	0.011608896118185196	0.02808971695264645
628	0.055950258815181064	0.033092211602174314	0.06801088477723921	0.07294327752748143	0.022610048309395125	0.03046348775021815	0.044356504588193	0.025955614465748233	0.04737403911046687	0.06467732843548206	0.07932329294954363	0.018751904578961778	0.021300856351121104	0.031998245531852675	0.016372847166378567	0.028049440850041418	0.0640795002585669	0.0414155259622093	0.20741202517004625	0.025862705799698876
629	0.03273022909161817	0.025733806198139638	0.022443278156165963	0.061913286505504504	0.03603852001254264	0.04259110039406177	0.025339536041567145	0.05854862134173282	0.06192711776529876	0.10789402278693255	0.14047576687094096	0.10078337049987127	0.008891464709432601	0.04482057355180989	0.0733874923460956	0.04143175532170332	0.04675099037875421	0.02235606722301935	0.020682543324884308	0.025260457479924524
630	0.11689784981164214	0.0077733397574369836	0.10896490598689076	0.07826643321233843	0.015799964605767613	0.02981278344785233	0.056104775495927364	0.05630396124827953	0.03744744891891492	0.024515274701055797	0.07260553907389573	0.011202747018309976	0.019487785432761227	0.12701851481135515	0.07905586821865311	0.07332959997294511	0.029751103379042177	0.0246144835405656	0.021908762205916824	0.009138859160449217
631	0.05868051983244832	0.024663010553903273	0.014617557251871497	0.020493525474316997	0.03736017999817438	0.049549302959921354	0.01300867100969599	0.07122360315057842	0.0772219467509761	0.030066302011336626	0.0307496255920246	0.0927457905365999	0.03507191117869693	0.03302447368817165	0.01695703559560031	0.0552347100985138	0.04192515445022089	0.05029049207703139	0.2103780562165334	0.03673813157338412
632	0.08598355679081603	0.03020069953750807	0.05912726606154504	0.046255255569976124	0.02938047172066322	0.047784253229722115	0.0553767454916595	0.01897594340514644	0.05541777962659048	0.016110067066640924	0.08363294667772589	0.061802833574128205	0.0161835857360834	0.0586446677689381	0.03215305698436682	0.06970008297808171	0.08524970010137453	0.06557842665517091	0.04232653000264149	0.040116131021220976
633	0.06987015872387206	0.035234398633953536	0.0371145269184279	0.05030029046252368	0.02321566573670447	0.038393173168931045	0.11521276265527895	0.015558307209981402	0.11092633773189946	0.05647846849689439	0.07089170106142374	0.01949370595592238	0.03801201168676486	0.0413066206847964	0.057236807474319605	0.06487865733946512	0.045458865750574104	0.01886656386527651	0.04568374930066899	0.04586722714232141
634	0.09033258513037042	0.0501637714797094	0.013516024100711666	0.08912364779241498	0.05311949307954667	0.005711319597421614	0.05502402091355951	0.0741312451838118	0.015773975942978073	0.05405685634477513	0.03171923997801985	0.02401260301873878	0.019128599061173996	0.05604339299693735	0.024200046655502887	0.04273836943424434	0.10034637260453076	0.10605868863548724	0.021625188192601452	0.0731745598574641
635	0.05088361321878826	0.08084986827683055	0.025026902607898773	0.027269971819171148	0.033150042419911124	0.03975914625717107	0.017705594869782036	0.1422457201702258	0.02998895272086327	0.06410121947002374	0.10256277431056345	0.04896658424751425	0.021439924156805325	0.008455335194581389	0.014863062618231736	0.028309222872303634	0.0945104515161891	0.12231938011209505	0.00900478964523005	0.038587443495820266
636	0.06670409125893105	0.06672233926576826	0.050943054436084004	0.04280066947119909	0.05380049480980321	0.06768987276094304	0.07480495793097806	0.01933001792868366	0.08994916695286025	0.026478992120198375	0.032834696640749554	0.05129591991897071	0.02285395625221502	0.034059098849664175	0.09596637938087346	0.06144376581722206	0.05171523133910814	0.020116499793293403	0.03139947755433808	0.03909131751811636
637	0.055051545227000336	0.015635538689184023	0.0638424268328504	0.08822926161020589	0.0937307994454001	0.0626187519888465	0.019911957336893073	0.05195074707545532	0.046628729841995994	0.027534145358696627	0.07686518899423947	0.05874496897733563	0.02765632251302627	0.0655132407525363	0.04495765822364571	0.05659060976651422	0.05464888729545389	0.05441055713427993	0.016461765338152634	0.019016897598287705
638	0.03861357632267484	0.049378231194219024	0.02648403748770312	0.03259226147617065	0.13323987212005953	0.01606008235542081	0.1255107390978777	0.04210106845312142	0.049905911431874186	0.00807120763283607	0.011510442766331654	0.028100226245552494	0.012272162905296537	0.010305781525569824	0.03371067432584767	0.12915946496108535	0.043584281198715664	0.04622365891184382	0.06233094803885739	0.10084537154894226
639	0.08079551983047624	0.017238148023647065	0.02427929022801273	0.02658163308295093	0.059572770250183815	0.011283662892767797	0.10879096243076251	0.027143828507184053	0.019903675040118085	0.062425689103400635	0.06834720598634479	0.09179118827220574	0.026329813610031418	0.03876825994944001	0.06413170385883893	0.04882744276497553	0.0663512815880003	0.04918567981743737	0.03369643093577818	0.0745558138274439
640	0.06075299254759733	0.0050882875292315045	0.06028874166498972	0.033568409335534684	0.036626207615195576	0.016116256211168908	0.22294004197789155	0.01752100161779013	0.05846995111714433	0.03092153070805845	0.028268558225641817	0.10790478207315912	0.023217198358607236	0.05016350169642084	0.030914022916268862	0.05406067350278098	0.05935959226622168	0.02832722182409442	0.015360273373076216	0.06013075543912664
641	0.07492937289793722	0.03637896651275956	0.03663066545631159	0.12531149556437984	0.05255818227803201	0.03692502380762762	0.037002396120285816	0.05226139047310794	0.03522847153667121	0.05094372660001845	0.03163184220922675	0.07443964532280399	0.012646860203146561	0.06566471378436829	0.028431121041772808	0.06437082473168582	0.05636033892642267	0.04062235141974785	0.019247875585356556	0.06841473552833739
642	0.05750443068456688	0.02433223205063724	0.02061979352120699	0.02651344788823153	0.09733402191298587	0.025467833091536846	0.02856506766498934	0.2285855584372356	0.02784043260026131	0.024511784823070242	0.07953644996781166	0.047133916416113884	0.06770450276941109	0.055614538266077033	0.046562942455963444	0.04774126561980695	0.023463864236639723	0.03039910426402775	0.0250485545717553	0.015520258757671275
643	0.036776359199792524	0.0240033409691153	0.0454247750643989	0.027093526386795484	0.08900659211718953	0.08483870281716033	0.02107816236038893	0.023913567384452234	0.030379529538383868	0.04505564654064131	0.07910498120280074	0.014112754429581088	0.02799248136301644	0.04728942312817693	0.06487858893629667	0.0278111611735348	0.02571151164373478	0.027536769506089877	0.08525271801171708	0.17273940822673317
644	0.0313874778910878	0.07612100760978413	0.051138162882623406	0.05913871887815969	0.02930597224228537	0.0482489857454488	0.05225522819818126	0.025356917519181756	0.06519214864838244	0.05156987375205554	0.055828601510024826	0.05344468471781703	0.009757820852297195	0.04628938221797082	0.07786683547050151	0.03196848894397568	0.055468818589204466	0.023239975668971378	0.13098621736366767	0.025434681298379242
645	0.09578343494627854	0.01792455227998034	0.012091216710653607	0.10134145472045408	0.03384091388463251	0.005532728363547943	0.04379554353290146	0.09212783790436832	0.11439295251402733	0.12446134984513962	0.03810419828548444	0.00866125981825767	0.02342700816443217	0.046430863410551845	0.07451476377305292	0.028902751611159194	0.014613420828812148	0.026172791712883038	0.02331518972171878	0.07456576797166407
646	0.0188297523285857	0.023670251504837096	0.024848102478294682	0.025675804052660057	0.00815730211859839	0.03679709658252739	0.010705030398357665	0.15678791398220207	0.041849634903803154	0.26364895446462544	0.10081246874902122	0.027717275383230235	0.04036604723439692	0.04532570331723809	0.036126267402421565	0.022739329557718988	0.022832789164990114	0.046101802810261244	0.03411426263930756	0.012894210926922403
647	0.07397388219539763	0.014108774975704987	0.01138406082063496	0.06687171794040325	0.04888428183165569	0.09442138754576351	0.008937214909802304	0.03215386261033767	0.04281288225682313	0.0539588242326033	0.24076164579729767	0.025330001883197867	0.012253466505389209	0.011620033225703822	0.044773406120512046	0.08150906612105138	0.03796309055519123	0.029121404082521354	0.028265922993638247	0.040895073396370725
648	0.032815304021612646	0.021508240559652513	0.03603391236003144	0.05361579219854955	0.09729784099918057	0.047888389207192156	0.049245713714263964	0.0405313797839033	0.08319469531571205	0.056410124749917585	0.08517896976734343	0.018979808105647412	0.02396592279771246	0.03576230439870483	0.016828157325823854	0.06978755844472426	0.03355659078362286	0.04845464769880595	0.11322585668959584	0.03571879107800327
649	0.08057884700443904	0.027692438110089482	0.016147553940619702	0.037418943818626045	0.07397287001350619	0.06803010353403548	0.13136405074373117	0.03477525811735913	0.028073645224060403	0.03957799062310826	0.02359428156759031	0.035836208085941186	0.049889817300854	0.03765780737141904	0.00970690534843501	0.12677882743172117	0.02683824266496491	0.05887121402582513	0.04743503345345032	0.045759961620224006
650	0.03912113457806311	0.014219358712111161	0.017738123432740217	0.041797290283072275	0.11171102981070496	0.015826497674403778	0.04067247473796061	0.028562266258897153	0.018733162159337083	0.015004940679961803	0.09967301017750481	0.07257962892266528	0.014983615777558848	0.08445023981306884	0.06770849412249909	0.03321734349626704	0.011406612277368099	0.011596091949170549	0.12405172961757839	0.1369469555190669
651	0.03829562982457611	0.03643700617282272	0.07899195927232627	0.042457813592633314	0.06320873199287015	0.029375859715805155	0.046059597516153475	0.07758234018777531	0.023699481832927735	0.0642101638453481	0.020752747394556622	0.0889675916531864	0.005776368250839182	0.05137728449930906	0.01661134285279311	0.07606839064307776	0.03598317194348583	0.046160438443834405	0.13879406229746152	0.01919001806821779
652	0.11624574070511384	0.07176440753290383	0.026525797946170382	0.09114500160824077	0.027826158495264427	0.031027509301980706	0.008579679160083424	0.08183865055091404	0.0028282787637311335	0.07385374628396967	0.0663601366537748	0.011650699032404063	0.00660064734458316	0.051915961945134016	0.039088098853422286	0.056521563358471506	0.03832868338354166	0.042762634281034155	0.14358993835340925	0.011546666445852864
653	0.06613183360738238	0.04856372014317828	0.01806680570944194	0.004987867022137061	0.016118445740929375	0.026927172659155712	0.07238527459976352	0.11700147512998162	0.003645124716458869	0.08312685038321677	0.08937116828487592	0.06315325000880327	0.02481945162886533	0.11779407420384413	0.024369334752939436	0.0392667426089248	0.014385095306041587	0.08101656404011885	0.05104667227081857	0.037823077183122555
654	0.09233949091246903	0.06207165565591825	0.07655921377157142	0.12802725261147185	0.0375360367484428	0.017797322696701444	0.027323404489653508	0.06496037171797954	0.008614562043431832	0.030314310539992482	0.012766358824209298	0.09542699291178443	0.0468688836198871	0.0606736888294536	0.009763075039095813	0.03427243919321589	0.03876814644080844	0.05956454878938871	0.01281809478334585	0.08353415038117873
655	0.07365301286904882	0.031084042096280542	0.011041705548120218	0.024138167370801066	0.03747958043517501	0.020699533460721266	0.014447235849029539	0.08717263182340321	0.05527080489567992	0.08630382331889253	0.07846710610140167	0.03577593993719702	0.0071624604307383806	0.09900160662025152	0.07883616764670974	0.07030808736874716	0.024912304410888406	0.06973917604653038	0.03399041488569114	0.06051619888469242
656	0.07909964106015882	0.028343752417669964	0.15962087998872634	0.05395952686052037	0.027308115954957395	0.03464825867721236	0.05935421575118131	0.03564153001379038	0.002650290353517559	0.04681677432533442	0.044973338199292195	0.05309613612428418	0.006445963729295881	0.09724926393868065	0.05806424729155942	0.05488590610293701	0.07664444775138675	0.030865279139163978	0.015306450624007619	0.03502598169632343
657	0.0474388472141754	0.014925605005098166	0.06174447794639917	0.0655463618177324	0.09681692984080631	0.10234368889295734	0.03813603335724861	0.021821930451651105	0.00824777094219817	0.07019380566098257	0.03905265386397786	0.018151952421755276	0.025289233964528972	0.09226737470621818	0.02726983785630636	0.046414364702786655	0.03467848001850398	0.03708950294970408	0.10033649726453094	0.05223465112243848
658	0.1061015127512436	0.023221110496748715	0.025850482427614514	0.0515563851664471	0.041624468945507156	0.024734197046450215	0.0432603831510585	0.025642979254948284	0.046769301801581994	0.11295770446978617	0.03571494223746241	0.045278503912755994	0.009440272652896962	0.08087726222046811	0.043044595015645566	0.04578138684936172	0.017520506610760232	0.08131711175127733	0.036515380302996565	0.10279151293498885
659	0.06905862405901042	0.09660162857865764	0.06641307031391908	0.042590241357161863	0.04359193245180436	0.02154752498657354	0.03591686922856111	0.07213445670467868	0.040405213466380506	0.03993214904547443	0.10070991856800501	0.05321046384927628	0.01771384863746911	0.06467172814431724	0.014967547902086875	0.049172910765546196	0.07294959560770545	0.0676677267602412	0.014035290796872307	0.016709258776258694
660	0.048764503916031814	0.03721270565661344	0.01631905010877838	0.07260759562136862	0.03369694822597444	0.02635246559079793	0.02976022964807409	0.0682867484595156	0.05223369369150422	0.10208830120080513	0.11953216370173668	0.028264750176332013	0.043281742710158916	0.08165783261302319	0.030641406421030637	0.03133299546878354	0.03937478022676894	0.06103559528135344	0.051255228784154484	0.02630126249719449
661	0.02293161570952508	0.009626395510193626	0.048096797413405196	0.014793353993635605	0.18434094916176527	0.04305991302153641	0.023076580836573567	0.033940028444752066	0.017718740730740656	0.1572465965137921	0.1361252735447862	0.03946542685791889	0.03612824489878603	0.03159194917706248	0.021090620481949686	0.046701349723016844	0.024207429245623843	0.027264785182077107	0.020624964533361198	0.06196898501949811
662	0.10622942715033405	0.04436612880802327	0.0386180885132687	0.10597478485337543	0.03003610098234818	0.045589240904516125	0.013697065938368454	0.03111011736907414	0.0678425695045851	0.04159735875042991	0.08309379897298509	0.01678979438058847	0.01274939996350623	0.08998633707485175	0.0723761082033832	0.0855845272494727	0.023457811855125108	0.02539429628128199	0.05776654072695401	0.007740502517528105
663	0.053883941336062745	0.040991247489877695	0.04003757013110813	0.03886493618525164	0.10300443310621295	0.020317789968552602	0.04543930845019288	0.043511112995688384	0.03720165250827174	0.11508729821060183	0.12923764407960636	0.02268699530248274	0.03355594357763224	0.034126833383327684	0.01219431060489201	0.05522741540047606	0.06913545974855574	0.012898567497655944	0.03939544868692987	0.053202091336620766
664	0.05546991248209394	0.017295818427934335	0.09165398942205692	0.02921506124296381	0.007939603956514262	0.11325670349890593	0.02942923418727459	0.04278790115920676	0.07664034602495952	0.014059618626105197	0.02794177175834621	0.12266881677183815	0.07091359427014415	0.04769930797701709	0.03131294403829781	0.0635840341205032	0.09022117105156231	0.024063763345892174	0.01621448098003496	0.027631926658348665
665	0.07757645242882051	0.0419724746854879	0.0601397785421249	0.0405893396175735	0.058201328626987174	0.03924870329433752	0.06682315928656347	0.05494170886552738	0.053999387961609295	0.04346517515810479	0.07075830339555499	0.08324028535981848	0.019891753419345376	0.06839123035722418	0.0425166050273342	0.05166599121096207	0.04427938178583319	0.02354863828568208	0.018658694750682325	0.04009160794042668
666	0.07649605309930436	0.04509541723850377	0.011123343869615587	0.04346744379171592	0.15835403734850312	0.027274636441776766	0.061168070640509234	0.022173793993094847	0.03861540143876479	0.018711925682097955	0.043299812934647956	0.029223122030933756	0.03249008594345448	0.06487692939061601	0.03362000296190754	0.012113028373928433	0.05941327064784296	0.03975801071082812	0.14231497432982296	0.04041063913213141
667	0.07503287356350943	0.09983410174634527	0.0415227516338409	0.014545186280828503	0.07348148874749705	0.051813476594928694	0.07798397018849984	0.042114312804323865	0.030975929012510523	0.034180222340663986	0.05160920451423331	0.03190175330435583	0.022681891453677074	0.04955252895907068	0.050331675378155465	0.050162169844747216	0.03454676161450637	0.04622668770728222	0.05601763934191305	0.06548537496911074
668	0.07972338727373843	0.035220750503451956	0.06131968132440859	0.09923352341397619	0.03482598222673465	0.03598851433580804	0.028057259653290645	0.03614023528163924	0.01094689992894312	0.030510990041763972	0.055570308486569	0.06441647696211139	0.020536521115382966	0.12968135738925526	0.010273512111887387	0.07251069262455606	0.07366991725239856	0.06279659216990478	0.029674213390928985	0.02890318451325076
669	0.04708555860869721	0.01816856282837854	0.027264484950397485	0.027610262010326413	0.06171781691122198	0.052960332017292194	0.03171199945345586	0.08002353023253972	0.08783400800976485	0.20190403523570666	0.02083553890604525	0.016356797591526667	0.09422647515517031	0.05016682776565087	0.014639230133721674	0.022866160206936163	0.032009493121433044	0.06484396325562283	0.006107976183578957	0.04166694742253331
670	0.0247574181032973	0.05075254295900429	0.05337868999919109	0.0705661865156698	0.041258911599574184	0.024381082804011047	0.052851753333403154	0.029148507388523787	0.01780626066237722	0.0542540705796623	0.09608203391353524	0.041273852060235316	0.0346729437986305	0.06395199020456312	0.03899550350245048	0.030496221268731576	0.04176987630097511	0.061090189502051646	0.10187372124118226	0.07063824426293054
671	0.03956094150593587	0.04858417074883547	0.05031871527234319	0.04931469236011202	0.013191990420831707	0.05327478082254997	0.024444389899575803	0.025609024000289134	0.02032195574378253	0.02786076591728371	0.034297012868407334	0.10792640162977898	0.03781852050008797	0.030733135194887132	0.024443695008701555	0.07522069706546622	0.16280208019170103	0.02264240995907059	0.04194680515331651	0.10968781573704323
672	0.05684518910926213	0.03412722672017602	0.013271079665742362	0.039323256611250475	0.03463443628113422	0.05494048856316276	0.027859013978411975	0.0563164128843698	0.021896827465592166	0.052747378731640086	0.052234569768670074	0.01821032410059579	0.08672585781850575	0.054079273456600345	0.01462945912325916	0.05858289353534807	0.05194000064097397	0.05684583499579538	0.1814236152441429	0.033366861305366584
673	0.032239442043445254	0.0452420606505387	0.02481925852999469	0.01348373747651638	0.1475686783877487	0.03420816605930176	0.019815030226218285	0.06408508451511168	0.057344646960877106	0.030908511240437957	0.01415696303766109	0.03718437510035197	0.05216816658060204	0.040380423555799086	0.07571888433113944	0.04979059939868145	0.023687896713707083	0.047578366311246574	0.11082168212365569	0.07879802675696512
674	0.10966467948061218	0.04389276739731728	0.019950528249778946	0.06035170011500094	0.010631568642822413	0.03112379210445141	0.03639581839871579	0.014998325364050795	0.053386117529579634	0.02764323394891695	0.02208724382328754	0.053257039855915574	0.03798375604910988	0.1057942869020738	0.04833644015618601	0.09133771928496931	0.07257242621391058	0.06401819310323797	0.015520037286580034	0.08105432609348302
675	0.023931062678138697	0.016330569484604675	0.03783512056761404	0.005549688558463727	0.02001080913504379	0.06126500925378143	0.02039576191070129	0.15661854170540365	0.04913203873912921	0.09866400193113738	0.06751528335397948	0.02229753938893096	0.05160520522858246	0.027494471300962085	0.03177906198619759	0.044096903377300406	0.049387170538935814	0.09569664176380162	0.05974085606586998	0.06065426303142175
676	0.07953809093338512	0.021165088225850066	0.019077251770974264	0.03141065636087111	0.0431575173420363	0.017084326688443417	0.06180383611459909	0.025408242920388544	0.02435772659709898	0.040534989858092514	0.06528242823364756	0.027125387440060586	0.01475062588701698	0.024781349749555995	0.042130219099375636	0.103075670838295	0.12242230053506498	0.12089657410542214	0.053805029208797234	0.062192688091024476
677	0.05124428282258266	0.02436366434129857	0.027188208750633727	0.016084807294562107	0.04788305791349697	0.010207674408795055	0.058726587790847655	0.036788722962533084	0.08160972614661344	0.08321177493390812	0.058447312622591265	0.03680805054241057	0.01325315608455084	0.07386809441086156	0.1167269969652168	0.04457078514270788	0.0658729995091198	0.023145412583142216	0.06108910247615495	0.06890958229797274
678	0.01926900827795173	0.04718075511185441	0.07170932705214221	0.04957653889498095	0.05106132354602526	0.0368994447906493	0.029038174317909643	0.031586989277459225	0.01717429623439227	0.013385150653859097	0.049750334938585744	0.03945962778600005	0.0644905993483765	0.13729450553789976	0.0327657625303225	0.05289819747184614	0.043447292086518347	0.025180928785312987	0.14713790077814007	0.04069384257977385
679	0.060671552329754685	0.037548502727606264	0.02594501420193579	0.03668880171158725	0.04491621380639293	0.060626302549644025	0.0751733845760615	0.01498655389100511	0.0285323105413259	0.2034260628179813	0.020210911544698156	0.029451162004022445	0.04988277987110929	0.07309805103773612	0.04595068518755235	0.04318234201760202	0.04145595004457942	0.045464481894330194	0.04215346151216417	0.020635475732911107
680	0.05488625776964114	0.03175388243957426	0.0382184994896195	0.04507473279436196	0.07185002124534326	0.010620696620662062	0.08201938713264721	0.07533664254916951	0.017354406221439713	0.029447893519418723	0.05522050460669343	0.03183269639069395	0.01265271967752695	0.04099915707958135	0.045835754697833596	0.0822213308603599	0.06162309889023808	0.024378699997508045	0.1054644177609988	0.08320920025668853
681	0.034998039058694246	0.02951424212630716	0.029061198623729932	0.014580561642135191	0.04387468986898026	0.03202308054477531	0.01796779851914416	0.08652135025017788	0.1025804544254791	0.034628025086050604	0.03858759860835661	0.07479730481566572	0.03762378485009778	0.03594965319873433	0.05559623005539965	0.013966992846970566	0.07165422004887899	0.024916060573793003	0.1231505850014592	0.09800812985517034
682	0.033415751948058514	0.10566298715670759	0.062349153541372014	0.05567967278736974	0.03831646729205596	0.018033487438742522	0.028312507913268746	0.10250969471332014	0.06506169707810937	0.046888515416518055	0.02104592377421017	0.05680841181434206	0.04223869095082631	0.04011653237988627	0.01161497199752371	0.10420170285058247	0.06807604256441191	0.035247637111113055	0.009827331259458814	0.05459282001212257
683	0.037867287412004576	0.04239869997672687	0.008925611303152033	0.021504105290941808	0.053093390447705405	0.01464107763427172	0.13430203174136418	0.03233731887938476	0.13225254472691908	0.030701179547592262	0.015292452085188361	0.06230988892779572	0.026444775446705274	0.06193653437736082	0.1139624524771368	0.02596331963968197	0.0233641677502757	0.025977222271872057	0.03679658922961699	0.09992935083430361
684	0.0289226774915882	0.03693290428161821	0.04943006025706994	0.02899650066810712	0.06753988458645697	0.054542634865599494	0.07006858310894146	0.07668322628249846	0.022132435590555385	0.06956394378845164	0.06859330273864678	0.035422378115686194	0.026911674620050275	0.03565121624195452	0.0518018861923936	0.04924601033994153	0.04741995826962848	0.030534163486805068	0.0856488839171534	0.06395767515685333
685	0.03231369951016983	0.047892691935500345	0.012562351420774403	0.021396899001123314	0.08007662199924956	0.07602569592984423	0.0765214745557731	0.08827362713481568	0.0160127923504883	0.055700334338829545	0.09926756039791144	0.03961739655707682	0.01456068606165388	0.05748044066255244	0.015127023522857235	0.05918911114432055	0.0568147198308371	0.0861869082675814	0.0557522845199254	0.009227680858715436
686	0.0070317961738189045	0.056348953260041426	0.011258999365407453	0.055172183594656816	0.02331119515853126	0.03751304213018046	0.04342782852294333	0.11551847287649172	0.03563754567938759	0.05254824520869533	0.028805019004830176	0.08885617192562797	0.04809567634324714	0.025984353463004727	0.015170739325533601	0.04174998414292863	0.10079548832469797	0.09591423006725053	0.055944091340491796	0.06091598409223318
687	0.03715464656012335	0.06606553849280844	0.05157411705880588	0.07534433406558459	0.06753773686607256	0.04888359649200473	0.05545440473715379	0.0781221042616499	0.025710931555030705	0.03996470067431396	0.04207017735528592	0.012295908568795465	0.03644305256481631	0.05310168650600814	0.027031428866417684	0.05906949269397455	0.06604485894365593	0.07066445566838314	0.060973564756793656	0.026493263312321283
688	0.07149479534786199	0.052495698654637525	0.017223354504122074	0.0321203858759769	0.057333782814148096	0.05055106200561992	0.012481027998379402	0.06765847345004997	0.03402044470468841	0.0667788543153579	0.06306182999002062	0.07641534846843928	0.09009370955493391	0.09319209451805348	0.029675308237938985	0.03580750238611599	0.02979452818590354	0.057087274892328115	0.047067194445995664	0.015647329649428228
689	0.04390824996996136	0.051397922902075344	0.011801434288011331	0.0800223182761818	0.0866216052439257	0.06685334400231274	0.029363116028350823	0.03950048708904924	0.03638006783367797	0.050302109136018854	0.05375036200171166	0.09349592022415261	0.020916684633157913	0.06256625397851187	0.025647288714337965	0.05335044467193443	0.04142127161026231	0.08296659124765599	0.021272206020212434	0.04846232212849769
690	0.08777969900659066	0.03044784433895183	0.010287495746010043	0.04057414149093834	0.038230614343133434	0.06875865828211536	0.07996476308921809	0.045926008257144414	0.02581719784014079	0.08761653121108838	0.022582013618003195	0.03968929150538892	0.05671728466180539	0.025909956258068474	0.028217171810588377	0.06595557063353613	0.07703230224906228	0.0647112402955273	0.06124242728055779	0.042539788082130874
691	0.046651417290570665	0.040982600437119994	0.018709010763404275	0.024018006166810237	0.036968326514521956	0.05144435015894423	0.0739119218640991	0.10601451501745104	0.03166710414297652	0.04219716608732716	0.07679946785205181	0.03772250716070217	0.018342588006978126	0.06226866268786263	0.007614063124696196	0.08039686798628977	0.0995889773615349	0.015169663722113026	0.02700289512917206	0.10252988852537412
692	0.04426254283249953	0.09686118003141878	0.018479399511454983	0.015078162760777253	0.0374338982337143	0.10555379089721087	0.04892484184570436	0.02323079330928301	0.019135982795115622	0.05787672484021043	0.06008293738816644	0.09084405896061325	0.04857896928294108	0.04129442231497216	0.037108110948136104	0.05743942826927916	0.06690326095391073	0.035979968313508685	0.06637580989647049	0.028555716614612765
693	0.07904012417302297	0.03547489206470583	0.039542603093454046	0.030089412608162155	0.12184538379351516	0.06979761129992773	0.07502628313351381	0.0661275136420993	0.017980196950821557	0.06565168446823397	0.04805357052164914	0.0819241594743305	0.004702554350270199	0.0844190829408111	0.011991057377205499	0.06637124542878384	0.0366152862657731	0.021953564399533557	0.028036358698400512	0.015357415315786046
694	0.11462375557253733	0.050032318782122526	0.00811449196267233	0.04980331846103914	0.05096067277933495	0.07818244242418869	0.01720670901961458	0.05929842554497715	0.021919064654517793	0.06402584787102089	0.04112709157919696	0.026132319620091972	0.0768216156801515	0.0369354578204158	0.01760500000345374	0.07550546821124844	0.04112923345231497	0.056263579927626574	0.06105903093394742	0.05325415569952727
695	0.05613083489158071	0.028840447587554774	0.0270418030122833	0.030435776644315272	0.08259714519853584	0.04381249450882924	0.04495301535609781	0.06670231004674726	0.013953754324761945	0.05888778434151312	0.04984530518055525	0.03805311563662303	0.07011790874320228	0.03914865821793506	0.0120689909720467	0.06697111367659998	0.056134327952958654	0.08880734886809775	0.05763760354719595	0.06786026129256603
696	0.05525445006427071	0.04587609487221432	0.047026315436476986	0.04569626713501217	0.031026733143189364	0.046667174746102914	0.08903043445412141	0.06685978771245597	0.025390262762510735	0.053790595004012016	0.025909102809994745	0.0434791516251602	0.08071537107873997	0.040387430204419046	0.08395996280608439	0.06295053204291352	0.03869423659555974	0.03761484031853015	0.04323497569718625	0.03643628149104542
697	0.07942673934906862	0.06512531776669246	0.008389782676485026	0.02824186012299019	0.08927444097187935	0.07834323063873669	0.01270666692235798	0.08026355937934584	0.022625491144862765	0.06124895669371799	0.06995224142991112	0.023148983049942944	0.007820552694056227	0.04871598179629462	0.0201567275484118	0.13216072983723803	0.06905162501110096	0.039162313719924534	0.028530502445567003	0.03565429680141584
698	0.04989629382208526	0.0416238821258915	0.004368758016318929	0.02174874953171577	0.07866898612051848	0.07177089632021462	0.0520748191832489	0.03516892959996101	0.011809702593402114	0.04633760739906026	0.041480694566706805	0.07670446412362616	0.070436198565361	0.020981697789768883	0.026685337782806174	0.04804348648088649	0.07553575416237106	0.06207715057094048	0.06047500736753534	0.10411158387758078
699	0.06165141129327527	0.025380149264733268	0.059262322678117846	0.060106354454048244	0.05680113920050113	0.02466549154554427	0.03656809158952363	0.057244654593076164	0.02516117288458352	0.06234221848525429	0.02779694567500301	0.036366557755227805	0.07027551871786987	0.028110970024004915	0.0477930517230517	0.03395686107231786	0.06133712452895876	0.0366023746379631	0.1278286502578588	0.06074893961908653
700	0.06054549820688163	0.09848871601889765	0.058740967897279596	0.07648402550931319	0.061472371728332226	0.07467730703065427	0.06878185440292978	0.04409133390081365	0.04072877775071949	0.045329604774514164	0.015860848729589747	0.0703391944225068	0.04644957199150368	0.03458919989224752	0.021342186307229307	0.0308352623220877	0.04048798390739942	0.03724007255337235	0.037206556688924176	0.03630866596480366
701	0.06427196181366858	0.09249839907738341	0.01637225232958031	0.01693847110839242	0.09328502769783839	0.06392411078140528	0.017468720407348103	0.09905748896887648	0.01538489782419283	0.03994737472603753	0.07734931097176283	0.006313006678417368	0.03141419026777652	0.03205437066352224	0.015379398354469373	0.11051991856170919	0.048650473746986195	0.06735282020890175	0.06615449283624562	0.02566331297548559
702	0.04171071819082826	0.05016069676058591	0.04794536897749226	0.07474596775017922	0.021296943764204473	0.06005976670321392	0.09111784531005487	0.025887118738704556	0.03138928590633435	0.061262576466664304	0.008171255821383758	0.05592259518861027	0.04196126213430793	0.040992099944268355	0.06961533281720969	0.04872908995489514	0.06060474439790639	0.06786610815656557	0.05322979642705165	0.04733142658953915
