# Supplementary material for: Mapping mutational effects along the evolutionary landscape of HIV envelope
Source: eLife. 2018 Mar 28;7:e34420. doi: 10.7554/eLife.34420 (PMC5910023; doi:10.7554/eLife.34420)
Supplement: Figure 3—source data 2. [file elife-34420-fig3-data2.zip › results/prefs/BF520-2_prefs.csv]

site	A	C	D	E	F	G	H	I	K	L	M	N	P	Q	R	S	T	V	W	Y
31	0.08352708141538286	0.05169755346950088	0.04764797006882989	0.05098380225213256	0.05414329280785737	0.03483179041339334	0.04946219516668308	0.049496152617062604	0.04930908063417751	0.04643656569815596	0.053410442214075524	0.049728171678005854	0.04674277250255442	0.03854901687938708	0.05005748082476765	0.049026694689420426	0.0222819210891079	0.06600106890934306	0.05391701077500326	0.05274993589515874
32	0.08448965539799526	0.057102902426384106	0.11038602066292026	0.049139771836343056	0.02553926602086608	0.1367536640143933	0.0566603449497063	0.0355905972196096	0.02691913408343548	0.05770005931321124	0.04048635022029262	0.023302514855222067	0.03985282114002665	0.025546988962262752	0.018846515824686817	0.11145714841487409	0.012652050788285095	0.0240868115961226	0.046577123286704304	0.016910258986658332
33	0.05261655877947712	0.09967696600064054	0.0859338710008473	0.049809914563436704	0.007696960765461875	0.038077809552114025	0.04708089244718823	0.02743948109921905	0.06261572586361838	0.022953100692979657	0.016420929559477257	0.09014611392753617	0.004632614931143684	0.10434386689842232	0.08129513715656167	0.04394792858524623	0.034035742730489586	0.0217587724324593	0.044963460193979225	0.06455415281970169
34	0.02158269379367822	0.025386576233870944	0.03478380231717515	0.10787186023127385	0.04826120219937618	0.03621902287815547	0.012686139369661767	0.044150938838638125	0.0518560568666888	0.08100868867295818	0.04666476657775952	0.017747013995064943	0.05436731723739563	0.044873703902122045	0.08243807614597945	0.05482892101489273	0.08936168179664938	0.020041817348356934	0.0316893615343224	0.09418035904598027
35	0.01215830356629889	0.04565784205897775	0.0380061413624217	0.024849041769864938	0.04296053918122423	0.04018320147145279	0.05162555707868782	0.020055238002322357	0.026311671688903495	0.018823999014867747	0.02201069845189635	0.08630784241362656	0.05158196880422314	0.029030849063247842	0.0353201981114561	0.011382939539511267	0.02710213651119611	0.0602824358164047	0.19976269714182304	0.15658669895159316
36	0.07238123876202697	0.027731187499646596	0.021181073360018364	0.04260822367488025	0.022027434690043386	0.052658659779966685	0.019803482228455314	0.06294344265683553	0.018301380212158637	0.0239060379715365	0.046911710603609186	0.011781209049172169	0.00950961692211587	0.01045232582774797	0.016288018937424587	0.016633773677125124	0.29159528329103096	0.16652549494214988	0.04111244319466645	0.02564796271938959
37	0.04308031528217188	0.09407216852038311	0.02583444180585933	0.012507065214420018	0.01790349853241871	0.0321977104062744	0.018678608189359343	0.07175317615269534	0.0593713886435181	0.0441475410766649	0.03846738523512053	0.051263000342673545	0.06294492495994078	0.010268513900604636	0.05019292890526791	0.08869989885582032	0.18954048345603805	0.014015406097980179	0.05120307100550913	0.02385847341727981
38	0.02217466812978723	0.04097027533509214	0.013569797645852671	0.028666841487530854	0.024074507985351296	0.02804653735357619	0.025761216794554287	0.047330440754307666	0.06562435362524337	0.00785036849140898	0.028889599582937228	0.10304121748764829	0.010453422192784957	0.12578961587351378	0.03234987901586598	0.0889345906288829	0.0181178203539004	0.2301440183634043	0.036294322046912735	0.021916506851444785
39	0.03179811588439393	0.050069945225832226	0.02642215432658746	0.020604577766633922	0.12753427605010073	0.03702134225168251	0.048524421471280464	0.029211536871580825	0.07738648538963232	0.008112366236959353	0.043854731154053556	0.03814981918680393	0.035944289996855686	0.017323117235798283	0.03790992768827303	0.07509961648010538	0.030997609842357544	0.012579129974610853	0.0513433271194362	0.2001132098470218
40	0.012131862446054595	0.04581553148491306	0.09440576300666857	0.09899819091356919	0.025730034322502274	0.013929703064542852	0.022316590893538744	0.014380627308551814	0.012968942971984117	0.024572368998991408	0.04545760373311362	0.04242536728663899	0.017262089184906484	0.032666841228685885	0.028630825240631465	0.01462809652353682	0.13039534630622387	0.0694680986347403	0.03129074053446264	0.22252537591574328
41	0.0618197835226787	0.024092447109295683	0.035415377873429923	0.05967080405566068	0.014725010136520942	0.24494541754477459	0.04623890456606995	0.034784192300764	0.029084004453907915	0.028453095782464403	0.016693639231964767	0.07534517797865738	0.025468046000899813	0.060288784233648744	0.027561884720759787	0.037956333505729	0.07745354157162544	0.05546064414549332	0.030019624318451957	0.014523286947202979
42	0.04731643333302931	0.07712224105103366	0.04677629848152028	0.08806014587694261	0.024652267498765684	0.03569361631535532	0.0412717742442688	0.1067924166979752	0.022753148148869442	0.020022898283771504	0.02957365022569632	0.04954544694902463	0.03529975903868821	0.049497504828568344	0.02433260312156151	0.02386039131117041	0.038109905713216236	0.1749958338658354	0.027709032553446526	0.03661463246126059
43	0.0239864671166754	0.053310091968061614	0.027946364245542532	0.019743121142438546	0.0801740604566571	0.048842246464424116	0.04049245220369498	0.06593096403199226	0.053309776631031355	0.02426250146114303	0.029433306924752118	0.018301691885883157	0.20487871228826102	0.07048890810349062	0.015413511883737562	0.06094290760338066	0.01749599372635461	0.043791800450336586	0.054134579546769555	0.047120541865373185
44	0.041481808936474934	0.10601616026518354	0.030618888971409113	0.028084238203394785	0.022290219765765742	0.02551545617488512	0.010895883245435075	0.05131177946141132	0.08644192788567452	0.0257499781681596	0.0330544769532403	0.04104901030148098	0.013214825227809755	0.12780500142926232	0.038676344905110335	0.0681170574524929	0.04170276067897901	0.14869689284828666	0.023250719873195925	0.03602656925234804
45	0.07850071602163018	0.01786141012408872	0.044676278679256776	0.02692273779869811	0.1521009954737903	0.029020356618209734	0.021650781996810774	0.026595511951966976	0.04763001647644958	0.020882049198293826	0.04228757624333795	0.011221208357545384	0.06584749976133834	0.027982559323050906	0.043089918216980334	0.05824365338406677	0.02412784395141492	0.015818848869535117	0.16496617209427591	0.0805738654592594
46	0.06825695339818749	0.18194519699328826	0.02916158886118689	0.045882360335828015	0.021679531677754573	0.04791338592660933	0.01548686199248782	0.04345558685834396	0.06104241417549812	0.06293038305146664	0.034696504236630905	0.04670241450989841	0.025612063643267187	0.06443442007633098	0.02177085758522706	0.03717907047572661	0.03653875560044114	0.06492692465370295	0.010014228100530615	0.08037049784759308
47	0.065038768447822	0.024851891936200105	0.0888481419047994	0.16454924036377525	0.0496184966093227	0.0387705918230196	0.1156630460973929	0.006662743568081092	0.008787619109758818	0.00733771271328463	0.015673658590891686	0.02212862453560949	0.08090483202764033	0.037110280723290846	0.06036486889602397	0.06963099345855614	0.04936296697015783	0.03077945486339391	0.04049874997923805	0.023417317381741243
48	0.10066647030211663	0.08928512604293334	0.05329168103359155	0.05151447226435289	0.012891299755698853	0.06808337677556181	0.04691434577336205	0.008039790972242179	0.011941006132834234	0.008290235087013396	0.0511882343674475	0.024159802805710978	0.029773998934265068	0.04180087951537026	0.03126178019865944	0.07714110819275466	0.11409681432193002	0.026875975643065424	0.11095652467513518	0.04182707720595456
49	0.015524253751137675	0.013311681293633186	0.12128751994514379	0.05750043068313709	0.09569887427789618	0.0350741974067509	0.008913468433936535	0.03999101484664846	0.02448834191151659	0.03314817533859571	0.1136142951796352	0.028628171849401293	0.030088312039114617	0.06549566204423572	0.07228386292802458	0.06905419782433998	0.052292615613744306	0.05184225177795978	0.04011061818718492	0.031652054667963475
50	0.06275615368506549	0.050702479834043586	0.02464090361260784	0.044288484936574606	0.029120937800566935	0.05194105818394142	0.015260725340718184	0.031481079414480896	0.04827437599555139	0.028804828165062184	0.0497465019988002	0.04543564592478147	0.10495693007040004	0.01942750603896531	0.012077508471074446	0.058001143657715706	0.13667707285167982	0.10556702235521839	0.03623585254315936	0.04460378911959275
51	0.04927029109281343	0.08194338161403845	0.07591940886227846	0.06653321837512143	0.01503208476527648	0.0295167925284427	0.022326747100709938	0.13192536264095792	0.02124740910974555	0.04856085518413452	0.028581466390562353	0.01303904894263967	0.03258088196057733	0.06055986767590673	0.011012639771067964	0.05331229735181454	0.06952198520124991	0.12064629320698518	0.020196516175073047	0.0482734520506044
52	0.04649149736007389	0.06097937649443229	0.10252768463531427	0.029448095014567764	0.026671600863784017	0.09655849952879034	0.034904233079255456	0.037742568594897545	0.029013946242581187	0.17464312354132625	0.04430836087259616	0.028293440839010735	0.032785198017828865	0.03835924296737414	0.05658764547340122	0.02881693433718122	0.021850155170014738	0.0640981197427393	0.02419419617438175	0.02172608105044886
53	0.04022651475510233	0.057765606787533	0.025826261205499423	0.025374821902634206	0.14238805670241664	0.02947961025882037	0.05016930211395524	0.051304906670898334	0.04788025629513784	0.0298028189388042	0.04905712025186816	0.023632266670759912	0.02512547812384829	0.028217825218643907	0.061029693166714256	0.06568043987868387	0.06836425937906394	0.0782930907511944	0.05402350035770908	0.046358170570712585
54	0.045816971665793474	0.2363519440724233	0.032841045131180656	0.0968433483750169	0.027484420102685397	0.02841000952483077	0.08432648686151847	0.030858085587423114	0.06625487467287058	0.03371378106876915	0.039776737156843295	0.02416457674984965	0.038998891927411836	0.030036777386019658	0.029230108839560516	0.04204513848077727	0.015672181859001853	0.015521473668012124	0.05452107807371311	0.02713206879629887
55	0.11488399687594811	0.04933689303641121	0.0469019152618922	0.04684792801559971	0.0275953452543519	0.09609992417677031	0.0803348823449449	0.019248906773824334	0.03155121534579226	0.015466054822172429	0.1290462367331487	0.03185135544112331	0.01565686186173896	0.06909935584763235	0.022951131015378434	0.048350457553566935	0.05677277410229245	0.02959208027178121	0.04762734397112351	0.02078534129450677
56	0.06689833690296958	0.06037124283935126	0.04412390468995941	0.03527471629567928	0.021209866299838804	0.040158012528800385	0.09808674487088659	0.022428476186940133	0.03730354167148306	0.02470571464294861	0.0237051083190579	0.03173346074598025	0.02321371918907593	0.04263645955702512	0.06556659509974061	0.07686454356451584	0.05182179350974673	0.12314581477809237	0.02680942242832184	0.08394252587958634
57	0.07122141480819423	0.04869960680472441	0.05271363379262682	0.05267340861721931	0.04826354084974483	0.04487633006339276	0.053769546974854664	0.046156606485823704	0.05341166013819562	0.056993055524874964	0.04747748957398152	0.04369184825582554	0.06387353496489441	0.04993124697258486	0.04379532348433406	0.06240112700556902	0.04500960656918217	0.049081349950133725	0.047376434399631934	0.01858323476421144
58	0.0362257738418759	0.04935541454938421	0.042051040358194125	0.05327545555783214	0.050032701352782934	0.08226584589880975	0.04729646003533334	0.042746872800348765	0.0491046537644192	0.06466342023113478	0.05700129961068244	0.04500249312891602	0.04853928069478751	0.045636795687113686	0.051455708090189366	0.06182994702146457	0.043254774564475906	0.047470113727699326	0.04047164771795782	0.04232030136659821
59	0.05557171426859898	0.049340085311727164	0.06492583244734466	0.04425287940845385	0.04725985110612755	0.04835315012393044	0.05223520548395462	0.04760414303842665	0.07368850410596642	0.021592749272690344	0.04935970441575989	0.04531884237783487	0.04443817587962139	0.051090086586133024	0.03447867345944064	0.044889005455723004	0.06480268464780105	0.045438717062699606	0.06462671296492849	0.050733282582837345
60	0.047060113809300905	0.05002976796519617	0.053163696322647135	0.04914622299550095	0.07996584690238855	0.018032065993286737	0.0829238974156903	0.052628608060834185	0.06797074611124783	0.0674653942432784	0.049118991561170944	0.05159450749510138	0.03287839160634876	0.050697639452972586	0.0382370974225181	0.039479070571263285	0.03413238962771211	0.04213659812473295	0.047635421204812324	0.04570353311399641
61	0.024027437550926973	0.027760026573528763	0.0513528746556872	0.07713564151641787	0.01900837717302044	0.053570830376564016	0.11293326038880952	0.06285723936036762	0.05831378153499395	0.07083711507485362	0.04273978768814338	0.05073022817688129	0.049109043317181626	0.04798931117282264	0.0463526599644781	0.015924283943836853	0.06586844510923867	0.03866539333716325	0.04312900259175112	0.04169526049333306
62	0.06028914124503652	0.054720918742797844	0.0487056868188115	0.052126712473478255	0.04598868664205792	0.07406064636779763	0.05436295958767336	0.04097146613468351	0.10139909906825965	0.04203729886622185	0.008973467612128406	0.04492189068083645	0.12118817343879612	0.03987356659303598	0.023330627046225086	0.030521543552050723	0.019857026538256026	0.051184986932705234	0.06439740832564339	0.02108869333350458
63	0.053302650806903634	0.037497359877634376	0.025259225335974675	0.044258105590606375	0.0634461683392789	0.0157338722671872	0.04815491522361116	0.05529364820870301	0.07936779248795021	0.024702190650721267	0.06295582685263802	0.0733644894136054	0.09489750699673914	0.020106235419485658	0.08149927264534405	0.04119235746149237	0.05267413025539128	0.05799568130498178	0.03860307077314569	0.02969550008860574
64	0.07268101118663256	0.0492327450894852	0.049423272927677946	0.027552057901224856	0.05496514352317702	0.03496869993222023	0.06959828343683426	0.0071596090823062486	0.04196454994485663	0.04268380232216401	0.048964352130402344	0.033401559184166554	0.03675617144181059	0.047050033724033276	0.05823466157606974	0.05227444964113456	0.10288160282349988	0.06260669513403432	0.03798768170957077	0.069613617288699
65	0.05465474446823348	0.06358019338226749	0.02673466217870993	0.026818114088829715	0.03937678794154214	0.027566550820166402	0.048746089768682735	0.02820350707853891	0.09848348768320568	0.008879660964446848	0.05039945533823901	0.07520811481059046	0.03752456298094895	0.09630020219472187	0.05855039783339064	0.04996162485226211	0.06392679585610503	0.0379096322209649	0.03622301980382091	0.07095239573433283
66	0.06948091632633016	0.04923304572164254	0.0509180638039829	0.041225342102247695	0.05851787018018763	0.08635396440568979	0.025765721170243682	0.018029652056822054	0.04747482711150601	0.03899429486639283	0.06132511330775261	0.05747632325534684	0.028925617008902078	0.10970305719911064	0.049406959691042446	0.05169724280054777	0.0667867510311562	0.018416596506262217	0.03173857910939583	0.03853006234543808
67	0.020861839966181354	0.08993820015150039	0.06106959265864298	0.0390788331604164	0.015077583792072127	0.011485867541685327	0.03960525915747943	0.017580907631585874	0.019594780539522405	0.016048509681139692	0.04324498991981634	0.10347109781921424	0.10095942142062604	0.0959437547164192	0.04300513418038483	0.06272542176199436	0.059924730787448366	0.05108956983163208	0.05253282183781131	0.056761683444427266
68	0.03909656185232041	0.031145898908216663	0.027056744927050954	0.046828059756279905	0.07267584683205805	0.1040847084409194	0.04119542649088983	0.15796201111815195	0.028726055227163833	0.0208963238789729	0.12105414430634671	0.05032044655999495	0.028522382134701804	0.024071917498057236	0.02661657706079411	0.027718797802918346	0.024740418693843816	0.022947847904946517	0.06875330456208605	0.03558652604428659
69	0.029863715015848082	0.0669954842965055	0.02015349530366576	0.01113941610383506	0.09977869244844732	0.019226873003232045	0.0618018421041288	0.05482433890844144	0.03272737805538942	0.13421363824858795	0.03089775438928547	0.06796896463906946	0.017537660440176826	0.0380927748127296	0.014723928194476786	0.006550392193590772	0.02512445626080835	0.03477349262855574	0.09770735653660402	0.1358983464166216
70	0.04019621182837466	0.048472460083742654	0.04057563663264101	0.04033770435105252	0.07659526042985004	0.07098845443519707	0.0716306543120497	0.04969807286167792	0.06060295210109805	0.01613550595223681	0.042356567601097475	0.07204630974327879	0.006659949823322037	0.10274923942173061	0.030791751308853685	0.06741687562878196	0.04589161147427397	0.043661110796164214	0.05311341056821616	0.020080260646360686
71	0.050149114572535444	0.047530757232013096	0.02485518019961295	0.04547758778040769	0.03936834593307301	0.08184395452652678	0.036653996889052756	0.04233811114790592	0.046258236915206356	0.015767080855419193	0.03831477229443022	0.07877228029794614	0.06122638818645464	0.03163184087582446	0.054181796758915594	0.0963797218714817	0.09601527543875402	0.05416213890157791	0.043576239367794714	0.0154971799550674
72	0.03805092254556139	0.060094611805216774	0.05629878107855053	0.08767804753361155	0.03777701497518099	0.03952175572564151	0.1201400998487603	0.038225735695470525	0.02569250458271838	0.06424155761714334	0.05836465533171006	0.019988855844126227	0.09252792969590828	0.044840620708462835	0.01232980616251112	0.06348525480123257	0.04883134383225523	0.0336219906474507	0.029505799380652745	0.028782712187834944
73	0.048073879507683555	0.02409104391744981	0.048785587324630626	0.010025629599887455	0.04688695425155568	0.0794966615167038	0.017900809834112463	0.06643138332114633	0.03639654763167078	0.10215768916146796	0.1104888924368972	0.04248599275853263	0.01804136189850816	0.13035250797474066	0.008681186641620407	0.0579652354330951	0.05582302248786471	0.04005387636624335	0.033103155485181494	0.022758582451007824
74	0.04253383406786414	0.1822408715572294	0.026873970969901375	0.12245403107446444	0.013774457770839212	0.03038309057321505	0.0359390164965709	0.018766267157451527	0.05278183372337919	0.04711306859288627	0.04180747713728707	0.0689719597791333	0.032330431913664005	0.014407723263451884	0.03968042913642233	0.06467027905386902	0.017766148625463034	0.05621204303951098	0.05062323486630248	0.04066983120109446
75	0.050641410234610065	0.09716886216964153	0.024015419325481253	0.0370477313159379	0.05672457661957823	0.018177908457234323	0.016797593765181012	0.041115640836738285	0.023890875634860972	0.08755806754812252	0.03832679651402819	0.023946705750219188	0.0693219394084565	0.08007999771048985	0.017194730112971006	0.05533927211447782	0.09626524914489416	0.11475122591750683	0.026144744556614346	0.025491252862955997
76	0.1527233946288322	0.023584664115801474	0.04617808068066453	0.02533000444395911	0.043322799260108374	0.07419512388563458	0.06004376981866794	0.03053561535528221	0.021495460735825044	0.04076521694657869	0.062397610713839625	0.03611307309538148	0.11210140333369613	0.02189298052716924	0.019678643647034467	0.05803630048602527	0.030674368854700616	0.02770632667133865	0.030965891151241067	0.08225927164821935
77	0.04448192555243049	0.0648056048000652	0.021916607386167488	0.030163434237629135	0.044246795730180255	0.05580181184518745	0.08450948754282772	0.09088472722235331	0.05262923072639846	0.08464474431864642	0.05229611624295151	0.03622579683796635	0.00876097470962834	0.07791059909925091	0.015641031264372583	0.03219085328918825	0.04749951311065447	0.05994966378850055	0.024244718873951642	0.07119636342164946
78	0.03451240325968285	0.11033792462118643	0.06323116927779607	0.05341243625416856	0.02130438413285804	0.034591668887194754	0.02746648929702331	0.09417842563900629	0.01639530050735208	0.11443530489093363	0.043801626728665034	0.056237588097381636	0.05750550678922369	0.029004085419375082	0.05730229454346554	0.025603161931718948	0.025995199694506466	0.05199207072572551	0.03605381671032235	0.04663914259241371
79	0.08035472300181594	0.018215960291125582	0.06125411823413612	0.04338914128805642	0.0856734585950269	0.028948383529859182	0.04471392207026276	0.0633704651680136	0.016696845947916646	0.045240714813284684	0.05334809596823662	0.04507324077469891	0.0441348034844119	0.050010573321689095	0.024452799038161173	0.0412729460550001	0.06415456659414184	0.0769194932924819	0.06675252801539396	0.04602322051628664
80	0.035911539101037046	0.027373478696106884	0.05293654910808571	0.10466257228298408	0.09442683132739832	0.017936210466311626	0.0777436340383493	0.020869666552750514	0.023860243650464498	0.06967077925729022	0.07861858505828372	0.061465977248034445	0.0041357399436519815	0.06871021186041786	0.058577203013025464	0.058667760627706095	0.017551421133379652	0.02343359505746973	0.042169714152877395	0.061278287424375515
81	0.043996352687507095	0.007723844015469661	0.0382548736155662	0.06311681983062509	0.0556117804768901	0.035188347495246845	0.014936996662718418	0.04964392072626464	0.05284692169773508	0.07975655703123885	0.021569010454419352	0.023566264686619886	0.03957491311339682	0.08635190872504202	0.039144187144922314	0.08432556456361978	0.051420943896004837	0.11678130791335156	0.05316093372214964	0.04302855154121177
82	0.042912514459375294	0.043206513970842166	0.08263649877606337	0.03476773590513608	0.08029155463086682	0.039214307213006415	0.054011962867114086	0.0809317791142232	0.011120768723543801	0.05798700891718569	0.07459377970049036	0.07560061900663523	0.03456065634384508	0.05314514670250831	0.043127583774127495	0.03988687349878261	0.02801894604520779	0.03608884480364467	0.03454133635786384	0.05335556918953771
83	0.0816796537490367	0.03476504612278488	0.055722147910937644	0.22281679070912497	0.0437304634824877	0.029298652507625082	0.018548802072609703	0.019410465234211357	0.03527949551643532	0.04486994804464552	0.021536720432184596	0.025197499499476757	0.042585977323284376	0.07178899463661671	0.028101315802896328	0.049813853080085624	0.03275542443011492	0.07147071720477063	0.03630021164428111	0.03432782059639007
84	0.05106395569522061	0.031282501443021735	0.05342183880165133	0.04685189955783199	0.02379123011396975	0.04413798704046448	0.09458192152398669	0.07040141045849509	0.026661793298330405	0.04741688648712925	0.07513113325130939	0.008948390749248867	0.029203506838127623	0.03591230567046152	0.05088765202559646	0.08225671764397847	0.07516210191084001	0.06907527649843868	0.03255880468778538	0.05125268630411225
85	0.06899949318358792	0.10311993938527872	0.022086194538006833	0.04300919312608481	0.03477016931193621	0.02301685768130327	0.10944370154235074	0.08844492356483877	0.024540062724786794	0.026714094623644474	0.04603120218886282	0.04878887576717299	0.0344583069973485	0.017730552523411394	0.0727245098050245	0.05177186929496014	0.01074330705989441	0.06542378121272699	0.04180904603981709	0.06637391942896266
86	0.017158762197682715	0.14178280883963526	0.031483205834541846	0.02873231228125404	0.037479695418634176	0.012141651926782496	0.027566282521249433	0.08936490659253685	0.05288458530551041	0.10046672460741461	0.13055338562312807	0.02971853366331316	0.020664745985780122	0.03979665081502877	0.014501622119442127	0.02451713851225516	0.016211132597298724	0.10073398590967143	0.051093161809256105	0.033148707439584514
87	0.07440630567964779	0.07060510863514013	0.011951690475502574	0.06436384240803396	0.033391327387593504	0.03805781673358547	0.07154985153504866	0.03896652400458614	0.056454673484209524	0.09675886531597043	0.06836788377499985	0.019693338503613027	0.0159276274527284	0.040686240383914433	0.053379319757241854	0.07123235909537273	0.04574215182876344	0.07046020452901527	0.009553849495472243	0.04845101951956055
88	0.050053506684036714	0.069568476523917	0.046348962397866185	0.037670455808014404	0.040403273593087805	0.142117122811045	0.05987951245380874	0.04253630970143158	0.05597228716684432	0.03251389514685245	0.04638802485742546	0.08295262109001242	0.015587075546083781	0.026538043962560407	0.08093398167759612	0.035236703059828435	0.03516082720339583	0.01532924573700931	0.03598392503936062	0.04882574953982345
89	0.01916234102530789	0.030513772144651192	0.057512384010536856	0.026423826886069306	0.03360607541050738	0.025033609618119925	0.11685645802984528	0.04882699042675906	0.024447251781829233	0.04858130242497293	0.05908032531883623	0.016438799454994126	0.01927048525134091	0.05370522346331245	0.05424709741212789	0.035032586528669085	0.06790092006341657	0.17670027694523718	0.057850193403117485	0.02881008040034899
90	0.0942066283094632	0.025118141082363432	0.015457240552475212	0.05970807581364196	0.043768832743415725	0.056529382369152566	0.04036326067024309	0.04734334896447796	0.06658102616162365	0.036090162974526205	0.036667303949206795	0.02563019336923551	0.01911740351489843	0.10021492962747008	0.056531698268641434	0.06002542507762339	0.07232054609074992	0.05537317375996727	0.07500377834648647	0.013949448354337727
91	0.03401671481095546	0.03708731026989174	0.03302725289326689	0.07842605084057706	0.05293241042218815	0.01557877147157246	0.019046349029571183	0.03225646897522232	0.024944070758647876	0.026542525022094685	0.043845226941887645	0.01858432922545576	0.008424057381046565	0.08988161875329147	0.0173829552221065	0.12260446223163658	0.08122551145809523	0.07087748926620534	0.07438845306174229	0.11892797196454483
92	0.03788452809665671	0.027970940022354684	0.04814260833164335	0.0689985270557276	0.04013800236142485	0.02486084041770683	0.08372016495261982	0.05442339267465278	0.05207982661279991	0.03660936384388656	0.0810454714944126	0.03519542102650368	0.07620671201294456	0.04777557102912928	0.05398919356247604	0.032570449967669154	0.07995349796539397	0.02616473414819358	0.04054699505462246	0.051723759369181596
93	0.02100247526294954	0.04556145089230839	0.07726375505792545	0.03313764915409449	0.16725395328416834	0.04635844323932148	0.01973038175939218	0.04925913832720209	0.037351633595600904	0.044089152001265224	0.09690523295427537	0.061487004222309745	0.032125518310597144	0.053500700875666926	0.021870184887841947	0.048593152583035815	0.018995086610454532	0.02539896186612687	0.039673266148002005	0.060442858967461516
94	0.055853527319266905	0.047560351495398126	0.04591443606204416	0.06269095545066354	0.042184269603456545	0.10781296027694734	0.045739686439901915	0.04263065068083481	0.05601128000578416	0.05730234108865044	0.06406006309395153	0.06149118041575199	0.017700438773179415	0.02063995098601058	0.06820617621794611	0.05054274910273374	0.08140661433042992	0.015195259639168339	0.014022619878742438	0.043034489139137995
95	0.06999318378459156	0.11968798066385976	0.01074053684024069	0.08160850599129457	0.07947656564038448	0.04894163300537243	0.06786481513142976	0.04960828771129331	0.04681619697092679	0.029121772145756158	0.06528646033397247	0.0035115127354256124	0.05124762889105944	0.008782357870355128	0.013432125041750377	0.06323839131184389	0.08592702295501958	0.0688459731105944	0.012412319514702265	0.02345673035012733
96	0.03813847375065893	0.01318614548345748	0.03294299318050221	0.07275542725316667	0.12464751694344593	0.02331714351058924	0.11057102841601568	0.02497682244450669	0.025441366909486462	0.05260001191824675	0.057288679584013014	0.023692687782716534	0.01713476175586671	0.02516381903003065	0.061162075840507375	0.011843372081322006	0.029763457408915905	0.01057180203982615	0.16662371319480335	0.07817870147192227
97	0.10962646291009862	0.05115040687725885	0.018774848347680766	0.048540722546092	0.013121430440957118	0.04770689153056369	0.08987281246275464	0.05047688444026357	0.05945762372271743	0.08761136852671884	0.057049023768135816	0.011866691343176021	0.008880367114785613	0.053208357205896326	0.05266244420134418	0.08302728733896447	0.019830879264101143	0.05629354743243158	0.023149628410875162	0.05769232211518414
98	0.04528385022468612	0.07364518087296504	0.04930882311276275	0.04721882767988968	0.012369568418514755	0.04785180755814093	0.031601917087179944	0.041805211385768475	0.031849576737676966	0.11633912741732881	0.032036817782828596	0.15725288914206575	0.04951137956385882	0.035651988536239104	0.021932256184712957	0.07832280807897148	0.05004647085676022	0.014052920254974021	0.02711604898669559	0.03680253011798
99	0.007378699410007346	0.030088759130978963	0.02396624828029683	0.043723590415867125	0.057142423500203515	0.09100767124734818	0.12849338446271777	0.053172459662256845	0.046264514030735726	0.039545076037451506	0.02405599051657245	0.038927733757356836	0.05740754288628982	0.10636073849236345	0.10735307986282117	0.017567854331309758	0.02704957982556956	0.023446451010275426	0.05271885840647501	0.024329344733102685
100	0.053889773778118925	0.03326554705321557	0.046371889487616974	0.0392769373922083	0.07286207529092349	0.06753024957412983	0.03970849741746388	0.024062374298797984	0.032054418576288594	0.12305465793599178	0.15143363866097537	0.02891408949221452	0.05108923169499272	0.010702619984089745	0.03257204445270568	0.03311336274570177	0.016925197247053693	0.05501086133357845	0.043421285424156235	0.04474124815977652
101	0.08230049920068316	0.06860189951410087	0.05611787793428258	0.05134019797590415	0.05033997105706333	0.0323282888241774	0.0185247793517734	0.052651262378810654	0.018427999375601828	0.04142079552133026	0.034961697622002956	0.01244012402397552	0.04558895903063092	0.03664763845064422	0.022975167231550304	0.10304192507397401	0.05786460438494422	0.12158208494276783	0.04426429371605949	0.0485799343897229
102	0.010731026985811711	0.014854485207396493	0.05949435606571153	0.09510994767273784	0.02664210318541209	0.03895356774169804	0.04320414926516016	0.03274639870012776	0.04948164884271643	0.11458875348101116	0.0325635930744428	0.03005642061345031	0.0855875734481528	0.09215495931549096	0.07333992781002174	0.045507272203006696	0.06241991453131119	0.020350835608136105	0.04734700677029259	0.024866059477911515
103	0.06677412503351014	0.023441289629596	0.03459661316017398	0.06089095989202419	0.05060850836311325	0.03559593786145079	0.03470171697729747	0.05117149644893084	0.0277906313252728	0.04935486627318859	0.08078388901078545	0.05199567440807091	0.01978424526506714	0.14647683312180163	0.042957714793303486	0.030883858409069858	0.049887281690541366	0.030512015962164196	0.05587168622390917	0.05592065615072878
104	0.04809017571790155	0.037637546270109026	0.037955711289524706	0.02290650196971871	0.17614275660215442	0.030178606625676747	0.018388689824974904	0.021139499559603637	0.09943337873078897	0.10631779921974692	0.11055404206955996	0.04551989263831056	0.018421871837442746	0.021703796086506	0.012795253785661766	0.014850934990091616	0.024460284232546346	0.019131469427326533	0.020001173015347578	0.1143706161070073
105	0.039375559595632215	0.04176342006675031	0.06868071693643332	0.036031289631900484	0.018178772367331203	0.04100888599180588	0.05235228959589766	0.039182831960152154	0.06695549014535977	0.03530469166881423	0.09099004576273127	0.046086197787270834	0.0035365817355518373	0.027379602702335217	0.04530704228227219	0.05207741648355809	0.025939732456162632	0.09559263515445712	0.09716660009944991	0.07709019757613367
106	0.06738068107676252	0.02670208186452017	0.043340113143267925	0.04543881197987664	0.07362500249300821	0.03907623764892127	0.034106458285176146	0.04853017499882888	0.06011208451639096	0.049969884305022166	0.09927090513098828	0.035831776532552394	0.010081803674936479	0.021788386674592188	0.024019168091801962	0.05234937960338627	0.05050409148810129	0.0764845682728246	0.04225896707171466	0.09912942314732698
107	0.011800595409782438	0.023965755041088443	0.18877703811255223	0.07478130509423982	0.029673177661008084	0.0797468690199847	0.047690893633412494	0.029361924414662576	0.012992702146658973	0.019514347835815543	0.07951492193280667	0.10329799240248565	0.018129917174953873	0.03074301900234586	0.045626659320922226	0.02464579081947456	0.05746605013600775	0.04686733633295667	0.039715359610051605	0.03568834489878981
108	0.07200089862973734	0.03926388703119799	0.033952673833454586	0.031960421248786085	0.0821876780586427	0.013373632889656147	0.022562631604351003	0.09532272760997011	0.0430073812872561	0.12303531151098744	0.04416775301700058	0.01662315265200628	0.008400993748176424	0.07078363461758275	0.04461566210697478	0.032475174564711835	0.08813935369980301	0.0806077474195624	0.03058641636241022	0.02693286810773218
109	0.007838341570848638	0.06823124716726321	0.029371647141911542	0.1225927265623903	0.03436166659053286	0.030765722595604065	0.01581701632304874	0.11461034232917047	0.016664256876083965	0.15644077277642904	0.08911878793538808	0.09247628362785006	0.02089275099078869	0.017344170729358975	0.03984910074157527	0.02344113690346512	0.0214970149354755	0.03396942887932255	0.041118500679539004	0.023599084643953914
110	0.0934515913041937	0.05210703896854982	0.08709203596120767	0.0563805942485095	0.021754712805985423	0.05692975602674237	0.038748927474280506	0.0429457212196133	0.04977962284833289	0.0408129871013395	0.04812738278909566	0.09975438407884916	0.013555724146404676	0.02324160691488946	0.021318200017247976	0.06616933072059653	0.058644478043557685	0.02125529534024486	0.026348855687745042	0.0815817543026143
111	0.1107930479524558	0.09954866848315987	0.02472790231452166	0.014166681829441618	0.03876965393328884	0.04207507827367795	0.07355084026163493	0.03112448161929622	0.10917173318893988	0.09963680294859661	0.015955724493371782	0.030623131786370567	0.04598000231091403	0.02970559852737996	0.02050540309479889	0.05579315403474418	0.053564335091594896	0.06357802723687857	0.02527715763674303	0.015452574982190749
112	0.06308380250236428	0.04941454336026195	0.014092224855403686	0.023813875112024634	0.2030619120415714	0.017645161070789846	0.018004643503521506	0.06455276330917098	0.05932695182849552	0.02288103414797705	0.018226772505576482	0.04441467287097415	0.016388342186627353	0.03903640816224436	0.03642580715475124	0.025402578181987642	0.03973934305899232	0.011005634400457986	0.17977104110245182	0.053712488644355814
113	0.029695581691035575	0.025813955327842284	0.13016802951172646	0.06384789050755217	0.057755901148003	0.015084236048774796	0.015710042227768513	0.03900633953053874	0.028893851913737955	0.016953308953593895	0.041812416010526085	0.05077600268827192	0.05509392318923656	0.11973818530938433	0.013759368608340773	0.053963186820451065	0.04112489719110765	0.05903357679878896	0.03414248536130525	0.10762682116201394
114	0.061772591571973	0.027218688857792165	0.0784339232733714	0.12637071830714847	0.08496069155953226	0.026353964764139006	0.014952737300449322	0.06896038969318642	0.047381637354566235	0.02766950748516037	0.04245506340084814	0.09203413633505098	0.006465206712251597	0.08034497262840884	0.014658960542696213	0.01793826968396093	0.054990478195043	0.022002065344459188	0.03048037553937765	0.07455562145058477
115	0.18475516249496277	0.02370929533149141	0.022043869967710277	0.05370633506696267	0.05629137375650965	0.0917876585132939	0.029958463871648883	0.06237429973150787	0.024426750220897925	0.007504227782411931	0.03422127170232771	0.013371580534092988	0.026704030312014855	0.03030542732741991	0.022429352610747456	0.035335051139523226	0.15686229798612522	0.06104376392319751	0.04647353281902574	0.0166962549081281
116	0.022055903069928332	0.04273622107036856	0.03384696344576357	0.029481712286519825	0.044087203880987705	0.018797050511235	0.06310150618443303	0.12832331829918883	0.033997968334969576	0.16493457222595603	0.0578921003617286	0.01400316281001252	0.021020790131561436	0.02360132493516459	0.03546085010767598	0.042721681254552446	0.11457404027351897	0.031858830669920186	0.04074117870384141	0.0367636214426734
117	0.08594845493055162	0.03303959784816678	0.05729955898934995	0.05528722044890629	0.04528130208179734	0.07919435596256674	0.04813414534070922	0.019969744052753792	0.04364526635820232	0.053177450249931986	0.06546213894861584	0.09677336094248679	0.011165962294731898	0.045595810329531514	0.034753764231492186	0.08136194489970747	0.04650298319376405	0.031603145215361346	0.026774503468332794	0.0390292902130401
118	0.03700556734338201	0.060958090053358935	0.02367482475424548	0.07240128010468418	0.0395278423784033	0.10688938926931468	0.11461519467705596	0.011126703655509244	0.00984347050162373	0.01700772713031458	0.0350714579985325	0.05232533491950613	0.11304270622996107	0.0316517267834378	0.02483646318789602	0.09641099598964789	0.060989680461414786	0.0400598793872129	0.012655450619067463	0.0399062145554313
119	0.07329076532841346	0.18099984244362993	0.07472040460081493	0.03725385397864253	0.034405643231970574	0.07394573569393358	0.025204834167742315	0.024609520950970097	0.03560995290812334	0.01897512551642192	0.015270172651675629	0.05309002109423644	0.009469017896776474	0.05174377812606782	0.05129164917823446	0.04815863461252484	0.03089461760687222	0.049785095078827155	0.06458374379309455	0.04669759114102775
120	0.04066803271104566	0.021799361865909344	0.052886609337178946	0.01830884662453893	0.09999493665917154	0.03409170266988321	0.04365739464173884	0.0255921186365394	0.08288952647623742	0.10050564484660485	0.07615142161711838	0.015668701322494562	0.01840821745754929	0.04762727253643603	0.014656403271477558	0.014426577534159008	0.09872881826469479	0.10353977388958727	0.038799005683267794	0.05159963395436719
121	0.06864271401006007	0.0437848149646756	0.06596355363650805	0.0799689175947271	0.029441653110720143	0.008079977834080898	0.016323367345640785	0.019813293965644165	0.11261662081622667	0.047104849528435445	0.025685228559739107	0.05914075869297276	0.007600051856724872	0.11650603858139487	0.05354307951489219	0.0939081838064138	0.02782423373573432	0.03012024760694515	0.06298927639226995	0.030943138446194063
122	0.02141786038340329	0.059836732536473286	0.018596781887999566	0.06036610035974435	0.05570428340847002	0.012881769246869706	0.11611607130595313	0.029194839878305436	0.1218429530094076	0.20002410055959172	0.037134400299148024	0.038461361614659295	0.014840824817265093	0.020678445746463815	0.028757862586846056	0.042946492517789786	0.020120033438269836	0.04549012849564828	0.037510679339661554	0.01807827856803018
123	0.05179189177542736	0.042319620201371685	0.05876050237586632	0.09860520320926408	0.0931442779805839	0.02396115281967939	0.04892433170590794	0.013302462703135247	0.07563219038803355	0.04483995861783039	0.04939607150370538	0.025046206066956275	0.005603025755029042	0.03723377940349153	0.012587315650150465	0.05728837455479495	0.10354908204679432	0.09093090301667588	0.040262318950543524	0.02682133127475879
124	0.035106320240080376	0.04434810710749809	0.04052215556476226	0.1753432720132746	0.09366569733115461	0.04105430421005523	0.013842795513833517	0.0439976118028043	0.058454339170546266	0.01919940112554894	0.045002657512699495	0.08918354239459782	0.06613929505090584	0.05735920539029656	0.004144492617602184	0.02418683034125621	0.022052898007127467	0.013352403429441705	0.06603201717815836	0.04701265399835616
125	0.054719748483938846	0.024492532493767736	0.05276533270169852	0.050182732953630786	0.05516328371808756	0.028212087875733954	0.02974750132154527	0.05918041399850482	0.0889294772152605	0.18535918072709928	0.03980410024967545	0.06155415012369746	0.0337231585982205	0.025892472404625624	0.03617476519240184	0.030094769649206946	0.00927538572561113	0.07135550565547609	0.041407593018603576	0.02196580789321411
126	0.04057636491589508	0.21112708572599076	0.03277226143620525	0.025645448767916638	0.028121283297270684	0.03358567736411851	0.04330171893083467	0.034468226152300885	0.09560249691838048	0.045530347416516556	0.024810957170199002	0.09471328366535271	0.06892102034049387	0.03971133703547511	0.02963409542859323	0.02464597691369494	0.04052738132676251	0.023094263810401007	0.024780433008047685	0.03843034037555043
127	0.04852295331898202	0.04383199841889411	0.03574354733453919	0.06071506465738771	0.05584946851944791	0.05389627512606896	0.01778011758601132	0.14827782559872893	0.03330652403563338	0.04203669668361902	0.03414928777538152	0.03440387515383448	0.06928641578812848	0.01818667456625356	0.021253520203825836	0.03500600376201137	0.06683165411727705	0.14310750337786493	0.0197128739641822	0.01810172001192797
128	0.02386191789137294	0.05860943190664195	0.06967813997995304	0.019946485909228512	0.014756763140240858	0.010965830310229126	0.015496746794991415	0.03723529369152996	0.03181396939277647	0.044092606188819	0.02635174728660584	0.014887802990400621	0.050824667812390555	0.04508678406363742	0.0752304740030259	0.08181138377225287	0.15241489405273395	0.07411457394686993	0.12414466409285396	0.028675822773445644
129	0.03462568581540105	0.08749280335432597	0.025228002570812095	0.009719988476389774	0.03722569636543137	0.01195323532327079	0.04026106942131832	0.05318113721124355	0.012820652681452509	0.1695465705386761	0.0699128019847957	0.032958661007002794	0.021075416982627694	0.049356336919344615	0.10692038009601254	0.03995803767220878	0.019587473524425948	0.037408521545560416	0.11479790636859002	0.025969622141109955
130	0.03674563539958089	0.020164054574400184	0.07747776736457203	0.12141454559240787	0.04191091290754542	0.021901959334488103	0.04879098687576553	0.16066954532615546	0.04917387967482698	0.014778076582021526	0.03969490529586808	0.02038566075710245	0.02290696612959634	0.012880109237988819	0.05414318158127337	0.07374044636229016	0.0348484213740044	0.04960026117063431	0.05072133996238447	0.04805134449709361
131	0.028130832655722075	0.22502264135126138	0.027637147022183423	0.026926511407968496	0.04868789086143224	0.01781407268755629	0.0613473202431992	0.03151664186133239	0.029938513121880037	0.030565282323793404	0.03464557822058439	0.07820813806924555	0.061254369819923576	0.04120722444508013	0.03528894974754081	0.08177233446117874	0.013493203458784856	0.06283352956142593	0.045187596930455015	0.018522221749452047
132	0.058899471311047225	0.03264283263349861	0.055184419787267916	0.059758402496476536	0.03540518749284448	0.01746679790956638	0.04939482883316165	0.14624590893711803	0.06443375584816072	0.020911983773926075	0.03805006878811182	0.027945566256178892	0.006022017042506333	0.040192591932654814	0.06952321344861735	0.06571543084700895	0.05520821148524058	0.09177865705836061	0.015491590460394639	0.04972906365785844
133	0.04605528528369594	0.02250920943461227	0.0891788482984891	0.050720866509785904	0.033930740031695335	0.024577105165294273	0.04808575506407971	0.04683976626908827	0.03245495675215675	0.034847983977444194	0.07092290301728583	0.024180832312607668	0.1020654137090343	0.06048162386980182	0.06681342783395279	0.040678111947194534	0.05348149890803751	0.030285002116147042	0.07463747629699351	0.047253193202603266
134	0.03852846701174148	0.057578533639664684	0.0375297132979619	0.048922422236708146	0.06745586563731246	0.028046921223004784	0.027924802486226037	0.04635830320387729	0.006659865040572283	0.13106058471562115	0.051858362591240915	0.04144558920995446	0.15152868837351965	0.03787030684582861	0.020902246558014974	0.008626225195222464	0.06319159388025011	0.08590453478980098	0.03468635602303455	0.013920618040443087
135	0.03908543222187954	0.05355845483121998	0.03405117216201482	0.04215924098192342	0.024332884251388028	0.04298504716827882	0.0873964438938481	0.03960900754662015	0.011568899522356128	0.07008416511474534	0.05830923403512113	0.04362127871376846	0.027049434888775897	0.04756657532410733	0.05171496255298058	0.04691569005717636	0.03431214577647344	0.11553033229757866	0.08175473297479366	0.04839486568495013
136	0.052499123857954785	0.046881817051708984	0.05252044226459569	0.016764902374254733	0.07030836336099032	0.04439225921724286	0.04820659312421936	0.008392449510132263	0.0381115920067637	0.036776137879874014	0.049303139539041294	0.07132185096516878	0.05439939753851985	0.013528535681630996	0.047693302231463806	0.09090010602889688	0.08975970638313485	0.05958360112415789	0.055743081723206356	0.0529135981370426
137	0.04022878674407779	0.0648175013418525	0.05352634750311704	0.043062313315538024	0.010729346474063994	0.06334853168629517	0.052799624830338704	0.04767131772015923	0.05039673633635435	0.049455117775109414	0.04842694061830615	0.06907087427746733	0.039103728913892945	0.04099297748376912	0.08162375650518781	0.05052487279734576	0.03686705032373071	0.08071930691747593	0.030979875516553592	0.04565499291936438
138	0.06342746103489912	0.0486941540062133	0.052298141850971924	0.039549646705302255	0.035953394829452597	0.08730248774348855	0.04157333101662478	0.0397517425282614	0.04825747523128863	0.01805289558620529	0.04422618540244213	0.04620798257203254	0.07217581426454703	0.048721068783088094	0.036680861620941634	0.06802631798586406	0.0493654456323056	0.048933949206546604	0.050305889471698124	0.06049575452782635
139	0.053241193704394243	0.041164890276365995	0.024412487968135943	0.04445826668587067	0.045602290499297045	0.053942824927066306	0.050698872193048916	0.058616979748122966	0.04729107270931886	0.03300967591293561	0.048384293765060996	0.03546488643566629	0.06355691240291426	0.04303956781018061	0.06749976716342462	0.057949045356876595	0.07432671249673314	0.06672782834460711	0.043896289563151475	0.046716142036828355
140	0.09487178805460039	0.049769862013078134	0.06056765140125045	0.09660154271983032	0.06904604393455084	0.06759146703942333	0.009702104215888827	0.02287450910006726	0.10631095524191858	0.03415749286416891	0.01947806259734061	0.04921957994773624	0.042134556228636134	0.033154874025848276	0.038168612751559285	0.04549742657843146	0.061807901793692485	0.009136236864656816	0.04568071008073149	0.04422862254659015
141	0.07056473814396465	0.007992992537626212	0.06029776759278859	0.0072438954495764665	0.05293032605903862	0.04534563593216098	0.013987287285356378	0.11430098855266684	0.06513772853284802	0.06490845650860594	0.03771497007380635	0.03205159449325537	0.05655897752985044	0.06959296870646871	0.05600644365736127	0.058532849830589734	0.04544162807674653	0.026641626473808917	0.05638709616843889	0.058362028395041114
142	0.05937200865314333	0.01908732322940131	0.043302960630907834	0.028969255177219787	0.07665717311035684	0.041111954844609076	0.033258982968844476	0.029015480064026645	0.012334674125816326	0.10004695466562705	0.08009516251931573	0.038990123851466364	0.0202154833226264	0.04458632601657816	0.004188891001118511	0.03205803419483247	0.0655155884786956	0.08882689724171815	0.025096525857575193	0.15727020004612074
151	0.025945466829820508	0.00793402932337152	0.053406872363559545	0.0094024911658503	0.08061751857715303	0.04420554706558937	0.05338734281758269	0.112848220735985	0.07346394853883885	0.014470767239038708	0.044711257811147175	0.06937722663845303	0.02759576278622359	0.11125052130735322	0.039157359628840954	0.04796130088040012	0.04333212134598008	0.06627289682409328	0.04802626011782719	0.02663308800289185
152	0.04258108907378428	0.03552394287216971	0.08483208932378367	0.04207792651948919	0.06251697789731696	0.04321893652739912	0.0391553207690388	0.04210894418269461	0.042360654834035096	0.03992303676936982	0.05563342230417176	0.05916464648983172	0.03361497703849551	0.08872628046361349	0.04685995218781243	0.05418297918491037	0.055326448462386144	0.06030031596301062	0.027456848766747692	0.04443521036993902
153	0.037340079320813735	0.009395539153820078	0.04975098187958817	0.0994084241103073	0.03448095677536179	0.04142737660096211	0.061285852892913405	0.0357445353050445	0.01241698546659321	0.019151711134266475	0.06295127726511877	0.0698725928197386	0.014019980914866732	0.12150898790719016	0.0567376016105732	0.11544270980895242	0.07560323366817497	0.016674251242401544	0.030226688189717573	0.03656023393359527
154	0.05803807283647368	0.02467409923635258	0.030956302164960193	0.05037306823067549	0.16579163548607845	0.009187204788550146	0.019144102637654235	0.12231192715481197	0.0712852035520544	0.06548941376594955	0.04887867316981771	0.02793733539557369	0.015929676930534525	0.01709707080126098	0.05139738541124	0.008359420586383108	0.030965320257930536	0.08489439235114152	0.017374554216856443	0.07991514102570081
155	0.04450604030714419	0.0709463344812529	0.04008254277349184	0.042638424781233926	0.06601497875837384	0.0070398731180337975	0.05026660702335436	0.04213009834806482	0.06289346162408171	0.0667445752748929	0.046032940319047165	0.018542931752955998	0.044931425814213326	0.02465549698899179	0.08640267934985907	0.04901868172216897	0.08259560508511866	0.04483672810956879	0.038021792899854516	0.07169878146829742
156	0.024124886924713807	0.01995513560104483	0.0424368658984272	0.03257134191279003	0.04441430988598529	0.022053647235044792	0.02920009705519659	0.06302946679596333	0.027050726344999703	0.026470826557373386	0.05534051701483011	0.20180329741613193	0.04016099917904182	0.023295603765658	0.05373936476549853	0.045904712825576066	0.035365284254440965	0.02431852708265021	0.1327931859678911	0.05597120351674232
157	0.05851730855024576	0.3041497714687478	0.045949075265943995	0.038919560485412175	0.046851782804507545	0.02335529134199153	0.049207137294042386	0.029686021466865827	0.027838853999095567	0.014579872830523399	0.04577240827014972	0.0315950522340377	0.03718700863285837	0.016531953074040415	0.03169986423470222	0.044119881325108266	0.019674739029325622	0.024987043136183912	0.06075799259595829	0.04861938196025952
158	0.04957452012001473	0.05030938912696001	0.029697116515710695	0.0689396164751526	0.04919469312103579	0.01596003713029911	0.08187792374719303	0.055725192416932315	0.023227626428363422	0.032004912263614446	0.05368939136065474	0.015167074266903932	0.03743614165195103	0.05466654585760259	0.00875152098075856	0.16979441609160936	0.10007183915388926	0.010301042242370674	0.0645681910224853	0.029042810026498403
159	0.034786374071965796	0.05032541418503264	0.03834466922558863	0.05094442999953553	0.18194331216366594	0.050508479010235814	0.06883089803493724	0.026810204276911918	0.05113279831144276	0.028210547133283255	0.03946717715129245	0.047893529198569595	0.006435330155246916	0.050315630901033255	0.044260439630906534	0.03847954348687772	0.009602502664234718	0.012361605961670716	0.018198833719625246	0.15114828071794328
160	0.05365224604814851	0.04218875930452107	0.013895996046852247	0.02688363101375803	0.0840154242847894	0.07764214842477168	0.0357978085864419	0.0258905334840354	0.020423053367591898	0.050634978660895356	0.056121102402019014	0.08517506056635853	0.02134000374722532	0.12084055293257838	0.07389453170038243	0.04051503838035609	0.02865158480437253	0.05265349754516001	0.04628749355695223	0.04349655514278997
161	0.0798187182477204	0.028198721959534895	0.060904584536923836	0.033197853503881596	0.03858981113237496	0.05215892372213037	0.03193363979829716	0.020997540387277015	0.008645978468039097	0.120252850118542	0.05401171673470252	0.07315324778874092	0.034118303539215966	0.04991255437503353	0.019998493808603024	0.024626403177654282	0.07989739947860958	0.148677619836712	0.022974118060216354	0.017931521325790477
162	0.03538003061326158	0.03956705328264893	0.022701712038373442	0.1501848053992456	0.015681785367930124	0.017432881033228886	0.030045074070552034	0.04822545500083405	0.05109627474778797	0.027907223017017407	0.01869644374176931	0.03542745055062754	0.04586913208290229	0.06378619099778436	0.08724711317558406	0.038402511134592615	0.09405952935321725	0.019238768451062427	0.1300469639743967	0.029003601967183403
163	0.052915800721168874	0.010743621668922997	0.047443182364717486	0.02034151489671284	0.10783425413668887	0.07290355911442499	0.03196640593460392	0.0387216409399249	0.0416268026180756	0.037713264058091514	0.051815803270415406	0.061721999917253814	0.07811985900657414	0.02548867711796363	0.028964627653205673	0.033758299797217034	0.160871135650291	0.01868584014240257	0.02340389426285749	0.05495981672848722
164	0.061746403164887616	0.047074650301941384	0.053286164906614544	0.017848916766742086	0.0571030464406819	0.06543803166664597	0.03520915550080094	0.022803875623127967	0.049086434219536124	0.04963220867035411	0.04659777138974868	0.03912068797231704	0.10603408237655715	0.031480240458683195	0.04256545367632454	0.02688348387328877	0.04906848059047195	0.08872648027577613	0.059452896167341666	0.050841535958158234
165	0.03311508229219662	0.03748276827794076	0.09405361020909546	0.009991967829130609	0.062150000179145556	0.09492337163806384	0.010455640148462647	0.09466807215499175	0.02265549417144011	0.02683337204615704	0.028917334847975866	0.008790937886080534	0.08098157557503062	0.0292724573386526	0.06132924346513889	0.014847413337489608	0.04503487598805393	0.11603437888150583	0.043913339315582355	0.08454906441786537
166	0.08275665405639022	0.023708597214218263	0.030536786813535964	0.048713290689187366	0.03693254725230898	0.02353820862839032	0.06552670095231909	0.05976499982753972	0.05080608413633574	0.06003458908775575	0.05906778659791428	0.032897998829478296	0.012794835884156287	0.09963196088915963	0.06443500794734708	0.024167425279392578	0.05477902593184031	0.09706994550529364	0.03998010420973644	0.032857450267700025
167	0.00826408290891463	0.09633547632634654	0.179648292406758	0.04747250778509252	0.04253840201478607	0.04018971843594992	0.013541491502977175	0.033058087885195625	0.03817550960312258	0.016038831466398416	0.04988001515718381	0.045737998993326166	0.03121123998199235	0.050239598963972266	0.015001925982070455	0.011813208188600356	0.036616284175016785	0.06008914722724653	0.06844485655483501	0.11570332444021485
168	0.030329600668479655	0.034519875555040894	0.01823375574063017	0.05316352708191173	0.0356827818969163	0.05562475545304768	0.053335489672514495	0.07367800318477687	0.05795129882614374	0.054566377529186444	0.07574195164850717	0.05855470740432006	0.01128767134612944	0.025276309618682286	0.038975458157643555	0.036183650142823945	0.05193955611593159	0.06191261803708137	0.050492713126448	0.12254989879378463
169	0.01125830103182514	0.011574257917618493	0.02961616213854115	0.04972812199214532	0.08967667147633324	0.03996627789637987	0.036036042741348646	0.12914681611679268	0.06195226447242502	0.07762621773328743	0.04630562949703541	0.03209022209012006	0.08445319303674194	0.03456809527811873	0.021612139805910917	0.0217042754169989	0.05341751313170574	0.04468386137868457	0.07935652139197776	0.045227415456009
170	0.15739213529260632	0.017594686629343388	0.01616583016676588	0.0511555836553028	0.07899157341082162	0.01665720512172502	0.054467151618035795	0.07453687041290293	0.016297852115455886	0.06332882906939491	0.05258019576056947	0.035774257084093763	0.02041272524141271	0.09031637271520288	0.021969589962157976	0.01977215111519799	0.06055441117440414	0.10488322584397956	0.013119850073707088	0.03402950353691989
171	0.07506358115245616	0.01308121389061877	0.02011543971368275	0.045170356363991956	0.10804726139379997	0.033724308902468386	0.05616149162066655	0.05590291217947546	0.0685252054682902	0.03870280853364362	0.04995897375807787	0.007630443712584961	0.01812146462325817	0.09591161192489281	0.06980873229531077	0.036865093931836075	0.06120095686585778	0.0585825801584039	0.044571265544642184	0.04285429796604162
172	0.07909924302196135	0.0321798580954512	0.01612335125418261	0.03884004840450998	0.059507436651847774	0.1173401935554862	0.03864984297308339	0.03119937181191176	0.03654300873325861	0.05129791009340695	0.10457057219383967	0.03127419920123237	0.031502572078469966	0.049945600038140886	0.035241430130056144	0.015026569476745086	0.030206679477923614	0.11098135294862152	0.04575066473393429	0.04472009512593663
173	0.045118239491189364	0.08421665531866601	0.022649272894225504	0.04993122803511408	0.046631020980635256	0.03374918324024707	0.01596152377953101	0.017146286158202677	0.03345013953404786	0.0395360230530222	0.05444032388049563	0.02320814393278063	0.0228916577781249	0.1421394970739258	0.04321311056179647	0.09885359782013622	0.06381310127276989	0.04405807811086119	0.07611111025041532	0.04288180683381295
174	0.027328149252322527	0.021682603382710153	0.024056653800749114	0.028777291660869064	0.02629316469360765	0.01614296714216195	0.012904008470909542	0.1413460482393024	0.031681952739190264	0.047581010197282766	0.10847854468278774	0.10730303091918686	0.03542348008387641	0.06742458241154639	0.01591138579044633	0.14679815878483998	0.017538928336556403	0.008611832399651216	0.07667660536129031	0.038039601650712886
175	0.06961131932338337	0.042765505831955396	0.029752703967969363	0.037648182308036474	0.04341209617895467	0.05754593312966735	0.09189226001913638	0.12059691718949832	0.07238008564204143	0.09715179102060623	0.05079318085165373	0.0418923308911507	0.03637645222040912	0.03598867592691683	0.01676385625790312	0.010742672229406579	0.025154609521257403	0.06152859755652967	0.027600217962726405	0.030402611970797522
176	0.010370213048478167	0.026254907994002343	0.05176806935595107	0.03099824253245354	0.24301847478975533	0.023409404244430245	0.05829937684068098	0.04415809875320771	0.06856890629012483	0.022273451497709873	0.052387299611543744	0.11053316566622914	0.008813084936240664	0.03705559771315799	0.012547708280417137	0.03602708397417583	0.03177037646638276	0.04764272094093624	0.03398573986729649	0.0501180771968259
177	0.029836452180031187	0.04288577075935889	0.016543632057922118	0.040339750259610584	0.05485231779091278	0.021595987335195316	0.04785899729038233	0.025868787446637204	0.051851524507093495	0.012761166532743265	0.09024423418781044	0.014995581095742824	0.00624049180710164	0.10500651697483172	0.0396399443806978	0.14693644625888932	0.023215997623338647	0.04020694036997443	0.055526199168164724	0.13359326197356128
178	0.033726417423816275	0.033203955807169554	0.01755858721722004	0.04925585563241411	0.01624578561673563	0.019675615026001948	0.03954247708670313	0.06481372458339073	0.12794219060064252	0.08011388185586346	0.1454670982232375	0.05187002488415737	0.00601023773256451	0.014173016963456093	0.04255902681665093	0.061027310739023254	0.0842061742538062	0.038250586893620375	0.01822437814238109	0.05613365450114529
179	0.08011619411854311	0.024938744907125013	0.09749280377005655	0.025937068258779897	0.04882526095444078	0.017648734743251956	0.05040986478958705	0.056033031895420256	0.017257094312414255	0.2137346303602158	0.02769537146825652	0.035975120150010906	0.017098190179204366	0.03321643217896486	0.032229028606546174	0.011091327976022657	0.07062446999207736	0.04227728589879368	0.03591991092551705	0.06147943451477175
180	0.02888515000614135	0.020841653991107875	0.19140309914543446	0.04635829651943927	0.02808142657403289	0.012919053961186162	0.05974015870618267	0.02473771793919642	0.03520144154141652	0.05015874979651321	0.03764724333844528	0.06556844320762688	0.05030196846122305	0.023545612365013808	0.11525673742914028	0.07348600879963005	0.014654136747674146	0.03787076150243439	0.021312188793491567	0.06203015117466973
181	0.04800545735391281	0.04120506332264519	0.054955430799562985	0.04749229550081729	0.028753255056133877	0.04292503190366607	0.04429456217809048	0.06573866776142567	0.03831635733187575	0.18446726402243266	0.04052064829971539	0.0353340054649658	0.02542573922210769	0.022300656003811547	0.021998657253261635	0.024250486370474587	0.060432256308920386	0.12362883365825787	0.03996272010560934	0.009992612082312965
182	0.033928490672776375	0.046873035538085875	0.035344865855582205	0.08896226066239682	0.02463112033071198	0.06094531782910929	0.026746423147627586	0.04725130052044855	0.04158773073770034	0.027643770776043856	0.04199811845827555	0.027348405814613598	0.04792576842900815	0.06484080434575261	0.027734708089400505	0.05708707819528297	0.087918965190265	0.15111248597342122	0.015550945004402851	0.04456840442909463
183	0.08931846849596656	0.016426697390116776	0.034963099982248766	0.04517750977084048	0.0612913449317753	0.043982739852635976	0.05415895910435192	0.04559403386172527	0.05030369960579892	0.03388785051937066	0.03136531344670244	0.017899690824047354	0.02627509534246604	0.05243596235311933	0.08334442565276452	0.023365842762976395	0.08619943876283924	0.06557706805662529	0.05144500884540926	0.08698775043821953
184	0.020305159992790426	0.04210611614450003	0.03045933415834907	0.027261903686810075	0.060113519246936836	0.07156174203198289	0.030037309475370914	0.13965956205624777	0.05033086188243065	0.053101705894636475	0.1194983965478716	0.09322033831601853	0.0095510180303079	0.02049246212946817	0.016415835673188717	0.04215008432632811	0.051404137875525065	0.020190536610635905	0.048888567199318125	0.05325140872128277
184a	0.09348591372607427	0.041991432747930574	0.02473040160324152	0.040347089950451866	0.03796010351920864	0.07142900940936713	0.10864057523362114	0.026894416957139414	0.02932321390359885	0.07794143353866878	0.043060934263214556	0.09411701325905295	0.033348971266617414	0.029795621508069758	0.05200784734973911	0.030756947788840854	0.061291404479087076	0.04552242536725459	0.027087481451837283	0.03026776267698426
184b	0.04362949885331376	0.0602803045937062	0.048541562383900214	0.036741046432619835	0.06465861797950742	0.06763601797799557	0.05230760701016744	0.02301158245560266	0.02406364229066853	0.049910664986908604	0.048937371032220046	0.0734738814238072	0.07595051418837317	0.030533547651930552	0.0308906139553858	0.04612940066502465	0.03995702018947754	0.08293800351476752	0.056612716859329636	0.04379638555529364
185	0.05205023289904731	0.03660702515658639	0.05248906011476172	0.016624108452036362	0.0570630553202283	0.035254965374233116	0.045619820355984934	0.10329305655604178	0.05590999024966546	0.05482083328753418	0.03459915638337653	0.06501432189104449	0.05346365478795491	0.04622481832681487	0.03374835669650167	0.018590278427995727	0.052291591269809624	0.07166861263487637	0.10367152373292017	0.010995538082586095
186	0.037448913496957704	0.007511578967603473	0.057170547518318814	0.04678993902577553	0.05203864390198156	0.07602280078943313	0.04505981363853641	0.013440428054557182	0.02682986683968961	0.030331962155973325	0.13048642328256346	0.05736645144588238	0.02030787847185253	0.11933629949726303	0.012166524868471171	0.09135115244101881	0.028842012256764825	0.09109877713601235	0.015103179705663649	0.041296806505681065
187	0.02808012358818162	0.029949979640391585	0.025005144891465846	0.06804187265445875	0.054614170916272645	0.0362974867712758	0.06526197621323476	0.058490364570536135	0.15679198958510326	0.048296401333462094	0.021485699068261546	0.018427119777509684	0.08363615334066213	0.032732834859621286	0.06005689610862744	0.013761418876149374	0.02640032870765394	0.054622461195201935	0.07441279141962816	0.043634786482302
188	0.06113845113133561	0.02049262899336293	0.0395152022627914	0.04459830768468875	0.03045080221772605	0.03820929103142197	0.09085081599818436	0.08344770100919327	0.04158816918675063	0.009567390100394311	0.08005665198953286	0.01942551503348654	0.05303504311800383	0.05362633327368551	0.07569260231408814	0.05977680836879374	0.03940157330140524	0.07832286485459272	0.04940307475896468	0.03140077337159746
189	0.03266247068548191	0.032545592573591624	0.046458587782509476	0.030905662574104025	0.01983121966989096	0.05596033959507148	0.022690949927260503	0.04603829543836379	0.03691081551428614	0.020498382488371547	0.04721077520864275	0.055898681226425016	0.05663818241284762	0.044935667521471975	0.07332234538607355	0.04908427367232046	0.04521957224347459	0.10796740920295178	0.04652569902103334	0.12869507785582743
190	0.045444837605391794	0.03489682572576033	0.05759850500766872	0.0352133583169693	0.07253081116105103	0.024835835426327394	0.05626908606844145	0.020701102004955146	0.07852775032152645	0.03636198424499157	0.08452681726021054	0.036266120854864844	0.038923873365707844	0.021417202988388034	0.06609856272624849	0.06284962260941004	0.04753120057982483	0.06462039019419154	0.022790577149455107	0.09259553638861559
190a	0.08374804732784834	0.015642840608489778	0.010795097128074574	0.04282749783978899	0.07750786039531536	0.04023403553723494	0.10453964014162748	0.03642702695959995	0.03656387512617645	0.04738406391513523	0.0985114582489249	0.06241984316548791	0.015809373268565092	0.06391664090153365	0.03022991686748537	0.0360226029857501	0.021793772179279962	0.028862097481269132	0.069245243042119	0.07751906688029381
191	0.05292886563816488	0.025223955386686595	0.04413966721839189	0.03671081383215649	0.20359548113970322	0.022871027374669565	0.025174323670394072	0.01211090682198788	0.04902606671543784	0.04848341126045197	0.07281621216458277	0.06297226362050404	0.011937960125857803	0.07813348649552515	0.01867652927366329	0.03136946805739871	0.023163160864444844	0.013092627201669595	0.040118341925463825	0.12745543121284558
192	0.055987519771761765	0.026475877705888308	0.028622859656363506	0.017277461246744705	0.022879471545982615	0.058638167224485754	0.09565525378881971	0.06708114162368801	0.03356653389867046	0.11833920470379446	0.05484287154696291	0.037310253894985775	0.03288486655945138	0.03440975861308965	0.1444409673800325	0.04001367944913068	0.053088988274375824	0.026045720668872504	0.02791986570461579	0.024519536742283646
193	0.013059855262153943	0.02104557097027971	0.030693136348358793	0.05069987017218259	0.03982051572692798	0.04046872060925738	0.06168219023676827	0.06314377392632323	0.03405958718614951	0.2525224355047329	0.0329138673034091	0.03444714788183295	0.01244549876037252	0.014232813209911037	0.05260127707187471	0.032655587329965194	0.06919668469572979	0.03609830907881366	0.06497441292324882	0.043238745801707924
194	0.04914430693838166	0.026537638585666014	0.05099106063820302	0.03205126743039521	0.039259700972664964	0.052668146853048554	0.03688242577385679	0.05431041979570099	0.010988307096363746	0.06272994631917737	0.06286420887718164	0.0631554914676276	0.0043023310225962	0.046533879902018724	0.07733415996907203	0.07860505275442438	0.051454960088286636	0.05076254104086538	0.06437436715819149	0.0850497873162776
195	0.11073534426421179	0.08874877665739507	0.04391946991298293	0.024954854054934483	0.04714557856853397	0.10854473382521815	0.02456662365122979	0.048889286626289774	0.00951036794898089	0.022383617302582665	0.052829018427580664	0.09323100660488376	0.011067483540162805	0.0395472944637464	0.04761624504347746	0.09876811981346142	0.01327938362291917	0.05758008332213188	0.04276026451485587	0.013922447834421073
196	0.08486683943267069	0.23608887907958834	0.017161916360984207	0.033631016927794175	0.038610052808599346	0.040993531847550085	0.030800379172416285	0.060951452925050546	0.05139469916161138	0.02863527863822537	0.03714770185968698	0.039210567129989986	0.022468976512442652	0.01761150700574646	0.026509092010221808	0.03698063812484562	0.06487073959319183	0.04950398676850184	0.03500608981978885	0.047556654821093586
197	0.025509986839224882	0.1580725034043914	0.032675417890958354	0.04127867413927708	0.030327013681276327	0.06097496468583154	0.024242091452329164	0.04091872675172263	0.06252685855437534	0.06741651190409645	0.04640542636557757	0.15115957438016522	0.027885250860235543	0.01224945710925886	0.022797958020545833	0.019733529078630387	0.030618312410631596	0.07641345096534524	0.04768896780838881	0.02110532369773777
198	0.027975679319249373	0.033891074233693225	0.053874940273729396	0.053444443433190984	0.04524490148977435	0.043107010056584086	0.044548790409085964	0.05236346908953824	0.05602557391892374	0.008927886262578313	0.0590996604863913	0.045681194337796126	0.017746084785190738	0.07219919372276545	0.07173270926058439	0.12150270231690247	0.10450264470857819	0.01903694442620338	0.04138736150966266	0.02770773595957764
199	0.038296551689957034	0.03507853313169465	0.0380738390606884	0.04854798678169237	0.015156359391712752	0.017871376763993124	0.0733857899123603	0.073086390985044	0.06586395420794763	0.020181591496483374	0.049966731250589466	0.05544277739091327	0.01243476163525315	0.027385218038885852	0.06965323062002504	0.14172829100076134	0.07098401680865946	0.035599996440202064	0.09639537866724807	0.014867224725888662
200	0.03260300443272526	0.06865323398893503	0.016141164832087402	0.08355807856392357	0.021660525021395264	0.021360035096568714	0.012320420422437783	0.05787754255084876	0.027065876977646536	0.13576043633215887	0.08115444977597044	0.031160977729265103	0.0043555011035515704	0.06845603008811471	0.08132213295670251	0.04386402479879709	0.022928283809654188	0.10104014631831618	0.05518303678331799	0.03353509841758302
201	0.019116576770899642	0.0585318521811663	0.021121568808029328	0.023915203533218046	0.06271825089977455	0.023369762773583973	0.10045472831448293	0.1626010872217037	0.09359765487803189	0.0822471806154252	0.054294061662764306	0.08293546067249567	0.05045295955552352	0.014286067577312779	0.006868069913147191	0.007592861866813993	0.04845081639621883	0.015286498634021518	0.05308444264561464	0.019074895079772034
202	0.04730895001002324	0.0150311511209967	0.03393718408642245	0.04165124335690837	0.03149126266083152	0.053387509232346655	0.04733386088201455	0.057881657138620826	0.029169060362049016	0.01636861585442276	0.043878158862737326	0.018982780518665636	0.014209368638152833	0.020595136163552047	0.09998061990445649	0.050227094691489484	0.15905252634157274	0.11780981777984571	0.021984060952106938	0.07971994144278476
203	0.1443607397379676	0.015326581467350275	0.08387650664647743	0.05432570619120213	0.015259203004043449	0.034532931582167734	0.04282728834599318	0.017109437231353188	0.07200296537104006	0.016722771673243254	0.07406562784203534	0.02064522688571856	0.015182766470274833	0.16478385992504335	0.04920159398812945	0.041041791758810696	0.044168335210202504	0.01754087622367534	0.0506155680062218	0.026410222439049887
204	0.07259699648655364	0.0947558533069524	0.05165736847949086	0.02168212393431707	0.02813974204545586	0.007814117935514637	0.01823228922014379	0.0981739911348229	0.04341162209994858	0.12536645071509128	0.0980485009030212	0.031003150556845837	0.04056647663359129	0.030495474747931434	0.01728569056509564	0.00849594825078567	0.03926932638744781	0.07720019407679085	0.05145428653423972	0.04435039598595953
205	0.03559375936981381	0.13043680745708877	0.08179133207506156	0.050156297316824	0.03752570786210467	0.07050939678575743	0.07499103261909593	0.02125677451692179	0.010271619387150053	0.025633891325060255	0.096114108623459	0.033744020265143275	0.037217839631634206	0.0387335239919546	0.035627714389881174	0.052881710366976566	0.033127788055816544	0.01182008585606392	0.10062182614925791	0.021944763954934558
206	0.024588153212141035	0.015850054614478002	0.05105661495231065	0.05016747689520028	0.030287590462712392	0.035088366617795484	0.04067358158500759	0.13578795211541148	0.06973994764384354	0.05645453966748076	0.05599972167384362	0.06425891483590873	0.06507429750539927	0.02279142659416283	0.016993204176938614	0.07390922732839159	0.02046444498085304	0.09857123422733678	0.05111272390579656	0.021130527004987718
207	0.03818098207578001	0.08375548643626286	0.03036666332759172	0.0525315390490203	0.09344803488155005	0.047355411162092055	0.04215277565754075	0.04742975085790864	0.09058388745952263	0.006967016624644657	0.12459586976157339	0.026736489901676493	0.06739077973047848	0.04589871051991161	0.07178591276367192	0.021986130816613346	0.028221331266426706	0.047802176956893434	0.023499383530720137	0.009311667220120818
208	0.04930962887845141	0.025608288746628717	0.036946550927858694	0.028013077774598053	0.015017346918020709	0.062172266135062035	0.08944628472847921	0.058063421646197	0.03463332313280361	0.05450626498045121	0.04351703596213457	0.09666085270538342	0.02486919500581459	0.06822393879827547	0.021215863188071303	0.0160529084888001	0.10542400117901907	0.061170750471999165	0.04820174146053832	0.06094725887141333
209	0.04189483607306357	0.04333290488074207	0.025362714657573747	0.05470051929287944	0.0190907775866416	0.06898223099483777	0.04340732761616543	0.03745445243215594	0.040078465495856835	0.06831011260337487	0.08121027091342482	0.038958874951652483	0.01619004259810264	0.06964598191051245	0.057164199460079564	0.09928991813619766	0.09392242982349397	0.034494000302630286	0.04766191436225404	0.018848025908360835
210	0.044417426654989614	0.020291579229675682	0.0065215582916218675	0.029826060985857702	0.09621858339412867	0.037414512811966526	0.0910979364103471	0.0487565993778545	0.01382478928560892	0.05528927341556864	0.05312592498407252	0.06474007174925399	0.012963427219944378	0.05651145635845676	0.03460806987091416	0.04608216940485168	0.050743058026600465	0.04729254371123818	0.1504562226421901	0.0398187361748585
211	0.07359480915414167	0.02729169514910103	0.02490759511912009	0.07129121938150079	0.06799908089105208	0.06145569126534524	0.1039472163020638	0.05029868599445875	0.01928235768332145	0.04202014976870708	0.04079279123174516	0.039897467655522476	0.00795645016711442	0.06731618645248572	0.025216774344834336	0.04314051553465405	0.08638366388006004	0.0670089720671454	0.012963918913615709	0.06723475904401072
212	0.06873267915594969	0.032726693785007706	0.04805031988369935	0.04816733517975832	0.05680842697070925	0.05893190269091769	0.022786364175957814	0.0714334924092321	0.0527759376828122	0.014649215653644083	0.03043243498069653	0.012595437193437862	0.09975709600461996	0.03481982173401852	0.059318329299130036	0.047498669521298435	0.058708003919394375	0.059284305995279916	0.08388841047286823	0.03863512329156795
213	0.0532932776228111	0.016512335619909512	0.012878877147236184	0.08088701910913529	0.020033251198778284	0.026205699190529157	0.062333152530133225	0.03649098275211657	0.03575279154333855	0.04298281666555466	0.0420740272691332	0.04191246851215385	0.03867576389175653	0.10386253804123931	0.06695279116707065	0.08298189989805793	0.045374130968270955	0.09682225756297694	0.0749653279399988	0.019008591369799342
214	0.05304098079117351	0.026373319391461553	0.04977856046370595	0.10144240990580215	0.03234344045416585	0.06784394344142265	0.029089987914825526	0.0216785393428494	0.03488603070465751	0.03154665485192126	0.02860142950207539	0.08819636666772013	0.08292846976049155	0.06569087717604637	0.04045673172764599	0.036989513183107024	0.030745558600032898	0.02970283383385448	0.04189434609827489	0.10677000618876593
215	0.028871686464141486	0.01754219905979789	0.013707475623220949	0.006554071933826735	0.21877851801533074	0.031738394930630166	0.06427417536078833	0.13745342064628083	0.030341765865723	0.05427599726809823	0.04671388600575227	0.028026168288492994	0.02126350364801562	0.04580160658553698	0.04620799939459003	0.010242991419209029	0.01761953228155898	0.062428581682245986	0.052644614578405774	0.065513410948354
216	0.04778707437750543	0.009104224688153872	0.03593250468199292	0.07265603935953488	0.07637666216666036	0.009132456839836493	0.09818982153794163	0.07954022909421854	0.04818047511398986	0.034275985979788204	0.015117547768702746	0.1000748011358658	0.006325085210817619	0.01354034567297968	0.06446981856549445	0.056459605847780404	0.054458690649036454	0.051625278402356124	0.08162726103372843	0.04512609187361606
217	0.012993824564660063	0.046467567464862046	0.04389796915557136	0.04532241023228976	0.06747347670092688	0.010016240656311775	0.03275397156166259	0.026327443070933623	0.04584653056925481	0.1734444819358805	0.06306946748249932	0.04644990907189224	0.012930559446818138	0.04795304534340059	0.020516582852201485	0.01176665354698319	0.013169828913004201	0.03604045477216584	0.05908133211455231	0.18447825054412925
218	0.03829265148500227	0.24568838238093813	0.07188848875668401	0.04412770446054862	0.03540297387353885	0.02948362840710538	0.06143232148529395	0.011365508783098877	0.021902788310256167	0.025653056135997623	0.047240166541547925	0.03718613532004925	0.03921482859508506	0.03912405044471932	0.054624087299922915	0.03711709806436408	0.03462384719896003	0.03554107184353759	0.04360896095797966	0.04648224965537036
219	0.11353272333190693	0.07521565360454315	0.04356307651138524	0.008857982742949041	0.04430172327683466	0.0507875789260041	0.048945415490552924	0.037083241793499644	0.04320513677149477	0.021205757955305635	0.03355307575467107	0.010277028567439839	0.035622118007831764	0.03739119998757173	0.024069702793979086	0.06988206910332925	0.1189453814300858	0.14007529378198003	0.019469987563641412	0.024015852604993917
220	0.07640137691342948	0.029669459599919287	0.029952378271467284	0.013843037536004707	0.03158279754124865	0.037100870567823095	0.039361636558473724	0.03160095967075625	0.05353707026502201	0.05298891558648913	0.038338610837698635	0.09265469014900087	0.2071005010801458	0.06054452377673333	0.016019372349559136	0.07005506519790883	0.03544737894583729	0.02302238574004444	0.035710636073651526	0.0250683333387865
221	0.09953786194149913	0.046174424882388	0.022467722496311897	0.05848812728238802	0.020412541576001676	0.09266474443712779	0.038273235827198014	0.014004440354510586	0.01624611762434175	0.023248161735548258	0.08301254421364301	0.050553122884243296	0.09624876358047761	0.013777873552596832	0.053233550451439314	0.08152327536854034	0.09886241082588056	0.03349002763795023	0.009094777583548975	0.04868627574436472
222	0.06215741854075141	0.03978103786547756	0.028141875120998253	0.008016606825777555	0.031147442544861417	0.13525829974014256	0.09264388101800873	0.017640758019019397	0.04220812019236896	0.036789633560036145	0.040538394664104804	0.015333871411396643	0.024909151681892075	0.05706481515075273	0.021782948861183035	0.08522554587353011	0.05948625002764884	0.038945918210756166	0.04776872313241757	0.11515930755887605
223	0.0466906258195558	0.013366297035865756	0.016082471651399935	0.019747951733679957	0.14257334909065825	0.017800885905409968	0.19656583257099117	0.03997998399985213	0.03276436019362448	0.02220842373234503	0.039010827338645276	0.03414226593863017	0.010541412530076923	0.017014706685659128	0.0036503874546327665	0.009116516635208155	0.051980318926927546	0.016386942216736297	0.15169021517498582	0.11868622536511553
224	0.1835693341244972	0.07785422099907863	0.02401280942625011	0.02331351160341766	0.055600498278437535	0.058733095846287824	0.02345125735679414	0.05955218350772727	0.027751646386138053	0.007944609148286003	0.033313743668303905	0.03770110168205127	0.015286466060376626	0.018684757677905204	0.03545854109947283	0.07203679377945395	0.09116349210582031	0.11440505399866698	0.028018404317731234	0.01214847893330329
225	0.06573611637619901	0.024249696682384338	0.022540796783380744	0.021388197082194176	0.04929454195830678	0.014550021669603367	0.01581195204074499	0.163701425120476	0.05378098738270551	0.033085530467512614	0.15943459004122598	0.03976691910853932	0.012578571680873733	0.04768539043660022	0.023884788309635557	0.052333944914296306	0.037786764217441315	0.09529191458377623	0.03677940684374125	0.030318444300362547
226	0.028844826589218154	0.0089256148574974	0.039317990100719964	0.020530090161018345	0.08014787243634024	0.04594714362385262	0.07166641244586615	0.17964508138055243	0.010081304086109287	0.1672605736514696	0.05983569932363287	0.05646754214911906	0.035820498446377386	0.012921140397010391	0.024328552806218342	0.0223813650641891	0.010297535402024428	0.07376029396426803	0.013167289320385283	0.03865317379413094
227	0.05497651590298676	0.01675364453126082	0.06537514549916301	0.05130352770039709	0.02174351038010084	0.005622836744282621	0.03547181098241098	0.128916650956824	0.06999342921012985	0.05040640599488015	0.04629632603373973	0.04591702459123975	0.005706814805864106	0.12158495185473964	0.05864542506070694	0.044104305564566126	0.048157038610967824	0.0872117534382991	0.0296615376144984	0.012151344522942259
228	0.0375186133667312	0.23942220906756578	0.04956727454240559	0.026701973573437874	0.05507633868871756	0.06011377451612292	0.055266304374729444	0.022144099995137115	0.02639006244002985	0.007507499547158204	0.0463676519786283	0.05506776560283229	0.018486206717054154	0.03629670000762612	0.06100635347588558	0.026001253531764138	0.03720388968701063	0.032594994055605946	0.03641344587596652	0.07085358895559077
229	0.09483148511202603	0.022419038327543456	0.06193088731913729	0.04854761556738117	0.10944031397543008	0.04989132890578289	0.02601058825960847	0.035212714589315755	0.043895787863270405	0.06873041942378504	0.05636392984387287	0.044356506600198284	0.011250179169938495	0.023334108947997492	0.05052400404875964	0.05243696913777947	0.032588230394286856	0.040358763872243755	0.039110653684113886	0.08876647495752868
230	0.0433547116440895	0.07037212787525454	0.07913699242105235	0.05229214900959544	0.08042230509675878	0.04423613305070077	0.036188773020010646	0.010905361873322469	0.039230659406545604	0.0355854399557601	0.062256521888341146	0.04761656532071811	0.01654709407032647	0.09456037482392823	0.02308063516052048	0.08225309415625427	0.059948434127828375	0.02422411742562044	0.043935058281898434	0.05385345139147386
231	0.03976888342280694	0.018327457830400573	0.04430415729773284	0.048816284793083045	0.1580055879757146	0.03608032913306444	0.051054777695480176	0.061375320025891814	0.04141497886294903	0.05816168736026093	0.07487947790611896	0.022390719586572617	0.04175904235480356	0.04906108507463204	0.061723736652439264	0.06027838247912173	0.03884636551345426	0.021962377794353775	0.044782076562107066	0.027007271679012342
232	0.10639873530765506	0.027660535598616583	0.03222425665039404	0.05182962189147014	0.028833194310199758	0.06365737909182444	0.022360629071839794	0.0570021659794338	0.04986412287343444	0.06269104901638724	0.07747701075817565	0.04174533891258124	0.06040470500207092	0.06713481896840347	0.05898146655326137	0.058321367795758576	0.035346271898287075	0.019297391970608813	0.03324925969692282	0.04552067865267484
233	0.028786893483049716	0.04453924588279476	0.02332537047610425	0.03070361481085498	0.12763384294574054	0.05005602486046333	0.16600345264493635	0.028692546209469247	0.05723683548665037	0.021059816112926903	0.02608979967665868	0.06279158248879385	0.016940277510943572	0.05539575853924503	0.03005267890828541	0.01997120894428129	0.022460330292876342	0.03562054980958269	0.1224585089890527	0.030181661927290004
234	0.049299811554833206	0.06328844574029871	0.07150983113717747	0.06982910246486776	0.05737010728569833	0.029547760381943847	0.054529863685100405	0.04865005342635298	0.05023507806493358	0.061504472283178305	0.01576752252903298	0.04375169108656456	0.048910683335666505	0.05475913957526424	0.07001306614004932	0.05699553526867453	0.03827479562060936	0.040589739815155554	0.02457099413382281	0.05060230647077552
235	0.05487992114718315	0.07003663200294248	0.05289721450242783	0.036689056341608295	0.10370002707017884	0.23262522882745337	0.013975482191852285	0.03870879216305524	0.09472209646711005	0.025446629110115384	0.04048126033627574	0.027779906970785202	0.008539678555458034	0.02946993572129845	0.02527523568963839	0.02537661913501646	0.01994689956014736	0.0313005958208308	0.04169494162845948	0.026453846758163098
236	0.04663998200907701	0.020156281353426203	0.04398886555580596	0.027042270839208477	0.035554549602796276	0.027729773310728935	0.08970248235237313	0.021319793854325926	0.02195795459511322	0.06878302273209345	0.10005577169068	0.06781730558059555	0.018575404023164547	0.07074221871735459	0.024102930820004035	0.0582627537047052	0.055766963170519	0.06933031849578822	0.07663734228280349	0.05583401530943679
237	0.0701468801040504	0.01822009357107754	0.05701087974595939	0.051578669777085466	0.07307526175514491	0.0984583776249209	0.14052433326658628	0.05056483743380438	0.015831373534168386	0.039909567619845265	0.03987586127337131	0.05215083371765979	0.029844709427659325	0.03181686899893141	0.03694429690292581	0.09708848466717043	0.027674961613399256	0.013687926191479845	0.045159661160928434	0.010436121613831457
238	0.04540232348728041	0.017834591054686034	0.05320349155718552	0.0339322908597931	0.025552269101850173	0.03656529011020686	0.07432350464110654	0.03732519616873069	0.04089765184132885	0.05251468637835628	0.026975096024210637	0.0476489480404185	0.054761202737756025	0.03585512784570575	0.030482823073220193	0.07789469070082702	0.0842407679671282	0.0392315016649651	0.08078737371491261	0.10457117303033149
239	0.030865684962136954	0.241695720341892	0.031115831959404868	0.021274672135786665	0.06762018485652481	0.05215893814122562	0.08775344270946661	0.028136287441493744	0.07728620070685321	0.032063970466117926	0.022590323433693996	0.015321032740996776	0.01662667649322814	0.08709001570958326	0.04025164722348243	0.020266096948724013	0.030551761670661086	0.050245343741160305	0.022909136430692437	0.024177031886875124
240	0.04920732863061403	0.09413547343816615	0.008342434035245443	0.039506255206654836	0.03929314820073305	0.04941627057417399	0.06424133659433143	0.0381891132677312	0.05114825130487773	0.05362529716077071	0.03657857077802814	0.04307152579083554	0.05933291142919946	0.05751443215660582	0.03626383986832807	0.09105843056182562	0.049462156776191396	0.05028806603048085	0.04062222202697134	0.04870293616823518
241	0.010894455491295118	0.051980640581660284	0.07012808961770951	0.07673998476052525	0.03796566445571514	0.018582806335758248	0.05049074275944457	0.025718565976221828	0.04344459047553456	0.05914050002384122	0.027098093399061655	0.06328831642906904	0.025271614941798522	0.04822647615997122	0.08623041680335304	0.07939726500805365	0.10104528234930624	0.053187386784011435	0.0427702768407179	0.028398830806951554
242	0.05357925919967181	0.06143149631893537	0.05631331871581118	0.015384241083893918	0.021814419648805747	0.034273562426988056	0.043244928401028386	0.04972882443233263	0.011826124628424323	0.14040975713019344	0.02936958043294745	0.02795248928440776	0.03227964795481056	0.044054148584252925	0.018269570541766676	0.008741520759294808	0.09956857210858261	0.15605438711255182	0.07705484017501488	0.01864931106028572
243	0.13657038056049112	0.033751543466646404	0.028851464677411332	0.027125144372722093	0.056198008294473446	0.04343291020627369	0.04815677946125683	0.041909395910389655	0.021814795513003412	0.02101947157775665	0.010177990545465618	0.0387869808684121	0.02897629221653772	0.012299146867146268	0.011408926371445784	0.10924135150632176	0.060118377280130766	0.10316059144564342	0.13555608241758496	0.031444366440887016
244	0.15876416076946134	0.03537260810221084	0.07069949379956887	0.008593144847864437	0.0284140436846976	0.04669440310455178	0.04208299385699997	0.06335007986129841	0.028647515181499956	0.011221848140892169	0.04718864427360049	0.03712665603081632	0.008133226436680938	0.0738056850916831	0.03159162293709805	0.0478027972805297	0.06620947465799698	0.11330264390778716	0.03845698380174512	0.042541974233016804
245	0.036448527563894946	0.053644773861362	0.0450351097258466	0.018144681868238016	0.015550736549159887	0.022362712154124824	0.019605880540152075	0.0882716138512678	0.05300557735306032	0.06019290153966898	0.053653786544231946	0.10498008069108952	0.044371910586101515	0.05799162603315307	0.03623451392320549	0.059875821569798815	0.07488002044403248	0.1026620412011681	0.029593331657021285	0.023494352343422314
246	0.036636347334455366	0.03612023705540495	0.027837639834088004	0.07814491634840001	0.03642177985284535	0.07171791026826223	0.07776299637218036	0.1102547317462185	0.052009216652998895	0.019945807099908508	0.04562145444706611	0.0342138810243291	0.024120588740200177	0.08077192126291871	0.04620737690621769	0.04455376854582585	0.06962914355141996	0.02482641047454719	0.04115746670813497	0.04204640577457808
247	0.038724887178668364	0.2309683622481371	0.022200630859277714	0.02183373423663465	0.0516137019543603	0.04050049803904592	0.05935812964692641	0.05973054487649369	0.019920387447716802	0.05630225963600495	0.04222186090233306	0.019154528115148922	0.050903388448601095	0.02513295021215582	0.06233732125791858	0.04148488311864261	0.04303857646125521	0.060240725332794884	0.02297395579423408	0.03135867423364987
248	0.044139466066621606	0.053778437259186934	0.017879892935046878	0.03329889839943012	0.019614967765114857	0.03853530049155483	0.019756154509783505	0.045868135935619385	0.02359757506291032	0.008081916429805453	0.05087573973468963	0.02491574214741724	0.04739351372000763	0.024361197906089767	0.022741939486087825	0.13662066115685184	0.26757414644814065	0.05946552692285571	0.0162153843378993	0.04528540328488649
249	0.05605118602118406	0.05337551646226378	0.1370184289313813	0.06515270973156741	0.01677971893906119	0.0720116259403823	0.09599217308017743	0.025099547185809864	0.04862998471746505	0.012880155256282728	0.01714976898138964	0.029312890794161193	0.012356739602955058	0.09292291639148748	0.03463636381034017	0.0622107012121202	0.056686953068047975	0.012155378550168476	0.021873067997878384	0.07770417332587633
250	0.13323932453692214	0.014469446342988282	0.018389454799546876	0.028029364393252622	0.03920701845582929	0.13285166395278603	0.022040062679011922	0.009332188467957043	0.030110252328221333	0.04315371403960092	0.02765606415884138	0.027323512367733817	0.12295760385312271	0.08904900535240251	0.030558034267497276	0.10572524870133596	0.07240260012966578	0.016523302722930844	0.024200869333141646	0.012781269117211592
251	0.03214398711263005	0.01574342571725412	0.03816903353857841	0.03726091581192806	0.09777038029555397	0.006414623249777101	0.016721029994346884	0.14159088034276374	0.02661296852548961	0.11298482703997884	0.04563702031259429	0.03440746062111805	0.038154070434253194	0.026153337860351435	0.05696299760444783	0.015214276351753585	0.027334139015913212	0.05458462241345835	0.07674422294009359	0.09939578081771569
252	0.06076829822952871	0.017791503625613714	0.06492374424502406	0.03628006188135855	0.04163663972741694	0.03465269660615682	0.03286135655845139	0.08563093057371102	0.059730103274034684	0.06155219374591361	0.05524768356525707	0.02359747622025371	0.056671745753672204	0.06385595561596123	0.08768760121419124	0.07403995668685089	0.02081395167722797	0.0641320245099696	0.045430793546963104	0.01269528274244351
253	0.12853659554655789	0.016631004959271622	0.02845087854414738	0.0212780559932035	0.037793741523172296	0.046135378083237324	0.007837678877810476	0.04449691503917813	0.021040491048883066	0.019881996046915856	0.07738241342412196	0.03174932643118387	0.14754286727010732	0.029052643294116887	0.009876546331196882	0.11471800824077609	0.03225657314151146	0.13515600857300147	0.017852987680851265	0.032329889950755246
254	0.050182885793112586	0.13573485377175737	0.012548747844191153	0.015275857896778508	0.042949823896132014	0.06663711156214892	0.0574196847349595	0.02313416414033846	0.005930223373924347	0.0891882457352145	0.07680082734138031	0.016204208992532006	0.009141853865976613	0.07884369884038107	0.015092229145895406	0.07344517805550696	0.06889436609137274	0.08071719070808868	0.03353785233899954	0.04832099587130931
255	0.08242639592820798	0.07530813861993216	0.011960483233378135	0.01227652166213923	0.11115248308975947	0.0131251673597319	0.014614826264983194	0.01971970723220673	0.00903419293737553	0.05853461566101232	0.14770707547901726	0.005723933067151198	0.11454936595493714	0.019676670767885873	0.007928700776622832	0.029189549745229932	0.08018177919275994	0.05747866299020949	0.025402868621173694	0.104008861416286
256	0.1259152468415292	0.07563354588002665	0.05047897440205906	0.05362889235763073	0.034031678399640934	0.07059271548026956	0.010873199799531465	0.020225069543556583	0.05905408808333255	0.024474167537339202	0.02566881400138916	0.03630584185947455	0.00633990039598818	0.02228217046294546	0.007497287068536889	0.11460154084735509	0.09308002968265378	0.06765384056863426	0.0554742103119286	0.0461887864761781
257	0.052434213656112276	0.025929771248455375	0.053777830713346915	0.03444452631220546	0.04009410118395631	0.03833862752157653	0.03514703200006261	0.05558665287768913	0.009741969043938209	0.062188094025515714	0.024065140825438272	0.05504970687978362	0.03191371081575954	0.010738592687580603	0.034247564768893374	0.19285845984345493	0.15168356923959495	0.0492624483728728	0.026469639663227112	0.016028348320536297
258	0.09022126201551647	0.07517208046957244	0.03013870453690109	0.049251692160058896	0.02535537882380117	0.023357764319184588	0.28643900760388763	0.029301326291450006	0.03367481030080977	0.022262025859231177	0.023263903871587676	0.026171392377662875	0.0169840024524135	0.11987959587154515	0.012471195465171699	0.035489089592875146	0.006582473503899803	0.02896020802887137	0.05811362171096348	0.006910464744596137
259	0.022942247293045358	0.01645497215826485	0.02439090267396208	0.021229684347686986	0.16145250103621478	0.020721525436935825	0.03180967599270066	0.1007512885378932	0.045502626502473276	0.13795473350066803	0.08974710620131343	0.06811388301487332	0.012553814952420762	0.010018063694810718	0.03158534273169815	0.024066595279347527	0.031116837170738647	0.06528598934571214	0.044518522332399536	0.03978368779684069
260	0.030850639381211027	0.007727738558886502	0.03915009484705811	0.011056682647438252	0.11943966749676029	0.022075942148472423	0.031892185107639644	0.09247618633365672	0.008006255599937132	0.14506550270043742	0.1337055848501247	0.021756209237928554	0.021430093708704124	0.09305743527267805	0.025286241286408374	0.035316495435460546	0.04836511916721612	0.06006363506970178	0.03205244441542767	0.021225846734852574
261	0.01955891998377706	0.03837912133769936	0.048672092103633706	0.0771092264445933	0.017559559263869887	0.008543936710231648	0.03437852946034196	0.09771903889036042	0.010306846963839615	0.2244353733146205	0.03357375638039856	0.02054198397502618	0.03664360041215325	0.04275408582354593	0.04763704708951796	0.024460255881018	0.05918529124275839	0.101269288408201	0.04415575531536328	0.013116290999049972
262	0.07769434011605342	0.028823321103468403	0.05036324084360729	0.05217956984464396	0.040009618250913176	0.0459474367774825	0.04665442186009487	0.030560572487868712	0.059869890507562556	0.04580664177677188	0.02161592795076493	0.24346621966620655	0.03556807218110524	0.04965697118153007	0.013628741273777738	0.04040923308776955	0.041707956644701595	0.015124656138117793	0.019669011362417912	0.04124415694514183
263	0.16127578058512285	0.03865975133434979	0.04281977368776558	0.03428427073143708	0.008910064088688198	0.1523778033025274	0.05625541210868292	0.027138118818373726	0.020959976183901084	0.06952885633988347	0.05579114017139355	0.08218566022213024	0.03283767190946492	0.0606596837472953	0.02168100813589509	0.0336341016006267	0.03934085237653169	0.01395162804442555	0.039477217555436685	0.00823122905606816
264	0.05649557854023401	0.020333137358227588	0.024765066856057366	0.02449552945448566	0.03286963849954773	0.026996829589308578	0.04569865275267315	0.05094912489529469	0.023511964836270972	0.04337470181406352	0.015115136418009456	0.046184444316299915	0.019710192944586778	0.0479812719274494	0.01862302329773853	0.17194744176535381	0.236470068115089	0.0334510482653297	0.04425285717649531	0.016774291177484843
265	0.06461350479762304	0.06545999462865025	0.009045562750999618	0.01562411446474853	0.056545476067371724	0.041685680437136156	0.025530655823505152	0.02887299348678668	0.07768354462068106	0.07696463004850658	0.040780481415432585	0.04664517382665598	0.013523263344624876	0.06601759450225522	0.034766599795636254	0.04473787772980026	0.04489979066190675	0.07091037141473766	0.07176770639812023	0.10392498378482139
266	0.11569970736621597	0.08292299049885422	0.050165343043964514	0.014464758921443723	0.01617884982502871	0.058139211712276116	0.06309241907341573	0.05147358819053328	0.008077922804661977	0.04289893489467017	0.054874908325719424	0.024259349853804152	0.010372720912353512	0.08824771001325914	0.03833239598461774	0.08319688032821025	0.0613748801620441	0.06952356259889085	0.009678330644273682	0.057025534845762754
267	0.07471110213764286	0.020086193410869767	0.11534192095711567	0.03558526848958229	0.06563196692575816	0.045931632743018175	0.054173322917817554	0.06688770230705025	0.06590374785893835	0.05954813587449431	0.08259980097407733	0.02560702039526859	0.021014363815447815	0.06212115865431204	0.036165904333219354	0.0174931266380776	0.03180689995631174	0.02405155084401323	0.07181503436640001	0.02352414640058489
268	0.018982546039019665	0.0647416714139049	0.07022614729335609	0.03341456589356142	0.042390287979455946	0.05234850567461492	0.04467604343109126	0.0311528668674409	0.025122705209069673	0.05121180248722696	0.019283247670139253	0.12153588800525245	0.031411995950879734	0.060670959137084444	0.06088387685594038	0.06272346346725399	0.08284393509298431	0.02343049003336461	0.05359800020102775	0.04935100129733134
269	0.036299732634794406	0.03547036657940133	0.058103576991874774	0.05131065536163542	0.03969657956394649	0.037959289687625825	0.03677350269399652	0.05942017792702275	0.05716525047591109	0.04961670220502511	0.027076214877084646	0.0645300263197342	0.018899589908879955	0.052835524812727866	0.07414634902209437	0.0783082217739715	0.08676291906085021	0.04435311675141718	0.03051176918878886	0.06076043416321753
270	0.034959581070760616	0.02562041108579194	0.047644391516540166	0.06286481068794257	0.010918624009617982	0.022036096585765587	0.04107232872748356	0.11889654134217781	0.025683242605115834	0.06646999412828186	0.1446226109627418	0.02018498188830168	0.10426900082558511	0.027455428685314934	0.012608010830108457	0.06729038969412647	0.0556515919659765	0.07536655027690228	0.021833428363128727	0.01455198474833609
271	0.06360777353350046	0.009628813964831772	0.023799863257080823	0.03464529372487902	0.029923299431701314	0.057417131295242174	0.0756459405503239	0.058204168552352754	0.033582830143954606	0.03839030005483434	0.05176518308505234	0.06781657420005748	0.010705168016141107	0.06765558867161761	0.07119400906678891	0.13825406186983005	0.05354165082512673	0.0625023374188849	0.01638345167392808	0.03533656066387162
272	0.1265582650666539	0.08355303960540526	0.02235115553551765	0.03772069274596288	0.04366710701107668	0.013662346482209844	0.02158519106726514	0.12648684595996967	0.04914539529511036	0.09641036690542	0.041389507060834274	0.05813871773023427	0.006265633737999196	0.013668299075147857	0.020416612977476482	0.023268483497432102	0.043658238044972084	0.11222964758017447	0.015572005856503215	0.04425244876463471
273	0.07206143932116253	0.01666328039424161	0.010192724779870254	0.04441732019856957	0.19332184812190178	0.026099851442220226	0.08396193305846887	0.009861060253194123	0.07155090700136134	0.023803236157055464	0.06485087440655148	0.015174246614646893	0.00575727303690586	0.02856063022816199	0.06495564911050399	0.06096994201434777	0.03088456898031619	0.01952942876374034	0.08531298427897666	0.07207080183780307
274	0.066936398450214	0.016319834281833347	0.03420659488314938	0.006630853371421725	0.08586648874641294	0.07102684628810309	0.033611110580629905	0.13674745203177355	0.015688518184311603	0.037354455008057584	0.07006544224331039	0.02366824154253723	0.030209635932820153	0.016157017797325646	0.0297201281804382	0.08103399607008431	0.05924914185172061	0.11221113367744621	0.04325054689541115	0.03004616398299902
275	0.05204009675939162	0.010627055596490858	0.03844312639471814	0.06022483344811421	0.08495824078092619	0.018369575815162083	0.0667454580692276	0.02183081296913852	0.038376046532251074	0.04714337371064165	0.07703845747420451	0.04793523401642413	0.05072636550517856	0.0981311465968156	0.03902392634037366	0.019956027387660058	0.052118258129359676	0.01816101596709571	0.0626148196002007	0.09553612890662544
276	0.0614769512600935	0.03170528589645499	0.05674404508145877	0.04246275085267274	0.034105987662703875	0.043671576937295536	0.03573231378597104	0.06784864207654816	0.0192719201875174	0.05395169353249794	0.03773443968809369	0.07183744038730201	0.01112883207527895	0.10087641874608999	0.043485134026885454	0.08546794451303845	0.05389237099472946	0.03620413576279536	0.04344938178596547	0.0689527347466072
277	0.01692177069561216	0.017416744618383134	0.020425326530876125	0.008150923289834931	0.07249869264425936	0.008345802279239515	0.043528119703869425	0.08104599940029178	0.014241143313772974	0.08851285345549695	0.12635608924253228	0.10804561183056258	0.06713809389437225	0.013585035066132628	0.013918023788275809	0.011832734633353112	0.0770777226108179	0.05547353322853494	0.05185956346819177	0.10362621630559038
278	0.07234239185857641	0.037850041197708864	0.030746580635970286	0.020717367107210546	0.07843641979489391	0.05948286332449195	0.07010181261601259	0.00987136935950085	0.034410735637446274	0.029262738188230258	0.0516270853593685	0.06297471674951077	0.03812703640218793	0.029559725078781247	0.06594775594105301	0.06029622675541858	0.07173343980815888	0.04192380033915783	0.041174825686034956	0.09341306816028634
279	0.05693364498940407	0.04829018079830243	0.0376128681877147	0.048288535593125154	0.023062787280039198	0.025920683093126756	0.09851947974912373	0.0800236746105892	0.034941667397419544	0.05076939018672004	0.05783530045264981	0.1372386280279341	0.01770249946362487	0.03954441652785826	0.07149375650226283	0.04836930300777308	0.034712112148417476	0.007336053291056791	0.056510340939781314	0.024894677753076615
280	0.04380007457731	0.029836780878067067	0.08978198868492084	0.019081151141589366	0.01724005393565601	0.05313733918596184	0.021741128140391447	0.030504086564796945	0.022374061704413604	0.0232372194560098	0.07300652329359175	0.14303767102007603	0.08615176608695185	0.061399362287334384	0.013308613234710187	0.04581575474637737	0.02693000839994668	0.08179096063987826	0.023211515365921115	0.09461394065609545
281	0.0915406823424212	0.03744027876933425	0.019152735127408956	0.010540877191906585	0.03617518502619685	0.04400320758183957	0.06536221519507476	0.06582557375483616	0.027662114767137858	0.12461637269507257	0.08323460998755869	0.06710007694978053	0.015841529032898448	0.03906893457911151	0.016779468284224608	0.04953009131735411	0.007776993259825948	0.05319206244098773	0.056130058694580376	0.0890269330024493
282	0.07584041356407706	0.03559049274331288	0.05821024592947766	0.015714448527378418	0.10215758397103616	0.048995004864066355	0.03622531122953252	0.04263839528904235	0.08471630353297277	0.048824377186171504	0.10835833845877328	0.020762639570381294	0.022170504534231195	0.07237740842041196	0.07362153657438378	0.012577569112401486	0.020860857826881754	0.05281936982175446	0.03488533024995075	0.0326538685937624
283	0.038658177164567945	0.0723816475176186	0.031307381998511706	0.027706885858802776	0.029985035024479363	0.07383413294447992	0.015334221066168404	0.054649658786941016	0.028279036226933722	0.02397715067584835	0.0621865397671816	0.17164676993421593	0.024921314407692473	0.04339488998452789	0.008445062668591827	0.08648684411548102	0.08527723585466766	0.08728161039146949	0.0183786163949827	0.015867789216837593
284	0.024441866016140432	0.05322322617406427	0.02338211028863874	0.009338019027154627	0.12065874123926594	0.027763193984883333	0.05315182319166523	0.12811703195255286	0.009460829536088055	0.13905353897985445	0.0554964736204048	0.01560368291221588	0.01816910397224333	0.07170693856549203	0.028590852372921097	0.019363800423560586	0.01981501618085681	0.024373129869682875	0.08850304453672164	0.06978757715559299
285	0.025867687459947546	0.027681479122585482	0.0273130561412082	0.010529661038772883	0.05689369903776668	0.012783544150457675	0.03463012150507729	0.12137073600863785	0.0696821325442948	0.1258255243694926	0.06341924063541327	0.027724095923349047	0.013191993366062115	0.027105175815799635	0.04431884973503107	0.029139571555685275	0.016690900118249058	0.10596295276915535	0.10781719888817226	0.05205237981484188
286	0.1176019100704045	0.08116103856303478	0.051793047521292976	0.0957027809882046	0.011471060712538578	0.03575470087958224	0.03801360047233043	0.024775790876803212	0.04081980831936851	0.06867038801354174	0.03562364424205082	0.023507544392345144	0.013376928535325077	0.04174271235416801	0.020137513339875766	0.029465406856220136	0.042622025592468915	0.17241647014450112	0.037557696848089	0.01778593127785444
287	0.08231889138275235	0.05360193583005441	0.03875204284831453	0.008609497149665133	0.08594067760878295	0.06157347391520612	0.10023429852843975	0.052202791423122674	0.04697917509965936	0.0424065410906209	0.04554939321748202	0.04587227923862032	0.018427499744109378	0.09017934153345195	0.04505388158918322	0.04033907123848682	0.05246069561054718	0.034488748471225884	0.02848560428830742	0.026524160191967645
288	0.01743265385134599	0.030646267658674755	0.00957482217712748	0.023535619059047976	0.09414771448605472	0.056854864318700286	0.04610818934060396	0.06681728093628572	0.027413616985280123	0.2159834456663651	0.04677608308654095	0.0564008295581084	0.03142234699255381	0.03706006325657814	0.007909929617892702	0.036308064512610136	0.023270731317882588	0.05595943314577305	0.06917621227452952	0.04720183175804459
289	0.06551808040001013	0.0683298543833306	0.027673906577972075	0.05930664385605005	0.0448503309538163	0.05039435391637878	0.0803198158951528	0.04861167778647756	0.04724929994453105	0.059031428385739784	0.041357103635347496	0.03257314171745125	0.06501517972575094	0.04506372335796258	0.05063158776251147	0.026952375947715605	0.0719185332612407	0.05056165699935202	0.015062465416764599	0.049578840076444225
290	0.06184965957679532	0.02326482853374768	0.019806983137819735	0.0503688605423564	0.019083768216738885	0.05732555668069801	0.07143028870022651	0.025163715747267276	0.046457272272334045	0.07092309472517841	0.038744987275656624	0.0864394459221327	0.00852427170905012	0.03731606750298815	0.04714354002609152	0.06497230744405716	0.05293938315585506	0.09874529511536954	0.05710547138027315	0.062395202335363685
291	0.08944759701942044	0.04374999330647919	0.01402314819434494	0.08807187096446871	0.040917085779867454	0.06354917716629249	0.08760541736769116	0.05161820800302095	0.027510361518566645	0.05754429402485641	0.021991822414868994	0.020693053035863777	0.12132283258548424	0.029065596653058468	0.042541712437145475	0.03473819709329456	0.052905403734507174	0.06547101639435558	0.02637708869084059	0.020856123615572757
292	0.02742527317974088	0.06406374372653893	0.048945225080276836	0.02795316145942649	0.016755329588783053	0.03757408783912678	0.02282790873541216	0.09456156577969647	0.03351601125478916	0.0987545312059817	0.01638955570887932	0.022156679470436234	0.04448911949180168	0.025982871424740567	0.05336549279261626	0.05000573631271497	0.06747298646494596	0.18014095730902316	0.046607037591937364	0.021012725583132014
293	0.06395279021944855	0.01850193304595215	0.034288182482062994	0.031511718526766715	0.021966049107220952	0.03540425204320483	0.05201936987816201	0.05115585203613311	0.11847121197740929	0.06151804542859513	0.05113673212431313	0.060447135062295446	0.0660471125234092	0.05771870821545675	0.047780234907687534	0.04503213112647853	0.05609380954663343	0.05541212644883337	0.014270276426573022	0.05727232887336389
294	0.0453596943220986	0.025973095119737836	0.047726914721364234	0.011318554726015376	0.05173818777857698	0.00923324138475889	0.03846902884540975	0.14449670233645628	0.032231738280392316	0.09758973736004772	0.10945511346914939	0.028187707017160016	0.022707599672212576	0.018638429685585687	0.021703663179082497	0.02459958413697992	0.04299278028493104	0.1398409842689634	0.06186173164910482	0.02587551176197266
295	0.07227549011739152	0.013708349085482234	0.04089689654438543	0.05620813168430334	0.04289225039120149	0.04696460661818653	0.028132060671330658	0.041672623185636186	0.0648764847835281	0.06036796498443198	0.035114250610048324	0.05941168804263466	0.005746799347223171	0.08956780721293887	0.053945533182229395	0.038916631414665476	0.0765541797963368	0.033222278643320405	0.10857492134512586	0.03095105233959959
296	0.055192379641011965	0.2580970491866787	0.02763583006143636	0.011119011004720781	0.03375020243738271	0.01454261769188555	0.051468976119668636	0.03539392529967755	0.010111070674628275	0.05918412870693714	0.07734235486452076	0.0330884995384759	0.04515598275464208	0.021944198364251058	0.03049737957168676	0.008730561975982865	0.05223907798581688	0.05971933640094917	0.03620898924781714	0.07857842847182978
297	0.04834338777373709	0.07688796563152027	0.05979759267703762	0.013824376943496164	0.031998496249974036	0.037974652577287486	0.04774594000782581	0.08716779585884207	0.060082658256151014	0.028997227703273943	0.11844453985022901	0.07230258401263144	0.009663535142321298	0.08235102874771874	0.041642383416482326	0.05641433082534513	0.07454258465755695	0.012897943893432455	0.02178691478185058	0.017134060993286557
298	0.029609064511637417	0.11661692873815942	0.02086851922369287	0.02894424198589698	0.021042126063468423	0.04024719888147928	0.06822223296621516	0.03281260501828705	0.05437324446936518	0.016700413822162637	0.06074890258432504	0.04008798626157742	0.011436910431353245	0.019599263726761625	0.20339619936407818	0.039378726564967055	0.012620979932342834	0.06517435500473356	0.09259018738500151	0.02552991306449509
299	0.046617617048520535	0.0879902793975752	0.04852727416903962	0.05349224702154209	0.0191510866721531	0.05025790141594262	0.029127575848550653	0.055263726299501784	0.030188081788139164	0.014578361451799844	0.04719165472292222	0.044236855704839775	0.19913133602494748	0.03835144591304217	0.021054434293975584	0.021675509103116775	0.0516435504754354	0.038774255918423844	0.05938544417422424	0.043361362556307945
300	0.030344520738614482	0.026521296039738587	0.05005554751634546	0.02522176998281388	0.050818150985619766	0.0289996350249548	0.08085517519048642	0.0330358082253004	0.10245853253010132	0.045737752720072807	0.05750311857177287	0.10661725517042914	0.024000010667196564	0.05570687327162245	0.0741592398367988	0.013421543437609762	0.04605765335326248	0.02971615511042305	0.020457607664585903	0.09831235396225103
301	0.010172743691752846	0.039639921915934705	0.015032195909023533	0.03019557336988379	0.011720177916315308	0.11352931737278807	0.08839636048075336	0.028007740963844993	0.03153605012918894	0.037221898214855574	0.05447713659579431	0.1468488495476744	0.03468499016038325	0.08190837585258288	0.05556486443465861	0.02487659800229224	0.040071732572935406	0.027403010634521434	0.08225487200543805	0.04645759022937829
302	0.0470865885674602	0.09262864283961834	0.06060209120734125	0.08218014754814659	0.032047296666698054	0.011257673082937424	0.10560897945250408	0.02470801629563636	0.09668122309637056	0.032418883986258085	0.05128476774224586	0.05582531330981865	0.01690345574354936	0.07427307982306768	0.017995804406904625	0.07272322123120323	0.017551206279213374	0.01190944138416278	0.042106525587612915	0.05420764174925056
303	0.03901374795135414	0.05598592712005557	0.013379287466287925	0.06105474405315326	0.030179187928955842	0.021716872077223396	0.05720384758775861	0.02345619896754566	0.02098819881382355	0.023704064899394296	0.056179131778557656	0.020685501509584023	0.05105996584305644	0.10102281812841318	0.04986057161037798	0.043363494284119806	0.18645191714461326	0.0766436324595987	0.03445570460034836	0.03359518577577837
304	0.024927863391709996	0.06028360644541361	0.039761151099774426	0.013924807257614432	0.050540219608874296	0.01569940971013149	0.0808933699518441	0.14514893298690917	0.0209167183651063	0.042038030772173336	0.06822322479592903	0.022058567404786414	0.012627153526377761	0.03568712111479538	0.07611423315309873	0.04226054812117696	0.0237411539536285	0.09984372176109785	0.0550835820433937	0.07022658453616452
305	0.0354924363379705	0.03056881091072639	0.0035547816433740094	0.04440537631379351	0.029805753210375433	0.05140141874833821	0.041563079607694196	0.11584006867678324	0.07128123481989326	0.06843000756342188	0.1233544546351748	0.03268658362853608	0.013563696908918059	0.03539324409887426	0.030573314531969608	0.04573800999459519	0.08682916125648153	0.0665849453250231	0.03195970754456022	0.04097391424349651
306	0.10100342511184472	0.02608143088873645	0.055171721364431686	0.09996054069657599	0.009665282216331261	0.02111249239500109	0.007367245426232157	0.03824250432675012	0.042932724783903274	0.04933167135447196	0.05169228946504626	0.021083904506891838	0.11462508303952443	0.03455713784037047	0.05554651741743089	0.08382501297846667	0.11155897894473901	0.03365109656959459	0.021345168418370475	0.021245772255286663
307	0.024645675203145704	0.03035129835167286	0.012439905743144422	0.06456371370411254	0.04954181100051002	0.03285607582497902	0.030830272708999344	0.0617009069179986	0.07708275377741959	0.0901562679833084	0.023403520757609833	0.011507516987605586	0.03912996520656095	0.04690013491615487	0.05555850706368884	0.0335155969961687	0.0297116463140222	0.2155120842221388	0.0406106661672359	0.029981680153523753
308	0.043753771671827105	0.03847552276528054	0.024804341753707403	0.04266881504257155	0.10640488965963564	0.036131952257260486	0.0890853796016615	0.04436150832205233	0.04470085697916317	0.09225216941195062	0.04448849719942706	0.03173297172485312	0.04403929596271485	0.030978408284032553	0.021358589428592895	0.04813187784955902	0.030237539569531624	0.059836784027912655	0.08511077235024775	0.04144605613801817
309	0.022557858879790945	0.05229537707211466	0.01775161065320219	0.016460515044800297	0.07283937503793252	0.03405119813200089	0.03468378737739863	0.18070203970444268	0.0648934012731196	0.1506745991036401	0.051695677544023155	0.08534544872290842	0.019230920123151002	0.017949420095373318	0.015577575743021769	0.027895291731261485	0.018041189214154537	0.0434290257695486	0.018688563410666468	0.05523712536744872
312	0.0559332697197558	0.03572208410149442	0.030522544732851008	0.032762254241111934	0.025131041005363897	0.06756100796257199	0.0956965352450107	0.026240913999030255	0.05522073645069113	0.041088148347839054	0.02548442253310173	0.042985792774789505	0.013278110286562714	0.193496870669118	0.04396825112945328	0.024721223607770876	0.04755438344024165	0.044327461386581474	0.011839898757772376	0.08646504960888825
313	0.06380264891907868	0.04357073795294782	0.020515123703619798	0.048363727501658835	0.014597104888880639	0.05506532365666591	0.06695857010933735	0.0263421048661871	0.07216974048053242	0.08058139696917206	0.0708819023437031	0.0257636743405228	0.18108237779338832	0.05986828508377733	0.023022652600937533	0.016277825161109427	0.019033385801322054	0.032833219608187844	0.04152052730853713	0.03774967091043388
314	0.04626542867649867	0.027469654881932353	0.062239326915176266	0.016316827919263185	0.033480429913702245	0.13439212959646074	0.032281790217339366	0.017596420377135883	0.08598691082124169	0.048565822741413925	0.03752467335178508	0.03724091778121001	0.03972039892435571	0.14880670056800052	0.034969338122068684	0.04396810939220444	0.06411286004434162	0.020221643584614313	0.028706865697084555	0.04013375047417074
315	0.06274859703278994	0.03448364952487506	0.011791636131145646	0.14269599900079039	0.07297922799106851	0.038168412670388494	0.01667092197014833	0.0586440792815226	0.05856857975232383	0.025208360614272902	0.06981266419933324	0.02486538473739083	0.026691696816155668	0.09579647219064875	0.08451186883059697	0.015944789544940573	0.020252658866059137	0.034044214821122874	0.021800044754462226	0.08432074126996403
316	0.06369077210514207	0.03450456158817766	0.046675704152162094	0.06600904084993894	0.0431879838696201	0.007497383083998457	0.05298148621037277	0.05716337578172066	0.04183409274007782	0.059958978528385935	0.047384590934230565	0.026446625467797788	0.06999012060487401	0.03489439018536869	0.027142983813616833	0.03051929394624781	0.0739326594498074	0.09278565244730694	0.025012164357419313	0.09838813988373414
317	0.017872160657372967	0.06216886090893696	0.022163592145468522	0.029402205459927184	0.22498032109376337	0.013396474931682875	0.060273376704126386	0.04831661441625844	0.027476336728122844	0.03084197697712863	0.046480137932899575	0.021601564274029227	0.08959758796652859	0.06537034955730743	0.05394773404314199	0.01965720212473679	0.0123051266063995	0.03816123648853081	0.06475120514244397	0.05123593584119397
317a	0.04224576472926352	0.0554563762800146	0.023157339966335025	0.041976177396561634	0.06017688406146379	0.016396422806519696	0.06308669959795432	0.12178235017124873	0.0330441016463832	0.09473703823225851	0.09794450800161168	0.01720429609019361	0.025755036969265028	0.01510040754384061	0.014284668276832875	0.015929153652519443	0.019284663045987093	0.06455975518810426	0.04871486600077751	0.1291634903428648
318	0.0854089827473266	0.023768802122453313	0.01605682921973192	0.018044181083958645	0.01862209407434857	0.018634650595325496	0.14617285153920515	0.05297786746206275	0.032057962869443894	0.01712940911164213	0.07710115572406182	0.02110284142321129	0.016471664014585788	0.043805977661182376	0.030753928767937328	0.049420472631958215	0.1288623439817602	0.13564369195634005	0.05506680459620377	0.012897488417260655
319	0.030964643819661405	0.0379585702906822	0.015376658817303298	0.04140612102809034	0.08925688894791799	0.04758541366176899	0.04041017926966161	0.08009345940796965	0.025414451520060454	0.10494189943845736	0.09074228859927305	0.022633363008402095	0.012461423200924542	0.05648313037967487	0.09533836330264926	0.04009124827703549	0.080386336778535	0.02233808064003548	0.028406192004468638	0.03771128760742828
320	0.16775744090684488	0.026447996814502397	0.07751660537617527	0.07843752836945159	0.04281152448626148	0.03422015417674173	0.02900403756517749	0.0492439369893086	0.06481465305756517	0.013531079211538594	0.04195287178029789	0.017970211652234398	0.02061134582886592	0.02409412429419717	0.021455671704735585	0.08209803738601018	0.04486704857112568	0.05985550072077319	0.03571361756143869	0.06759661354675404
321	0.014306032066333256	0.0272341026573435	0.04604567925534202	0.029711763785156445	0.04293391742482228	0.0529155699390617	0.15145668618842947	0.036806856964793994	0.06172030416706241	0.03428272447995936	0.043827206715313136	0.030441440471025278	0.010432576627742803	0.046115567187945794	0.04098496523669195	0.038977412265870766	0.12579964965609572	0.011503954473634588	0.027892311852084566	0.12661127858529103
322	0.0300246127882167	0.04367048288130682	0.033272094732292	0.01915316046179914	0.04038425751184852	0.0352408327571559	0.06142903699306116	0.16539311715399752	0.04155019709944606	0.04681188433484827	0.048614496449705516	0.035632476811843616	0.03273673767183502	0.02578358153565666	0.03066881858191366	0.059889945328000044	0.07919855819558459	0.04731266456565527	0.03034868471165421	0.09288435943417932
323	0.03339844266702462	0.06623536900508789	0.07341638793842542	0.007189371694780238	0.024539422642772372	0.015556005156580451	0.098771860068334	0.08806496930890037	0.05591692086289287	0.04590311124047394	0.05311176908463793	0.06977924615115035	0.01021050786800414	0.10669117671405225	0.03781099938847797	0.037213001503497586	0.036660737600529784	0.07604117330762292	0.026791901074492436	0.03669762672226249
324	0.016477140263885835	0.05160732866785713	0.02137981829226766	0.047406816716684196	0.033276669612131396	0.2140454006662232	0.026055988404406958	0.013136238964713234	0.06029291944374775	0.051863929612895904	0.03284811387607082	0.06936901964703662	0.036551420636322225	0.07449429040555684	0.022621911296154276	0.07462840998054558	0.04855659355139852	0.016687060148312158	0.05494754895738272	0.033753380856406924
325	0.08091984115432509	0.03359191495468113	0.04897162112205634	0.06851111614575389	0.06996034338638195	0.07161779717233951	0.03711916364739823	0.023793766611296344	0.04967784404384274	0.034815128951569706	0.08240660480749125	0.05038796943590359	0.055408736950122384	0.05476466402791808	0.01626529929868736	0.05085986826772189	0.06215549480071465	0.05747479497265924	0.038040453108415626	0.013257577140721009
326	0.044878720834283965	0.027106258039836628	0.05262401364018569	0.05421408037397199	0.11349588147368846	0.036734689986936145	0.031672031610777016	0.1767242038712068	0.053984156071127935	0.09043360180210921	0.06589759793793121	0.01941178335615085	0.04394105183053862	0.013034147836244512	0.03925089879035566	0.008521974621532447	0.0507201063945695	0.041056075887223833	0.020623945971762037	0.015674779669567495
327	0.0972806869907069	0.029894727963070612	0.04254266086569696	0.047248853879230626	0.018366984564251974	0.013928620486300622	0.11222636834285006	0.03988064342870645	0.09154829670073512	0.03658199882593866	0.08162555911680139	0.03182927299987457	0.01750886478508261	0.05707786161187363	0.18218060027196217	0.018667537349289238	0.019798149186851244	0.032418357740735544	0.012845110780392074	0.01654884410964953
328	0.03432514264482242	0.03813503188333241	0.07165075414094954	0.059166432869044015	0.07180099259355384	0.02577383736256147	0.08674990324639426	0.05186813912255435	0.03260942702073466	0.012277280278266012	0.05617099429512162	0.04780042624804425	0.01253009268661845	0.062079910534208714	0.06289762472174168	0.07357624006652255	0.03477572501680127	0.036754413219561084	0.07923701067394352	0.04982062137522383
329	0.15709433073633305	0.05829078184919533	0.01692256482213717	0.029707861813486967	0.03766219256759749	0.03415795869346834	0.004730123538615919	0.03434034780100839	0.036672792438669624	0.017750290429102814	0.029646999851743662	0.05450198072924186	0.031149304931322445	0.045610200701009095	0.026728188713509432	0.09470189121010163	0.03216183783149789	0.1481223863582869	0.02134393015575161	0.0887040348279204
330	0.09518426910315739	0.017484293374186	0.011735972860891631	0.10572410336882089	0.019766470470701382	0.07011476672213596	0.12139853925178823	0.03804551361071406	0.024852579516301376	0.017157130452770633	0.09348261423335814	0.040251061589686825	0.030910137023653708	0.058805456187873584	0.015095584778715414	0.06045683879497301	0.04908391624739692	0.05738284483765368	0.050439181810337706	0.022628725764883464
331	0.028339524709446295	0.1693563217055475	0.05095147078162479	0.024155492109439246	0.06111277215749274	0.025636123657105957	0.04427190433314027	0.027299070881801685	0.01778608798415045	0.017770010386323264	0.03354895398673176	0.07928062199870702	0.054367642309566984	0.01152894696365325	0.013938690359305457	0.038075931484308725	0.017972561384102106	0.05384935924566756	0.20115289145514997	0.029605622106734914
332	0.09236267896372066	0.0111574127539937	0.050527151700927746	0.030084222350812838	0.07245933805200845	0.006860987756922319	0.06931833303702283	0.07328078855325015	0.038346596188277834	0.048104594230525696	0.1159563358281373	0.07332263136163558	0.02317515758013855	0.034391733041022395	0.03527327981083199	0.03501762295607897	0.01745696149654969	0.07298591072598022	0.05974202940501606	0.040176234207147075
333	0.13094724005195393	0.06392290183808579	0.04766690973595996	0.029666069242020955	0.0248175662110343	0.008796446049853093	0.012302297158736108	0.07136441991686111	0.013243080744392665	0.10348148356785307	0.09978407055379976	0.010456634664906471	0.020059217907447014	0.02754111169147939	0.04032632900305568	0.016423904486241942	0.024880941665300714	0.15946061028295103	0.05313906599318153	0.04171969923488544
334	0.0682547946902267	0.06811154626196893	0.04817504447355403	0.042443252629170765	0.009011690673329551	0.07965949584978187	0.03412532908963483	0.02308679033001664	0.05313523631454148	0.035919120523562414	0.0686501361610181	0.02810707338490015	0.013147136388181598	0.03717807008597025	0.06427774258509514	0.171325993323222	0.09496846884274439	0.014998236454268638	0.032425766767401984	0.012999075171410487
335	0.02689786046487282	0.03260035966739867	0.033110253735070705	0.032344625205530046	0.07117565881288881	0.060866473710330174	0.031851286725230965	0.028665823130608708	0.05556160870751833	0.04906805384584432	0.11530997157500723	0.021048897534068346	0.0017749649782577172	0.0398716809298116	0.0717770089727236	0.08516382225864227	0.02785471304013628	0.06787683418996061	0.060505145662940185	0.08667495685315861
336	0.042902347646572456	0.04674239259638997	0.03579347103277543	0.0600707422078514	0.1377098637423075	0.054399808915888706	0.03680790299761653	0.09067097305679456	0.05165466956925536	0.04821895955117026	0.04826561552914765	0.03567661944167971	0.0479301851615808	0.033686057939792145	0.040681895062801086	0.01430443510202567	0.025006711481075986	0.06184234389740824	0.0529719424976616	0.03466306257020488
337	0.030271453473462814	0.03420061271223143	0.0573772395992186	0.0781604341347296	0.038576418548570336	0.04785132694966957	0.03443905827097123	0.08776150908320829	0.056790337738747164	0.04578359587530806	0.05870036496172128	0.06496895286543107	0.028239354489736867	0.06413876242251532	0.04699043337995126	0.06532553170409473	0.07259124974763898	0.040247937621579445	0.020095037369819636	0.027490389051394306
338	0.060825156077723805	0.04070769220317073	0.020133337727406494	0.016114534782093147	0.03296624743638569	0.036721741963710565	0.11009849691972685	0.03581340709601012	0.015189744886209564	0.05412546934383467	0.04277452994371267	0.05820436876444289	0.010838629216376103	0.038796647754675936	0.0372520445207816	0.08522247525977586	0.04152780944057695	0.013588389884272623	0.20838236585423364	0.040716910924880105
339	0.0788813211337984	0.08109131383659204	0.046923592470251574	0.06569747541344081	0.033306615543973524	0.02786647246320369	0.14968852534555158	0.016380292432705956	0.05763226658771059	0.044655124362552395	0.04695856674589479	0.055001253393288325	0.020847512808660925	0.040183205477635944	0.029637923345623436	0.037768480799138346	0.04789925415023015	0.03247559617617933	0.027082928620224062	0.06002227889334412
340	0.057735230330230765	0.03783275201218785	0.061296542238336055	0.025360699915367293	0.12455874610925928	0.038639724366505854	0.031034055001941504	0.043214120359850006	0.058668933682232395	0.04671448262432912	0.056133575384043136	0.038383161298915065	0.03821743010873227	0.03048760864378807	0.04774729166895624	0.05322345245020267	0.03857245973991646	0.05301261449075282	0.04016409644319658	0.0790030231312566
341	0.061914599298253395	0.06599239911038879	0.028349874007471486	0.10105306951685536	0.03106302104200081	0.054879400602240336	0.0705350064571067	0.03549102987899653	0.051386984752891794	0.06719636741845099	0.04317142976919807	0.050060682939512165	0.012013753510634665	0.06297260706444721	0.033351763113511394	0.06294992106463815	0.0664008892383733	0.04704881063986005	0.028193371743610675	0.025975018831558158
342	0.0304185628478912	0.07347665318701961	0.011064851253406305	0.03723905347909063	0.04394317048278323	0.04541128581334342	0.007506888586426308	0.13875678547336678	0.049424981185030616	0.1877564905113044	0.049149143700131036	0.026055557022514064	0.027099473141581593	0.021459381762039726	0.041737741850919975	0.05883010944824466	0.019964875497736668	0.08650640455644895	0.02812262154181941	0.016075968658901398
343	0.05341485750208773	0.04044275885886687	0.07268954287702316	0.01746412754347681	0.0619399528502777	0.04612387022533212	0.045629684189150234	0.04360728098181601	0.03346575820819222	0.06479409463103353	0.05095260550826041	0.04621978357401557	0.014899996585934338	0.0688811405849012	0.037836056213686874	0.0683245914966402	0.05663160437496321	0.07304615698932285	0.05374973340496804	0.049886403400050905
344	0.0399884006967326	0.032967555233082944	0.026428408400329863	0.06880021154991883	0.013477569685386766	0.042233584821995476	0.030593111288006243	0.036998445754023876	0.06163453904059679	0.04049631377679858	0.048754967309498715	0.10404027630279425	0.013403429073897778	0.05120336662135984	0.04139503510491614	0.028851489263336003	0.08246785263658664	0.057116819984093195	0.04503663408467704	0.13411198937196842
345	0.026590642047114237	0.04746438342508182	0.027738573364328573	0.05043327741109921	0.06456740465461559	0.02179192592473015	0.02219214001395145	0.04576640079871554	0.045916716457305835	0.09031072870856141	0.04180430658948974	0.03806369021065339	0.07305714456580902	0.02640260807307492	0.024594841533806	0.009453265576579621	0.07846744334438924	0.17986664276881284	0.027027687388463492	0.05849017714341792
346	0.09869833046944466	0.0152317202702218	0.02109648723693436	0.06840445704622106	0.01449481228312238	0.0840698734938966	0.03355401593641443	0.05516752222685974	0.08204267181352941	0.027662895793849795	0.11653809410000424	0.025149473163736422	0.01477163640981604	0.01389536444580384	0.032858417498664534	0.09694807140557962	0.055460357503387105	0.0757302589215102	0.032786149834469515	0.03543939014653428
347	0.043638982929336934	0.0372749139222594	0.036913997683679964	0.06794140793827623	0.10023185337350418	0.03211107867036736	0.0702517234071862	0.01906013929775528	0.07012949217097274	0.06619201839168726	0.027809091053177786	0.05889797838646561	0.008964563561446063	0.0689220101814601	0.023831656926704043	0.05220115285975039	0.032342511895268634	0.09572552728881308	0.04996356042783143	0.03759633963405732
348	0.043793377519882895	0.0608772937741095	0.007144947901730222	0.06498634836308737	0.07596069556255707	0.025648265572944702	0.08275981728043533	0.035943278223521204	0.04566252758920956	0.04622587166780506	0.048934680094368764	0.03258688300670794	0.009429877984732214	0.055576449187164	0.046959501236957156	0.05387672816898219	0.08197609920259302	0.06271421231137028	0.04659663777457401	0.0723465075772675
349	0.02053063213150788	0.011117856212431809	0.03806789681936152	0.046020037734819066	0.13984199654171514	0.009563861337190931	0.01978093530209741	0.16063554033462696	0.024516548056618296	0.13058150042492353	0.0734743107699971	0.036191410356884425	0.007886877432931096	0.02264190558221984	0.016606960682941773	0.041328748726952656	0.026244610037508102	0.0827603372883075	0.0782743419568783	0.01393369227008663
350	0.04496982238755244	0.02986305226975141	0.01359764644981785	0.04879660096373653	0.04550736215177781	0.04329181936654527	0.027223059568390322	0.05270675431117884	0.028867573346089425	0.07219678820887139	0.08945098279288563	0.04936075008756693	0.013414506716177763	0.061358511673791694	0.09035829711642425	0.036667325249951234	0.059623186496899926	0.03151530681838537	0.09124767522519499	0.06998297879901093
351	0.04492863857380779	0.031024244587868167	0.029945843460177757	0.03892432476090304	0.035744178906839744	0.055537488393108764	0.06597453746681145	0.05700136526743536	0.04593144864045887	0.07335733848399406	0.06763424276092277	0.04579288011707773	0.05001241210467947	0.054912549231301136	0.050540677986384654	0.05601397686715438	0.022513142414951084	0.07618851682302517	0.07784447354377956	0.02017771960931904
352	0.05892937658592436	0.029754336605298977	0.03425866171667616	0.02066014583086823	0.1590027283548369	0.026800670538811727	0.04236573618744791	0.06707627561802461	0.03496933533105279	0.07805293444749985	0.03609658620321334	0.049731321797773266	0.02059056491958562	0.0739373857184577	0.035029078630835084	0.03428773604074784	0.021883679952771556	0.056493826724886426	0.041726374775547435	0.07835324401974018
353	0.03379933994910311	0.039731048996495336	0.016821270217606377	0.01300670727294089	0.1392706062512226	0.023676336064249588	0.04013425943723008	0.11913813640787209	0.008846503139911588	0.044328697704442616	0.03519292805566741	0.03758601161219717	0.004587588843584087	0.030987033358401847	0.0440932929977691	0.07907952022140938	0.021612950013603586	0.08466453193173058	0.14243537115872962	0.041007866365832965
354	0.040876790220890906	0.055378534060524544	0.1410431426396357	0.03628651457315496	0.035504924786766694	0.04545637153449012	0.028671713270129885	0.06703021243340726	0.052638462135929764	0.04612133954218736	0.03564793842361427	0.018958216828700716	0.03920796504373479	0.03486717942311734	0.055339071816527564	0.04341313724184713	0.05885535143900969	0.027552544039373548	0.07935597658313266	0.05779461396382511
355	0.06019441048282492	0.027590191926966146	0.02366559385516524	0.06929681719162505	0.056845475319984885	0.036780527768790414	0.020794001280381776	0.04556359144126838	0.03890628165932001	0.03936065218836541	0.06400466694824868	0.061488273242103854	0.08213720456895704	0.08031785552881802	0.042305475185991995	0.04457514388264333	0.06371634709144777	0.04608338712084311	0.026876060850920307	0.06949804246533366
356	0.03342598509681128	0.02986673880170394	0.07443658413279193	0.025453333456296565	0.045964315867885394	0.01883189794720746	0.080305036324885	0.029953140919685792	0.044983448282000495	0.03973704621222151	0.069299438831722	0.0481081614305248	0.05587916803272244	0.05216459620909676	0.05544068698850209	0.04949653391268206	0.06012211676067478	0.03837435123050995	0.08240854402803667	0.06574887553403909
357	0.0674153102257756	0.014891452170907902	0.02569224569201698	0.010681392591557343	0.13700005313726052	0.04515982962161348	0.054665376506919064	0.04852882820641864	0.05416341635457737	0.06376374068733297	0.018513824256348795	0.055816567791971104	0.07548718792886888	0.01980454101630221	0.060315397129185794	0.031918265611980974	0.07836398926360541	0.05571050097746886	0.021688395694784143	0.06041968513510395
358	0.027317113900190152	0.028034424975285317	0.026277030519775018	0.10451078870696703	0.03454120360888596	0.06225294950179903	0.03992103718661138	0.04859593387368791	0.0913365514171275	0.059908737325659024	0.0481112943355303	0.048242787242479414	0.02653092004149189	0.04065891235620463	0.06865601628089314	0.03671590958824777	0.04406527794530899	0.04228653096121121	0.05633262143834189	0.06570395879430242
359	0.013042517349128386	0.024593841472305162	0.018208334540007785	0.022435956559211014	0.029776674494968836	0.03960029632992306	0.02443367839706572	0.2309011576443273	0.03334026813435235	0.1558662521212218	0.1158114540413468	0.013512301823168229	0.027879657269806204	0.023557034371399273	0.08430925880017848	0.015087972726848179	0.019764802134765252	0.06353973013167151	0.02427219875713238	0.020066612901172304
360	0.028329250737294996	0.134865055740322	0.04252762002397285	0.08320139387511269	0.05878127841633712	0.04112384258316326	0.03870495219132102	0.0348360637484195	0.05183639117632405	0.029440708079916295	0.0813032775573808	0.050857854380586584	0.008538948816731827	0.026469165709883436	0.0426020518523544	0.05711216265982332	0.05483463602479605	0.04815569676865942	0.015526729576243617	0.07095292008135676
361	0.028682426361653968	0.04432305677154854	0.02589395429053549	0.015116310341234557	0.19776438912963804	0.04200178090686927	0.07361303520756032	0.10489813803264206	0.016500641022286402	0.015126444966958764	0.05237687899787212	0.04604423965062364	0.018856628565853246	0.06487514034538322	0.058378184602570035	0.027899484566135845	0.02705985376151745	0.024295814952573273	0.07310343587201448	0.043190161654529276
362	0.06942080895578095	0.04002660236481128	0.0558247653338184	0.07220303185692592	0.0646292682120811	0.04783929226746459	0.030686717409563465	0.05592366274768566	0.03749265196622482	0.06073865791961656	0.022504619905874063	0.05438086279726588	0.006429954188278313	0.05469564966625942	0.05894136989237919	0.08383958575831205	0.039701098744047675	0.054261551310554594	0.05123240583136278	0.03922744287169327
363	0.050751053200330375	0.037503485993813306	0.056337560319186034	0.036708384860643574	0.047105308634509686	0.03346058425357166	0.05316834644686513	0.046298520117694114	0.05899061214236217	0.052932774290500084	0.0234278484109379	0.05969286855719079	0.05235258506029255	0.06572019856487576	0.03623781127968871	0.052296127000456	0.05739198036492298	0.024222657482194782	0.09001648266476618	0.06538481035519822
364	0.09095480376550123	0.03176968355205323	0.03660401444416146	0.022226196482983674	0.019966639318044876	0.0356271290225556	0.14257533753095922	0.0397292334844609	0.01045633440181123	0.016803155792653776	0.031161097317019305	0.19029211323410342	0.033771305220609144	0.06735648575713875	0.02415490555160304	0.141171685682825	0.019066483367989967	0.01044600223028594	0.010629514483343361	0.02523787935989681
365	0.05307554357813103	0.05333613521111829	0.021523376761366977	0.02323641017234496	0.04088894047085825	0.06530411775415153	0.01593455501634872	0.034501595005563275	0.015623887807432775	0.09946405593258106	0.019762866936416452	0.021883388243361685	0.06207600484909674	0.012365352170065371	0.04978584399644592	0.1283343136970099	0.11098092146160907	0.02284736174060226	0.06367529498562426	0.0854000342098715
366	0.03308290089970396	0.011474313854238633	0.052980482767107845	0.040253992676471444	0.022336343999154785	0.18838239957465813	0.04624364508112991	0.01617486909362768	0.07850137562658888	0.04662667269573934	0.021395590651143357	0.029268889880015428	0.03500238962612739	0.04072155694548256	0.08843060535580993	0.05169088643529611	0.08068408767937528	0.01331221319811934	0.03895897849961051	0.0644778054605995
367	0.012397027949606928	0.06345726298223091	0.12168415129574543	0.04832206423312128	0.02691370486842746	0.17925800989668314	0.032230780807790856	0.009669739186343309	0.01639385854443448	0.039109192861186116	0.06843251285142765	0.05799393308792869	0.03858910556031645	0.010115992838780204	0.034544819099675224	0.02738302275478456	0.05439620323451939	0.04701692932686199	0.05903698935714851	0.05305469926298745
368	0.03743433215767186	0.08253408900551247	0.24554984102733501	0.016960189928672657	0.028089461346343155	0.027832895885948533	0.028179419090905218	0.06848836405091499	0.052038669538230456	0.08757545832757994	0.07457830894745116	0.020969667488413134	0.01932726477990756	0.015081300898379418	0.0278106431096699	0.058464103327358234	0.023821674501202404	0.00884744235792554	0.017128452032635966	0.059288422197942364
369	0.03746773003374245	0.020783382413467135	0.028916464723242382	0.03614325797645158	0.10157817335177963	0.020120002960811505	0.04892620403994226	0.07453732277214924	0.018969432561010836	0.10148839938395007	0.06732891748672666	0.03600921916365686	0.026374865598374153	0.04343942132203186	0.03242254978686265	0.026954767791397296	0.037715235059998145	0.10262386477207704	0.08817619752638418	0.05002459127594409
370	0.028686745731844918	0.03841418888336897	0.08253109023603246	0.17296197486986403	0.07696152134061994	0.08123401411761692	0.023999724070622872	0.031026695948314448	0.0446878004395618	0.021793353247701156	0.014334717419808334	0.016157628077684127	0.0573858820421951	0.03795286661713012	0.025160307812701642	0.061030925776807465	0.0386224608401869	0.07244505825117357	0.03865931918547199	0.03595372509129324
371	0.03753265670019118	0.02688356399521937	0.022094687498936127	0.06698799512606761	0.047647525817221564	0.014206217289332333	0.06998078557727998	0.1409657333025841	0.04199071100630225	0.04311026569929623	0.026666835490569765	0.07607596025139571	0.040108447590155825	0.03500602775224959	0.027627759066384972	0.019146180635531834	0.045562763651826176	0.1741086622565211	0.016513489070528443	0.027783732222405842
372	0.03890574090685478	0.08368672318187872	0.012885577364021456	0.08663592473146504	0.04256134157006204	0.034241298862231456	0.028545983496795033	0.07213860864458997	0.05518499393637704	0.07505746553405515	0.0422952526470108	0.03656374115504595	0.00874641778783393	0.05136603197947735	0.03578193833798396	0.0819383661747377	0.0784946050195285	0.08796685036645906	0.014760597459337754	0.0322425408442543
373	0.059506679502692485	0.049450775756381765	0.008874007186952469	0.006853768480064705	0.08447540077415507	0.051096994464966405	0.09902216484364672	0.04166170957879259	0.016119165776250843	0.041094500576293276	0.07684200081898265	0.02328023001965839	0.01153755685620628	0.06785016381321027	0.03073896182271882	0.05696931599407433	0.07729108077167524	0.047108442250904284	0.06787758849866113	0.08234949221371231
374	0.07512395858279583	0.1514402139087147	0.033116462848460496	0.020724296090691284	0.2160695497370878	0.030571172836964037	0.05978839967251404	0.010665972747628986	0.009221586274565282	0.03397120300153729	0.021249399701265086	0.020804991236781537	0.00896771424361873	0.048780961580759494	0.003715967255525433	0.05983138947393693	0.04111678550423701	0.007410015072538157	0.033885100381335395	0.1135448598490425
375	0.14045283566944566	0.060798036771652145	0.024113570675434105	0.039489049098803915	0.0429556931904492	0.12145545856757381	0.028299984284176242	0.028665599866849446	0.044156973956145255	0.07730421041817404	0.028253359278153572	0.036108378973094934	0.011503488590143808	0.05546478490113129	0.021519477978117662	0.08789082557832571	0.024117662335956632	0.051162071731990874	0.04525494342952974	0.031033594704851987
376	0.03587329502196783	0.09690849606282971	0.04484527591477047	0.022373268913979144	0.11077997580584074	0.034811313659922544	0.029276317848932337	0.044946728402572536	0.017952068887796168	0.08679562498868595	0.07106884147364058	0.009563453899224	0.01831388333018188	0.06371836511932435	0.02713693849132066	0.04198776249539474	0.05383747543438974	0.02431588209307492	0.03116067180102007	0.13433436035513163
377	0.017020634171659686	0.06701721683984667	0.01690918576125345	0.02453101130526452	0.08160751087025969	0.030283274383072357	0.08636454686063208	0.06408684853979488	0.09448729890144739	0.017660203362383418	0.06148095280751255	0.08077843302256596	0.004507574527602841	0.039863289713671486	0.026208482997039807	0.06330698276034849	0.07360412242802833	0.0798683934393453	0.04777458819148028	0.0226394491167908
378	0.020776398901156515	0.2106288517186233	0.030492275034620195	0.01861886908065492	0.05423186905325904	0.09456098986589483	0.03247347436069463	0.07642309298364933	0.054939221969967436	0.02291798953460319	0.03845652933596288	0.024662683339070936	0.02858916553700929	0.020324647885170917	0.07887386989415061	0.05288818201626807	0.04158443945759615	0.022845690098527355	0.03808947049840128	0.037622289434719104
379	0.024890937915042936	0.005769174324857031	0.0694238729638157	0.05875193960018567	0.04920550223906483	0.05199962129900299	0.13682823834985955	0.02648973091962324	0.03778627041125937	0.09445612602745285	0.0794129988155996	0.0692712468789059	0.005333946487143108	0.035409438168543056	0.033418710713272834	0.020506434073144307	0.023153762475062983	0.015387164509395165	0.05322588003986547	0.10927900378890343
380	0.038396173443124154	0.03785887510956683	0.04610892378198843	0.03371091900382993	0.08647417963116408	0.1071836895015325	0.05989038589004165	0.024005774971877582	0.07291133614133534	0.01972495906045434	0.07630233179137044	0.04229995096401319	0.021338334737777374	0.10195729640508588	0.02324425928015674	0.0428454506687399	0.08693434730348223	0.01250645802138516	0.04663828568377593	0.019668068609298317
381	0.09509798044574637	0.06364003932261547	0.049859339314139293	0.1004776135515906	0.024196933282804842	0.08447680852496264	0.008578965792002938	0.018766381872770653	0.009863569738501167	0.029462426516127682	0.04571771098165137	0.07103515914757691	0.018156890738770012	0.04912382549129794	0.012008892788001909	0.04845309959486521	0.09544826326185668	0.09893770027876386	0.054084934748098064	0.022613464607856418
382	0.023476609310294105	0.019372976876290984	0.028046547811657985	0.05050328749542921	0.09895663736336786	0.06078608630091627	0.020638966401275667	0.045891996071362	0.021235979695324658	0.020801512735050803	0.008746280292706307	0.0836322737139112	0.02406953402188825	0.029095186872661747	0.011931724964538969	0.009018460706351185	0.009243388791416823	0.0138724066512769	0.22114252182578542	0.19953762209849357
383	0.0332098201977517	0.03592552379096528	0.051262296479258306	0.03735619185068018	0.16191864162279485	0.04433486337040366	0.04173362338432611	0.03077146755923435	0.0578262450595299	0.08182091158636955	0.17262145778024268	0.027506270230917063	0.03080015921095265	0.027054455759333185	0.03351631339188451	0.02174994134826896	0.01566827250300152	0.009500550103229767	0.04786410377143316	0.03755889099942263
384	0.03136400275149091	0.029560534434782862	0.03344002590884974	0.02424775911506579	0.040126822441167755	0.02975972076749424	0.10731227080917001	0.04876539657615536	0.01934541251301569	0.17298794147657684	0.06607098818881407	0.04723222577159573	0.025973793707784812	0.0056958613519992865	0.01107457875135327	0.054509629230922806	0.02015075617724212	0.036397118115939084	0.032111742475678516	0.1638734194349011
385	0.04454135878224119	0.20136562740995467	0.04945930048664136	0.04436068551748949	0.059986816610369885	0.025479823895424823	0.032595544624672644	0.06393128503502686	0.018236597030312725	0.03363176663965704	0.050704060811557726	0.03776737431087983	0.04937437947514877	0.04306052793770419	0.035077865870347384	0.021789673079740845	0.04551730160208613	0.06067178820019731	0.021815057531017045	0.06063316514953006
386	0.06475674811494601	0.018097794056043393	0.0608665952758565	0.07157125444197282	0.03360593790565859	0.051921740523342155	0.042307672576565196	0.037920823997868496	0.05371198653162277	0.05786044571330969	0.06960122544604876	0.05884854410049957	0.04334282841170808	0.041099509914946646	0.026422013363530953	0.03880650295114205	0.05263542034164299	0.060652630714159946	0.05172053923349046	0.0642497863856449
387	0.06923456508487251	0.04674291644782752	0.026039886375658104	0.1288377891280927	0.021683110288057934	0.04449969500138606	0.020416380680307877	0.027727555130771492	0.04467533970735857	0.03343457584907392	0.019903693497887502	0.04380139915590446	0.04758403391821352	0.020445628729434104	0.036097934614487716	0.11255638493335778	0.1961930670550533	0.020206996974412784	0.017435103793692123	0.02248394363415005
388	0.04849113589984706	0.04250127170918721	0.034595779727612234	0.034661268607494654	0.013178973943496507	0.05698174648076351	0.07014168114861079	0.1121962846719067	0.04368436762220695	0.05842117810827743	0.0722394235722891	0.044764124326546494	0.011325843227611468	0.05118348546764423	0.0506514669953742	0.053369952152485384	0.04127068906756384	0.07027175947287104	0.04348778571735781	0.046581782080853354
389	0.028192418389480348	0.02563624505397977	0.0206586083072556	0.0829521521564094	0.024933221197818538	0.05213034613024349	0.08923842936489482	0.03270756631606121	0.07362734576956534	0.031707215161299984	0.07320221517998275	0.09239231902472685	0.021633651992069108	0.08097916849866185	0.044487262130426856	0.08575716179923638	0.029755723666938967	0.01349874294967723	0.04617143864144917	0.05033876826982236
390	0.024866946758667515	0.03930981626771178	0.07862865455860879	0.0497257449011892	0.05167610591689279	0.018443129891122578	0.028231976394505386	0.052018034874934074	0.025586178676688446	0.15701654862352285	0.031678749722958865	0.08166280258849809	0.06616508987817271	0.03970514548342002	0.023006589320832778	0.030074689479789418	0.03921165114566397	0.08829131390629057	0.06451145918119378	0.010189372429336388
391	0.009181772143811094	0.03382008634997412	0.037950635009440147	0.051365892234414935	0.24549690565364313	0.03967919709086759	0.023452052239777123	0.021433025608307055	0.04884813935510079	0.03227885474485918	0.07897279511772247	0.031703120807075214	0.03611425776503033	0.020515531653337894	0.04166335075308959	0.030367572380159705	0.02935080080949062	0.030936907972129824	0.1084467243790145	0.048422377932754695
392	0.07393338538567307	0.034208817904657435	0.012259528566992979	0.04158391884147986	0.05915402494695148	0.06875327957757373	0.04345176550562645	0.06034407342817504	0.04129372650244799	0.05198293647145391	0.04261527117226208	0.05271579510748658	0.030169067129940493	0.05703052363968712	0.05594637972354557	0.07484182419354354	0.05491449431926813	0.03193259341388624	0.07749044863736508	0.03537814553198323
393	0.038044248930391544	0.019505836377948726	0.01124730123121146	0.0966907434125648	0.0936099387240471	0.0340851992389593	0.051569671924436934	0.016090380523745992	0.03237258679862073	0.046901777005635734	0.027301246990653602	0.022840595967869342	0.07697014002224525	0.0745465770838532	0.009945124378635711	0.08811922242128462	0.04519453266465956	0.06389276461979981	0.06370797115069705	0.08736414053273946
394	0.04795177470046887	0.03141084917965235	0.052005718963406854	0.04327463861351026	0.024117949780256415	0.05529759113354537	0.049699299731905636	0.0651624850567424	0.045189672236297745	0.0351002508262292	0.03432801982852552	0.02584686351647845	0.048685038683436724	0.05189879572654407	0.04176858848789244	0.046947790926085656	0.04601084297022841	0.0735363384616337	0.10145215973775601	0.08031533143940393
395	0.0635629984450636	0.060751532663821356	0.06863611754051611	0.028108548635558908	0.0981368901087023	0.057817935408093296	0.03275672851282902	0.05634141379940554	0.039044731118404084	0.0432386850865893	0.05163088596423675	0.06522184368036014	0.033163032815879664	0.04188955398010546	0.009554774663586021	0.046134790323547926	0.040817329189556856	0.06388692074516898	0.06189477355612457	0.037410513762450096
395a	0.06968596058514434	0.03025747176249029	0.06195354955110552	0.05610212220633342	0.059373327908549024	0.03777968043546163	0.014636624258215759	0.052044810147415	0.027780523396594505	0.0834550472956224	0.04109777419028974	0.027214414970874106	0.04021901637138566	0.061368520038451085	0.0696280357425239	0.06727701630931594	0.05467953042445025	0.049382021739243886	0.04955652276481483	0.04650802990171867
396	0.02944953132290262	0.021527652086491697	0.031062481935033158	0.048655280875912546	0.04541843478841382	0.037285013001601315	0.0489248392202488	0.047424775146542496	0.050697096228711526	0.04409569028568317	0.05824648739450132	0.024347164609076724	0.1253500766314665	0.08489157504366146	0.03192999997603074	0.030859658818985225	0.06654498466989078	0.056827404013008245	0.07042693708736808	0.04603491686446979
397	0.05318902920968596	0.02065857300845206	0.07249986846331659	0.010831415122457524	0.09459939609260228	0.041637121152405546	0.03448907244571551	0.024689582707998075	0.03834983469642575	0.05766632158482889	0.027301525227663468	0.0553817021297849	0.07011785969539826	0.03412162735722462	0.037324180499226006	0.07164134214027158	0.08266897013543413	0.04619356501910141	0.06100079471125082	0.06563821860075665
398	0.04282022569837847	0.01788901114249218	0.08562688549003783	0.07704417284908774	0.012537027453260496	0.052064640142195376	0.07685822612117951	0.044388465758794196	0.036748646773188634	0.04675716225479924	0.11799399128777117	0.021539754741274925	0.027903950448405226	0.06891609668703469	0.03621599519359893	0.0468442773903357	0.04568895932275115	0.05869595487012156	0.0353184760272195	0.04814808034807347
399	0.05919279623526059	0.04053685735968914	0.06757065316691487	0.04131610218335961	0.04746560251116921	0.0650056606549262	0.03855390886113199	0.08249283557723532	0.07168907087905041	0.04540680621342208	0.026139037752426746	0.04011254116102584	0.03661860887195008	0.05665920348407235	0.04868277967072625	0.043837162401621395	0.054729635926141336	0.04311780260699047	0.055896437570281	0.034976496912605105
400	0.024490545515046598	0.03532810072175373	0.04574558463733832	0.03377396124233999	0.02654705779341603	0.03812496222201294	0.03276234416030721	0.06918139964664183	0.0821127843637774	0.05127456803993865	0.0807231295169752	0.09375775399365184	0.06184040029898733	0.05927367957944605	0.03854922146362211	0.04545426210575015	0.04518797357628436	0.04500366311171622	0.0479623724239941	0.04290623558699995
406	0.061379690139359934	0.05998683734278181	0.023739842435436444	0.015565880764747499	0.058463258572435464	0.03939854866492978	0.024858806944622013	0.06636010720087154	0.0368130193127811	0.05008809532392546	0.07584867201062374	0.05274398646044391	0.04644323725375374	0.06989692145246894	0.05447928680286605	0.05980298871123948	0.03567694872952813	0.03834992304173261	0.1087892099983537	0.0213147388370986
407	0.04102937841635975	0.027654728162446487	0.03301689151659048	0.014769162796505338	0.07405571728474288	0.03155028183619605	0.030445221780253325	0.05446965862442197	0.12146279109112913	0.05046573775199873	0.07485180456846427	0.04696803003271334	0.0324159406227061	0.06613979791581338	0.05163882762583335	0.022781075374079307	0.040112943782808295	0.0671277714338667	0.07511312552822991	0.04393111385484124
408	0.06525588638648186	0.027075877242615884	0.06649580661469412	0.05135693515311252	0.019895315456960647	0.05855802708569445	0.028893543800526982	0.058614217881787375	0.0751213248825304	0.048899621041943626	0.08528724008439413	0.019548508685338035	0.02588024379957501	0.07700996554501197	0.03683511195155141	0.05472341965469912	0.019763512095545478	0.048252610262608575	0.09459754808327085	0.03793528429165758
409	0.0654019732576186	0.02441262841365857	0.04806227437252987	0.02958024193723337	0.07690346212258922	0.04059447201706592	0.0465537261043763	0.020875304824091983	0.03393259184381662	0.04908725079489784	0.08388323228149598	0.04711566517759528	0.05294733951429743	0.05726621554786297	0.05546494236381205	0.046546161984823906	0.04774455832936997	0.05749453140902613	0.0760537300617383	0.04007969764209969
410	0.04891554617670321	0.051403519783582645	0.0402748966230079	0.033365572430059144	0.049868093623340916	0.03561994405275642	0.07594895824868703	0.03497613330803349	0.03697996530426529	0.0478740238021454	0.09349725166519726	0.08513467908157354	0.0281334513665297	0.039060070783371266	0.05380808778107341	0.04689893053911488	0.07593910618881111	0.029421917899098718	0.054300446537209834	0.038579404805438824
411	0.049690879847021384	0.026438371571613994	0.02800709694941908	0.019726912822629207	0.04812374574815045	0.07861580453737484	0.03380354020122196	0.08879853471439747	0.018452519112102134	0.043817562883720816	0.07504385856894646	0.02704146796070217	0.07640024977264555	0.02377010679162139	0.034797960268524546	0.07169838559655277	0.05708109853668577	0.05013765564583194	0.07211734447387479	0.07643690399696329
412	0.1065091996417531	0.018854007697414382	0.02604181645287326	0.07204970108353995	0.034875895724322356	0.08383958918664647	0.046885711770735174	0.03452888276220035	0.01669270508471917	0.032195408759899735	0.05558881003660334	0.03380736628033434	0.0735867433767681	0.04698468296786463	0.042324515910985044	0.09721228295388615	0.02393557497181812	0.06853867899026432	0.046771042050960394	0.03877738429641161
413	0.08469172854548183	0.026212741058851678	0.046248604650481966	0.014384055628712073	0.08593084326217766	0.029792169323848542	0.033253179192396815	0.028441802419796432	0.054288449941712655	0.029354284735558605	0.05450979157964042	0.0639982199747228	0.06928921891398486	0.06321143040803189	0.04328850891470072	0.054902389764048064	0.06429164408969971	0.05927592791704469	0.034921423741114115	0.05971358593799448
414	0.03236271830631719	0.013284468404490712	0.025770404676113263	0.05062488914837254	0.05088207049378758	0.050780849284879165	0.05861587527034262	0.1023412772599798	0.043639027519380355	0.04644878615786275	0.08505043706330291	0.015655968069128594	0.02847553260858483	0.059816958979209814	0.031934176159087564	0.03213814088125123	0.06512253434286493	0.06835864627093031	0.05244898650336545	0.08624825260074838
415	0.07171672173094597	0.008847821714034637	0.006975952093766486	0.07701781160255029	0.06917922469831993	0.014460280849661234	0.06645123074314184	0.07252621530015722	0.018408661320009116	0.04291929753745082	0.02273901235127139	0.12398728250019649	0.015702648909077705	0.041347913864815	0.09317644385056098	0.022514645545535124	0.06655307073862556	0.017304439383648913	0.036486370912449224	0.11168495435378203
416	0.02405294635278403	0.11396434674815885	0.025789518631021087	0.006969024992488394	0.05630989953675103	0.011426569934316164	0.06552437225102992	0.11772395420158048	0.037517179466941955	0.14275620841518483	0.09952119167354972	0.06536423193759343	0.04058547482034383	0.010649502474383845	0.0188562674305335	0.037219422107595386	0.018863469217267576	0.06355471044857204	0.029695961366023316	0.013655747993880632
417	0.09835833109568522	0.017077730954519223	0.014530139578675471	0.09312264901363737	0.030504946670042183	0.03948660686007449	0.04102888483150673	0.06819523929795845	0.04735802803616426	0.03773973776402807	0.04045461392357947	0.026240933628455594	0.05108945236667881	0.03739242407134551	0.01910755071696209	0.06080046784329661	0.11048759636458524	0.05499778193831936	0.046497082151869366	0.06552980289261644
418	0.009038582188566152	0.19036592419866027	0.03692509917112334	0.042005518808963214	0.05132866492911017	0.033701624838077635	0.02833551465923623	0.0570024148551385	0.05722800217097523	0.07378557753135373	0.06693106815920187	0.037360453406020545	0.039421531224531674	0.05458205418779477	0.012851388864910041	0.012941927708286486	0.03363447855254583	0.00940862878654126	0.08438009161748977	0.06877145414147329
419	0.07630220453421611	0.017566098222041127	0.0948117202417534	0.014807775093235089	0.061742058228446944	0.029866262425565514	0.09948343573112953	0.011730983147689873	0.056196279931678327	0.05700044115936177	0.08235710813850564	0.03695287439466892	0.011985562979120087	0.07717520506340306	0.10167854730634474	0.01001479327314379	0.03034142686456662	0.052373116509997555	0.04124163577284675	0.03637247098228514
420	0.05758200402881378	0.0187966474515858	0.039415010488150125	0.030360409727259435	0.03571198606548446	0.02110947424327654	0.02513096455096241	0.15702004967416128	0.021886220455067218	0.09464433917937594	0.06901031694928833	0.0692838608621915	0.018695729727445053	0.08606527375028884	0.01275111980399337	0.02897939220175193	0.04864440416261509	0.08230209447423079	0.02958101239989455	0.053029689804163546
421	0.02933255617617485	0.03141967807818369	0.033037668366830794	0.017037279023207237	0.017937872601301218	0.026680187353502766	0.04561912624940182	0.05367442358702591	0.1462980923644909	0.01319027168798853	0.01273251333173357	0.03355394370120025	0.06634595046466821	0.03290185930939567	0.11601070333766729	0.02826628787358198	0.04147874050656091	0.1486546724080908	0.02251554192837036	0.08331263165062325
422	0.10380734860830057	0.06331174864469852	0.01300963848244606	0.052185304745662575	0.04348025059000598	0.01873033310086111	0.02929666025117687	0.03514730681436512	0.027577387477237647	0.031643966594633643	0.08721452531206153	0.060635882566259104	0.040844121259520964	0.13731561141294357	0.07327550582717852	0.08551703599756032	0.02861291305394807	0.010881431411726988	0.035605129059572506	0.02190789878984031
423	0.07205143338965361	0.04584633550128562	0.017179472226284877	0.03457706530196227	0.05132691439662508	0.026892615748635534	0.016461678925377025	0.1836998165615589	0.04324196049584438	0.08550597193055645	0.04711548160805147	0.04123541027365531	0.02896744948761368	0.04740978436858726	0.03389035709390049	0.01202940831431075	0.027700813460772408	0.07308167444173873	0.08583659984837592	0.02594975662521023
424	0.06292070035356352	0.07964890664693139	0.028886687956796747	0.01280662980762595	0.04474200883966949	0.021668449789636605	0.06659536448596508	0.18627992622580627	0.034555881638906154	0.05798163267150715	0.040761684222697325	0.03645588048224251	0.050612584497421814	0.014717957328161895	0.03513147983909627	0.032152797035043056	0.07374224820503396	0.03968265799252616	0.03172022410763281	0.04893629787373583
425	0.15396570878962212	0.03028225037139597	0.027526662559676576	0.0756863569794944	0.03417442539500129	0.05325684836887166	0.048010470667301165	0.03425037544686445	0.014865590109092589	0.03051122165203925	0.05098970272831944	0.06388145091975121	0.01759241137179106	0.04823353363456289	0.03451659532784136	0.07120122866152996	0.09844295886762114	0.05971355975621626	0.023913971920609754	0.028984676472397473
426	0.035694505491227276	0.04208474343471141	0.039717078114856696	0.02161460871107381	0.06488866887930414	0.01947675637315334	0.061801907334656916	0.038987243689114395	0.02834636059553162	0.04362890386571781	0.12486214624831789	0.05772639180874686	0.0798545995674515	0.04462022410268718	0.05599459543146818	0.007099558472243031	0.03604296673337128	0.04758771818414834	0.05494799990469952	0.0950230230575188
427	0.059138404078118115	0.03551825082370196	0.07753413053136272	0.014246291763980741	0.046379019112874655	0.031987722209427784	0.04083973292529118	0.04403177116269616	0.011952463419846708	0.04800215349803611	0.01883472762197604	0.014116800863066187	0.023004385573541654	0.04681125226387615	0.03660250646976059	0.04227477569402906	0.04124822240098963	0.08794270516338389	0.18927588568961726	0.09025879873442345
428	0.04713130538592956	0.024734587305220733	0.02575436227676859	0.03927830762162519	0.039028285836112335	0.05998010283396835	0.07422108282749945	0.016678438060571357	0.013473376724291544	0.052999547155979584	0.030140580894542347	0.10611200121239459	0.021794765030355497	0.06440477984856677	0.02698060761978341	0.12831182779034178	0.06936183375562949	0.027107283824653876	0.11799620781276521	0.014510716183000358
429	0.08610104756710817	0.029397785108109507	0.037164221444648614	0.030907995788778033	0.031506289877998084	0.07875833326693069	0.02899975241503483	0.0717638395920431	0.021462144763891088	0.04846825002530081	0.052313204132722266	0.0684748476861271	0.013500515057946711	0.046636637117607495	0.049768267964448464	0.08223473430675178	0.06469079211723248	0.08025864163922657	0.06752613373036959	0.010066566397724602
430	0.050698752973352135	0.01724703024748452	0.02544787516874371	0.054899927964606125	0.05541330801718858	0.07758595354288354	0.08671702230355487	0.04644367143237121	0.02132266963429097	0.06360887897560079	0.05340480800261735	0.05244278686105965	0.03419818502584585	0.03271248673764136	0.07334042581126135	0.06804849092331029	0.012189708238586117	0.025143745221101934	0.05782997199327011	0.09130430092522955
431	0.14830724226907188	0.01946784101546954	0.025947652002450628	0.07594564939388161	0.047084381845985415	0.06972537191477375	0.08874474111291887	0.014075673049182358	0.034760885752679056	0.022261133731776787	0.03141946494751701	0.1139291265428088	0.014442275962423022	0.03906122761281423	0.09109847549850134	0.06388385416837838	0.030449505761023392	0.01930751126634851	0.02622667936417565	0.02386130678781971
432	0.07982668972822908	0.022671086936518994	0.086434850252666	0.10976292869836068	0.09340867932800183	0.10107368176678032	0.035656449925633084	0.023192568745129892	0.01256392096553896	0.022812164504243556	0.08002266205414492	0.01911538437424751	0.019670652147318765	0.026031020033030962	0.030019380764785216	0.04893760170301296	0.02450269941380613	0.0589056175151769	0.06223760637659564	0.04315435476677863
433	0.10105037471700858	0.02596605591688216	0.07083503120792656	0.012598023025712302	0.06012668682402034	0.057845758841958014	0.06027852715220216	0.05353210835046899	0.023140566785096083	0.08105800359920345	0.02582551448272827	0.018784163279001415	0.06813865422014755	0.03941751783252463	0.05256437221628749	0.03658805181009223	0.03863930070281061	0.021789438663872868	0.0563107262771803	0.095511124094876
434	0.030292876852799747	0.028643508422601768	0.0645546719781797	0.023462628155976925	0.0437885168107075	0.03006548974823125	0.041392383614297215	0.14674721762581064	0.070269365583311	0.10119027834458165	0.04246519442008054	0.026252957324035334	0.03351888877444158	0.03569714030157605	0.01462804720532965	0.028265881455254924	0.043517505582986	0.11927627306733735	0.04524849482645027	0.030722679906010915
435	0.07042012992254493	0.05171638934403395	0.05806341242255237	0.0624849466615104	0.05419461584234738	0.04817743624845928	0.043159882340586694	0.03323761795863889	0.03537147476025703	0.026239909039106293	0.03485906390270631	0.007360911440898994	0.033885403675185166	0.06475957131364271	0.03334018117411857	0.023314644240629043	0.018343732520715018	0.03622173728442032	0.12067130723293636	0.14417763267471032
436	0.09252789350928099	0.023753099853665048	0.01986404776584602	0.038824698620716025	0.07486840489795356	0.03142379827028238	0.007922989385944447	0.0644744569503324	0.03371397715746434	0.06688039693093284	0.02619141842299558	0.028003392075530542	0.019917225167263145	0.0575940771122793	0.017898382768576603	0.02693469604524518	0.03599611657328792	0.05615850356280785	0.12313759661276179	0.153914828316834
437	0.005205739453197862	0.08544220079607635	0.04198077687742825	0.014024072428717147	0.06455322234808311	0.0270231724991483	0.03948091384004854	0.1154790170938646	0.010998860241225131	0.08046346816652569	0.03602129153459392	0.057589557769946044	0.1410175352344115	0.07301098695045455	0.03024819811220164	0.01455662301291528	0.02063796235091902	0.015553000365746694	0.06691162429774515	0.05980177662675118
438	0.11019702815037463	0.03988774710186844	0.028294525162234106	0.03821025894282038	0.009524454231909726	0.018045046805778273	0.018425879521060666	0.050021666054896295	0.030059317557559133	0.025505093240441305	0.012088390965793495	0.052485848986357324	0.1950828220395229	0.004639312545651494	0.006644745995598688	0.08776144537691938	0.10545854500515725	0.0838077632116817	0.008353944670732265	0.07550616443364257
439	0.05979213264374368	0.04814902746286814	0.008784065202531855	0.028390303838163027	0.031260935387923246	0.02575038301502144	0.027499595447319256	0.08931059252626572	0.04630282863421516	0.06499713020072115	0.049674748467758024	0.059343449814284153	0.03701062373364082	0.06734691989500152	0.061764086180603826	0.1000383273094855	0.026251906945577115	0.07788471737963362	0.012597527421083474	0.07785069849415925
440	0.055223856225651284	0.04423437803211325	0.028426687992214816	0.043048504186136566	0.02507474887918251	0.08083226034473771	0.04306409265470963	0.08178539698670671	0.04011361541943648	0.025141026183141447	0.04256429605176111	0.10967723084530102	0.10400468075341823	0.014951485479346506	0.058419809084841505	0.0584969971188404	0.04929556577551206	0.07029413630392133	0.012211769235566305	0.013139462447461106
441	0.03385727107241521	0.03405033039008882	0.03373558371528439	0.042424183284239476	0.04126889758702167	0.15797008034909257	0.0528239112256447	0.055723133820895714	0.022699357949073136	0.04998945929436745	0.04732875440585088	0.0750995168391554	0.0394319049803535	0.013828388649610678	0.04297677787183331	0.09274965020053919	0.05193746891041842	0.03568781595035965	0.04520788484538618	0.031209628658369626
442	0.035589191673065526	0.019445684377061484	0.011601382323242773	0.037329536394262314	0.03626633139180417	0.017425500139763104	0.03979485999217752	0.03234703472978033	0.04336976403827309	0.07456827469253383	0.16125809754255638	0.014683188917704268	0.10101557097124686	0.023528173684150187	0.06217985286255448	0.055340055855166694	0.07957296471678517	0.07688130932352077	0.028470457911113328	0.049332768463237725
443	0.05818946533436577	0.06395535813405319	0.006237068167289966	0.015028784653889259	0.03878838928057574	0.01710149081136203	0.04331552125952092	0.06012424458182222	0.08694397205509495	0.13075210942714371	0.02415249362960797	0.03203017790456522	0.0825364023483219	0.039417692507521696	0.015275688953374502	0.020269495670736763	0.03754034416118966	0.06537292251488033	0.07035068913331621	0.09261768947136799
444	0.02432700316820512	0.023116701869289307	0.03310094723603729	0.12622516842539702	0.03820236424416822	0.0846170235954167	0.024854687813526982	0.05388412617513203	0.04513870004357976	0.020440292338333946	0.04802027535096459	0.06759546084785543	0.019255555065720232	0.020824491506722602	0.059551377967817266	0.029955073208983232	0.10731773173922576	0.02378686531173922	0.05711530707691426	0.09267084701497108
445	0.06846821122495125	0.20346761889698697	0.09150229730498749	0.011796335660903143	0.0651793107843454	0.046445262120109194	0.03973913298509157	0.14776733891499058	0.04715869685630529	0.026901597058295288	0.04059657079481736	0.014309527164663646	0.025855716291064628	0.03686283196843968	0.015868349702071544	0.019358330419128423	0.011173371584372982	0.011655572081394136	0.053180496187969446	0.02271343199911197
446	0.0572349208528117	0.044117939041454016	0.03310050385195417	0.054889723842758954	0.07006864423918269	0.025900769120981732	0.05034766516465064	0.030264535355415047	0.066336408541555	0.05009153015334184	0.08187639348971675	0.017348706270279776	0.010721078365980722	0.031257969874919425	0.16310082957182204	0.03313726374501648	0.04639219119766595	0.0773347347842948	0.03024297791256838	0.026235214623629922
447	0.06265332532302613	0.010833293928836186	0.0361052168288998	0.025957074808413205	0.049682548016276466	0.04992292727861939	0.17190936290626327	0.04695549081389174	0.0770058403340119	0.026060356928018086	0.05607464053261214	0.0844688069688089	0.006749107969647456	0.052216124238105247	0.003376664374164514	0.06721301010199926	0.058309511466489425	0.010041015484961596	0.048988222438122196	0.05547745925883304
448	0.07153078641298993	0.03244083478006318	0.05656758872433943	0.07925093162327962	0.01581594050339019	0.05535383385640339	0.025003787280554947	0.08423592760032068	0.06837454532131017	0.06198146935112635	0.04024476055865047	0.0850699333971523	0.031087011242399872	0.03930285296790876	0.04373552596397284	0.024468716476197777	0.028084505536954362	0.08553568368364746	0.010087649047250923	0.06182771567208732
449	0.016645479149870204	0.062020004805762814	0.01592135343613867	0.035682499338865054	0.07736555711126347	0.03951549525010698	0.032402267494423286	0.1904920068770589	0.10783616541493245	0.09188984508760957	0.0418095104026947	0.07302541831311862	0.012112503372545337	0.01561711614723653	0.04404256279503703	0.011449516896046575	0.02840720537118628	0.027813662621744215	0.04681277623813794	0.029139053876221368
450	0.04847211884267852	0.019516597012173988	0.0556425121320105	0.042500778738453614	0.03727769439760371	0.010751451317886856	0.026410250703851557	0.00981177181396111	0.03470638650001	0.02344667843002506	0.03406367542512735	0.0841172866083793	0.05428399944540244	0.07997388174221473	0.03722393637080287	0.10569144268232944	0.16763269769863365	0.08760454487448407	0.021010642808240897	0.019861652455730298
451	0.11159786660044317	0.039890357244755544	0.09168904380203165	0.030428277803132276	0.023711643357839603	0.17433782787819285	0.03161168645453597	0.04712522157892412	0.0331099893529012	0.020524881160565518	0.034251339515057905	0.017930021433238363	0.014055710859213559	0.022050842317773437	0.036361343669754236	0.08373944838143314	0.013879757776782936	0.05220692123628662	0.05722080976407043	0.06427700981306744
452	0.03307790306665652	0.01859579507383635	0.03435695547675676	0.036533115261610474	0.09024846746783244	0.028147529227209454	0.024838341158465532	0.046603717824294254	0.010953644412320038	0.14759718567132402	0.06574264181541371	0.03218619522330988	0.03241516440402437	0.04645762690825541	0.05354958730852648	0.028087235218026824	0.07898391916691738	0.035965512939335205	0.1375527105564077	0.018106751819477244
453	0.009304240393048342	0.09377843636995535	0.040101834857628964	0.054507842648573356	0.0653684046711842	0.03938016382664382	0.07061885820632142	0.15845678733327123	0.024091827257284426	0.13661261942554043	0.0438901974771704	0.025604692669119522	0.018502875459874845	0.03428220183702337	0.007020468308101613	0.010966433447345887	0.06140653859368144	0.06251475572458441	0.029377135581324824	0.014213685912322185
454	0.020702686094094085	0.01219336133754507	0.03356587017400314	0.026333877013837288	0.0696911246303312	0.05272558169650497	0.07253128772927332	0.037576844399635254	0.03709324371091497	0.1225346019954638	0.13108846821138054	0.014953441567043904	0.014992210916449604	0.010224694965107323	0.04868404194726445	0.010793492152597063	0.018601694287219313	0.17877998164985323	0.04895370909503674	0.03797978642644473
455	0.12305781899217787	0.029239819320080584	0.0382688386941457	0.027551631874933015	0.017906390458755847	0.028663447087229166	0.02143347885008327	0.051846695660007665	0.04824899897326756	0.023642334270040928	0.05185363393559271	0.10117531553015212	0.010439494954204513	0.02748279406930221	0.03208503076568514	0.12031544009647603	0.10989125758928987	0.03486204210111666	0.0923164230280978	0.009719113749361383
456	0.10144682625208615	0.0466936581929427	0.05854052024673704	0.0339445674058302	0.09145104890837463	0.026554502787017896	0.041001878358925846	0.029108609968557516	0.05301082606534699	0.005563727163109159	0.050720841911662776	0.08081579882285357	0.06373244854766015	0.02005502952448148	0.07773047495771335	0.02894526607986001	0.0436494769023126	0.06906828301593243	0.02713545684876882	0.05083075803982673
457	0.01123388143580052	0.09569463237531173	0.18901449568110062	0.044321542297212024	0.034373617065238074	0.01925648311229082	0.037052025784999464	0.02037899760881843	0.022676475349167096	0.06409568257674875	0.09265434742826928	0.03183661835156145	0.028778305640035383	0.03871848285229842	0.01871072802562168	0.013308905420949566	0.04062939972067426	0.10590768917092659	0.02870056377335843	0.06265712632961741
458	0.07538039306250635	0.029828821155042984	0.0429152971173711	0.018140995991352618	0.024525204411069337	0.17957469106167753	0.048060638325604366	0.02029125092728728	0.039526313567502636	0.01175862158901892	0.042744839554652955	0.06187369862149976	0.008344545245716354	0.07384922894279129	0.08954800845676768	0.04746512018584577	0.024188394367377943	0.01714547999155021	0.08090981464616541	0.06392864277919953
459	0.06614144463889104	0.03763012055282958	0.11952356526819496	0.04870666150718107	0.04354158251571136	0.09023494226341257	0.05272726555348648	0.008764994607746527	0.06732654544176112	0.0021737728403392644	0.10859666717504779	0.023541890011535015	0.028647954903336544	0.05343995982858146	0.03216843543533218	0.061333731256058364	0.04938089314514143	0.03694019145392829	0.04839756104260672	0.02078182055887823
460	0.06512856288427038	0.05012643683431774	0.0741599572584301	0.05130323589599481	0.032028495985926324	0.03937425402022393	0.027746606628231318	0.08093399919289691	0.06739106974629272	0.029218280684349292	0.027425656758443967	0.07421281286420288	0.0702569889008977	0.03939674028355072	0.02529070754585917	0.048491525443802856	0.06549430608273922	0.07562313948762647	0.024650562742068557	0.031746660759874916
461	0.05554774061937052	0.04100056453720499	0.05085472227925837	0.025403987395272908	0.013425043272958539	0.0333801973039132	0.10411498567877589	0.06403489802528077	0.05428297791395721	0.05069351916722473	0.0680873658443664	0.05815337849998971	0.06012080149632403	0.021688979054942915	0.03131774969550392	0.03072202915862609	0.03716029028674262	0.05157313122081092	0.06516583006708256	0.08327180848239371
462	0.040895736397559765	0.031461542733239395	0.044325037333091226	0.04774062936697648	0.018814024201477587	0.04976141101575474	0.045789483593565425	0.06798648303137313	0.050087690831805524	0.038586456500121186	0.09425431360163108	0.032210427385912545	0.03792374387930656	0.09256854014719476	0.022209772901028102	0.044046826217004856	0.07640026648892514	0.03251321915426506	0.07681348993166238	0.05561090528810505
463	0.07977510560235197	0.04441434609951267	0.07535760324824807	0.06949318632210606	0.03732655675459685	0.03727276831617172	0.04316436344241927	0.06141972606650006	0.06982628622216928	0.05861069760964891	0.06497857633673121	0.05456112426011075	0.05284481844359351	0.07624800202835857	0.02203043989463375	0.025216764959407764	0.03271942079318834	0.04151293653694149	0.014798871607774438	0.038428405455535296
464	0.051021540921970567	0.058566320992737904	0.06964727999121229	0.03146307713987692	0.05227230040983782	0.060804384988149864	0.0421428735243953	0.05026720760977764	0.04156315407999358	0.04723354740114813	0.048598665059429905	0.05656873636653125	0.026294160123118287	0.0695435959970008	0.05136761485473205	0.04727621609745744	0.0566866898402233	0.05767187366369618	0.04328748124987548	0.0377232796888353
465	0.06837907978311455	0.06862427738741089	0.05058329930769218	0.04825722963169459	0.013024744569507439	0.04126021507243245	0.039207897696467105	0.062080610264582996	0.0644285398014428	0.03730616542199654	0.08565588545378318	0.017816484118230766	0.04632382134323483	0.07142730476209073	0.06585775920324546	0.0530943257251874	0.025094467581652208	0.04767787999646079	0.05898294910954835	0.03491706377022475
466	0.06314034504672586	0.033254159411043864	0.07713018703099044	0.17228712092959378	0.057715379426292485	0.0501795900210279	0.04587562495401865	0.04308901182915934	0.029507265960268144	0.02382545490460677	0.03397083481257535	0.04456712769779529	0.015176436852981453	0.09628413159526822	0.006825897359275463	0.047476836288214024	0.06809436070360844	0.057708180909854835	0.023415673150993577	0.010476381115706075
467	0.07027629797951339	0.052404967539028305	0.06611903247830371	0.05396703561975451	0.05136358871578579	0.02183704812555277	0.03517376873158731	0.06065815584587929	0.04277078164842373	0.09818397761605845	0.03803770677325656	0.05750529419531959	0.017785232288837785	0.05104340264693164	0.03940157105355578	0.050119021949971865	0.08528884312684287	0.03946998503578689	0.04155892849284925	0.027035360136760538
468	0.030104560258359545	0.05524729461899296	0.04090887831289168	0.0603892568731844	0.16106303617118026	0.013455810700016719	0.0358715141852698	0.0746124713276289	0.03829570806066398	0.11236843831249205	0.07305646842782218	0.011811862449649902	0.02679764902722187	0.046423759762195274	0.032592849497159446	0.012495870042109803	0.038291680036573926	0.06341190900455243	0.042802720103364146	0.029998262828670737
469	0.021967821790433655	0.022572160856880675	0.05382203914554839	0.009973100788131843	0.01638697733093803	0.031133251440246732	0.08558528811176938	0.027255287057151828	0.06799355168381828	0.019781048994123127	0.02954726134881499	0.07205016061965795	0.058945578948806386	0.03854191561425244	0.19775971349508753	0.09524465053050919	0.04340985676148662	0.0468587237595032	0.03188404659826039	0.029287565124579334
470	0.04355574321344495	0.05364044528414768	0.0535447039846026	0.0428790729902224	0.01801960648181992	0.05549954955309357	0.07672053941725429	0.0488062371525264	0.06730716635656675	0.024630814369528013	0.042292278766923826	0.07609564401708045	0.144814162068446	0.07148680932205073	0.02214839350467539	0.023135716468187552	0.03488505333844897	0.03639612890446153	0.04551045673633332	0.018631478070185625
471	0.05586807043199793	0.06922909937395692	0.04386525681206982	0.050149792167258976	0.05655079545778325	0.06133919373003686	0.0331008637261357	0.0689007700094122	0.003239393311037254	0.035967612100944395	0.03997092636838868	0.0705527381175478	0.017880728760700328	0.04673099729605974	0.039424661194066325	0.0556964908133222	0.035099603851060875	0.11932074697111962	0.02820377870785252	0.0689084807992486
472	0.026457093725577602	0.05844275545378639	0.03531735852329526	0.08010847456688815	0.056779146840381246	0.216414005927893	0.013583512208926672	0.015057626424444685	0.06101707478099779	0.047750008710797334	0.03095023091219047	0.04229049854205951	0.026060424540541187	0.022714825670510613	0.048088598620558136	0.03670306142806168	0.014861207050597158	0.066654497964268	0.059576939823907764	0.04117265828431734
473	0.07569934287378753	0.03208533142748281	0.06014565564380772	0.028687998354501365	0.014933765069582123	0.20854545537547525	0.06365906708043417	0.018303916629802353	0.05858554625025763	0.014979981191561893	0.07990761604565282	0.025452761222750236	0.05789574274532822	0.033279482164357894	0.022168877911322313	0.020539711768962767	0.032839028035619174	0.04238646103370107	0.034903193803210504	0.07500106537240221
474	0.034830423648891363	0.01072989734418307	0.1809336134471622	0.04221471912453039	0.06028863874705816	0.03405113054020806	0.07102019574962452	0.05078461339247414	0.05456799876507398	0.012426476012460176	0.06532586675209852	0.12302616643944957	0.02287526436139742	0.08247675721096923	0.02131910732333999	0.023193330275445085	0.016677197680091464	0.04369288664390724	0.01957614877340375	0.02998956776823167
475	0.0480300996228843	0.02977704408491233	0.060683649119572816	0.0073600956955659855	0.06530576899092756	0.018208159704681908	0.055353112723451295	0.05181043851527212	0.017538633417995157	0.0858521964155334	0.08755753265584171	0.031927832801315885	0.16188984679505516	0.08551534636788506	0.02600097010466705	0.019831390983557854	0.03170014545685629	0.04124411331246631	0.01869834445507397	0.055715278776483794
476	0.10530955962768779	0.021303264537780694	0.02510567845195406	0.05144234594159734	0.036027740057601405	0.008410480991170925	0.057535792505322966	0.03313619031268131	0.04311680100380288	0.13901480254999374	0.09462625798603269	0.030477343515565053	0.007257218921007684	0.07809054090899133	0.08575009685215385	0.03364103067843734	0.06607772278043512	0.020852714523510105	0.010636176520201053	0.052188241334072676
477	0.06525773310644435	0.09332863025974793	0.1299233188390595	0.09136012925807523	0.02674015653556066	0.02619163354597447	0.030068018995183105	0.02807942485690003	0.04368936774216157	0.024184698671886714	0.050989735293769135	0.025185575251042987	0.019585965920513076	0.01769666923733484	0.04893207891814232	0.08129834879968771	0.048987904200223184	0.019282998080385794	0.07248907936097349	0.056728533126933926
478	0.01962219631220944	0.12369959217154569	0.043295341756661596	0.023923634081019527	0.046402193681277806	0.019285606323230224	0.11190607087586464	0.11139915279931081	0.061170169815892746	0.0690337333427528	0.03240153347310784	0.09649030912201904	0.009975226263673625	0.004404872115644557	0.012770465079274054	0.05151409644551427	0.03806198010999301	0.08032590516796279	0.029816603290371644	0.014501317772673923
479	0.02102358910780316	0.028703650475893176	0.02005467707854946	0.023913579764883293	0.15154218907298167	0.01940832159827496	0.07625436416318285	0.10511463689062037	0.017327848251408977	0.07167691752434563	0.03807860294528849	0.020724278214816677	0.02564668191517267	0.022923443565687346	0.07778193119768455	0.014546893152131537	0.015805691159525015	0.07185222708904383	0.13271709917596078	0.044903377656745576
480	0.08369186800153804	0.03292448549633042	0.022616949023938238	0.06602936043250997	0.018493903764192833	0.0311167949713065	0.02309188814426938	0.05579002862594149	0.034351042422066116	0.05433062269302009	0.09072945071731979	0.0720167660015819	0.016587578254682687	0.048481116130760116	0.13974193012687894	0.07550215633967033	0.0642397146664299	0.02085178904163253	0.03431191231025702	0.01510064283567375
481	0.0751011808755036	0.07718638415457177	0.007917250007600749	0.027771037780061396	0.14580795644206293	0.022277140247923693	0.011730068978422738	0.0226761160344712	0.023717099254351347	0.02428200970853206	0.022816258196431904	0.04408532165827064	0.019642495210216594	0.09633915312598942	0.024007509934602968	0.09098438786196461	0.07885367942266595	0.08792373605795728	0.035984755702120355	0.06089645934627874
482	0.03770345989379492	0.034504763494941575	0.048595304163299706	0.13268412343188787	0.036660748628155125	0.02022903008344041	0.057561890316374466	0.009627265169346299	0.04532023921175589	0.04121394055639331	0.050441664533758826	0.0714379591436471	0.03858703485455385	0.06930316796432286	0.017921495636875055	0.06913874707348557	0.06339127139830204	0.07537190872377833	0.038254721388107565	0.042051264333779204
483	0.039725302752746994	0.05596380517297145	0.04617875323954736	0.010253357560763326	0.10202860550019684	0.032004442741853156	0.11919979021526851	0.03569796164203418	0.01525498293473317	0.1371348285336182	0.1081670880560793	0.014565580042137429	0.04923474502213625	0.04172118121308586	0.013660772917954936	0.027181657792165036	0.03511313451351141	0.04286711613441026	0.048102987857807956	0.02594390615697846
484	0.061925273668810156	0.02150804456412445	0.06506247748203496	0.032140101237224654	0.09742622701473318	0.0661241957313541	0.03471827598190767	0.011824016194825438	0.008360197705322536	0.055753784766409784	0.022555215998415958	0.10981896380602757	0.03374401457682785	0.06493929052387556	0.016169520451000084	0.03411268287983512	0.013561781095923259	0.04773671462154091	0.09922006845298485	0.1032991532468219
485	0.05935187053728539	0.023645389787366026	0.05986702628780652	0.02951663911577109	0.021619020016215133	0.03798508878675928	0.07212525014418059	0.14562493911226876	0.04685554072289482	0.05267705725640128	0.050652382082212295	0.06037436068632271	0.05914154176532286	0.021487035250465452	0.0570969991802144	0.035702019479999667	0.018772339209511154	0.04569299165654927	0.05243203004233675	0.04938047888011655
486	0.07518578136396897	0.04138546570844619	0.10091078237277076	0.03193202822989715	0.06938029282520808	0.06994801426391359	0.03366934863475521	0.07433838511669721	0.03317129547298772	0.052310807521894605	0.04567874980097195	0.036211220325405205	0.018453480538959153	0.0246513662779679	0.00929621876462	0.007667148758273049	0.023417001461708803	0.008025675704413433	0.042077979761959844	0.2022889570951812
487	0.027866717541324967	0.033297731690142794	0.07823349934101757	0.03006105248486711	0.03459419203876607	0.055567126728484365	0.056407601502907995	0.009646518504019048	0.20746499210653327	0.04780516076974346	0.01755357028142095	0.05897358074262114	0.023805804036831076	0.06959527535729862	0.09356988370798582	0.011184023240104401	0.01778366481360269	0.026427083678386497	0.07732066380636733	0.02284185762757487
488	0.0781719337344866	0.04178086555815588	0.03168066148179991	0.12109882111572365	0.03084804634661321	0.05403870211077577	0.011153044997285415	0.05328234364144944	0.050531830254799695	0.04698019893955559	0.046113310360212434	0.007300710871555023	0.013085311158357066	0.028143639715855782	0.02088701663832884	0.03810394632225339	0.10897375656852964	0.12962735819225232	0.046232124272926556	0.041966377719083764
489	0.08540787518443362	0.03115550384415301	0.023815560725297783	0.043305886739676336	0.05909265771729058	0.021677161484017556	0.06507846429379056	0.05537551374534635	0.045985209615385235	0.01610852744799498	0.0926409364884315	0.009379814788355681	0.0312306463485621	0.02010862045487915	0.012864511548640638	0.050627843835255204	0.0441928705993893	0.20495261871931453	0.015311184701039428	0.07168859171874652
490	0.0560651600219713	0.05718403173634606	0.0367878569753896	0.07880307520071939	0.02892808055011547	0.046303130728425075	0.017029186850327695	0.08149314846028063	0.0671081402575199	0.06410605772920674	0.0776194933760496	0.017317792979930607	0.01623557100839572	0.05906189884014301	0.04619010956595426	0.06353093377960724	0.04952782128444928	0.0693227227990665	0.026030083014826313	0.04135570484127557
491	0.010222179172001446	0.07429529289722174	0.01603804814950962	0.036762459424316656	0.030322755742917856	0.019296392476070404	0.012697197569201847	0.15256861363786584	0.03197303325090932	0.19390311707112615	0.0542732062432176	0.028157769524067806	0.03856558730899496	0.009510775338381258	0.025805055635611838	0.05150345587615666	0.037610505114219754	0.13027776556522677	0.008939426596612194	0.0372773634063703
492	0.041621772293279034	0.036389360888538294	0.07423136934403243	0.0533449067716537	0.06394091763312833	0.014676010212490424	0.07062360192200252	0.02679580069835985	0.0541226644354701	0.05941286467128534	0.038676638108112	0.03920384821997198	0.009859195342057463	0.08916956909267852	0.03584490909911723	0.05138930809582746	0.04891290083868429	0.061863515561395035	0.08849478480684915	0.04142606196506689
493	0.13219645978571465	0.01167432488290232	0.03502786240517278	0.0427536292452083	0.0337313940223895	0.011897645117240514	0.049354467475526784	0.02361792050699643	0.017581035349096146	0.036829538899881484	0.06535752714553611	0.005829869083724618	0.1758665908862663	0.08172756103323493	0.02743460390119742	0.07784680188280715	0.03319070993213132	0.05261833383331572	0.04525443348883239	0.04020929112282516
494	0.013294000797172273	0.06777929258597955	0.04571749282332962	0.039847395135367926	0.06001058013284031	0.012618824894488987	0.04080226358530923	0.13959475136553076	0.0509735309482966	0.06711274804856075	0.056988939537489396	0.03109201105632566	0.07556524696850149	0.0626068261949894	0.04424194823382269	0.03207243814189136	0.031845886240151826	0.03420733951488709	0.06941337863639915	0.024215105158665925
495	0.015281315422098601	0.03985007586950264	0.028262102290686632	0.04740958357662473	0.08278086554553588	0.2369841132930453	0.02871122997899131	0.026764793016005	0.03413452565789443	0.055600719939548	0.020440087975218568	0.03650611259619101	0.021663210089000958	0.07144485643271489	0.02641589144203831	0.06274559602949359	0.027867392852171373	0.06467425940103509	0.04480848969351803	0.027654778898685634
496	0.042078076921278185	0.02397402540085063	0.022847903230628484	0.020287970409418345	0.08996993166804433	0.02896266293437799	0.1445426419694457	0.09009618188734247	0.028034389487590506	0.05316280151386606	0.026228752388383007	0.06217825416913547	0.05411121025704734	0.02021440759652949	0.034998880016155254	0.021741937632371065	0.06563673751850888	0.10783446892985542	0.04599471895708782	0.01710404711208355
497	0.23062394805747743	0.03950710649268333	0.05550663069291149	0.03648801831062177	0.04576450851591686	0.06225707833574882	0.033335802052980146	0.03002181501674221	0.02556916093397611	0.030825159205036926	0.05041380562358254	0.03677168834432804	0.0346337569723151	0.029098595281849386	0.04735394949238753	0.016707938645087718	0.04800929784089471	0.07061937171561856	0.03595714242927029	0.04053522604057099
498	0.026421882732105415	0.0621271943516578	0.04187552872512171	0.07173078139322392	0.029754392052192158	0.03933564507038868	0.04194045800874425	0.032998656048492385	0.05615188726185152	0.018464372492141855	0.040191610444371806	0.018346003184601577	0.14597089859905363	0.03971342059564041	0.012303753365844081	0.03973624448749477	0.07426266123969238	0.06762024199246734	0.04473707456497215	0.09631729338994216
499	0.04233996940943633	0.04309949220649356	0.020853328367161944	0.0441595372317337	0.030495135345765364	0.0439449811079292	0.056083185110118665	0.031626884267546236	0.024433842876195985	0.03662574380358551	0.03726178672039888	0.1033223659990835	0.03026562264105677	0.03971650148283343	0.033843081432354157	0.04499985566228387	0.1617391799127085	0.038869499678509035	0.04015070588897272	0.09616930085583265
500	0.10569378895729055	0.05922104446050705	0.05747951568346796	0.021283127013821266	0.038823018288924	0.067708608157457	0.040845228579203065	0.014083686829700877	0.05105325108129819	0.06470117504915987	0.044492633754731205	0.02411916558702474	0.04461382785732715	0.031735455660037284	0.14256395231990543	0.02987594921985821	0.020417317039104585	0.059204990977136586	0.05136077713002463	0.03072348635402036
501	0.1974946240364361	0.043787364053792036	0.0476005664974092	0.06887257303727747	0.05602233132196398	0.020550449397087528	0.013918761842027385	0.05753537314961132	0.02504857992151908	0.03889536498566159	0.030970447906638218	0.027909645528933987	0.013748567829931528	0.027693000888831948	0.08085379708387895	0.07443209117929699	0.029192692993318083	0.045880470694234544	0.03567897415058225	0.06391432350156787
502	0.02279020887841442	0.048487976494420465	0.023944961640801447	0.05070671579638293	0.04156844672540416	0.013976805659809898	0.043397806140702835	0.015840183933294068	0.12558119854488656	0.03176119632080066	0.024083072464921838	0.06997854060113531	0.04833968814241465	0.17191138546315282	0.07169036897456675	0.06620342305354301	0.01618128333073896	0.03767982677862918	0.03650283087566662	0.03937408018031332
503	0.033647306894485585	0.036255469622734536	0.0508547811466717	0.037777139621250795	0.023113465335299448	0.0185733427918095	0.0335659913707055	0.08823429213229098	0.05905057627222527	0.0574426171044797	0.027899698788055486	0.028788215435378847	0.08386341001353059	0.04482540434624478	0.20626007807099087	0.03453255960976981	0.053890080663637104	0.015152030897389946	0.03009443296993904	0.03617910691311053
504	0.014611931939873153	0.018593585575481818	0.0470639199419143	0.015118782143061305	0.08747136777656991	0.015433321625790591	0.10154684871746293	0.06517650602940465	0.04373573021405034	0.08180583992404074	0.015421409453634013	0.04241469306821573	0.0720183781262546	0.0620993996267382	0.11052141831543442	0.020800681862463373	0.042059242056991485	0.04143137966011224	0.01849046615233558	0.08418509779017061
505	0.04062533096894345	0.06510088661709576	0.039214627470526266	0.031934621719563856	0.029081124398721528	0.024536326306247337	0.036716684848046514	0.023390812214038537	0.026400471670751966	0.015961714405189856	0.05135861365675585	0.058879902174753716	0.019238101503618786	0.0424901493534111	0.022505270727511375	0.07706178321389284	0.0460944148504851	0.27047777873163964	0.043627638008596585	0.0353037471602099
506	0.049037189696576826	0.036011831492836356	0.03416956201076361	0.03712618794287308	0.030480914995793716	0.03301620713355435	0.046910412715218175	0.04665963144503888	0.025970021362098545	0.04729187408455024	0.05397920132467392	0.037759347047055136	0.024829841746017947	0.044644515256078904	0.02321047183006834	0.02606920934156325	0.03674560141537052	0.2980843406903744	0.04471293309573831	0.023290705373755445
507	0.0244457824599364	0.03849996435247698	0.03770588327191462	0.10614769611686285	0.022350425622198834	0.03287339134573366	0.05737013418830055	0.031391128319746	0.04774228958066234	0.03836061631265969	0.06435364192040528	0.07308326160181389	0.06246804715981507	0.09986486593438769	0.016263828234816955	0.010712043643701296	0.10661141925135378	0.027958516013945348	0.053539230093061	0.04825783457620775
508	0.0437847130742727	0.024539777188447038	0.03910366260498545	0.03740581094289282	0.02936421243072504	0.03021112662961758	0.026382259251149662	0.05770126610256639	0.04618808064210597	0.06820055155833414	0.022899369376168526	0.0713574107218968	0.049941393429945045	0.03070375176525047	0.22329070427834313	0.059918422380767195	0.041622140101130356	0.038813015019120385	0.04115846174362658	0.017413870758654713
509	0.07900998666021125	0.029731448642141056	0.0336800895560063	0.10806965759351213	0.07022099756669826	0.02532307124258445	0.05615363790442625	0.03474727262971379	0.05053125625835732	0.04447329876856533	0.03465949855284577	0.057456231829485595	0.03584887633060174	0.02070266963198357	0.04538115039992533	0.03183682253321714	0.04046231245772036	0.12695636803170357	0.0334653654648581	0.04128998794544269
510	0.04335040302257529	0.09034892922547634	0.008525350803689167	0.052114723282349715	0.03802448773934792	0.030954068907392673	0.02445256985644332	0.09146609258202755	0.10879231816031813	0.023057021377782417	0.03842813417631508	0.029337360406075635	0.09176303321189735	0.04250662137805383	0.07730617702189675	0.05424925323210621	0.10327545685307703	0.010972708605474018	0.020729382290888995	0.020345907866812524
511	0.020262729272783386	0.03421346296229759	0.0260709054936843	0.02798522157944368	0.03632251798089087	0.03163498604848826	0.029522908111278848	0.04148782635808442	0.05352636613030882	0.01814775320474919	0.042939974383311645	0.029693653720817087	0.02633868995358789	0.02681251585013897	0.30177392052684665	0.021502027789648832	0.027346096873183585	0.07383084622926926	0.023139366619966892	0.10744823091121988
512	0.308694115724634	0.0312059721687817	0.03421285767069391	0.0352208127201194	0.03564154224152014	0.04816723684812668	0.041198228831461584	0.0349002757416005	0.03210216114033822	0.06386884431401789	0.0366076471610271	0.036750324379061	0.022637170547852543	0.03152614163683776	0.02755462988797372	0.03537546934753155	0.047555395039494304	0.03725186143739509	0.03469818032501396	0.024831132836518936
513	0.12225060130349773	0.03566889641720231	0.05392835970033972	0.01169115509359644	0.04245334912107751	0.04034718254046867	0.026573244617414685	0.042601586899150175	0.01994467155275871	0.08141984010344432	0.07266763847590726	0.0846558233878804	0.06648995318447057	0.013048362245411909	0.010019493456967732	0.05653869475127792	0.0748074444670275	0.07280302519658544	0.022075841642362037	0.050014835843158946
514	0.06586662696352212	0.01975651749064342	0.04314357731295933	0.042658940254274094	0.04721327235090224	0.06575057876516943	0.05388183632877381	0.028889772812218335	0.023546896785957342	0.04626785630056816	0.04003420640300306	0.06841949212288176	0.09766132370008546	0.061819246074801916	0.012451796257764627	0.03090081876408045	0.09904367730428291	0.044970794725872364	0.056270311328160225	0.051452457954078955
515	0.06412793122685526	0.01674716202893885	0.029652870668671578	0.055000787808031394	0.04920457127031804	0.05136021722988018	0.04017454474549453	0.0768515046518565	0.02045246895191004	0.08881521029664377	0.06512322631156876	0.01048453714263662	0.14610947266320204	0.0336480766419066	0.013153860827085851	0.05788372375515714	0.04618023416353567	0.05073656836885459	0.02542443444623753	0.05886859680121502
516	0.02095554933177077	0.025659099410980424	0.03917664641817074	0.058906856693369036	0.033236601139724986	0.21639022871613525	0.055828931779168305	0.03958390279600531	0.03270562712905835	0.07539993273345416	0.03512102299650948	0.07739221921067778	0.019890435581420837	0.04561510235021632	0.028111298458854787	0.020117679297398546	0.03825050624830747	0.04949206984515971	0.037301636223570744	0.05086465364004699
517	0.303063112873608	0.04076768693312991	0.0464980489880401	0.058468915447068795	0.043301754413080935	0.019216984491236877	0.06038108927029566	0.034090354520408414	0.02900009641543323	0.023373787019236026	0.03796312090782828	0.030611268255099685	0.050877654134957345	0.027644306329457413	0.016555157240709606	0.01508824388595205	0.050815218022748965	0.05359574236373426	0.030707459714427274	0.027979998773547215
518	0.07680494711111083	0.02045207577718354	0.018670399175173786	0.03264147276277971	0.046788167876103064	0.10734478903851456	0.02490835293325907	0.018559696477078256	0.052680394468215194	0.041871734156797735	0.09792982567630155	0.02194134491723459	0.019699418355031268	0.024396949313471954	0.026714929413853093	0.022080897859583764	0.11179404924448606	0.1372484067529574	0.057683305398964456	0.03978884329190015
519	0.10217716111693095	0.04665525362096257	0.03423317805458699	0.03168467892078896	0.15623785062381693	0.060422467491251734	0.02513750492838276	0.07575468854379616	0.03633332981322877	0.048648633020765886	0.04464136578880592	0.03692511425385664	0.02230987112426658	0.03587905582098615	0.01610205153285877	0.05219681905372386	0.04425704218729053	0.06228777994605681	0.036790287353877626	0.03132586680376545
520	0.021185704276896963	0.03216396165841332	0.032118978294390095	0.01978394856861744	0.05603104047938851	0.08519473211294679	0.03194682119077233	0.0974562359307703	0.018500639270571904	0.0968719161094113	0.030599463864838163	0.05343800402073274	0.032156953683419705	0.029467375079792815	0.03824556513105673	0.07924818385989825	0.05755834245050045	0.05009445747022619	0.053158312674100906	0.08477936387325513
521	0.021962222161337745	0.03634975688202812	0.039489754354916834	0.037750677228331614	0.030627830492752302	0.27883320292363867	0.03581972988244446	0.03609014981782688	0.035382578928780835	0.026246234508870144	0.03878345742571936	0.028034109316500074	0.05218489602133809	0.04903990414080663	0.04013998516640217	0.051892246098489705	0.031064684915682598	0.025898199325602098	0.05906243414680735	0.04534794626172427
522	0.059719950708785066	0.05345155847867171	0.03222743928672407	0.032886974281149596	0.26420325840035	0.0182291352674944	0.03827850152341019	0.024307439413280583	0.03226755340557734	0.06098000563224566	0.04224684106016379	0.02859609602451957	0.05091865871519627	0.03846442219264996	0.023411264693265217	0.033266839370207205	0.02428042678316976	0.022130365795429475	0.0442607913126603	0.0758724776550498
523	0.07965278996581689	0.038177835441088805	0.031648500103209465	0.031925876369594014	0.027551496444532107	0.043042771062255986	0.04112012688479296	0.11743442733373777	0.08239758875226434	0.1589919935605099	0.0500144052332508	0.03465808021522644	0.01639050950040344	0.04081009554157265	0.017688548799444734	0.046576473735911575	0.01725979899662576	0.058611504782267045	0.03799000952828371	0.028057167749211645
524	0.05785447317246252	0.05389598232749122	0.03619481695301942	0.054433518855453666	0.05442394378979496	0.06872272810660289	0.011635354306632139	0.02992156004724202	0.029187819801182246	0.0396563431427717	0.022917114624179356	0.0762787420465563	0.05455341017962771	0.10098693137646067	0.035524379960519485	0.08158559187222708	0.03538032992359352	0.048494034180806805	0.05213808010838486	0.05621484522499141
525	0.2763096589681594	0.0338366514178578	0.03334280598488287	0.04567336618525162	0.029968406290210203	0.019992217094065432	0.03462079702628119	0.03397242564337659	0.029376056475692292	0.05672017837367794	0.03664582719574804	0.025545734674455742	0.038561144318145384	0.021456630807700525	0.022861372033785885	0.05425470677109995	0.06680711144213551	0.03466677128537972	0.03651270043077164	0.06887543758132228
526	0.2868853952330358	0.04258346035700797	0.03945201848764188	0.05081931198217675	0.0339455373207991	0.050811232724172	0.03646127429483779	0.034290618486373776	0.02642713442966704	0.019591486378688346	0.042528006460997234	0.0514922389839803	0.05328796935398083	0.03354796519423109	0.030941038907178527	0.02372699654899793	0.02987982264943157	0.03220626237634396	0.05277876972134296	0.0283434601091152
527	0.07396102611402894	0.03834071429592918	0.034867041039818795	0.045279658682910236	0.02962571250695584	0.13974040107901636	0.06054051719431395	0.04645128590910917	0.030386331558757262	0.04151072831366178	0.04633338676125012	0.07838364940363249	0.01073013357169986	0.0488631325648278	0.04824056084295486	0.051780349434900744	0.034490281966516156	0.04506730180828938	0.044696024245920514	0.050711762705506556
528	0.020522860399758328	0.026434086712581416	0.04183857651479436	0.027717795728286927	0.03765912895009006	0.02710284126066015	0.021409615075399752	0.026303508957713974	0.038815637845862366	0.02478438905425995	0.03879138535466497	0.030399478827955316	0.023171489222932884	0.07786520425259089	0.036347105982880365	0.3303922742610572	0.04877481414379573	0.02002555626583666	0.06067552206458565	0.04096872912429306
529	0.02698387021964646	0.028817820307036977	0.04329286049022567	0.031037978690663003	0.04094081659758241	0.03253421381088482	0.029311574312927524	0.04414803885459723	0.03461311679838023	0.01940810937221574	0.04275077817082519	0.028640521647303217	0.018430129812868637	0.032867947965858534	0.04070106828882508	0.05556601958209124	0.33522029713983104	0.029815119384218998	0.042437888121827576	0.042481830432190455
530	0.031143685848500833	0.0341337345581478	0.045468365817349976	0.0356435480066075	0.040205490569781815	0.01802420564216067	0.03091751752707839	0.04695584184944607	0.04133657599157317	0.016301117046868815	0.3109756607248427	0.028265976155177692	0.041344336639605225	0.030656571523852233	0.06574567981732386	0.02721138660046713	0.04835609654593413	0.041872611558875415	0.035325395384915706	0.030116202191490908
531	0.055848984765423416	0.05870709214954435	0.035325334939509165	0.02598122279568207	0.03847527750144976	0.25126499248203155	0.035282535953848025	0.05055600071426927	0.0326616212672966	0.02595819244816363	0.047222233997047544	0.03576532707341942	0.031226568733489245	0.045224261666667175	0.019734389010807596	0.05002573979985565	0.024552367318206984	0.04918507556439655	0.05307926174397551	0.0339235200749165
532	0.24686596500084235	0.046091741880241746	0.04067288557338339	0.024205659799562334	0.05052502906522404	0.04040369727715754	0.033980759659534156	0.037050489342189664	0.028735813655629692	0.0281491301599291	0.04642723601673941	0.03792166969821731	0.033236192287102374	0.028461241321566962	0.04359960464697298	0.03215573706598366	0.06800697194090774	0.04603986195689671	0.04843356942600197	0.03903674422591688
533	0.3071454351002371	0.044087943530552724	0.025697322304656087	0.06740246226511488	0.054524907146473914	0.016431800377351688	0.03970826445131089	0.035429492254325796	0.03330902841971907	0.03307075220515153	0.03916022406728877	0.0327273164344265	0.03476644226758767	0.039779580029673044	0.023719849841517787	0.02380734052157832	0.04324609571823866	0.024913127377962314	0.041289935292587954	0.03978268039424534
534	0.12135613530608366	0.08429925436437416	0.030999386584784554	0.03155183422209004	0.02993384324647194	0.07371061411081944	0.025989547361504946	0.04558675666047835	0.009743304802312945	0.08421839152711727	0.14953625007179805	0.03369548317544103	0.016956463128004477	0.025000120140268093	0.007485573933568927	0.07496502307170906	0.06023106280060938	0.046169359519900824	0.01978837200513031	0.028783223967532547
535	0.04465524770696616	0.048221179943177234	0.03978176309257655	0.03826976464752264	0.015437249125692264	0.02892397957979407	0.031187339186661372	0.04682513947909445	0.046636435577684446	0.12228475040678907	0.046457758418035	0.023019269192892745	0.020921520017372984	0.06906507632542104	0.06252452357361943	0.021078286521752174	0.11695614087722372	0.07146455405630273	0.026643876935169005	0.07964614533625294
536	0.056126613635255895	0.050658302240632995	0.04159958392263868	0.04492962771751851	0.05287302119052764	0.0410162975181842	0.048539377815532615	0.0511545445287323	0.053241599748003764	0.04863624389353681	0.04627529576972078	0.038541205548860015	0.04406236602892397	0.05077367289420432	0.02549988553784639	0.04866424646549816	0.12590827657178344	0.03594209406281051	0.046960023452300825	0.04859772145748816
537	0.05123846445644714	0.04876835038814695	0.05445991793739727	0.04491015926894192	0.05304267892790416	0.03964119964123008	0.041924185770567564	0.04759509117824736	0.032446581547766	0.18264974716250174	0.03318651009791535	0.05153489763877595	0.054603041980010744	0.04145711688407905	0.051670075551268006	0.027084694402828076	0.02255739737070259	0.04246885335228127	0.040474519431150324	0.038286517011838404
538	0.05681866875822391	0.04786614442994117	0.04159287535558169	0.04097155461597339	0.051940870236813194	0.04027422044839628	0.0765704765602623	0.05556793064125144	0.04225970748093	0.05181028738127113	0.052248265386426886	0.026734413050320115	0.03504328524587334	0.04555262155747859	0.01798839810421719	0.022150780053640184	0.1377630992931525	0.0678488277786358	0.040985869265898645	0.048011704355712274
539	0.05606621838939864	0.03451600980209761	0.04659778204662726	0.0658508725451403	0.04101977995945865	0.015511984281929313	0.05037186337856876	0.03711901940544976	0.04476114957592204	0.05777862381000475	0.05060414404852254	0.0500429895072323	0.044174211195095354	0.0514801510983877	0.04570932110434402	0.029116415994450716	0.02695849603537796	0.16027352853712418	0.04857373715133377	0.04347370213353439
540	0.04016707677938687	0.03613355716525631	0.049415443421370914	0.03842069429573781	0.046294665178587734	0.03069846769047967	0.05150594958500521	0.039138444082180264	0.06601781789412332	0.03830760115292553	0.041317324218509886	0.042256034307432716	0.04061928901861464	0.22643937891999422	0.02558830900116191	0.02665980388279994	0.03590044426162178	0.03217617217375764	0.044846158167265046	0.04809736880378857
541	0.16229116954525025	0.040612384208257885	0.04026839872400636	0.027819743144616212	0.055667159991378126	0.04441902955861674	0.04824633586669224	0.03896847780190645	0.03755564342180446	0.02577562365367411	0.037069147695076174	0.04790110736892758	0.04345799622307084	0.04615648366776387	0.03094011562346954	0.04673911083831069	0.03635264429389417	0.09923940571742366	0.04863366809332406	0.04188635456253658
542	0.04375611768605643	0.030901940513971295	0.04777398511107413	0.04115288757856149	0.03637184337458718	0.05822400303994472	0.041895483316366715	0.03053580035760669	0.04663801817863695	0.030347960298720784	0.042657561615006695	0.042990242594164375	0.03619498623553348	0.04017102265847113	0.22910386985231107	0.04854422712499127	0.03203628140228706	0.03376341578044794	0.04610234207428855	0.040838011206972044
543	0.07110430714702572	0.03542337699706599	0.04323085167532024	0.04290817738196532	0.092165466032683	0.026558442946339255	0.0594702287871671	0.061866774157865505	0.04837389069666626	0.04864912008820021	0.04516463970248212	0.06817540177586065	0.022054419926981875	0.05246688330218478	0.05595488005122029	0.05427636617625544	0.05324835277771363	0.03214742741134317	0.04447118491286869	0.04228980805279073
544	0.04376270834369003	0.03810992479549256	0.04673404812144436	0.0604997661627291	0.052810125530112655	0.026621896196060264	0.050447622525229906	0.04550778243315359	0.058257317248358524	0.09952223742216283	0.04452916700841316	0.03784819122645115	0.05448852078123915	0.053897391463342	0.03951305452700226	0.049087992272244606	0.06829421069368488	0.05415571223010454	0.042527038012186776	0.03338529300689765
545	0.05671937323275453	0.04000740511330603	0.04288107072025939	0.08048765694531004	0.03546217597460321	0.012148451716355983	0.05184263391785876	0.04112691111028599	0.025418644492982128	0.12629069368552126	0.04921078842753561	0.062256049785068955	0.048283483528942045	0.07304111932719398	0.022724518118391636	0.06148487630541231	0.03956317824497073	0.02285004082318383	0.06282197640325475	0.04537895212680883
546	0.04650289979813889	0.041505488751318306	0.06393312426886638	0.04553651227591142	0.04896353698113326	0.023551955291349864	0.03565327977209044	0.03896904151573255	0.03373943929873626	0.10650036857014047	0.049243847041821026	0.03142035701326815	0.037157817162305616	0.048204215429438986	0.03500205399455175	0.1572681827005448	0.03824251881632878	0.02916114945045425	0.049534754362719674	0.039909457505149126
547	0.0388893570957831	0.050783317869349746	0.025117748598906333	0.05388480252612422	0.04736717522329742	0.17522596129629328	0.03656388504015112	0.04839146576071175	0.05124634746516418	0.03230116156807754	0.05201962308158742	0.051487922370342096	0.038397917698190336	0.053017844022988155	0.04863542132952184	0.045534844497683545	0.03320585017596965	0.027531585912086678	0.04599186304939877	0.0444059054183728
548	0.07827453991887987	0.0476974204364053	0.05401690308698716	0.04825477727820677	0.0485050722308795	0.029992566152765056	0.04551577918209816	0.08833094400350379	0.045737122190097214	0.06461101469375288	0.0539882032451364	0.05490992200600552	0.032531383273147835	0.057752578245157234	0.03183393052157471	0.03139336852313392	0.032632958626904414	0.049549117144035114	0.03436907600096359	0.07010332324036558
549	0.017049895969059488	0.030986495625552345	0.0462843228994634	0.03985351799429177	0.05176784916174739	0.05453284239731675	0.05179418141147697	0.05218762513315023	0.04327257930610783	0.10017499232738371	0.05113324040144727	0.052619272666624355	0.03586926025422587	0.04357217620207	0.024932976601653868	0.0414902813802371	0.03872162803974201	0.14878097662487175	0.025708988707349625	0.04926689689622828
550	0.047062634978004746	0.04587147729084279	0.05313504219124295	0.04086071930783528	0.0517641512480071	0.038009406604938935	0.08757287767419346	0.0508584555994151	0.05021063639335941	0.055578033212785476	0.041543499239882285	0.040598191576789226	0.05135170884800994	0.07019566435095544	0.05152399655860116	0.031419843694000624	0.03722881817675825	0.03752844093584559	0.05704217829418112	0.06064422382435109
551	0.05593284457510334	0.03664409580979061	0.035634077918574585	0.015474149659552308	0.04509497639370028	0.01696948587334942	0.04668106538384242	0.038551143036863925	0.07815047915450736	0.021472190810392346	0.055305722352085675	0.0271019256280817	0.012470773025621067	0.06562067415620008	0.044064913774153926	0.10729517462633378	0.03969500259585039	0.04071704430732599	0.16854278476149412	0.04858147615717665
552	0.04399747950066556	0.03818079478189309	0.04726143119662497	0.05056941075980095	0.04299413689464806	0.07603330323708175	0.06928189300146145	0.05276858677901939	0.051724991751993354	0.029837608435654618	0.05305476624370284	0.09233655036666497	0.017953839781584435	0.10894545467657825	0.05270536153251461	0.027790716863649437	0.03600095603403096	0.019989566647758455	0.04508147990280612	0.043491671611866733
553	0.02364126087885877	0.05128860746955837	0.09077172478818675	0.031001399127951038	0.08178603383145291	0.033606411983228904	0.10189940862737876	0.06405024341713492	0.06275205851186115	0.031565731755736404	0.044473873158776704	0.07660687723945875	0.017658723947778118	0.041886182534419836	0.032428705445345235	0.034765582485370455	0.030565903602753765	0.058711823355683666	0.04415184313851843	0.046387604700547085
554	0.04814230076261526	0.0372359356983395	0.050590483755367725	0.05299874848002302	0.07283692910669397	0.028235905017375808	0.07045499779275192	0.043561403275990986	0.09647344109055236	0.010928916816036954	0.04708831660364152	0.039293116359256725	0.04717952045393921	0.06271175636192071	0.01636261293980107	0.07161795016754378	0.05070371571449471	0.05991027146782305	0.05003395782645444	0.043639720309377274
555	0.03429694616246461	0.03379755182918589	0.027473367191626907	0.028036836542989465	0.06630092807594286	0.026577276604706903	0.042299984307458564	0.06377368586263064	0.03869534437039971	0.1900046370235706	0.040314529880374934	0.027965388791673273	0.020720371520267112	0.03478009208945095	0.026204713821622753	0.10444118219829847	0.03385775419237246	0.0553400997586024	0.0365980357248473	0.06852127405151413
556	0.05640114462032285	0.03913313857375155	0.02644981059280103	0.016288339343783417	0.06481709306761825	0.012940608547467963	0.18177905870410543	0.03482045563938405	0.03668817776771061	0.12251355841486652	0.035472399958941275	0.04245161915842184	0.06077132401597645	0.052525278553514736	0.044966584582694875	0.013256575333191757	0.01320657911817157	0.036141017196919305	0.0411480225600054	0.06822921425035114
557	0.0771753771719081	0.04943539706907635	0.02372982358088484	0.043091350342840326	0.03819136530239066	0.04992228703438441	0.06967870360739967	0.05960313788175886	0.03214718915401396	0.06214126713707106	0.017540811390292316	0.04846905779587403	0.009341286066197461	0.0714867645756859	0.06546019289710932	0.11774871218609738	0.06837315901278865	0.040544991154392675	0.020475101054681224	0.03544402558515286
558	0.11737382681950838	0.030361680467408805	0.02603266071316907	0.020287445244871468	0.10689380958806903	0.09059984180113285	0.044953395779214006	0.06725108560542715	0.030769764657358555	0.01787275687050413	0.04769088608868906	0.02507690649968833	0.01768243231512156	0.033087713080780255	0.0220326591765541	0.08418887699375366	0.06014937100486288	0.08685094775273	0.03969714954994989	0.03114678999120678
559	0.03983401343747124	0.026220457446638604	0.027703721414985772	0.04234189324444532	0.11786455222251661	0.02245241087480023	0.01989728904711098	0.08523938726675631	0.022572895521976874	0.05244505057596405	0.12116957890080851	0.03265326909862718	0.032277897179268815	0.08328264185535891	0.016474780448246944	0.02771763003830003	0.050813082493669615	0.044912003229035165	0.05191379115589964	0.08221365454811917
560	0.017396873618746606	0.053369890477868207	0.0554000892045363	0.09291675087142993	0.04808883963775654	0.08175306994030217	0.017982617780693627	0.04436184889937249	0.021671989555898545	0.045064625728346	0.08048625800274414	0.06380503015686335	0.015394616887769596	0.0384875427990275	0.00949411185097356	0.10187287970981047	0.06133662153067128	0.021852845486480667	0.04831533646374162	0.0809481613969674
561	0.062300566399327316	0.045742788662491936	0.04999318788522844	0.04870058255237528	0.09630330687725513	0.06082400939130858	0.0505197251429857	0.02248906210360736	0.017497011824715684	0.07507591900258258	0.055898981455235024	0.04392577281586081	0.00911630069722809	0.04215741746029828	0.012480173533877387	0.03955814849929062	0.09988395082800619	0.055769241179519556	0.06082350005661799	0.05094035363218802
562	0.024189553235232926	0.03278390303917718	0.040668906452235094	0.04807647277633613	0.0496311495672143	0.02359082250494266	0.044334912925336846	0.041574905600326485	0.02728844035055239	0.033527026532168255	0.048675014053219896	0.0396854143711586	0.021017822278327145	0.23556787500169593	0.03489671975513369	0.057076499875597896	0.05995605675579392	0.03315550056185819	0.03210228050791313	0.07220072385577934
563	0.03426931194820689	0.020270591419534766	0.036721491658009475	0.028413636436613376	0.039853959068938315	0.012634252681983378	0.08001291115194405	0.08211025542258374	0.043325269148272	0.062039606918981395	0.04617156804100332	0.018195467404409926	0.0142072218021134	0.09696419051263254	0.06481697312124202	0.0982495900540748	0.0558794260819574	0.04650702339765183	0.061063469854664626	0.058293783875182796
564	0.03948713816447989	0.04931474506095609	0.028312780777453504	0.04452054370148258	0.05043625099714244	0.026634764108728642	0.042185719971232716	0.04991353985560955	0.05034392194724459	0.09213099941259746	0.04461970858295814	0.050384322511461695	0.03856510810451516	0.044775996790417966	0.024354144846619272	0.053201024983432356	0.05748924600356396	0.11414281832126555	0.06037939695888024	0.038807828899958215
565	0.032045435429102716	0.02083789098574212	0.04146972095038808	0.020357693745716374	0.045760819655700995	0.06182620746148419	0.04739048954161525	0.041052289858092963	0.0241872045720493	0.09183613726559127	0.03666043103986339	0.058839535422009474	0.03542143151473103	0.0643791223486263	0.018086697747025773	0.04058663792237857	0.1179232123030564	0.14086189985376896	0.03886202986559672	0.021615112517460143
566	0.03319235462422454	0.020618836139282996	0.029750311781294742	0.028272977015073832	0.060831661644865816	0.012506681129207237	0.09621845072667862	0.027595988842082836	0.03295865450464124	0.1486940721958359	0.09056730486208787	0.04696363767051693	0.020941837105299232	0.12231393756023799	0.03533987048787997	0.05664644614022908	0.03478300765419372	0.049344429255585194	0.024629879777674245	0.02782966088310801
567	0.09498193951844326	0.045809876369989996	0.02689754512637661	0.03653202904326363	0.0292662112709678	0.03340970457338469	0.015000601632097875	0.02039071856266347	0.0879278764917063	0.011746765702035504	0.035300168500711916	0.020246355936928855	0.012822937155670747	0.034855196286468375	0.08207686363000373	0.24454396578965962	0.08091939516193546	0.026815416362945415	0.03184678377973471	0.02860964910501202
568	0.09811676278908667	0.025696994571410555	0.03774635424593103	0.027809416843153214	0.05244682450456637	0.031187790141364594	0.021349541831880776	0.05507535753759619	0.026720070909164957	0.17846627900393033	0.03554815213835481	0.0253234658858056	0.06399922068839987	0.07365984694662536	0.031416613887808725	0.07742655078877868	0.01460041106310818	0.05364724971547932	0.05263436630756242	0.017128730199992333
569	0.0555483655204834	0.05816261386956678	0.054979694260891235	0.014211203141488493	0.031798106142389794	0.1521939170546872	0.022540792496043988	0.04854428749451093	0.038548306039753774	0.018099561543178898	0.031795315978191116	0.0654531977848132	0.036172984030465906	0.03600229031842528	0.046449725091326	0.1317882068447414	0.09455148853404441	0.014351016926230156	0.0333198098275725	0.015489117101195507
570	0.08584779530213653	0.02180059667021594	0.018611970050368475	0.021596643355951448	0.054977239619383035	0.010398602256961353	0.06471129986098559	0.043402011330537164	0.05654826749054163	0.11409448184205297	0.028814992040593557	0.04467920065493204	0.04128710845221045	0.07181692312929355	0.04334442165481726	0.050888574527536645	0.03015335065738394	0.09675392209024974	0.03440828216904598	0.06586431684480273
571	0.04157730134747856	0.05081407614070145	0.03540069057597973	0.03073950768429381	0.05191455970757577	0.08569411939775722	0.0815670122667215	0.024320745326445927	0.02281644886074453	0.025678485387060742	0.03416195099535915	0.03159776670732634	0.02865144846375565	0.03579517328068704	0.05862962714563667	0.057128689900905735	0.01528190092373151	0.019787260217746697	0.23885258867031253	0.02959064699977946
572	0.05330265771201173	0.11975663986060926	0.012744427147135258	0.02872877891885895	0.049538121821944205	0.19444486831704436	0.03693567769691324	0.07272066573453807	0.03189626208299455	0.01379578035080566	0.03560701988602184	0.037595801257627015	0.01769131173118727	0.045741840426102735	0.05734444961774865	0.052422717240078916	0.014065341746116544	0.043334763916445244	0.04245599674873073	0.03987687778708578
573	0.09229239106411781	0.044404796331673047	0.02370738931560973	0.012180605007194025	0.028660671767894667	0.01505363341669859	0.01700238868867223	0.049823134962718084	0.020405336960495585	0.10174302024034018	0.12826190001986926	0.09909665520903758	0.006520853685248899	0.02797459958640246	0.011844947324724782	0.042778128785650175	0.07319047552778327	0.0994235295480668	0.04738602051762669	0.058249522040176145
574	0.026038288820645666	0.046582622008019714	0.050475666676471236	0.05443421213763763	0.02243204447021052	0.028853433245813888	0.07512489858556214	0.05200245190106026	0.13092670405622608	0.024852464449744066	0.0452099124306007	0.1581171336169446	0.01804561591160348	0.025246658753818062	0.07789884642945209	0.041891315021628364	0.017617678608095055	0.028892103049365795	0.03388237624139808	0.0414755735857026
575	0.063650811281563	0.026830019877972053	0.027746664310099027	0.02245609218984685	0.07931914222355559	0.038349785589472	0.04211698098499611	0.05920206636761243	0.050918904324584874	0.029553721943236553	0.045797209653384345	0.041789915734693275	0.009557401811368814	0.05004967406397884	0.029049340722259034	0.08769445071675776	0.07535867233283573	0.09387655278248042	0.0955467214265334	0.03113587166276995
576	0.02126171381715884	0.027856823063881608	0.030486646049525667	0.033941320771728394	0.03841657557376269	0.03713818428556436	0.10341370885956931	0.09805504763176469	0.02428543594622235	0.3079786367300388	0.05916451319092621	0.020125903305989783	0.015131914162437397	0.028565089752520475	0.018716917684940344	0.025482687255307526	0.015926707030262437	0.03329887271016798	0.031898684517082776	0.028854617661148392
577	0.02801222630408264	0.021679836035034948	0.02871462255229751	0.033816796723210384	0.03216155224837504	0.04050328043019587	0.058232670629225936	0.01929773509705333	0.01872356184650871	0.11106322954000318	0.023336118555499837	0.07852078926686175	0.03037643591370865	0.125946077618281	0.04487217973260988	0.06611510538170627	0.025412453952888832	0.04549961460063963	0.09997012451643804	0.0677455890553786
578	0.1515744438930835	0.08576518780840399	0.045643475087252715	0.03256937317197976	0.026544794174639497	0.018580522475541948	0.021830036410147823	0.03225278337879255	0.030491026388186692	0.02089140371670627	0.03679613678196024	0.03443605561173168	0.0679000841102978	0.04414794295616218	0.03811261487425541	0.0729120167144976	0.08009258540706357	0.07173920636900359	0.043451918218482856	0.044268392451810294
579	0.04458573533469672	0.07436970359542741	0.03200375373341467	0.04249452800843907	0.02378674448291782	0.03876594140237635	0.032644132276536	0.03670625885221115	0.04411645448933424	0.07762178240749155	0.04855877332610103	0.029103860880829113	0.03166851919938858	0.037986249874557294	0.21341651833369454	0.04493246422936096	0.04693179267100109	0.022133868449068256	0.04676307333882527	0.03140984511432887
580	0.052952424632156575	0.037926748427067794	0.034622539929094504	0.031809509494046415	0.04317146166681141	0.03372917321957291	0.03535307004663548	0.047851486682801064	0.044375253521822165	0.052807141537887695	0.04269922528980796	0.047602103095540256	0.05983480957458164	0.03376203470096563	0.02397297510945166	0.02275418962777258	0.029937473929735642	0.24643643298134976	0.04500229528893537	0.033399651243963456
581	0.022078041284305877	0.053340646228946194	0.03175018731204853	0.0183389586012177	0.06828674223859624	0.012646715413512259	0.06672500771360387	0.11094507681099822	0.05626881480331456	0.09200940319319334	0.03575455493639735	0.04478979290682609	0.0439926311347008	0.11152030528234581	0.01281512205316755	0.07426076378611948	0.017613154884176207	0.025597059978916138	0.041209090626953174	0.060057930810660624
582	0.27020545767638676	0.03405127677820211	0.09209746911427076	0.04346276869564379	0.03566746245174894	0.02917669872853774	0.03538083668365561	0.039391282513057777	0.030241029729022012	0.030748597461101583	0.04727349390373053	0.025933714013035278	0.024407173931571473	0.027992334734121566	0.018595805288335866	0.04218245140476491	0.03773422026643884	0.06273063142864782	0.03791108961118723	0.03481620558653943
583	0.07415678854163327	0.04518815849837973	0.029360480728629512	0.02456581461508602	0.0340915170661299	0.014676679298572649	0.029627121753264755	0.027615096969789876	0.034002375166073545	0.18609119011452432	0.04634478646443555	0.044648108946727286	0.029335185636652352	0.03610061474065159	0.01498171947899987	0.017793283325268697	0.031298116819108296	0.22570877146667626	0.03152135954384286	0.022892830825553715
584	0.01619753048566816	0.026220472460986854	0.11183369241954859	0.17651877385656697	0.03636909757283033	0.0282895507856544	0.0762675088356617	0.06038384007244564	0.04670376001314917	0.03950147294875129	0.03758416654557968	0.03067924260469884	0.02526752619048062	0.06745740110021084	0.02942902487226616	0.028561308612260694	0.02107067341137798	0.02796348934351506	0.0739468086901577	0.039754659178189315
585	0.0438168371747746	0.0461402222651135	0.03779863783800669	0.028559975275379974	0.03418086773271063	0.05967128170272363	0.04060696683910578	0.04872933871168269	0.048102430069225856	0.02942979097315582	0.057613292382258104	0.09722276334759405	0.033278332255082976	0.03914257025418559	0.10095878824512179	0.026848763029815023	0.023356221938323665	0.06535065834770021	0.07939618421199975	0.05979607740603967
586	0.03164572476898285	0.047537257411470406	0.0520955154876704	0.020340788230775737	0.04073777930221322	0.021394417186146528	0.04953651430916658	0.10008651914274799	0.03990987100007427	0.04812560074640088	0.0657698363293533	0.080833725224462	0.04937543587999807	0.04814148394891822	0.03148225911303198	0.020314984504221128	0.022031731327716922	0.06697603379912562	0.032616109079272884	0.13104841320825097
587	0.07937764092277565	0.028948824885958128	0.03762822555649845	0.031943616710915675	0.02662097131465681	0.016892992492672367	0.027196343951704977	0.03997271876895775	0.03754070460849601	0.1954720961800282	0.04148411340515557	0.040853467624898894	0.06474571363937257	0.04234833114775194	0.011143258013640652	0.08557367636848762	0.07710202642163913	0.06461130897541596	0.02641527163274437	0.024128697378229216
588	0.01681137696534142	0.07272080378287225	0.023758274954875553	0.04791908500338019	0.059615092510713306	0.046463269844387874	0.026483782099240783	0.07999607777350867	0.041491110403567934	0.06600847854214373	0.08389300551526442	0.11272558729462932	0.011083292115104589	0.012010508066672115	0.018997442309285722	0.02215612731919477	0.0844788722846793	0.051844286035498066	0.021521599828113032	0.10002192735152694
589	0.036025605664130614	0.02690190147159252	0.05795663635501752	0.04999921290928941	0.08727343391762846	0.019142941981395288	0.09594902352724831	0.08232534004600602	0.025589181886313494	0.05120252149979734	0.020097892377917013	0.04618691218214484	0.012419382302914195	0.03603444662708473	0.0066003056418290395	0.07364316618440392	0.053536084404876304	0.05515693140972651	0.07243515298529866	0.09152392662538583
590	0.07633057529630044	0.043773292441940566	0.0423501910618166	0.03090048266892332	0.056811835980868114	0.025876693244022277	0.025120576281637805	0.045372124988760615	0.042998491525644514	0.07261608262524297	0.04124659119527906	0.09113681127614327	0.013528639316524697	0.058301178149460724	0.0213830910439862	0.03318470673647932	0.0551640317952797	0.09044584356255692	0.04795102138395014	0.08550773942518276
591	0.05848707151333683	0.020183372758060557	0.026067469179519735	0.03256378639717611	0.03790012617454304	0.025696980299508447	0.05556870487504097	0.03513828356058596	0.03976609030256026	0.124757094780432	0.17421296363115496	0.020441867634177494	0.009703121439117064	0.14423036817449741	0.02273380963355053	0.039883224940528164	0.01849770544325922	0.059369031673015306	0.03037765494158388	0.02442127264835213
592	0.031688736986165575	0.025189474718903516	0.029003398829675633	0.02340927279870773	0.07744206134190945	0.01262690154364587	0.0675268576455447	0.11262937538306941	0.0461989550220043	0.3122046665370368	0.031074422898707574	0.0274681013810017	0.03891299865992068	0.026455304338623118	0.02032055286362071	0.013651043260596372	0.020657991783833138	0.017395387637113787	0.036067086904405604	0.03007740946551427
593	0.06090017702430139	0.029939067970810265	0.02570659786181218	0.034048654224420445	0.04654193185962865	0.017589472456173733	0.03725120139086125	0.0360033382615478	0.0331976169471786	0.28911866776359524	0.03337362510772698	0.025589011642820337	0.028337599118963504	0.045607464821784016	0.01729572773039223	0.05403214861548059	0.05562546940278196	0.03324738918801767	0.06800005215077629	0.0285947864609269
594	0.06732119126121659	0.020320351458981017	0.028731783596474998	0.04315203778734075	0.07619958976456002	0.03419755289232745	0.09789163653453013	0.02312203171416878	0.08473408547823308	0.07214855599647756	0.04103739306112193	0.010517793953702904	0.015155047042317033	0.0921465171891121	0.01720011219065522	0.04372792323639211	0.04425020931874654	0.023334785044048123	0.12577846128403652	0.03903294119555715
595	0.02711600723315598	0.021264825798418867	0.03183401954279051	0.028337528479951687	0.05418147820830216	0.06033135078416554	0.030918038237341575	0.2131369105250842	0.029031957777991307	0.11365211567758272	0.0404278389813758	0.05657947477570008	0.02802346176942357	0.031057270149667107	0.037279392793849835	0.02820121360583903	0.026933997558045392	0.0900042312570432	0.02840550788915036	0.023283378955121097
596	0.0260344057128705	0.07003660597382418	0.05156401149402073	0.023522585811011444	0.21768356573639502	0.03532934408710654	0.041918206736878696	0.06466255156816028	0.016686994930028697	0.031918038986886485	0.0660978826578825	0.020692544960288387	0.01429457613453822	0.04594985784351744	0.03462706875592693	0.0171254215974993	0.01708257309745457	0.051177577527805516	0.12465418996437275	0.02894199642353185
597	0.03029588421097079	0.05480466029111809	0.04262476282988614	0.042006636717661534	0.03488673244669759	0.24158776851102617	0.041595610327934435	0.030871554573663845	0.03764176190518426	0.03842292650775531	0.04081061354894929	0.03834493982411162	0.039351341461229664	0.03208565384522662	0.01679825374401113	0.027580220822104973	0.07320865284384473	0.041725951472437454	0.031882923260804934	0.06347315085538147
598	0.010653846532199472	0.4679145698984863	0.01916457513509709	0.038753667363495246	0.0135547521363417	0.03785806066459227	0.022533490927243063	0.05555383345074003	0.016496638114351477	0.008816455389131981	0.07138809918186315	0.023513636903794405	0.024423848296798178	0.050073444049207674	0.037417362256847726	0.022210269530155754	0.012565982920776165	0.010540243123923636	0.02782019586439361	0.028747028260561035
599	0.07594690981395333	0.040082843104408176	0.03144372633983791	0.009235634800025596	0.07097583507552643	0.039554082915990156	0.007760460484338522	0.07046533137011464	0.013899844232458589	0.11733841972933601	0.09362999747066947	0.01505823950190196	0.0164094864645126	0.012793152251153864	0.016502148708319415	0.23616975369612328	0.023637203155166608	0.0701104310059159	0.01822944868898554	0.020757051191262
600	0.04457152162515311	0.03109902214475513	0.015406975322815477	0.03840628358213232	0.045243524579698186	0.13307146688577276	0.1399368282476551	0.01847374115244269	0.031374772473987796	0.022269431200478657	0.03454927148964535	0.06968904116456553	0.008811792875802433	0.0857364963741208	0.05177906654987985	0.0997327596966694	0.0378996757086991	0.015675965501658076	0.05481305876766055	0.021459304656407684
601	0.014019935985431919	0.04879826213749116	0.004943488330903628	0.08327922432325538	0.04320825004982644	0.01305295550350238	0.08021598336315557	0.020206901467102082	0.17918797043462095	0.030999002421500516	0.04589328353059993	0.01918923042626988	0.02398680711044394	0.0802270579807455	0.17243360948805458	0.041757647751461374	0.028724799397595622	0.022636217461222016	0.01821940812892634	0.029019964707890825
602	0.014773971582114995	0.02234928173979024	0.02174248441620744	0.006743009374947175	0.07805787139618008	0.018860473714663567	0.03296985139594132	0.019106943598473276	0.0320950021098311	0.2503701919161758	0.07288068348169637	0.026639831817860272	0.04997285229143785	0.049663174471542504	0.03570340813646253	0.03870173862154809	0.06870557939895415	0.05881273641281157	0.03300364061392688	0.06884727350943476
603	0.0070128404994822344	0.04434315415991179	0.013192106760047374	0.020736207590556634	0.09297190069040354	0.0297544244602981	0.029559276244305575	0.24090832838462403	0.040614678850705306	0.03145276138790048	0.014755246099525119	0.04666245540042503	0.010831271629582901	0.018006951053129116	0.04007954741805104	0.015316816216759574	0.08298612340270801	0.08682632667681485	0.058552130098445704	0.07543745297632361
604	0.038923445886829555	0.28943267926532223	0.058459911249533765	0.05182298815348826	0.015596180731706297	0.010318177062615985	0.02339371526928669	0.007809505797204166	0.05469270106340907	0.02729176356155291	0.08707029300204942	0.03774789906772992	0.028273267077423475	0.09844975612375957	0.018558429616496404	0.01674826679012455	0.0157991305492562	0.016894373849864648	0.020063853391985326	0.08265366249036155
605	0.02908748446383423	0.04871628981155071	0.020903749906002446	0.036283147342194164	0.07672940540725123	0.008649812096701246	0.019529447964327262	0.027217683436533587	0.011552658675452285	0.08037980249293172	0.18522267273230214	0.05485707747320862	0.040394184637400764	0.027922855499006482	0.07202160324709983	0.013331587993082178	0.16908469397425543	0.04479961083842157	0.012311432546169196	0.02100479946227491
606	0.05344919586440343	0.08128834266130959	0.02067035634124102	0.021584571103378455	0.01318886505472529	0.006855951271079417	0.03469239506155869	0.03909841461385838	0.03155654933888151	0.013840152205552033	0.05910595763890979	0.027574154745966854	0.03222666318650305	0.06542411957351987	0.010245119366457162	0.02885181029226575	0.3879434639668505	0.010457237189750657	0.0239942138269892	0.037952466696799386
607	0.07061869849636368	0.023291295211337458	0.03209281762554759	0.02926883147658821	0.04488154088141366	0.07364083835317362	0.04513937716164873	0.008514595310599544	0.04913879589750905	0.05811101016535964	0.0581032599655544	0.07921491414446313	0.013911941318257069	0.16861728666320513	0.030935710233898298	0.022039370209713822	0.06637894474269782	0.08240980768532447	0.019527782186446282	0.024163182270898392
608	0.02283266370366184	0.05345092879269637	0.018710033137929735	0.016841470730145136	0.03469644181495955	0.05102505672222901	0.07441702415805952	0.014147371237771813	0.022540513797350312	0.02413151710901962	0.03546023818686432	0.03066249335777463	0.09327196924231503	0.049669605213266604	0.029504180212254358	0.008192768518567444	0.030752438938645633	0.2648173779774894	0.026628817788348063	0.09824708936065164
609	0.05878305276797305	0.013345720099003333	0.015974274423152614	0.07268208750840446	0.05334137863836163	0.0474079982558008	0.08573498986814193	0.05200103209069495	0.0327175233266588	0.029013604925472912	0.07325432072762944	0.06207995006487887	0.1302310970907175	0.049573302859696654	0.06803556500404441	0.01780993855453347	0.004503357488809202	0.07150057677852754	0.05188592631128305	0.010124303216215347
610	0.040263020596052496	0.020074832267558733	0.03848918661969955	0.04833603663839316	0.04757775389441339	0.03473778275781435	0.02563389783993682	0.026974646662401288	0.08296373980312713	0.03626950534051969	0.022579711731707863	0.030849490455122128	0.018933144156654907	0.017638723957583827	0.01839225528917549	0.0761254439733617	0.03429956341403899	0.0596384812674686	0.3012235997785356	0.018999183556434308
611	0.04639753424534117	0.058558670387336385	0.015205453201667371	0.06886538717140377	0.02236083390942067	0.008021784076133017	0.11115137843736622	0.015621594187042561	0.12246881879208572	0.06892296161789473	0.016876743839778365	0.0659987683813099	0.00890651182030089	0.07069688845705742	0.08860619568115453	0.14136126649931174	0.009817342971032046	0.012659596788570688	0.02448743427934575	0.02301483525644704
612	0.045211450335209256	0.04619768472318042	0.05653704707831736	0.07482199828286869	0.05503297190495216	0.04641702749657729	0.04208300989992976	0.07797393130774251	0.051285140978769926	0.03393221851661546	0.051321133840994876	0.02276823837884611	0.09135771918036577	0.0558588246840542	0.04896051433375643	0.05194742892349976	0.028435693071166303	0.051194996032288546	0.022669960590845098	0.04599301044002011
613	0.0602192374342065	0.09485069430148803	0.01998840037236305	0.037551237840557444	0.042129006918187654	0.047792639432830054	0.04725802794307367	0.09131697463458761	0.09690981510015621	0.06952082143288364	0.029639487729495307	0.02137846264998973	0.006924734590447508	0.06750077335189533	0.07252032191576595	0.05202715063832048	0.03350339786630825	0.0525561310329826	0.01279504581450347	0.04361763899995751
614	0.01826194705863102	0.03269703559264573	0.08532560110273524	0.045370649037133344	0.019721124124439215	0.048398084666058716	0.03712857866379091	0.07101248764153245	0.030415704487051044	0.015047570437800441	0.0220015450167643	0.02870635349121713	0.05015773838452987	0.02730566579680396	0.02298710641773584	0.04525561267679009	0.02405881775871845	0.06994324786729654	0.23034956549439958	0.07585556428392613
615	0.053212821060614965	0.1764397180068148	0.045256040824725986	0.019481332487412538	0.009019774139351063	0.05007643046326158	0.0416004928372539	0.020049373312519214	0.01813212524744686	0.013752518879623744	0.06372743195892734	0.050351106700205574	0.036164546887800374	0.02269423134307162	0.04763467818222682	0.15146670692342865	0.06707144939450028	0.06290201253275723	0.014068983257532613	0.03689822556052483
616	0.11842584595226083	0.008318545612000157	0.025527505342302637	0.06481819441537966	0.012734182334387922	0.09453872731487352	0.07689159172556168	0.017000675897861882	0.0680265628689831	0.031057939324209145	0.02058683509422948	0.11436470417586038	0.03758161047838861	0.026991171083472557	0.07084817946037687	0.06173527034570557	0.07750996132335809	0.03559291383410695	0.006366977016090838	0.031082606400590147
617	0.03242571983671414	0.007534771134946845	0.061351661246140166	0.03754264428712131	0.03830414720093498	0.008221490321666	0.09307047122546813	0.0244677583263145	0.1331957629577548	0.13022414335459453	0.02276596331125048	0.0374443912514637	0.03657500380655614	0.020563221125891595	0.19459127698449832	0.021832449187649563	0.012810488049627497	0.03599419910467695	0.008274821181554239	0.04280961610517611
618	0.037629582407472086	0.05152701633288489	0.026436451186058137	0.02521346353029665	0.02412280973145346	0.069747040357388	0.052319243554472074	0.021825399890831956	0.09365497954024668	0.0323431837205345	0.013360397701653728	0.0403680978754082	0.05693056020679288	0.08935319409582396	0.04795010962078912	0.12760675462738955	0.13009889461337842	0.0024027962910902205	0.030620632974817937	0.026489391741217547
619	0.052721190501390285	0.028532010689011372	0.014070591085478791	0.0415357561897337	0.043056339751456216	0.02041201225117112	0.1047720576545917	0.06679022566743205	0.012687392708208723	0.09044582867113754	0.028386506660927076	0.0313551191330206	0.0646738206570629	0.058115999189000296	0.021950112057128972	0.043717025303298976	0.05212555826028479	0.07837810054196218	0.09370015171462037	0.052574201313082325
620	0.06908714941185924	0.02533198908347609	0.04866505101446287	0.062135841429725655	0.04656015414071854	0.04599876385896431	0.05280001053737429	0.0679443141140737	0.10101274910923241	0.06180916045919564	0.03882886162392203	0.03939264542437235	0.04842003389684072	0.004842686144733607	0.028098263878504916	0.07492315918384479	0.07426532937609463	0.03685676540419329	0.032003648303927705	0.04102342360448321
621	0.04367406684930116	0.042823600779837365	0.08898380829114247	0.05780042718507539	0.05888574881282724	0.008928908298790844	0.063362066767711	0.035886117336416674	0.01817339753942688	0.03142393238977358	0.06653068266297457	0.02153458608920026	0.019352033302184775	0.12874074854467343	0.06585188582631606	0.055687276396105906	0.06231083641142671	0.05582407591818668	0.020519550819032558	0.053706249779596454
622	0.030199058457385877	0.017658466025344276	0.01825106968854614	0.01816899785573097	0.00987286574676887	0.029125806174992424	0.07081192990207918	0.2355332699378992	0.05421924193108527	0.08604566639282302	0.11519181141625862	0.007364328904308707	0.06343547863764151	0.012639195877806082	0.04972506621840811	0.04538281824939146	0.02165312354855256	0.05527447537977478	0.043530952010399936	0.01591637764480302
623	0.04888237693965585	0.013034326278753639	0.009090587230353003	0.03113507480032688	0.07254019675149677	0.05603192811866834	0.008571114514305903	0.05547711648129353	0.07607512548451992	0.02413291328155021	0.03965512295750527	0.05075517361935919	0.04195265758819521	0.030611234726396378	0.03844900973989063	0.043822532610774005	0.0418934175453126	0.029927052364273038	0.19634441240986744	0.09161862655750216
624	0.055588659175236844	0.03372275536044867	0.08667640163498994	0.033274111854447834	0.055821464026423004	0.06181920776321667	0.05389733165800473	0.0031009130849445044	0.053120365133765196	0.05690580805073721	0.09538279399368485	0.057328222447868844	0.008844962511947213	0.027236616583217556	0.05924511803017477	0.05707179890537883	0.08656199660974655	0.006478444123484079	0.0457807755965987	0.06214225345568395
625	0.048383952092494804	0.04225984052481077	0.02885295996488096	0.03548860499819018	0.053468097569123164	0.05094514747181284	0.06136958439383507	0.018027575955523244	0.08518694061108735	0.052340433122361626	0.07768207615806846	0.055044546827941625	0.011681960809233094	0.06589284627545383	0.05373801977557063	0.047244709880384844	0.08197503681449969	0.0696797768852186	0.02896465162636608	0.0317732382431431
626	0.027580929917727894	0.023983601050097718	0.024493000862669877	0.025678770980156286	0.05356629453367933	0.01246436397136041	0.016392480998251295	0.044078676490711656	0.01664279952046181	0.14890347218844882	0.10920668153482009	0.015198407812101265	0.027552320743845695	0.011954855221723347	0.023277077453678303	0.03521328629825471	0.21573152807605375	0.024496112759268197	0.00693437266706425	0.13665096691962536
627	0.04031487018548623	0.06930089046578833	0.031605730092088946	0.05265585043430355	0.016188438459957866	0.04242489020125415	0.036608627836460565	0.014545312928306799	0.03985091270328078	0.03173419737386381	0.008854989919112061	0.03986435228137226	0.03325550167200498	0.027360319077547757	0.03781109325738062	0.1610970813273588	0.20322098468426975	0.043024735030741806	0.01834181096163794	0.05193941110778294
628	0.044197050508000324	0.02152261152709745	0.034870044582203455	0.05267003839757337	0.0537876748621853	0.023103230002046327	0.054098547382624915	0.06354790952057603	0.05946804690854931	0.027880048847490492	0.05191363645580154	0.04381197677065707	0.02801855950085498	0.017725899746875138	0.01664782045027197	0.028830850112288618	0.04052883591399756	0.03179699445377983	0.22134031799821274	0.08423990605891356
629	0.050471665818564895	0.04840421644951413	0.018634798955909842	0.061271222350220624	0.011159594148968756	0.025592093124321952	0.02628974549775514	0.08001023155240844	0.07130330119292483	0.06789810680620789	0.059134994115369044	0.10063468995287399	0.010806490407191203	0.11922063319193286	0.08556821328128843	0.0624379124808175	0.03239504138259816	0.013901058298805403	0.04523319667447554	0.009632794317851377
630	0.07212461990499104	0.05440478633246157	0.06042275968373505	0.14427294474518426	0.007887096624089335	0.020437446117089867	0.04526937654125768	0.01657419685409964	0.03843376574173203	0.00942837791237006	0.05922965297656909	0.026997116053259565	0.028094353039335294	0.09708525961047978	0.06487014318791089	0.060437813856592415	0.11755897034262695	0.023913767123222386	0.04400565462186127	0.008551898731131836
631	0.012702491914129511	0.019200777376291934	0.08329874912651056	0.010524867682650046	0.058174170782567876	0.012700623873793839	0.06296963204162166	0.029057433903449514	0.10566246000547139	0.0398556291785882	0.017237851518972135	0.05534177294295525	0.02387800635180151	0.03197345970355944	0.03465051643005816	0.054901843861991415	0.03579032086578767	0.0594824547485548	0.21605509726747377	0.0365418404237713
632	0.0876489065875966	0.04028484294684257	0.05279509201456385	0.05296861264236062	0.042906380292934414	0.0535967000112112	0.04051356827641452	0.031849194717727264	0.0708357737812218	0.013237108317543754	0.06507886415682326	0.06077092867443881	0.009994519100722049	0.02608226095000006	0.02492458006576586	0.0896096346070513	0.09605612766974612	0.051155496413465326	0.010469644994447693	0.07922176377912289
633	0.10004195186851741	0.017978766739855614	0.031677596161555986	0.03606239255569141	0.05498746351286245	0.035591805903883875	0.05914818427351778	0.03196128079195573	0.08890223789747213	0.04544037412900388	0.008552236357396392	0.06432394178423238	0.012081163462797863	0.13184171587940374	0.10426081021516898	0.04350136814163024	0.04103740545676883	0.030816131201950987	0.02674910633437816	0.035044067331956134
634	0.03885310589355232	0.0827031488451611	0.04016433734633057	0.05831599572702805	0.05370298058135086	0.013502954879714571	0.07578629292525012	0.13319948243334906	0.06390312967327012	0.044223375023465	0.06062445359087072	0.0028350321043370858	0.019829625184967278	0.03928832192307618	0.007505396506475839	0.04881809454873319	0.07022861201258263	0.07769848889238468	0.016267412330196254	0.052549759577904344
635	0.021346817864740533	0.02690590095609138	0.03905450052747641	0.04369431707876842	0.024024118289806683	0.018035636930672432	0.024310122080473423	0.16216840077994293	0.01802800532849072	0.07471162601971042	0.06632326187744886	0.015231454801591514	0.022918599291718193	0.014049780004813389	0.02051191724712994	0.022634481042552737	0.20844745183155486	0.1263876436563612	0.014709689965046976	0.03650627442560894
636	0.031556307417689465	0.11926591423432233	0.027271122424482066	0.08427065851708244	0.03112898370276174	0.049857573640173465	0.06517050171098622	0.03143653409020878	0.03843735594308639	0.025429674368635524	0.029176244892183838	0.08501328279546184	0.019781343914471554	0.0439407534837261	0.04389532706916697	0.059853366686096705	0.060756192199807026	0.03872419553913779	0.03017608863926941	0.08485857873125037
637	0.04068201328555574	0.06964774962462213	0.052495020343474315	0.013210372428743017	0.049997422455755114	0.06256368722176596	0.03990989845623643	0.035110903441402934	0.060741917590832625	0.04605453305347706	0.05931989735562821	0.09029741630299641	0.024139027758709186	0.06574335415420474	0.046517520872756186	0.08725258587697556	0.0580090823268198	0.047309608415942866	0.03129531240827344	0.019702676625828253
638	0.05408676912684374	0.05840635683650144	0.009974831912948207	0.0077947169022072275	0.11823418969189882	0.009651592291677533	0.14946878677509645	0.02711700729578712	0.021825536304656775	0.02340417456301676	0.04111500314437168	0.051839444130853216	0.018271609338288877	0.01613844342439912	0.029757346815577363	0.08310775346603347	0.01659007261967419	0.051403624513507065	0.1214660246340507	0.09034671621261027
639	0.08273120356690465	0.02565629913518498	0.06185862074857812	0.0436583795242006	0.024368843895907155	0.007562746934902171	0.01633033759451603	0.06334145642144197	0.07190010471705854	0.036756386117156745	0.008731515788151335	0.11869360078667403	0.014203601800437025	0.030287935323837847	0.0928684768881038	0.04086271352832672	0.08297640029708761	0.01821075678982746	0.007765401261971007	0.1512352188797322
640	0.08209703142706812	0.013260691902328797	0.06102835211018548	0.10179044303023292	0.021387809649192478	0.02295869972014979	0.05756741654558531	0.01304174719216762	0.1344540123002176	0.046027822519369765	0.06500491536365942	0.09349978516195835	0.023526013155794848	0.05446016515809099	0.048207456700235345	0.037753268981510255	0.049627540052423175	0.022071166465246612	0.0224863233287269	0.029749339235856206
641	0.06579213302264238	0.05882447491276846	0.022490173864389798	0.11705393732194502	0.034787913134859676	0.043860595151628275	0.07555677695602417	0.06511129185036227	0.04416836030394705	0.017579814715474446	0.05298964485441732	0.07668809631451959	0.005950403979887002	0.04294735777755605	0.05774587911668256	0.039262225237921604	0.043471209729741306	0.06742861762050932	0.007197127392265193	0.06109396674245852
642	0.0230097244812461	0.05830869355918833	0.10559182564020372	0.027268338359891276	0.0277222579145909	0.02485104080931664	0.017199701069345603	0.28429851343375817	0.06302244193612916	0.015416291067677258	0.04866008620392556	0.04866233628980046	0.04547514440538002	0.03595658716580288	0.022519849973178234	0.059736854907585436	0.03267401379854276	0.016710224138318856	0.021363229377393718	0.02155284546872489
643	0.05784382919614228	0.021257602121073138	0.013292069453585674	0.040711263894812506	0.14817765896172522	0.02622089148572891	0.08033734988452738	0.03100360783107673	0.017280560519497494	0.02702075553593786	0.03837712927136021	0.02866593619879136	0.04954049479280585	0.007092068440807526	0.025195255375543256	0.012170927774073846	0.051421903532477393	0.03442501399260582	0.12914529868641592	0.16082038305101165
644	0.0438738650424638	0.06570542757200394	0.05960097501515952	0.0929181735244245	0.08585490850982863	0.07589205667514802	0.042624678813511535	0.012164830320176108	0.017945126273577874	0.05677454512094811	0.03771041822504796	0.02004484119504741	0.008088944036887884	0.043625440763864286	0.04489634282594863	0.05570189364728838	0.05518960437724652	0.06684762998281753	0.06421897540318341	0.050321322675425925
645	0.08055555031979134	0.04379422199776927	0.008963334718691032	0.09147744897057282	0.04572561768468701	0.014768294911354013	0.056503993381763234	0.03298587308501917	0.06785877807556195	0.13734309154138752	0.10011152589043232	0.011252660472730673	0.013212250356009614	0.04396884185237331	0.0881664769919094	0.04950802574013789	0.013636806015491814	0.039914670247259365	0.030121100149430514	0.030131437597627722
646	0.018431835342634435	0.008017897939559605	0.010156418116882124	0.02192222834828799	0.014384566175064896	0.019392640024498125	0.035316514194946705	0.1913220328276637	0.008928524149492297	0.2284867605941971	0.10353542793174048	0.06279526927810514	0.01482927845643001	0.035403459326219265	0.014356236424018828	0.028401697292265885	0.012052021454172253	0.12635957918191829	0.022918162375321852	0.022989450566581082
647	0.0461008776932171	0.006797430597111506	0.05805387203031613	0.1064108881802721	0.09221785119357162	0.0570098996205204	0.006760970772809915	0.008381880300182516	0.029999184082912665	0.02906781979735709	0.10636689868266021	0.007522847944551598	0.01416744580605288	0.08170479922554978	0.03211764127750782	0.07488713875252206	0.028723885189758373	0.038327701622399825	0.10638272665345187	0.06899824057727455
648	0.05819154837925373	0.11969661081317333	0.045113695505426925	0.047249174274199626	0.07538993097022903	0.017700493248158936	0.06443324414944625	0.08067865753767221	0.030432600628229677	0.06175809176071987	0.01363198751218263	0.020978132088411653	0.005723599022938943	0.01011197413419162	0.02073862884160153	0.035848130924425084	0.038565626318938326	0.04396980549361013	0.11793869404918299	0.09184937434800745
649	0.01709334261960285	0.02225786348985166	0.05402056464632485	0.07635360017080887	0.06096724297664448	0.01965050650348493	0.031926465254721974	0.02772170492823752	0.03915709275550632	0.017788737717080214	0.06046904304209485	0.06062489062060879	0.018847423557038258	0.09253876321328473	0.05504646061018134	0.10139659821091503	0.08009208259132301	0.055216708687827576	0.049975936410212383	0.058854971994250355
650	0.05084663270941622	0.06057723830011749	0.025773453788297183	0.03655517661540206	0.13431104984589012	0.025503106397942468	0.02505215547290962	0.02557642761828013	0.0401164214574604	0.01673955566967407	0.033793960042877325	0.11397567648339044	0.013797123833416514	0.11224569259994346	0.026133461458416104	0.02290223776887792	0.012219330662219453	0.012645659035046733	0.1011009105712125	0.11013472966920981
651	0.06616014640614389	0.011512508811437946	0.04115395189958758	0.08249596039292333	0.08225101563163557	0.03671424226887442	0.008498385196551807	0.11458848796318234	0.017026732900633747	0.03977948029374753	0.05365515154007153	0.1227468924996818	0.04898685524114745	0.022742582275216517	0.045862721459336626	0.036632630950795615	0.020182644623788052	0.04265968902225574	0.06449805660371734	0.04185186401927117
652	0.04596884926936598	0.023376571040515	0.05456296766838966	0.07211438714881596	0.06305516200402016	0.02219684743779678	0.020910621953224323	0.12371275699935438	0.0371046989603313	0.0926602251923669	0.010369085180964351	0.043694835562301956	0.01379540761396459	0.06588633810797605	0.054791571822912714	0.03418559991506835	0.028544132065784412	0.06748408139415954	0.07543566032051843	0.050150200342169146
653	0.08097904237841985	0.020545851475207984	0.007434953779207957	0.02656382760360249	0.04216143116689404	0.04113986772170232	0.035931630979559454	0.1397724361297286	0.04682189932303121	0.09147243607097576	0.061465827121604186	0.07352372870707038	0.014844129103793697	0.1077751702832079	0.03324473771135225	0.05434603280546929	0.0330225444859107	0.038981643491774284	0.011769110337254026	0.03820369932423367
654	0.09177272735313569	0.011018930646281273	0.14630305117500808	0.14538579784368907	0.04000501352539131	0.019255533759194435	0.027084454458056958	0.010724820876883947	0.035392419481253476	0.040002255866390724	0.049032165018758116	0.04706825931571288	0.047821170427961406	0.07455254413790077	0.027706572464111276	0.03308711537517371	0.0555613252747931	0.04046397151677506	0.024277436404610386	0.03348443507891829
655	0.06566038321049601	0.028398884938831356	0.015028725426828692	0.04192199649739294	0.04402889494745524	0.008942311797040726	0.09026442929013702	0.07826661248180797	0.05587143785001916	0.10253258168770381	0.13446861800944715	0.022030091720461217	0.012208146958095425	0.03319333385800879	0.03513467145965871	0.026540999973302205	0.03253571733450683	0.048889049486722215	0.08791299818694283	0.03617011488514177
656	0.05242791149582272	0.03521803081732993	0.1388528384215235	0.056514786450196426	0.014717584022910513	0.023850330776903787	0.05546445365027908	0.07804812171365767	0.021829952832116636	0.06246647671926289	0.02022318190562059	0.05603751509952128	0.0054935014864509885	0.06324519714103097	0.04723824931651365	0.0730817933990607	0.06252079435881099	0.08694682215844259	0.013168613896090198	0.0326538443384549
657	0.05366559049316419	0.02301018043848294	0.04280312248473872	0.07436848535119489	0.11098629508777845	0.03393280422500382	0.01757180443242408	0.03864767405720901	0.013268377595337893	0.0769224843309169	0.05241322872052282	0.024013873534374723	0.009669741999385214	0.07578585365277084	0.02563436983012889	0.039097465679956464	0.03988643983047614	0.026685664590696996	0.11363376415772165	0.1080027795077154
658	0.02782478904931292	0.01925115813886317	0.0031828005702326657	0.013664043141478396	0.08742074970018529	0.029972438744977854	0.06083911446452183	0.05706726186674246	0.02054564873240954	0.14386010933722163	0.10379699048608404	0.043308440798081986	0.020506570679912066	0.05766510008659096	0.024402569788945325	0.020621349548134004	0.013514800443273316	0.11082703039092937	0.09047952096026543	0.05124951307183778
659	0.04426102172510463	0.023643336321977966	0.10016890352089254	0.1469570986634293	0.014500293280315702	0.02092455819606699	0.02503485842925659	0.08431441105232691	0.018792261327955095	0.052282767414017495	0.07113889788814408	0.04077546634240606	0.022435584404605694	0.06508977428899385	0.04363661873652319	0.03853177275093588	0.05192888087958983	0.09457594014325887	0.01937952076029105	0.021628033873908326
660	0.04540819787986945	0.022392238651768964	0.05836406545600968	0.04842298432849867	0.02142471677820685	0.06346813130086039	0.011842785357906104	0.07120829441432147	0.020068793984733612	0.17814285696669555	0.14403197632619505	0.025673087746260995	0.034437706779536656	0.06257711433131849	0.03311291890963728	0.05641698203971175	0.03653159761245825	0.014136019885839823	0.03585933211267922	0.016480199137491748
661	0.023900431776094026	0.028354695030233704	0.01360945612221391	0.06206101613868532	0.11981292594027713	0.02172332684876447	0.022713038950233952	0.022929256056519073	0.04870845929069894	0.18532655644787133	0.07391850269633385	0.04007402915464248	0.0240276533253648	0.030662120010288993	0.014719944377401555	0.013598171501818523	0.03480645216380995	0.01101955120968355	0.049694890722836685	0.15833952223622774
662	0.13257690441240957	0.02988772503706627	0.012810515426051662	0.056577869969250336	0.022052175586615545	0.05813013922697619	0.04512613699127576	0.06886795077568063	0.09387429457233436	0.041153422973815204	0.04851016857450978	0.0341589209107655	0.03328732145082386	0.08327310460787626	0.06329803806171806	0.08717495603144569	0.01404454873159375	0.029241989067586217	0.02044920512426725	0.025504612467938077
663	0.04042778607557125	0.04073684314601906	0.16191960272809314	0.006730612622914287	0.08196297410865083	0.021500051822981304	0.03756681506852183	0.026978668184046824	0.02180454058193754	0.10122246255132533	0.05520966753310818	0.08465240843535317	0.016056251539433047	0.039190056603864216	0.012247168701617977	0.028064683578336504	0.03263346400465549	0.024002464216872757	0.11318658387697962	0.05390689461971763
664	0.0518769742520004	0.004095226743470557	0.08781890785736444	0.04872238121527142	0.029076457556138906	0.12301685772095539	0.045448870032954045	0.02518356075179372	0.02386607703424807	0.014686179718174965	0.031114278486680295	0.10491352347505745	0.05203979844878828	0.12513467821597518	0.01930765871503764	0.0682318538162845	0.060430613649067086	0.025371659820173156	0.05307348241095619	0.006590960079608335
665	0.06422102325225887	0.045949758751343314	0.008023637273543537	0.08403443877256503	0.026073625296901257	0.026310529197525107	0.06786218397475648	0.06264711820542167	0.07516941446024689	0.02505598938069676	0.02003440583822341	0.05036178876351512	0.023326912498377074	0.06347608933228163	0.054598148429071514	0.060179374973240406	0.0846275147792232	0.0359722622952897	0.021150916045468697	0.10092486848005039
666	0.007655761374743847	0.038436130488964375	0.04864208981681209	0.05212922660947112	0.07083519960187104	0.025362194876579053	0.0251776364919237	0.0380245993500016	0.037864655276792905	0.05938037379025916	0.07400284529725794	0.11036859761410146	0.03453266243974389	0.02545494173177882	0.05206997652678938	0.012378801137839146	0.02360799515441106	0.03816398759343578	0.20525877804313494	0.020653546784088622
667	0.05208030151500974	0.03951877205363346	0.04441021634461607	0.011781132021150479	0.056391288442629556	0.03829675609494673	0.040030166416566905	0.0977333493800411	0.03616592490472582	0.021849095251825094	0.1011972916311408	0.04867258793196605	0.023170648097055893	0.025090029812058004	0.05853420952571703	0.031358789037844906	0.048425062959813255	0.06094115508778471	0.06667654968184557	0.09767667380962884
668	0.09314762247824224	0.018000228717088403	0.013653878391700038	0.11043752821655144	0.044320650685546595	0.028042959697704744	0.03702506252862348	0.07106550176107602	0.022659892151780447	0.04916515020407244	0.08155899198136	0.034425750794857	0.011757757662803922	0.094193527734802	0.004623535239528439	0.08416237317249814	0.05963763254352991	0.06512430714935734	0.050187507252364164	0.026810141636513247
669	0.018540157836775147	0.02989148124100641	0.050255008848536446	0.06215182044882157	0.0477189717900338	0.024713627479073675	0.013394358303517725	0.05717404778218265	0.042382897850144874	0.2688062679498716	0.01891162548791312	0.013591412360317546	0.028082439442424417	0.030206330251766236	0.06849887313952713	0.014477939267721365	0.05874264445169251	0.06911486653075193	0.021286263715235555	0.06205896582268631
670	0.03449208029006081	0.03446642414965749	0.05260072633927346	0.022725913341097442	0.10441841826210718	0.04221265922159525	0.041950680793214304	0.08557979413771884	0.010945933639262176	0.05588254832063823	0.09140609943404204	0.03516523627337857	0.04346190874161867	0.03682692227316263	0.026885749019618186	0.028164096201677067	0.028105245527633355	0.048062516251836274	0.12132239201788914	0.055324655764518886
671	0.045827200852162096	0.042642792328983777	0.01687916273460955	0.044248769547652285	0.025531168478816493	0.03811865702131973	0.02097620345798724	0.05093848052396515	0.019909243891893323	0.03268428928666446	0.04354072254413331	0.13429868389042104	0.026284227229281747	0.048573568270986286	0.04127663595495632	0.09641558208820618	0.1456654892668497	0.04324924194638385	0.0381132565315565	0.044826624153170964
672	0.03213205892299603	0.021411916814816138	0.03657741030238376	0.032823869220957584	0.05605921648735467	0.05686076696376503	0.035257075742261314	0.06122404827965144	0.03296302953280947	0.05276317331923899	0.012612371794970378	0.020792585980432543	0.029209030954670662	0.08254725273617758	0.028216645002772225	0.04219273103595518	0.03813229925056428	0.03482903871279805	0.25096937343135894	0.042426105514065754
673	0.04716974270377667	0.04166420458870754	0.0384898914723314	0.07179541808880766	0.1308195961254141	0.015218401895008176	0.04653693769536663	0.01468827159753055	0.05460520524837562	0.025395272542134428	0.02820498263294544	0.027444409823428214	0.016291279055751746	0.02762539828081762	0.06124549480400364	0.01651273280414209	0.044350211611910606	0.036520169270466925	0.12653591129520303	0.1288864684638779
674	0.0576694893010476	0.058069491707257906	0.0512524223049552	0.0401953156327924	0.00878709211001141	0.018548639295006435	0.04672077742749682	0.031295357432823294	0.07285907600791432	0.03100210069010878	0.05699674254356919	0.04576007990400785	0.004688457342201848	0.046030053766477286	0.06483907446321227	0.06035009732710708	0.1694455955351469	0.05709332238293821	0.014943432184799132	0.06345338264112609
675	0.022965093017459796	0.03771191000511039	0.07949207054983468	0.027290837345677454	0.060950823533458	0.03484187490598585	0.042024424017532376	0.18398054016842133	0.032743462717322876	0.13640816710909318	0.028205336156958877	0.016875924188913902	0.016144769930138	0.035140605023165926	0.0556743438760571	0.02401636622692766	0.04140556921287977	0.036387737128933874	0.06066865298683355	0.02707149189929537
676	0.04033282397468897	0.06459938380952908	0.017600844025060382	0.021838101000668166	0.022508343482992025	0.06400053747579479	0.01982311567977743	0.0989852105518569	0.024243615599061782	0.03129493452529159	0.08827744444514476	0.034709145367450366	0.023422769499652985	0.004139103191229426	0.022997767170430193	0.10562220005033243	0.11754581601924015	0.15144434145659363	0.02479252900844928	0.021821973666755652
677	0.0296899922863009	0.058025537004905876	0.016035824406465313	0.021951298204280274	0.05774659950706627	0.029536086019612866	0.055211625447242715	0.03355902642368021	0.0555584514809952	0.08733798112663438	0.08530790203074665	0.06127362423672093	0.006545103858831743	0.0857476744232449	0.0792921189531268	0.041467852418535074	0.040531676160701795	0.04564952082384842	0.07761800870882185	0.03191409647823787
678	0.042098136158266394	0.030557498060990354	0.08845394984310923	0.05196963131928799	0.03457117803702426	0.04664834309950456	0.07206449611754356	0.029769512360721853	0.017398718624578747	0.03142590602141031	0.09445047886349027	0.037695159454019335	0.013596903463769792	0.04834887764271918	0.019352124984967814	0.02504600228409693	0.026825252474277885	0.025654372179657065	0.18792089668892742	0.07615256232163707
679	0.017581376484170994	0.06387555772458457	0.02327335623202089	0.0359746233542452	0.03551169775909686	0.03229321733058425	0.04436238766775725	0.0871886240582124	0.012777513847138057	0.12877880576462478	0.04825237938207912	0.1118760539938786	0.1018220408731715	0.031245435376149898	0.020892468632969344	0.04344454674395943	0.07582362918524564	0.0361904501370812	0.021795126072808885	0.027040709380221108
680	0.0194375854489787	0.052072525442541	0.014428798493210871	0.03832278902630528	0.09328633477370255	0.019413095990405225	0.07358671099069486	0.06627280585588631	0.0475312270336442	0.023915408041531715	0.034861801338262305	0.0652422702121849	0.023379884417863504	0.024489950109854483	0.03690580178436448	0.035351453497087716	0.04558867071767668	0.0297361527098388	0.15589559477707654	0.10028113933888987
681	0.06952511351283985	0.014768035581288886	0.09869241340192317	0.060043162138882146	0.06188383032998771	0.031261279151026965	0.09149928895879315	0.03677313648388866	0.033653671733495975	0.02408029355955209	0.05166437839303795	0.03474680287045221	0.01744939942587385	0.04183443633237646	0.041623685412726895	0.026277284027565885	0.06333144337404986	0.018961198088393208	0.01661250802061799	0.16531863920322706
682	0.031988683308625435	0.08061480803799877	0.010061798962285963	0.05428231833030907	0.05250930491538532	0.01544226180248192	0.020814862504344913	0.08689683894834457	0.06060936779253372	0.048390664534580866	0.03959884448277478	0.04709041957411226	0.028553416798590046	0.03459290381252669	0.004851161008386012	0.04040775265668692	0.14650416000661218	0.0529973000212503	0.02209724123076673	0.1216958912714036
683	0.04172160090945656	0.010361303580783047	0.04066567630248207	0.01707332499868222	0.05631444276360244	0.013268683030481745	0.029212250968698	0.020334248571976344	0.12357269210788911	0.033394326332332	0.04027200798129102	0.019150355350626248	0.043061274030634984	0.08472778552181158	0.1359165779569476	0.015095939689380312	0.03317732579524267	0.0160177349688678	0.09715957207336429	0.12950287706544997
684	0.04037071643971199	0.02660062716801511	0.059279374399098764	0.018314352086911262	0.02499956643366937	0.041208799112985466	0.059952250796442424	0.09093866083133645	0.07599128250862669	0.058680295895638855	0.055827826812812065	0.0706644173366663	0.03388320350031278	0.108298610083471	0.02005429991680281	0.05356082339985801	0.03483020244515941	0.04911675023527965	0.0330470519239192	0.0443808886732824
685	0.07354739114474036	0.061739783762563456	0.016149051126292203	0.027983408911903172	0.10094316483968564	0.023755345932840198	0.03337639089270951	0.09502560564153163	0.004318240619505648	0.08600396132023669	0.08577949342492061	0.06172389523945675	0.014303661498824985	0.02565520986187109	0.011133645651669223	0.07071212449833049	0.04574321802397671	0.0351223643326354	0.11884504750024383	0.008138995776062362
686	0.019767431584036137	0.03163018894088474	0.06013072854475483	0.011556802403096773	0.03958757386104971	0.013965197402337126	0.07519812757995199	0.09450885819654761	0.013900120182222744	0.05656865399669829	0.04714659101699317	0.14178016421715978	0.007347748504476357	0.04588521433976082	0.022060366546714543	0.031853624717758953	0.07816949442227573	0.06026321101060006	0.07586981334627638	0.07281008918640426
687	0.02463909925395742	0.03718112471550271	0.030668332866549332	0.0568362477454169	0.03571472171965895	0.02754726336788871	0.030198151486582565	0.08386280767402343	0.01671323140339024	0.09034227965020086	0.04136284590179889	0.06966805951512152	0.04013287068263629	0.03914394772953741	0.009172614151992133	0.039614121632266464	0.048634100389491716	0.14299408734366303	0.019094822767100384	0.11647927000322099
688	0.07372813529686574	0.02014890215893517	0.05408263445967453	0.0461109183071611	0.05819284251503169	0.05110936420718611	0.021631495872735648	0.08231154648491433	0.0144405056158921	0.058774000627894056	0.06013905632353734	0.01849081745636209	0.11215081949136875	0.03426227186666132	0.016756861047063237	0.05467016748296638	0.05292953851278478	0.0637706733861453	0.06946667756034076	0.03683277132647955
689	0.07769703433174817	0.05333611551715455	0.054865189263461255	0.02174439136412469	0.10507461235248657	0.05806662057072033	0.030882401893700204	0.02199751140974198	0.017876769860995647	0.04492080628165984	0.0463167397404986	0.01335879345532442	0.017449472501810316	0.03589365756210462	0.009501201994714291	0.08590536342489437	0.08368931697302313	0.06612183381036404	0.11501561611313277	0.040286551578340185
690	0.06359103532216177	0.034139508770668556	0.00929597035654895	0.048425576065369805	0.04542625513100176	0.0653490937556328	0.01730924574790281	0.04755347690558025	0.015135928528614584	0.08930333407090575	0.14694771508521098	0.0404543039180933	0.07019708537436667	0.04616798351264642	0.015599152208253602	0.06103575616443099	0.07664563691391107	0.06960534740731056	0.026270166013418878	0.011547428747970446
691	0.12974279146215847	0.054646079006635546	0.031954999085352515	0.07101115633754466	0.030885025636622435	0.04889109798628475	0.06469778681004497	0.020208867224451893	0.046019012678776526	0.050227976283498385	0.06349534426316869	0.05171781569511453	0.012448040817687522	0.03968671128930157	0.010721147854937038	0.05082689104046087	0.07678064519944669	0.009179862002286375	0.03536632434796488	0.10149242497826166
692	0.022300026380200542	0.07552381093961187	0.027943237866897987	0.011814257906506805	0.010877976337603547	0.08321744534460172	0.04603474670215177	0.07030145628539392	0.04501557195864451	0.05371257134816389	0.06905547979949096	0.0422642066912502	0.06658487230872641	0.06052453687518465	0.024009814679863035	0.07509796864217813	0.04486256228813468	0.05672679387382027	0.04178402292683855	0.07234864084473659
693	0.0827079428590443	0.12350958495122015	0.01660490823044517	0.032276245697604886	0.10302815638215236	0.05217827541449612	0.04439045181912065	0.06834403770733911	0.040276639737461005	0.0588678645411067	0.05521967348161618	0.036298122648902725	0.00817761895408008	0.05039825491158727	0.010621029585940767	0.06363901863232736	0.060169541817863874	0.05171980952719407	0.0248868738335076	0.016685949266989655
694	0.07771225958818555	0.054710499116543625	0.016272352097107354	0.018940453680270614	0.03294052766094786	0.061349994522651045	0.0643437357414396	0.0585025486894451	0.014260027134047334	0.044318908579248396	0.06329649043424294	0.054292299626720886	0.046214427403957294	0.046007470838295324	0.013512654421946695	0.0889161113526383	0.06081063695633958	0.038803038653098886	0.05371189893120105	0.09108366457167255
695	0.049338552080334	0.056880774110704684	0.025168935720911095	0.052511939409047116	0.05833284748469364	0.033454520032097125	0.01775931887152689	0.06681811888068964	0.03759156640791813	0.05755346994365775	0.040368800618476544	0.0506735642007415	0.023487023557336752	0.04785867122766646	0.018060620852274882	0.08436445134391518	0.06296941642659824	0.07383127559385694	0.052166624181613136	0.09080950905594029
696	0.030928558908488675	0.05213469425291629	0.06302448562484247	0.060242541445555256	0.024835358934359158	0.02980614260076255	0.08346650633228644	0.023632647578724283	0.05376215809939563	0.027223784140064794	0.04111710846218209	0.07107156721004163	0.043280766482704965	0.08213457360386403	0.08164359034511094	0.043269281243194437	0.02386882745070132	0.03398131093769848	0.05035170089299183	0.08022439545411474
697	0.07008045434210779	0.07820970429854221	0.017355949500760463	0.020400731919194327	0.1047234859873676	0.07045144666691298	0.0028482193247569717	0.08284720217508504	0.019385833647784175	0.08878900080037175	0.03738755238371352	0.005731573634699356	0.029992597668605937	0.026984963493222044	0.009437120189325507	0.07907520626474686	0.08278502623080836	0.07144234825613675	0.09215220216038159	0.009919381055476803
698	0.03091143062385905	0.06338013016248617	0.005253143615395763	0.012106090267281166	0.08744169158876836	0.06818135613799409	0.05540195923047617	0.07202565121278152	0.026813296431198938	0.05656600683579824	0.08599853352518814	0.03172093419326216	0.03189187717209006	0.03193207633656711	0.025947051247608863	0.055800372359752395	0.06540813951985998	0.05038644111770194	0.048819878371343134	0.09401394005058678
699	0.040773664474214995	0.046216406889755646	0.04067444780145656	0.05832982791978982	0.05034486708357515	0.07268657539321616	0.10036276514994182	0.01684098755835238	0.034321409212639396	0.02803441200846895	0.04822433429121653	0.09780036598899815	0.01587934770180411	0.04212863573193779	0.07009853740263268	0.05732225608704765	0.04694310101388305	0.04756984733020695	0.06139617857618836	0.024052032384673884
700	0.05180285324666069	0.03077800394532018	0.06615885309854523	0.0896598870999356	0.062388869291126844	0.06513254803440359	0.049647277405741146	0.043817038343593614	0.036924923570904024	0.04598208039364211	0.04237447888916876	0.03343146746282239	0.030805705337970744	0.04247204646372282	0.044719193156366945	0.04655836865734182	0.08808272594202621	0.05036881711652222	0.04076791989424358	0.03812694264994147
701	0.039111128288819276	0.10908883347228648	0.011274038906226106	0.023522148159157014	0.09821613017732582	0.04755496610666168	0.05053548519390591	0.09649972048323957	0.014956130137258675	0.13374396315520332	0.03237384825864039	0.01450630106878634	0.007754970649050457	0.007535628917443185	0.004078345615662464	0.1017659494413247	0.058058494123695244	0.08517259018353308	0.04031711294521683	0.023934214716563425
702	0.046173328987595255	0.05179099467272275	0.05106454693234837	0.0559322490110603	0.05597151728582068	0.037906545872757824	0.028773814778368205	0.07896885586639221	0.05610998164373313	0.0528540070325786	0.03685159661553758	0.0642250619888787	0.04300847090350251	0.040056916821687515	0.06264293448076902	0.024243218950460953	0.0636249172499362	0.05118135667076453	0.04401046798835898	0.054609216246726704
