# Supplementary material for: Mapping mutational effects along the evolutionary landscape of HIV envelope
Source: eLife. 2018 Mar 28;7:e34420. doi: 10.7554/eLife.34420 (PMC5910023; doi:10.7554/eLife.34420)
Supplement: Figure 3—source data 2. [file elife-34420-fig3-data2.zip › results/prefs/BG505-3_prefs.csv]

site	A	C	D	E	F	G	H	I	K	L	M	N	P	Q	R	S	T	V	W	Y
31	0.05671780729490806	0.017427136344600223	0.06516025529752474	0.05715051156740649	0.0676749544426865	0.06039370782838662	0.05010589866199367	0.08863973055860379	0.05300913784486072	0.063085681383584	0.03537199648422865	0.046846091069566866	0.03842450213273748	0.04397939568320694	0.055220220070866015	0.04397243549631782	0.051953350065505194	0.040580998838275796	0.03732055837764212	0.026965630557098313
32	0.03976032966052385	0.06489348376529343	0.05310258817805041	0.06661869550365286	0.010966346333387072	0.06428805299555593	0.0392957590183588	0.03775328341331402	0.04424109548570469	0.05037665389066198	0.04658985939827433	0.056035780699813686	0.07642169603630547	0.053187779235999315	0.06373111940886789	0.06658615247301988	0.0781031986738108	0.0575188687550154	0.009127225796271241	0.021402031278119005
33	0.024539832308657146	0.01987685597060924	0.043480750569825456	0.07009254664898411	0.03933299988594777	0.03995839808575388	0.05465573014147706	0.06696241583850256	0.061816189849390434	0.05937980488200491	0.05862554155395807	0.05723956871020687	0.03969711561354944	0.054659554353437945	0.03735707048047847	0.046633308360350324	0.06196129259613422	0.053663601244654725	0.06519421374438068	0.04487320916169669
34	0.04165561390904941	0.017769502247331245	0.04619720216293366	0.03873943311432103	0.06605458643407311	0.09232381853370618	0.04750514201197339	0.03805134451880097	0.04169476725483836	0.07420901714493726	0.07544128288077828	0.04110141370637176	0.02515528655358156	0.05987506921257707	0.034097259101544646	0.04315129443973892	0.03794915182582838	0.05107201408561424	0.06585239332396406	0.062104407538036456
35	0.009520802551495223	0.048193045210840356	0.016921914030452352	0.01652664999400042	0.11185254865096847	0.0400078323496007	0.0580274076259819	0.009448391004461085	0.011677614061284812	0.030394464816725492	0.06501144959950346	0.007996224576192607	0.008052666032369395	0.014872190388593077	0.019393242570777756	0.012344707506697427	0.031830478345780136	0.011776354856395343	0.28894203778138244	0.18720997804649753
36	0.16217643665970566	0.033718739853013664	0.04240822095760339	0.011834807994254088	0.022847097646881382	0.006085523592944126	0.008332445944827554	0.08827134299746535	0.00826876711301424	0.006988538283566293	0.016126472170043538	0.006614772639939798	0.007809972605818446	0.018131481302947623	0.010569234520950495	0.020340555820286956	0.1443045123364632	0.26151428460612874	0.06155003771089339	0.06210675524325213
37	0.1543670890134245	0.013138917754450771	0.01207001267091895	0.010327816755284831	0.008874958129336242	0.12515419520196439	0.01620089230118623	0.02052825931416477	0.00776928441039662	0.015486781509800603	0.013664159967824161	0.04085927999720107	0.011479601376932658	0.009388546655321225	0.0037075663896504103	0.17841459415553054	0.26589945237653423	0.04151273581394593	0.044185869742556255	0.006969986463575653
38	0.051420799339459276	0.04168813873270857	0.05326977166283734	0.05749023965682549	0.03465291949858979	0.013897994271441666	0.009904748342073014	0.08617916748681403	0.01079247732868203	0.05561387179292174	0.02699277649909817	0.04880941834473466	0.02242930407575983	0.02420792593079219	0.01056436553803118	0.03631509818600418	0.025318373624038146	0.34241772013602023	0.03860054261785761	0.00943434693531082
39	0.021349168175941794	0.014040302897840615	0.025709870152796067	0.006823318902861763	0.204506121050015	0.0162202372101796	0.10381188257455003	0.03657452903874811	0.009270853631815092	0.05853583686362159	0.042126942534858776	0.02707296994374558	0.023812863675154103	0.0064285294054674536	0.015429590658613511	0.011968276695163088	0.012531393128130461	0.04051161809985624	0.07359231886530376	0.24968337649533737
40	0.034328490597205635	0.03271447699862653	0.02720871412531561	0.010859651498911273	0.082611184612933	0.018773063172454744	0.047629832919549975	0.034915022605327806	0.013016310044744137	0.02137629842747665	0.04339705927023406	0.015591062996078616	0.0406417269543842	0.00970288617223037	0.021525468454296755	0.022437772042243388	0.044444603749857085	0.04352637329768511	0.08061731178402558	0.3546826902764195
41	0.06663628908050342	0.014876283169850353	0.03118642140667231	0.08656872542364244	0.02216797294408822	0.3255079013267057	0.012438848591479978	0.03811145375384928	0.01769584847742056	0.018777356108264847	0.05110317653136349	0.012106568095292553	0.1307911477256899	0.015853325956374828	0.0751508367106177	0.0054412479523237535	0.012131467165894057	0.019545112593328834	0.03452080373506215	0.009389213251575601
42	0.07466610497900886	0.09433897609407392	0.013302702359967009	0.03624644721844619	0.015674077568912297	0.03641592008260854	0.02027100579177329	0.12705313426390605	0.03679003279718546	0.01142772282138401	0.019914536065835018	0.01277164079132277	0.012668650870405316	0.028339960199141267	0.005997812226402317	0.006759739537411513	0.09904992823132171	0.2802299922184544	0.05070351554982633	0.017378100332613715
43	0.015587288928759267	0.03243568608292186	0.012871824429254164	0.044419065121856595	0.030744199848708395	0.04490412638488466	0.04017979784125193	0.007268720897148677	0.016629149924101135	0.03193710414089651	0.06381839826678473	0.022539320342966455	0.36437582426891596	0.01762316533419816	0.018868797881581675	0.05208148026758637	0.057696425540449965	0.03337962385828531	0.06136555046534498	0.03127445017410323
44	0.10171428210560841	0.04977659194860349	0.005122555428509024	0.04056592458184612	0.012575828697387615	0.018240918774292014	0.012540842655791393	0.15126320800904905	0.19491973075787014	0.02108087180312072	0.04170487350667872	0.0325426451749895	0.004288701318796325	0.02127861941525277	0.021130025713191808	0.07845734739565743	0.016721657078466932	0.15147616285800544	0.016227426071849755	0.00837178670503335
45	0.0101448307020979	0.10683256723940031	0.009752583799752607	0.010093997648935826	0.27179428791901195	0.023951066930376366	0.017129324132930872	0.0062718493158613366	0.015782946558139842	0.00980826070646355	0.018251436535419965	0.021310236000392682	0.019720412106973225	0.007021970421272072	0.0151269774396408	0.016636308665420582	0.0060461731191339425	0.010347455129169302	0.2470972547675281	0.15688006086207879
46	0.06896590443997962	0.025615470319707526	0.07362417221584888	0.07290926336587847	0.039838366380858845	0.08180332146760125	0.04339207635556102	0.03378311859975694	0.06016702145085005	0.048283001590934606	0.04653435496300753	0.07732460432792872	0.0017619508573938933	0.061571569606066974	0.05893511982055138	0.03750758675291429	0.03907382596996354	0.01870146653694928	0.03336691840301228	0.07684088657523494
47	0.09736086073991884	0.004561664605788455	0.09605630422732633	0.12021373585412969	0.013113815928467082	0.038005181617796896	0.03166117946606362	0.02923867885154263	0.02749504563731698	0.014773394825702507	0.022647043141205993	0.038220392920154174	0.17670271791287268	0.08056371783788642	0.026593608288563324	0.06484519378593934	0.0729751371191511	0.027354082412865036	0.0064952173139905586	0.011123027513318326
48	0.09875524697676284	0.04520665130892279	0.049786555973619515	0.04705919219403452	0.09695645469841946	0.07863629015565443	0.02643169131826188	0.044624384385074066	0.04640191546164094	0.017345066473622526	0.0071369552953758925	0.0033687312994255124	0.019641316766262584	0.04383101372389874	0.022096758637472597	0.12306356838141792	0.1088697330457213	0.038292411214403695	0.059760483984667226	0.02273557870534153
49	0.06408557472384716	0.013245782111751134	0.07185278157586242	0.04412269286455033	0.07789887880185006	0.02523720802552581	0.0646062887230652	0.08682194115199442	0.05672137947376718	0.0432865296769281	0.029249807608658848	0.057598486878569236	0.039624716473101396	0.0479524543265365	0.04164953041268483	0.06721285797331186	0.035903700906385665	0.0609556931319145	0.037226404146147626	0.034747291013547725
50	0.09553376009327105	0.07001074497900653	0.020984265277318396	0.04238189492692815	0.0309801180713907	0.08752907071772305	0.011957562896332673	0.0756597831302081	0.012835023850260103	0.008381892982998393	0.018321264402726023	0.02865622627042458	0.09224016999889595	0.052041496322577596	0.006712477646884675	0.0867558813335364	0.11709466357453369	0.09273247875415494	0.034290215117638294	0.014901009653190696
51	0.061194340395743084	0.0735436802857262	0.042332905982453005	0.010143723937006783	0.043561163843937684	0.03751592539983519	0.02686810565212004	0.06836690952447794	0.008251002350547399	0.05025099616044806	0.08730633489727556	0.019410237261803673	0.068063623197413	0.028205996592450065	0.020553614495641737	0.019027462434811775	0.08534414416269358	0.1262395896684048	0.0749654947807472	0.04885474897646324
52	0.019460081925127957	0.10457018228688626	0.008290428682865562	0.0155493412963418	0.14861676214348685	0.020223424274123596	0.02343187946324855	0.07580541662907182	0.013609458116826055	0.27786121239974343	0.03103187634198517	0.06077850748478818	0.010618073424582179	0.06315527204220613	0.012033984492114866	0.016211429117844466	0.020380339758274635	0.0247630529007475	0.01716079407365622	0.03644848314607873
53	0.03190398197021069	0.03848943571227515	0.0074744324941899525	0.04249733273400189	0.09710958850159283	0.005797901182952743	0.09029547470956764	0.21706370607094727	0.0047459813774485314	0.06273853350193224	0.07115050946277923	0.018894111743211515	0.013299604732069724	0.045084961433058866	0.010733378077189763	0.004532360975899412	0.017117362832414953	0.025149358480833054	0.024692789939188633	0.1712291940682359
54	0.012929146837656589	0.4296034154097861	0.05593816660494697	0.017484611082985203	0.06829303096089977	0.0666243541808016	0.01651896257111491	0.026799871420795783	0.016704655291024828	0.009810057014828868	0.0349887029845086	0.016239690568158455	0.010772206053582315	0.015163044170011762	0.03811854011543384	0.01439024620691622	0.035256154601382046	0.03019834224434787	0.030249612317115013	0.053917189363703245
55	0.14899968977377415	0.014050742886223164	0.009177908341952746	0.03647544569273784	0.023410219590180612	0.07893217386032059	0.018575469583576684	0.16516581062439067	0.00700351298305703	0.014645939273958943	0.08137685837387013	0.02947089293452072	0.003324394697840396	0.006954915172760917	0.023128400125001617	0.10442395381396959	0.05400157089194361	0.1319015215247671	0.03687343319977471	0.01210714665537876
56	0.07396125907492174	0.13857493615518668	0.003905558555484761	0.030471620857998732	0.03220008579605439	0.021348483167306108	0.17683848110694403	0.036003956257606676	0.011514847956849726	0.017727386878740477	0.03402344691769439	0.036613815338017705	0.013818170971584443	0.038972812916291025	0.009504796910844947	0.0755300677027621	0.07650877788060248	0.04048237908279661	0.12812958238526798	0.003869534087044991
57	0.02662343793097187	0.017937152723963366	0.048728190976257524	0.02144219099327418	0.0605612038156537	0.049704195402103676	0.07344435627040771	0.040946804509269366	0.10087614704610057	0.0675357872983527	0.06391629687353644	0.01933425760973571	0.02292853039098746	0.046813422627463214	0.05572557559135163	0.07488135823904635	0.07475215465930911	0.03463519331309773	0.03157300111999004	0.06764074260912764
58	0.03965567331355313	0.02416437712150535	0.02518619727952075	0.0473397557549875	0.13726307428686638	0.030830537658070388	0.04787816707430136	0.07580122145206407	0.008589090365197685	0.026733245450916307	0.06155587888670547	0.07076727555991481	0.04497320356161315	0.036616709444603636	0.07223912464421839	0.07457079623799276	0.038741103635278364	0.061789009919672094	0.03578610101514471	0.03951945733787371
59	0.03537864007497551	0.033114044082835865	0.038432634870335776	0.05210441999759784	0.0238434472879687	0.07183330007479771	0.02801105653114482	0.11775219332261236	0.044862223580786724	0.04790639658056997	0.06905749604550379	0.07168834802774036	0.04005639373389149	0.047375251342266736	0.030793775731620725	0.056254438723298585	0.05045972156503581	0.04168269159806415	0.038579806135097205	0.06081372069385586
60	0.04687178088921388	0.003123016166871919	0.004600621427084311	0.00620053132508859	0.12885076374460594	0.04704966279243645	0.11952484167209436	0.05070917951405388	0.007519949595753962	0.05577589445407414	0.12292300894350398	0.05612332422266686	0.02705610199397855	0.0927523974254035	0.010949570964962596	0.08118239892553847	0.02485756634367605	0.03628218180582062	0.027856410522271044	0.04979079727090089
61	0.13060549608871433	0.018640948980908574	0.03220233773944626	0.013365037368585289	0.04643021938629846	0.03727060936908019	0.0952891244016924	0.07163495050012728	0.008042451519556062	0.050662155370671806	0.029494584017571556	0.015921829752747106	0.05664207890684237	0.06368533211029871	0.01198160947727185	0.07728188616154229	0.06723355791451455	0.08629673933533698	0.0464450809288622	0.04087397066993175
62	0.056121767801207305	0.038638102972520995	0.03884376469821373	0.03991288622319811	0.04068212013650736	0.14680007759092267	0.04228066712511731	0.03838192831218114	0.018391513879291624	0.0449677877571866	0.05586026031527062	0.05755074581928868	0.052083008633186344	0.06955439212843881	0.04574559609836534	0.0433345958532876	0.05465606871061957	0.02888317127967906	0.026710530713563288	0.06060101395195386
63	0.06830000878722695	0.018838520137115976	0.06733730087554515	0.0538916230840093	0.042838073709488445	0.055506792392580995	0.0408467363641732	0.048679564764483894	0.057213359658180744	0.0262071760389977	0.0573521773550865	0.037786554484755826	0.08098055233446856	0.04609952857543331	0.08496039100349718	0.039486318063723214	0.04741952222876282	0.051424191921302806	0.03825477978374962	0.03657682843741785
64	0.026197702705777266	0.037318273231195846	0.13953543533458135	0.1066532093307329	0.00910421404983967	0.20930697061071227	0.0160805782262289	0.008923999404380819	0.0330987224944512	0.010947449060812483	0.018246003260612015	0.18844889772048215	0.007760539953844336	0.01856952969388038	0.0026649265213680275	0.10326244814104867	0.01927941947290568	0.004034532399432813	0.029599618873326437	0.010967529514386808
65	0.0372540444325596	0.019228234820086572	0.15054983127769345	0.05565009923515074	0.07703045789799773	0.03823646280673044	0.08204483164042584	0.019008572521437738	0.04418137536212811	0.02408383220231308	0.05787505963449496	0.06257703126971521	0.009670605173281572	0.03977711579077646	0.02634299689549898	0.043485693224913635	0.04411995218120638	0.03352298007432833	0.09114033220700325	0.0442204913522579
66	0.12350678834053083	0.0059408689990143124	0.0064581941262454815	0.01752500819290238	0.04782419459070632	0.05798074094014298	0.042505157956710185	0.1184203334220037	0.0032688502245405596	0.013479375879812596	0.01862971197831676	0.07871073742646302	0.006882998074262884	0.10136237551932516	0.005226461197973758	0.058072274928440686	0.09176982090948547	0.06675410791151301	0.05135773612742521	0.08432426325418463
67	0.024999322220763814	0.026742493142130296	0.10971515250447085	0.02247607637336066	0.16531552153787965	0.036998404487104716	0.011879540235355347	0.019151671702994616	0.012127177092507643	0.05094964578502859	0.03739700916492549	0.06503455620380187	0.010307704326893626	0.023654174837539572	0.028697906685945317	0.11999264497308339	0.07882143373624652	0.060123421298051836	0.03626448328222649	0.0593516604096897
68	0.048172603999497556	0.04924122878538535	0.019471972345902897	0.0208179375850475	0.09515745083267782	0.051901648927116614	0.03894339117243231	0.19222144683885925	0.007725318955142948	0.0817065787200605	0.047516716969168725	0.0388781547164412	0.014988707986642728	0.011175572237061194	0.025676807886835837	0.013854149935452793	0.042926041687314516	0.09890062950590454	0.0454797391026689	0.05524390181038683
69	0.10800069840511596	0.033166190597176716	0.020846793512683724	0.02210918319097974	0.15498739852376736	0.016693135693248675	0.017537297674217366	0.15028154858723966	0.01917997615651934	0.03793715251502315	0.06286578528055603	0.043816672188271115	0.004524895770017707	0.07616675466825673	0.03283917430669886	0.012253434157236237	0.008343300584524541	0.056684953997403524	0.09811394567857384	0.02365170851248971
70	0.060508822629919426	0.021357108259590713	0.014429353408766884	0.05928310611150456	0.012696119080999492	0.042896599904487076	0.13041719295571846	0.02885043490976363	0.09099779510500612	0.041194697833094776	0.07200404646458138	0.0672853245127984	0.006438367241486419	0.06320083571574621	0.0029959557556983006	0.10308915133444106	0.02369854116697395	0.07102706359040076	0.056602649352020605	0.03102683466700181
71	0.06113394181892879	0.015920870928212497	0.015258217574437058	0.09004927680319745	0.024524608226131117	0.06420976261729812	0.03422316994745579	0.05237857934588367	0.047724507970538906	0.047306574665626044	0.008462891780322274	0.07029988599928691	0.010532758408213038	0.05471130388709436	0.03576244484541371	0.03613736982401202	0.08375310017561331	0.0904627047746829	0.14901823697393216	0.008129793433719898
72	0.0608145105889782	0.047167700767142856	0.04795573587447575	0.014330394792493019	0.03207501650433707	0.06131913606514393	0.07327882121459972	0.06107320308754678	0.04767993268389286	0.020111715542947172	0.016310424136235773	0.0604333926976731	0.07358110218821973	0.04337836091026255	0.09983642887222971	0.06335904817605637	0.0358118384089306	0.0893117361050673	0.024131345393750916	0.028040155990016604
73	0.08290102419109183	0.0565606049272077	0.018980352827110577	0.055546444488227494	0.050478697285424264	0.04896887096772691	0.056491362031983225	0.03740626604149589	0.04829891503221719	0.05028891087898418	0.04727699108485501	0.053520424859548756	0.03942831380485481	0.04321287429797718	0.04704662708779081	0.07980068928195468	0.056238064431017094	0.03369791979082464	0.04581659665113023	0.048040050038577524
74	0.03274143086796965	0.33405761646501236	0.0262254993699698	0.024346040113357136	0.035794951548538664	0.05197064536204288	0.021163793946471512	0.019546159868226616	0.0290507215463798	0.026373921487895507	0.03642681489836257	0.03460433744257436	0.03163839100112366	0.020214174735679828	0.022718415473562664	0.036196877918121206	0.05781864421862451	0.03430148826797354	0.05234669562164885	0.07246337984646492
75	0.03953459243177391	0.03482087512868118	0.019997246408901714	0.04929066405796015	0.0248392096367851	0.03772370952748761	0.030383892068553034	0.04163903191911005	0.013452707660304415	0.041541126023102226	0.08059267862170777	0.021632849882612822	0.2044089007620085	0.017023181622680975	0.03342706310752939	0.04314102097266615	0.06118058526879107	0.07454317854056378	0.05101391688184838	0.07981356947693176
76	0.06511019642865842	0.029031392244915754	0.02032493905363673	0.01617920162853825	0.10272672835581331	0.09379141522717736	0.015786306736032832	0.02357464783344885	0.012361084395025559	0.10124959994837401	0.12586727562732614	0.034892239395199726	0.13364320624664225	0.01029639315409826	0.011178432126657482	0.05552444878476245	0.010920469035211301	0.037925321846322385	0.0250129156502297	0.07460378628192924
77	0.051966722538848514	0.04496466489876092	0.013250807824113081	0.02342896806876436	0.10621062137719184	0.038368607712740414	0.10002421018509075	0.10954970196095301	0.028727842046725124	0.046971767018926726	0.03815101880994291	0.06903249074126422	0.02525385100694616	0.05299464638359624	0.017260729042357502	0.03373544009008217	0.04744313747190219	0.08684540150602578	0.01740021966616061	0.048419151649607514
78	0.04386800870974274	0.014945146876486149	0.05224385769941552	0.05454800945333414	0.05697905159310234	0.035196551225321095	0.07559808370568906	0.062239131448426875	0.013687458072735968	0.11182358129018284	0.039029671190322225	0.08589510864063783	0.025495073960482353	0.06990329602503113	0.06216530892184381	0.023300514215908688	0.06145736815206849	0.02318617556530084	0.029405198870167997	0.05903340438379989
79	0.04908815536304676	0.04660837762535938	0.03492657626899222	0.02422898056649062	0.0564866764211705	0.04767309011704797	0.03560563964858326	0.004544545789280955	0.01570499043249469	0.0802735960776883	0.040575734321035575	0.08765804894430747	0.03136564721068379	0.08007986732519244	0.018727342762060634	0.040699502228558476	0.10361036529283017	0.1248152760574524	0.05099973906483385	0.026327848482890492
80	0.02863022851264511	0.028878187450349035	0.049203486148261685	0.06820867320163233	0.08322965223602892	0.04612942105988112	0.03095823853424002	0.05515075845490419	0.035800519063457416	0.06371253233545547	0.06815227762701558	0.0498003170663216	0.008011452430728892	0.030137645870060157	0.048309930521620144	0.03856098362418719	0.02422351171345367	0.06063557354469922	0.11466124631530304	0.0676053642897552
81	0.05536468980718994	0.06676075856891293	0.031345770487292916	0.07759391016409545	0.037143762664531746	0.05327100212286185	0.014028977731328916	0.05300931210952212	0.04900904757666439	0.0455667957853766	0.060344129699442965	0.05845876944325231	0.044591263785896035	0.07211740606820993	0.061764119005776226	0.04212574299083642	0.06419910249410432	0.06337974293461594	0.022335386573494213	0.027590309986594737
82	0.0815370252508056	0.0419732201487704	0.05868444415352092	0.04593238296290982	0.038992420224443505	0.027094137272840078	0.02646572887108351	0.05060540003979698	0.05368854153133343	0.04704598392149683	0.05262069174943209	0.03847509810836746	0.05937836223095772	0.06313818935746202	0.056452540887873985	0.060693338986867004	0.06116380717143885	0.043947744949458536	0.051766797627811285	0.04034414455332998
83	0.09751841491438162	0.02379924713275617	0.12591532442119668	0.14343545877171995	0.009324926805717533	0.074991636183641	0.034970665919316204	0.021534955691007798	0.011476205671352322	0.0156671726813794	0.01837345936948111	0.04881591862507521	0.10512485728289561	0.06960584097641824	0.008804182879499228	0.03723340358940293	0.04215580457360069	0.05032382717942911	0.023647881949149598	0.03728081538257955
84	0.05715061354801828	0.022513562331594385	0.07905350536222394	0.027867463603773308	0.02658596073528239	0.0880179532754174	0.03674930061472595	0.06240963492816994	0.023049155954683063	0.033073673393685506	0.05727691063002437	0.027176537184111282	0.027600660940972813	0.0771699146461366	0.030238028301521995	0.053586387435290615	0.12601401346223506	0.0995015557639742	0.010608933768829322	0.03435623411932961
85	0.031636137618282795	0.025258421791485512	0.061599480830448944	0.036997044205768416	0.10765637757009569	0.019351527643039088	0.048810813411214043	0.03995724952688346	0.08789779818399349	0.03700210665277414	0.061228919665984816	0.058481153738407655	0.07878981019511815	0.08826990525925457	0.053101001707420936	0.040488244690925976	0.006306392055233473	0.049349684468579985	0.04847625836770029	0.019341672417388576
86	0.0688423729475315	0.042389497598884406	0.011947971727454971	0.013548261503441381	0.023204968319247808	0.01893744114392405	0.03246085004516981	0.11528880092912738	0.010168419005942338	0.23484517766287755	0.04390312559198158	0.026095174126608292	0.008549531786962357	0.09473392778944122	0.01941196497622339	0.017229699109914814	0.04576276264894447	0.0937002134563435	0.04850713280400031	0.030472706825978833
87	0.038472049220705774	0.019655606278710384	0.033239556189324906	0.05789421323820983	0.06498083935694768	0.012989807501274984	0.028512916951790545	0.03588551403615596	0.0854077150809367	0.061042904014406575	0.03656989722198379	0.06497736324397423	0.11181136419231531	0.040889407897440125	0.05150740294250554	0.05185732387838598	0.060601434521815135	0.051533281782138354	0.045998267113184374	0.04617313533779384
88	0.044391309344987376	0.042996521961082876	0.04139956084169033	0.028813397327283462	0.044980597908706614	0.06229235866638617	0.07123979382838264	0.017999661182373977	0.010419424443689021	0.02588937307795954	0.10836943570050553	0.06472989742700162	0.016247995042620113	0.09031706652741188	0.11944207824218754	0.03295170562461108	0.04762849371895411	0.056589825234872035	0.041037294671146696	0.03226420922814739
89	0.04378920798164962	0.03418130239965908	0.010465328650502578	0.03096382188048924	0.06368764804653833	0.012735744164454582	0.042828741432880194	0.113270852100981	0.038726221775152246	0.019137535854331766	0.041678703159801475	0.009780400474473379	0.008868263103367406	0.020387173373973982	0.020325083935700143	0.029833401925475282	0.08714707475904127	0.14155935500725128	0.16771730532902657	0.06291683464525057
90	0.04493393353967506	0.05047307687446123	0.007399144361385036	0.04299689287587211	0.06189396892774262	0.01409944094871762	0.03307415320061814	0.05448244259037086	0.10624396821389184	0.044214068260344325	0.030995716278261806	0.03716910255149652	0.005741868104545857	0.01989409979870308	0.08131913139487355	0.03805144734561809	0.03983019921859686	0.06877050348678493	0.06468219345077397	0.15373464857726651
91	0.14627713994503244	0.0367630081966087	0.05129621434883353	0.0669224061747502	0.008702720692063709	0.0335911919303634	0.04524675060965807	0.06856072659821949	0.008783452060268118	0.06649286702175011	0.029017925308975942	0.01289275367335093	0.023846034944457722	0.10509502680987944	0.006397456002466261	0.06267996975034809	0.0501330620045182	0.06657041176975222	0.06111892742161887	0.049611954737084546
92	0.06258902460354877	0.02834331370243736	0.0893423159197797	0.0630467130309726	0.05124458536667755	0.0229390374819507	0.05737274798489561	0.06701922529158597	0.08636024117913241	0.04803740403316528	0.01619601471583098	0.029333474673966152	0.04558620182513747	0.06346935830841945	0.03333400464612996	0.05131560868310275	0.03469924423030014	0.038230840605830804	0.036361878757394474	0.07517876495974189
93	0.012963426114433187	0.03288508413186964	0.08711077011127966	0.04376224172035921	0.24810862172954062	0.009676072931206077	0.020594899299634317	0.021432141762044454	0.012405404913591557	0.06812479672490947	0.0909387364819841	0.024408493316757714	0.01739607258815467	0.019113488381895992	0.038279819975954324	0.02986099777857222	0.013482199943439082	0.012075568266143564	0.1400519033981869	0.057329260430043244
94	0.030824418827740504	0.02391743184791302	0.09615434862305636	0.05044279759717347	0.04940943903845721	0.010444623321149529	0.07070043161531243	0.014203031228359583	0.0343243926838252	0.02414849735958671	0.07107718514534743	0.11892541091730498	0.021277440815030333	0.0557024312432746	0.04997247849041765	0.06702163364516073	0.035826006424261425	0.022618411587316898	0.0801614741312763	0.07284811545803563
95	0.13521939480780854	0.034564928631744485	0.02067044073533304	0.04968164173925911	0.022083339594229152	0.03894553735718324	0.00905944848927725	0.09140648330094316	0.015164835784889865	0.11621245915343345	0.11235948388547709	0.005942676387855792	0.0201532813348802	0.010633509572801922	0.0041693755247135715	0.08521063797491267	0.1015810279899315	0.09127549578345401	0.00842058740407082	0.027245414547801175
96	0.023341714711496347	0.037830907881518626	0.023423600659710053	0.012799437809658438	0.19282668172907758	0.034423758869709935	0.09350171716094458	0.011303039827512308	0.019135421521542798	0.029072332317354413	0.07208542550349842	0.0668369070663429	0.006252700616119971	0.04398726185805627	0.013725265486774203	0.00969319306006839	0.022521862867405956	0.007511738569138903	0.14723018073469343	0.13249685174937642
97	0.0927400586640225	0.02397943209676871	0.048737649901031466	0.030048540270583568	0.01009415638322086	0.02798419384773449	0.09173215243691807	0.019313935278252013	0.04609932657276985	0.021811014333086128	0.059636410105630054	0.10803814627004818	0.006474810775910416	0.07951850846763617	0.04504189163719794	0.09619839631707613	0.037546371441801944	0.03810852694609175	0.013705324519718747	0.10319115373450104
98	0.01716333242151528	0.011156433681716977	0.03900915115151722	0.14093184034578557	0.012213876575891512	0.03143348640603274	0.028696247306299744	0.03615479949360742	0.025158820097641855	0.09701936054899583	0.016700776467099353	0.1980180690717615	0.007774376533649691	0.03382847707573121	0.006414460719457881	0.09349470254646207	0.08648263754636118	0.05047128704909878	0.016520676598388597	0.051357188362985584
99	0.05152498022402557	0.010221717631364112	0.05562301241497581	0.01847091710297245	0.062209342658978026	0.05342518679988275	0.0805473506353212	0.041466860344438826	0.0722266784459077	0.036423737745753616	0.04388827068793437	0.054750931408778174	0.1060853422732298	0.05875557450903324	0.032383060061444396	0.052191433533035216	0.07430792971368412	0.0218496551148836	0.013303677448983729	0.06034434124537325
100	0.0405443602509235	0.015367294041281085	0.01853202149559382	0.01871993812822117	0.09553887393465021	0.007689299571895472	0.01743430320576342	0.08171431598451025	0.037664922418609956	0.0697244650939047	0.22279877567089976	0.009472681023002378	0.06352396120184059	0.06805392228720632	0.01958061509088195	0.009351421766068336	0.02226788075013258	0.13616440409023522	0.034736063337413386	0.011120480656965926
101	0.1676375840656427	0.05161315369855428	0.04110373978603827	0.012126395973840465	0.0420253797813529	0.017124702839899957	0.010012966477220647	0.13865631882886376	0.0071586588385434795	0.01104194716866838	0.11561788553974651	0.10966706538217663	0.02741776968064633	0.006426627601665376	0.0071476111313952245	0.024652314301124134	0.055248970175657	0.12667876157372282	0.014065317866867178	0.014576829288373968
102	0.04011320954263981	0.011587468229889453	0.0690174939675055	0.07367484455275643	0.10360761194044826	0.026104809611409898	0.02983799685825927	0.04722878944591949	0.013174598693057527	0.050418585112633564	0.10466553078103819	0.027920703250809583	0.034311468243455934	0.038901421915229835	0.03644512508018983	0.06254953631213968	0.052438515654260325	0.08072257137328095	0.06850740692919444	0.028772312505882053
103	0.1436017750509171	0.012148508374348615	0.0382625986556619	0.03174520189625911	0.03919203352871422	0.08183441786975046	0.06827510451638169	0.006847883240519356	0.023403298017789717	0.029607691671521504	0.06890911500447566	0.04229750873832387	0.01086223033132125	0.10981581004589284	0.04018583353031803	0.05829545585429521	0.05267267590805277	0.04214024490885047	0.023431940350628185	0.07647067250597807
104	0.08092673332293052	0.043038426345990095	0.01943281362095307	0.03435752707818742	0.03048600541001864	0.005465724117411469	0.025456502940449495	0.07828114941610524	0.01377217390075673	0.16093770751965988	0.13970894046289936	0.01527838059349227	0.010294488822567834	0.025034624579282475	0.004425655292383413	0.017239172513990896	0.10260106612950903	0.1271852809832049	0.012302118855390924	0.05377550809481639
105	0.06953970256002968	0.010545172444717487	0.029720797799975156	0.05474390285770652	0.02475204063417643	0.009956825488912748	0.0943833031774087	0.040933335294551454	0.05081524195027963	0.07051707328110003	0.02653693078190907	0.11602335260558445	0.004885028264550242	0.12205603610088452	0.04183511122595047	0.05635920832651622	0.029615448996424664	0.012403007916235276	0.11411063671142858	0.020267843581658635
106	0.041145675111411296	0.048401092873523385	0.09674223260437395	0.03920021100344488	0.08927973897424073	0.021498259770183027	0.05340295635561826	0.060045471853614	0.032408193712801674	0.05129225979249314	0.06644753127984068	0.028638213101869543	0.0015869136930973325	0.04522556308693693	0.022177144329533573	0.024788626844274794	0.0457528402209773	0.07592412144407497	0.09710181765978322	0.05894113628790732
107	0.022039909488730355	0.018877877333910477	0.31551556987273854	0.027301484634726297	0.011344929503452951	0.12488469430629627	0.06680758472401943	0.007348929406618973	0.010808780070142942	0.022921093722862197	0.05356470463216952	0.033116818645487524	0.006224633711309591	0.01316913550292092	0.0048721443659744505	0.05050532124561425	0.1533102282569357	0.013463480249320307	0.024201738299551634	0.01972094202721765
108	0.09420560817574891	0.06051934735636095	0.03790316999851836	0.004556005761956531	0.010823240106728107	0.007243946983905754	0.0795920938425877	0.12369443196545028	0.010347412916659466	0.06319087235663265	0.07142586498530606	0.02165053409365159	0.0034803927938790373	0.061102752484203826	0.02016432960034242	0.0905864896752139	0.10454419222295205	0.08628022896996995	0.021599231252914484	0.027089854457017993
109	0.04885866008749301	0.035998068336609235	0.0591140910649253	0.06721721344043122	0.027796570268073754	0.013112332019450071	0.07801885416889022	0.05136268178547387	0.030927473552631465	0.07692375305736265	0.04126162469113844	0.09427792722997974	0.011142590947461183	0.08786095527937748	0.05066871407560291	0.022941004912140083	0.03118653337765088	0.08013989197217727	0.016604344641234742	0.0745867150918965
110	0.06706011257011467	0.04725735938404383	0.07712172222598201	0.03740032213878137	0.0413676740256723	0.07458422824423365	0.06264629128372277	0.0426236609609289	0.0436175054246094	0.03110696744710023	0.01834397787280873	0.04835792127471954	0.008916276503140138	0.05711081066824048	0.05135201851527802	0.0629913646929925	0.08258519733713961	0.03767944649434115	0.03382356854959055	0.07405357438656014
111	0.040914191565418284	0.020491065576009188	0.03592073283222091	0.045461576880205225	0.012265945118189668	0.011958280722855168	0.13650250437314085	0.11661951693714911	0.043071361665266907	0.137865764147768	0.04942505865720634	0.007636009568369897	0.006179650567775948	0.11827623665160288	0.0022719721381689317	0.013544687423443212	0.09519105530058482	0.0821897576049532	0.016296762085426825	0.007917870184244625
112	0.058803114532944914	0.02197679738812623	0.0036549930241151956	0.011501685318405756	0.17511985180195538	0.033376340580605644	0.0156563543421786	0.012999571008153549	0.00848415026209167	0.019937883885711154	0.11732838975733298	0.03127217256971673	0.0058455088245128895	0.046194070266862446	0.012650270679791327	0.061790816786315546	0.08393435169781187	0.07778571549482582	0.0804176872031418	0.1212702745754005
113	0.07956707548048698	0.014165047714579753	0.0773875694442797	0.020728497531302657	0.04815256606702564	0.041575226295631616	0.06903837408941946	0.011618799067363232	0.057522298733260764	0.04373036218617302	0.09429377889263645	0.014626993126159166	0.005894252084722985	0.11509779737134677	0.023705420583397665	0.07740645344968339	0.10970585654321992	0.050564393451809776	0.011546346375980851	0.03367289151152023
114	0.06987789187865213	0.0614381453293983	0.11343215788495027	0.11314346465292267	0.012170343982524914	0.026686313556042233	0.035290932546146694	0.08614124103707026	0.046318770329144845	0.0129859761081832	0.025921927439512098	0.04345515469384576	0.009155287672789248	0.08235296635725756	0.06089538447907013	0.04438945970464197	0.04355023313194344	0.0274899751242452	0.05177597468928108	0.033528399402378034
115	0.17414910855425064	0.021626082291311733	0.017909755403490657	0.028444324459090762	0.09926957946697168	0.048885916522878256	0.03488306394611245	0.03319484354810627	0.020885901215733853	0.02258982935373398	0.07463806093977626	0.04590747053214991	0.007843863038097674	0.05206883673984073	0.07655950479478545	0.13832660407439837	0.03741593998881516	0.02360723070071702	0.020099584476645418	0.02169449995309372
116	0.018968972248599336	0.013043573394514672	0.027518857570363577	0.030706119408302483	0.01668355368643078	0.020943590639404142	0.027452533214536924	0.0745986871104861	0.0505025497114578	0.22336651574969277	0.22691483027944923	0.026842639374168697	0.007096407610924556	0.014065986017208968	0.024473455775012785	0.035751544425819216	0.03281703037287307	0.02732946350809478	0.03594909889348606	0.06497459100917403
117	0.063054811249433	0.04504921813367774	0.06117988852480382	0.13727999862378612	0.02502637913851878	0.08291137322049583	0.05468716055545678	0.018533602979785475	0.05761518023864202	0.04436082727283237	0.02392730013220609	0.027765537269281385	0.0047819820956242366	0.07550371764515901	0.05777402958559052	0.07039217268487567	0.04810148958705864	0.02254442044335975	0.04968454254268353	0.029826368076729216
118	0.08562154653441485	0.007198167503430956	0.00886909534890072	0.044533201476559925	0.10131333039172156	0.03382332362013423	0.004067051077330906	0.04425826555331118	0.004506766959985327	0.00506106218858055	0.10443276580286556	0.011603765737210333	0.07100830959466889	0.08138910942099972	0.0014148105042033532	0.10270564061160047	0.05135473263243277	0.0890216209823502	0.056827688092167865	0.09098974596713062
119	0.11024608409254706	0.14430505047168915	0.014097473169552179	0.025484666210608624	0.06815416627341865	0.025582439043924148	0.059337189721256164	0.023897681963472736	0.018834484980748373	0.03577746413953572	0.05783874054071884	0.03629910588256097	0.012681366755728042	0.08707072733920236	0.03491938437160547	0.039543675493334124	0.024225809674156978	0.051700176882345204	0.1010661939746178	0.028938119018977415
120	0.031071229367424975	0.036150701482055875	0.05952130889616612	0.060529133768742326	0.029143634997072853	0.034727705647106234	0.04571856008989467	0.03846563401651537	0.06443870993126292	0.09564393986108369	0.05549843425655864	0.014186831820681936	0.014647386014770114	0.031669006897753205	0.020055423854695623	0.031527546448747085	0.15065255694178353	0.12275733258623929	0.038145383373558	0.02544953974788752
121	0.0300265795958482	0.07699138496160522	0.007318826743695323	0.0990929630014708	0.007939784839816067	0.024458186431035506	0.04243952729142685	0.04348992166064153	0.09848931524228255	0.03616496273950838	0.040869596841825645	0.1297710120520537	0.04465294012666403	0.047712003687391896	0.05695001867039725	0.10701670248706321	0.037827573170944706	0.052432174571494974	0.006901760706444469	0.009454765178389689
122	0.04376020049279837	0.017402224621020035	0.012402050758020498	0.02086868334335113	0.01879416623468462	0.03992543038240124	0.011613730405517164	0.06954411482592635	0.013105155462253031	0.37099835593086594	0.07969976754971372	0.0638333003696759	0.016653247768450643	0.016494107389328532	0.01845118141426819	0.0129193115757801	0.03915842494641434	0.09669336378272245	0.027746473155527883	0.009936709591279881
123	0.07236754545273165	0.04130171566147342	0.013146553720725134	0.1353567437937195	0.02681193765479636	0.06390525069399464	0.08424873681668825	0.02377820366596982	0.030374689155942904	0.049907461243235356	0.05027019713010723	0.06098091482042742	0.010672982112381406	0.04189008955334907	0.04837126966900506	0.061817020755020415	0.1063568854031764	0.03508906425275011	0.015322057818855395	0.028030680625650457
124	0.03624008679650307	0.02698762866452493	0.1543268859528089	0.050440124215408985	0.027803275432091486	0.1051176724636307	0.05950684966210947	0.013320039166034447	0.01739574783195938	0.011522177564435524	0.03004349418865022	0.10700740140806875	0.06434677597536995	0.05739359146526813	0.008707574435050344	0.09268535940314597	0.040229024919208836	0.04695240328852542	0.025954590714376464	0.024019296452828968
125	0.0158963400127055	0.06327996823083434	0.012779621892431904	0.019163613879784266	0.03500008229305068	0.029115726307977444	0.07965974980326664	0.06753513814864909	0.013344183508090097	0.367554378005306	0.04802696805380844	0.018593700833852582	0.020850788013799734	0.01128248585843093	0.019312295666713938	0.010632385023727799	0.03182437026082094	0.03267499831100207	0.029117015448912167	0.0743561904468354
126	0.03186092533007638	0.3854498047266544	0.010739884887361162	0.014396967850236624	0.05863618243501746	0.041872340932362806	0.04302264079332809	0.011035992140799518	0.027819143296768455	0.02955891194109794	0.021101777745469372	0.013801671057205379	0.02167236505678032	0.05987191191991907	0.024636041753794972	0.02156332376902193	0.03015815820667727	0.009693897034147381	0.113583180855444	0.029524878267837465
127	0.0711948396922556	0.12984814629156646	0.0179608650143514	0.011137359478548967	0.008889436583636827	0.010843178225396261	0.0158421769903249	0.037773493254244964	0.024748894594713272	0.04210145487510911	0.02434172248087742	0.03382457370794118	0.00797556973471608	0.09337760078905756	0.0983677934974045	0.022756532907622435	0.11625170394387588	0.21015720761184675	0.012917304192353249	0.00969014613415718
128	0.03708702105534008	0.038189855571296526	0.014385822335700725	0.03672306166177012	0.033759871329936596	0.05123726440929614	0.048504481712583467	0.055374819533047376	0.05808279620245651	0.04307154923121471	0.04271886806110676	0.011831157148971346	0.007328219195075141	0.04804437776888392	0.017757678598297737	0.13149822134981648	0.21337247573407295	0.050794806480648054	0.031155775867018558	0.029081876753466802
129	0.02547779660870335	0.020662835341768323	0.02058889142495144	0.01903050669229329	0.13149067508374895	0.02424551073164753	0.01023844478935641	0.02547992330708838	0.04450673578316637	0.22336073097051654	0.2177712305989358	0.03010966324013416	0.02615980691733899	0.0070754443112788085	0.019344241035579437	0.009190551393510452	0.013861791874103992	0.0341823558490825	0.038070304261442374	0.059152559785352936
130	0.036092714764481205	0.032536475448385775	0.054630029232127425	0.06180050286080858	0.03207858547590537	0.020060253272872846	0.055834372950764086	0.09273344720148799	0.0383490395586052	0.06369182348242279	0.07125906434727118	0.04636185594343298	0.005349092838612039	0.05262949284947812	0.0495063079578372	0.04478576206767476	0.052615518918285115	0.06321481810287943	0.0468524873145789	0.079618355412089
131	0.017441028262805223	0.34644005810618733	0.06227179733328438	0.04295460020614698	0.04499046219685565	0.0357209556486381	0.08794806498821037	0.01914151764429865	0.03790259414897403	0.03984265239252969	0.026555468803498006	0.041341272301925705	0.015084032062188172	0.03459204644738707	0.019554127746911072	0.02281665108522163	0.028929133173292473	0.014345231983955858	0.03708410696086951	0.025044198506820093
132	0.11598682884523441	0.005223231405118355	0.0213727789974447	0.0646307419146681	0.09211400238285644	0.03844886949719421	0.02670961976742474	0.03632439781384481	0.12428836276368843	0.054639407561314315	0.042053488418839755	0.04291808027954184	0.007475449170063881	0.037957530597774576	0.09794353662433347	0.038828439193023125	0.05884728586637119	0.04878157613562216	0.03249272109641051	0.012963651669230955
133	0.07950698313083547	0.07180249706537536	0.021707368398441083	0.023151988504923754	0.034071256858220246	0.03875712644270064	0.027243841747842435	0.10227355448995153	0.049040796131651486	0.0470138945561304	0.058373829244032546	0.04748853156773472	0.10789792527842772	0.029197639157720938	0.04513798368581243	0.08030926007493977	0.05457753598017106	0.029208835001208536	0.04513994039511704	0.00809921228876279
134	0.011051676247453126	0.012425722140443131	0.018318121087357076	0.009347160348448937	0.01484004259110815	0.02591440600455113	0.04719938426366187	0.04083827204639345	0.06483561202541471	0.1650513972562781	0.06857746245653608	0.008188600183951667	0.13484474976314464	0.043902584643755765	0.008294986603752193	0.019111474486192593	0.0898728674164546	0.14748543846591392	0.030015553768342397	0.03988448820084647
135	0.0477728413868432	0.09512297633141568	0.05854566017589936	0.06437761930585843	0.011993796334273091	0.04329652318014878	0.016264251468737962	0.043517680479794284	0.05663486101183487	0.060291442557272465	0.03935074641691469	0.046941477814730646	0.04307492189199082	0.041117020738009005	0.029434056046087488	0.04079347162919772	0.0345874009839373	0.07021307795290342	0.10157143540823517	0.05509873888591561
136	0.023111422014064766	0.05317466081546287	0.05273545339993756	0.07317551191988342	0.031143756232604288	0.04050921659728287	0.06036049091645142	0.06405334096539944	0.07447023779427642	0.047683429431518855	0.057795596654558266	0.041143162581655957	0.04125966864835018	0.059856311611239006	0.07216161169084628	0.042744944336983386	0.05532704464318629	0.04309275806243768	0.009432089782299004	0.05676929190156203
137	0.05554285909841167	0.035223106623513266	0.05063728390099265	0.022081539006176886	0.05938150573697052	0.041515847559574624	0.1022768949725854	0.03681815605259795	0.03425139736217288	0.03174188279542298	0.03404354457901787	0.08124269356418344	0.030602137374841094	0.05617692609820744	0.07675703943260408	0.05758756853435248	0.03661756312217719	0.06124723790987109	0.06241016158630007	0.03384465469002642
138	0.10452115637077428	0.056054980378363324	0.0661727397762723	0.029287060186629573	0.02052850230502519	0.07685733920927737	0.027269157690893456	0.04904101945895856	0.03173722390799284	0.06678367458126395	0.04797499066241006	0.02776257484917862	0.021112508281974265	0.0400363839196541	0.023498374318955628	0.0700229407122428	0.09671037290165586	0.05338519840728164	0.04649012248812301	0.04475367959307317
139	0.05245093057717487	0.05908789127626096	0.045505193617132976	0.030941430268869603	0.05523328592613324	0.08913700011683666	0.036292508948865466	0.04447818657023195	0.02655209072296235	0.06884277429162491	0.06819684908626379	0.04230475523791913	0.02187703737940627	0.04642869217483742	0.03753526884893537	0.10378512691153002	0.038173688462739455	0.06534812698018343	0.05304342026489227	0.014785742337199858
140	0.07149730068585887	0.06439788845976127	0.04957533620201457	0.05745793401538733	0.050292000942469876	0.03514110759725229	0.03433021188014388	0.010331649838834476	0.037912659443042285	0.04856777335261581	0.011699264345248366	0.10097480225426608	0.08487833076252484	0.07090512384762518	0.05574705547332337	0.04488115028344273	0.030397110521981664	0.054161913917720066	0.04377600882102721	0.043075377355459826
141	0.060276082565652526	0.02279635848076136	0.05058477879792222	0.040766931392101365	0.04519330066801282	0.045075633452045995	0.034093750205043766	0.035598568680985716	0.07050938432591343	0.032196111736369076	0.02029314926946238	0.10222196516075012	0.050239985241458326	0.07763822552888536	0.02312364691482353	0.08891464611026724	0.0639076858370929	0.04412174822139401	0.068590845878386	0.023857201532671825
142	0.0558766260229189	0.014166973873557004	0.05444051250147518	0.04731845186588868	0.05224651515254934	0.06226811906260238	0.037545696188541026	0.022268114336995482	0.044466445132559866	0.04316741982138436	0.1906161642765226	0.06651272823682637	0.03733812779200261	0.009351804777599297	0.05462529082342832	0.05910006863387255	0.0472647993960829	0.025108949427168566	0.06441243234583059	0.011904760332194035
151	0.04722087220481285	0.02759989775178931	0.041597001126558515	0.050930687207994256	0.11773907326020804	0.02448082873802935	0.05344706505003745	0.04681126824668397	0.048032795211708716	0.045954541866196554	0.06725105288991749	0.043801977713011385	0.011599055938750555	0.10570646541218402	0.049148400304577684	0.028703783408883184	0.03356017737630599	0.05627541565086355	0.04988432742172327	0.05025531321976382
152	0.04276755149258597	0.028709520502641812	0.05078369656091575	0.0380031405204404	0.04797795418638217	0.09322981454004454	0.07038285917380509	0.04231849551836056	0.06967504939964271	0.023736095526587224	0.07128996818612697	0.034862070499031984	0.03802167858512446	0.048950118443306385	0.06475610522445115	0.045478211405178944	0.04360203824270707	0.04609061906561245	0.02612036992213332	0.07324464300492099
153	0.08315853678363651	0.01512206561212553	0.016748538363688097	0.11879280816933058	0.07160459361730867	0.024811878662727632	0.03185176803919145	0.021534802714243604	0.01662233978214717	0.07005268800123562	0.04979398181894893	0.04377175997187651	0.008961010197252688	0.16422909644813058	0.034180913423039	0.04263779439558832	0.02508925393375441	0.047283940538272694	0.09282247901964866	0.02092975050785336
154	0.06817823134936943	0.02519001979524512	0.014014790232016613	0.007222964067744878	0.09020793754215171	0.006987999435141793	0.05359139890904308	0.13135578259230696	0.03704959332681911	0.0777457760253205	0.09872283004119366	0.02608148153955538	0.010463457998046898	0.0090118068769288	0.04075518693685969	0.029123405130660383	0.02208443154893597	0.11483594913613202	0.07992307614518404	0.057453881371343926
155	0.035332448512667515	0.06690410634305381	0.017071887304296804	0.05172509596728567	0.05673416771865104	0.007673056424615467	0.05481069220679384	0.02268974050073098	0.09700495784085837	0.06783009696944259	0.06597118454453275	0.03780481002271705	0.007909062649544706	0.06621759022609391	0.015740990613135938	0.08066576253685666	0.037973149274662915	0.0748038556566719	0.06668630099780999	0.06845104368957808
156	0.03509286550957598	0.053221729789191034	0.03411861169338545	0.04252984263095428	0.04843169755811827	0.030539817299801986	0.018622596317542664	0.050410461342949	0.017102003612689563	0.020203291371850556	0.07808758109873205	0.3286573854397413	0.009057656204513114	0.015892967306128165	0.04322596363489786	0.013356847293736436	0.031147749816955273	0.06981648798022645	0.01909976404230781	0.041384680056702705
157	0.011535411602315025	0.39557980431279227	0.06493891691728068	0.017278991713605796	0.08002323077526328	0.027048553386459617	0.019321300998541204	0.032844473337743964	0.016295635081666076	0.03849280172852464	0.02491307478611972	0.017089824251098368	0.010131058242532496	0.0485180911547404	0.04277069737405868	0.03819560001742455	0.059598125903851294	0.00841328979680964	0.021019975232753056	0.02599114338641919
158	0.01832670525071642	0.05040390364855117	0.02304008428582618	0.020952343252925776	0.033989544037099716	0.01125976339937971	0.02826838737085703	0.056463095608805296	0.04019382774697565	0.007584887734552616	0.02110421715675096	0.05571719914069357	0.021743973532258643	0.025267459156452413	0.022223693579826807	0.24632513452557422	0.22736560194813515	0.007861490503561172	0.05914682697974189	0.022761861141315586
159	0.04332992860626403	0.020058716958988636	0.04862124556857858	0.012857226727774312	0.23049087935741583	0.012274689533614491	0.013714250491804011	0.030884258548908104	0.027383109159017635	0.050794995359076986	0.03525930641630636	0.01830696159881779	0.012856343727228162	0.02977132970222789	0.00742086126043977	0.05294333298507969	0.030731468892762428	0.0808062596227369	0.07630216221337201	0.16519267326958642
160	0.031068104318152285	0.028644014982281807	0.03657317205218041	0.06152455325630019	0.06660955144839951	0.03925314430342137	0.03905023181780507	0.016437056272648933	0.05137690429331001	0.12382422473644274	0.04517043755571324	0.08211300465784312	0.016390557081669994	0.03174268129616879	0.01735010448037885	0.03865719837161995	0.016669559386952366	0.10723097600813897	0.11810748803852	0.032207035642052406
161	0.055716046557040884	0.013633741264392638	0.023537017041709636	0.024818249001784136	0.008896393537035436	0.017302364958139794	0.01850924648951534	0.12566079881159975	0.023730533232950022	0.11202879605647453	0.08749957218581934	0.0731773925463558	0.006658065976218776	0.04012376016467737	0.02076792394259937	0.067004538256932	0.12275237062006772	0.12559972795737578	0.010488166573329568	0.02209529482598209
162	0.040207960111020145	0.01593450400265751	0.08286558328046542	0.05856589379691084	0.021903726509576303	0.022418775997693426	0.059849513925720126	0.020810747263879686	0.026401921072096213	0.012013732018379136	0.052337603202501144	0.03021246911772675	0.04422599548221598	0.08768269560006633	0.09725383252976742	0.031817936961690566	0.13060426824861515	0.012079210402935754	0.06190845272934162	0.09090517774674049
163	0.06901900216536953	0.04307969824972175	0.060439502123907286	0.08159286038018987	0.014989527963280227	0.076484709674855	0.028820893960266658	0.042806785764847144	0.038699339187553736	0.008101902556070819	0.049508915518192705	0.02932490384706108	0.01382200033192128	0.06183567386902905	0.0441340792282875	0.07257722845208237	0.21458869809443448	0.016847215463907345	0.017734688609413372	0.015592374559608782
164	0.020520657825673062	0.01627611190042393	0.035696481445808934	0.07939582103255592	0.04193954721468133	0.019854548406829417	0.07298463437879203	0.06479283998917702	0.05102290990161225	0.038511487757740374	0.07289727676543144	0.01860592031156595	0.038486320769091475	0.004670477177492532	0.012394398350819173	0.013024704604747356	0.04736435140137055	0.04605694748333637	0.15138261792734886	0.15412194535550203
165	0.03379139917230979	0.06454958225596237	0.021388376550104612	0.05385727956963379	0.06481666998070919	0.035236933403961036	0.013505151620662256	0.07609691052628326	0.03599568667231603	0.26238842450852834	0.031223051133509625	0.02135430237902098	0.018666522435427015	0.0641263501902763	0.020622607523587615	0.009753483881180967	0.07482420255373443	0.03860123875151402	0.02611395300705601	0.03308787388422234
166	0.06360691338207829	0.04550379783104669	0.008747838651074287	0.02353955480520281	0.16539493546402895	0.01021656230416233	0.027839063843528317	0.05978964901675322	0.054393431430873364	0.04868971947163184	0.09769046685318761	0.016537452901069415	0.0051333147927544774	0.05757886582221456	0.03751025722829958	0.032808586760178005	0.06939589490160085	0.052116853469783654	0.0556916303206489	0.06781521074988288
167	0.029588057423448413	0.05391131857459311	0.2965405817202111	0.05173068851777034	0.03767701716087338	0.05590002647564043	0.02411339172603944	0.038928826751279816	0.02677432515260383	0.01049211941877658	0.026643016449563857	0.04922801757411239	0.03815607710898938	0.024626700727745948	0.03797458345315309	0.03225075194649423	0.09975634303003342	0.008841623722236602	0.02958539152906397	0.027281141537370688
168	0.06870269595313526	0.01326522842990292	0.015918540999497313	0.0225992975894055	0.02861651706363095	0.012391059300881566	0.056028662340871574	0.09576539358940322	0.11997121353504199	0.027460739766463974	0.05552995986658774	0.06219443125057029	0.003213673176335537	0.08632334991625784	0.1422637482045938	0.01913668337445245	0.054575321705682044	0.08997190337818231	0.010398868829532833	0.01567271172957088
169	0.018452879809036735	0.04070528775162018	0.02235825212829524	0.03821190719125018	0.07869997900974224	0.016316629470943044	0.02695311517806099	0.06814271644711167	0.024163299930081598	0.04179109351893882	0.08728735684578531	0.037845273267023825	0.015842536821860657	0.0569415938350956	0.03140089981569974	0.057769865542242074	0.10935765799644273	0.131845588256371	0.03734115427805707	0.058572912906341264
170	0.018382404979216362	0.046299548837454414	0.01806764170393129	0.08153162908997488	0.01548860353661172	0.01565985318167173	0.036025210670246256	0.062253631763641896	0.025977778482982695	0.025516481120935644	0.08623819098917927	0.0442356479713342	0.004839182359831151	0.1753109088960165	0.07527767279658132	0.039255873801384296	0.08400644078587963	0.10565685104017845	0.02457834439271197	0.015398103600236303
171	0.0341846884281587	0.03929639013165539	0.010476133348669304	0.129092574594506	0.009595033601311701	0.04738503229714978	0.037826415944539483	0.10375065083185141	0.05113564773957569	0.06243144636052124	0.052606388208440616	0.04940100360092848	0.02240408795198676	0.04463891748562498	0.030884257342130458	0.03962231803802851	0.055800311079540414	0.06643530223267675	0.05383454788293388	0.05919885289977046
172	0.032427806588409235	0.018875964000412325	0.02567803257142015	0.07982585833368555	0.0362316017967151	0.04342710814546476	0.050663499296950736	0.028955798303565906	0.03620570930290546	0.03277805922439522	0.09197041981233729	0.025958906648739326	0.04127196114097778	0.015533591586110503	0.0404637322634139	0.06631565767895505	0.07570273530006275	0.17670819029848586	0.030648493698737542	0.050356874008255594
173	0.02452348424539137	0.030930609495260445	0.041909657237879934	0.025738565691095356	0.11024878539815422	0.02276023259832578	0.03581646550316488	0.035269550017273006	0.009914385081330161	0.012800363648095225	0.015140998619389563	0.10086614573253738	0.015503189643090021	0.08947881055258101	0.14993687520925722	0.09947840811162138	0.05558942862230581	0.008501990045865252	0.03984281577817935	0.07574923876920263
174	0.19200645515654824	0.06453885531043044	0.015622164193961263	0.016263549704565262	0.017981017696175005	0.03539604202680054	0.0642770851190544	0.009584799227968208	0.008343973049268073	0.03702710471801803	0.05162160905356235	0.08729805433610188	0.013737257522766765	0.014667154167039525	0.019014694027459367	0.13948352129539945	0.05697663578701631	0.09925077162653778	0.042635610750162145	0.014273645231164965
175	0.024658573099802763	0.037778434922204326	0.03559232277936994	0.024727508180466	0.07036529399129382	0.016592033905818884	0.01888803273241744	0.18084407330378882	0.022882159220835037	0.11606838105863623	0.07662428981201176	0.0496790100194219	0.039915509009493325	0.021701611354550884	0.014993543531396534	0.03132386472520387	0.041169276579116953	0.07969523544214047	0.05583006696674744	0.04067077936528363
176	0.028116160098109605	0.0439693587972217	0.03468695453551242	0.030862351480533682	0.33203588167135567	0.02785936604136427	0.06609831701927471	0.04820589501119306	0.023924860948043473	0.03696785762116087	0.035689068776825573	0.015329544840287446	0.016101472621566682	0.029736239964121655	0.02980669327546216	0.056770428897616236	0.019957288839693343	0.05090851453117089	0.04534213961725667	0.02763160541222988
177	0.031185462497298908	0.0355159857774426	0.038343580063000385	0.022680418325504822	0.05010659740449778	0.03466855614089483	0.04278285909612251	0.05456425825438762	0.02682447632504407	0.06129198946201533	0.046070567970979734	0.07501294943980347	0.014824573657162795	0.11687952980428959	0.028714741915881484	0.029245123019063533	0.039670529754718534	0.06494925295556382	0.06449722863284121	0.12217131950348696
178	0.049174769472182765	0.043944589833640794	0.027418336692349436	0.059567766739488104	0.03748927256436866	0.03121356588129134	0.014574549873499367	0.06229344993798379	0.07673069145529726	0.059667764609361094	0.04005275760746643	0.03683097033129182	0.012572867883278303	0.09151102325154058	0.06935770361780016	0.09589168066719893	0.064133123716344	0.06325233197616045	0.0311079516266434	0.033214832262813285
179	0.0284275988409972	0.03587578648663963	0.049663892475437635	0.02000777175524854	0.024225715748755716	0.022736229327756194	0.024092048325195917	0.08078109971761159	0.043385443500051635	0.14491525298956096	0.051228723168302216	0.01781668040453856	0.029864619945521458	0.08933596949753475	0.030472358675908005	0.045931782573472336	0.037774404927683074	0.048031316232062714	0.05420807988734534	0.12122522552037655
180	0.022425489715191795	0.0393017809809236	0.31434995592795223	0.050472026110865736	0.03344730560353112	0.05554835963243096	0.02640543266348405	0.07773162920158516	0.04229588949113613	0.015154001681952883	0.04290790786389188	0.05215974722689016	0.01607922123011537	0.0396814708878405	0.019081912471998547	0.016118739290910566	0.020697330695114317	0.02538337511777437	0.045571046495460794	0.04518737771094985
181	0.018200298847007787	0.026564897869783742	0.01666070939249738	0.06823253850793687	0.03744305120213636	0.009520892069741398	0.06434339544976526	0.04207578692827685	0.02363540559823573	0.260172560363421	0.04479843341327001	0.03336932063173853	0.009996101075692095	0.022230852765982405	0.03257434688752582	0.008179095805005775	0.03976755433185659	0.19984317773230859	0.026114796833558603	0.01627678429425923
182	0.11305481100837646	0.01914345939049433	0.013155152538727571	0.05889890126214791	0.03884128701749466	0.01469006243937097	0.053861496552057984	0.0853411019514599	0.029677189933677732	0.06731109289553104	0.04022884896034009	0.03992251770509419	0.08067348627146262	0.0324493321739838	0.01855612634630309	0.03519302329833576	0.036724376558802396	0.15196029606135417	0.04074411603220225	0.029573321602783052
183	0.0825185965602336	0.039887256621137374	0.02287591246873193	0.05819528071479161	0.05323355952427826	0.06645904455279147	0.03134740459204899	0.04088449905141921	0.0672083216553443	0.059450124063876966	0.029016862731493995	0.051064831543898126	0.10013152055652536	0.06576515989353764	0.03521267429620635	0.04810152286941878	0.0376605265972053	0.039556947981654225	0.04711868067177775	0.024311273053628814
184	0.04326330688552685	0.01899776501067473	0.0688044612374377	0.0747667672295281	0.037471221772852725	0.05225194227661789	0.014778353641258969	0.1395933683267026	0.0658501130744122	0.10387446005199458	0.088810150755886	0.03988997531221584	0.04567742216042985	0.023672438497354183	0.026128019739941846	0.013870826711310687	0.01718089433583934	0.05056098249726412	0.04155872670347759	0.03299880377927423
184a	0.11487775895906466	0.019228059019713556	0.02547929024031198	0.014147344824047958	0.014174912256131015	0.0678241670267024	0.05927091476283538	0.05745891095811653	0.0767288703491696	0.07713754743099331	0.04789364266210656	0.045067582471010885	0.09864407157154073	0.07269765559511672	0.060380294641261434	0.04317322518737578	0.021339809983612044	0.013666452879392645	0.049822674361313546	0.020986814820183265
184b	0.02538275942007224	0.055491658386467316	0.05068578482452178	0.02966475166663561	0.10020617406610033	0.05639903569748483	0.049172304218824986	0.029055412358305357	0.05618336674252588	0.06201629966034774	0.06238648417603598	0.039201999799286694	0.08330553405929254	0.10042270423711967	0.008152733354239038	0.046648154021982156	0.04345124430482492	0.02788891813686024	0.04336753409916461	0.030917146769908088
184c	0.04714541488693987	0.009631003844203085	0.14372983128702035	0.02492314395425423	0.042095417604732094	0.024769722521008262	0.09284037244324395	0.007626761039797233	0.012928215723139815	0.013507311948942391	0.07772059306926093	0.04355621668925039	0.10327605255488065	0.022174530475477308	0.09770778720473201	0.06569973852840058	0.023379319090796387	0.01817642835530104	0.061143133384416924	0.06796900539420254
184d	0.05439845578791724	0.04436688383873406	0.0182344968966435	0.039777269560114514	0.09116601262760698	0.04706706009530007	0.07011190695928277	0.027609779377227164	0.0531404785824746	0.01740964102487776	0.06670236472341906	0.08425762259766066	0.031248787409997765	0.05790066660605164	0.0718775043463565	0.021720222597458615	0.027298866457777064	0.0751757165340616	0.03959130986517305	0.060944954111865374
184e	0.03821040118853179	0.07141070087563366	0.025391208165322584	0.0553014539300562	0.11688461098493286	0.05597065401788044	0.06709324696307374	0.07088818507999561	0.01430226239257116	0.04661123486282225	0.028858769122501342	0.03316086588561569	0.05328225284643661	0.03633999608783199	0.04323204683990564	0.021574274642196172	0.08618447189175447	0.024155614087971906	0.03660220401162888	0.07454554612333698
184f	0.032630173086061996	0.0676852341036285	0.04843893446296273	0.03849599531676236	0.03893085434899994	0.031690427590571654	0.04955173844241059	0.09159302336104158	0.08237665063554567	0.07068687229568989	0.03726941458321268	0.06579048629680517	0.052500066135774105	0.048099487637620265	0.051736735347271516	0.03462300037125951	0.055747300519775306	0.051234556113692244	0.02973419033284681	0.021184859018067465
184g	0.10001996052126413	0.0629576381629581	0.03182179110761477	0.020106340135765833	0.012397000503718381	0.05717655591615476	0.11528907208711418	0.033398173805159935	0.00841433467682089	0.0452921132332959	0.030627348923660105	0.055373076391006	0.07838905116464118	0.0465887015315046	0.041416841096366716	0.05212254844054797	0.030594273291948287	0.09543204215879614	0.05697385652515315	0.02560928032650894
184h	0.044848718541362104	0.03817389999462424	0.05029836808833318	0.015437632240566851	0.09644284032651491	0.04866439760609472	0.06545949380420833	0.02765360617180177	0.04895143225637323	0.045108591690426386	0.05919972372323621	0.044610778148292965	0.10335557767874945	0.056090137826192585	0.032889580041414894	0.04689882852776588	0.02580757559941797	0.013535939681488083	0.0597672124313518	0.0768056656217844
185	0.07984955135124917	0.02611113745217795	0.04838545680472337	0.05649454053866102	0.05299660958100278	0.0913950873204459	0.0481177019589436	0.03531928754394033	0.020746792660718324	0.04413237008008574	0.05772288460280365	0.0722165672028418	0.020261233831702433	0.03381487178329162	0.047915437644440693	0.0669235940709498	0.08431316501176216	0.03400601553961199	0.04967281458289465	0.02960488043775299
186	0.04490908477034276	0.044850463114616705	0.05639422152304954	0.01294274878914053	0.08150561872853725	0.06894301480950164	0.027718437991004992	0.051335904720792885	0.0314386830340884	0.05268761248122025	0.07152509307527932	0.053497583155335066	0.09910432607868642	0.052661419721000684	0.04968447720743013	0.04417323122303454	0.017598946032751417	0.0546334462237826	0.05466608625470278	0.029729601065702046
187	0.060569820195904595	0.06891269309518319	0.036037207172100315	0.05356281729917716	0.0462341429683653	0.09269909217875695	0.02930711379072824	0.04240746682031321	0.08215476703177468	0.017876294007207673	0.03888485355759538	0.02731035270932904	0.04778590809976431	0.08611115947180117	0.047888425298205854	0.03518710990930864	0.03942228925955601	0.07603480911897932	0.04463550604738504	0.02697817196856392
188	0.02868145834235758	0.0380715870000175	0.04296373375011926	0.02771065154564332	0.03700800760374156	0.03799492257028502	0.04974594445908237	0.02190137427448676	0.06034977419998172	0.032467485146056824	0.02025955146238317	0.042247022431292844	0.02937617583982851	0.09974264824894678	0.10601393465977123	0.049427803268212396	0.11658657418401977	0.07104087207219768	0.04891983685997236	0.039490642081603355
189	0.05173248991462498	0.05111251201158369	0.057678105029325806	0.050595542989531006	0.07485127066639659	0.04927207270920397	0.08245942315186659	0.033829845338015585	0.04936870312745918	0.027991163839240187	0.027208360312664173	0.06976888730368803	0.02848321480263125	0.045468705097062634	0.06976355862922982	0.06853242062809312	0.04319398907728762	0.054923652714153955	0.027429955973892278	0.03633612668404955
190	0.048538076995766205	0.05375145232484681	0.04117808990932977	0.0533805803759285	0.06599179187343718	0.021949073751405743	0.03354794534302384	0.040839480614335025	0.040630460456951574	0.040448519242792705	0.08160228226002339	0.05699620249616539	0.046047340253622386	0.04834799769385336	0.08577330074580859	0.020656308163710967	0.04170626753222432	0.07782643409280254	0.05893551827447936	0.04185287759949231
191	0.03601239500595696	0.05024842379901666	0.028551111880340374	0.02059186425921288	0.14475571908984897	0.012298888302000665	0.06268171377600008	0.03199364392229955	0.041766073822406664	0.034657924917519366	0.10254161191813685	0.016848210724216935	0.010416428049254767	0.03269545037583383	0.008790008526820998	0.026978887778193895	0.038073463196883275	0.0232514402543399	0.14457962848500983	0.1322671119167075
192	0.06581839572123806	0.07036327100290236	0.011497252775656264	0.020636008437111785	0.04812497329015264	0.04110198843869074	0.029259896769639096	0.012573565983843122	0.03685085703449155	0.03953026450807922	0.030317090002896657	0.02446275563592221	0.006593534615513112	0.15583722711549267	0.15129764024466608	0.12209244382760835	0.03718706973398729	0.03481038149804581	0.024650336976657684	0.03699504638740533
193	0.044677393376359724	0.02681268297650173	0.019873901114638142	0.04529806816035035	0.08062155165814208	0.03381952865131707	0.030168008572636393	0.04242114734689391	0.036516820997545	0.24001906355283176	0.07241316172237917	0.025809018291413424	0.019015614197123908	0.02673969174083204	0.024322773919649623	0.06052504438137104	0.0128266495461659	0.06439997815058521	0.08001142922183314	0.013708472421430381
194	0.06624281657159921	0.07602301750765134	0.04882909294222307	0.06651007355219118	0.034748246970234466	0.02702233128153529	0.03438410892161903	0.047652229709466525	0.019407599243948373	0.019619071864566812	0.049735368474052105	0.05345465454546366	0.0057870919948835265	0.08040006219869712	0.0493613041990529	0.15029886126887324	0.018024122660773304	0.04535135009526221	0.03254557268434766	0.07460302331355903
195	0.08877874347079924	0.04097772668744186	0.05351795869409132	0.023524890310669604	0.012055985430774912	0.034482734460482015	0.08341009763008408	0.02960489376389246	0.0437274672187913	0.07835318854239054	0.053832110590305106	0.09686990161669574	0.03765624705588327	0.01105433500054906	0.01987326314544583	0.14898350207653535	0.02942447452135215	0.036405130915064546	0.023557490428503566	0.05390985844024804
196	0.010323046528882421	0.29668028270726216	0.020675077691380734	0.04719153495288161	0.1042251530402214	0.05414721250705084	0.027492130207252604	0.03528830698671223	0.02083776852782789	0.02411916185613027	0.025313474327405435	0.038892359705730364	0.012406565122439943	0.018246271826900314	0.056346440893064	0.019556851753226866	0.01070818221146879	0.0467723488950075	0.016451826180416924	0.11432600407873765
197	0.03301870090051461	0.04052361831745722	0.023238177504353936	0.03304557599329592	0.034064312292108004	0.008979399991195324	0.023120774100204262	0.014599470041675826	0.08868692833377648	0.05608388919217803	0.10492927519658718	0.1548159070554153	0.035167294843035726	0.05708368459091882	0.029735371545342996	0.09606406399469294	0.06918879851998258	0.026371487835245927	0.03533654249632817	0.03594672725569075
198	0.036356074094487274	0.0392503603810796	0.12103823509885445	0.06727948188857721	0.020288423164879523	0.07667165806501484	0.10165128142773694	0.025908838452377632	0.042799444945552184	0.027264401257831514	0.055862610518691375	0.04519597058495215	0.011086795972587469	0.06381487982145234	0.02570786873704094	0.03871975214147488	0.08924991408843624	0.05519287051583597	0.02496587526889534	0.031695263574242155
199	0.05250335698774217	0.018172341063508807	0.0459970278837523	0.06155651624682766	0.019519142066626912	0.089530777472509	0.04881417569322943	0.020411362130192727	0.04497394809316407	0.018843909806655113	0.01864234193698668	0.016184768105752114	0.030547783174319495	0.02137470996340349	0.07149454774481404	0.23614305934003416	0.05879858365945404	0.023625470965594125	0.037266111102305266	0.06560006656312846
200	0.06915507098945253	0.04901907053815212	0.008110541784920962	0.06555856714901796	0.013149920909951021	0.05185533276004053	0.10176520586952549	0.08143168189818166	0.059111129406155705	0.033743019883198125	0.07124139786596204	0.009795008316803957	0.03963384509149768	0.05166211812512679	0.04003511267524469	0.06613678860469022	0.05083314784798512	0.05761069019100802	0.03861035400905231	0.04154199608403305
201	0.06178529934059853	0.0698139145918352	0.025537815935185643	0.02224763383596487	0.050780240696241694	0.059948497246553066	0.028456303715484885	0.1000388201414953	0.02951866119594474	0.11481481822496468	0.05115200434066769	0.01989279454355011	0.07222268698165031	0.03646743019542954	0.017321449749003893	0.08278415773406464	0.042033035872565724	0.06762953034833408	0.021472072198755278	0.026082833111710124
202	0.04966922315255007	0.062185482943076	0.06155099986213288	0.02347710443268718	0.020930240138350268	0.027220912969536413	0.05772450490239744	0.023619824664943376	0.08831544072182887	0.049365042843421233	0.03614221802861071	0.02680502705489177	0.025306215894426238	0.026528471391574188	0.08466626538019495	0.009460903098700596	0.12779054106714013	0.12616275267764573	0.0571344908413634	0.015944337934528572
203	0.05429113071963436	0.04746981364747825	0.04026814023779936	0.02916557587513987	0.01999271621573985	0.06937362630871258	0.0600360756161733	0.01597306286673538	0.08326494818559733	0.02574516562509242	0.03913425413163347	0.028772045546234044	0.026809756851713582	0.2058919591065863	0.08488211698218616	0.05955939019289041	0.02702288725843483	0.010534463792097097	0.04409252103964032	0.027720349800481076
204	0.10955274937451916	0.05364174637299121	0.02841244967130209	0.007624860246020924	0.026853010019916582	0.034414574456657805	0.04805419988438801	0.046585979329469875	0.05219097282911827	0.09927314082272835	0.06299846894619228	0.08758194284897697	0.01777399182376037	0.05471897430579906	0.03629127188006935	0.037485830192439444	0.0469223420456283	0.014122059292624226	0.09915919901614746	0.036342236641250227
205	0.02583157434069459	0.24928800949442012	0.01650807059970167	0.025387027582597095	0.026794266421740515	0.09461536571264009	0.08918663821362216	0.025243329936483525	0.0211459131473256	0.009368711526543488	0.04947983727661715	0.08080903700546176	0.025992589695449233	0.013488467041767671	0.01878800269214227	0.10860903276443182	0.011990891821706933	0.010797718504377983	0.05288472513363482	0.04379079108864148
206	0.03850444890897335	0.03597932728869983	0.07629867173760792	0.09224592707146674	0.03997528268871661	0.03485937732674529	0.02261170029373796	0.06929415626581395	0.02740616051024525	0.1280634815558285	0.03841528715822988	0.04513338968052063	0.07324250596120041	0.038989460742895145	0.014577294889117746	0.08927257194407207	0.029199617135335938	0.03937875586933042	0.04360296432965992	0.022949618641802446
207	0.14198719215866004	0.029805427202756817	0.007023011589570581	0.019724747488708106	0.019198768928993044	0.009724225857157057	0.12036100679473181	0.05253672888724385	0.04845657346165442	0.07772694067600171	0.10070066008409362	0.009382506240819237	0.024639572769836526	0.061851796516919876	0.09899408178705542	0.04787197667274256	0.0353474725116684	0.034636982935986646	0.014587036447271294	0.045443290988129055
208	0.03678440252468906	0.01593269195671343	0.025882693272061528	0.015863438181388884	0.0763106461785076	0.010142841550969155	0.0327470992858369	0.07852201798184406	0.046416181703671726	0.12753062960399947	0.08635812031457324	0.0873515748452756	0.0125299889094206	0.05026903678738304	0.03303003871534022	0.04567360150251959	0.07454605894421214	0.06469156805797202	0.012632259833565224	0.06678510985005652
209	0.02580979223825834	0.11707095591143002	0.0458906976449571	0.018083757500682897	0.039101404700136316	0.12769522378019554	0.006844323768339477	0.04235885472739054	0.03970545714927915	0.02878109341381669	0.017014500860353325	0.09595869012088006	0.024417247569523504	0.10760895365241259	0.029200520320250063	0.0922318015174691	0.04275528222636531	0.02948368857654745	0.02651925828902112	0.043468496032691435
210	0.08090764276363953	0.05551875371256656	0.004457910303792584	0.016184010852929875	0.06270588166743328	0.0033249939701315077	0.04501693469878651	0.05535094104716339	0.022100773749786196	0.06730647269450868	0.08909528068278198	0.04171310425396733	0.012980496206798186	0.0533145196062998	0.005842237015351902	0.06204306481449671	0.09802418553281131	0.05625093641140744	0.021868513954130833	0.14599334606121633
211	0.0634551139883925	0.020894445093927884	0.009525011701678316	0.049406176355294464	0.08500558545862044	0.06362331988726697	0.03649774908415962	0.03988561732709096	0.11072391887428615	0.07283242399504854	0.06465939591186612	0.024991043939052503	0.007847656481684043	0.0541064053702783	0.10265951437602142	0.03986487721077291	0.04911494806982064	0.03437550358199134	0.030163221899042587	0.040368071393704325
212	0.1353880622481456	0.051622741003591884	0.009317058679858787	0.00868357860918834	0.009794051218089997	0.051285646773923235	0.04235345079452203	0.05200416826182613	0.03103675240081459	0.011976642194988943	0.04707093994488078	0.07303004915097161	0.11715008922549841	0.03730566773017512	0.004427489293868247	0.1079431412086016	0.06210553138868757	0.052868012096100425	0.024925440349973228	0.06971148742629353
213	0.02465348439006774	0.046652503412497395	0.02825347848932879	0.0322821671862321	0.05660299401757445	0.10580976985238058	0.046889909955456346	0.08212432479868347	0.029795382464886215	0.08580894100892396	0.1355085124274863	0.051090126114587596	0.10084788507848963	0.021439154718910586	0.02090886969651934	0.013313552402721024	0.017220300375078077	0.029074597537731825	0.03965075238927676	0.03207329368316784
214	0.08150077995838809	0.04387216092306488	0.08247814554405453	0.04180687772680096	0.060494301611676335	0.08032660142334444	0.02716509370955891	0.02093773049662202	0.06897846476465479	0.007890346859225577	0.028656875691357754	0.04087737219786739	0.11757019333352063	0.07181952271356763	0.05214692790788649	0.022410868982702833	0.04030058398195241	0.023129583085180924	0.035017021076800874	0.05262054801177252
215	0.028001178454273554	0.04504599895462339	0.004187067325968747	0.019695608323123517	0.10866281014267995	0.01654592647515937	0.04473403514403006	0.16437374528632562	0.023815540950782116	0.11100683943292201	0.06282562394123957	0.02178764376323096	0.0019276456047302268	0.033829447644073925	0.012770834515972782	0.015332928637913858	0.05010404578133143	0.13672714084885598	0.024470484832952413	0.07415545393981055
216	0.03574710802065064	0.05230605664785605	0.008875676934587332	0.05966558215012061	0.03271420888987935	0.00846716918056767	0.08414730617690158	0.06986852933342166	0.0735094492321792	0.033583973687616495	0.020570693374152176	0.035067629764465064	0.0038854524331277886	0.06913111218724219	0.06419792098912623	0.06344230301557499	0.07468674225782596	0.08535004580104034	0.0339757244821032	0.09080731544156145
217	0.024104539480060163	0.0200993237488158	0.04831033004330726	0.008766991805823623	0.14752237183562203	0.015931016458929054	0.02925029553349833	0.0881065726448241	0.007831102015742062	0.07711980115614088	0.10870931757993549	0.016356563892993475	0.008831383766462265	0.06627184420643499	0.005007599400066877	0.0033220007462394178	0.003929666518497937	0.07000187019215023	0.1290512564455278	0.12147615252892822
218	0.02482660660059958	0.3227580430278558	0.040718318926097716	0.0418369319849195	0.02310221314177137	0.013573604132032636	0.020525267130266322	0.010818083004663626	0.022942592617090456	0.026341514033483657	0.03696465858971087	0.0925428417344063	0.014656092201330293	0.08727099774123707	0.03684859364706415	0.024846226751009434	0.024173145984203677	0.013782086066955222	0.06496814439923464	0.05650403828606768
219	0.15995460526185257	0.07709353464988089	0.026471305937183536	0.017299936693942898	0.006605979602925839	0.02534273861758679	0.05234244842708686	0.029968604089980498	0.009771473989981646	0.0056625318943469395	0.01597540549920975	0.013162820717535087	0.04108624784704163	0.006638671318031865	0.003671987925647595	0.14134804604677806	0.15950549963570423	0.15803192908831315	0.03170246035753146	0.01836377239943865
220	0.07302012770612479	0.01930290359803488	0.031191396315947886	0.061631854924186415	0.014103940682961226	0.07380688727085899	0.01764405000584037	0.037942631943196733	0.016887157298276473	0.02426208722236134	0.021328766742464346	0.02779662614014565	0.20016547896194212	0.01754789321831638	0.02558479361769758	0.08884380860592946	0.0823144045800509	0.07838496941139562	0.036628206456936666	0.05161201529733214
221	0.04873317763650273	0.06985846684140008	0.09289062323063176	0.012567552076680836	0.004324252321440514	0.07164950512215282	0.09308271441819861	0.005828995074701944	0.035248473694541135	0.027868779807916178	0.053461577042090196	0.11764947261540067	0.04097434077253295	0.0362847685789266	0.07623097276866303	0.044306148264305796	0.04952439050169999	0.046293120916175844	0.05695385140852569	0.016268816907512643
222	0.030313958123566555	0.027456980940684845	0.029236790825273005	0.017829800637062448	0.015953475872588264	0.29950085949341315	0.08204573028271477	0.03290629156977733	0.011462503416533605	0.016258752653979486	0.041992701122097104	0.0399782631901181	0.07280237574689706	0.024362447227818565	0.026957175226609315	0.027211057994815702	0.1083279931042144	0.026196006657500163	0.05089322049171484	0.018313615422621343
223	0.03615425330363862	0.01296051315716906	0.005083196223472583	0.004372447511568561	0.16246054661033735	0.00973068836952994	0.11237757764702486	0.03190327012601813	0.004770032633762666	0.020452092007949035	0.05338195544678594	0.03904712618994381	0.02424476928552109	0.006570952860452772	0.0040542915116094196	0.06877001662716034	0.07680030392608343	0.027331886246077262	0.16123074816003377	0.13830333215586132
224	0.12411118057980329	0.03341510805755305	0.003824302027658203	0.024627238584674426	0.016806909354415426	0.0820906713071121	0.029409778152899798	0.08752441372864792	0.03858264925666421	0.009248885845171686	0.045063959443478144	0.06604636561038338	0.003036327191222106	0.04268736662204484	0.016934930435435168	0.1547127973872906	0.10891948336584355	0.08289926907843329	0.009261969270736341	0.020796394700532437
225	0.04232033777246769	0.011970463586728325	0.011067579607494873	0.01617225869502572	0.18450506875920333	0.010048666795460936	0.01773650801563909	0.1651333437502839	0.032296515252445354	0.15976251799404537	0.09049853764146533	0.020326907827958908	0.006277646599052234	0.027123653687280886	0.015522437598464322	0.021273607119386008	0.013548035442753976	0.1056117082882686	0.04024484832744522	0.00855935723912986
226	0.016117484943340508	0.04255449168151824	0.013232536778895548	0.015493717906458516	0.11273383216274332	0.039327389431059734	0.015701844504198027	0.08786167995869067	0.011499299484723844	0.15178697966925114	0.1705561983184861	0.012263548224007489	0.014863685771084744	0.02940009838928572	0.018139776132301347	0.005053377563348393	0.014796499473308801	0.14286088723009543	0.02316859986355629	0.06258807251364613
227	0.0394673350576667	0.031323401140473314	0.005841688167159867	0.045112295894826154	0.017760434380608925	0.012757503995177211	0.08097395384369008	0.08160410050218715	0.06497449241664009	0.054029876603783125	0.06082369791186662	0.07616850005093068	0.0027857028806639495	0.024941651862129575	0.059168834480604275	0.0358566071366222	0.11731425972945018	0.07828999137960709	0.054743589862940756	0.056062082702972055
228	0.016367457117794065	0.4320903199480903	0.0218391811722677	0.02154519182050297	0.04044623565196775	0.049060187207926605	0.022811435098866788	0.02250118106057908	0.016821192934957093	0.014763963393007623	0.0346561591403222	0.02301291096652508	0.017240197809898723	0.02424496181196765	0.015585466917295133	0.03796460988405593	0.040719508939945	0.04579955363098409	0.0808268679761391	0.02170341751690712
229	0.07728333925876983	0.011286983313209743	0.04675062402146488	0.03410561075931732	0.05555359341270968	0.03166295208942396	0.030979195707389977	0.026280358331148113	0.043684666008985656	0.04440460687278419	0.07094682024748236	0.06120122223743224	0.006642447699913569	0.08890639206258139	0.04567837148910757	0.04049412951740161	0.05598330725725027	0.0383840982524586	0.08932151924516551	0.10044976221600353
230	0.04233797579453234	0.01344959797517064	0.056923117369836414	0.12538568570086425	0.021973937274649205	0.020778062537635675	0.054558758606851165	0.059006174196783646	0.022825781924677484	0.0648248684972329	0.10036295205004135	0.09258621258077727	0.0023993513814004486	0.0448454951959912	0.01600538112067595	0.06718388005782512	0.06105373474809111	0.05031829935013575	0.012831315320681895	0.07034941831614618
231	0.05523213234789617	0.018373108886513414	0.07618405384903731	0.07021474214355397	0.07510338267874418	0.03843155578924267	0.012045792801997971	0.10078033373272445	0.04175258816795344	0.037073311333354404	0.03296875402269252	0.05115915726680121	0.04638427749099954	0.12026586070347348	0.041541576015654974	0.03091804579137953	0.04634604286753804	0.039533049295017234	0.025267573825566693	0.040424660989858766
232	0.053228730492881196	0.04852460505715571	0.04406072405537102	0.046429480255323376	0.048387927860667174	0.05172324352544756	0.04493142670431258	0.06011877501435404	0.05100620034596273	0.06997939631638588	0.040643489627353015	0.06684894538334146	0.005428741393535762	0.1298047472153733	0.03951647332099157	0.025181333661269043	0.037317731957851936	0.012450778769272213	0.06458755849771396	0.059829690545436486
233	0.018288388035212835	0.019034587476802523	0.021959179684387216	0.03193145464255831	0.2346466188224058	0.04353539101226869	0.12391771201070724	0.020128327199585065	0.04007846449187257	0.01473324207899735	0.02063179132008035	0.016737843330473044	0.010846311784586829	0.05196089870341506	0.007707078150234311	0.026935572409336857	0.03633285400425658	0.06498054025020454	0.1370966862179207	0.058517058374694134
234	0.05361245396875249	0.025347114755065146	0.05509071592674142	0.04946719236264818	0.016120509736060204	0.09349883853700196	0.024535919767022914	0.05041135821724741	0.12658366362382348	0.02227926283800858	0.03284011590432373	0.05120144662467099	0.03775584600010827	0.049438417068029844	0.041682761590683064	0.09539811707952957	0.07945531608954498	0.05148782527773672	0.022973573588603382	0.020819551044397634
235	0.09778240148718313	0.040404053694404134	0.02417073963720393	0.04626484656609276	0.04343999176852786	0.25286483974445134	0.028205194879163197	0.043905966685012995	0.026814217978272218	0.02072361436770849	0.04753879828168376	0.03273787357232611	0.020740602758680428	0.0271827203190354	0.04975157622576067	0.016267811684688816	0.019878913761015717	0.06184287018820941	0.0753386568407688	0.02414430955981087
236	0.06401038867145657	0.05227164983298375	0.09488722894964387	0.11273108821841751	0.05511065151288826	0.035560757054230445	0.018273596014504925	0.03955520129707701	0.052817580074204055	0.04418269242222153	0.05767665231386877	0.0805590581374139	0.0068117104432846845	0.06837827161488827	0.05595013439032459	0.027167270113047176	0.04149519956013992	0.03632811501794619	0.017704284280199805	0.03852847008125879
237	0.10300968691836881	0.053050081826514384	0.03510140630187008	0.022164758299406985	0.04408777803303979	0.23702750382987384	0.02826133138118721	0.02084513036071277	0.023511728123517737	0.029891504319384855	0.025763392873475316	0.023722416318603296	0.021575123947393984	0.0592835507931517	0.03232003124408486	0.11161360143626964	0.016680978855370045	0.06127788152322919	0.029682829895352456	0.021129283719193075
238	0.042200787596959624	0.053022734713477675	0.030723363370906497	0.1257671406593448	0.021692128938521984	0.05851172176678181	0.010759754127745822	0.027233107743478535	0.08435560091224285	0.033384498542710375	0.03399935449906575	0.055300344198221475	0.05936074777923157	0.04867948386089418	0.032479639762422435	0.06131282866527564	0.11302295556124181	0.03747546032336829	0.03998396168406431	0.030734385294044597
239	0.015891145911696037	0.345458731201264	0.03539884382221315	0.05127785410348254	0.0603893345296896	0.02965350407526615	0.01914450750701946	0.013953356335046147	0.022914877280119338	0.0249968136151263	0.030117913835278513	0.06270443168107227	0.0418461259857618	0.06962281599976827	0.06454581691409211	0.011044874573789493	0.017016284814364183	0.016714768300339473	0.03702669954050613	0.030281299974105023
240	0.06347618999407388	0.033501738822785385	0.09678499355048988	0.04403016064009192	0.048091642202052254	0.019721773712015472	0.04662465923883701	0.06779833387754104	0.03136810538191342	0.05290064832395262	0.049645071532020676	0.037389808689755014	0.042627017819460676	0.05386557146864778	0.043349322547537913	0.07521632288916388	0.0423263862799981	0.044663756630552186	0.03242688548160106	0.07419161091750982
241	0.045277490630897095	0.03550497581288668	0.08963025719964901	0.042686914548108516	0.04390932449681908	0.04012977355306486	0.06297602539687355	0.07182400435058549	0.13390164229697563	0.05110281701668655	0.009155489265251018	0.07082268467818903	0.0021476427840410373	0.04426236423636293	0.040662543601695335	0.04942233532613437	0.046926776096682866	0.04128613204516466	0.033640664277080554	0.04473014238685177
242	0.03842790818872858	0.025064767898280327	0.039256847403193344	0.016009439912872417	0.04521338168394679	0.021713652197576205	0.023659355351671737	0.10631213315316461	0.02086357390523865	0.09945528994968654	0.1907928030249968	0.01604360919348473	0.025000484466293306	0.027692482016772674	0.010716332755785424	0.006067650440986651	0.05811240768865727	0.1916626959336393	0.024270528587939	0.013664656247085637
243	0.06672905603609026	0.01842627590230932	0.05082733467145266	0.04144592889611404	0.021442789712868147	0.054130245341741476	0.08045458752246719	0.032799467552938756	0.017886311038458853	0.01054424030323485	0.07616143086879876	0.05592675443538009	0.002710113334120635	0.07075561128842474	0.02859044795713338	0.08184963014374957	0.07588197821087736	0.06659630216053113	0.062122677731461295	0.08471881689184753
244	0.07051228833147652	0.052560984609229776	0.04166582172522809	0.024496679269237927	0.034887007611692056	0.03950079107093014	0.03569698499320672	0.031632669271062716	0.04903981819461038	0.041606472404441305	0.0712931258700594	0.0698660577902281	0.004560551076082018	0.04381882844073216	0.03523835421954283	0.07480636209421425	0.08510886711953627	0.08906113981973306	0.04764095493371661	0.05700624115503969
245	0.055112060322244784	0.02057017392788349	0.01284196608175912	0.030393487212825893	0.015265098065898878	0.019266969445043258	0.013256530292792446	0.11972828891217503	0.05826651305129091	0.051700430593269536	0.04566863207810147	0.08839517731603273	0.01617129174435343	0.05848103960389923	0.04451119344313364	0.027514579499739795	0.1383121365413783	0.11146633636798492	0.06468339523744551	0.008394700262747651
246	0.06453810666072653	0.055989305668856675	0.03435384896196156	0.06673600548722985	0.03021527409809804	0.022344579586629065	0.0427127836968881	0.06900288102151331	0.033637517771969785	0.01818570504174458	0.07328663734587514	0.05170775679892712	0.03175236635356902	0.06976633996654157	0.075151472084662	0.039501486908245564	0.06735107051243215	0.07429454714731855	0.06703920558983845	0.012433109296972963
247	0.013858319848427834	0.3955805917892686	0.023547239916472108	0.02583020506153451	0.05804088008531996	0.020527243804849327	0.017365018713907	0.02705629174827716	0.033784697024022474	0.022431168943252214	0.07586812441200191	0.08609146917292641	0.04245841976438783	0.02113032286756648	0.021734898800680465	0.020525590420115394	0.013415063178963354	0.023543137753923717	0.02536981538849856	0.03184150130560479
248	0.026237433708295704	0.01703937953901884	0.0178325181205626	0.016819599948942342	0.020717418730034957	0.0571231497221382	0.07247162631512054	0.03731126011629602	0.05678717706150817	0.011439406910933864	0.025705666723094874	0.009834011586202089	0.009571534368389607	0.07894099074323543	0.008637138908420584	0.05983770080715385	0.3293104927882223	0.10772482210408423	0.022123944712135586	0.014534727086210194
249	0.0837014031773466	0.016752374212819693	0.09981989225619121	0.1766064003504924	0.009796443195547403	0.07242302809073799	0.11735633751807255	0.010389205698148348	0.03145578036225093	0.010821119053384749	0.023159274469185857	0.08468364047486561	0.008995651959439103	0.05487378548175327	0.039551576841838416	0.062196733328862504	0.06095454839025341	0.006923300544253458	0.015096402206375143	0.01444310238818133
250	0.10754093473822063	0.01891080349809657	0.042904713190023765	0.03226876476262543	0.024642233126254246	0.15323472629841703	0.029426392126837862	0.035886774613758436	0.042969102653685635	0.03339697322396318	0.03202137172711265	0.034453558772895534	0.09214038021986169	0.037370967429684224	0.030348018497473588	0.0627919650321354	0.030788735969658296	0.07393944156640143	0.03261602764672623	0.05234811490616817
251	0.022316173897134285	0.017708905010538678	0.01494436822978684	0.023084417551433613	0.1577695200627496	0.006324628406782718	0.017933931128908513	0.15389296662235816	0.012879406239953275	0.10695505194283014	0.1231607948719814	0.03614915312507259	0.004259239923702032	0.018166347140345148	0.020614087296523653	0.01217063118744376	0.02665766216901217	0.146264060983318	0.028706648477332654	0.050042005732792785
252	0.060076557011507666	0.019550547729740755	0.12063419642096772	0.04216604838734647	0.051469629033409875	0.02688679982764677	0.035011212546815884	0.02098346437023444	0.07017949601720193	0.07813993526689585	0.0957068461324597	0.0580925779635403	0.061573174709141414	0.043675976225127706	0.04342674240272754	0.03107565710169074	0.028388259066980514	0.027240545372321925	0.02958751324889766	0.056134821165345135
253	0.12262450336120219	0.019313263531997426	0.016605920879666718	0.05703701648569521	0.012274809732293496	0.03500309438565454	0.028513195453405256	0.04659558920117891	0.04337384883048787	0.045990240880092924	0.01652897144260517	0.04047506363893182	0.12974835971635376	0.043089713826941795	0.016327184475052815	0.04814801043220273	0.14587251539364302	0.05171528170864276	0.06839015562989537	0.01237326099405623
254	0.05255490468409416	0.07984879041987265	0.00844589072588274	0.02766555138122348	0.08248517232586275	0.05816997069288059	0.09648158924079446	0.02610330791247897	0.005138053554209815	0.08693985398129453	0.056256074402316725	0.006593595087425231	0.006103510078748466	0.08926123561204186	0.0025034060133878105	0.08814874954915759	0.07879000410482535	0.07799687553770969	0.013594727099161886	0.05691873759663122
255	0.13206300147460823	0.03360906653649539	0.0073872211667953	0.01862542383158129	0.10259088089116213	0.03055721485305444	0.010064899541304885	0.0843155611015134	0.006760130228296778	0.034777852859037554	0.013056591961679248	0.0077855479166765666	0.10271327148377067	0.01221450848321151	0.027127614861720054	0.0410771799320467	0.03317985414689838	0.09576663955928345	0.07296018002380772	0.13336735914705633
256	0.05995539455761261	0.14240805257326514	0.025392125901711443	0.017448849334786243	0.027401826768892776	0.04477507068585299	0.04364258276758798	0.01460682251546692	0.05006100917012007	0.01386527782227476	0.030542417671924425	0.025507620518694058	0.02833328400400449	0.01760504169475718	0.009799127916603291	0.19684652958060705	0.09666394489476623	0.0817629623696761	0.028068559006009134	0.045313500245387106
257	0.06146981469019924	0.016318635746971136	0.016501823180515927	0.030984823230237934	0.09182995923987852	0.010637180250944409	0.018987828429040298	0.06293660984407247	0.017324009934103875	0.012728901660035277	0.03563449867904859	0.031019150807659095	0.012242625984436204	0.0290157017330411	0.028198087498739914	0.1697141869084615	0.23525622394545448	0.07844454959944554	0.024449843791700482	0.016305544846014014
258	0.07858765287599205	0.012387132562402545	0.014926480437305937	0.015819418746149803	0.013402333620434836	0.10977553045891318	0.2305153583681251	0.025666460585135543	0.012047609150053708	0.01132002336864067	0.016365064305005173	0.01322353117216614	0.00853350199557898	0.2742197299163786	0.018251121611948636	0.018831677120688225	0.04274764890786634	0.037590654013625456	0.02075743455721653	0.025031636226372538
259	0.022948018012929595	0.027030269349969216	0.02018211420437903	0.02418727141417844	0.07357995780039377	0.01132573196686455	0.036539525544170906	0.12117778165273803	0.06426764035802607	0.2526661262828621	0.1263903559287568	0.01705029486724168	0.01243287824186748	0.02732715780694421	0.016318622425034856	0.025716159183462685	0.007327650980112439	0.05378205292018357	0.015020624553335563	0.04472976650654902
260	0.007414229745156153	0.013045177176891798	0.04354006223064035	0.0714043235131745	0.1294348376822227	0.008805584527599516	0.010547573308691618	0.08710400163116766	0.020758889726462844	0.12752120780948345	0.10983390344292243	0.008740707872268263	0.013676652244195918	0.03260164745882328	0.02248173363726444	0.00992661590410545	0.07004263306580429	0.14581446671543918	0.020629138906967926	0.04667661340071829
261	0.02890533316894963	0.029556388783768192	0.04157674844714873	0.015182538231287086	0.01789873214982632	0.018103575263374985	0.03987347823738416	0.14713981556216107	0.015698658838509776	0.2516809557712405	0.028647905225360863	0.027999721298858533	0.04712261225763901	0.03721667548089141	0.012344089827563102	0.027302017764249932	0.07622225248518184	0.03276833273684142	0.04457913579557031	0.06018103267419313
262	0.03908705398919746	0.03286300170101174	0.041246042923238246	0.05665336340703278	0.01599097338438121	0.06123732849830302	0.06465872559629286	0.032759832097529716	0.0310236575219247	0.043291998459254785	0.027076427444140898	0.2531326148226166	0.03709660955744313	0.038333092858884504	0.012986378548019522	0.031835625347686254	0.0187264358072094	0.055763172946420685	0.0862456960529719	0.01999196903644059
263	0.10566288495515334	0.022943651779952067	0.025593553059314992	0.014186976515793415	0.011847987849429796	0.19914597915633347	0.04972659796959261	0.00978865542898825	0.03204812338874431	0.17705767018620971	0.036751580503053945	0.028834857568154893	0.036145270254862936	0.09242353183656256	0.03408661966544362	0.017423573793329927	0.04816863301633052	0.021560442908817597	0.024271602588012538	0.012331807575919508
264	0.04144276720261015	0.010387639945461285	0.035373840417199195	0.08873077897203889	0.024379631941503988	0.010539073019095284	0.03505726114495509	0.11193744228361177	0.016647401057299165	0.042025738684898055	0.08044585797570936	0.030921987683710506	0.024895857233063878	0.06357778704789616	0.022606520843863758	0.1410665144940325	0.13010466242204977	0.028921692218759107	0.021718339106296294	0.039219206305945796
265	0.006821649328377389	0.08163643471393262	0.012225656735427373	0.043847628168886675	0.0653030872583404	0.007511596483275511	0.01806305124048678	0.0749596284300578	0.014674878868005907	0.15453494354217573	0.07414262644480664	0.04218771559350366	0.03283987702304386	0.04130947412718158	0.008318260465697173	0.027543389306560532	0.1093334387653482	0.12575810214118532	0.027821802295247382	0.03116675906845946
266	0.10124856373261328	0.008682853278781608	0.03909040656306813	0.10646782247206807	0.030293335222133566	0.08602470793698438	0.11050946215579252	0.014779687227628114	0.007868012594092477	0.035260008948439954	0.027084059535931748	0.09809822068303213	0.012141242721474595	0.008925751639861479	0.010820605282647076	0.10925922843483266	0.054320750340926906	0.07084697686140859	0.01926091475538278	0.04901738961289999
267	0.0584959888879857	0.017271730534554663	0.06701341454897679	0.06584063662760396	0.03644181362886715	0.04854157308691852	0.025000994880160336	0.06049955713455685	0.03687047157375126	0.05538540152578193	0.016725560034142568	0.10463755960318086	0.053458679227659914	0.05359267187639836	0.05582559905816172	0.04611772237808148	0.0800605957241072	0.05561908621852787	0.02705586209733168	0.035545081353251205
268	0.09048596495639596	0.02421445061249398	0.06344984007570421	0.06858235740468188	0.027647177080898876	0.07090330318855953	0.08442966329417109	0.038756755678795614	0.01525143016519089	0.038053397571136086	0.02785090373151201	0.028589268475702857	0.01829376955595755	0.04210917807591489	0.06508632589470754	0.051491818899279986	0.0922954820432006	0.052439464710254846	0.0720344683450561	0.028034980240385518
269	0.06620132248941807	0.02048208712542776	0.10878164700702928	0.07366565362415706	0.052540487630022246	0.042754380287576575	0.08999698888092615	0.08693978179121649	0.07572321327615882	0.02934926433743483	0.039211728599965794	0.06645240691424277	0.005147059484813009	0.040425135277442736	0.01486764925033778	0.03394680049586025	0.0479350590351683	0.029061545948225746	0.015093269115344239	0.061424519429232126
270	0.044083945449765315	0.12319871953529482	0.019020341352750395	0.023682732212147194	0.0752396398436029	0.003516484190120048	0.009804812255139144	0.1115871170152307	0.011060234613274812	0.056247331318050604	0.11235249893457253	0.007453251652814513	0.053807456506337566	0.008413247194922601	0.004713294124343195	0.02475357856731616	0.125927891764327	0.09257472970547456	0.019915006503921816	0.07264768726059408
271	0.03600985618284302	0.08128765273563936	0.024578450976292535	0.11183525684168183	0.06280845217329832	0.0063410007821294466	0.03946543007994762	0.04762646705502424	0.057379517882217464	0.0650570961274987	0.07559865734489087	0.07904947479879931	0.004293045041952337	0.04353135757313543	0.019404701023233963	0.05613252535437875	0.08137765401608961	0.013721763032823114	0.05111775477062122	0.04338388620750287
272	0.019345539781106612	0.0688198530632589	0.01989696941460806	0.047661607894810575	0.025329559122269252	0.015190156989911066	0.01879449485113687	0.16601863559704866	0.016406022013201765	0.15309068435734763	0.052542370476138925	0.025434155225883274	0.010298141216188304	0.023726633866937796	0.01531755827548701	0.008913210134961073	0.040051692071092534	0.2014494426408128	0.057118804996258085	0.014594468011540823
273	0.06968517267339243	0.019533148771771675	0.003962035220388818	0.010803831858307968	0.08149030742421737	0.0212925502226467	0.0749715825298943	0.0643850383818954	0.08983434923559305	0.049204099776228825	0.055195178451116815	0.011753601238750777	0.0038155134017903215	0.07821280641549895	0.05621281479559941	0.014569715947241536	0.028683122588523652	0.0420336483058719	0.13257813478897845	0.09178334797229164
274	0.057316585247042987	0.0637681065616558	0.029337336053256485	0.023264064984937986	0.042095783158927154	0.09049016794495972	0.010558106276896548	0.02956980604312512	0.01624607978934239	0.02385189891122084	0.05665661137338534	0.033943738397450664	0.0074847231338150775	0.01176926320007715	0.005236826543261176	0.1301617819923218	0.12642745657689505	0.05975504412220874	0.051074303499117436	0.13099231619010254
275	0.052376798338591116	0.060665747908554564	0.023080323516697292	0.0853683290360298	0.07869219264673459	0.02383387383662715	0.02323022022584895	0.09351784796103955	0.022740880183761383	0.03302621548353748	0.08435973679373113	0.035312381989353235	0.06606748967629139	0.11824337755564414	0.013144158348500957	0.06526795468657953	0.06119093137741162	0.036292722469328985	0.014468411031114356	0.00912040693462277
276	0.07195107627059198	0.032326639602163865	0.018046058607011462	0.09786171580756903	0.01964360152293031	0.05433742585782428	0.050026333928552914	0.04268650232258427	0.014887034801195454	0.038022503748049656	0.12645571040909487	0.11883297030116931	0.026977248910849152	0.06721765083054305	0.02319387160260898	0.08270249755052744	0.023898465534625955	0.03320234686940817	0.023765719462532732	0.0339646260601671
277	0.03466459718004528	0.054172965297163776	0.013754432757371126	0.023246721488262588	0.10711429240199061	0.01664087829307915	0.04834731034394031	0.09006864456205237	0.009273874218888103	0.09853490163668849	0.11007613133859977	0.020551150367644093	0.022123961372288704	0.019362631969997064	0.04948906333901637	0.03737460151828261	0.04724557643231886	0.06791207652050264	0.0908846501355712	0.03916153882629688
278	0.046404183451108624	0.04106394206720657	0.02400421985514142	0.021254167055009918	0.023025698799893354	0.03769727272612963	0.021859355424550073	0.044303255042286466	0.06987979058105072	0.03694648059349342	0.033552919912496745	0.06011504634958551	0.028990409889183655	0.0265504717799167	0.07663580106358658	0.14407146942088248	0.1042047881702382	0.02357967176034488	0.04375681155730101	0.09210424450059404
279	0.07963749010349976	0.03905723373346821	0.11067711276264514	0.022519704217459954	0.014153882742471157	0.015072177363969215	0.10249104484766115	0.027977404421120962	0.01322494591288139	0.03118732276991089	0.10117302778073856	0.13335137147031767	0.020095395671950813	0.03269024776527892	0.03838347745105188	0.0599491252038245	0.021666781026792894	0.021051470221616166	0.04514038398742283	0.07050040054591798
280	0.0538744479186227	0.03505810301320423	0.07526446417753666	0.030719111953010723	0.03705090499061174	0.020391996248978392	0.03691763474296667	0.06274529402847438	0.03402501828690388	0.02381918048716275	0.03931035669845062	0.1555903965951139	0.02570859849552739	0.012570752529452786	0.06160323755968357	0.04719966429328968	0.07943544501972581	0.06877307671877445	0.05458956522969924	0.04535275101281049
281	0.10223012649668545	0.007828757079528072	0.050516018179965476	0.033225803044735804	0.025948974324556902	0.10476183554791776	0.02610390018756202	0.025779033044474046	0.06933099513966709	0.05099333359717748	0.06153080977575467	0.05068725324995903	0.018435018443234488	0.07662780753505857	0.012054325304607576	0.11762464959914869	0.05420402952306114	0.04522120164698392	0.034902469202667305	0.03199365907725454
282	0.0875013482231991	0.039347810408964644	0.02846339642081677	0.034901459135021955	0.03310703604613471	0.030731791980048218	0.015621488915527943	0.05496896294015283	0.10714034455765252	0.0754327832660465	0.08567337415925164	0.135391601588514	0.011818935910723985	0.010014789575841287	0.020214762795330524	0.008987488636603815	0.007558694082800535	0.07277957883822636	0.07333406832284439	0.06701028419629831
283	0.01671863496263527	0.020449771373737654	0.07535811491578862	0.023889617396470993	0.018382643967776325	0.027656562982326476	0.032910624976129454	0.09931386904295103	0.03689144826333166	0.010459478486929435	0.03005338749190704	0.19409427409774316	0.024843809688707922	0.03507162167742993	0.014626884533009988	0.17730065205169762	0.10540931464362796	0.012953126529982975	0.018333682475292695	0.02528248044252379
284	0.015045136156346223	0.02496512144857564	0.018824468070953764	0.011256777556133152	0.0651171887022342	0.029499071013298368	0.012591190927992182	0.22159357164142698	0.08182496249792728	0.11014087829608502	0.04948522464502642	0.015297396668227154	0.04555789399192922	0.012458422599992835	0.020225916920939346	0.03126759356013609	0.033528377148258987	0.1171397686670041	0.03781962061773926	0.046361418869773775
285	0.035681735447713456	0.02275501327437326	0.007309318965382229	0.006978057266800166	0.10469140294609358	0.005676796998389274	0.039344889552177735	0.07659934264757201	0.011070272953043575	0.10443304884045024	0.11867858761087939	0.014850227324477145	0.015468471295929908	0.042749662817834856	0.015202638695533108	0.00782500854350227	0.01303716960959578	0.1075961925131998	0.14610889749685796	0.10394326520019427
286	0.04520519428238099	0.057605945490024325	0.023950955376565043	0.06252891061609345	0.058637892149972025	0.028909253922278992	0.04307359436571203	0.07422278994987173	0.023194249395499945	0.053926152825903566	0.02841064296049119	0.012629204129142368	0.08848788665824708	0.019597107586502408	0.015012362808068946	0.007254810032933166	0.04038592806186583	0.2613231885088928	0.024534802875741613	0.03110912800381247
287	0.06572409693108108	0.02209820806023498	0.06264542607842771	0.03282470668920741	0.07925986417663453	0.013274176406922772	0.08810750480390371	0.08516362661334373	0.04249188864956444	0.06653356970503402	0.02900870231401097	0.03260227041215399	0.004184181280009062	0.07847824302087374	0.008839060494774103	0.04434289725014527	0.05325410492049259	0.14107945894163987	0.03176866564695432	0.018319347604591696
288	0.01653806200260244	0.0314933103971782	0.029811109426942137	0.024984808478970322	0.24752664424007853	0.028181470041210525	0.06365415779637668	0.01734853367367474	0.048131595367553334	0.1303791406878211	0.03910691135185822	0.02832701624300415	0.015923033785073887	0.021455108202211796	0.0219127829334443	0.04440062455495332	0.028927900559074574	0.07019004384204974	0.03748280042142533	0.05422494599449669
289	0.05332855581817951	0.038154345764864754	0.034392377596863116	0.054410882758248943	0.046076730536680745	0.014889327489200292	0.06900038135714816	0.0347766491563912	0.031915163224364065	0.10066288381580075	0.04103761039457385	0.05875972260270206	0.06647634825385584	0.028869007845851422	0.06004539849898882	0.07378739079195944	0.065994966508482	0.036520252475311814	0.05261653970873419	0.03828546540179906
290	0.03871371154556572	0.032818189677914646	0.0858056513330574	0.04797635122852823	0.07108647599931575	0.07385007151925548	0.05158268115208963	0.09242619145130805	0.07233233599790921	0.031728624183678104	0.040432539568033984	0.04523810328123679	0.006735081764865953	0.027394002427655766	0.04535352556100619	0.05819309830376311	0.0612071621004565	0.0371657205704205	0.03781883338034443	0.04214164895359453
291	0.07403174061796536	0.032253384102576	0.05043728274034902	0.0333022681662454	0.04842899759533571	0.11259805857784486	0.06808421868133444	0.03266176110004991	0.037902192711185244	0.04843954989509454	0.0569356916244619	0.03222066863359217	0.11430011593701764	0.03745564363091951	0.027840941718822353	0.03828570401682419	0.05862102746026419	0.03278516142216506	0.03289737715759897	0.030518214210353535
292	0.04386021737122346	0.028265889223241414	0.04338560450376362	0.058432567532418975	0.021666887561007125	0.026587584138333894	0.03421356094331332	0.08025792916321879	0.06335867511857246	0.10376855126156392	0.04574104723222777	0.022955656679388887	0.014613037122720478	0.03363833382343136	0.014951471912424562	0.011854999033710407	0.015184925876461752	0.2717926885199106	0.041836239106335896	0.023634133876731345
293	0.08582590389662811	0.011335902049932229	0.007407860593500868	0.060402363221750854	0.007968583505175089	0.09151087850190591	0.07617021841167498	0.036961501047810125	0.06322262446010454	0.03254876126571593	0.0234207670482237	0.045811193542623155	0.05109531014218941	0.05140810580337462	0.07619514719197713	0.06068611775128894	0.06810738615886874	0.04474895460858845	0.04145511405757358	0.06371730674109365
294	0.018725682095365622	0.12485943006643165	0.01864795716210774	0.01336668997237779	0.024431746279381626	0.03256142391147991	0.014172291449897184	0.19883050647191722	0.01438169900410601	0.0928193023494042	0.19236206228869543	0.04002029924650876	0.008593670879367937	0.016449335582803933	0.012353978810583392	0.00942471321566575	0.01874481178472399	0.10203577270357064	0.02958889094200294	0.01762973578360825
295	0.028197134395979942	0.0937956888651744	0.04098880058165695	0.06213185530245986	0.03566977663671816	0.032620165547630725	0.023687788152232794	0.020520652517273898	0.0658555553995309	0.04374591680767317	0.09967681063320073	0.049255038838253516	0.012171520464244355	0.10024372814881151	0.046086098380369436	0.02715409729035199	0.050274942452149515	0.06717782960053972	0.04448377407745445	0.05626282590829393
296	0.01646955641311034	0.38700731816069417	0.04085816082950314	0.03718392228173596	0.05700167482330963	0.02058424363578235	0.08104418646836005	0.02894271809602266	0.03438999220736811	0.010435106931403385	0.02608746127424688	0.018909740028797997	0.07630732589093465	0.025491845960921456	0.031310891773402634	0.012488406010181242	0.018067758382597617	0.018795061616649504	0.021391600731725354	0.03723302848325286
297	0.04877271638087033	0.07312019165503018	0.03952978859799477	0.038037723744589996	0.025296801888995434	0.028771598438207025	0.010427263623317834	0.017238268575598802	0.09771147597768402	0.07063143968901964	0.05223636397836926	0.056992529391075235	0.007175912260104738	0.048482321606135644	0.029243449138570184	0.11832833573247603	0.09578664493586221	0.07100663444497775	0.0332263514667145	0.03798418847440644
298	0.06338716941945258	0.024463652624950087	0.026191629884094767	0.02955868569815738	0.025397615158808225	0.026085176361265065	0.020834066380897548	0.04776100649932563	0.039097461583875386	0.012664164452549954	0.042415635224371535	0.025554779885870463	0.027019227069309006	0.023391372118128747	0.33869986540026725	0.058285625277533816	0.07930390324685117	0.03822443766444132	0.030116561891774387	0.0215479641580757
299	0.049654983740518854	0.04201781711988334	0.05881635668181197	0.016881418146037976	0.05629647893375152	0.02133856043916055	0.029176625792012276	0.04639171145978683	0.050891944087251326	0.04605167859788072	0.07417066292291746	0.02298627917748008	0.15101111747763843	0.02641525289502923	0.06610627640313636	0.04676570784737066	0.046222539076997755	0.10398699722826447	0.029925141887135295	0.014892450085934863
300	0.01875696830693609	0.04846126011905509	0.02074145813188716	0.035007957873144604	0.08083178149106282	0.025120826487199804	0.07104288717273749	0.0638293429956327	0.02429829966127241	0.054751383827884297	0.01725351929359494	0.08848188173403186	0.056160349907273095	0.04484410398570825	0.012981157671303313	0.1490140877490987	0.1095352558518131	0.03373333293812976	0.029977424175393747	0.0151767206268408
301	0.059606381540649955	0.052608933187862764	0.013570624444403588	0.027560654175516747	0.017862776896622044	0.06219370290970503	0.0647999459787026	0.03131586510478449	0.05699950885028616	0.046233575412217454	0.10742247177362055	0.13281086306323023	0.00667741131231229	0.052905630463527226	0.020448179575065444	0.014437052300177467	0.010994019617122243	0.025319780646748585	0.08244802282826787	0.11378459991917723
302	0.06668632919842318	0.03517052922809308	0.017000859628552988	0.035052210154402165	0.07444552603873289	0.02277196540418422	0.0538531361888218	0.023664505919185484	0.04828584073754218	0.03499185509919997	0.03749024009950664	0.066650373692749	0.005297519320194742	0.04131904277428643	0.07898702339411089	0.04477531838070879	0.06071899655794822	0.007915251474226746	0.12441815849360269	0.12050531821552793
303	0.021247221226485348	0.06707565055311049	0.037958941890050155	0.013855011809101526	0.037275598899666786	0.012672028488352874	0.013953069265431717	0.04159530281147059	0.04303779681620555	0.036152638069728675	0.1347588412082318	0.06677322282241063	0.02250961367346684	0.012359630400122995	0.033960152823502336	0.05737082937213074	0.17575500514050915	0.0977434138522824	0.02054412629129449	0.05340190458644493
304	0.02518756956531475	0.025242828242753892	0.018236334086705868	0.12130837228747086	0.04892429565374261	0.04167581750111617	0.01412655780232757	0.1436792760346933	0.06897646160792627	0.050647695534249075	0.025889752021468718	0.05127036932038935	0.010888539309919953	0.022893164815503044	0.08987872603575964	0.0216277077352698	0.04117299781478316	0.08798704496753142	0.01746475307398842	0.07292173658908618
305	0.06990983837823712	0.04114744241530389	0.013601767403455114	0.016554381015410506	0.04811726291044366	0.006232566486569507	0.044299540703124536	0.04522333167624627	0.14092416852697964	0.04104633526618958	0.11234922604946869	0.04649549397002933	0.011849106613879713	0.0832487813462008	0.1129081797852601	0.05599347221870081	0.04665520118523672	0.022219897115511787	0.021051715738054907	0.020172291195697266
306	0.0747988491637434	0.026802648656773353	0.05110327561315338	0.07438200029668772	0.014615477469304531	0.040541729212724635	0.007855075572830023	0.07026735639853698	0.04263188900160853	0.12759636724859694	0.02830128034712862	0.04750721868261566	0.036362535762474224	0.07198094050073356	0.0402255629913577	0.050657092994462916	0.0854217079683969	0.05637769887047059	0.012407079759809914	0.04016421348859045
307	0.015349845373876738	0.025812157655946025	0.011985331182919742	0.017771307799805014	0.14888629091296193	0.006271620413826583	0.02276619148809468	0.14886038648385846	0.02701239994308925	0.049314663618152926	0.014597482646908225	0.03366913957827617	0.023960148971043174	0.011003958306879827	0.005825998351187058	0.026521041681477415	0.014123256202113242	0.022830447069255428	0.151035610986781	0.2224027213335471
308	0.05208812548835518	0.04155733174931258	0.020267878466773855	0.012811993188449887	0.06440850097740544	0.02931820619653156	0.037653075583354886	0.04534854402575955	0.09262721708360096	0.061776269320788856	0.03982460409489375	0.039448893694371066	0.05279459405750696	0.039962468575064795	0.049927096767692795	0.03551604258860878	0.050775830130931045	0.06731182771690489	0.03908968665341154	0.12749181364028167
309	0.014809303087616472	0.04830624197629875	0.011689480613934614	0.018986909184084782	0.30358470371480273	0.03420938026468564	0.0660206700642452	0.15793121168226049	0.03829997369105724	0.014145548888604788	0.021292762172646588	0.03126975457995491	0.007200178004943924	0.03533613342189988	0.015580041224045212	0.016341097940539322	0.029776267256488166	0.03751586137270608	0.03200466018489513	0.06569982067429009
312	0.0792340061180947	0.02076375836005282	0.04504398211238829	0.039834732449410756	0.018316781460505836	0.23740966459455184	0.04502803239857642	0.009384265528547792	0.03876336776093574	0.03643049640226112	0.03859922390566664	0.03317307889940899	0.013232100569105938	0.013371649921588756	0.10558660041116179	0.010898390971004701	0.054898982080681585	0.05765932374453689	0.05166758203869117	0.05070398027282817
313	0.0768443507015472	0.018408012641641974	0.020503816688340625	0.022785015295593295	0.018629570449469945	0.05528837479016735	0.03711695728094316	0.03349724118367608	0.025378321996738226	0.03456872599587848	0.12332142897007611	0.06853877374310081	0.10654536851313551	0.06208879464443448	0.04035596404736513	0.053146662938981265	0.01936975577068122	0.018085626769370998	0.13081225199787055	0.03471498558098758
314	0.03903194442242023	0.06141677675072169	0.015925131295114265	0.04253026070409372	0.02431037108401989	0.2733289674930418	0.05250529273514421	0.0453758991236467	0.026565590690131306	0.05014594501325738	0.0365459178848287	0.049575899791265136	0.01048009829838938	0.04100717739647077	0.01764931176135941	0.04692272325760821	0.04308085556079698	0.03616088504044232	0.044536899574301736	0.04290405212294615
315	0.04802353200946181	0.034329374355884235	0.09505797537593373	0.11097108699285152	0.03352023508304357	0.007641376586589631	0.01371709409860556	0.06347963554045083	0.10715550745450869	0.07232590165058618	0.051281706243230835	0.020353528329426638	0.007998722194446263	0.11487509591760406	0.042259618435981895	0.06127756435081185	0.03949649355000224	0.03331427012099145	0.02482547069468201	0.018095811014906985
316	0.06374018295703707	0.03607421440681793	0.09679466617921532	0.17014674050168213	0.04142618155069063	0.016780964250689336	0.07146955167684396	0.008346708698070717	0.04167054145588404	0.07592992776571035	0.061967839733894525	0.04371031437782913	0.02593956957955596	0.06459588275287792	0.02714499669447091	0.06777753497606472	0.031512992605915315	0.02568269028352166	0.014563868780915003	0.014724630772313372
317	0.013722965403516025	0.02230995790512215	0.014965987647090194	0.01949410047131733	0.4643541076691871	0.01220807692928789	0.012958532537441652	0.022501429710330614	0.01767478553685914	0.03924601053251832	0.08232594870761666	0.021320496148421835	0.011206856567484573	0.01545970286721902	0.025762191819768965	0.035926623135465366	0.019407689771081565	0.01570496459575055	0.07488149476536128	0.058568077279159754
317a	0.03711442973298176	0.025926280179853187	0.015935663313908586	0.1126509091601635	0.0700237129568761	0.006780865296567043	0.027996809775660353	0.162595097200552	0.015104689993744168	0.12499737681696647	0.06541418516900616	0.01838979826966565	0.008066614334995316	0.045951090532098365	0.02186972284787297	0.017328589125392493	0.01930381237699797	0.05609746644871012	0.028917918987738135	0.11953496748024965
318	0.16395242341755037	0.07398928571911342	0.006714741000686719	0.06764986825033754	0.09677217386824029	0.11779669597045272	0.036621935641231944	0.02325009165108139	0.01412571113284751	0.019314189586553194	0.014444826908890821	0.019079498164499	0.04896158822428607	0.024172981764169835	0.015934672052346065	0.05205003840250963	0.028074014045746037	0.0756108241535009	0.06395063805321735	0.037533801992739174
319	0.007310738213344101	0.02586312877882296	0.012715693437235626	0.012393859893116201	0.18433844062635657	0.02934453371559995	0.03761783612281989	0.08220434243832796	0.0191885953545566	0.032701202479827995	0.05762730040990024	0.09089670226974235	0.014903506041113346	0.05625591731441966	0.058066754131270375	0.03522465743118342	0.09833984000668622	0.06853394669909167	0.05005174807806411	0.02642125655852073
320	0.09652918066260321	0.03442824246795242	0.03344195299295488	0.034037822385695096	0.060685264861549355	0.07817511619820645	0.047163095415234536	0.04911985318527031	0.02682742865526871	0.03811634362474106	0.010082327974933662	0.0819531482783106	0.019012496406342082	0.03232240983458417	0.05469920912035453	0.10383134945866254	0.04710803735675458	0.07699790696214268	0.03837863958183064	0.037090174576608466
321	0.10883801752217605	0.020109894742028362	0.07879089247142894	0.09464952361909391	0.00724590254712346	0.08554010690385631	0.030813912933768346	0.03564857274130494	0.10517432827486975	0.031527672618347775	0.021581946388618725	0.04540018905001854	0.048104865385394026	0.04862714567659323	0.04619860185793958	0.08509336397216366	0.038723042557176325	0.01790087251553185	0.013157427428694354	0.03687372079387187
322	0.038362100995979316	0.040973834376249366	0.01008821226368493	0.04187657870347813	0.04552157154334159	0.053230220826653206	0.060900052676110546	0.14911578128463263	0.04594378609972384	0.03369038448021565	0.04090119926327998	0.014981085791309221	0.1444294639979691	0.03374004636239216	0.028439795448996198	0.048690728748014625	0.03423107870801356	0.034852507930145125	0.06540082163402501	0.034630748865785856
323	0.055402131901554165	0.08329934171290974	0.02367549056291778	0.03591104836358942	0.055445829678849555	0.05134476252758177	0.04415130094837771	0.057154303522587546	0.06365542519275295	0.06144542628605042	0.030311933223222724	0.04925202718603558	0.01870334547928926	0.047812621537424466	0.04887417890221606	0.0673576801932307	0.04365397674976692	0.05705149785715391	0.04461995032957478	0.060877727844914555
324	0.057468357097674616	0.03307596730818908	0.07732552223690303	0.03019072686362964	0.02019077197779746	0.37810222412598316	0.012789712610699234	0.01327384283427302	0.03546243478476248	0.015748263776018172	0.018643360729791714	0.04655242660600785	0.012865143482483455	0.022609935286301727	0.03500035211237249	0.07971594506830097	0.045918068022451984	0.009569945031520394	0.02717096002659538	0.02832604001824413
325	0.0485342298433227	0.0139173893462985	0.05250133971419267	0.04550835969739748	0.055567320902274085	0.04580556890254188	0.04230752986325588	0.03971771431726566	0.019230937079320755	0.038675767987942665	0.06277566515597366	0.10567173692953018	0.02612563783392104	0.06472451056409753	0.05045499223128718	0.09415864742203368	0.058241506782336534	0.04219623413080665	0.04436869383739768	0.04951621745880356
326	0.03700962336330867	0.011426994534419628	0.026334316969868207	0.013851678804580152	0.036116360144311264	0.062380184708437744	0.0812017560458384	0.10612594489492594	0.05521123261172947	0.06918368495169873	0.054546084493651656	0.028567785199910087	0.023319211259350527	0.06159223321431829	0.014686683120179634	0.06143233285320097	0.10712953340757637	0.04387906679513436	0.01616178255986043	0.08984351006769949
327	0.07367201781206342	0.012855512158793521	0.00826920013550003	0.017731359485461284	0.025056475444579052	0.07515430318190686	0.02186029724696066	0.03327974118461273	0.06563082448745676	0.059618292293721106	0.06044434411425859	0.07261845298022604	0.054489569404308075	0.025886718777319833	0.12598676571362208	0.06042316158848624	0.036283887361411145	0.08936348323901185	0.008771400355675935	0.07260419303462479
328	0.0479579378154707	0.01310421533663451	0.015108057837522434	0.015608606582232279	0.07697306380662199	0.040736069167585334	0.030432575251511388	0.040155319273601754	0.13696049674809946	0.056361678012094366	0.07704523837030461	0.03999229443612187	0.032635927824963	0.07346626428915817	0.09674318657032172	0.0701431905622368	0.03414136962388767	0.012424239682471095	0.07272883468527781	0.017281434123883024
329	0.1382208933643257	0.04317276642645366	0.0346316873727194	0.005612058416452366	0.008924179685185751	0.009728030823268332	0.0216320454046967	0.07799991009487622	0.021277024648271293	0.01620673738387789	0.02759378383167012	0.018179148761062847	0.19708416133769874	0.01545911128136554	0.004348060878078559	0.08916070236456541	0.13201330186366692	0.10847707769779642	0.022032713783314294	0.00824660458065385
330	0.0507143535772095	0.07885288559308923	0.04310987496962862	0.08731206741906086	0.06053823217235912	0.020795120791777144	0.11144875886292747	0.023161751416601605	0.006469978226115913	0.01734751990777203	0.028800898619646402	0.07262578907690168	0.003412798260892191	0.02049628883524199	0.028613490755852115	0.08019139881745041	0.07406545530452466	0.07246497378486967	0.037288625992668065	0.08228973761541132
331	0.018764479198351697	0.3979293473426519	0.03367343674893728	0.01902575104924953	0.03329577642081832	0.043575890788028086	0.029405197072106228	0.0975941096987969	0.0324727862743645	0.02133314346125241	0.03326913393974944	0.040594225554502164	0.00988684605082701	0.016323880991342403	0.023983966343972075	0.04557778982904899	0.03243235382991163	0.009681760398290063	0.017950270724627633	0.04322985428317169
332	0.040543843660022755	0.04607390632638255	0.0811903440132603	0.07547992847842803	0.08016882631346985	0.015112040653098336	0.04856716612595238	0.07225105756410781	0.0255367184767056	0.06292484173041282	0.02843062624165619	0.11020731540742193	0.004102673042244919	0.041280310627183875	0.0369028271391087	0.034434189356396534	0.06544584956894417	0.0373899716063545	0.06267845734012524	0.03127910632872349
333	0.07275568074977777	0.046025825537669804	0.03662112617187978	0.011933540562502794	0.03076681716192537	0.006822051067834987	0.023255273275137614	0.11144672029135624	0.047753076322242245	0.17680579779841776	0.035972203303054166	0.017460045484100063	0.020829360925218105	0.02311648327192529	0.015662974347960858	0.005563184479227611	0.009630236472728631	0.24344329956747607	0.043429179893041556	0.02070712331652329
334	0.04281360565469384	0.030444207601230094	0.05253989685774084	0.07245207492401398	0.06161919650856789	0.06016907846520255	0.029692761680906763	0.02987030150083881	0.014150559119602986	0.051827315565102325	0.04536238250271768	0.04138861078477492	0.0503091918443836	0.03327948431234047	0.055282121561637816	0.07270347457762147	0.07798770791286849	0.026598045344600744	0.06184269970908706	0.08966728357206766
335	0.04121785056435379	0.016009090661441298	0.018326761792588103	0.03433867486204835	0.09126291174710402	0.07484463113610165	0.02305165682698091	0.03861932213820119	0.07228022986597152	0.09936963390597572	0.057623157964316656	0.030178747808853802	0.02743286764540756	0.04487697447613119	0.11585028963573495	0.03242806659572663	0.045341363708865205	0.07990658614971738	0.01359524910814458	0.04344593340633547
336	0.06082176961073153	0.00935210906226313	0.057896551034248775	0.05280706406667341	0.035796756120769296	0.05058368999096578	0.032808281429529754	0.03239486415305544	0.0873662129183772	0.06311132941568401	0.04881019428132223	0.08729234517397837	0.025318382467099977	0.0518892050567779	0.06307608095167071	0.08793892615447989	0.021406808254444756	0.020292726972312138	0.07503684024715615	0.03599986263845957
337	0.03932141257369875	0.059539673842164874	0.029237896432522295	0.05742985571363061	0.08782167780698767	0.05606085859870922	0.06793708662708584	0.030376714783909405	0.03908413114034011	0.04461027139187932	0.0373092049681166	0.04566873571218258	0.02143293827999293	0.06356760613953294	0.03710116325815813	0.07278515623806438	0.05612927029295897	0.03323099543887786	0.08815251069330082	0.03320284006788671
338	0.011474492090715207	0.04545113138319122	0.020497800186722554	0.018434845967874838	0.01848519720085471	0.008136210084233682	0.014231141347260742	0.03491835486045069	0.019584244608639605	0.019376726687379706	0.05590162236039919	0.017214082353939047	0.06561188158900438	0.018070412937145446	0.08079079408470412	0.013943397869811264	0.023273929310916125	0.02107359432339839	0.40074049430020775	0.09278964645315131
339	0.03276316657900534	0.05036236436206285	0.04902990251366994	0.019484565258228705	0.0685769384153727	0.11929733861791007	0.029345814499447176	0.02153233185044343	0.029608309508343308	0.05040623374997656	0.02818202541533268	0.06259828468262874	0.006836130074067601	0.048348620431214864	0.030756339586323646	0.06831136074626583	0.09299311394028954	0.05553783040162757	0.03780649654049027	0.09822283282729914
340	0.07418447726627471	0.03380456598200278	0.046654989121142625	0.05520852053154938	0.06844910554733961	0.011051245034545073	0.0506531038163945	0.035865506730340536	0.036685482945291836	0.02724944988526562	0.08459022475013894	0.05487200397926972	0.029614361083406426	0.059860433613607246	0.062453543681822564	0.03613458999868674	0.04368022665606085	0.05009108252831768	0.05376115401679265	0.08513593283175049
341	0.06862158521210505	0.02115262187875519	0.0055224686108518925	0.09460966321647286	0.010241149264259898	0.065067232934296	0.06065725721243247	0.07217609071669709	0.10137578915810977	0.058085150300415674	0.0900668358656243	0.03281504535249894	0.00242772968582925	0.04900933764440628	0.05429223083186233	0.03450208285809014	0.06289969480309227	0.04441630945477464	0.04943727535593524	0.022624449643490675
342	0.006076418512819469	0.012113637498442426	0.027517954026542953	0.008318616792201868	0.01689740859145658	0.0097668168325357	0.025702019898059546	0.17172558447816685	0.03023977504106237	0.29779974827158917	0.0707755357604578	0.025618537854521253	0.008383009086303406	0.027361610865798188	0.01383253826607727	0.017372275418273193	0.026468475093336382	0.10593068634623999	0.08729914588926452	0.01080020547685108
343	0.07452932396318088	0.06890872464116762	0.029019581148862682	0.03206925677443084	0.07541345349401074	0.060200679613012065	0.038135424606090554	0.06692335319940727	0.09964682633853846	0.06510898001024937	0.06004151286388535	0.0355796681652457	0.0033717417087623437	0.03857453919339895	0.00984701271947679	0.044988409606155855	0.030392822838751027	0.061648801488334286	0.04926446867517387	0.05633541895186532
344	0.05929521984738599	0.007694506245765669	0.027754694546455384	0.05199264595878935	0.027831338619970437	0.05191639303467289	0.08358513448533209	0.05792027038771302	0.0778200125491942	0.07777553165171444	0.007797302456091362	0.054192780712472986	0.003639846123977582	0.036571634487755654	0.04287665656297952	0.06002307954181657	0.08968779114936525	0.06243817792605466	0.08105683819966224	0.03813014551283072
345	0.03928344968825859	0.04430843937787683	0.018173731182588186	0.027450373091232	0.05752137912661539	0.011959299558480331	0.017330212312509072	0.042197620652224654	0.03817672776784255	0.14536203257900804	0.04369209552431604	0.03710167527215005	0.02151788619290591	0.03209023995234112	0.005917726479453453	0.020093134338871624	0.1245028377635102	0.1802931632180552	0.043316892403625684	0.04971108351813506
346	0.0876180205805811	0.037583325980446815	0.04705006576408014	0.014701714440027434	0.0732374918502805	0.012708873921373475	0.025345767923927117	0.04101385113291796	0.015084975585637247	0.00908899256238385	0.030584015848694832	0.018861614887690153	0.025071204311839523	0.07157397691283075	0.004712897007814867	0.09822590690781936	0.12129570888694427	0.1763141095844942	0.03492623899980968	0.05500124691040673
347	0.032687605175902176	0.032668450941281395	0.06832205144012479	0.06835359101570393	0.031063148281681646	0.0570404938849259	0.03062724336130008	0.04740658020032149	0.05551822011881632	0.03945061870991283	0.05745239558193898	0.10170993030086875	0.008765013240723159	0.07199850332553473	0.06286493537976157	0.03612923442998749	0.035245695050012446	0.05276017859873186	0.0620604762388995	0.04787563472357095
348	0.09557319241621284	0.03367661088329596	0.028794369461155645	0.02964890041900504	0.013882428489381659	0.10789134440018393	0.023750830430563842	0.07992157480250363	0.056550179271084765	0.09580571134402897	0.025633090149520244	0.06588669293317928	0.002102141784867223	0.08658375063015229	0.04697025792604814	0.05371348940729733	0.05653111855467056	0.028438773949656007	0.009505787252075263	0.05913975549511742
349	0.03183195628689217	0.011995238409883747	0.011922510986237487	0.020292714993868203	0.21643287023884364	0.02014610432292784	0.04953921482098924	0.09021141936902863	0.013902472693550962	0.2395975631290169	0.1072171892039561	0.018884479740911474	0.02427959030837965	0.016596605558952985	0.013804803290129878	0.01747731105460668	0.005623373942618611	0.04650261918290762	0.03514985198084596	0.008592110485452175
350	0.06920421994490879	0.010023376945413155	0.006219347550253826	0.01789861725941795	0.07507610928227486	0.03489385261320711	0.05651833913939179	0.04762704094958075	0.07252700054203261	0.03210417085596635	0.05586554207779263	0.025955159141889995	0.0030849141756045776	0.05873074825004844	0.11527182325341145	0.038464197259764826	0.054912846944568196	0.06141251059903391	0.1065779165789462	0.05763226663649258
351	0.05136247274276784	0.03254676544729126	0.029315707938480644	0.04940677466117796	0.034451427312434536	0.056478325770385786	0.045921827449246375	0.08131935824147242	0.07460603628080477	0.04026255472950387	0.023637693995367522	0.04253687691491333	0.03213948929756625	0.041526654598042494	0.06346104862979071	0.04977365983487283	0.08317860774634246	0.04492462922469578	0.07718508895754835	0.0459650002272948
352	0.027233807102846005	0.02242588898617858	0.12127787049656043	0.04145535044556048	0.06971096734424653	0.015067535343195408	0.06272787089920184	0.0724435218126512	0.052603961410948794	0.05004522368466295	0.029273342277044652	0.03468791712875723	0.0217755775342952	0.09219699251663135	0.017938902085516416	0.06273699490176135	0.06810900036615751	0.09367057493737987	0.005062166980195847	0.039556533746208336
353	0.0063654642204587315	0.0558260237839909	0.011140731135834466	0.015266466264820443	0.15002125158399965	0.02860043160814216	0.02519075547589146	0.09152035361309226	0.044687877491168634	0.11728937973467014	0.02048206826182526	0.06013237979213891	0.005102428055128779	0.011234933663359212	0.013515406858037267	0.009760751151035672	0.005968675629332403	0.04177865500133128	0.23206498353149851	0.05405098314424388
354	0.04168617404794036	0.008547617020276746	0.05478464736016361	0.017132135882120432	0.04621437255214467	0.06147487333153865	0.11599248118846751	0.018875828405125698	0.05682082374590741	0.04941367052406991	0.04349736104679213	0.07067621465282614	0.04932855685980606	0.023625411596991924	0.06883003503793415	0.046938576135720965	0.08041731651320518	0.04851846770500297	0.03353156117144878	0.06369387522251671
355	0.035441749410723096	0.054537439148683836	0.07645396946853206	0.014078086304705494	0.03195555576237109	0.03306301810603456	0.07861368988451473	0.03118016770690508	0.07633801103902564	0.023408709786534632	0.03319641227665171	0.042956450229944036	0.029654738317785468	0.05166286746286704	0.040389516070148845	0.09267375883323661	0.019151388867505253	0.03173827805800381	0.09191565728896879	0.11159053597685822
356	0.06022715251294587	0.015032865826596364	0.030242907917524695	0.012921271497441373	0.04737076946923117	0.03455471155108186	0.05076295122381721	0.025465600415624474	0.1315936107318039	0.034462199539633365	0.05804734347385713	0.0764440011350096	0.027968763784283885	0.01663307557960587	0.10804457422004664	0.07143120486246424	0.06189409636198395	0.01832820152009887	0.03184880079402355	0.08672589758292602
357	0.1142180979241683	0.050672228408431275	0.008700640110435384	0.03357531722294727	0.0190084502805139	0.03106790916090201	0.03183073436406087	0.0845254532405065	0.07735605368444357	0.04639295953581354	0.030895348788585	0.032913464481856614	0.031895996363725296	0.04809416186119782	0.06347918266059005	0.055252585452101474	0.08754511759298438	0.08597131443723272	0.03625315487221087	0.03035182955729315
358	0.05875441885384206	0.047974687896628884	0.018878370548708327	0.041233862722703074	0.03570915094628157	0.06538714933398415	0.07740874401400837	0.06596187072992245	0.01193536200484543	0.044910055170473945	0.05175081370985843	0.043728534210492165	0.04648744675308387	0.03523861719795879	0.04411636525842615	0.07675336505379232	0.02873058788097257	0.07177419479939998	0.10249617870325983	0.030770224211357652
359	0.01596446079339236	0.015362715215345426	0.029256032630772772	0.022989159277284035	0.10986136004805448	0.009335993967218171	0.026876912790258053	0.2578254215674102	0.07752283398190335	0.07803943015306941	0.08770808829082022	0.017436187672216226	0.037973138336293094	0.01463502653348238	0.027498370154481176	0.04908091914100419	0.01630264171201055	0.04397011607273113	0.035359612367063864	0.027001579295188934
360	0.051676777691658786	0.01113880306530566	0.03932116508445931	0.035625867587314716	0.07548456013320047	0.00911435422553879	0.04410520721524948	0.052599499037588725	0.11426038572477105	0.045834636292124704	0.0686260669115634	0.031157002561023894	0.009049555373166006	0.11187419233794303	0.0945712658865279	0.05567565799659753	0.054977615663513356	0.06620611739333045	0.00907362947636072	0.019627640342762043
361	0.010213934921995863	0.02930562133383601	0.026201236858645886	0.03334644736967929	0.3668645773934144	0.01146935408307103	0.014553669336809091	0.025844352138620748	0.013084267180395235	0.09520637934597578	0.13918054556820006	0.009843232906379439	0.053230384351663836	0.029706069863738877	0.032336975936094504	0.018665073727344113	0.02778511279753301	0.018570985380885863	0.02212355112738009	0.022468228378336917
362	0.05962361230202813	0.08712710291784706	0.017684566144893568	0.04678788806628717	0.019333414709414697	0.06863164090189085	0.04564370310161473	0.04175058883043463	0.06794785583248031	0.06658190356312375	0.08420866312227598	0.04909919003503878	0.01083948357857474	0.0185775800317878	0.06957235992852744	0.03598922963686586	0.06358791975398054	0.08570826905097956	0.015115717093594808	0.0461893113983596
363	0.05808030489399105	0.026663167563527372	0.11052900195367085	0.023396892882469638	0.03770986585936854	0.06567394311975344	0.08914863785346717	0.02912951080290291	0.07066053628237298	0.030503731797633726	0.04208083378058056	0.035670280860105215	0.04105164573617556	0.05553888614300073	0.04011062364541865	0.048849911565382716	0.052134374510307224	0.05094524498780656	0.05337500759280812	0.038747598169256985
364	0.19054220128308358	0.023146688936058618	0.038203876120817507	0.02271189462180526	0.05588548077255662	0.03726742124616967	0.06804650077404285	0.012435093440173704	0.0063776058925336275	0.018153223099359597	0.043075733183058275	0.1425678034878264	0.1119712729023524	0.021568087092892194	0.003590789788394663	0.1086759565699278	0.024540482825144632	0.025991461596611167	0.026549285477961034	0.018699140889230432
365	0.132711151154944	0.07302581696199016	0.0746659633035036	0.006773220755408799	0.026435152199068786	0.03285852936651834	0.016687490906368747	0.03013368891557061	0.008112214868075162	0.013645634514618438	0.05362247323398887	0.028872497995025496	0.0757016927425919	0.006287336333293422	0.008211152156395523	0.10464432569304254	0.1346991644962204	0.07250609875988046	0.062166825945373295	0.038239569698121464
366	0.021457783707612695	0.050692593074181155	0.01593504199656996	0.037212388856434665	0.017713138491114822	0.3437191140150116	0.017968825322247424	0.011154003793612477	0.10801853914427602	0.006674400352212216	0.0331514172547698	0.020280923597479617	0.05106659883787509	0.09168420417160007	0.043081780069248975	0.031671995316806555	0.014172658983584515	0.014169150730764227	0.054720559215872495	0.015454883068725599
367	0.023026655735203686	0.05163959578399388	0.03285424076186479	0.04686415136749639	0.036166874615827106	0.4498664680138472	0.02794274450931174	0.021843821080956848	0.020357728756541904	0.018783970522951585	0.0352033497571428	0.02288343302273973	0.015033471618912674	0.04758498961950213	0.03291552854014018	0.011389836311530798	0.013650831927749936	0.03446061381465314	0.034618417406784556	0.02291327683284883
368	0.07979113873463034	0.024456498822568146	0.32466838781399715	0.05559446902093604	0.057526115624876625	0.038462753606088716	0.08034293616341481	0.015107385593778716	0.021222185520788774	0.00675705622863949	0.06230861716510148	0.035649979060243225	0.009961532980942591	0.01838097421850754	0.027982626701091477	0.0416746462144608	0.028950215098629856	0.0136992630786396	0.03880687568378055	0.01865634266888407
369	0.03642454468544653	0.00539010335144814	0.01616690750825511	0.06292600532096194	0.07200860015349564	0.0882570655648016	0.05776076977955893	0.08702753685949778	0.06743849850598435	0.07978178187494493	0.029204624178277454	0.031079638735248646	0.029192238418208317	0.007897621970835777	0.07349494017890205	0.03391462967637856	0.04948246343156695	0.070998351545638	0.01182279117103405	0.08973088708951522
370	0.05846265151674264	0.06418504552020593	0.10545154951115307	0.3470541876925723	0.04720894581148392	0.0403020739744814	0.01188434047008331	0.03061853882241885	0.051668331131549464	0.01586410386197076	0.02725682945986331	0.010438652108066807	0.029802085729563565	0.030852110314874448	0.006775653251676465	0.020218649663236086	0.019756199685410782	0.015421962809780353	0.03653129931807603	0.030246789346790523
371	0.008886046986208344	0.018428316168981412	0.035685410486862225	0.014316164183105476	0.06199160007005983	0.035324683776170866	0.0644605208475209	0.07284512006629541	0.019686404086798077	0.04927164844265263	0.047131863767112335	0.05682704109982949	0.0764010851897249	0.013101174751471368	0.014149003433119924	0.03872067965103421	0.04832875906131558	0.286453448238699	0.021551074215346456	0.016439955477691576
372	0.03930890084616036	0.054280691286989396	0.060662079351290046	0.04107061603461647	0.01858726356599282	0.044886934179037795	0.01704708083437623	0.08389285693740041	0.12894349498641675	0.05437871241044294	0.0977930657054511	0.0450641797464785	0.006807360505463255	0.016959796430890225	0.04005302927364882	0.0569366207367929	0.07737086710107051	0.08000800188086957	0.02194533723933581	0.014003110947276179
373	0.06468757046701377	0.025670065598344644	0.05470858985134579	0.03208434016584645	0.08547774447543796	0.05361440233132549	0.13803680037973426	0.020312251894941798	0.02382583422986536	0.043716318295278694	0.04464109304664197	0.028970360597916755	0.01065985201894203	0.07667435884593622	0.03348340929949464	0.06191010473716921	0.06176294655619072	0.0281918730833749	0.07694203589373456	0.03463004823146474
374	0.07412647007665897	0.07598244575980322	0.04359719659678942	0.011851596596073315	0.0628202920512435	0.07805358313301615	0.0575781356138354	0.01018503859722708	0.006157175769776686	0.1509392677257757	0.089954330051781	0.021909362965519895	0.011812584488649865	0.01734677296777512	0.006670870947025057	0.05959280925801031	0.03502212178612005	0.02691495486396455	0.0697722743105779	0.08971271644037679
375	0.10655103387929254	0.0286506678791495	0.033430195160405234	0.03130474056871492	0.01780786303864941	0.10046573780482446	0.02181197875727792	0.06485288994755814	0.03258436037084826	0.08871207484465041	0.03054358547599999	0.051770113116024745	0.00726167937723991	0.04883476170202514	0.059695724142856774	0.1046932563941418	0.029337137207267244	0.08155546300139561	0.03655833577360989	0.02357840155806812
376	0.026325419126422583	0.027106579429154443	0.07478484932004568	0.043910641531201326	0.2835924687618973	0.015173289114956594	0.06923994489888716	0.04038094076836251	0.028624547187680253	0.024992284795488238	0.1292424911291965	0.02259556714455752	0.030601988620769714	0.07062090097398682	0.010807328496220988	0.02017948245819635	0.013559387603159574	0.015400180635155707	0.023848433445553527	0.029013274559107235
377	0.03781985847659339	0.02356888323795667	0.011501340206060124	0.11657597764086094	0.021221455065742818	0.05405316775304965	0.051207684037582586	0.08517650729696805	0.025316118575094405	0.0337251963483363	0.0640336660994905	0.10589552888934504	0.062359372502769066	0.0745815700932882	0.03380393598549336	0.047055835472465245	0.06471497980677529	0.029009094926584357	0.03966127932270059	0.018718548262843433
378	0.019052561457625742	0.4176375221165878	0.028548223552405615	0.03469131674387081	0.02123802331776319	0.027572324833786757	0.04030879770185855	0.041721439442180625	0.03532120668309933	0.03154472534963655	0.03116644598701303	0.02366031062001417	0.018155667214075164	0.036838966843622256	0.03577881342613318	0.020542513897081463	0.04500618814037389	0.0180047303571279	0.03636143334991931	0.036848788965824705
379	0.08944231881045146	0.027732092924394398	0.0356273453715841	0.037863869606290165	0.01159084466050967	0.1064745703548363	0.09727383335843001	0.015414580098892298	0.09402450843394819	0.06267021036828604	0.03798553131736483	0.10192150681816288	0.003977081733425407	0.08818294090383219	0.054214459096486665	0.015438614620784977	0.020369360837748915	0.012741690384892751	0.04710497150372638	0.03994966879595237
380	0.02004041703440626	0.03356107504795401	0.04590811324914678	0.04092482442756601	0.04090059421455023	0.1246857784955776	0.08224266146540339	0.017849351130892786	0.10010686343317513	0.011819043584489477	0.07431226045316403	0.10802634954742724	0.007846389033916023	0.0654521847348063	0.05365669926074333	0.04555999551581833	0.04963967519072225	0.011304469939496629	0.02897587001058863	0.0371873842301556
381	0.04203506383124236	0.10840707550459211	0.03450923741910393	0.05630988827545878	0.016500827932258544	0.04444830046381576	0.042047421048869264	0.13000217966832395	0.022425045582153892	0.0916187985611341	0.08494631879485871	0.018588606958543308	0.011544332381082736	0.07307721176392214	0.0035412421484428145	0.04390681845722337	0.07337630836787173	0.024503036005057943	0.07384439457417674	0.004367892261867854
382	0.03900269749461283	0.023550247389127203	0.012014876853773901	0.03614037916066127	0.13486958785510103	0.03928903099269039	0.04384873089985441	0.04614314559745808	0.006793223991466068	0.025431936808324212	0.04337867914901284	0.054135361124278594	0.031826153890604204	0.05675693019313744	0.06794740915980098	0.007992169272199414	0.01562602394775582	0.008104877047435429	0.2492582399802679	0.05789029919243794
383	0.010395096650464066	0.020100587033010056	0.015006962802525803	0.013976674479425478	0.2506759049571644	0.012250327234901772	0.06017281695628621	0.01432029842325239	0.04347482210424109	0.22360573280662466	0.13134144591113367	0.07369129975793808	0.004140682787272892	0.011702425763673056	0.004335482855242064	0.01447743521201847	0.010441265234599529	0.015101394433351161	0.02047928078570913	0.05031006381116604
384	0.08425762430988108	0.04044292244325	0.003033022335323859	0.007198554764302783	0.11884717369576552	0.0029977703952454382	0.06391013052829995	0.03793944044241109	0.012578946148345312	0.15688506819468492	0.1290991084308861	0.03643438631310643	0.0033035794629139473	0.04534337362291987	0.016066638328381663	0.0466716793182801	0.050487115098383696	0.04853513851984603	0.007477082611667024	0.08849124503610512
385	0.02930597030837223	0.3822766606803931	0.028405001212564514	0.01366565132689204	0.0740782648580838	0.018074769789835028	0.027435187734288297	0.010929193926338733	0.014668700943169409	0.03207003889160273	0.031022100077574402	0.08066272310076202	0.013900856023993479	0.014042366988936513	0.03826039083541929	0.03885871193553722	0.01790981639878495	0.027997659591788623	0.07824815541867776	0.028187779956985834
386	0.09002230485459412	0.04107888404683999	0.07411298904815185	0.09148253931385208	0.015988034288442525	0.04350284637883967	0.02438321022289649	0.019791544009242747	0.06201078638426774	0.03457088480046071	0.03634338593611785	0.07369846819220263	0.011391130532064229	0.054964634978537284	0.03471826658333427	0.03667107232623865	0.0704150495407486	0.039123201797163505	0.0285322860292899	0.11719848073671514
387	0.07201223331173183	0.03727990891927889	0.023008226459614447	0.012287193543946943	0.03167862975351992	0.01854834076347998	0.020988437332557806	0.043304058170553175	0.03227195022686201	0.05578801687808299	0.038953289470474835	0.014060297344689804	0.006787825630712846	0.012259907823694993	0.05073942692812413	0.18830049262289827	0.22351508539005016	0.031202631870292374	0.046363404789219485	0.04065064277021513
388	0.029203100397280368	0.04839099208999588	0.10681537651654603	0.020615498860677782	0.07340762720072072	0.07104869143223913	0.06405829511830077	0.044307542496346386	0.013165367954258976	0.05168163601541	0.08193958094698958	0.0710274790190203	0.004445774936705337	0.07915752129866753	0.029785331790335465	0.04518375034831537	0.07378500600894217	0.026227566191648673	0.023384933467691563	0.042368927909908
389	0.05278493084837557	0.027632839480287146	0.03563041077766993	0.03167766185380807	0.055150358002005385	0.06884972161877542	0.04895799674641247	0.019676620265044263	0.06400479340034229	0.11009715457791767	0.03644344546207829	0.050306334321928006	0.09599277198066788	0.03125376452636623	0.07957614028785126	0.01940449975462726	0.05495589855299153	0.024892085429694375	0.051339294450582496	0.04137327766257443
390	0.011124817900576718	0.08760216011376434	0.03463108192256896	0.04549104591618056	0.02266448537800527	0.03808535812170296	0.020716173862840158	0.06154691444293699	0.01825770349374476	0.28864443926862415	0.15624608079020247	0.03857938615484049	0.01802234357513924	0.017965043190862912	0.0343552321749814	0.00856686293450179	0.012031078012220215	0.036437038937126444	0.02308956396282407	0.025943189846356136
391	0.022131789068059498	0.050311113919289746	0.013337624245826907	0.0504963331582888	0.3571153160959671	0.008248799972727247	0.025826211241283027	0.03113836939904411	0.042465029651969625	0.02803244595565558	0.03916878656836002	0.013683668194316465	0.0376931640408346	0.024672475886271118	0.009312222600129118	0.014674102468336576	0.04755119971212705	0.03378431909053589	0.08647500790470151	0.06388202082627602
392	0.08278718760969891	0.04263381424930874	0.043688163798394665	0.09748379639079265	0.019239463766755803	0.0395802368210372	0.0692579266960406	0.025077972563919422	0.12226966386326552	0.018465437772020993	0.09608034098067475	0.07073708244974324	0.020093906638783687	0.037859965392933105	0.043333946291230316	0.05901461465752117	0.0504905900691584	0.028814251288160165	0.012947926289247206	0.020143712411313467
393	0.07155595749981133	0.025129215901049724	0.0688691346711168	0.05704974119715041	0.06758219514795058	0.04618969031342974	0.05660121976161142	0.06004533740651234	0.005875287581313215	0.021062930125672914	0.036707727596195935	0.016660856802366206	0.013384934415731606	0.1316289204345671	0.005127305126432039	0.1254116138072904	0.11794190645330589	0.03934882555746469	0.009678019980610896	0.02414918022041678
394	0.0521573780021585	0.03139155686045115	0.06271233825665339	0.06528589556190088	0.058837859821863035	0.02209352436569312	0.037000698823560524	0.014877852689282144	0.05870289191905191	0.06588130571212981	0.05729203064481411	0.04026405498622695	0.010840520065850038	0.06175271934562129	0.033875786458065354	0.03624726051156627	0.06357372433372646	0.0629403599129271	0.10390267540463992	0.060369566323818014
395	0.011069487177349787	0.024357566266994035	0.01229771078850068	0.011358570129541052	0.12785637127542562	0.06041957178353624	0.18709904880818018	0.025539030078383734	0.022757967282071162	0.029493599383658215	0.03193179649926859	0.01114014811896667	0.00485121695263059	0.020271584793385432	0.012175738843223831	0.016095180929739543	0.009664265675277822	0.01655593889684498	0.2344850415570383	0.1305801647599835
396	0.08678915497824799	0.04750614306136324	0.08974010325340002	0.09136767007876463	0.023204460102026543	0.045500571487198764	0.03614066652008239	0.04482713087809756	0.057554426453170174	0.03304209370881776	0.047669545210248014	0.0386269843458313	0.04829764108588638	0.03392142205293126	0.0370086206069274	0.031054447019405285	0.04725853613682817	0.04012710063010401	0.03069752723929854	0.08966575515137055
397	0.024811379598787313	0.02972987331496506	0.031188214104203946	0.04516560358802171	0.041308657059909513	0.04048329865476223	0.09570536513112875	0.06632114927616835	0.045847360738737096	0.03999395563362816	0.045730054714684394	0.010030807015254778	0.06042319707824052	0.06891071803330828	0.05231395723987402	0.05882019302581618	0.03820301522739249	0.05759004362351294	0.047979919779063664	0.09944323716254061
398	0.05403784641858929	0.03144221667690327	0.03331420456965528	0.06747176451457865	0.03630739758596964	0.05533242761092468	0.036263347105873416	0.0543714401943379	0.04083790156162584	0.05687525920074627	0.029977336521305374	0.06862108855977034	0.059824991794679906	0.04341853222885462	0.046414123910989445	0.07603106178489401	0.07711806711717167	0.038593184702612256	0.05701902550769735	0.036728782432820774
399	0.04401739921595443	0.038213198033338634	0.07695454592491839	0.04470110906395867	0.022860241438617503	0.03632004435272398	0.04240186715781839	0.03799883159509525	0.06919704078604239	0.04781963456619306	0.047514402432463465	0.02805733604177126	0.05276047699069092	0.030121109830206525	0.037222193230290794	0.05687053812348	0.05156685064553562	0.0536744256600383	0.10011830482624626	0.08161045008461616
401	0.02817423925024692	0.03532126274190736	0.0486519339159075	0.02849397531493574	0.03917533641308501	0.05533766930215672	0.04152151295590783	0.0562790962985224	0.02617684897430958	0.03206072453093224	0.10826445896740663	0.10936730813619966	0.03729788664977343	0.05084035293592484	0.07075469176592405	0.05255478353393388	0.05001290964741279	0.035373835774422706	0.05445406468531639	0.039887108205774305
402	0.050003425330535395	0.039067645711071144	0.04199941157125547	0.04994121757420694	0.038996408462664854	0.04572619737350616	0.0218549509664448	0.0404863327141616	0.031355733159152445	0.0371094140798505	0.05336698973054454	0.08869060785799815	0.028610138115262248	0.12111726150087967	0.037962014454800734	0.042280008645751786	0.0657119171983486	0.05109320575992633	0.07102007452723466	0.04360704526640397
403	0.04705882376935091	0.026120522172669122	0.061495112923110676	0.09236024131726642	0.027007046056849896	0.04882646748019991	0.05638840559193901	0.05984938339724322	0.057945916668071445	0.04819610865080311	0.06023466731467536	0.05443960948146569	0.04838972544808847	0.046476510870482476	0.040685962279267726	0.035880923207122946	0.03728648083964074	0.04414256305411611	0.05823580887587484	0.048979720601761915
404	0.05360007406983093	0.03986503383819353	0.03312929680195591	0.02693308170071603	0.0323526489226535	0.04918545506608429	0.05125552383372194	0.05951572814474759	0.06682050917908494	0.06522998800341243	0.07811723819979402	0.01852080413114671	0.046888093314535244	0.029828791848558366	0.05211492884432226	0.05733866245650668	0.06800749638264872	0.05224974700067934	0.06093988249912438	0.05810701576228321
405	0.058709586219350615	0.027969913393501685	0.072045260105766	0.034650552334121384	0.029728051434082754	0.04083435885969639	0.01946127634577261	0.06415941941370663	0.02657096072225053	0.05132945964660932	0.07630479582168549	0.02319170900911908	0.0451084264531906	0.03477319282634937	0.06879848341501647	0.05103296592473709	0.042734460318509714	0.040977292577706645	0.11216020917352934	0.07945962600529824
406	0.05701945541857428	0.0685281771435087	0.0656319563773964	0.04954381247257331	0.04658180870458463	0.06197937002453879	0.03941869108957787	0.04993099499040549	0.048176033280040734	0.038656666846782206	0.03265659436550455	0.049931092517998196	0.053125644100929036	0.06914198125921948	0.04389873704345522	0.03936715437868848	0.04619961814843682	0.058483457653374094	0.026608298458980936	0.055120455725430756
407	0.039089671794638854	0.042967950566064186	0.07312212025584476	0.059255152057202075	0.06885269544075899	0.05637298411018766	0.049049783253794554	0.02370476861731385	0.05782629849939736	0.03864069388107671	0.03054564168025785	0.037439224797295466	0.05240194609867688	0.07504566610295732	0.040328460115101696	0.05204587425665207	0.0485101699030061	0.05787205163449478	0.04397447339058522	0.05295437354469364
408	0.03370718952505095	0.03280284163084676	0.04811296278536577	0.07425773963589194	0.03937733647622358	0.0510455619606987	0.04923785871627893	0.045676865797427774	0.05192662920043054	0.04981538514628635	0.05982416325119897	0.0680031992053295	0.05820702947538342	0.02987378280914018	0.06992535503058257	0.042588145035190275	0.05335218662665973	0.040284817568049115	0.05859950319930359	0.04338144692466139
409	0.04752794934198033	0.034990146067396984	0.04892152997522437	0.06216624253893127	0.045754145658866215	0.054583440227887026	0.05143776810401823	0.04878571210226667	0.027756789092187994	0.05633637029667367	0.07577745678561816	0.033297520197529934	0.05072729719821856	0.08182628005209831	0.041606969471177216	0.0643216836322629	0.03814601647536425	0.040804039612304055	0.033147029791286045	0.062085613378707834
410	0.03576787622019399	0.07748259811006758	0.037215933187042395	0.09459874136247011	0.03584975509720965	0.04571709261767267	0.0535465708916818	0.03309455042501422	0.0812107988684823	0.04783689620875751	0.09905777429447434	0.04013423422264633	0.027264886143222002	0.06084158446627672	0.041294228466690126	0.049204979864278464	0.058291154065522564	0.026261291967835387	0.03168314067557967	0.02364591284488219
411	0.01522845355539206	0.07898039091663574	0.047342385178010093	0.025467927760553666	0.0642061363307903	0.05901223232533848	0.08516964843117257	0.06629053822004334	0.04559072862090818	0.05192536667827657	0.06113812043439942	0.05034473112525002	0.049324100678254205	0.0671455065920299	0.04719779206115871	0.03566199171345305	0.0381003704650268	0.04895382904852468	0.030538609767995804	0.032381140096786346
412	0.08773186259264398	0.058417092162407834	0.0676116232502482	0.06500341046994691	0.017065480127491553	0.05256848505192811	0.05495352643887875	0.0809215734421423	0.03527863578919626	0.039615181719697856	0.029815978268370118	0.006065820295593038	0.08420881088518986	0.056763797994052505	0.02311808445620904	0.06237311201912743	0.0761946964124282	0.037716410640411924	0.03006073376221857	0.03451568422181754
413	0.03304448123670274	0.018290011607300965	0.033206821261705946	0.06991922882978258	0.08681155719833297	0.03641249931786648	0.03390821311858125	0.07830308195436783	0.009676142471346481	0.06807597715463748	0.07371844321822212	0.028888239562586637	0.05413281970771727	0.08646604096951592	0.045982697397996423	0.04520488709442509	0.06751564285771276	0.04546973929722801	0.0376679661266228	0.04730550961734827
414	0.032854847556005276	0.024037327263122497	0.017572983472943615	0.07647917043310072	0.0453296111162987	0.03987488425769656	0.10064666989903086	0.1768631035226731	0.02771508480376395	0.0596528214564824	0.10681354265832772	0.024167159977994616	0.01455729639419244	0.023900869581983154	0.0410032344498307	0.011332756962169965	0.03214035463968551	0.03931173643290372	0.06861378760888966	0.037132757512904895
415	0.03161856916944953	0.023082646339206984	0.01864130514170572	0.011663474405942072	0.07294855963331012	0.036228758816245446	0.022790386627244568	0.026359764363807214	0.058211434171115434	0.057334651973770474	0.026526770770196703	0.02998721344507018	0.041479300826464165	0.06282659640951041	0.08776874237374947	0.04348247904926146	0.09632365033802559	0.08615452408593875	0.06165293821264338	0.10491823384734232
416	0.032619576004786134	0.011897508009160928	0.06284751691221535	0.021927233842560418	0.057298275087430156	0.008719608505962054	0.01913808023890592	0.20725706454406098	0.027843114057256098	0.19242206543244317	0.06085992306311698	0.017570451421572847	0.021443587405818115	0.018223114511217338	0.011822093821005932	0.007425839114580447	0.039608908599525115	0.11611703521639842	0.02166029664962784	0.043298707562355765
417	0.07209740967562822	0.011377668790123599	0.047428827187462344	0.03585552962381207	0.022614929874289293	0.041007931279934316	0.029887765369784235	0.03912567337635539	0.08610781933442388	0.029802652697122265	0.026123008407775115	0.05615368032021312	0.08065674430718955	0.08347927220414526	0.06900952948572715	0.041007047367206534	0.08973379638717695	0.02662111617196704	0.018453705041740997	0.09345589309792267
418	0.03631626585959171	0.3572474395253037	0.04424870064885312	0.042652311239090385	0.05268077387249592	0.02085567964054172	0.03464442010224109	0.040978573701067465	0.03170820130095219	0.018164054967619064	0.03918205013925815	0.03153513628611139	0.022477676959666654	0.032228978970912966	0.06904904360312067	0.017626639930777895	0.021267594740713405	0.01984262266934046	0.033741349847686286	0.03355248599465581
419	0.0900727593573747	0.06481986501790582	0.012335017671761808	0.020234089872792023	0.08972545680322422	0.01917825772584558	0.046608124743462584	0.013172357155552419	0.06124670412816059	0.05046321391857144	0.023236720924576428	0.06642872091664874	0.004127956512932158	0.027227941875188656	0.08971670096889615	0.047114260244210615	0.02949285755460243	0.014883432625746673	0.14100733018336417	0.08890823179918277
420	0.05572563786240495	0.028674384954952205	0.016100888417207533	0.014787575774519033	0.018183078105165902	0.056948410865227325	0.06895038595192336	0.08206580968158567	0.039907490361544444	0.05044718553783796	0.04593107447688928	0.06369996657513995	0.030159529863587744	0.10295226001603933	0.08462861130622633	0.14173768368603318	0.01776255088223597	0.038438748568593126	0.014875019734003533	0.028023707378883166
421	0.0740510961990331	0.021731956968851024	0.02068080471454581	0.03007406270285942	0.026532008513297397	0.03276499612179712	0.019251105139730704	0.02701237502173934	0.2183659091874071	0.016341490059204326	0.022320629901293087	0.028520816699188968	0.02532020570514675	0.08738991282835326	0.142086278876576	0.10465355682602964	0.03135119962103883	0.01152551658219208	0.03128643932411422	0.028739639007601857
422	0.08734337967319239	0.07812295565230655	0.02421722204006579	0.030547806328176587	0.018008476226658014	0.026392532684893957	0.049821552536796626	0.05547034239175986	0.03174257944113517	0.027488399430123975	0.06300924492722657	0.0249355407620808	0.011410128258448981	0.21668839848943539	0.12881649903248243	0.010542895577051754	0.01061635956244014	0.01072887606771137	0.04987814815766707	0.04421866276034653
423	0.025493335100843235	0.024492701054986164	0.041775815758422596	0.027319581806502794	0.05438688987433816	0.01243700359416993	0.04186123878521205	0.25683074480917945	0.016621527844707693	0.03355735766328241	0.08879149992429879	0.03789292348795375	0.021688926773211797	0.023404772673734427	0.022068360289578686	0.05963776942980137	0.029754472511438534	0.12736234702208543	0.03103556231649041	0.023587169279762354
424	0.030138985211953566	0.022616884109422686	0.013189852710558565	0.011898468401184442	0.13369188008473049	0.009906874085092096	0.08388931629619555	0.06708391063688719	0.04258076600158676	0.03659247246134445	0.03123895657106982	0.13315181702448878	0.0054405841407821395	0.05240403397213886	0.025126046644862548	0.03892243093235852	0.09609074379918758	0.058314987001303664	0.03248066177048888	0.07524032814436339
425	0.03918375093174417	0.033946159961543695	0.06166205802362265	0.0645348835770507	0.04936162149080203	0.11704606984251306	0.02633584749630869	0.013867652472574982	0.03267642377028631	0.021927053633115923	0.06139646602752336	0.06561769484054285	0.014462780603198732	0.06955713240991743	0.024532939746076014	0.029469564300973253	0.10433559848340761	0.02064445000498797	0.09632816670940762	0.05311368567440293
426	0.0630326586096389	0.060790827514795844	0.013338823216190414	0.040861527490360865	0.04668258997057826	0.054433125034097495	0.054860682913829784	0.10910530726307716	0.042361004545919984	0.04656116190439315	0.06032055077352307	0.0361320017161179	0.04703848226346064	0.032794999450081824	0.10360587887116	0.04258408236977237	0.020389564056695654	0.07573755040329849	0.016275454128077602	0.03309372750493057
427	0.0457111915889048	0.03503780897115496	0.04175432281320968	0.03441143528792988	0.040939462602868786	0.03261830890161121	0.02715603451943939	0.029330811210943615	0.060722963320449276	0.024447175094814776	0.04824838994173785	0.03975204483995426	0.02126582384014417	0.03817562802968688	0.03382790821151057	0.050818667044591606	0.024760597286271238	0.018017914649527074	0.29353627406337107	0.05946723778187893
428	0.08793910350167473	0.020668628923458006	0.03554175478870149	0.029093998255266554	0.05491652176627287	0.006151433045998784	0.08713871427573293	0.10027131550680982	0.04733822707991201	0.05989073475079417	0.01917843659775959	0.06649209626470615	0.011433854226977356	0.08457161928785123	0.020507973589624286	0.09441529941407899	0.0767830606013834	0.06684810013142864	0.021610852921236087	0.009208275070332912
429	0.07634383079805021	0.01550670104125862	0.005479549742825175	0.02172658824835094	0.028740460327695484	0.021661886698676705	0.08306457230805211	0.009938344607775497	0.04945202559999589	0.013309933831187388	0.08468684718923684	0.07529288667912122	0.0028178385089054295	0.13775049295912886	0.04925367696558457	0.09241697809515334	0.060053578663229336	0.050043955984840675	0.0249488454819869	0.09751100626894477
430	0.05883497608483682	0.009561648390235883	0.00602062209905416	0.022216233203459185	0.15026512987570315	0.034417233483794746	0.09031110037143211	0.039061351684954226	0.016897272531671486	0.04767154505789539	0.07974818786203947	0.04411349766721002	0.05829990357470132	0.06525730213649653	0.021985983866009768	0.039909310794753745	0.06413001513050524	0.013659149954376369	0.07491550557686676	0.06272403065400367
431	0.07757581004425591	0.018801130005661554	0.027862740203426786	0.027628709417846942	0.033851817507073216	0.061140078171098865	0.06859125411383578	0.02331459455985794	0.08269146462878675	0.027297153606601437	0.0860606323159898	0.12787496438755855	0.0028330106275684134	0.0908638488280462	0.08280350965889043	0.06325085753341322	0.027110166035676894	0.04304961636612148	0.005906906965224479	0.02149173502306538
432	0.05935855635289258	0.027047572047141078	0.03322084028278129	0.04736982354531301	0.07939750887200293	0.10424235895716143	0.053022688940787654	0.03005674702423791	0.04399866822942411	0.031063828711887537	0.032226742243833345	0.038549774814817556	0.07069868957824034	0.039905796383560274	0.029797645232689723	0.05415680930505402	0.039061501387266766	0.03858244911502592	0.018653983881355966	0.12958801509452658
433	0.07176678736139126	0.04454779628521945	0.07715708463240357	0.02486878262749857	0.04341912854252926	0.06254940011996878	0.03458944432145917	0.04586967765743901	0.010199696077384666	0.03621353386253797	0.08950382623908697	0.04792604621013411	0.004372647426871383	0.035931228423025985	0.06183749508196386	0.06860112762476445	0.04260968239298786	0.029876845146973818	0.08539567973177359	0.08276409023458627
434	0.044856746561853095	0.016625127066068893	0.010214759706360703	0.020783176485876527	0.08959299463092622	0.020368863209309716	0.03795238939686722	0.15427471109988916	0.00958642303572832	0.09600400373110562	0.13502801749402615	0.02088164937788117	0.006652848388842284	0.020226771569014767	0.007956372128878555	0.024523113093935504	0.06031575274195977	0.1163034702683562	0.05429983940408032	0.0535529706090398
435	0.015854770011876507	0.02661385256525632	0.012437436064905247	0.009665073764523186	0.1457657930550318	0.04236639519281128	0.0644798717900896	0.009964055176575675	0.07174760389097062	0.04271409836233828	0.14235577693774815	0.022119786110457184	0.019284396095833576	0.015160664660057447	0.008135901229553525	0.02034061589609809	0.0116067125818156	0.009396595397740265	0.13802803168928213	0.1719625695270355
436	0.08073578898957746	0.0864292116665529	0.027046598297209595	0.02634106915388572	0.11287659128913556	0.014840904068766076	0.012742931397212998	0.11561646724405913	0.013385140197428399	0.05820712126709794	0.025111529336511233	0.05927146308659194	0.007074735677859922	0.0348694726425066	0.0408657199300873	0.03515809780684483	0.038528610437682284	0.15847688893510697	0.013145139511495268	0.039276519064387866
437	0.02797655650420289	0.03422067131148881	0.014708935182796716	0.01615710263625026	0.08516892866696937	0.030538054025109205	0.027576908906841082	0.11915089585287776	0.011475082496751924	0.09270335870850813	0.05028824947080772	0.02795222219448396	0.12602182328379918	0.06764265144092481	0.024252053812149038	0.010148202517454663	0.02853367244585153	0.1754462888853665	0.014999946296319894	0.015038395361046545
438	0.0804501724599039	0.069281810110438	0.01227602891578031	0.018823353637696324	0.01843866119745182	0.05559784071398496	0.04367644278725395	0.047523207715648684	0.017234586153548965	0.017845131434105446	0.04007226153976761	0.0688606809850569	0.11561744412371201	0.06579125459363931	0.011780096520631243	0.05873679184649674	0.1277439645160563	0.08500522855413313	0.01655030569574952	0.028694736498944877
439	0.020519232321325236	0.029095001481371677	0.014647179216482764	0.024409565445418904	0.07656553125099255	0.03026227853735416	0.04817362011455989	0.1246715076026577	0.08638702412641011	0.03454540540828704	0.038331770552132466	0.07466164551092126	0.05889466709873691	0.03818950805529092	0.02986010974830474	0.021237898925544674	0.05700635478375924	0.021287345129770704	0.06860061053342476	0.1026537441572543
440	0.13361729455478716	0.049396333423700395	0.0116385551384464	0.05627908987076553	0.021013919168370036	0.020230648193089912	0.013385851593425886	0.10362896001944034	0.02199566681451251	0.03290843088048316	0.06976562072986076	0.042508719218972535	0.099135556138803	0.08834067680614655	0.04959895084522833	0.046074816524313555	0.05508491972921666	0.03872532581968891	0.031196889597400298	0.015473774933348082
441	0.08316031927914017	0.013158857376065402	0.04252291881267835	0.043988259793146404	0.016034847960421452	0.13325762435060168	0.027763459236512977	0.03175414021305799	0.033582271083324934	0.03009633031709471	0.028393633115260265	0.06154326212047855	0.04612114767041808	0.07946738016431734	0.11584649244450693	0.04114258734415502	0.08629018525103531	0.03129659292078543	0.028036475276004773	0.026543215270994257
442	0.03382720707974501	0.028794516229095804	0.05513246971910005	0.038964896466643646	0.06228082683289758	0.015295323108562854	0.03798773002459537	0.08508807221527344	0.061175728280132784	0.0227340188066023	0.02634899240809613	0.11485378784198169	0.08479849450371424	0.049385862049958124	0.06237221441642665	0.028777945931055614	0.04284451223441669	0.061813540073596025	0.04636171204401864	0.041162149734087335
443	0.032829822711540585	0.00689731707811755	0.05080820936447616	0.010795659873670115	0.020330207573616612	0.07019521041929952	0.018589664711478247	0.052199835895356726	0.020424391780505063	0.046059623943992566	0.053712057307842204	0.10804565161347214	0.03756238720794593	0.03382020703695019	0.008301337146272014	0.08484791917826667	0.07834344922150212	0.1513961935002486	0.04460028015607953	0.07024057427936742
444	0.02481126713262842	0.025926484554365668	0.04829771880130431	0.06735620546703705	0.07987884749631391	0.08447949781264016	0.13587437957128148	0.03175328851503088	0.021584073833091175	0.03608765414922393	0.04478101541529846	0.024149481043653047	0.009101565432830874	0.030093671054704254	0.059991336153113216	0.04446460454052142	0.061089297447042466	0.06923839058668399	0.04993541630411759	0.05110580468911768
445	0.02696374744882703	0.3441487880256424	0.02240802482467571	0.02945174590989369	0.03949628674880008	0.026399673277302697	0.06237627731653095	0.03509647871100807	0.04070965407428868	0.013895735862024952	0.03844446840190972	0.017256537436544116	0.03436079993612026	0.022622757449551976	0.015759691948265073	0.05575619630499426	0.02468173185529445	0.016736348908357464	0.09604967109395246	0.03738538446601594
446	0.035855278341911004	0.07322963220950088	0.04649510045344706	0.10579061357925534	0.08964710698218863	0.021164022535271207	0.020553436117084777	0.03051321844941903	0.07668843446050175	0.043426510637062515	0.05837217316074441	0.03191493213870573	0.002960806708693945	0.04365004755039646	0.05168123526745104	0.06337454945236357	0.06560774941100238	0.06298103905904712	0.022859451528436322	0.05323466195751678
447	0.1405888252177931	0.018443848351684174	0.036806643004896486	0.021006225715227544	0.04460744683913573	0.05891258597301952	0.12182946130462248	0.011773355884967375	0.010089303595220719	0.02298594421639765	0.07062139749699467	0.13889732983875988	0.016391554758032823	0.04699370252760049	0.012948534152341623	0.09604600673047618	0.0073541506786414775	0.011172561993775256	0.019604100433757096	0.09292702128665581
448	0.01067901945567259	0.05931437068262094	0.04987666567015511	0.07173396796358537	0.08268691100286163	0.043731482237630584	0.055859807749584454	0.01715490568083937	0.05652527556098599	0.10182578009407117	0.02638917243010689	0.09715511489467951	0.013525058936953044	0.10164945517107875	0.04606946114374861	0.033503566739341864	0.04393106273021455	0.026236970443059636	0.01767338573915453	0.044478565673655414
449	0.052695079710045716	0.030478747744218514	0.028299385015237478	0.0359636557095571	0.04448382996360303	0.027296890091664357	0.054571125797992455	0.22433054770649755	0.04325272216864895	0.029046412149614304	0.06466086148152682	0.025778715723439545	0.018311159678736668	0.021734423808334385	0.024556389581885968	0.012046277869860421	0.05374164385853251	0.109977486363247	0.034100253449611574	0.06467439212774566
450	0.03371799334976413	0.03234780189341043	0.020384614108673576	0.05979900401587775	0.03795146297316165	0.05692967918149068	0.026585188989839536	0.027055153919064493	0.10914509417501718	0.0504500028126883	0.06492816698365918	0.04476088538461976	0.025523812772564977	0.021468799570790297	0.010681208109168729	0.0662394519773971	0.24330247803869412	0.017623548554740864	0.025248776223031396	0.025856876966345806
451	0.09603544278280768	0.03240950838989313	0.0226451791276319	0.02579645168623474	0.03418381850951108	0.26069428214382095	0.033305971776270045	0.021965840754054385	0.021762442413481235	0.03527350633503293	0.03887464463815049	0.06589925338796093	0.01959152380475045	0.034398023849354316	0.050182772380890556	0.07607408284764625	0.03205152818013332	0.01808588720429632	0.01573060201178473	0.06503923777629461
452	0.06503470317729466	0.0578627166071386	0.021503065064713424	0.07141525796192405	0.057395421636126764	0.026500025140685397	0.055096162619731444	0.04058424851420467	0.015222399203678384	0.20128624763466113	0.10266814057339646	0.024847810168278753	0.012644891650550313	0.02844323463423018	0.012325345957867176	0.007560170085390703	0.03776531746587026	0.1314898893333122	0.014063153793183457	0.01629179877776201
453	0.029134331189867323	0.03521042509146513	0.019737941505364842	0.011083888480262595	0.06649453526538845	0.02204577250515103	0.050363138475283516	0.15723704916131184	0.02247752609996683	0.09476398836573034	0.0705720184136598	0.014781954017415387	0.007692164536720355	0.0698696565966992	0.012245310279972542	0.016967938926805946	0.09389215264227159	0.14752559609913274	0.017375833648260404	0.04052877869927007
454	0.017505566907791193	0.014917881436200417	0.01785358677261776	0.049726552559394135	0.08552896334247195	0.012547549874530108	0.02005602180911191	0.06293958290270886	0.021858590615885902	0.30226779938636483	0.151099267772343	0.04089065082183665	0.014318272574414016	0.027428936713294293	0.01027161571823214	0.04969824852076016	0.01643763442415171	0.021139331921887744	0.03700953295963783	0.02650441296636533
455	0.039100587810160625	0.0389862150887985	0.017350179675377195	0.05552769833321598	0.08560098738513296	0.0157512867103972	0.047329460096039375	0.029776305822580496	0.03846374868348204	0.015262111965409574	0.03730496210234607	0.06539337530837845	0.01270864320420565	0.11235048302669047	0.013809136831325196	0.15227451588203875	0.13328181523708385	0.0076871669922256485	0.04549195075197947	0.03654936909313245
456	0.031403659538568614	0.02157786535553955	0.0242320117918484	0.02240058639974365	0.050226411148413155	0.023419298405228356	0.03068024408425315	0.04249733818208008	0.04840243271756186	0.01306473867945873	0.030336388038159235	0.043476796159757324	0.03987140116200846	0.0243181584040164	0.31767631141712416	0.02240775490472472	0.04067024931337264	0.016276934320567107	0.05399019678030261	0.10307122319727181
457	0.038006066935825825	0.048310492924447695	0.3582684022588333	0.028893791456341574	0.04309186946339654	0.027934872357222196	0.02433428549494119	0.014168431297113196	0.019382552262943848	0.03175220253470029	0.03253694172974886	0.03440034384373413	0.03564377033447829	0.05599451858853818	0.04914548528440462	0.016105459939015247	0.01802500542880484	0.06264690889781238	0.03346409277669199	0.027894506191005947
458	0.04235435503475836	0.018289090464562046	0.04935251917832923	0.01947730438183858	0.04437793969562906	0.3466096733450256	0.021036469527570007	0.05887973762367574	0.04186353827486162	0.03865850887139632	0.03327833752032194	0.020961813629641342	0.021528632751260764	0.027655535714615265	0.026924294975893007	0.04874041091202382	0.030942094455354247	0.032603224516996494	0.05246486679507074	0.024001652331175835
459	0.052906998476636866	0.05798033745213993	0.05994051812434539	0.06082590736299834	0.031992773892065306	0.1387461139673834	0.03470995627989258	0.11389195667280579	0.014154922191233243	0.03567686306369987	0.04420658608685072	0.04491718071724273	0.026117524560399546	0.08325360723506786	0.025349382577012535	0.028866473082971113	0.06699159752520568	0.014157590058486486	0.037574560314544626	0.027739150359017983
460	0.03517536486509661	0.03655804613419269	0.07323090418304185	0.03192845071845075	0.041854070218617326	0.11024461031899582	0.044540430926328804	0.062456494203312715	0.10130375915040997	0.07322035405600152	0.0169604341090344	0.013434964471395028	0.059630186841990486	0.044303702193876894	0.0170957504371014	0.08932094754579875	0.028108387835944187	0.020792111233644467	0.04266642281055286	0.057174607746213496
461	0.05552652266273219	0.02268907604405951	0.024881444444981263	0.05211378668412193	0.08496319643463336	0.03541436780246138	0.04828584214600548	0.06451861602227942	0.04625526710957287	0.030789438488252018	0.0982472037939384	0.03720946921865659	0.05127819744477755	0.08565976535106974	0.07036353453341855	0.023377284187355633	0.034585272933902546	0.05841679349893651	0.03905026681407714	0.03637465438476794
462	0.05704702322003707	0.05212123165347996	0.040624002295991786	0.06444694327137233	0.02561042027238091	0.05859602819540801	0.02757533690271743	0.05039291577953279	0.03426472304460898	0.05506239738795744	0.04620647223210332	0.06305515474961361	0.06117742801940092	0.03987977891474048	0.05970011579661566	0.04623356402379473	0.08357345000146121	0.040254991278322265	0.050081241548163055	0.04409678141229801
463	0.08223175467670858	0.05004952822332308	0.03204990095806732	0.04506287087469362	0.0326414477677792	0.04497947507298588	0.08503825402786097	0.02578856144428391	0.03363110210435454	0.03941754566247386	0.044976932821935676	0.06798982552787658	0.09128738480891907	0.053099064293771786	0.026532043779235653	0.04179467372148173	0.04209765035501804	0.027451913649774066	0.05741846862802362	0.07646160160143284
464	0.028064306029581536	0.04104167678394989	0.1058194912500597	0.05192580540751575	0.04165682248342972	0.07629814273760255	0.08146403549062704	0.051028449967672904	0.10180060482643315	0.0547301999646685	0.02447968065346899	0.033071232408540194	0.04143916301643888	0.02885749390231561	0.044296027939793356	0.044866254811372554	0.05355395803738293	0.04967400637812744	0.019953700449150714	0.025978947461868643
465	0.06489127768785659	0.07465498957794113	0.019475619718264822	0.034993229244031046	0.05568731383276737	0.0726765344133466	0.03923712242254723	0.04877886578009377	0.027094635305136127	0.04332096417255675	0.05045334819829105	0.0388763974076834	0.12541379693765295	0.04299256907852249	0.07845296351746983	0.022728993127596502	0.05162996662406088	0.03275321006556196	0.03864597777649252	0.037242225112126985
466	0.018617842971351918	0.05155994331837642	0.028190402838127904	0.19375465165039346	0.03629561774121969	0.061087334506886394	0.0916712451373099	0.01799722567364616	0.030165713669881005	0.006793309157483357	0.038433849388570245	0.06279619441656059	0.04340255499919387	0.1310484810823155	0.023470312165385594	0.044433703036617145	0.04860665245969471	0.025027179488122053	0.03374563673550198	0.012902149563362058
467	0.028356269568323024	0.025440091513669206	0.031207015547213234	0.018746554347928223	0.0424365520046302	0.03158587113901195	0.043897056386581916	0.08799438365756784	0.038631426100689294	0.061945176468526986	0.024011792245915847	0.030558757934209358	0.02792197845834086	0.04421411712966992	0.04185979147002153	0.06373113529817671	0.16187960855179448	0.08732497025230161	0.028983701364096903	0.07927375056133093
468	0.06159353173701769	0.04918724128165944	0.029017686129628045	0.049341658905351075	0.26962845677728353	0.017464151330479693	0.022112588424899268	0.04159175375097623	0.029860307489903856	0.11703294950711333	0.035372268186113366	0.024919269134947176	0.01804340322001165	0.028935058169786077	0.0379233469395112	0.03407284311016587	0.0345176115309479	0.04308564582409303	0.023354391800885214	0.0329458367492263
469	0.041517380870818035	0.03585652580284042	0.027156055401051118	0.02972207839574607	0.06215094640238539	0.015779303108313093	0.037926782229616755	0.0491699832424662	0.038432837813844614	0.07517528452849508	0.033236057520470944	0.03130197608498762	0.03269189986670988	0.026298675520180986	0.32075919356585664	0.024283870517624342	0.024660797695052573	0.026785185504673764	0.03345311161005748	0.03364205431880895
470	0.04185178457474952	0.04804422961458488	0.036913000333235906	0.05837875868821211	0.044746975292409966	0.024455083051975787	0.029457678451078162	0.03314662562256963	0.04474043744004029	0.04556423828223932	0.0373810910185913	0.026978750011126557	0.25839026982837987	0.026742022637161893	0.036484474280374046	0.05891519193851676	0.03800769675610655	0.033371666207339015	0.04527652846025112	0.031153497511057303
471	0.05710477285844862	0.03921887948723316	0.07516923267404002	0.022260543464915607	0.027483422117266166	0.0808747691203483	0.06802493065654736	0.008128097701440847	0.011535260866303559	0.03850047663469532	0.05553066416213602	0.05589990112850211	0.05684592801383269	0.07176878266896047	0.015986596109837974	0.08467104606238442	0.06674869555061955	0.08710644245894564	0.012460504255213913	0.06468105400832824
472	0.016367513519334295	0.024500713876613855	0.019542097305526848	0.057608024708920194	0.06281890028615093	0.3009529206261356	0.05846396190688886	0.03774337800389275	0.02186049882622476	0.01676004176176598	0.08953232363636317	0.022738816899701628	0.04480996554892746	0.019050877481045714	0.09482674059528533	0.02223891620151785	0.015077806934425729	0.02588598100896188	0.023972830808759484	0.025247690063557694
473	0.01700208727516693	0.025331471015219695	0.04777092850840596	0.050509818152678305	0.05798510999517748	0.28114463536355483	0.048258595329840344	0.022335821090072108	0.026622722385360613	0.016682601029382075	0.0324923123273407	0.03212122201147896	0.027113721831249354	0.08536227127527136	0.0259359011566808	0.04065576841369483	0.03257616181008046	0.04228644867537982	0.031896069953713184	0.05591633240025219
474	0.04956051163785447	0.03273941479030378	0.1970032022355058	0.059842680238444086	0.042681648321740165	0.02722580152246806	0.08347414236695756	0.03370263814875967	0.019526882286882267	0.08677176840574369	0.021742037825097118	0.04292342874367256	0.018967416025567396	0.022802743163978612	0.03367439010640656	0.1186196783826223	0.0148095146179413	0.025450687749398206	0.047903189344686826	0.02057822408596956
475	0.05861240376653742	0.009186908398487377	0.011519867291075616	0.008113623235283392	0.05189970570340322	0.022116127676452203	0.012865085540217529	0.18397883893851985	0.007985752700693446	0.18513682480609223	0.11333514584600389	0.03493397416404403	0.060470566022701164	0.07732182127913785	0.00540431729014755	0.028705661284297104	0.02767468236667755	0.06104479349999638	0.021485882155481084	0.01820801803475114
476	0.06357411804140115	0.026379310885658907	0.011489947333896177	0.021258318161956023	0.08403770100166744	0.04652388812718987	0.048502958578423405	0.03605162136030876	0.059726376921742486	0.08425891437013519	0.061505317318936395	0.030975841313237624	0.011840993432431364	0.11424335267930603	0.0864576169929134	0.054514217172161296	0.05653605737400364	0.05473112298384713	0.012545437779449194	0.034846888171334515
477	0.034384497891229895	0.02322985771890485	0.19455365588181625	0.13010827821233087	0.028326159974007784	0.036052663277061574	0.027352794820369536	0.014520241445286535	0.04855748606172141	0.028521842499189477	0.027041123954279874	0.020573268435245175	0.01800524515226647	0.05042084030174108	0.023446440922592612	0.11368579107929785	0.09475674641661386	0.032043089376587085	0.02447392413044439	0.02994605244901342
478	0.08271603973330954	0.08891765317444071	0.011948712993993455	0.016032224092306795	0.028079073354909	0.006524629933078299	0.03242661275189089	0.02896558013828672	0.04978553396321241	0.15664152720164912	0.06422391138398628	0.11116719447711532	0.01458905613605284	0.051763738410089584	0.01948716340278521	0.030689655981428293	0.11112708577621408	0.05624330410768366	0.021436224545259504	0.01723507844230829
479	0.03305520659159781	0.021754807090698353	0.020364953223962985	0.04011131462579335	0.12468989242127147	0.010496496042525947	0.021238703557860387	0.11762126412796531	0.016965382964497698	0.10147655592273666	0.05950729084277972	0.012155568489194406	0.05507373181563796	0.056828547984635304	0.013655458168745587	0.006292335318274224	0.024108000811649988	0.12363671140565256	0.12808263137449097	0.012885147220029288
480	0.05738520659122595	0.018005557580744482	0.03161976327843586	0.0163162698495712	0.06434893781577143	0.03401468980484025	0.11368413666712249	0.0504110542396781	0.11706465159198028	0.055617300951153345	0.020753641598818248	0.01161256081752062	0.017292583133902476	0.017000554262026964	0.14769996604116287	0.03115141565389808	0.08561337444604414	0.05132018168508154	0.017816106069127143	0.04127204792189453
481	0.09854620839936247	0.05241336025086657	0.013758437688278545	0.011818007048780622	0.03965625429450095	0.06608972020199987	0.07942999532594949	0.06564048180724351	0.017509697587200754	0.03538342350647024	0.06705611379888347	0.04490891955063968	0.021250578453969892	0.09060471027240147	0.011554877188164597	0.08298849417711902	0.03136267564979818	0.10573729914819298	0.015038547311881539	0.04925219833829613
482	0.07454160249417582	0.04786425361289685	0.027673261062130108	0.23624262685931013	0.0755209128824171	0.03066617911484054	0.03000120611248848	0.02864972614015367	0.05153067881578794	0.024714591972710077	0.04169519268763123	0.03996374862735678	0.02262256316315803	0.060907540079315876	0.038671730387685045	0.02194858956165748	0.031825516696601934	0.029939137364023104	0.04353827803479087	0.04148266433086896
483	0.05600805397191068	0.041775221593822874	0.023156219927009072	0.01929044372986416	0.05435862433938247	0.01152678347312122	0.024103179849126827	0.0678207903855756	0.017992017216158642	0.17871774585621766	0.03730445237627764	0.02083653707997882	0.014356252984653303	0.020109020626266454	0.015330121806260436	0.06602486003404798	0.03446161160527697	0.18446204770711236	0.053537521045794054	0.058828494392142786
484	0.10853694352881596	0.03736256627393575	0.03724861235247634	0.01023943985943379	0.04592591041258986	0.07489493219272347	0.03948187246117996	0.007406204107390559	0.009060022318754309	0.1508927631477142	0.0672619804369951	0.02844932904435786	0.008778907130426127	0.02144928189933376	0.013986198185423938	0.07699564457087697	0.008768912886145385	0.03502818207150034	0.1108160340802529	0.10741626303967343
485	0.03550401934427876	0.05626021937095104	0.011296804367856262	0.025214959236418668	0.04635802105063871	0.047244344997576175	0.07577937776117105	0.03266846264331489	0.07298594181897508	0.0336943246676909	0.02429732879959481	0.08123611113963283	0.05723648340840176	0.052913110284529226	0.0594140680994723	0.06821155040175864	0.05487806427410064	0.054549176916961255	0.04703024859912206	0.06322738281755493
486	0.024650613864044137	0.030754785301615954	0.04820275367958408	0.027572148797953333	0.06445810048157474	0.017169312561182003	0.05136233441364951	0.034109349177187054	0.03516811790957808	0.01652083166695655	0.04703504598814232	0.028135047342193787	0.020740107085735034	0.06615682974306655	0.029616978997922597	0.056647360296118186	0.051324261461185176	0.01811494877658021	0.032143508845014705	0.30011756361071595
487	0.014511058676579404	0.02485028547700165	0.06246162650758161	0.03158152476808743	0.023459442662388925	0.03152886346051332	0.05849088052293637	0.04528884657324686	0.2785035604171311	0.029132698318049068	0.035697402522295786	0.06633326774413573	0.01981627978549456	0.04610227077493536	0.0398459821805972	0.011680671487320665	0.05233424943689731	0.02614990726721058	0.0332210818986336	0.06901009951896346
488	0.0664993431770987	0.049999686275120345	0.03842221711304878	0.05948551817651858	0.023493174181336184	0.010072187698925938	0.027583652009705934	0.10847204913408978	0.029801808215310126	0.08604121795408755	0.08807896749489703	0.020412071162201596	0.013926594231822437	0.036273930597006475	0.017775858368418187	0.027261431503052228	0.10725255091276842	0.11514824597743131	0.022053540278672422	0.051945955538487944
489	0.05725078015973222	0.034164229903599234	0.031035674462519112	0.03783158557876377	0.027813893411759286	0.034380964907634606	0.03518886929811235	0.04398957055620498	0.029770563579973083	0.02986997921590005	0.0670473979749327	0.027625758490508502	0.02129772357359577	0.03599233519415228	0.01327572879570963	0.060998615123985085	0.07769903171780396	0.2541102768584711	0.04433058137218239	0.03632643982445993
490	0.041821068554057796	0.027893369221203227	0.019055542816409282	0.06672269181030577	0.03270950195195957	0.06807955480387838	0.015253147762231677	0.055924659103305865	0.08123329066955393	0.04091987290480577	0.07299917506716998	0.06525886027345738	0.00788803592947634	0.07632562744925458	0.04831980094813365	0.14296909007061825	0.06480821270862555	0.04328621694937314	0.011622732872799718	0.01690954813338013
491	0.04751945101058149	0.03497030430598633	0.014502447615795378	0.014837577987736595	0.02171496216705968	0.010985402722421076	0.03113797238553045	0.1337817539358757	0.012437664311091022	0.1826169836333253	0.1030621743973363	0.04045140837004985	0.033012572470681886	0.012848639903866811	0.010646007770316171	0.05384785810217311	0.08677095496546929	0.07796688972274676	0.01278485501355853	0.06410411920839827
492	0.05539740541173284	0.046382659816731044	0.045487351677366596	0.06054186398982026	0.030784615843146106	0.052746881219591625	0.04300499927193557	0.011411356586782296	0.0806001234079891	0.06468746179006832	0.03222654059052101	0.05642769861765507	0.00548441135702614	0.11085422587813332	0.05874160767831961	0.07159878412946732	0.056712940842779086	0.04431360948808594	0.03472409116662584	0.03787137123622289
493	0.16012790919699674	0.08153416074851894	0.015086525459327546	0.03230904800640625	0.054747328760447314	0.060769146367584514	0.010924839166304502	0.015598436753483614	0.017637215330133852	0.013817643002911627	0.0947529624853359	0.04619780541792677	0.1695112622874556	0.033863630139882056	0.03533435821830711	0.07374636024113711	0.021132389972757553	0.016914824509933715	0.02652922248634535	0.019464931448803936
494	0.01679084402097672	0.022873115280830903	0.023279771852087273	0.018886792356865904	0.03028353277689938	0.03597436922702547	0.02828294546967768	0.11860000948155883	0.04103997491369044	0.20925646764488964	0.043664509417637325	0.03901755199067701	0.026949900434830972	0.04051399520026854	0.04426162928509923	0.008207057990852312	0.07645488572133131	0.13687446192577266	0.021166390365185403	0.01762179464384306
495	0.1012396250028128	0.0827211092288893	0.014032012720817362	0.020846176377725213	0.024756046567753317	0.1499017688804262	0.019536283768106445	0.02638373592626817	0.0948434683115827	0.07330271189758827	0.022074806078693384	0.04107979258457339	0.02898465800973899	0.05440735639805407	0.02980602460062745	0.10852546940768909	0.023764524591262118	0.020980834129107628	0.033595207322251124	0.029218388196032966
496	0.030860874763709148	0.08981679822181175	0.01097444155114708	0.006947019030328821	0.15013624214123	0.007694050856278321	0.01600861273056412	0.09643703049936767	0.010069233319940451	0.15980164581617254	0.12161601297216207	0.008808446399518215	0.011031584937056076	0.013061827594212745	0.010143058286190389	0.01038908491804765	0.06356590232684317	0.13221178258462718	0.016975000927785446	0.03345135012300715
497	0.33424025266207963	0.02522015833134402	0.022363278606561697	0.023647838625885053	0.027331946972911875	0.015138714043214029	0.024095984391434146	0.01920882836549842	0.0860291736146692	0.017671261988597316	0.0462567127488935	0.03052925689772511	0.03454630513101384	0.036065877882099924	0.013220506705137075	0.04161074084562213	0.038263879239348667	0.076793797641767	0.06535077123660488	0.022414714069592476
498	0.033241212835371806	0.047319749888332895	0.058254248291775286	0.04165911786807733	0.028051249853302068	0.05115773380511162	0.04502208055870282	0.025871085770428716	0.02038858265474708	0.030743137736613663	0.031136328423470666	0.08963941847783331	0.3192497000605309	0.02531902404301084	0.00923198460533312	0.02152724251938669	0.03744324184891723	0.027991421038474493	0.03144681908198675	0.025306620638592698
499	0.06218276247028555	0.021319960102627794	0.02327625648732091	0.038134409584130245	0.01751100187508614	0.09162365921828244	0.020695680602170297	0.01951049666090809	0.028254032711379506	0.011720747864395288	0.033134143994631673	0.08167432640093676	0.010873609743560499	0.021537037634768347	0.01069835640521503	0.21212892239169637	0.18770474605249568	0.019966942061899546	0.07120336690397278	0.01684954083423704
500	0.014585092164076167	0.06948930688180158	0.032381050127426945	0.0727349419293356	0.041987966300829405	0.06176513136460876	0.034458166417851425	0.058555839926502325	0.035262666924166276	0.02282333515150547	0.07131037286823867	0.032912805855361736	0.053913516595642474	0.056302037637989744	0.10910811757279022	0.06905654244258878	0.06949896995253221	0.01147283230954293	0.035823286210402816	0.04655802136680643
501	0.24155690966630672	0.027538504360858248	0.02945843770764818	0.04018442989269522	0.019227100924816023	0.033571520080480546	0.035118125843094636	0.03173595112878184	0.020228915657751756	0.011704761252042254	0.028606466270177055	0.05198164985172372	0.025622543459175074	0.01597062082108335	0.008613448517021885	0.23639666922568958	0.04354199138844146	0.03158910762719029	0.033065233682407075	0.034287612642615144
502	0.05014179515960361	0.07905491618778847	0.02311778941584517	0.03462379730014759	0.019884070092606704	0.030005823395791595	0.022761737349858688	0.08755131411521258	0.09799042080287945	0.11188389667597119	0.07435245980957113	0.019680263161324516	0.00855549192741036	0.03478140723666224	0.14613244158307134	0.06174410825355261	0.0281979158440516	0.035510872165922816	0.02018467781858993	0.013844801704138364
503	0.019396762987536113	0.025290685346267872	0.02867392974103509	0.020386757133620523	0.031143279365805163	0.01822919207474203	0.06164417938081419	0.022317480191493627	0.04972137188572045	0.030071643557098987	0.025048049516700813	0.02653816151310623	0.029214675086339816	0.027687480499483694	0.42466564883476265	0.012085680118053941	0.02014313786453473	0.05491627957493293	0.03972448489806387	0.03310112042988727
504	0.03830547992118969	0.07713087835552809	0.00565142666217845	0.010507232231601495	0.065768286827695	0.009918221108188099	0.011301899242652857	0.09940659015745	0.06200163359006271	0.060106410958076506	0.07502997716805569	0.020692649805106867	0.08399447114485599	0.039797489869219126	0.09095478773521669	0.011408571903871937	0.013744187474447443	0.09577455280426161	0.01242631305889034	0.11607893998145141
505	0.050694308377308324	0.04406216503718359	0.035494594429600755	0.026326401136588448	0.025528692763085753	0.04998080148442717	0.034183459919047685	0.02317452763423302	0.05750051590085911	0.041672782449495474	0.0241112393634275	0.04202298894888318	0.010161644141111256	0.027929288772126977	0.010969382278108748	0.11432513034169228	0.16823679293047367	0.18776034779964512	0.012925690709975837	0.012939245582726142
506	0.041441329361194545	0.04422211479380138	0.04305812884891944	0.05040783338231451	0.024156494362404454	0.008415538588273498	0.02477686594654228	0.04919489949412478	0.032909098437811465	0.06618429993467594	0.03692363690667416	0.03832905231769191	0.026883512811627146	0.05669248713452878	0.01605772176575065	0.017144913016111617	0.08497374965282486	0.27561571110131705	0.03764292125795912	0.02496969088545243
507	0.05339305132731052	0.031013791147775565	0.05212654140297451	0.0783119113211766	0.034780133583772486	0.05187980906613756	0.052914800872699265	0.03518386809169925	0.027543300947760644	0.05239849694649955	0.03217528016006868	0.049517746307519726	0.030109292842905564	0.08987897526612308	0.042827922065787144	0.04725647210856432	0.05855030239812733	0.05606379095912313	0.07445225952621742	0.04962225365775771
508	0.03268341758512028	0.02527642815421514	0.013817465799560408	0.029563451315686093	0.048325006113947924	0.04849070199650646	0.02636282197959708	0.023878362083794295	0.09994708258257343	0.06277061102670792	0.077923210597844	0.03456497900664914	0.008521530719616515	0.013651879511270618	0.18823897743497028	0.04555892512057061	0.04720137205065572	0.05860098079495721	0.06521529062198536	0.049407505503771515
509	0.08488055341546857	0.005438123308961823	0.1029944493175884	0.07110675653085824	0.044082432835656576	0.05494352013021195	0.03317542220010156	0.034031806762874046	0.03578814386854516	0.04389282062114599	0.01598274245877794	0.06981516916045682	0.0321059678836491	0.054819980835754595	0.07473328620623819	0.053915913708506284	0.051904971250341804	0.05861747887454967	0.06583401592599597	0.011936444704317298
510	0.05877900323543373	0.008222805921836674	0.05194497380838772	0.04688502846398519	0.006299548192956189	0.019257500849090593	0.07622583868039312	0.04527139821738294	0.07938585716473592	0.03123446361054888	0.1336089929333089	0.034913341238679035	0.08599190084994651	0.03286454598366649	0.08793855828353761	0.05584812596761094	0.047344970646607976	0.07463353138152684	0.011067686759710219	0.012281927810654535
511	0.019775050383277294	0.03002529504925849	0.0565196513129126	0.01168705371185893	0.09198693746080107	0.02445574367103433	0.0708589953408094	0.020102268316938225	0.03781490557996049	0.03801267254154823	0.046698323345963286	0.05334201072170199	0.022467443401169945	0.018813514815003242	0.32486307338834886	0.012975347041602702	0.01069284182868156	0.009915306507620104	0.022469362094613504	0.07652420348689573
512	0.12014161027920117	0.02081124532790764	0.054063928203270245	0.07532779749163204	0.008639864172272032	0.04308242215649686	0.04162472350819512	0.0169346759044047	0.021118468617101333	0.0319144746880121	0.05170821964820633	0.08299196519320783	0.005892455878925129	0.07922229246975891	0.002936764527852233	0.06481717374010507	0.06761168535962009	0.07127894004733237	0.04550016674490887	0.09438112604158987
513	0.1423951079104448	0.042488806333426825	0.012489935084568594	0.02074484230718622	0.048875717613878704	0.06591425431742796	0.04766981373364721	0.07349734416138476	0.00903608812472817	0.048503079319362215	0.048192611117630145	0.02171417827189049	0.12458050039778891	0.017048802529271347	0.004388766983430064	0.05559286029070623	0.03687035990481477	0.09372162886904414	0.047947933507093844	0.03832736922227461
514	0.06639685543710419	0.015544951641599622	0.03940944466025426	0.08266639119855183	0.0300069190340112	0.05188369820828464	0.09664460954414557	0.05059713135875018	0.005562316001895813	0.05226614724453161	0.03620331153644761	0.06024404293012718	0.06504565332476206	0.07687152984823013	0.03312146077055252	0.044317792039877325	0.05000516315617743	0.031874179094369626	0.061004933719697785	0.0503334692506294
515	0.09895949315058084	0.01208213793377674	0.011576847280273882	0.008516037878981563	0.0886901223633561	0.04079323217663937	0.02898725532675827	0.060798127862484876	0.018504629825746542	0.03932504032775694	0.061241295643382	0.01308410867853694	0.1356343161798626	0.006757625996902356	0.005390703314177576	0.08444341489516671	0.11513193931944954	0.012958005850302079	0.044099186419098095	0.11302647957676704
516	0.0574997810715287	0.032058646004366184	0.045820547058270926	0.05241748344187824	0.03551196546273402	0.11068533996436469	0.062007272923198034	0.03527234280043509	0.02323952090924391	0.045036509687093135	0.08471558611866639	0.06427873613246453	0.018639180956170096	0.06980537166230706	0.010640238734603916	0.04106856630666995	0.0904144725912558	0.07558752617041298	0.03113060999063813	0.014170302013698179
517	0.35654885510880435	0.019045463658101648	0.020460082817694757	0.01888501684612974	0.0669228393918693	0.04537507440100034	0.014890356604745376	0.0314400460820737	0.023761130408693248	0.03792421221387268	0.0874042569636641	0.015426236724956584	0.050961940117245766	0.039399711603984054	0.011897885187559689	0.022203086265117078	0.020822307350949122	0.06757446573489877	0.029912941048293125	0.019144091470346517
518	0.09110561643261239	0.044453508949489955	0.00979471628487767	0.011424613833265521	0.05264970489351791	0.14643458529173636	0.014525590021453679	0.04243465578617669	0.013986054201364277	0.05080394179933308	0.06986155558570921	0.014561933450922849	0.008740043343732112	0.02158634285517946	0.008210114966027058	0.046568080738638856	0.12261693815027414	0.10848452670083432	0.0935986939857288	0.02815878272912568
519	0.11804449735479168	0.04059466869836154	0.016181954067811415	0.013998546158891121	0.1410895901558711	0.04816907394165526	0.011109076093052743	0.08099030432727967	0.012485153354810648	0.04659642214440184	0.08521513826177425	0.013817118932919982	0.0072027262264288796	0.024078574687991388	0.01169059069852067	0.03606201876755393	0.11607009241044682	0.06872082732745956	0.03810158160132107	0.06978204478865639
520	0.011214910573849808	0.01648433565948938	0.028629652917983212	0.021191120555320516	0.08478051331138269	0.0551100601285922	0.05097739525783768	0.030985377238300044	0.018796948191885654	0.28506343887617297	0.026154817712901512	0.013042134140092981	0.01636256025508268	0.045781269677921795	0.01682887376752274	0.08565798972006697	0.059538131057411306	0.031517591979539246	0.029054588441949466	0.07282829053669718
521	0.022066621954493586	0.031092598491846354	0.01563768340388642	0.04689306941284533	0.015108469123520953	0.2413614392784958	0.022929093569976872	0.01664938459758132	0.018688845501141426	0.009033453859498079	0.06028900973106673	0.0985753672861301	0.015092655069664777	0.021731443355341672	0.029151791633832677	0.10857820180417134	0.07689181839667897	0.0226279916290985	0.09468054513684807	0.032920516763881025
522	0.0786806294862214	0.039918269248341985	0.01981270841438719	0.02230501452870156	0.3596186638475949	0.01359771882080766	0.024866655442325244	0.05467781809137781	0.02318260526092339	0.053270202055262166	0.03225031319939251	0.034529206632819956	0.015595406486464493	0.034579504557585884	0.014393652745297093	0.05555211483813816	0.01917972942495254	0.015840695087759645	0.06666052922178738	0.021488562609859044
523	0.032759698008814994	0.03555781165675305	0.040290455558537344	0.022543495253709044	0.14322924906090448	0.04100370737181437	0.030250895843842232	0.031962701214569116	0.028705577602755546	0.28812110617860803	0.03477196276014429	0.02128084900985998	0.020319907926910505	0.03657638961203847	0.01642316968186509	0.04368940099031206	0.027802951853544686	0.042422679861130984	0.03347893073652315	0.02880905981736256
524	0.11617288168144536	0.05211572151678922	0.0142612357844208	0.030565931622725327	0.03924138576176383	0.09166591390170743	0.0635111844703495	0.02883892114583075	0.022197944311352098	0.05658384099977294	0.08059473079924664	0.03364890122574229	0.008782249786024973	0.06323597889251283	0.020755270318921975	0.08009193039740047	0.04289116271841834	0.04905175503884977	0.02694242845468283	0.07885063117204258
525	0.18646858015811366	0.06182694278766053	0.012011276700794982	0.02664978569216335	0.02155654886140534	0.059947964442465605	0.020749176733915294	0.026896400962261147	0.024883083370684046	0.01739955990314682	0.040418229442782075	0.033264382179190165	0.0056236625886924	0.025735899867968613	0.015019824948135193	0.18990578316068804	0.08406539748744883	0.03235186750013605	0.09293133519428277	0.0222942980180651
526	0.27502602856990044	0.11597141919631612	0.038688642910041766	0.04055658212991558	0.02997352056413324	0.09740054333544639	0.02581464511454949	0.06317292873793046	0.025083001621246975	0.013970982677972333	0.02711459324737447	0.022374741355005973	0.03347909382959592	0.01851811951867079	0.010523771465267716	0.06983544297446617	0.016688812559899704	0.01797519616882611	0.02423881582522779	0.033593118198212556
527	0.17640968886693262	0.013504460527679433	0.02501372861981418	0.05036336848988713	0.019128406874080277	0.22067248428113972	0.02383713410954517	0.05060682308063309	0.01489351065857766	0.01928623843821827	0.02772197792050318	0.024155228128049343	0.01723671375941019	0.01578889486606024	0.061173965793442156	0.17007645155780698	0.010508192327579038	0.020649303178131025	0.023240585296388658	0.015732843226121646
528	0.03185767159703593	0.015772568896834493	0.01563581193219722	0.027966887808313322	0.03294200645866652	0.10826327990678583	0.027463376140735084	0.02378393422781453	0.015607937384475403	0.06547329420892285	0.06520934769771088	0.06790918679939509	0.010728677875717192	0.03637911874423247	0.02181359102610422	0.2751631218942354	0.0289451606765787	0.06575459739912078	0.013622686740604044	0.04970774258452003
529	0.06496244907451144	0.04182409334903222	0.027489715282212317	0.020578967424946932	0.023122792697952917	0.013628614675556434	0.01897313168787801	0.050481222911502095	0.02719498455275809	0.02849397624017954	0.030403451009071568	0.021293387202561433	0.00921493717571581	0.027183739514663307	0.009517130492964602	0.0421913770061379	0.47012255716575746	0.01601771251739543	0.029178567607017737	0.02812719241218478
530	0.02241521154435323	0.01713896435111626	0.02772885969837198	0.019749936098589396	0.022979572584085582	0.020587869159058705	0.029695313029821563	0.024153448696997235	0.03336428537359917	0.022964529095860053	0.4601635456517943	0.020717193666984882	0.04328726186722833	0.024321064197542132	0.019790265942606966	0.012651603097890025	0.06499624455204657	0.033614170828891884	0.05537326660446739	0.024307393958694426
531	0.03632925972656886	0.026961397372128944	0.0293454754512313	0.01578133377691209	0.035472267121593806	0.3077931287765587	0.031942049061246786	0.029652780292382323	0.030118352643875496	0.021186722150823265	0.03690090967238362	0.07161488405164367	0.025669626493000662	0.027908255967373327	0.014587005217687594	0.06884480326193726	0.019801994791965535	0.09845281448846482	0.03418993786916196	0.03744700181306001
532	0.26317554127056764	0.03276847606272909	0.025441085038179007	0.04624913153485657	0.038298546978583814	0.024603510366135197	0.022873952287691044	0.03005063382964223	0.032396435573545615	0.02166301357036956	0.045232839260702214	0.03539447425336105	0.00943155248006045	0.03522092106745777	0.01268543819835948	0.021424747515141142	0.10214538949400194	0.13080033562718446	0.03959751396045156	0.03054646163098018
533	0.4060446090827729	0.0318697224744001	0.027223133025700712	0.034084654619181386	0.04606371652336581	0.009208063648380506	0.03494081752672414	0.02932226076466025	0.02321190054112492	0.023115832303087655	0.03491056798607301	0.03298587001164467	0.01591591729570104	0.025998055604965084	0.017500654039485905	0.05460599044919538	0.038915503914806464	0.04534919763700476	0.03193055302808322	0.036802979523642115
534	0.2543275836584715	0.14188868306918603	0.00782375955253451	0.0075084316670744325	0.027842665088833797	0.09595564026052777	0.019280002534017546	0.0061932997299178425	0.009920296512727512	0.014973523937809595	0.12228847173951174	0.012689303493968969	0.013738575764579385	0.012040402275487387	0.00431686842741845	0.12200237910960798	0.0939306758552469	0.010746468240741302	0.014244579744320057	0.008288389338017272
535	0.0375401339749767	0.025202445356232363	0.042365985862008675	0.02934216007553467	0.1292712953655694	0.031476025544387956	0.026107205488826595	0.04091218392420625	0.037712310765267966	0.07934435436131737	0.11996189843956204	0.01640355528499724	0.01941199761677864	0.04146881653310913	0.026199251737058876	0.036216471748259	0.034334456930363376	0.07557639915577093	0.03746536266013127	0.11368768917564157
536	0.12173629727306888	0.03892196996817395	0.027927947404000945	0.048551433058626754	0.04468932053037422	0.012249824211420766	0.044920018441615826	0.024906690975163626	0.053544957258003435	0.01663827954399739	0.0673339779147027	0.041160872106607134	0.014667113788774685	0.04656405235839618	0.020480706236005466	0.03545273317205439	0.25104288629836446	0.018443683798714288	0.02317211061049904	0.047595125051435816
537	0.012094072857564983	0.02699292128595623	0.028040696607559663	0.021192344973524825	0.034804326934675896	0.011366744067981502	0.026346878375554536	0.02940607859431993	0.026617720976641317	0.4240541465734477	0.05027640049818396	0.02947533687553493	0.07976904015932593	0.03249581894174827	0.026462271494866765	0.016630281728299036	0.017763429806674547	0.04266919808645981	0.026159796557636724	0.03738249460404347
538	0.03751946936410808	0.0402257617876312	0.044881851095045576	0.016671115256764433	0.043978706740040195	0.012994205979042656	0.03761048734232662	0.03170328740963123	0.02150480359823298	0.024808177602398434	0.019393398383967832	0.0244097829997006	0.02262243283537852	0.03690842361551853	0.036965301001343445	0.050433612491032495	0.2896572877817328	0.05685708843757774	0.10492072455695682	0.04593408172156982
539	0.052638655259275524	0.0487685960338776	0.023756357163946848	0.04359651951717647	0.04151063054159999	0.062298688585045524	0.046665828575236996	0.023184755308400275	0.028103716072698792	0.02950183313732335	0.04291737940789978	0.037725989909329266	0.043574602183146814	0.03386746182436067	0.01742128576223098	0.020006720697493013	0.026169293923348824	0.2997513953317993	0.045468605015940605	0.033071685749869364
540	0.02499529713796465	0.034834144317258724	0.03160753100017227	0.033893033249239445	0.040411186251846254	0.016687020010510808	0.04606188357467247	0.02689855230101766	0.04934052406481778	0.10279627050124214	0.04063818916253555	0.03277355542921442	0.025576912430309177	0.31238670838242094	0.028345546475108147	0.023166109347420815	0.02475220935999742	0.027712581574588717	0.032691211354144614	0.04443153407551797
541	0.30692893224159007	0.0317919695803164	0.07313122114207367	0.02521797674361039	0.03767579498809381	0.02201999947838743	0.032726131815843267	0.03499991107854867	0.034213730030374374	0.04048576573069013	0.045814386173125915	0.03556131829638119	0.025884730596340888	0.03922502698819544	0.016641845276623705	0.029922958330254778	0.036996404296332046	0.06087894389620293	0.03887492566313983	0.031008027653875076
542	0.033243853624497055	0.05562645626401264	0.02255658380431505	0.017733766946509178	0.018748645626999128	0.14141782176111894	0.019707702120960034	0.07270137543136693	0.053443513100480844	0.0206750349844922	0.0450546790980245	0.07566701825015656	0.007905000421326353	0.03406799429939815	0.18375410410173046	0.08074258091703611	0.05102255879364205	0.010925229028785078	0.029488160537147968	0.02551792088800077
543	0.04745943781919902	0.02920223387557188	0.051328152216449985	0.0609368411110157	0.04412054951586658	0.03987156382076182	0.09467159679282702	0.027367880604760524	0.0878320519240169	0.019366409592596143	0.0701473762307516	0.06344844709246117	0.04143767633289753	0.05488160175455074	0.030549291144979167	0.04895827726912321	0.03868455811503238	0.04484433893032415	0.06117280065537509	0.043718915201439355
544	0.032439092181838894	0.049433783833896745	0.04603440987074439	0.026768449992524642	0.042617613066461515	0.03607182095824781	0.07394485489136039	0.052083657817979336	0.036989606268848015	0.19787285097101248	0.04026997520348053	0.03088243917697647	0.031048440581289072	0.03966525640407461	0.056163492821251146	0.04123585540973986	0.034495677154658906	0.03877271268241564	0.04327392658707443	0.049936084126125074
545	0.044685225950094554	0.02399723383695671	0.03433364707635955	0.011048586916879028	0.09524614683707208	0.014029921489155646	0.051586219670570164	0.024699341543737666	0.03336302701611401	0.15620626269645158	0.10414459585420205	0.04948315899248953	0.014374420428005692	0.11445021612288933	0.039334646062154546	0.01174907394406678	0.011807552029890044	0.10695226983032692	0.025427800181561645	0.03308065352102248
546	0.029968663038999244	0.06984115271853447	0.023199082023377393	0.00959936649056081	0.14494197472488776	0.04235871301105693	0.05317713400618203	0.0836651297989967	0.010571200785825734	0.06968855132420258	0.02068915172265485	0.06486435425104833	0.026487619695967902	0.03946342225653962	0.029230946168603254	0.17477235334685665	0.044993927220103924	0.01671074843060876	0.01920861722374094	0.026567891761252117
547	0.042336460055833997	0.018760076126736677	0.11587569977791652	0.018909914171835275	0.03858467904000509	0.3467603507233146	0.03270500928790984	0.029209866137307982	0.027637337488150764	0.01850984865832635	0.035185024251319724	0.03567209846016239	0.0217519412988851	0.02748407324912169	0.020678184733096624	0.036337272732391984	0.020620154314223368	0.04003043560194062	0.044308046728152924	0.028643527163368446
548	0.021108956395935186	0.034689299901987956	0.04969566082235683	0.045679900623495695	0.09906874972705196	0.0234178466602976	0.03336649592526576	0.09715733959832694	0.03382534379081045	0.04950904447814756	0.1279266292949099	0.05442038237923628	0.010304592534832919	0.04785909294693124	0.02667711065745201	0.019559061186596047	0.040637749581910826	0.06650895069875615	0.05254903999819888	0.06603875279749982
549	0.025493183208034675	0.04683379350565325	0.039310596481103036	0.04949183667621394	0.03603975937890322	0.03026935353289058	0.04230933238872141	0.034352456090419085	0.0465739688527074	0.03739721730926737	0.042143137173808326	0.027259137203194228	0.039689499814550444	0.06462164407376342	0.054935172100077555	0.04978462824433928	0.04027099997782702	0.19935795149213692	0.045756350261755965	0.0481099822346329
550	0.03612177972955966	0.07539298847983703	0.02823949752143492	0.09084938098354912	0.07255957656070999	0.007203262619991651	0.07650984008204605	0.023494434131556274	0.05436303964819998	0.03608787436590007	0.04956148341891766	0.05724233087644184	0.012406302950063204	0.08947667822244786	0.04867571694591663	0.043432484021463644	0.03458729256324596	0.02469326443898846	0.05061279747003282	0.08848997496969717
551	0.022790294358300173	0.0154814312446223	0.0358687756313171	0.04720057100636066	0.04795888103139016	0.03841461731589496	0.023082123630693736	0.09522845409596951	0.033477589738811486	0.032632386222465226	0.047188708153281	0.0688149200705307	0.008781928352436809	0.08019506280536363	0.02504789410604331	0.06765071212259706	0.06151897052124932	0.044216109623202	0.11927886594755689	0.08517170402191392
552	0.04045461236895233	0.08115020814240097	0.020941001290227496	0.012701237267659714	0.04356151546005775	0.039387685144298995	0.07297736163023832	0.05318486898757848	0.04139224474930822	0.015414140661940294	0.03820247888815354	0.05388421156804226	0.0076209493699256415	0.17134489425466928	0.06690570627923705	0.041945053999817614	0.12236664429590914	0.02802272126613064	0.026499628073737774	0.022042836301714486
553	0.01948966768975572	0.04884900549047351	0.06453095186481336	0.06377730545685968	0.04100887943392802	0.042218464879937245	0.07343148644543004	0.10359804230086608	0.07895039184700303	0.043227574566759054	0.04137338024228677	0.04914447365347021	0.00716855036684735	0.03264095223300625	0.026225571579973187	0.057197720183793786	0.0646233272940201	0.04838385685303484	0.05970666606531177	0.034453731552430034
554	0.1212473029511285	0.027870224498744933	0.13261921265615192	0.012493472510932822	0.05618838979335849	0.03711566862835163	0.057168513437841205	0.007643216742634927	0.02230939254366631	0.03548884329262481	0.0786178116301004	0.05463700970140601	0.03940972086069011	0.04139755916230769	0.03806302228118804	0.1063825048904241	0.030349703645185862	0.04228923319564822	0.03197784419479458	0.02673135338281947
555	0.02327119798000336	0.025004814451047797	0.036629645411637254	0.024836716926651257	0.022326086266406444	0.011720741123845085	0.029095270204597644	0.04236455883463666	0.022583451112382708	0.3231015185735396	0.09748887936207834	0.026132325040245735	0.023897549761167577	0.06502736641744773	0.01601101240372948	0.04139844246486457	0.024582738748208655	0.09821007943228874	0.02736742347289666	0.018950182012324693
556	0.02432965059279811	0.01624523496568566	0.019081255980877433	0.01772284665445302	0.015450076148106166	0.008974283353676196	0.15589422559800614	0.013039161876398319	0.04343234304172813	0.2567663571845574	0.06305559037181546	0.015623512637893897	0.024571866750200826	0.10203359354117879	0.11007513028049033	0.011164878396482268	0.010227953300074477	0.03481436960050515	0.02393769236639326	0.03355997735867893
557	0.0381401620231298	0.010575658676147546	0.061654205917913645	0.018865803447866883	0.01975631784812524	0.011511131410587197	0.10802228669307341	0.030614796365764238	0.015787029296109242	0.05335298248103951	0.06222725751173466	0.1445504477390231	0.017699049664531098	0.0429022306951513	0.08221755376344736	0.08685978612809454	0.07875750768700586	0.04002176272092016	0.04149753781719419	0.03498649211314104
558	0.16194487518317055	0.017732854179772283	0.027914722260903916	0.01668594813246396	0.050508032591213385	0.010796546119645154	0.03420559547910833	0.09360067692020094	0.025303588611930872	0.068486358854486	0.04661051459295359	0.016633988323856787	0.06725536193295392	0.02689316979992982	0.014636453271819462	0.03292728697509432	0.1379808246166287	0.07716014526907292	0.030036540502464106	0.04268651638233098
559	0.009691402475190371	0.01450841028231919	0.017227390077619226	0.015506027173540585	0.08717357083239533	0.01108449731150749	0.016342650673026076	0.1217975543247922	0.01953901767873101	0.16161038582838752	0.24453793240819724	0.01628652257866321	0.0093312382253586	0.029155721043836014	0.006395838546348289	0.018642825553278022	0.01633370408770203	0.1242684316905827	0.04090822222200625	0.01965865698651872
560	0.019092261793454322	0.11572584089949914	0.050318440430727036	0.187933979329714	0.022661683289942502	0.013155734782264566	0.04401682533209363	0.018645000915345017	0.04105324234615132	0.03515791416035565	0.037094998153169904	0.020214787374499714	0.00859915731710878	0.04688037790574608	0.053413882210546805	0.06733032058171524	0.04817974789307043	0.09204956129417355	0.061693549147843876	0.01678269484257839
561	0.10404370462836582	0.021935036043338185	0.04160864915384333	0.008399992789545637	0.09374012933928004	0.017800035031976694	0.04298200873698306	0.013335704711123999	0.0654625056906782	0.05244217464277774	0.04273127489437437	0.03220608241820286	0.01063151097607367	0.038938193531649644	0.03161110158371747	0.0897473087673653	0.10951847701838381	0.0746427626135935	0.04156355225293038	0.06665979517579633
562	0.05567198609178846	0.023450435443753047	0.029273766221660454	0.03196179561303843	0.027840892852036017	0.0266801999824649	0.025399551079825586	0.022103243877114032	0.048416338835382794	0.011242850483814959	0.03902463940657	0.03502878596234122	0.008526894949811955	0.3103574550255568	0.02333622874374693	0.07511361740853031	0.02948915726203873	0.036054848700512274	0.023762286666333465	0.11726502539367967
563	0.012366446383904649	0.02036391787003656	0.02121303904786345	0.029863378945347976	0.025991515589266878	0.00951808461229085	0.13400910520064593	0.04153700892811414	0.03377462545601569	0.12278538036697383	0.044519063918313076	0.03227526206604158	0.012682861773529083	0.24463971477225163	0.023443201298097772	0.03952538705397711	0.013695172746155788	0.02993856699709768	0.08954305617968393	0.018315210794392415
564	0.015744642829282753	0.021034331283572114	0.03455905065133186	0.06129946515739624	0.05756543540190362	0.026134280350752465	0.05367267247968839	0.0254381552182259	0.07439038172418078	0.04209406699687697	0.05253916864216342	0.10280797976434396	0.005468586380734525	0.0642239279610396	0.03328925119329796	0.08572033045439932	0.08345092888510831	0.08378004928002113	0.05241182365266468	0.02437547169301604
565	0.12613168589637475	0.008398354622112693	0.012855609335667205	0.017258000099438134	0.021531866423920992	0.005528604940822504	0.03166600225844358	0.009229280675054553	0.05710393382172426	0.1805067197204347	0.10617121835675485	0.011184960908989405	0.008327160895516023	0.12633315583982477	0.007843270013347637	0.027565419169974882	0.11950652369856175	0.07616180179193263	0.033976477168788724	0.012719954362315997
566	0.020301267996758427	0.01824873465956942	0.029164782185322098	0.031173133831426104	0.08077388736051705	0.011409180487994983	0.030541871308537496	0.02004726208924179	0.03108324784724315	0.4442849471170135	0.05786256389817719	0.02638548332682534	0.01697236591671392	0.027262262242994075	0.01478108883524506	0.02635924516219236	0.017091035562445598	0.045299593389782775	0.02605398775300519	0.02490405902899441
567	0.05995831675093667	0.017699180245049167	0.01778825328069558	0.04995136662003677	0.023788408553005	0.14529836452973025	0.021735849384096617	0.028487676317245955	0.16469541419323533	0.0070011288362958595	0.04661258277601511	0.021561598143214563	0.010338976124397046	0.062062240952071045	0.08252751214315092	0.07236216335895587	0.08331403200320318	0.04007090150621487	0.02613619700517995	0.01860983727727027
568	0.17299181553282048	0.04941410159615425	0.03736283375114524	0.01729041566950462	0.09590603017474636	0.031002779815770577	0.021076043124276467	0.030661678732339562	0.02805679360034286	0.23267502033016435	0.0429935697699331	0.010515334380811111	0.01514209063830898	0.029241332091199224	0.04805458762840978	0.05001173068479593	0.030849657177419693	0.016283943375899976	0.01591119662596132	0.02455904529999612
569	0.03674737418617582	0.057308179631370935	0.021289068767506508	0.05591064422022465	0.07553507996070197	0.08660062553853475	0.020759290658791337	0.016816626147661662	0.022055022437635425	0.01608774865936359	0.015297793423828622	0.06875665361434508	0.06089512726081905	0.036807598128261745	0.010446791122130662	0.10983954102654934	0.14916781342093344	0.026336228891208697	0.0683386683559222	0.04500412454803456
570	0.05325443476930234	0.04182226775955802	0.03171390695685508	0.013248142016404571	0.043649151295206766	0.00965761104592562	0.054043844636558334	0.047609538633343204	0.029473875826371544	0.06820054440642163	0.0651959541532667	0.013711988217028952	0.03909689848867721	0.05161768488977285	0.007550120422433233	0.04690803256418431	0.10445888286758691	0.11336890917585167	0.046448267518958704	0.11896994435629235
571	0.029254272314406388	0.058827722413871776	0.025966131324537033	0.03207299229194991	0.03179367728393483	0.0254482116484487	0.028466070648694945	0.02606156033627783	0.029677263603088137	0.03439897696913091	0.03079966676012933	0.03135059788506344	0.019542094940791652	0.04256365371805103	0.02352733731077663	0.01921643062260378	0.030236326063753528	0.017485676061680767	0.4367002280242069	0.026611109778602537
572	0.02461036617095388	0.02753200317154367	0.12130286660296934	0.022866196520060163	0.05719165857806326	0.2831203531947238	0.03619163853233733	0.04309006938707891	0.031053506300004485	0.05815106630169103	0.02798950172091982	0.02477248236597734	0.019872215843416363	0.05194402798987114	0.03590223692382112	0.05125534716093345	0.02143090663031833	0.017580284989656643	0.022962151175840745	0.021181120439819182
573	0.07889606769756004	0.029271101207089645	0.011329585481288838	0.06844652468021048	0.008330140877175396	0.004790940894706122	0.003923423243563783	0.06585269864604949	0.011898797425715537	0.11085663465634205	0.12276494511955216	0.05952162227957507	0.009043602128283068	0.014213806247379805	0.011316113495532729	0.05415059024541501	0.18503281238720842	0.09726293328074094	0.038925206490060406	0.014172453516551027
574	0.053279351725307324	0.03237674828725531	0.04337788756361886	0.019534601721349902	0.03142469546358315	0.020063432037189733	0.11971555542418287	0.011099482522592076	0.09642440017706447	0.007224389557092776	0.024715329517851957	0.15332034907490738	0.020224123700099714	0.03494487635194359	0.12719270347119271	0.06878046617371665	0.038441631416632614	0.015422460222059533	0.022939085965018	0.05949842962734135
575	0.1174822255503077	0.0167982344388542	0.020059206830651936	0.03465953328837674	0.03592537357162152	0.052610772232444446	0.03180784599107265	0.019188121170066876	0.04834228212477326	0.02061507824448982	0.049971283108924056	0.0350672545975722	0.007182183925172121	0.08644160141003412	0.016415901004774778	0.0876119173423329	0.0728695796977615	0.06059567434673829	0.112317035295297	0.0740388958287339
576	0.05749445779249645	0.031352984742500686	0.02368700582316702	0.020673603777468436	0.028310816974877986	0.024664221006118446	0.031225801281021547	0.07201634915781917	0.019846439585548104	0.3289044750392347	0.0277312783758748	0.023449101181440925	0.02264062129426612	0.04411124261460173	0.008643435986164632	0.04170574833444236	0.11946712477038565	0.03889524786168507	0.021845220862370222	0.013334823538515986
577	0.0550848922293479	0.05950707491470523	0.01902722164742023	0.025655937999358714	0.1040363896447011	0.03323674255775597	0.13036743711723953	0.012470447249206179	0.04012497524643203	0.03804957009548039	0.03533539768080636	0.05253523805915056	0.016337669828141107	0.14094542269505855	0.07958515793945872	0.06713907530137804	0.044235474247763376	0.008739770244506836	0.017485034613201784	0.020101070688887376
578	0.20279396693491017	0.046483215202336586	0.03480210214460912	0.04789901695906981	0.04318645912914054	0.035550367548513914	0.019897788712378416	0.06596497038357126	0.014945824856821485	0.025013484869103975	0.09255207366361722	0.04021948116035788	0.028228728369877547	0.01912141177801954	0.014673457600004443	0.0770599583139463	0.06044637182885558	0.07341994918705878	0.03195905848088281	0.02578231287692463
579	0.09706559256762694	0.017625627090949062	0.07131927940055527	0.06193111559700362	0.04883919343750694	0.040741672647262285	0.06783364909240772	0.018147341138180343	0.045912557221026454	0.018689839461175337	0.014656413145848052	0.02115670124326356	0.028706755387265026	0.03199623807088337	0.2112666612735638	0.05659216966107157	0.036392768360404254	0.020447882943091435	0.05312415293411368	0.03755438932680129
580	0.026693584756016388	0.07390926158908957	0.02240162124480358	0.021224174600377746	0.08755519024073617	0.005897444615304245	0.03908908773775333	0.06620982724630098	0.037343858483586165	0.046572911691881005	0.049174185146572756	0.03447523357260702	0.027206965419152573	0.032129111750054756	0.014378855193266288	0.009343672104569833	0.10716860002207029	0.18204979079990025	0.05469068464496606	0.06248593914099099
581	0.030150222272710994	0.028490058444605667	0.03364790978299306	0.010287909025925177	0.042881240224479665	0.009773826553033577	0.1748189673083178	0.08281931534148515	0.0223853576054206	0.09525359859104028	0.030932598264767797	0.031418732780731304	0.0068798931688454	0.055937692151061355	0.07067425573836583	0.021240036124260054	0.07706762856231673	0.08700958174396763	0.021406324929572194	0.0669248513860997
582	0.20761163811549996	0.09329447959778799	0.054858851735030245	0.011038573900098046	0.011278603132742435	0.004260907531437385	0.04752657587158428	0.03428460925505939	0.018572318150093133	0.03924462802945756	0.02409513347374927	0.03079003635038159	0.030663277864216867	0.06344419938350439	0.013704744415055424	0.08668785990125637	0.08670933307418681	0.09485025987890612	0.027423632042589383	0.01966033829736336
583	0.15734975312985125	0.06821950917223399	0.012420358129108577	0.01462941296001876	0.05202792817480725	0.02529658950570389	0.08498906288951961	0.044113481495011646	0.025279557100377655	0.07759462450038696	0.035344793605377685	0.017448180285109423	0.018645026740888294	0.07720618543149844	0.004817469702617665	0.034355824515666225	0.047051481176192955	0.15843975530870158	0.013416960697025623	0.031354045479902504
584	0.04297622451786023	0.022858156869858308	0.049741604649165404	0.2853370539029309	0.05078157743161906	0.022842215607560154	0.02773844000051306	0.030212508100916847	0.045663948443208965	0.01018815391814318	0.028211702039607576	0.02095176356820768	0.020616399276253822	0.048254878186221754	0.03915491729334221	0.03294268265940376	0.07492835858457797	0.07036023816298462	0.02603545332691404	0.05020372346071044
585	0.047557493729546374	0.023963889721521227	0.026100810893081115	0.016017080481125198	0.034599538141592494	0.06400743125556639	0.06371620069845212	0.025076093912813492	0.03838467725367367	0.03143847930916703	0.03285977052842332	0.09490414191341423	0.0133147720187927	0.11618647911286975	0.0863160051492888	0.0570671625129326	0.0747585185734047	0.020002927872297665	0.08210679305947746	0.051621733862559645
586	0.03697442675787634	0.06455323804300142	0.037655497615910374	0.023020264098629655	0.11342899178507915	0.02466438848072215	0.04830604335954165	0.010019138757463103	0.01967239707841271	0.051995663671361936	0.09399920005587917	0.03052033839293797	0.02771579356656216	0.028432446673535765	0.06313602933563524	0.015367597614235354	0.0900640793403432	0.03687754362072234	0.024746073540153887	0.1588508482119964
587	0.04113510769464147	0.02413121530474732	0.01902412452986377	0.016476448999610913	0.04400870937895128	0.010692118275102634	0.020666882902914928	0.025068479041930176	0.014114866864506243	0.1936560638860719	0.06713164701817446	0.06087885410204881	0.04728843079101424	0.05221944690514775	0.02966809722045121	0.12495806202619351	0.15243587170426193	0.020465316001555683	0.022670427734157454	0.013309829618654333
588	0.012469146678422843	0.06087556827059733	0.03869585894871122	0.04674679137300609	0.06366021694651494	0.025531625490117074	0.017092912813200984	0.05667903622665876	0.11225442103379507	0.12290099544643059	0.10963238214135308	0.016710927694816677	0.007865963333946551	0.04802784007048057	0.1274065936472993	0.028858646266034748	0.019077151956743425	0.030629743718547053	0.019708379515280358	0.03517579842804334
589	0.04708920658784091	0.02326821989756134	0.04136374800313791	0.05061295173203555	0.05408261942858714	0.049334294748355094	0.058737023037529444	0.08052987913139639	0.030396384264541575	0.028155489383866854	0.0494155377245809	0.027342468317615852	0.011954532706089658	0.0510589731098832	0.008744764538464818	0.049214685184435156	0.06769674420368982	0.038886356126813064	0.15977507484623657	0.07234104702733876
590	0.02854282908228894	0.06187020622864581	0.03262336327132651	0.018138458352927073	0.062438816248537726	0.024266952353697344	0.06136799482399176	0.08908057166994936	0.06436568904371588	0.045894552254904276	0.04993168626384827	0.058390692271869216	0.011832626646481726	0.062186222533382955	0.07592792578806	0.04488843186962271	0.046014057955316046	0.05756037073515513	0.063317202605546	0.041361350000733293
591	0.07001476042609968	0.051131634018086396	0.07436736241057126	0.01920625495048589	0.01590040306440695	0.020688704884712524	0.023784580640464337	0.021482888750666694	0.06230989852311088	0.04489862106044444	0.15109007539046365	0.017141035412566022	0.006182421695204866	0.2455302677184248	0.06048367515466276	0.023565448682032614	0.023532671192571266	0.033148365761136576	0.021991962112924483	0.013548968150963892
592	0.02581920883783938	0.0477799998278236	0.03601824837279187	0.019653276590613708	0.15466662718023452	0.013794422928567588	0.07350966836090943	0.022346605614783594	0.031144949767735658	0.2674472275448197	0.01881562519271008	0.013780389430668755	0.009502500304807234	0.012925541825965869	0.0716838081647386	0.03845104970334712	0.029135243242957715	0.01891267924196563	0.0638377386877689	0.030775189178950977
593	0.026606470653981376	0.009454809928681238	0.013220443014954869	0.02111724143859534	0.05217480922354605	0.01561975832552787	0.010404952803060554	0.05615599892103938	0.018637165701513244	0.23346381806888708	0.18707080851791924	0.02301179713434526	0.031952696820762835	0.0650190418305151	0.14214248935542617	0.0048563345307953126	0.014436567708281245	0.027167394344107736	0.038051385251629204	0.009436016426430884
594	0.106171435971552	0.004736104872782073	0.011059419152209642	0.01951732299593881	0.04179101050038724	0.04757617570692202	0.04368119997497761	0.02627930249803553	0.08153257145328009	0.026157383037472847	0.12043553270840852	0.04964867573327476	0.01256111749523501	0.06510625103985805	0.04357506387699506	0.047291556120243675	0.061786113248088886	0.041919611752030135	0.019310210348451266	0.12986394151385675
595	0.032793329506042836	0.0327810876980072	0.014125708034075903	0.013087762418073513	0.05080908828600988	0.017030899428155152	0.0302674840501365	0.19073964703619045	0.014346132890203702	0.2031527591427602	0.1607838886956201	0.02131996523008677	0.011191408409750317	0.03937151839010212	0.021249727493174216	0.029065556868132864	0.0449047624054577	0.04259841504154287	0.018038134389821603	0.012342724586656143
596	0.014801315895737155	0.037527275416351015	0.025854420290178173	0.011788857126691308	0.19415264422565506	0.007988162559874824	0.011474127645611083	0.1536981164792834	0.013027959925660986	0.03537363110523083	0.0968866616853318	0.012081812760653005	0.013022687359285943	0.012466745016821507	0.04072020463679903	0.020854945727789884	0.01362371060252515	0.0980860931986922	0.14388922171557883	0.04268140662624882
597	0.023587732178129126	0.03980812391820015	0.026807586985944157	0.014456586145419496	0.09229037106309852	0.365534725600428	0.024523375735416776	0.05007918680644153	0.06513595544030452	0.042671931495820305	0.02362548552652332	0.023912689559648988	0.01829963589907958	0.030028347876852587	0.013605364720154611	0.017334878295767804	0.016393888313630565	0.02859954989209458	0.030943785787214118	0.05236079875983127
598	0.017435450412004262	0.5163225811569427	0.026988245307304464	0.024679695168152688	0.034348166629735055	0.02513727967444858	0.03177958139486963	0.01848726941704347	0.027807344196525207	0.028689631968755135	0.03268356718844291	0.024475824178324695	0.013658639581680291	0.022948559236729598	0.016741061597080626	0.01716392528187604	0.019699377221544568	0.02940569782983216	0.03936949066712452	0.03217861189158329
599	0.03502983623834514	0.031839600898025906	0.02324381298303344	0.03402293029272081	0.11484454166349822	0.036106995184454434	0.0524781406304839	0.07113221556367416	0.0384638917389873	0.0530078849879974	0.028912497350938305	0.04706308159023215	0.015926428797755004	0.034337190804870237	0.04013980006167838	0.08697147464601435	0.033517232340223344	0.1053302782133449	0.04273697377066108	0.07489519224306153
600	0.08039685443659539	0.028811294951418796	0.03371864891048001	0.04409357609175507	0.028064159909238377	0.10493037431900841	0.06860736464322037	0.021055330432776704	0.047474627975070106	0.023112052378157857	0.0651042307926442	0.07130033929405799	0.009222148144684854	0.06516466710313897	0.0692832852669055	0.048257125200229595	0.047385095079283984	0.030874012901232355	0.08666862707039794	0.0264761850997035
601	0.020013066404348353	0.04806285539991312	0.012072682017857305	0.05476897324101033	0.048926939782545045	0.011567217360266144	0.133574476134218	0.038392505750129875	0.19049647528441566	0.04018128516534333	0.017728109604067552	0.01920529461919976	0.016537622527190203	0.03915921275720175	0.19671619138712892	0.027417728648162564	0.011078949872581447	0.03175429196389046	0.016550168018703966	0.025795954061826245
602	0.03310748543856883	0.10361611250139506	0.021526364872551745	0.014192274809854036	0.08059039088137858	0.00696546109073027	0.0522360490815141	0.06117694721181057	0.020665861002055894	0.21603419805155513	0.06241706075231375	0.010472835477382864	0.05918901154531736	0.04655130928072991	0.027112512125615013	0.04442480007906379	0.009197346127083027	0.05179574175155001	0.01929839676834642	0.05942984115118361
603	0.03986821478112819	0.017833062971501328	0.01925473556951314	0.0194764357360923	0.0448750659402988	0.007819489652771947	0.03546080474609696	0.30922482573193466	0.019526729312279258	0.04407672861458681	0.12395900274428225	0.08678121108135388	0.015094635922661033	0.02787073373446077	0.057683336120133176	0.01633350531621671	0.021688337109201445	0.04852699178509097	0.02805548541762805	0.016590667712768337
604	0.009717888612234098	0.42526632847205237	0.01739323844125384	0.02728764624055047	0.14270494475535037	0.019102713746173252	0.01533255448495463	0.03106352969260555	0.024781047676879633	0.010344043973833547	0.03444283398882757	0.050958985880911044	0.03628458635963001	0.026537854832463494	0.02514099123997729	0.03753790392075248	0.01570392323554033	0.010358690362659576	0.0190322901308326	0.021008003952517777
605	0.07283884298935886	0.09278015879043551	0.03225033427266022	0.07914177865463824	0.011385393372752864	0.019333298021543877	0.020729587216579817	0.04336174162140666	0.02456105212588991	0.04948675333032085	0.02523875821375824	0.048133151215601105	0.0813620254316427	0.07022216391618778	0.02652623885366361	0.08003529036587134	0.1078816210651459	0.09166099907950924	0.014476453734628629	0.008594357728404648
606	0.012854816729629032	0.029307624787790906	0.025055272887215863	0.028650166485223044	0.02245111539275743	0.014219113551646404	0.02009947965859036	0.034687926198571674	0.048866750778893235	0.03206973293047255	0.02241032454932799	0.030072618341627937	0.02309685924204109	0.02868827624671274	0.013639348195163964	0.1626827826191817	0.29536608889254556	0.03469684440627731	0.06080969488709164	0.060275163219239536
607	0.041007885425859494	0.09234776387741822	0.02808066448803894	0.05065057390616791	0.03176196846943888	0.055735591350129676	0.057683915661421316	0.05887552034585257	0.02365488404489773	0.043266036368057134	0.045319286444484394	0.07937622267163724	0.018404382968210158	0.03339035676850307	0.0582148106501976	0.09861593785108103	0.05724853507137624	0.06021331262365878	0.05488598282951834	0.011266368184051304
608	0.07010525333241982	0.06660790983047105	0.017161810008987203	0.0373264259649809	0.02849484503804391	0.01473481952544558	0.022582065540715485	0.09195316606806428	0.03429890617715953	0.05673356659005816	0.03071087834969137	0.028721140891105012	0.01978943634754807	0.022956821108524157	0.01151014440828295	0.010470465039696841	0.041128461655712	0.3312437889800463	0.04122818134480347	0.02224191379824392
609	0.011086939589691307	0.057846380650786955	0.020445632343345833	0.02227556308012214	0.03799347295429918	0.07376131731797356	0.05524618375259782	0.03164752937418635	0.09301921901485427	0.042402210935831554	0.028484530675047397	0.07022765894572602	0.08653941665591335	0.0445085426292349	0.08527318553072244	0.03003270399670709	0.016289954087086292	0.05827984258239752	0.037240919410424574	0.09739879647305144
610	0.025522019332572775	0.024460262467612844	0.07704309538108266	0.027397792794387567	0.06511890004949826	0.04929824640632846	0.027686687557665585	0.030528027578226254	0.03918435458557168	0.026131211272642348	0.047401550451919613	0.019102584243283923	0.02249164492611739	0.025382043942324607	0.020881287734477488	0.05087008864750361	0.015506231775848676	0.016626472292761835	0.3731968597329233	0.016170638827251168
611	0.07745474966736737	0.08238240080674329	0.08812827243967679	0.05011485274160785	0.0045436514113086105	0.02771375934655928	0.08024379562088634	0.06317533342660926	0.08455694394526145	0.052004334908722	0.05805063481541222	0.0443073090982113	0.0038833139026300785	0.07848691622579256	0.08812823401172347	0.05764833408543135	0.018651944057187658	0.01064419240832954	0.017331157889276697	0.012549869191262884
612	0.06187641830106904	0.11324991621355548	0.0313182208088	0.011008531138102948	0.04110453485396323	0.05612480094165671	0.024409516302020477	0.06888216830869473	0.05443029274244397	0.03434418374409399	0.01359627456577526	0.03507168062027904	0.09274096958768982	0.055565043884144155	0.04575855665883588	0.05408948660387636	0.031134770237427643	0.04914326407126674	0.042517903418913434	0.08363346699739109
613	0.06966009663644888	0.06519260462087872	0.06675398881418239	0.03817767144075383	0.02812438024815014	0.06290122018279705	0.05118123740281398	0.06223286839382282	0.05484372956595337	0.05945323663218172	0.050808799916133136	0.055103186356413446	0.006381484862188324	0.0695780981073964	0.0582934028795247	0.03369292034251003	0.04286589708094451	0.06592460283288278	0.016393935857956825	0.04243663782606698
614	0.040226880535896695	0.04205804671975729	0.024267409414854203	0.017989463476159262	0.01968986793918537	0.023587514548289876	0.030819826075829088	0.02216759047591579	0.019514802013833692	0.020610322684976437	0.03081249120156033	0.020451266426076968	0.07832106542836716	0.023574182279726297	0.025650450133158018	0.011292862207477274	0.024638296073429614	0.01391401048490094	0.4730197318028191	0.03739392007778663
615	0.09272088666501936	0.0783062853361743	0.01028411317609862	0.0518898505077392	0.04423657150471578	0.08401089501051523	0.01142028171181963	0.05549162389489661	0.024663688441865957	0.027725495420294094	0.017196732184723056	0.06271805483790685	0.0074068275123433435	0.011908181920742238	0.015249844746994597	0.1382068825279699	0.0902933578601669	0.06360474003060634	0.05290253158467251	0.05976315512473548
616	0.03087511835084297	0.029183533209144907	0.01851767723450959	0.1129819329376832	0.04582697208626519	0.05309925104650418	0.05844707933411397	0.04380962833010836	0.03551023984385621	0.035052894102210366	0.09693604562341332	0.04415410628736485	0.06592829001272223	0.05890511506821152	0.083207397410459	0.018994590158277612	0.026105650350874525	0.037795433457835995	0.02681183749292074	0.07785720766268127
617	0.03922275357848738	0.05345164809166148	0.022261070431509752	0.012173919878636204	0.04002610925648434	0.013310856504453161	0.04086448631829869	0.06063757969725671	0.03861443907089189	0.0801364802836947	0.1071836364472319	0.012322445735316339	0.00878802516847884	0.09141201324027624	0.12078330080164534	0.04460072073426736	0.024440446188271164	0.09070789196552907	0.03598915579228423	0.06307302081532519
618	0.08630302019637866	0.04488241983262675	0.03919454332571909	0.013187379549832096	0.02696915024002585	0.06890464110669121	0.025893958600533756	0.05016833922944485	0.07995521302933085	0.06770532396521692	0.02721082971404399	0.03235957522725126	0.06239818451727839	0.08774862136499831	0.04510998466345517	0.07896581763367562	0.049241020161939604	0.06496761701303863	0.0201024361514485	0.028731924477070497
619	0.03867247783211891	0.07496032379392188	0.018258803078680042	0.048073121202703885	0.01743482075289621	0.011601218649456109	0.07144307970605626	0.14168130369847173	0.005840688130475385	0.060297529310362856	0.0628031329905086	0.03237547110009948	0.07128314059376682	0.06786778194229073	0.015049812307719856	0.04183401831571271	0.06143075176770419	0.0742577739947771	0.05110854797221232	0.03372620286006488
620	0.043743440104169806	0.0435305844514083	0.04023406242452998	0.07664357208345533	0.040313017190751144	0.044924772970538325	0.11761322546335405	0.03851559174364491	0.02800458563637415	0.04378606559178609	0.007704873337970204	0.021233703896873173	0.03793753082893102	0.058641888287407185	0.04683370964427645	0.038516940881665955	0.03593894862983212	0.04563627415063645	0.08474996570877852	0.1054972469736169
621	0.08609592189379649	0.08263577676192341	0.029478819263177924	0.03799985926342095	0.05406589274378723	0.03713432623672899	0.06304044929914851	0.05447285755049421	0.05271833937926465	0.05936549576861439	0.05819980405186297	0.05115256623069381	0.002393721847867811	0.06950262537586412	0.05352145538759287	0.06307384669984609	0.03433336533867577	0.05162296982042387	0.023054068454263592	0.036137838632552356
622	0.010847598015400948	0.02266893849767774	0.016832993345486408	0.014675391427379818	0.013191626164933658	0.025921242359732224	0.013967267638751963	0.28492265367156816	0.04009177833600391	0.14058801908080373	0.061677957265252124	0.013834865547469315	0.05988490315390656	0.019361973743596213	0.03483854362377243	0.040245065283240726	0.014432286658537755	0.12249766362277632	0.03727489186177414	0.01224434070193587
623	0.01133925657488887	0.016830599691348445	0.02215704454080311	0.025704670721481176	0.1945254691013219	0.009255007877306199	0.01982656053722681	0.05780120976243077	0.03521561841314979	0.031669026128021735	0.023977131282901524	0.016836492000745766	0.02744246728426238	0.023060342138362826	0.03631352375102976	0.025631321790530733	0.012746010608177403	0.027749115492807903	0.3056263078055441	0.07629282449765883
624	0.04222409679598934	0.024659563344646078	0.031159696914724675	0.024642022079847396	0.038657261955835125	0.06710541876618806	0.09304669467629674	0.01828510828821916	0.06146212422286728	0.03736984580936324	0.021449887528256974	0.09582662282993899	0.005737517751403657	0.08861099618957567	0.052698897385315094	0.06412754126213385	0.061877916500888946	0.041189100102831146	0.04531228659407266	0.0845574010016059
625	0.05202360137118449	0.0374893659313647	0.014580552333048297	0.014382106193932999	0.050588336889254404	0.04724703496812017	0.06167359643944105	0.04724606038269187	0.059542948181829536	0.04435639409579542	0.03243754323920452	0.035255091192097694	0.002138514582872645	0.04002057149492455	0.07944372336580563	0.05094341022626332	0.058449521938373335	0.0867975564834486	0.13042439315829887	0.05495967753204791
626	0.004296465510606944	0.015216844263800815	0.00860842579414298	0.005294719665323164	0.1115511060935957	0.009635375741339653	0.0774309306668845	0.09284230355376487	0.030649214072398286	0.10009361169576064	0.08959208303003452	0.008561212929637364	0.007041092612485054	0.01927979913655851	0.1344863330833822	0.03053174160525927	0.10794220830325223	0.08838855713016436	0.02902960104745299	0.029528374064155958
627	0.02718382277315402	0.04093556859839396	0.014727950298594939	0.015368130261893145	0.008485111065519064	0.025638835782308748	0.01073341184399107	0.03646783452393213	0.020856759206928574	0.029146604507417396	0.02075799606697082	0.1098410434149277	0.03212998901482895	0.014329894374186532	0.049296908955518234	0.22738234043480787	0.24525031806663528	0.012768634472311214	0.03217547885767354	0.026523367480006804
628	0.01440415946801254	0.03581720889799784	0.021946928005306364	0.015907187300041186	0.05136104210456321	0.03259909540368098	0.020039147070938203	0.01637519211156838	0.01844230440703539	0.027880208992949178	0.026689039992847604	0.01985499810844442	0.028198342844624334	0.018430840433886295	0.02002740987729574	0.01862435119840377	0.029201075719885762	0.02078975075516419	0.5453895897614424	0.01802212754591231
629	0.061817350862829586	0.05302021012402313	0.0196344167201393	0.04119205768201619	0.028533242882471516	0.05936458354766672	0.03711414394598969	0.04515349704082757	0.028694674671160193	0.05077386597189319	0.09557175073512122	0.1018886036555105	0.03639151272827753	0.02142194097925836	0.05854473374137592	0.07708646276295242	0.06608817274066985	0.04196388876096064	0.047240932131654256	0.02850395831520218
630	0.08790381399746983	0.0057870027701563366	0.0389320591991386	0.06684908089201815	0.01115668755023932	0.12545849135009615	0.050551294733982864	0.018401320014913323	0.060560069626023845	0.045056476865733046	0.0427002779685108	0.07410153249450373	0.014105829819398752	0.0528164323905476	0.040904578825345234	0.11508103116299323	0.1095361572390718	0.026732263651473846	0.008206048742382626	0.0051595507060009415
631	0.014508247094785029	0.04843274279622097	0.05241060362231834	0.03077745614147566	0.08449272221807089	0.02474762026817789	0.027739563809821458	0.025199834897094698	0.04372119546345747	0.018750412518643424	0.02688954905143931	0.029448471615008822	0.01853980049478164	0.026209952929381497	0.01685613373824139	0.03469200799526627	0.018003296215983143	0.02613506366904595	0.41226065314068566	0.020184672320100468
632	0.08858165499327128	0.011649089950112077	0.04427658182786384	0.025867198198306938	0.008210397198484855	0.06915677372391163	0.04558752755613125	0.022559898956827987	0.08227512922305576	0.010104033137906686	0.013133817838930554	0.05740214510886741	0.003471558952909457	0.11671591757938211	0.012612585617009972	0.08281280235671475	0.11221663227544158	0.057575612069453164	0.025107925526146734	0.11068271790927196
633	0.029952916153030702	0.03839467897058023	0.03055171067780464	0.03557455885584422	0.07102644008279044	0.07485074511912997	0.06171788195113278	0.040684013972585295	0.05199120533573641	0.035794448051271646	0.038008549390467494	0.04357040098749336	0.0021708435122572856	0.036981548812903886	0.06006533508844185	0.08634377439334344	0.04734005009390913	0.07446013228740521	0.09556134887273851	0.044959417391133565
634	0.05060872189590079	0.07806087309516599	0.026820457935717367	0.04557665634531501	0.040078924284991	0.003414614846030344	0.09924883340885618	0.056251277630037406	0.035507429393090977	0.04970234826506609	0.07247541900168579	0.015063109438414997	0.002728296739567541	0.04349794360499203	0.020575246119736337	0.055280153007868454	0.13861633635209414	0.06811103311035176	0.03669235598757781	0.06168996953753997
635	0.009917351429687029	0.012657776113841529	0.01394114539583968	0.01769323761538822	0.014828301080656203	0.01863929997570815	0.022393928363158597	0.23921654233749617	0.04337937763951878	0.23565155657364156	0.05003395753733143	0.027492759847732477	0.009676301816440124	0.03135506371278582	0.014568677961659747	0.013618796974678167	0.16004835058120742	0.021941526789346865	0.017698845877938286	0.025247202375943686
636	0.040805028326269505	0.1004360919196585	0.0510361739636585	0.01220960114493693	0.10467292284262734	0.05683852354081227	0.054380257923589546	0.031956010728962654	0.006733226772874562	0.06240661956519516	0.07636799600489376	0.02413924606544989	0.0022501611193809423	0.07004325611337966	0.06351956702663335	0.04810957364368915	0.03542581957914811	0.030746172472464157	0.053109211863205795	0.07481453938317024
637	0.09204391473193305	0.08349303364289215	0.09082309230921094	0.016712433919958	0.08320947065125386	0.07696779389653059	0.05765477514303351	0.061639464108257686	0.016024469909263265	0.04815695102025423	0.043810064764154444	0.0840901522540713	0.00549761473982427	0.053013117168239816	0.011358169516862932	0.05077559172906202	0.05021830404968107	0.025657976448568195	0.03772562327280043	0.011127986724148239
638	0.045608913970576224	0.022543157743151035	0.008288457402240221	0.0037762091857356794	0.0731127232531554	0.008183126209268468	0.10513633982003152	0.04135606415224836	0.05571320863662336	0.0434560694234735	0.04292418166331712	0.15513477899298314	0.0032242435828714073	0.08977577261302688	0.08068787719841378	0.08246444452313301	0.013781679222979017	0.032012311587137986	0.029447812902202095	0.06337262791743183
639	0.07318450816762513	0.03756805437559348	0.007695474079690183	0.07695854946364653	0.029945962870912966	0.010181237134537882	0.034219467323749996	0.06800344231149887	0.08934963810774223	0.021913812512351142	0.011030161217462324	0.06530956980314045	0.002141786672299059	0.07088191778393431	0.11199774678276642	0.06502149740132275	0.06182739712564173	0.06128727749545277	0.008844984249959425	0.09263751512067234
640	0.04268712868452248	0.04212505279879887	0.04858821665556665	0.04718531145382081	0.07381088135644616	0.08044843029833365	0.0779254273877671	0.0407222720351725	0.018221441094794136	0.06459657912644366	0.040476563517153535	0.049873603599761784	0.01785821358795108	0.042370867018685775	0.028531341048561223	0.02458466900423182	0.04570244018210948	0.0522352878698734	0.09874439091016526	0.0633118823698406
641	0.05834242689554786	0.019486828351700597	0.034488319716352835	0.14145050755008798	0.05647117073484561	0.07220284662733795	0.0820857281225569	0.03773427651970767	0.017785111957151073	0.048065292851260134	0.02701940660681094	0.06637051772262692	0.010928172097494951	0.05547203398952696	0.03285058365983854	0.06956193470308064	0.05086445949426476	0.057302192383194304	0.04814504268735445	0.013373147329258928
642	0.00960598300832496	0.05107144857565222	0.01712993266270288	0.03432443531010634	0.060445554084537015	0.02019111733219955	0.03983168480694578	0.2935392816641878	0.05411987160379024	0.016154700601684543	0.0514116570857405	0.05015294710888959	0.01526174385724575	0.017879352707880564	0.05138513782108459	0.04198009579795815	0.030470186618038877	0.0837312237091175	0.024201551420741485	0.037112094223171695
643	0.03312042403696654	0.016389714027238135	0.021465376659299627	0.045306103699561194	0.06539706838368865	0.0163063284371051	0.09718496773676605	0.03397370390493024	0.012368867561013507	0.02474492791727521	0.09331646270923422	0.0431661200442765	0.013335969906806655	0.050636771498244325	0.0918492200661126	0.0173086300657952	0.021269003475835973	0.033104819287016675	0.09396447876081337	0.1757910418220202
644	0.052095622040924425	0.021879958011816178	0.05976187325548249	0.052420267853098015	0.0725294058042127	0.05527623196194613	0.029902588130335014	0.03731323364090827	0.03022541878119417	0.06862677552992025	0.029843283209034087	0.048104890729074215	0.02720677646005043	0.07401326405204801	0.10693940654271673	0.038742662080980504	0.04755174097452896	0.02137653945803518	0.0800080848098676	0.04618197667382666
645	0.11035123968717714	0.020326856506295867	0.008724131868342134	0.007631754838594449	0.1642714136118078	0.011095335486432894	0.10994721960728923	0.014310173727175381	0.07110195723087985	0.10154098612662653	0.09478954360442812	0.025413617486462835	0.009792488117856612	0.010320472091618236	0.08458322179954228	0.017295215518618158	0.03800201906664264	0.026756856470134642	0.03516262229816287	0.03858287485591232
646	0.0075906783515365265	0.05668240599579356	0.013891367903434622	0.013749435270881492	0.02693045107570234	0.004938756162051518	0.026713615187867974	0.14992598153617873	0.014609986018520635	0.1751952546305649	0.29399506964637523	0.011397937022871485	0.02049083252704918	0.016857179871613365	0.008246644301323195	0.00606139915105924	0.02685262292607667	0.0846040455937178	0.02120454900479292	0.020061787822588658
647	0.07528302357847715	0.026322401039228543	0.04990041260020338	0.1261485335847807	0.0754358195759938	0.13937408527030895	0.048829281184010524	0.007041437894922712	0.01799527346274681	0.04450943663361189	0.11041173873315327	0.01025704967855104	0.017559262884905506	0.04006573449259688	0.0410974133563432	0.0668968874361384	0.005183118483981148	0.011083409740502934	0.038223072172609555	0.04838260819693357
648	0.038236407516881385	0.03359439417410126	0.026744382534782698	0.06019966586650744	0.06450541467255759	0.02436885677496212	0.036072978863575106	0.09147110466723986	0.02600598860786294	0.07646821181805781	0.10458262875635885	0.022889116800463263	0.004412658244081366	0.011594527152413967	0.0224775312095076	0.07080251620354819	0.05296512047908354	0.048076564190577556	0.12240628228916368	0.06212564917827375
649	0.060543689337989974	0.017691509706634957	0.08978807781903995	0.09632548616630691	0.067559556005799	0.034617618735433696	0.06092956736233332	0.007440798190852368	0.0791449455437123	0.041050485039766105	0.06098264445732377	0.017454243244135994	0.012133037388945774	0.09066601993980847	0.0805471174599577	0.061690563568982074	0.02160020538273749	0.01735226157386154	0.0048069841341750455	0.07767518894220352
650	0.031088783877295884	0.029248157242196236	0.03151661629844737	0.13100193331576448	0.08196108928437058	0.01206920812369512	0.027959400209941716	0.019245571490365296	0.05094956417130235	0.009245204384263638	0.14002174028610478	0.1216033283929876	0.020951768883733686	0.10506140167976868	0.046093812197362576	0.021800625465138047	0.020672978934121723	0.004940019019591847	0.020224204466342106	0.07434459227720626
651	0.025736005786899375	0.020461390436765998	0.09072461025872142	0.028895608779451777	0.018235971368883074	0.012163020906378708	0.06851255047670185	0.09434190958996957	0.04291927254840494	0.07890146279943128	0.03666792849087553	0.1883209360461551	0.015239924837669474	0.02207167027021095	0.012367723390495532	0.017442307876899953	0.09573545586601508	0.04082473062924728	0.06555818776243916	0.02487933187838393
652	0.06916221250961707	0.07261062324378022	0.012304557225542663	0.05853744844245947	0.021983125895825663	0.024213875598344946	0.04780936839349433	0.05697738231198489	0.053215192371520996	0.07790988675501882	0.07236083961208624	0.07736211513160933	0.010849319620734273	0.052419237159397836	0.035766058412925364	0.05880868134754244	0.04111295388149445	0.054573137224042056	0.060400201616200924	0.041623783246378034
653	0.08150751070188121	0.010786206300463466	0.05818257826125173	0.05639873083711332	0.04373119253246283	0.005401350684894919	0.026515740787865373	0.21090592470418132	0.02601296862607443	0.04964062385061247	0.042452075160164235	0.07904400912611047	0.00667845798443211	0.13695641020248248	0.01302332593244559	0.05714081536077807	0.007910583189058155	0.025781087806894896	0.020376686357594338	0.04155372159323863
654	0.05844896398319612	0.021077341837410626	0.04911819108527372	0.38462791873713476	0.024471964947504556	0.014637220926652358	0.02755985097246917	0.08153196123374565	0.04056338140449546	0.00979629999431054	0.025731818625225576	0.03528660414362355	0.01611796339130802	0.03496176256417708	0.03245204559881212	0.0359489421499713	0.02204728596501386	0.029854748295015374	0.02055072576952721	0.03521500837513293
655	0.07291542378540586	0.02912811969840377	0.021198060780614786	0.024488213967929096	0.024462999861426287	0.015311020220695831	0.0539660131491269	0.09881482265026101	0.13986940655146132	0.08655831782373519	0.04189161425554811	0.0500988231147802	0.005701429976513805	0.020617934480308686	0.08589092941599849	0.05264764596099008	0.082888085783205	0.0498693540413903	0.02178552792790296	0.02189625655430233
656	0.10602937966670506	0.036290471090656744	0.12632814569266765	0.11861046532384585	0.009178048011221298	0.02940199515682396	0.09219999125707001	0.0181497089830021	0.053819970330528336	0.04075262808504244	0.0043144309023830235	0.04664947485324819	0.004065167410253732	0.04254972532139474	0.059850947868823653	0.12740575842905025	0.026606041914797568	0.022529769053078012	0.010561540599621853	0.02470634004978553
657	0.02644587408221081	0.03767183227211394	0.008523680781376738	0.06498655003503517	0.12217802030088705	0.045857154565498444	0.07312931470422421	0.03109296574796855	0.04287166427712986	0.07987029668502175	0.1394808711215419	0.007250817345939403	0.007620851920737988	0.04542753365411382	0.011206710647095806	0.0262990916367699	0.010210116417517647	0.050815064669731055	0.06650059231242186	0.1025609968226641
658	0.03470081622150837	0.07040464735517935	0.008610830093485013	0.04018525161647582	0.06936617111142167	0.016677688503799033	0.08346564936104801	0.005614970118330718	0.014876508984103708	0.1539729117638499	0.11117956448855114	0.013761308165552632	0.004536872212520197	0.11951504433922533	0.06024032146959911	0.03528617028119925	0.018886204047296892	0.030667644157468754	0.06892473917656217	0.03912668653282297
659	0.04324773494711046	0.07930776276862038	0.10587449428545383	0.08674693148978847	0.013184956416775069	0.023895825671964455	0.07442612137184676	0.01970356723876451	0.01716822349344209	0.05634459317893879	0.05962045718598797	0.058627564942123386	0.022673382828745633	0.04755885882096485	0.04644410145245791	0.07103970004707953	0.024765681293525764	0.10010198818222148	0.030473978524904244	0.018794075859284404
660	0.01728889833190582	0.04777055044694117	0.033539660214080225	0.07012803792941097	0.06504743669784746	0.04443216831251252	0.03023132848925471	0.04733424348087527	0.015901384400733968	0.2902690914277838	0.06320292410764658	0.025761207661257526	0.021700408671477628	0.03344602773391675	0.014791269269451027	0.027378556949821903	0.023291840373825836	0.06552761262620249	0.03012936328992402	0.032827989585130404
661	0.042973118695234194	0.03289488532413528	0.02599083711655247	0.020950360508444024	0.054845656213674536	0.019031343442323094	0.022849690184338994	0.04163731718706156	0.06761833558257596	0.2884626326533385	0.030301805987942545	0.015218512754485792	0.017241343920439398	0.015394984850213718	0.01974829468929399	0.038401118381000646	0.045055046167451145	0.021126824061927053	0.03459464648211467	0.1456632457974524
662	0.16796678110053265	0.039673396099270335	0.049957440105137405	0.0490248404912739	0.039278861926111054	0.0412804156505569	0.0404196774469534	0.023523564085944672	0.054418606118083246	0.028767469066138397	0.022291297057908582	0.045654001097081905	0.04235568354613209	0.16238197131609025	0.017228942876764176	0.09468768838176099	0.017556888409975945	0.011225270053575506	0.02546670086588042	0.02684050430482818
663	0.02371579844056418	0.015969436239831446	0.0801946913580755	0.014863019390232818	0.18882056233193886	0.017584028233240553	0.026980892180230472	0.06282346204095986	0.009724690351635945	0.18662802604724602	0.06193511542900188	0.05547475720825482	0.013691208530057317	0.013056756111105293	0.018842471526222024	0.01651091991264152	0.012679522957971838	0.022240972825337962	0.03331172902908423	0.12495193985636747
664	0.05892069800888388	0.007914050454860953	0.05816361394722843	0.060553025085550494	0.009145218389987001	0.049735375498530715	0.09984937826010967	0.006914981487734039	0.02401660902696398	0.0032615198018621215	0.03442197631416127	0.025330770451828598	0.10690691752121229	0.04835056518580809	0.021856604324875285	0.14657339084655813	0.11123046037806976	0.014057845113741828	0.09361482892312527	0.019182170978908203
665	0.0897603860952167	0.014146957696220281	0.027344076280755587	0.05203461815555657	0.014979604951347246	0.021002457286981222	0.05786518870560808	0.03335178194004727	0.07313341262163665	0.031302571037553545	0.044043557226844686	0.04608620127416743	0.05738574050575552	0.0773560488932125	0.04628728295056728	0.09396248293471204	0.08754691194527366	0.04235545715604863	0.02536082670115737	0.06469443564133771
666	0.02785286896219591	0.017197464446040187	0.030615882838580428	0.019339317327182838	0.11469578833311332	0.017619108124760873	0.059461146734894874	0.025474608702567878	0.025260817715721074	0.05802393948899414	0.030863397227837562	0.0598555057063058	0.024580516129587993	0.03420921915936837	0.020636014518303106	0.049738399322619815	0.05185211242225291	0.012903393821752053	0.26389658942818933	0.055923909589731514
667	0.061283204479002276	0.024958942933664553	0.07948723631951564	0.04709007142317524	0.051842522219888214	0.04062308317126784	0.0821220099746531	0.08315753466444599	0.02328154457306561	0.029222820571455612	0.052476047223929824	0.147389894616245	0.005933263183072487	0.06375303244139191	0.019867731135227832	0.05316626675967358	0.025313063554289045	0.028079212546194516	0.021735815285081842	0.059216702924759876
668	0.07685469922495722	0.04278610466901133	0.08091325446560349	0.07231929798182217	0.09549887412802943	0.019163845333190432	0.02624883561436815	0.033879582337513536	0.025630874229137988	0.06296811526900442	0.08249967227600187	0.04698610664542558	0.012551663210536771	0.02601485035070214	0.009580325795532169	0.1276779393893228	0.030023679679262165	0.03901392845427024	0.029167733895466785	0.06022061705084135
669	0.037064934140190534	0.023150805400780138	0.03014847881733482	0.04347917474275406	0.044635434847603	0.027675432540097477	0.05804522494871317	0.0576175295717547	0.02739837737829548	0.2936888978726152	0.024633160655870914	0.08403818923370344	0.04309051032635829	0.04661146037923139	0.038066794840213365	0.013902051382363575	0.014778282117265918	0.04251061038753747	0.027109318715560927	0.022355331701756107
670	0.046307819656047036	0.03959234293521939	0.026714214081955356	0.0623536166431496	0.026125984933113904	0.03806025425812387	0.02730472599393653	0.06201959678336815	0.01258857423115276	0.025451316724355844	0.16227616425274305	0.01670927581571057	0.05797893278459366	0.050125193339294764	0.025010265994206162	0.00982093382314664	0.013718789940366074	0.04193034871007231	0.1875588445719171	0.06835280452752725
671	0.026851595511051197	0.0802095803146578	0.12047163071400707	0.04519173505209163	0.034410927630846404	0.04880776754537857	0.013578726735968825	0.016244804405016633	0.0174820037575693	0.0532753749273676	0.0712875647085109	0.17236526521180204	0.01094994429577865	0.03158299034402112	0.005094257014493891	0.09721639083265236	0.07470493927527314	0.029180671685387717	0.014903855183560086	0.036189974854565085
672	0.025351068569315648	0.04589203478185175	0.03535380762563645	0.019762314560031836	0.022318502550277994	0.01596026682745938	0.025903085078399248	0.014226904134903	0.03498395980788294	0.020917799858984888	0.023238840704262718	0.047563990849046243	0.0143933164209543	0.05425195007751735	0.06434491897613485	0.057359525679100694	0.014534727442616082	0.0460956119329462	0.3860400768994037	0.031507297223274715
673	0.08212489006595537	0.02234626183801239	0.04858553958696374	0.02118268844580975	0.22887448980559738	0.035798919169347715	0.03836511911763234	0.047014088334720414	0.01580243879305276	0.025520425556831167	0.021556876503321075	0.032024802033283194	0.041994758566206346	0.05774127309963432	0.02379167023683396	0.03241703296606152	0.03560040006403646	0.04507830252681182	0.09602049238717453	0.04815953090271374
674	0.12327875989171766	0.016441734624355497	0.10932764902980002	0.052204927064278726	0.021518257063207456	0.0238543884389985	0.06199545617472188	0.11402209952717024	0.028721481011645778	0.04677759559311461	0.061493630501309564	0.023573714078091283	0.011482663563124357	0.018262484320286165	0.053050825139345066	0.06265906230691104	0.06110852441948024	0.06061470807891576	0.0353661396593146	0.014245899514211548
675	0.0756096667926563	0.025471716899270927	0.01719010681663209	0.01788240047810015	0.038179289301296646	0.011541464336300461	0.025619565349247465	0.3303686759059056	0.048750375384213285	0.041523283488818105	0.07843325059608786	0.013562657337987184	0.02463549057118083	0.026255398003365404	0.013985586319487308	0.03614818908021963	0.031038627314757962	0.07302758738862437	0.03583795834299738	0.03493871029285109
676	0.02286581482713111	0.0772485983151536	0.0200919816834062	0.038374538759377866	0.015495691262373117	0.02536480961265884	0.016255973685596756	0.10365862179190342	0.016470647306683656	0.03055517500983236	0.042499435951817065	0.030977862182088676	0.027074093412133533	0.018879298348779126	0.004686206804204723	0.14172756431120606	0.13304833308149613	0.16441145142811414	0.026444487229012714	0.04386941499703089
677	0.007307899350065519	0.04354135141777838	0.09109646296208365	0.04514842245617194	0.061863938435756834	0.012964722833016064	0.06159285553066018	0.10876858126793186	0.022373988209547495	0.07643557708439697	0.030759242342658945	0.10985329736919103	0.01984937926903154	0.11788425495365121	0.03124046773140828	0.029160506882616198	0.029656366257935583	0.024919594126988118	0.03694915680514779	0.03863393471396246
678	0.0333902331734221	0.030348978944265925	0.05002022607119412	0.038004603431740586	0.029463411883426455	0.04063614848731732	0.04377226242717816	0.02808839008659981	0.029436122785846026	0.02140739571717896	0.0406647770850013	0.09814738824783921	0.04777504004535882	0.031479061380524205	0.0269993379468365	0.046669863638415666	0.0547397882342089	0.019533241628982453	0.2519282646059636	0.03749546417869984
679	0.04738978759528837	0.05357713947048446	0.11435131283531082	0.057945848652440714	0.03378089072877716	0.01739880184900981	0.02729671414670351	0.02919907331073286	0.030224149416128138	0.22168425866156344	0.049383217937181936	0.04280013657005963	0.0355477888199251	0.032185113739600396	0.054592208400914555	0.014524364887921946	0.024474040499225087	0.04256273376866776	0.04273476689619211	0.028347651813872197
680	0.03437735058581883	0.044231146825629244	0.038851397591173266	0.04781345399012227	0.031474042375481084	0.027791615114391523	0.040671848560232524	0.027531912637323564	0.029305720109613742	0.05331012442163209	0.03637400144201528	0.02558704271004804	0.038676868850260816	0.035046870801775605	0.05046547910332246	0.056422313460926396	0.04748913986495532	0.02964043497798781	0.2627330058647835	0.04220623071250664
681	0.07280842698839218	0.04197850831469799	0.052127999457344414	0.025509398464868775	0.0704127892444452	0.0122920450377145	0.056097896817054946	0.04253111674770176	0.0803287545410545	0.023285974461798004	0.046587337520886694	0.04807100431273984	0.03203208683777494	0.02165164872236688	0.017814143558625792	0.05629948265683613	0.0392596764357363	0.012468661605488022	0.039140227922230916	0.20930282035224218
682	0.0105619515289016	0.024040679951134354	0.08859298714409732	0.04137320107451876	0.024320673828015477	0.023407632560861844	0.01997604848115707	0.1485906680808284	0.02952339448755062	0.04494830999176115	0.0633012294768055	0.09264203238733426	0.06536878264595862	0.052793479575974744	0.0263121450501269	0.06714855293920698	0.04987206912940794	0.05503749891707671	0.02920458742007902	0.04298407532920266
683	0.033869087200804844	0.03951152982897814	0.04052031992470839	0.022892488837366685	0.03088556476620436	0.03159032214131105	0.03027842020132341	0.05467381618981285	0.1101768950440751	0.04738009114378897	0.05193691237561435	0.049786577640691373	0.01432993510161416	0.013201465866822514	0.178578934552787	0.09339266232073795	0.025405274600643027	0.05455102294943877	0.028374006987311524	0.04866467232596547
684	0.02128392794115192	0.0321635321909245	0.022685307692387947	0.012925692358149115	0.03659838607339368	0.028614765528881855	0.058815883059162445	0.15402026319580814	0.019831189328160602	0.05668384060360958	0.11722737320737613	0.05764526029270112	0.022994679942384483	0.08020486741525266	0.018616560128130608	0.09657668849481285	0.02433037313361353	0.0615773591319041	0.032685561023089824	0.044518489259104864
685	0.052274184665757	0.028864776592341213	0.026137185896169104	0.05630625870884904	0.07715703895793666	0.0604817295029804	0.029633542212827352	0.047102951009540414	0.0500642109229572	0.04484664927729133	0.051841738225190975	0.06039506974728206	0.03907190892898129	0.050282084896139556	0.043439509584494475	0.03518669098497052	0.046633675547034854	0.052501030365225645	0.10018146036826077	0.04759830360577013
686	0.019455571628933195	0.03601894028804748	0.012449380175771704	0.030593839731454953	0.03685083517009453	0.010491892096303116	0.06627943992835728	0.22337497055040134	0.0395666953231439	0.0769039743822701	0.04402072301586716	0.016899879320202683	0.01761692720909648	0.019257879126797214	0.00695395150859902	0.04198170065922288	0.07652023434897509	0.12628337006628404	0.03565653070412713	0.06282326476605074
687	0.0318513652386196	0.026414660054380357	0.030666989460255298	0.03263716667310374	0.027467605047067842	0.022976304557867692	0.05271761130414569	0.11794527705727803	0.036036812841259036	0.062181571559889265	0.09998356030780688	0.026065884118800103	0.06092979926134416	0.09058839875522838	0.009630567937600368	0.06464219721264478	0.08687057570503035	0.08043086361137203	0.024569500612248933	0.015393288684057484
688	0.02640125153311253	0.0752053680447191	0.008637730876083364	0.008870151381109278	0.038108226489381315	0.028015765445560833	0.01713351961804799	0.06982175555086856	0.023967851079447905	0.18397780878167663	0.08942933911588644	0.02544989091410621	0.010240581348173306	0.03665964857264479	0.010982016249896557	0.02631017647834817	0.058898141503231555	0.07920884338221548	0.04341774049735566	0.13926419313813432
689	0.06982159070349958	0.06982997383057946	0.05442492088454618	0.024333184334667395	0.1016279616470825	0.10637376121864273	0.016962607228293593	0.03227327422191326	0.01939496607751934	0.11684759754911563	0.035614144905242125	0.0207931657164599	0.011518504686000733	0.020718644669812603	0.007171741281706716	0.06879269775824293	0.06770799120300278	0.06777198143915411	0.07401613056027033	0.014005160084248113
690	0.07716498202530217	0.08696061800621942	0.02000121337303106	0.05071329849927689	0.029241877676201646	0.11111432994852755	0.016494362721284045	0.07177915577331052	0.03247918464924232	0.019621869154442608	0.03640533040697392	0.022447563501600584	0.06764753309344416	0.01859340078067895	0.017833169553242104	0.11439937308029768	0.05519637408773986	0.023655004571222576	0.059021817166750416	0.06922954193121152
691	0.05179589426414144	0.12421090503038464	0.019782465346960786	0.02993670319728527	0.0327992021130339	0.058621400377650186	0.05378127189717934	0.032300755134175345	0.03176045880416241	0.03426823663114609	0.041280213698555016	0.033221399179850904	0.03960967040213259	0.02359309468915634	0.02050057517977462	0.014832300297230963	0.05457743739263105	0.10036978791475633	0.10192547296401434	0.1008327554857784
692	0.03800087336353401	0.09006387272855627	0.013286804617682876	0.03164362708104592	0.046445486554020025	0.0495093123745407	0.060144122629640674	0.08877441417147625	0.020284114393598424	0.05958834742000956	0.022352843814128196	0.008902576892545602	0.008635335987138433	0.05656411968279302	0.016674003153105233	0.07077023181542243	0.07740486405181232	0.046562334678397474	0.0452340969451931	0.14915861764535948
693	0.049087026227475766	0.07469623145569354	0.011224264036112874	0.04459606214247799	0.08514287711213143	0.09375146637283142	0.040588751207441875	0.07376459420985486	0.010370916061202244	0.08034139610867838	0.049822433055224054	0.014195797219456035	0.006735675398132008	0.030332433595409908	0.004117925319703018	0.06695652500572116	0.07859731116858812	0.04380399893770324	0.08880039332530748	0.053073922040854635
694	0.12099634688926093	0.07295371984018983	0.01563322227917919	0.014304641991995184	0.03870946719791136	0.07743395878574452	0.022569818921358467	0.044584636603283795	0.009540115633959147	0.08713964191759498	0.049065479131413306	0.005098048515937121	0.08624542779045137	0.015192765637744642	0.038047492445384405	0.06803046258386032	0.07415366413323682	0.0672338936356156	0.038287026591418194	0.05478016947446081
695	0.048807457091085346	0.11803799611164936	0.017616523341682535	0.04710213796480342	0.037402435758025515	0.051032701790445265	0.05132622270930682	0.027396910423695544	0.03615967840477787	0.058661563879625234	0.04238478496400112	0.020280631452312847	0.02916762715696135	0.019457906665054623	0.014267992164721787	0.07928079756863401	0.08719139423200668	0.0456356964709625	0.08317860440957199	0.08561093744067619
696	0.06699463349863237	0.041454821391459805	0.02678026166392101	0.0913813064803165	0.08703531292589735	0.04047443756606607	0.06366138431182065	0.10418003685517446	0.028454872515078642	0.035685935064921875	0.05283960188514432	0.04551143096852618	0.03763760585459375	0.02815023968923553	0.07808289635082394	0.022844647114922314	0.02910252423981118	0.03457776872074942	0.055687327490892356	0.029462955412012253
697	0.08133675828720857	0.10024549677543028	0.01763821648495573	0.011647536022777273	0.09355798888206847	0.14782245058626364	0.011449278050024011	0.10545466863469864	0.0182074126426384	0.09664734255495507	0.04724532540265454	0.009834785284689417	0.006193707250245606	0.016748671240679663	0.004930608397181545	0.06870688927394755	0.08023042051327131	0.048285306113914066	0.021393855029160205	0.012423282573236025
698	0.1146997621190197	0.033563732093782286	0.011066697506656323	0.005615937335316193	0.13341497274398406	0.07428387598998877	0.014782683926113285	0.0620660392175071	0.0058913766118572014	0.07890649885158434	0.03657177559421378	0.02700171100082	0.05824250635846499	0.028378951737176913	0.0022829614674390233	0.08884585600686669	0.038706420086787784	0.0678759119937285	0.047729809968884894	0.07007251938980819
699	0.059712334424692926	0.05064456546425572	0.019017515545694072	0.047476188400726455	0.052505089251224095	0.05135140936302282	0.02507597600025577	0.011228421785633932	0.05281674431623919	0.04987374230602402	0.12337212992460343	0.07279462458449994	0.021964959250326706	0.04431341383819332	0.03103048906194786	0.05011151075871691	0.09439648060862174	0.05177702419369589	0.052113870075775365	0.03842351084584982
700	0.053526718643015385	0.06403316951591605	0.043361912648702365	0.058554053902519776	0.05460780800600022	0.07544207577055172	0.036159611967684094	0.09934125569922819	0.06472574743267563	0.09655767489856124	0.019325947852733737	0.03678589205406041	0.01059436648569282	0.03284103860548895	0.008860858701806588	0.07394780254608552	0.0250259769109177	0.04967585976829674	0.050397366912609765	0.04623486167745312
701	0.04388833981957273	0.05428903711308112	0.011737044124026349	0.021761071694125618	0.08983083223633061	0.07105179950460618	0.013929025305309005	0.08466993638064527	0.02602294875537845	0.09017757620151105	0.05756158722442334	0.015938238738465893	0.008482304161548973	0.016257568708617585	0.020707237722563054	0.0800063871858605	0.12362745299038194	0.11051973609324076	0.02760155078599161	0.031940325254319925
702	0.03645147038182273	0.09553357446183233	0.027342751464534718	0.07311954504219283	0.04285471448830388	0.04824454496462915	0.023473111270515157	0.07093752432346924	0.037818843275495416	0.062116588013352236	0.04212660812977776	0.06881594831313183	0.03502387152420614	0.0454560834505089	0.05744059337959994	0.06497604675996824	0.06180917375574331	0.048427500278998135	0.02899420952813083	0.029037297193787226
