# Supplementary material for: Mapping mutational effects along the evolutionary landscape of HIV envelope
Source: eLife. 2018 Mar 28;7:e34420. doi: 10.7554/eLife.34420 (PMC5910023; doi:10.7554/eLife.34420)
Supplement: Figure 3—source data 2. [file elife-34420-fig3-data2.zip › results/prefs/BF520-3_prefs.csv]

site	A	C	D	E	F	G	H	I	K	L	M	N	P	Q	R	S	T	V	W	Y
31	0.05923109590143054	0.04515928296730253	0.05144657345411193	0.05397946241183739	0.04772826620161515	0.06217567765006148	0.053070524417212606	0.055628887393266074	0.0513569030548739	0.05215807805722287	0.04785455607804298	0.05768500699751958	0.053835673317306154	0.049962313491032216	0.03713211856608941	0.04781565244493282	0.03506855303976718	0.0397371891834045	0.05500072310771076	0.04397346226525995
32	0.054585448856601076	0.07133750379033127	0.10764380627888272	0.09388405447065852	0.010485372199658949	0.1070439012512958	0.05274050329976671	0.036717985865997324	0.06302016077780687	0.010300478785465798	0.02555573290688299	0.035949455623154124	0.049139662469267806	0.10935422558076234	0.043150160372822294	0.03927234746874475	0.03119767368349201	0.028470258432414658	0.01773563999025721	0.012415627895736768
33	0.0353923174319611	0.0510074192166247	0.14976735406096273	0.06892471718175677	0.02657859330929798	0.08698285914882796	0.029110786898584456	0.02322071578415594	0.05870832364659673	0.022612670411983827	0.06481016417545091	0.07652644348006066	0.02550488245327411	0.021488375536221876	0.02951987439986735	0.09478342107422935	0.06865715960376945	0.01733127943294585	0.0365460377356255	0.012526605017802757
34	0.025928619429586745	0.01243523335290488	0.07058818764293673	0.05464969478182673	0.07560790730432357	0.059315239087368125	0.03165930699451273	0.033572163844744776	0.020665941434106338	0.08291894544697154	0.016263842439046924	0.06352960684870892	0.0367600045930418	0.05859855863093528	0.08275514677704182	0.03719148301550738	0.09020201306780909	0.03771173327221212	0.07238839202154022	0.037257980014874306
35	0.015747005467020115	0.044352006905304574	0.05005815898342533	0.04081244485415486	0.08799050114130388	0.02550281832079313	0.028451779815720796	0.029614136901695343	0.041227863272612374	0.03157502763702578	0.04722082596161213	0.01256297183779063	0.048499804495140686	0.03966641227073428	0.08259771513768081	0.032516174913190185	0.0400884909946032	0.03544597679982517	0.18496963194502283	0.08110025234534386
36	0.03502111016222273	0.05146483512838379	0.038629256886291125	0.031114252118541463	0.04123837440123398	0.04605415876342865	0.06077574256249583	0.03180051149318536	0.03162600126500998	0.031439505176986994	0.03358510935036678	0.07814153805401408	0.057461050000940164	0.041108091484745195	0.03658525486128258	0.023351035991473514	0.05582381630736602	0.20151327085960516	0.03916779682714173	0.0340992883052849
37	0.043233974093775586	0.01734945065631813	0.00941733488432184	0.014881522900641982	0.029353944159794223	0.11674259880272368	0.04245836816977054	0.04250093643683958	0.07664891081529959	0.0326413681147126	0.023398439812022723	0.043324208339388666	0.04958373709680894	0.0457650841119655	0.03389575899367147	0.05488345547607389	0.17516639568352682	0.04447281297340094	0.06174728802202118	0.042534410456922106
38	0.05053527155527663	0.05813448845720874	0.045575595355302936	0.029593339760062055	0.04287821749146738	0.022228700812361234	0.06507148580648643	0.07694394516705565	0.035567204718233984	0.04632705680336928	0.03507809589518287	0.020790199746684557	0.0765781216738555	0.07230323786684793	0.03553728411462015	0.015886771770819243	0.04982977235741756	0.1498866025193507	0.042567598354159415	0.028687009774237777
39	0.03156409152036903	0.0211760469270534	0.03661936709316198	0.055435870008401444	0.11042905723661352	0.033145298721504096	0.03053629952175369	0.03163345541889957	0.022326078214267853	0.026851968336341292	0.04834927821226505	0.030485305942682464	0.0727250976629634	0.056033911060109756	0.030991605971649294	0.03452695043492043	0.049293534456996836	0.03191976298362403	0.0736046267282334	0.17235239354818951
40	0.04076114098249858	0.04441643449819894	0.0562414426295991	0.02637765476530974	0.11840685820623781	0.037737732713481645	0.030327318638691782	0.01420525341561212	0.02561396892844071	0.01821282803571334	0.05908468205855844	0.03602122608634382	0.047471364037038895	0.040334671428755166	0.03545592848776407	0.047276589965638834	0.0501592808490198	0.024132479938455603	0.07009859332016932	0.17766455101447232
41	0.030515697552242364	0.024295380328483687	0.029409657722770204	0.0336624297760077	0.058081154696490375	0.18622561092901693	0.07913221974673836	0.021162424510773492	0.049346177310438756	0.05018710394451186	0.08004566545719229	0.03349617893571377	0.047374885467396106	0.01736109452749948	0.028630970918230757	0.06319899993687937	0.030208922298749285	0.02218642714344308	0.08386272137517287	0.03161627742224933
42	0.10891692328141289	0.0690868934247526	0.020925052317176066	0.03542495578770551	0.06908036582311214	0.007205607638855545	0.037851958621617256	0.11914776144817146	0.024155540559245493	0.041352695210150656	0.05840120460794567	0.033525496112763196	0.027221302290852328	0.0290277886456788	0.019567711886849092	0.021030491807263924	0.05679357840700112	0.14987435192526272	0.05395437199784203	0.017455948206341453
43	0.019826313481386547	0.018909458999102638	0.07961436286136939	0.033537661742040904	0.04273000438811197	0.0853104011123881	0.039328873926469145	0.07992101233144883	0.012106638266134674	0.014182391258212437	0.04926070728289491	0.014202288883461941	0.1963926295685512	0.09169598645455608	0.012342833199489141	0.05206136698466388	0.06642004447742356	0.02000962183308997	0.04325886321926612	0.028888539729938576
44	0.06656189728175663	0.04509224423383557	0.018992786398088244	0.03640812958510423	0.03523708293306587	0.01742993854771846	0.02085979452877303	0.11977238351502528	0.10270502542633121	0.03500272232553549	0.033802953032140336	0.05927707458507609	0.03919619787207055	0.037842804581120666	0.046363998324594806	0.07626827326430038	0.010745163634188268	0.1530630266306667	0.0240947544306481	0.02128374886996007
45	0.04963938629235165	0.020740561208279447	0.040183764725870756	0.02669421071724068	0.10584665098215046	0.016387733201565155	0.027323465550056925	0.08762941707594668	0.024436939123280075	0.03724566128386999	0.02357935693188536	0.03982370937038913	0.027464834680324544	0.08538053088468972	0.026305645473237927	0.040247266551455906	0.033812974508621835	0.02014739723663594	0.14923417177174483	0.11787632243040295
46	0.04479071681386757	0.03100048170931604	0.01627813175735348	0.03945383271359881	0.06274348006972266	0.027754999112596226	0.12056547141193251	0.05923910839554539	0.0864871737515717	0.04353516072230322	0.04840996538861019	0.048895833886775264	0.016927025427554435	0.047727078950337155	0.04775369175697133	0.07291581147642628	0.044809578313877475	0.04717071675306869	0.039837471131087106	0.05370427045748447
47	0.055052239932024336	0.013852458112533618	0.12740072900629948	0.08526176517021217	0.03319933403801524	0.01555600036119872	0.03267022436271286	0.07030595327883928	0.030867613277465955	0.03257118916077532	0.03303909052941202	0.03329329862683736	0.1107024484246143	0.048770162661663174	0.018218694390621164	0.07704564801913932	0.08142427462228002	0.016475972163553135	0.04356585038091404	0.0407270534808885
48	0.08066277747916713	0.04842015802468732	0.08026172201252572	0.04240443477122618	0.05965673849481841	0.11977613810205498	0.05692930517462334	0.008816616472152788	0.026627883612600645	0.025372321762491167	0.04721221254091482	0.024043727758392443	0.014098210847940874	0.02545409452440807	0.006981610301621239	0.05803787933925371	0.07947640853560536	0.05957031794071566	0.10130811737585445	0.034889324928945684
49	0.0367512071138891	0.06886174986502672	0.06685050222357566	0.06560389754904336	0.037822662614986034	0.03824947787083414	0.06746227813063606	0.047056343539648375	0.03344062926543139	0.05113680069831579	0.03166268366748594	0.020284418054528054	0.012951711969557776	0.07987069654071885	0.023078602001677346	0.04063098284317999	0.06981764855269855	0.10896356971684863	0.03618297461883783	0.06332116316308037
50	0.09004714357213059	0.05384004994018303	0.04560136464204876	0.06502984850728727	0.034579681461859295	0.0394421837517662	0.019828032154194458	0.04942381032471486	0.016123508405515682	0.030194311110358637	0.028110302082426982	0.027451992546055817	0.05345796023150839	0.023546278595723488	0.03369738039428011	0.12506325918310637	0.09969110162543937	0.08546859400685104	0.02275817960957754	0.05664501785497214
51	0.045271975886338016	0.03994346247394304	0.08930072486903246	0.08021751636520537	0.038481372669243376	0.06691130082075575	0.012504689225924315	0.04744273388824319	0.02250092660690431	0.03365604661660143	0.06567728290724048	0.013647682639241725	0.036980743870776295	0.054462376291916303	0.017419428515278883	0.046503488342702314	0.05565807676371392	0.10347942380384173	0.10160022222322958	0.028340525219867477
52	0.025880158433921854	0.07498895714068993	0.0510324871793535	0.0500555546128253	0.03994234465110468	0.04929484334419072	0.043380898702588634	0.04587595423342265	0.032959232849410984	0.17491262284359055	0.0487703369442519	0.07308376329328393	0.03935891240033502	0.038048122770588694	0.025339992707023192	0.03408726687567797	0.019615594953099447	0.04890407129804265	0.04834331604558249	0.036125568721015924
53	0.015596365690441706	0.045321350151456004	0.01989304502823153	0.05848297746015877	0.15990458897940912	0.06241506854064911	0.04671516662245077	0.0439495106763875	0.03704012666293622	0.06590468922599835	0.06663435157420099	0.04360343190214151	0.017687502635382806	0.023662689774407646	0.03341988148976488	0.059426070785916184	0.04284065485613291	0.03505247195577897	0.05400456942566103	0.06844548656249398
54	0.04777424649037876	0.2199767301880227	0.07289167754372451	0.056717096466157156	0.029134126923018165	0.034101627633646575	0.014878007778193342	0.10120389277814093	0.02436012472782935	0.019537009610739692	0.022335950531931513	0.04047799561071712	0.02458149079326967	0.05597053571386633	0.040882163186241105	0.040998956417355556	0.04014751098832859	0.03223135675210977	0.03391046958764442	0.047889030278684706
55	0.11919365761694482	0.043290855296972734	0.04081167298598673	0.04517873397911074	0.03232176109879748	0.0590634396701078	0.010351780020465811	0.05011231481053244	0.04118091846431951	0.0727754967355415	0.04216294091030485	0.01390879132976873	0.04213353741408817	0.017249798296193324	0.07209247530389223	0.1144304791135889	0.07673024390539268	0.03857669348098803	0.0518357682946547	0.016598641272348766
56	0.055466859174018876	0.03176283211420955	0.007951105347334583	0.030651284629907634	0.03331575002362978	0.020862019859743702	0.05995319128185624	0.1016023760919325	0.018231540457308786	0.052078146853841406	0.05961509470640038	0.05671017669978806	0.013641887311472513	0.033953610357729994	0.04624857612076014	0.0695216138168245	0.07893612624115694	0.1010049118765462	0.05022253437336614	0.07827036266217208
57	0.04896047662645818	0.05177951861152054	0.09949530449035905	0.04765106983991262	0.04931313555230113	0.041514084476927345	0.04316599418820806	0.03223496481816076	0.04382063762884234	0.04241016484790603	0.04690005750328617	0.07901424760884383	0.02726289568698423	0.06287749452156147	0.04974514502519506	0.0506718938093169	0.044824829158710895	0.053459713959169514	0.044402620457511435	0.04049575118882439
58	0.03356910764410164	0.05214013560034998	0.047594031031145505	0.04480230054423266	0.03826949818378689	0.05382011674038173	0.061259952343837236	0.04354901255810039	0.0526554201245807	0.06746680299356274	0.05119087413187857	0.04942815532591602	0.03383901060567451	0.049402243540133645	0.07784745554883792	0.05439079023455712	0.03811579447029092	0.052981265447154	0.03806970728506727	0.059608325646410575
59	0.05725226591772255	0.049292684213546274	0.052812892622855906	0.051899977312948896	0.051994896773171435	0.04863422991750333	0.055288192684066005	0.032731122707778386	0.06779496517749477	0.029401550409371015	0.056432458813404536	0.06088289249235777	0.04964375315758593	0.04863486002629996	0.03963858913086982	0.05005529130086638	0.056637781760872426	0.04535581599485969	0.048256904883536594	0.04735887470288833
60	0.034228749353471914	0.050603343361137344	0.04770401358514498	0.0468831652388614	0.05118947392753474	0.05665761125967754	0.05080932493597448	0.05125794324025605	0.054541408303985836	0.0643824006966953	0.05041684369049964	0.04651830046745014	0.0639126235933665	0.0489586680061881	0.06097844217072772	0.039756707246488526	0.046296853047137695	0.02803919824218451	0.052975299075078704	0.053889630558138876
61	0.027944363222915637	0.029424895280250826	0.04863168881978108	0.029071392799422318	0.04991219655177258	0.10209145997454804	0.039265900547964985	0.07792636835327657	0.025153445185091567	0.1048116750050465	0.03467184381255306	0.04688993602965916	0.06669525775556752	0.01642985622963182	0.06961970743012844	0.014788840489360692	0.051924131359911384	0.07540282784387808	0.05235547509549492	0.03698873821374482
62	0.03595245859723685	0.048198230232294	0.030617406609280737	0.05712079231770617	0.05301233971459064	0.07265549258177284	0.08692861964506866	0.02542558366538715	0.09152183003379344	0.03489994027973456	0.03628190952247487	0.05480902948637987	0.09852063148719128	0.03104453203948999	0.027809961491034714	0.043612055980717525	0.036015686894713156	0.021266248596695438	0.08404918519318963	0.03025806563124843
63	0.051491843217933146	0.05850389101202684	0.030433345480535057	0.04512027281500549	0.06479563376496293	0.07692032743407036	0.026545144394338444	0.03165230085059587	0.09692550543763225	0.06404092541702042	0.03854834381164051	0.0308574544409836	0.05803836502556478	0.06201335766442935	0.03137655311329717	0.07183125582503216	0.034929763078216096	0.06113761002375479	0.0409868756964599	0.02385123149650084
64	0.0522144722484064	0.07402547339102411	0.0660334732328531	0.046735474973524746	0.02148641265719753	0.0921974654152867	0.07162826267162671	0.028822766517963748	0.02857244234631152	0.02238345719974948	0.057992454529822546	0.0494953067145132	0.06498028466126134	0.02784969549853679	0.027951313135471355	0.07783435430097882	0.06537731620884304	0.03446883704808389	0.050167297531219845	0.03978343971732512
65	0.049867458256639664	0.04495143026048271	0.022608722053294793	0.0903396816428718	0.10345814524843004	0.018237565696621383	0.026143595149607336	0.022782298246385762	0.08182840616802253	0.024695501609059093	0.055687934150931206	0.07432618394705139	0.02743571485488962	0.05157839424649074	0.05034991181174177	0.028214657589763124	0.08510868221368106	0.032960844754587375	0.08159820120666174	0.027826670892786905
66	0.06245756741540208	0.035035692400986716	0.05305735711557043	0.055326931882257624	0.035569789220042426	0.10574063995111033	0.04726335918479073	0.05922070134497676	0.031600572337403404	0.05246608756908056	0.031327330980528964	0.0494935033797315	0.04186379892528811	0.020363464900904606	0.007304511175491421	0.082975728548617	0.057858695319965577	0.06541354808395906	0.04818591086647938	0.05747480939741332
67	0.025720434908148116	0.04695426683986279	0.049691010595699844	0.06411343154400716	0.014294501278986797	0.06222959215481716	0.04962611274982067	0.0536035966961903	0.02653995435359025	0.029790458939880273	0.04325312556106658	0.10503423127530027	0.04863162409667112	0.024875096121690612	0.03198215826910399	0.09862770863249518	0.11838973784956332	0.021307722393031615	0.04507656882545476	0.04025866691461924
68	0.03797961016756322	0.016726068392404977	0.06262329155048815	0.03471842640716023	0.04738268769537919	0.031365823999171004	0.08484121723515975	0.10981375760297488	0.048995144066929404	0.13386058506308068	0.06408497254173359	0.03512123429492666	0.010284276077855136	0.023230042635909765	0.04619182310806057	0.015916874072341415	0.06668031965459291	0.050921510495053134	0.027799436969662163	0.05146289796955315
69	0.035155955941303316	0.029815291473969545	0.042100774238332306	0.040837008560305386	0.06648408455380254	0.02337603233988882	0.06906309761347813	0.02800996508417242	0.043067097015113895	0.08584159665214766	0.11927705851303115	0.05951077065497269	0.030092210004517925	0.028997750080680965	0.05432445534666721	0.00816546741051482	0.022645176875085465	0.028747646234614847	0.110279497976126	0.07420906343127488
70	0.06450237918792373	0.02584080381362357	0.03904826512146534	0.0632641380295736	0.06116189167177189	0.053599561662832765	0.03541264592667502	0.1285370847685617	0.02063466343118177	0.02988940200528392	0.05049125045018053	0.04614338100454026	0.022352948789794085	0.06343315495550782	0.027581239906869497	0.0915011888543935	0.014367989822598364	0.08533965714961803	0.0474908622937008	0.029407491153903766
71	0.06755549268213197	0.06037289487525253	0.041798199301462474	0.07454294846296769	0.03344350977045636	0.036932221451193535	0.015565386433622982	0.06123981085623856	0.010244098952831897	0.03898951736835253	0.02664172010051931	0.014654834870729695	0.06286433305495835	0.05126922703511121	0.03906768682367498	0.10849960891248554	0.11436708955252212	0.04268386643749731	0.05075532910990245	0.048512223948088525
72	0.03353233210991279	0.02892234461999826	0.03961436588215199	0.05808425941110779	0.02129798572775494	0.07156290141432642	0.08126193361862076	0.035926405354300035	0.08591909501287534	0.016514831713581164	0.040921226559130844	0.08168447762701149	0.018974798508570843	0.04162620541412634	0.06905053373341992	0.04549899747620667	0.07595459489547328	0.03690889668715671	0.08187025113666825	0.03487356309760614
73	0.056458575519278166	0.0428386737073211	0.05209434571631032	0.0629062093590836	0.09584068613865229	0.050108895720577785	0.032119797683145365	0.03330682973520781	0.03875504446397021	0.049443694834229536	0.03161542970810216	0.03680764779809704	0.015846490463179683	0.08913406514078363	0.03539490196050393	0.07515408473938444	0.0366042085553544	0.03822869249963654	0.06026258574881381	0.0670791405083682
74	0.021478345167934013	0.15667951320970983	0.042657727969304476	0.03576191140447208	0.04719325239553663	0.03719185760695513	0.022054603346272295	0.042754827144649996	0.02423361615942639	0.025860990853879492	0.06105207065617421	0.03785806000196292	0.06531474684948374	0.08015825832455238	0.03378400737390497	0.04788271963928346	0.023507272586954515	0.0397829439239442	0.08528780697926713	0.06950546840633211
75	0.08681116988323642	0.021244144225496874	0.02279520058629253	0.01594756856441777	0.07137505125831947	0.026555593250296147	0.008235779856573566	0.13324501215541132	0.015030926512045567	0.09510435844136987	0.056496202347289706	0.09604138912384019	0.05897468414122206	0.03144502378909917	0.002703794449447397	0.04697296510082767	0.05152119225510143	0.10940472395365951	0.033521921478362	0.016573298627691354
76	0.0567061613575466	0.017512166794604076	0.07083734124703858	0.0454053722960296	0.008966873215149706	0.08931439682869392	0.05594904178975578	0.03065711628892775	0.03339661556531031	0.08113618410216943	0.051174350814610484	0.08834897279206741	0.13368245698466677	0.0500822841905107	0.02436882573507607	0.042675629208173096	0.019203340726556415	0.03084508366178427	0.04350171005566831	0.02623607634566073
77	0.05144323917542194	0.03519519494755125	0.010252352727898992	0.03710624388299993	0.05751356059508332	0.05169800970589353	0.04450387839761282	0.07875701470963596	0.014507988816172775	0.06832460108379979	0.1182924800797114	0.04824922718427191	0.01734771522695063	0.0596940266814192	0.03333412071183727	0.035496945423188195	0.05001732711340663	0.0633490689699024	0.07925445949412054	0.045662545073121535
78	0.03979461014516971	0.05830843970258346	0.06796033258017124	0.047728921370169056	0.06246342086840748	0.02471271618077518	0.04009134609099384	0.04121470569627014	0.0982478209502885	0.06446533017296652	0.02766918865786929	0.05121307434678576	0.02180840340366513	0.07116577657256265	0.07959201473635795	0.07004521858039676	0.036359610347284625	0.010605708192809303	0.014776402583207511	0.07177695882126589
79	0.0663207112906118	0.033422875546915205	0.03112520418107541	0.034279281947882115	0.06329110407996295	0.047452851794475864	0.05525831213974293	0.028105220053817777	0.032648400217305536	0.0562749180081569	0.05069800076628877	0.057052345693694745	0.08161844934811117	0.08609622472296248	0.04226587821996155	0.05299265611281716	0.061990697037681196	0.05765262407264879	0.04830850483398724	0.013145739931900397
80	0.06667376200463918	0.04884490298472148	0.06863044075725841	0.08422054753888421	0.027607684191837917	0.06849741287809152	0.024150982493172466	0.0369370792150768	0.05142423089344495	0.05366143607467882	0.0492363741467056	0.0489694435657349	0.011073337578278724	0.04159803725385712	0.025555261536646064	0.04041584655472808	0.03588241236115263	0.05085353485483904	0.11891470145145307	0.046852571664799045
81	0.04152318876626864	0.05403196657153768	0.09746925130266579	0.060370051184256375	0.0363686818217787	0.05021914233111267	0.0338991523177608	0.03293413979541877	0.049780445847230445	0.041778009321180955	0.052753756013932424	0.07745560133957129	0.058707363825798185	0.05151870973644836	0.026975421723026374	0.04465052152268911	0.07358901785392427	0.04738650425598332	0.03626771390632849	0.03232136056308733
82	0.04100098708067312	0.024685644706300892	0.06256309660985962	0.07563102856206874	0.12580245170739782	0.04481132767718108	0.0370578875528182	0.0370425391594826	0.026940713143547203	0.05356436656405476	0.03470662803289747	0.04152194804616847	0.040027439879451364	0.05240222885262564	0.04668744894818543	0.044870625124256845	0.05163193035772552	0.03795551359991583	0.08537804280381667	0.03571815159157271
83	0.11389863391971494	0.062454261055286384	0.09777597713252448	0.12925712800631875	0.015393941241899259	0.01966361107156481	0.015372053996890307	0.05183655399982623	0.010149988787070012	0.03381744454265928	0.01712154869027568	0.031044287668623063	0.042342583254480794	0.07013260244000152	0.023978627226518893	0.0654498713542947	0.05357846441611118	0.04558907359981805	0.032327190631775644	0.06881615696434606
84	0.02715568843207417	0.06119349344460194	0.04647578260214752	0.047177436788813316	0.04408929782200255	0.0673659425882425	0.05225841601554951	0.06012104046277265	0.02741221751044489	0.04211723556796095	0.04569460319212707	0.03277396448862459	0.019045586184398368	0.08654411827512455	0.055977037985617595	0.020905072751414202	0.06729721718953238	0.08157096493736624	0.08781924693291515	0.027005636828269907
85	0.0635039719616509	0.06081687852092449	0.0175399523141747	0.03099643694456043	0.039221052229137854	0.0342761956233364	0.05498108148331077	0.014255913407520407	0.02967582583042566	0.05077039681731427	0.04958956749880918	0.05280590442109677	0.07250148657483535	0.11506272238419761	0.03227248513166031	0.05308643878666986	0.048285863463608324	0.07070822914102844	0.04504315780335991	0.06460643966237835
86	0.0343107254636012	0.07245868081570885	0.08646697640267491	0.04187027368192005	0.028967092273790265	0.04428953016396749	0.032812174826318694	0.07608709503801045	0.02321360330507565	0.11677603267277793	0.056259352645011064	0.03376613204055664	0.049449429707507694	0.07749332205106824	0.02444014867087615	0.05262395411123395	0.046122956799570194	0.04408912713987974	0.026573179566309033	0.031930212624141814
87	0.05700676465959804	0.015259285380910453	0.02752375626369427	0.0655582035785148	0.05733253203332899	0.020855431218685987	0.01116388434157783	0.027321983626065055	0.059931850636175184	0.05588712355956983	0.0304773949990872	0.06261415133557124	0.07185457715724661	0.04976816946277728	0.06454307601702831	0.1381838378874802	0.05445645195500593	0.05027635366658377	0.034091106616529546	0.04589406560456945
88	0.06791608303863715	0.02331028582988056	0.049626751727233694	0.04529337537980322	0.07712659046812873	0.015155478865932218	0.10965028054619051	0.06287309713734879	0.031333558497705014	0.06049183360783302	0.05158358861321351	0.07427858441986435	0.07743786108767091	0.028317699564980165	0.051459189100685025	0.029182751760152798	0.01765368194437752	0.048970352179971095	0.04836863600465031	0.029970320225741427
89	0.0397389819187964	0.02379787329954614	0.016963184588771045	0.024273810958148435	0.025896888578297354	0.02541951357510965	0.059186286146246325	0.06802700683499104	0.04599250317943661	0.07076753664631988	0.05501030851471004	0.05578829401499613	0.05322168133345653	0.055713698126306055	0.030575660756980098	0.02901881774152343	0.048864637620106635	0.1583094263354642	0.057127511240214264	0.0563063785905798
90	0.04015274574560351	0.059148699262057486	0.07683583882445053	0.07620342550873503	0.06901359552784947	0.03022733963725376	0.03716280760463641	0.03326689140901703	0.05185424418723826	0.028415783360373627	0.0438438410285895	0.03595426818831109	0.02095358631199956	0.026133963489066794	0.12618284896840823	0.05546098701246528	0.06895616448181505	0.026907069483025417	0.05584146817994575	0.03748443178915822
91	0.05800400311770603	0.06795198033986076	0.05240667182030232	0.10765883581224994	0.037516318726629576	0.039456902624358796	0.025252870147405536	0.045613591312984154	0.04034180203880737	0.019932010202362717	0.04490046601031631	0.029093753370969404	0.024970753514324425	0.05762520846503132	0.03761750074582357	0.058603442623702526	0.1041813349194707	0.03493796040017146	0.04771548840774502	0.06621910539977806
92	0.04741591044813904	0.07706556537318075	0.05015818189085501	0.04254135400733315	0.07579467567352101	0.027559836639484872	0.04519600752305937	0.03856294934402571	0.07499093528037003	0.029490346966733767	0.030061545257290056	0.07677579775577842	0.08197340269448963	0.04387901690364451	0.04371778499489327	0.04081338028868222	0.013990503718608974	0.06353883773111066	0.05225928381123459	0.04421468369756497
93	0.027184885782614458	0.12456853713314152	0.021012902760429726	0.06590474175527504	0.12555391368477994	0.037143039870588035	0.06397876216751572	0.018652001154538515	0.015144062572964403	0.04116339829404877	0.06097191579061617	0.052356808062959705	0.05519330940997088	0.024243205855397732	0.04545156297729298	0.03313686891865352	0.031648744946896776	0.06797457553589552	0.04684028196647152	0.04187648135994906
94	0.0681332651493271	0.04932671431901575	0.05137242228254489	0.061896176024633334	0.09141131455756035	0.03068927513810005	0.045409216023978786	0.024942159710101445	0.03833548648410119	0.029260628673951294	0.0279227562060658	0.12075879607177435	0.005444162862765944	0.0629025054370718	0.024487978114742372	0.1090969703616127	0.0232862307240951	0.036037393140158205	0.05660718938883293	0.04267935932956659
95	0.07552847056108607	0.10447049534962816	0.025380676135738002	0.027507585200271165	0.04657109258198537	0.05397471795850806	0.028182118049688194	0.07043624359456094	0.021995841304262957	0.061484144407976477	0.10107393822849868	0.03584934987543839	0.007886845505177487	0.004307642512166494	0.037449020544195966	0.08894840542208585	0.047934787372120466	0.12140918160289471	0.027954289900607932	0.0116551538931086
96	0.0510483666566231	0.021004420638698427	0.0652107170341702	0.0342374198631536	0.045428158024975726	0.026503910232729543	0.11273787875445278	0.05040307392564994	0.02184492095419135	0.014397522661723273	0.03742653114489624	0.009655961282366388	0.07953204290070338	0.0793405576425601	0.030667797820176423	0.027711425634093196	0.011952781068130329	0.10192413731622164	0.11064641931943725	0.06832595712504713
97	0.041597207809790225	0.0865628886658262	0.04322175316420002	0.05277501812747165	0.04936975122829834	0.06562969134343093	0.027249221031210975	0.03969845113209165	0.05454767530024383	0.025854220742404437	0.034612566534772744	0.05250094027862816	0.031436862883988434	0.030164302853198002	0.050987017157197445	0.0601995344092497	0.05124475702820638	0.11411946862881435	0.030848179271742025	0.0573804924092345
98	0.012281123066351493	0.047368139136793164	0.11030087760330798	0.061981926417461204	0.022380340386652528	0.01965592418160643	0.09946139839954678	0.045145756760147523	0.04233892568558554	0.04544554367899862	0.06428361153121832	0.10830639095779653	0.023822744035050022	0.02336359939309201	0.019965032355053383	0.129470340666288	0.025871090373300876	0.03851262067801486	0.02702171063330779	0.03302290406042699
99	0.04325232984843683	0.006548430215777508	0.0668522482850311	0.06583069869592464	0.023170541615031907	0.03026095352755363	0.032347107348029036	0.05682081158894554	0.09599998957346398	0.03326478542832615	0.02185921307306927	0.04780101278147793	0.08709242696752761	0.04996913472628321	0.0959339766715631	0.0620889371356421	0.04493309583050726	0.022517732887012806	0.08449591098062062	0.028960662819775804
100	0.043954903913055884	0.07052260119704344	0.03291003328960178	0.03464820068165009	0.0714270054679691	0.0249690070329683	0.025878202353111605	0.058661308025128076	0.049179981396121626	0.07779678752794361	0.15695284813467583	0.037701070357141535	0.02166380580926672	0.018859379408897155	0.021588850324684192	0.038652926145632316	0.04133333553207003	0.113595847099325	0.020272620754059358	0.03943128554965433
101	0.0652060710598792	0.05031870548623784	0.023243742150550445	0.0357986453417514	0.030205524008941602	0.01297514331419536	0.02243647970586285	0.058470321174081755	0.042845736723468586	0.08096977771442719	0.05225905936953194	0.028531515188367166	0.042564011759758026	0.05211526655949407	0.03654120186438751	0.0570099123135825	0.05217670099633615	0.15130018459183087	0.044842472460604056	0.06018952821671151
102	0.03745418063090842	0.06669592557720946	0.04863219151015083	0.05585805262495882	0.03927880161560366	0.016552120563742646	0.04271431891932664	0.08342894113295247	0.04795465433553992	0.07043929299182998	0.03467402940373374	0.06752128354075278	0.020483580877838834	0.030499665610976376	0.0275222121303724	0.041003382209000294	0.03263405411086412	0.03243639660172061	0.08459572998504981	0.11962118562746818
103	0.062013711504884404	0.03375815965442216	0.030017240308114333	0.06446375108224643	0.044618292188201035	0.06890492001529461	0.034469705545087055	0.02792541765991574	0.018792623453994742	0.03145661525756166	0.0705140998502031	0.10583271956252345	0.01775455823553237	0.09637856844232746	0.03255078303332555	0.04536024696298293	0.09118051843340086	0.024137365254983792	0.04244896324249419	0.057421740312504105
104	0.0660469813207614	0.06031506721719381	0.043881855943579205	0.03038606705875869	0.07580913364100199	0.030693350865215383	0.028164094550580797	0.023575914497692075	0.01989193051219711	0.06284658061617449	0.12039009656894387	0.033223995527864994	0.013878015064706217	0.042119801329202185	0.028756032151726226	0.02488312805287133	0.03831528547007523	0.07773532128597367	0.10044492075588016	0.07864242756960119
105	0.030134960812444173	0.04008055564485475	0.05952909023484779	0.09257938351719174	0.12358953137147291	0.018124856930004315	0.07084003921005069	0.02798932597341252	0.04992781428993168	0.03737610007716478	0.054501002863271183	0.031948861234122716	0.013267086877727383	0.08815016664064212	0.034992763477678594	0.05410793208369587	0.025155804947747145	0.04352172127451966	0.04514462689956645	0.05903837563965349
106	0.021253395065957654	0.06693851184187552	0.03424823317087468	0.05569993248473012	0.025105318914578085	0.041205131026362196	0.037896300770746086	0.03275494167605235	0.03193346718694435	0.08185106091293778	0.07025288762415163	0.04760537637016974	0.020913781929489665	0.08317391840870508	0.04006932225664622	0.06353654105248473	0.050265707596655426	0.028707173669945168	0.07883681218086672	0.0877521858598268
107	0.017769360050532153	0.052384550841123874	0.17468618344497777	0.13731798110182172	0.016229445076457526	0.0460581359971364	0.057460476423270804	0.022261304554799858	0.05633593844528948	0.031042475372837736	0.031308361269170026	0.050113838714236705	0.03417465435787925	0.07128760821962679	0.044331031921960064	0.0371111327422801	0.024707426828812627	0.02381219893990688	0.04375533090621728	0.027852564791662933
108	0.0383195253747023	0.047152150767305855	0.0759925138764351	0.020972070353429736	0.07674594410101612	0.03764039315768092	0.02163968606506673	0.1469397930445517	0.02493492295791847	0.0888842902874436	0.025518628087436823	0.029164659194746572	0.01147397644427215	0.09122433873813286	0.04394554844471272	0.0195205910224816	0.09793908744838857	0.0416410382840008	0.020507768258152148	0.039843074092125244
109	0.044694389384374866	0.03379618820632701	0.018074826323925035	0.07216477581595589	0.04260483606056819	0.02396814796708233	0.030685296033989402	0.10843387610476415	0.04329718755100356	0.07023795652527333	0.070943297869349	0.03838051367543545	0.026216129716159185	0.040195740722445604	0.08091939149128846	0.03237957613664347	0.07458366788413182	0.09712928023071248	0.012269099659813923	0.03902582264075683
110	0.0810024384911403	0.02354202084394432	0.05107844338872228	0.04861137063293547	0.04980360202143799	0.0657593813319683	0.07866527861004226	0.045632025180347605	0.023113412325385916	0.02209427322102453	0.09132235450831072	0.11441368299846545	0.008909326512980792	0.033229675390840895	0.04902764102385043	0.054599929542400165	0.05673333640533381	0.03829168445329021	0.013022772008525757	0.05114735110905284
111	0.09152068812214832	0.06111012267547614	0.0438527316478356	0.02194964024785338	0.0280048621130784	0.03451692128188946	0.05477362350918194	0.046610995042201724	0.031148266503146897	0.1038879663294076	0.02958796380446496	0.05754718387334157	0.0323495936150664	0.07539093162370791	0.008311684145286316	0.04767998469935812	0.03775018830318705	0.06975965856480848	0.044006711383648804	0.08024028251491096
112	0.036072751887360054	0.030423348786078663	0.033912220755516434	0.022880197046061812	0.11599069080180277	0.022454087835429074	0.021393373311739107	0.05736349632752949	0.031253259933779	0.02988483742946913	0.04337718514755634	0.05415511858842417	0.021163858239798307	0.008909967661449537	0.05891223530741788	0.050584865871094294	0.050974794937002174	0.09873079862716477	0.11617438134621798	0.09538853015910898
113	0.040681084385157405	0.02999584124726333	0.11624142436728321	0.1153149783404725	0.11123494308726342	0.032457301287662894	0.02287013796037644	0.05607521925224173	0.08863981889201397	0.02323622745996016	0.05334890765676057	0.012281426333283586	0.02580532236358799	0.008837719623351566	0.04716075494870686	0.019501176606427667	0.06123912368986889	0.021620473427485184	0.03885918419544766	0.07459893487538491
114	0.07546995844628612	0.06175547679989451	0.03478182589810671	0.08752667634732024	0.033527958712020356	0.021659948314044563	0.03919102079228275	0.04529993305309606	0.06442514258483047	0.05536074285748538	0.01465530700073275	0.14733695226505225	0.008075173334160204	0.06898159821665682	0.01596234864545323	0.05107682208287051	0.057869013085363734	0.03617457210533977	0.05225802656692697	0.028611502892076594
115	0.12799686767869028	0.025210380787273532	0.058793427648277746	0.0766088698457794	0.03555728879460815	0.07495966514770074	0.026768486161153366	0.043973068222390686	0.017445419167058263	0.009526266289241631	0.0571877108991049	0.01541962677528205	0.0147550720842256	0.1006478079749819	0.03635132271677066	0.09079865824518792	0.07153451842140943	0.04945706112086549	0.0396036775038084	0.027404804516189842
116	0.012996434450188133	0.019093592007901415	0.04333996053863949	0.03907079388760334	0.0349394166119752	0.007092182199626612	0.04116956280763683	0.039327410931853456	0.06648453286468195	0.10714266480546553	0.07614224967282185	0.033122988974506	0.08907786205847922	0.051591356740209905	0.014274286146714298	0.027025305534465104	0.07117383822605435	0.07065411544126592	0.0918892357637563	0.06439221033615514
117	0.0809371356028664	0.030441131388832775	0.03732637379712134	0.05733848023130309	0.0408828803141805	0.08383483824481831	0.04032360236061963	0.025304131330213493	0.05880674765422381	0.05582156420551205	0.06008717072474733	0.06717712246571875	0.020568736202673917	0.07127301533902092	0.04776464646440951	0.09041875177327756	0.03938244287937905	0.04680095665732707	0.015407688093640204	0.0301025842701143
118	0.03693661803152739	0.026745519613605353	0.048182382787788254	0.06269104723887645	0.01801418051666197	0.08660240034397015	0.12310808055340083	0.033978573287846606	0.041205617959404	0.01955637782725928	0.015673717780487133	0.027406236407734593	0.0889820780213298	0.055314679961272956	0.019035293322871363	0.08219279169805016	0.09975547863875474	0.0195044472871418	0.05919896332431031	0.03591551539770687
119	0.05964178880414606	0.15135452419749135	0.040822744925974166	0.06214500651720043	0.021157211223237198	0.02781145753617248	0.06503149574903964	0.043313093395091644	0.02092811863893403	0.0669369446514334	0.07025800483066828	0.016055535324191638	0.022888369744865935	0.0633984860251652	0.04545255304170823	0.05584960210672632	0.03196159042520242	0.04147195335200913	0.04793036861068148	0.04559115090006096
120	0.06370410229993786	0.029735280523306994	0.029388312046489385	0.024675086213973005	0.06663749062796202	0.03781230624796297	0.031102297379170023	0.07265842194404806	0.030745789825770743	0.08198751522098112	0.07990444690774257	0.03563224887067146	0.029025730009827912	0.03898537060638859	0.05812127571696743	0.02681560894441142	0.03691416592806474	0.14930379784359843	0.03836836889703751	0.03848238394568773
121	0.02571633650199038	0.026346735063506987	0.05058858276864937	0.051913610325695296	0.021562545299303633	0.04650640601272382	0.07689942633799615	0.027628834589829062	0.1130299212627348	0.05830077013657649	0.03698550925253195	0.054398060588896	0.026574131625963185	0.04317035084547401	0.08145764249566598	0.08003707347619383	0.056517106418114964	0.0362586120559612	0.045709388370491	0.04039895657170189
122	0.014884992480243477	0.05658610654136412	0.029473143091913265	0.04500256277159657	0.047313873961118885	0.04086336302650413	0.03101282555591307	0.05775076356535503	0.03333184737847423	0.14387572370702453	0.04356938229909148	0.07446662360936546	0.04327691939531041	0.0509835012382295	0.025555980459306186	0.06804054953283269	0.06267615384525438	0.049028207467308425	0.027385274439804676	0.05492220563398951
123	0.04232936984310396	0.09399803976185256	0.028865064653033484	0.0283077987312625	0.051093840740700475	0.07398606653130262	0.05170037510139608	0.023252154641222718	0.028890205828254342	0.03614915937702181	0.04933368259030242	0.036236023872192206	0.034520463954477984	0.05277988587456117	0.03503239086463476	0.046077775343319784	0.1511054469572259	0.017625976070872164	0.06427224626677376	0.05444403299648932
124	0.08647927849528565	0.03661011573192334	0.08861571391425598	0.06804222887151576	0.033830155584347835	0.05091053360269182	0.08114158080678043	0.03754721419799341	0.017871768733057864	0.04288684385446185	0.037817439894998535	0.09648434634667874	0.08564365916793215	0.05310019778920697	0.024977546478619918	0.01731527389670005	0.04970362267052272	0.039584613714143346	0.04222532769437388	0.009212538554509717
125	0.028585590118720392	0.026712328411937398	0.02232269144172962	0.046949880967934204	0.049758875011994025	0.03655228412061515	0.023769649374676745	0.06465831266757327	0.04924719019268964	0.17496371460754018	0.11553755419423692	0.03691610648225302	0.04316882798460692	0.04718889904903646	0.03716777396497716	0.02033619873398755	0.02119691725931449	0.055407704142831006	0.03350694769547435	0.06605255357787154
126	0.03604887598085741	0.2024907604446737	0.02666626216719336	0.045406482549340765	0.03545214483372782	0.029403743833202226	0.024198485641051724	0.03480200784351091	0.07673865184000346	0.013947093829446849	0.025885648924694783	0.03978345892341381	0.02529178780259102	0.07111453592201523	0.09725552735843124	0.023421517689789107	0.03970086860450175	0.021196248804422647	0.09743815164853797	0.03375774535859424
127	0.03275393889679706	0.02269019014631342	0.023268759566188315	0.03670343119065199	0.05006518433768475	0.046771953581218884	0.032719584899538266	0.046032645536509334	0.0246044111929261	0.04671322728712446	0.028213306761388453	0.052154370761351675	0.044700277450823195	0.08869923660901637	0.027460814559173808	0.0679219671466929	0.048403698842919105	0.15255790109936107	0.07171459094430561	0.05585050919001519
128	0.035646129295066456	0.021892581094886628	0.07847796878897127	0.013527733960976389	0.04187460659570002	0.027986865650897134	0.052986005945290085	0.04043959792870152	0.021316160129411964	0.026250898987862627	0.06365378483447393	0.05590782344676391	0.04157391617089648	0.03716142822836441	0.045993985142818966	0.06020750710038799	0.11322905205528373	0.10147951533449827	0.06727581862275561	0.05311862068599265
129	0.05478826943011495	0.05351261435364752	0.010909869233449044	0.026409112823718384	0.05823710939937007	0.02212288105838045	0.04052052128404325	0.04024969419120629	0.0756133460170876	0.17066750750621354	0.06907557056100562	0.05473619526647544	0.060824501297944804	0.04778367996901957	0.01983643233884945	0.042602316355163976	0.005852807167004421	0.014964720988705068	0.07317542687583281	0.058117423882767784
130	0.06805098066139262	0.04567159002351051	0.10625372203869422	0.05854518195344129	0.04697312136999442	0.033888765690395374	0.028578559223604298	0.07141951810462593	0.03169058488758692	0.06554393886669997	0.051145690627364564	0.03376097715365607	0.012288428948337019	0.03284358122625529	0.028650944519957013	0.044813622813396965	0.11163075083297147	0.025703384126871988	0.028779633840137337	0.07376702309110672
131	0.13112806116336514	0.1854324588881556	0.06928419171720561	0.009835951095649267	0.05093902741758849	0.01730967031590261	0.04766141577858735	0.023879949781396414	0.030589135044664886	0.020880054736654455	0.061245382743476295	0.019431353243258443	0.03610912771123628	0.01678197298330493	0.037881541608463576	0.06885345645422228	0.01635571179455854	0.03654851270949049	0.05831804165649411	0.06153498315632521
132	0.06667277686157301	0.008266360348325221	0.06679927644797984	0.04171888302661813	0.07819636611007899	0.05602585389406953	0.05493164371251417	0.10071652294757617	0.04873971480493367	0.028151881809164787	0.06880607604408573	0.06031503561244384	0.016110645571396007	0.017046395103194906	0.06267420495648877	0.03569344650933781	0.06666406522364435	0.04584337863398739	0.04013972818830658	0.036487744194281115
133	0.07502625038440275	0.05521187963858144	0.026706214862692382	0.03311707379293	0.03125583734448136	0.07311417392080165	0.08057388462001018	0.027050181562215003	0.024272198134881164	0.035471229330826366	0.05810354964629048	0.04371899409969913	0.046318028604226666	0.09708171573270363	0.033545693006014884	0.07642182846165002	0.061413684909287135	0.01294672324013989	0.05238793371681603	0.056262924991349834
134	0.05690461599101947	0.06763764338928621	0.039896365769559974	0.031187129512765772	0.039085641848865225	0.016815613833307284	0.007254958654802903	0.050086406982487015	0.03357229812992532	0.11140344214301304	0.04981851070633109	0.03991165426834022	0.09700026982728506	0.04047406598432593	0.016287399973705385	0.03631675067407993	0.08921971363980077	0.08731418671957056	0.04041487169130519	0.04939846026022369
135	0.050133500877357004	0.05982973181594891	0.06734347335320229	0.0448126723642627	0.06060280305503891	0.030648985735534227	0.06527860845189648	0.05722762035964893	0.03697763570647865	0.024320077404704512	0.07430342845615394	0.05808993034506128	0.03996264680377795	0.020524402242785053	0.03193038737907515	0.01903414496138028	0.03237221792747169	0.109523922954452	0.028554325719243007	0.08852948408652703
136	0.042409585903648774	0.04729481974633982	0.05186521905067259	0.04143099940911981	0.05011389157808189	0.0705849811795142	0.047415054870763564	0.02981744695239446	0.05398775281078566	0.02598074730687358	0.04220408371574521	0.07608291747128092	0.03555290472202935	0.045326793953663125	0.07134264504593901	0.05265647459951706	0.02593555889553819	0.08856302848025352	0.051510924868377606	0.04992416943946164
137	0.019065615740088766	0.047704193944334644	0.053159827277053706	0.043429007667001425	0.05095475033911494	0.06003468705034968	0.04029664974136395	0.04253291450019698	0.048449958359036795	0.02614750293462499	0.0455940725463012	0.08917930077287445	0.07202898378231937	0.038289386010690506	0.07972926502140534	0.06482798397288086	0.05104883613877667	0.019940101610710224	0.04917416443916491	0.05841279815171059
138	0.05632697107617629	0.045148608129384704	0.036512188606877015	0.03245921341306789	0.06889299962592645	0.0709360731378308	0.03616025696171381	0.07096985580219572	0.03744514536536394	0.03223276142099417	0.0293121163460176	0.04514143714172344	0.045930056492467876	0.060361378791953815	0.09014332790999624	0.0451773134517359	0.04658967103986368	0.053083696021857314	0.06124957757723965	0.035927351687613705
139	0.08375708101195946	0.057348154031885146	0.02105020435645396	0.03509014456646198	0.05482749718271273	0.05793844778330805	0.049430307699262266	0.08234940730627413	0.031884576600960474	0.033402213706110295	0.049091794570457405	0.028201119975472106	0.07086640070448143	0.07251685642594619	0.06426357900289602	0.045204637662053744	0.04186709730294212	0.03741461889791885	0.03843068960214556	0.04506517161029807
140	0.057397581079426434	0.04947515470549266	0.042699435717219326	0.0507168263914552	0.0705298181614465	0.023873346900338852	0.04257798762516132	0.047922381977201736	0.062732302753183	0.06833969480581183	0.03377912050206689	0.06363143138194867	0.045982651341611884	0.03327252316093992	0.08473530843087893	0.04833589491805122	0.024947956165701203	0.05042584178088358	0.07215953145599764	0.02646521074518321
141	0.09279681375626288	0.01206534130993848	0.04074923749694135	0.0348954288813365	0.05762356222261099	0.045966762448506025	0.051637787485663195	0.06628364146879694	0.08431791529439096	0.0613991463801948	0.05485412760710361	0.0463390042582926	0.04666347086495856	0.04218919257271257	0.02626481281310529	0.09717316006315205	0.02314997625729504	0.057520475109974406	0.015050829658647758	0.043059314050115954
142	0.05843009432289316	0.05205409877157456	0.07429031774977368	0.05512602866750138	0.06457912162539886	0.0474209657607856	0.038894215406468376	0.040484257378567944	0.02000234373435015	0.03791808892328532	0.0724833861837757	0.07872909494732047	0.039757374882935674	0.07871853792955344	0.03382155606704313	0.03521130280523858	0.01014330052024736	0.05448061556928074	0.03683232468418169	0.0706229740698242
151	0.08665097033319102	0.019980412069060934	0.02807073583960582	0.012364520461846917	0.05921904499204545	0.04587129609843238	0.043846064364446206	0.10204567763997131	0.05781332756181888	0.07661610502348369	0.039179171472763764	0.04185508074330573	0.03329879620523516	0.04455867463728817	0.06527224517825483	0.0708532563928645	0.057618266154651744	0.029973088377152693	0.03520004670425982	0.04971321975032098
152	0.045123386294745556	0.014581456013535546	0.06724683992471882	0.05980431175061548	0.034130555835969564	0.03642783865605205	0.06369233642931987	0.09025781602481223	0.03838743269150956	0.028871917047957357	0.0675200738175213	0.061617052187336686	0.03793519181744615	0.018404150976321993	0.038047571133727615	0.08761322284771023	0.053735575976031964	0.07071636488620468	0.03320720016958308	0.0526797055188803
153	0.016553740527167758	0.013023315792354924	0.05699512671416589	0.09435088213102265	0.12951058397536724	0.03986760949990264	0.0431078425708607	0.0686007825216533	0.04297574936800594	0.07433151974373622	0.047157783427452964	0.059023027836722204	0.010668003201227835	0.06330071436859952	0.04590721370898334	0.028566259482414626	0.022115130124154614	0.029351991714501275	0.05708789625958918	0.05750482703211717
154	0.026221633037349295	0.03957467030041646	0.050219277040040186	0.05668864546073428	0.05291584840490514	0.0387733705234571	0.014080696659923808	0.10764806300024989	0.05059608462979367	0.10456297748415111	0.09478776092796568	0.026150537609377113	0.025241254906849125	0.04184668990967063	0.027879661603208223	0.03978908245133078	0.03905899505573605	0.030354856480239664	0.06442640803591326	0.06918348647868856
155	0.07447628028737317	0.05522622822474683	0.024727028063481767	0.027300319445984933	0.06797482751364098	0.055693749493215684	0.020515296394304185	0.08055008266887403	0.12805901628164737	0.08923780367295277	0.05420021638106983	0.029267605478929416	0.01728293401392858	0.03962426402947904	0.023818690770819353	0.04585417686387013	0.04655890483306825	0.022817164482336692	0.04910741820518437	0.0477079928950926
156	0.024995279685406317	0.058643169029807325	0.04463453539455464	0.0836678209887705	0.050006981649986966	0.02739646629170012	0.06256920666614257	0.029296001194074345	0.041665485131448986	0.03812473128914824	0.032633066825142575	0.20812866843611674	0.0395052201591193	0.0237842545197234	0.06964207560331313	0.03631252741843494	0.02730875536998965	0.027747839877679776	0.04488861636624611	0.029049298103194315
157	0.04003435060801167	0.21209177549407623	0.042849217492744	0.022704306984876924	0.04275926454366372	0.02606851244194784	0.04166375642779971	0.07471242824329459	0.09977143267545409	0.05069493442883747	0.0438715221917147	0.05544262234324897	0.036624412611626835	0.016736782506345336	0.03316722062525593	0.0284330976156084	0.015829909803825683	0.057984069191573596	0.023444483635784816	0.03511590013430947
158	0.04879875884106103	0.05098884250973901	0.018448846018406947	0.08733048369138384	0.04999959961843835	0.017548097922659326	0.015122208585196492	0.055954316550182466	0.0362836281562835	0.06088057594897652	0.027127865544495547	0.010422842123327964	0.05236114611509148	0.06761135807886763	0.027772722666368037	0.14662865842292416	0.08087923381543535	0.05790823951223136	0.06450099650391734	0.0234315793750136
159	0.06204272409917712	0.05024839217796682	0.05319312811043465	0.04132412835358382	0.056727931865229425	0.04558233224170974	0.015317267063294162	0.06583969111487407	0.020638252941300745	0.061937791376372	0.04426614825416785	0.04432149839691502	0.03344725708060827	0.04997899119234678	0.04601164011384758	0.011665164573402777	0.035716918369720074	0.0370610541058606	0.04348679871537208	0.18119288985381646
160	0.018792460386420396	0.041104862786389466	0.02205023892008598	0.02187276358883923	0.06521607759089784	0.04004493835863243	0.06150924572497831	0.08487178947430214	0.042657245185877955	0.08964834740330051	0.04793570918463026	0.1010780511273723	0.018618742714493205	0.029753723165640525	0.03894541626901873	0.06542352035811914	0.029463542506877303	0.03979761600742737	0.09118361398187808	0.050032095264818846
161	0.04789123569483824	0.016408092748304084	0.04559820429782764	0.051318425605198864	0.025618162336785554	0.03737109437377516	0.029438301918179248	0.05243385328124498	0.056103888337370816	0.08289734437005261	0.04492152230362672	0.08351842660215544	0.018986459250880723	0.03433848021508503	0.022878035665958255	0.04679009896888088	0.04930825007234519	0.15273181099676564	0.03204759538006293	0.06940071758066202
162	0.05522849749493436	0.01638846693596538	0.041139196723996595	0.1227789719024085	0.033023069691061696	0.019171983735232698	0.01675464764851249	0.04939758031458872	0.00785237714963811	0.040700598575043156	0.06799311022605346	0.043014757159468064	0.05645969047249952	0.07733017091292449	0.04340924146378829	0.062059955220169355	0.09381363076185711	0.05963849132265885	0.057670700034121065	0.036174862255078065
163	0.04676220336898738	0.05094090906217701	0.06834021925597075	0.036098437955163425	0.0179965229583748	0.07383164587794068	0.03079400907946938	0.05387396615946426	0.03178877262495494	0.1053090580758077	0.07061695273508256	0.03747414358743894	0.02442272269698504	0.025626416357797985	0.02341556573363402	0.03405188492864132	0.13271416088693805	0.03671079247835339	0.059784442536746744	0.03944717364007167
164	0.06774738691232735	0.03314620766328074	0.031918243080362	0.040104709494649185	0.027524781686230914	0.056563391057607854	0.009596426759597763	0.043647799499631726	0.07540644617848997	0.035836330526728966	0.0419442991355298	0.03326350287268744	0.09203086566442877	0.013049978284152303	0.036085991696262316	0.06488089901815075	0.03669719768314733	0.08274988417412008	0.10182027264555997	0.07598538596705481
165	0.040725222934929445	0.026579606018388144	0.031908865728214185	0.061247577522008975	0.0651282797768812	0.02719277993888113	0.045716293357473146	0.07683371368210427	0.02369647068288864	0.02117824203422523	0.04350122903206343	0.018318624415088115	0.10016241646029435	0.05113514694047006	0.03787964157249294	0.014311920380350068	0.06504461749393402	0.06715223804671784	0.07612144497978748	0.10616566900280734
166	0.08813244555280235	0.08382010020239776	0.07755204603700458	0.03220717373965427	0.031755450421091305	0.03562041819358917	0.039422386529201346	0.024360935490953348	0.06379029929488997	0.05858565464473181	0.06917477562607696	0.047105400123188625	0.032583037238447556	0.11209650624954681	0.05545052996689237	0.02845557416438132	0.03762730663868311	0.04184534550786133	0.025314953757911998	0.015099660620694004
167	0.03669321885845298	0.039337776068934495	0.13021160007296742	0.04771422603300524	0.08989721257321967	0.03059955632057504	0.04536351636320483	0.014726008701727135	0.02473782164378554	0.018625816499546647	0.030578947209524927	0.1113354527674307	0.026542344025617667	0.043409213325678875	0.037693769205465404	0.09141225386294642	0.019994724065050845	0.08605805640754377	0.03827137463093623	0.03679711136438614
168	0.09234148744542149	0.01462403551062064	0.01908424470377243	0.07806804297301201	0.028455682749868993	0.025411997928359305	0.049006316254899034	0.046451252383915204	0.07313558499755186	0.029575537003024538	0.06489881393486205	0.05029588983257105	0.018483581209075867	0.03460917594954883	0.09999386828745895	0.07966696905035461	0.04000177318461345	0.048745426237186626	0.05022734598070728	0.056922974383175805
169	0.016704891346846135	0.09798922553644894	0.038314953475321045	0.04740279683359743	0.05042970297854984	0.030504541324107747	0.017283698098522045	0.07681434485111015	0.05317575536757229	0.024111170661535182	0.04277342420614934	0.04688120100893147	0.06167713342588686	0.06280186089622686	0.05630752842094174	0.05990570036680787	0.06259338182410058	0.09473305634739015	0.05013267326330463	0.009462959766649681
170	0.08317431790851858	0.035923272504496444	0.033784995929666516	0.03537846405717464	0.029619294365432234	0.01585334989826878	0.028062782609495344	0.10034322734097918	0.043726606268066015	0.08066455440768401	0.06188005558645927	0.07907133943864492	0.03901106296898106	0.0903287293792909	0.04126441528610622	0.044924917311767135	0.051426518568707856	0.030213127503637575	0.04474204143671925	0.03060692722990411
171	0.021845391305008326	0.040119924060522394	0.01053686079791253	0.042492273444825854	0.11854591768386205	0.07174499038352584	0.03401599138148507	0.013810653683226084	0.07897181580818476	0.04012691514515284	0.0756172636283155	0.03964788073062726	0.026181475751442782	0.04760276338834492	0.045387433090732246	0.08537073322752378	0.0821855080030361	0.039105647502295116	0.03262534320884596	0.05406521777513059
172	0.04991463377249182	0.03691299220130342	0.03898501514613982	0.04034719419875353	0.11592705969627266	0.009210509923411917	0.02616438077711572	0.038297321689331434	0.053295612793308224	0.016570260881848396	0.1013014675840368	0.01975611419086935	0.026444202657222336	0.07842535140471102	0.06669123485414816	0.049466743588241824	0.0851222993893746	0.08508799775563469	0.04554387037696046	0.016535737118823796
173	0.07356211346937215	0.013807737871584168	0.05348101049228057	0.06505939737349417	0.04613899019624672	0.05199847212657863	0.10324720134450834	0.041525868766590354	0.033507051102576735	0.030097786463345943	0.06101025250361392	0.040926894687094775	0.02261627537453696	0.07781254968258342	0.020015072251282497	0.061506566812335975	0.0553678685077591	0.026295697651720025	0.07006436176981097	0.05195883155268457
174	0.013686368835298227	0.0632501409057217	0.07301656048442785	0.033408054465259275	0.03458824593835426	0.05947549799680467	0.026137452162127324	0.01883218423456144	0.056825943711061734	0.03646661149522382	0.028486177439702897	0.07424818421778041	0.04930862301450674	0.01965720151432476	0.0728402906963403	0.18005995826225013	0.053168763660749026	0.04470605385478111	0.037751383180958914	0.024086303929765383
175	0.027653048411793703	0.05023519723853658	0.06160758082567088	0.056113756702664094	0.05072876473033097	0.03390829615388466	0.13113196293866455	0.05450438704165842	0.027672132206039885	0.1256320434066482	0.04825797996609384	0.028196147391522045	0.04002526640323376	0.04597723215478003	0.0332068787208817	0.032925512311887985	0.029775136700375196	0.025289124820562045	0.06484762803896267	0.03231192383580876
176	0.02037508874075065	0.028627357199063265	0.06846122582675934	0.01918455246551798	0.1796646184131526	0.056080996282985074	0.04766509554858214	0.06239700529428596	0.05401042617799202	0.024452869018326252	0.045585741627147326	0.0448591733193838	0.04021346427636501	0.023193672296345624	0.05431009148014368	0.0580582532546995	0.05686270205890903	0.0333697129101393	0.0347376403500398	0.04789031345941164
177	0.03841330653878218	0.05763091717985047	0.0473861463251305	0.06037426809450742	0.04204533218286383	0.08247724596436237	0.05095054858668453	0.02671479179725576	0.01965702243110252	0.011049106978905314	0.04089263734980435	0.07308435426732059	0.010076483389405769	0.057625090844611086	0.02139079254893893	0.10698034990410017	0.009384854851092347	0.05674346832452153	0.06257456597861238	0.12454871646214795
178	0.04864529599799442	0.039735938094363925	0.012535944646725555	0.022691860088329588	0.07303559516069671	0.05905028871289116	0.03238270632492404	0.028701694092546803	0.0680918978667762	0.06830607449746313	0.04087001724850415	0.03528034515938145	0.015355742821920964	0.035851532449279196	0.07323781725791059	0.03727836631994586	0.02730898206210175	0.11239057268632739	0.08095502317138585	0.08829430534053122
179	0.10251417191681748	0.052219973437357785	0.0424383965605665	0.04997530210235116	0.04887787313576255	0.026144126795971084	0.08132161390525995	0.05252720219187032	0.051552583829553564	0.11094268666257001	0.06590522137108924	0.051479330022399565	0.01897773975482433	0.014248021491684955	0.01354578989514421	0.05154472052847664	0.046411334945747555	0.04810679611694402	0.04482193952838656	0.026445175807222505
180	0.031229246507673575	0.034298191438209606	0.17569148305757926	0.05981529090047823	0.06324981532495216	0.05235752749140729	0.036670974674571144	0.07751903679014811	0.04693492235550733	0.05520734543932626	0.048022168852253806	0.04466368850307223	0.0284227001736918	0.04692669859638115	0.020172917293892915	0.01634277758622139	0.059757801130896404	0.022205568377206206	0.04696182097105842	0.03355002453547272
181	0.05189287195512372	0.02769621156346256	0.031614419679647905	0.04848970294609042	0.04232557666744123	0.017992364649230135	0.029941469719875557	0.04907769902056929	0.0461018297228675	0.08651906950228686	0.07403570909366254	0.03140987787720293	0.06146072940082571	0.025949687203836242	0.032935083287874374	0.03717708486582353	0.04617459884491158	0.1812437031721277	0.04015650580036451	0.03780580502677572
182	0.05271859859621516	0.03750375452499532	0.044745802558030866	0.024534887183950336	0.02162012644988106	0.024070798082115572	0.026157095304807153	0.04134654460695655	0.03281289806161577	0.07363043896192255	0.05116847373448808	0.04095784907117974	0.040717927232024206	0.06442792790748002	0.04675150219503876	0.0394284332816841	0.10645589518548258	0.12452260061238463	0.03917083532430498	0.06725761112544253
183	0.08441958008206861	0.04735784870360732	0.03600316110878986	0.04486241655255806	0.06501978414394596	0.033561605270812436	0.02309822249005366	0.02665592111653351	0.05363701720006533	0.06897528082273706	0.046732271298204016	0.03793064875715231	0.049749601824156844	0.06578448468643891	0.05010397001979328	0.035402822672205354	0.0682464134774466	0.08653124108704802	0.03481223378998644	0.04111547489639638
184	0.03683296568927717	0.049329595837765285	0.027422547222836914	0.04146197604167277	0.045908104350618796	0.014037554527934194	0.05067806033039776	0.1146473941911363	0.03085822637134596	0.06065366140571398	0.16856172196823774	0.05867870525895622	0.04032092125542708	0.0202329438672081	0.00949948798084055	0.012221097641619895	0.06115182370049744	0.10280080885705085	0.036482760808677364	0.01821964269278564
184a	0.04061095389288735	0.03456486907557941	0.09083867671032435	0.054396630274491306	0.029226067986203405	0.059538627188379406	0.020225074877516725	0.06629281722431755	0.04869544941730561	0.06603925928270751	0.055883972254878	0.03684453158298813	0.03583873742323673	0.0859449094207475	0.06496742852273335	0.062250979910289064	0.04769231061793705	0.042960495589458136	0.04527692511856501	0.011911283629454443
184b	0.05478949449572299	0.03256810090892559	0.05385150621833961	0.029993602006741345	0.04126735813242416	0.0591397063931823	0.06864291164456732	0.02220339177079999	0.048306138941779014	0.021667874085173944	0.05491094663506667	0.03285257743879671	0.029185522403548624	0.08720416020995096	0.05010781123788033	0.08095487392109689	0.028378454135900493	0.06995457834520646	0.07701114092667673	0.05700985014821987
185	0.04276290556257938	0.012449572766218381	0.028963239553107877	0.0657625091413126	0.08484743877245436	0.02216340245488553	0.07344047842124052	0.07288660788115905	0.035715469963933745	0.0456838778649621	0.045938877723782044	0.06018127693655364	0.05694383171708673	0.07464107666675117	0.04052951648133531	0.03205379889195983	0.027790530507582234	0.05400199712391452	0.054545788914444504	0.06869780265473645
186	0.07482809461413426	0.012195010840229831	0.012683289492629243	0.02439821669979733	0.052009318222594685	0.1050408009864262	0.05293953209176953	0.014097040031515075	0.1299837206852526	0.062246744712306	0.04117733932104368	0.055818831337443385	0.04487146079170529	0.08237984051229842	0.04003901265214053	0.024272644493318604	0.049819612500855634	0.036853777799371504	0.06434857688065114	0.019997135334517135
187	0.012887784011557797	0.03850581329272615	0.05743141109218108	0.08522031373783763	0.07893007681164964	0.04906319566647133	0.022676577857873068	0.013612935377970618	0.05287543249381515	0.04887404441384804	0.07937171644904745	0.04994696264556617	0.04274101118316898	0.01862409757598579	0.03961387115626234	0.0664430564524507	0.04778440695921254	0.07825270551633302	0.06514468642990816	0.05199990087613435
188	0.08274363742259129	0.010860868537455477	0.04887998992996557	0.07229619132943703	0.019426986140468727	0.047771632647050685	0.05721262092307434	0.03220667896083846	0.044351918973304996	0.03318411228376349	0.01726450030492151	0.027062565338713308	0.027226845157420302	0.08010732340661374	0.10927820969389827	0.11671039024452079	0.04212992910970499	0.045472135318951265	0.05025975207438082	0.03555371220292495
189	0.06382747956033677	0.051905049053145684	0.04870441284404424	0.06149559457595344	0.04781538957063435	0.06707162550025828	0.031516931374128865	0.04853804290437253	0.027742738139362854	0.029682056964720652	0.040109607213667374	0.0450856208402218	0.044043999831328486	0.047122666865909255	0.061540020633142206	0.061074851155406076	0.10640763009863799	0.04328579888311754	0.02490893823120877	0.04812154576040283
190	0.02397598733698479	0.06116988069242568	0.08844758630536882	0.051099031402820884	0.039353545509028615	0.034118908875220316	0.06150409277647981	0.032789643681509634	0.01925496465307098	0.01611329413384199	0.08472403994769925	0.1249023325928659	0.020811200478468028	0.040238017525200405	0.05768741784583008	0.04390987854047338	0.09672601725054869	0.010529075660638414	0.038815223104608665	0.053829861686915635
190a	0.04271484807161889	0.022364300250429018	0.04048654504774977	0.051212054804033076	0.10562781806639723	0.031901002688270515	0.07724136170727622	0.023265931100397732	0.06709986378157082	0.03921976287220692	0.08334536298701989	0.039103327695939674	0.03161742565177587	0.056291298330394764	0.035569695885253	0.048534167440132565	0.04141993153010568	0.040347506772477296	0.026682746094658892	0.09595504922229217
191	0.060638088371222865	0.03470208863336057	0.06702099557880264	0.03755766075694131	0.08030302665779346	0.043343775301732446	0.04247501480711552	0.0129662026470888	0.026852688859243228	0.03720226641613307	0.08793439646982404	0.028906514079139616	0.021270886053876642	0.057405140888981486	0.0255917338824178	0.033928371726427306	0.03553863327328657	0.05252070473102925	0.041989989743607396	0.17185182112197597
192	0.05967160849837378	0.010399152714344752	0.023697891561659797	0.03634694886425363	0.03165199277071679	0.048001699011239365	0.04686785160851154	0.11130019145812971	0.03340246941454176	0.05614940047684629	0.16068584361803118	0.04266032675520784	0.02196558665744772	0.02465887217512534	0.08754295055284718	0.02700593330709343	0.06033699145407421	0.033339445590793264	0.0422752303041592	0.04203961320660324
193	0.044861015652749255	0.04546777848139482	0.016221121036036488	0.014120288221915973	0.09480500607778626	0.0301969487797542	0.02493008101090614	0.09351951173287343	0.08057216650027818	0.12855200881631612	0.02636595515965617	0.04561879417278977	0.025776561483283375	0.03682083662670133	0.021187933082299396	0.03238272217248074	0.03150746701788754	0.07448288034493387	0.08802428507029778	0.04458663855965913
194	0.10636842525363563	0.022448223132212355	0.015502874739578726	0.034070396981030905	0.025325713701539805	0.0334385870253194	0.06398754414579873	0.04239725300526928	0.04611790349949503	0.05484826330680021	0.0886509337773192	0.0635462271181037	0.004570374894849067	0.0652432934227844	0.06058972941132379	0.0597057214899688	0.03574126488422381	0.05260085180487233	0.10415119329882813	0.0206952251070467
195	0.08619602984189105	0.04928708389942432	0.041114027526765747	0.011121295927341703	0.039041228759975406	0.10993820822280063	0.17063785432989975	0.040334919452605394	0.0352598607969735	0.022350793331441854	0.01841776837861999	0.07206794509898129	0.030380634062236334	0.06727960012711079	0.08098856438578891	0.028343489647279133	0.020458060810008737	0.023465101615789304	0.0429841520448288	0.010333381740237334
196	0.0645914380448059	0.18057334743582013	0.019192363342883226	0.033412820871228766	0.026943898646471724	0.06199977833462292	0.060116763550822905	0.01619457642295377	0.07328282552817497	0.02815373548474596	0.043644481405993744	0.11171296028371414	0.04121375109913896	0.050120698566598856	0.029898606236027383	0.035548786011582796	0.02420923718285665	0.017305792863044	0.027809127146062287	0.05407501154245089
197	0.08587929624136376	0.0372527320519294	0.07074932687944635	0.10027684042603645	0.02053360819238616	0.037081392718183094	0.029615661264653828	0.018281344251736213	0.023709490751539566	0.03112934127894502	0.04695687833094878	0.09375332863548834	0.02285508518557467	0.08601207363359002	0.0316015341716288	0.08476221876407024	0.010940540097441926	0.05858116198435508	0.03965224383084677	0.07037590130983558
198	0.038650091578188606	0.03474886324233256	0.025539660821193372	0.06755343888878	0.026089901725576146	0.03604958237220141	0.03728847027336585	0.043706656105953264	0.09038664273617446	0.017171890221696906	0.037622848245699364	0.037747224549939014	0.018879316911883427	0.03236263410032096	0.11862134448863942	0.11960983369123245	0.09661644786533652	0.04420553277627028	0.038979329030955655	0.03817029037426034
199	0.04935702026414468	0.042318046076996345	0.023479578738813418	0.11182303861062512	0.022616503246668588	0.018399703834833647	0.041586985276970925	0.02582277141659784	0.09888596121138124	0.012822420353579228	0.048839128372588164	0.03576685074876141	0.048952980215834926	0.06524832573846066	0.029791895550748956	0.07429838019770273	0.07625578659308206	0.03965589612578959	0.044374455233972626	0.08970427219244781
200	0.06587061032673809	0.036234509253736134	0.022183258461016042	0.02845660182446786	0.03337796735020787	0.02429758181665529	0.06568774648908256	0.038394149279422314	0.1212922864119956	0.08946560202293118	0.04422057803866895	0.014688425683770654	0.013995218426952337	0.040632371118503804	0.07877348165463198	0.039429095768473935	0.0457908325225996	0.07989885457536007	0.06363790358510656	0.05367292538967914
201	0.029807563765835578	0.037235043446973946	0.02010028272561792	0.03149727449891407	0.04563197114308095	0.08661430086029304	0.026261309607176094	0.1555537892588219	0.04038172167060261	0.05308126907720882	0.0722870794887958	0.05166280776893681	0.027076074633449992	0.058003449160027684	0.009402823970075542	0.038827920575265296	0.014180658366014483	0.04274667843807502	0.04911764572467372	0.11053033582016071
202	0.03003661420724485	0.06219370631128877	0.04623753961506375	0.025555358087914003	0.04745412791879736	0.023205823363998533	0.04483777204869961	0.06494319343183244	0.09588375142111936	0.05095940256575232	0.07043206536125947	0.032768970682715406	0.024934533640170342	0.029659896521245947	0.06357149056313872	0.00889331495647579	0.12438910090355555	0.10144413521627312	0.027919746730775883	0.02467945645267876
203	0.07943688151243235	0.053899539124197336	0.013049302452436668	0.07014261427822274	0.04670881680168154	0.043401076526365635	0.047308982716368665	0.026587881212415176	0.061467748844898015	0.05698741671782426	0.027962739359240277	0.011727428694017956	0.02335308889095765	0.1701635897868443	0.06951409276623638	0.04432468147784923	0.013297971768326844	0.034591481661039064	0.02777094551064171	0.0783037198980042
204	0.08146518889412678	0.09612584564372148	0.047809797267220254	0.025840828906073633	0.013406024197236965	0.006365259115676523	0.024652544877852227	0.09853478789262442	0.015495395030815692	0.051006985372958766	0.16216181770428098	0.01887149379449408	0.03516633380261967	0.022777895174048574	0.03917187771420061	0.05147768240798904	0.07838699234216273	0.037920908879750845	0.04555644930136378	0.047805891680782975
205	0.024741003808679624	0.20762779349122387	0.046787599984261595	0.07648701777983974	0.03122791255373089	0.023969493288511366	0.04142919161862125	0.04835985619004332	0.08532130921579256	0.03887536462345599	0.02283984769229022	0.058753196242035816	0.020656027922545468	0.018423278445161072	0.057384862071115345	0.029437586662332954	0.053238185793992567	0.010904684153076008	0.07640766842359933	0.027128120039691044
206	0.11801432428781261	0.014040992615906588	0.04580549384205581	0.07151240404440239	0.07945994895158903	0.007986589624766068	0.035420315858273446	0.11818954585833676	0.022784382307523634	0.02867834767376999	0.041056543670416876	0.05195261892934933	0.05637220978935826	0.04966895339993034	0.03245706214569684	0.03226000730175713	0.039786905234866644	0.06377758892154876	0.05801836682493595	0.032757398717703536
207	0.04999704703098167	0.04806116849762053	0.07141243501213893	0.012393655611724546	0.011051221311839521	0.06202482789488214	0.07269811888180946	0.06476239491161032	0.11128617704054648	0.07542867146030806	0.046811082415199705	0.012609182751248633	0.09796719354434329	0.07477426395656181	0.058207297014208986	0.043813731287451876	0.02725149541846192	0.018594101377034673	0.019977954590581465	0.020877979991446003
208	0.04933433129457746	0.09288754959873219	0.0564741544018466	0.023838624146819476	0.05408352262568304	0.022126436170276036	0.02446905355695845	0.045333201522837284	0.05361410697815935	0.0938621728677189	0.09747904558565791	0.06875569746320752	0.010453409786811007	0.01998271615832017	0.043769303140657384	0.03165121205088027	0.08207447443103233	0.0704827551070087	0.025491436380807884	0.03383679673200803
209	0.02003843709408979	0.0513331417925857	0.0297815462568027	0.023660526622301666	0.07218780144479597	0.05776696552554564	0.07548629798788664	0.09164689738213927	0.0362680927463705	0.06095769241555856	0.04777399763517629	0.09071350037986381	0.019093958311951886	0.03459343489767426	0.023623751240885088	0.062257939811888936	0.07035042298405737	0.04011740988693038	0.05477291985331419	0.03757526573018138
210	0.058268829284208117	0.013828355444626468	0.019176553712259833	0.037146373128306286	0.10429788880541453	0.023517363489966105	0.03513638729925549	0.05597563201759163	0.029223342483878208	0.03768152011894882	0.1283340223751428	0.036076634287511906	0.02409998106820779	0.07859957666415414	0.036368341931982885	0.019413171829790087	0.10162848045696998	0.0351640977415003	0.0806232380236862	0.04544020983659843
211	0.06555496603900438	0.03865555074727497	0.0498559812533853	0.05005085269222234	0.0816507056511537	0.03872779322192956	0.06387275704495483	0.07504881194547826	0.04374095878179518	0.04327905785344868	0.022343636687215788	0.03751437394409966	0.02184015011192041	0.020802091789043294	0.09915814458844625	0.03211878907909026	0.06191614775616288	0.05187681220892007	0.059033852107544145	0.04295856649691003
212	0.056696786255347624	0.03151018737905254	0.04316092016549246	0.05178240068296387	0.026456247978343315	0.02629349424785917	0.04847551567064032	0.04929463452987874	0.0389207801701622	0.022462715359069598	0.067960762043828	0.044988700973968176	0.11642844604717997	0.06826901633611217	0.018196014810542206	0.0573317489533928	0.04806535731879696	0.07421976368446248	0.037289894893156574	0.0721966124997508
213	0.07084569703457957	0.04195073156994072	0.060267402582005546	0.014787039044702615	0.05377264388729393	0.008501908049675279	0.05049325151103389	0.05216966328557779	0.07661660602902572	0.042957891473266376	0.0773424449956813	0.030926714863934477	0.058906276415336266	0.03346563201116844	0.03208119460301325	0.027362846680246456	0.1283411202703439	0.02491114518311956	0.08297416196587637	0.031325628544178516
214	0.046059704833425495	0.04510629259873808	0.09260048293772535	0.06684045759176423	0.03959322667177712	0.06816240099665871	0.04594489280656138	0.03361834418461487	0.08472281695547731	0.022392495796162502	0.0943537844683624	0.04533558460452036	0.08820562781972198	0.02343196138666974	0.04579087151986607	0.04147997318953944	0.06289110592368127	0.007730226644428848	0.035731046173912026	0.010008702896392824
215	0.02708251273262772	0.04325204866220378	0.013880541945609509	0.03732344335539071	0.05612159313169486	0.01567590121103779	0.03743930322701221	0.15853947768605817	0.0977437447183122	0.07881143736884383	0.0627909701625672	0.02318252546529835	0.026020558184039224	0.014072839983083764	0.04872468140012844	0.04163882243972672	0.026829292258452642	0.08760461746194599	0.02818279316364896	0.07508289544231792
216	0.04203373594840492	0.10321707858423183	0.028810408043443023	0.01012562685169288	0.05674401170731966	0.050944310076571256	0.09176076123381795	0.057181252475939144	0.03797121693072515	0.02693593458930178	0.04958492249864265	0.02064206996772038	0.03205851443784236	0.07964602168479044	0.03370621250955697	0.07590585541714753	0.05684904249213622	0.05236681583402511	0.05160570389147293	0.04191050482521785
217	0.04741556005058203	0.05122225596112084	0.0764973555917304	0.058327123146036226	0.04959196020528924	0.02604689928935718	0.01655519284111794	0.021494005022575903	0.030509003841230287	0.10895185605022611	0.0420225139441994	0.022237715225629718	0.03646641583700571	0.044977534202584456	0.01930065441775222	0.05198336881317511	0.02496462178723541	0.077741419344174	0.060807247350800966	0.13288729707817684
218	0.07620910508670327	0.18340473778531435	0.020998606829488942	0.01733295521772615	0.03867114858633592	0.030640339408608747	0.028667673714775684	0.030938836877990063	0.045056283582034166	0.03929207723456277	0.03783218150616806	0.06084522280491853	0.03730317562107714	0.02408596006531285	0.035582420396488325	0.1090940306921813	0.038402783625926216	0.023444992124507083	0.06364151741734295	0.05855595142253745
219	0.12282586610260514	0.05717775287545205	0.018535083045644052	0.006360697615024415	0.023845670795293424	0.013424461927434475	0.03232595175355559	0.04047913770829639	0.04221361203232401	0.01341387423202016	0.06748705801018688	0.01413763166110657	0.031232900451321235	0.07191946976103168	0.024667249074073153	0.08490094575425208	0.12366073133220058	0.14632906621101746	0.03233430621817231	0.032728533438988294
220	0.06775986264402035	0.06706578176381857	0.05229118002802661	0.06576422828036652	0.05305059830122367	0.02325837123087041	0.040853174888176746	0.05771903490426818	0.017065142374743335	0.061509525677889317	0.041594643027965575	0.024672696515418625	0.16481978816933104	0.03620692310513645	0.05685303377531612	0.059203970342538756	0.03156340201936955	0.00949048469857125	0.019355467401933096	0.04990269085101586
221	0.07712652328537653	0.03693099632532683	0.041299270864376424	0.023700948631735094	0.0256455777284001	0.0909146517630146	0.04138262475566683	0.04342356793479822	0.0247008525894555	0.018767390047792862	0.04665413196116073	0.07000715899148194	0.08594565218029898	0.10078512313940591	0.019390583388805675	0.05520462409076591	0.07155296505083689	0.06584395688993086	0.026855142540341586	0.033868257841028544
222	0.05755041322383521	0.034578435689896415	0.046874878208431704	0.017385627356134897	0.040804562313175315	0.1687165740241629	0.12170415589280476	0.01789492019953487	0.04825196330760437	0.04144141899410931	0.020090047733950615	0.05329256122181765	0.03240263853638099	0.02801095102199646	0.033400564238059025	0.06644761828175676	0.04088819523380757	0.04450336574738483	0.04606651818835353	0.03969459058680286
223	0.017144816277136394	0.024797886767592998	0.03122830260063623	0.022700482101797988	0.15275351262326575	0.04968818957344304	0.0693611982757242	0.0322296793044817	0.03519630178797404	0.06347278274812843	0.033003194275106736	0.022765863949786306	0.01632897551907434	0.029558045002264128	0.012122991036383583	0.011921321292940957	0.014126253093479256	0.06166827635671571	0.21496099690598416	0.08497093050808403
224	0.12582580829431556	0.05547404419524216	0.014302207401050421	0.038401267757219686	0.022357167786461362	0.11044895384623667	0.015111029829653714	0.021238652278247425	0.050155375401721006	0.024084158543767584	0.03884982394267284	0.07108167734311628	0.026481107761358334	0.0402161326262126	0.020907192307574065	0.13146488431599113	0.03824291216236598	0.08559654097547788	0.027039028741954324	0.04272203448936094
225	0.011127014943023395	0.031243810271618967	0.016648861371374613	0.026210017473555308	0.09505173899847699	0.024989620794807047	0.021281654474923136	0.18382584675310723	0.0279915812919877	0.07474824447771591	0.06135777210267187	0.08372976223468044	0.030512613931413773	0.01985653126053258	0.03293420538902805	0.030754731350962197	0.053129759617595855	0.08248121249417202	0.027131773374721745	0.06499324739363117
226	0.038140939578931554	0.014054343666828518	0.059946469670716734	0.03902409214195349	0.04766015165346314	0.011613710924516884	0.025246996779131347	0.09064767819488344	0.018720798019555892	0.12277785315361839	0.07413860542782899	0.011241455323742317	0.012665071844648702	0.05533099332420312	0.0627153968424132	0.014931022125706784	0.06695003844935643	0.11245354076457606	0.06895149458267642	0.05278934753124853
227	0.06491797124258172	0.030836254842290828	0.02719559376259354	0.044406076176533124	0.056471302537446866	0.016345019158560802	0.036205484157838495	0.06692105658199268	0.07526206860263555	0.057582735732265425	0.04747482989366601	0.056029137550833545	0.012902559236815724	0.03149518731733464	0.11191763724140165	0.02358675685189354	0.058180749399515515	0.11254137813825471	0.024719201434492473	0.045009000141053156
228	0.011368602614577974	0.130751382920853	0.05101387488630311	0.02588736814532511	0.029367055472717857	0.01612002107871311	0.042915810095005676	0.03864619809857099	0.04656088499091867	0.06961480930679957	0.03888763500836211	0.1064998996185004	0.042601322512744004	0.057107291986155224	0.055549161397711884	0.06587846243060064	0.04812844344590058	0.025319436609240954	0.06330050280115827	0.034481836579840885
229	0.0438301384368114	0.04291269637303004	0.059884869640417525	0.05538224384157006	0.043654526149227206	0.03541044787051649	0.0268540821260097	0.0781430242956661	0.04489948008446737	0.017325427052171	0.030504030224550997	0.02935794532770652	0.006216096632427578	0.0880089110067852	0.04228246460268576	0.038416133667301816	0.04960805013187071	0.13601056163718803	0.0193353440048386	0.11196352689475793
230	0.07018879390562288	0.04619857255505598	0.09732071491132109	0.03251510098049354	0.047015675247286025	0.048509981450353595	0.07469178032427407	0.10271252417734034	0.021155053297911865	0.0433646913128242	0.09890813700906753	0.04336669385625553	0.007442208205323836	0.045635818126008254	0.01483346793778741	0.08271811828976122	0.045487814906750614	0.011183573887763636	0.03230268997637823	0.03444858964242013
231	0.06121190040128614	0.03416517551014689	0.07081519295610358	0.050988745565776386	0.03828183193327394	0.057330930779345375	0.04588014249409267	0.06659093307384488	0.04317143197356026	0.03330833050482263	0.08426375933249265	0.046933317083012	0.02866970321347844	0.06457597967238636	0.08045018563459648	0.033759383723297405	0.03861548730626703	0.04561075918044798	0.047659015467659	0.027717794194109923
232	0.04566487311774805	0.030305391186055748	0.05372875755889396	0.05645370870579388	0.05949633538411304	0.033657022038667016	0.12633635810405258	0.046683930423827964	0.045098043304435724	0.049007376724750286	0.06404701634592393	0.020831385892112395	0.027066030324741554	0.039961090155544686	0.07295658101582689	0.04229591167209118	0.060292363604727214	0.05244765582891114	0.05824026669480128	0.015429901916981516
233	0.04173005115952574	0.029576063310867075	0.07602562551568014	0.02485953740134174	0.1087294156899703	0.021719709242511143	0.16865407487749723	0.04545494796377959	0.028163214652705586	0.021222484678258026	0.07304113461770485	0.03921163679318908	0.011074439885466456	0.05937492911848046	0.04678109381102858	0.05907826062730668	0.012563463086298953	0.011166818385719906	0.07699088866468834	0.044582210517980086
234	0.08834772983982239	0.04572545119640433	0.021656935828151903	0.022533569437596792	0.08469768913206599	0.018962365032329495	0.02078293971743232	0.048755306947113664	0.07413892288524884	0.05624600019838927	0.027423671781009865	0.05146794259781714	0.042268690184520605	0.06490181890919289	0.05304199283727022	0.0509974050228241	0.08793877065715827	0.11011608068114496	0.01038733792538313	0.019609379189123824
235	0.015812044391979124	0.05588365672065949	0.04569376380376038	0.05868405381549328	0.03544361523289131	0.21432607892540959	0.02835757799737085	0.024512701920811376	0.03468882135474983	0.056662699365106185	0.04482927175669835	0.044549610617048735	0.024908143097801243	0.07321755449541467	0.04043690000773108	0.05607198910017057	0.025773306802713596	0.06340333245152015	0.035229484404704595	0.02151539373796557
236	0.07192360909772443	0.07359051053954328	0.041594396632388286	0.0585460806710176	0.006641283270207784	0.02294507396360249	0.036056228019704394	0.042474681896958785	0.09786491408257253	0.05714199347905858	0.08686397589031783	0.057875789544406975	0.0091944700332055	0.0724798033066472	0.033049834548133906	0.05252989258583227	0.04869816869757005	0.03909555488129478	0.07394254535753714	0.017491193502276237
237	0.0760193347019517	0.03556483602261556	0.05057420587603612	0.0507899475510378	0.03318451801474398	0.10400069855860533	0.028489137535196732	0.012239687932956027	0.04498402129550199	0.021409803629143163	0.037596607275645705	0.04159572419452696	0.02485701450611734	0.03548924240504885	0.16244406543741904	0.06493580068543148	0.05856101207975878	0.034665827666807605	0.052858902331227316	0.029739612300228493
238	0.035978923769943084	0.02682741668153466	0.049639129599560745	0.05580688458588853	0.11421694101726901	0.03174835120384006	0.03730306196175526	0.028544052578121308	0.08810427493462585	0.05538498294946329	0.05980262934800904	0.05021158942991185	0.056781580247407745	0.06037115325943241	0.026734273142240483	0.054558579725140624	0.05479575145241841	0.050609871430847074	0.04795134064431591	0.014629212038274653
239	0.05095415499534327	0.18316432984105874	0.024283156286105622	0.07055859735438025	0.03439602102683412	0.03629721036742697	0.025413067117234903	0.03838831127142088	0.020539683242404728	0.008432570227970436	0.062448169998805404	0.045304022029068726	0.07443908098836302	0.034893529742474616	0.023617796250896265	0.07257996152823712	0.07918956631573372	0.0372498981364511	0.03323385196813716	0.04461702131165298
240	0.04680654806615843	0.02902794251043296	0.03806411914583207	0.04088049552657351	0.0283174695115956	0.024466798245490282	0.0393430564163422	0.05990965698413243	0.05624971287646725	0.037624143407674046	0.06311098170603642	0.04696930050867984	0.03790330308785939	0.08608339475013517	0.04056641434100624	0.09159573895432163	0.06087041011068515	0.04624540087828831	0.05324428249432066	0.07272083047796839
241	0.11842893271464197	0.019996457440126368	0.011339894550236136	0.129970576042198	0.06072920783379272	0.033931820860853994	0.026410416339145103	0.11292746301550535	0.054397700766544134	0.021809353736613822	0.06311711327948631	0.04946153369313794	0.030004277913217716	0.010362855136657613	0.029389738372344175	0.04129673620784919	0.043778685401581634	0.055316179272083994	0.04333728201270364	0.04399377541128024
242	0.0392666470703854	0.09613848889396437	0.03812466097124959	0.012094593085258804	0.01599740060074735	0.03127846440485233	0.055736288933336924	0.06626175910210655	0.06222185424171714	0.11057307824993096	0.039272949591810415	0.009851906853355226	0.02405250304354893	0.01656672534386662	0.026560010373547768	0.018604377472005832	0.11156995322881767	0.13801842315674281	0.043005569697592234	0.044804345685163074
243	0.11211335924386397	0.048441773739722895	0.06202529320856592	0.030252169543905177	0.05189013833845245	0.09062792487486389	0.04186901158682322	0.06477043680321948	0.008203136133879385	0.018150861369237117	0.027479732429970642	0.012855540640629682	0.026577972598626008	0.010917172151007204	0.01796897745876246	0.11557835642523849	0.07428068906223935	0.0837541343382471	0.033973028660549846	0.06827029139219569
244	0.050746314653784874	0.06557573986312201	0.02775153974291452	0.07428264463170633	0.01414896299709842	0.059279993163341545	0.039421309205936825	0.04649420496712536	0.03144798798890528	0.03387483497967181	0.05041377847067731	0.09445553598579841	0.023114960610179175	0.052262382155506805	0.01671318902017711	0.018035780577130813	0.08272787142117592	0.09858136212929103	0.008684167913826908	0.11198743952262957
245	0.0413751357840488	0.06250075524112296	0.05266139818197944	0.024763796816914107	0.02162016287620175	0.042852828053930946	0.03074564083895761	0.037099430580139175	0.04484334274246837	0.07459370561291921	0.0425621617077126	0.05985378044962041	0.01974833588550385	0.04175698770607675	0.03308389842149299	0.11321458112422957	0.06133096230351952	0.11540198861820786	0.029443126255900558	0.05054798079905356
246	0.06029124578153934	0.01424134330339222	0.026353780295846223	0.05240042014783894	0.07862294576088984	0.0672856861780977	0.05330942051170646	0.07137920661732215	0.049115238500892285	0.047339654804886035	0.0445222717100292	0.022101408259311534	0.024612377795736978	0.08082710389524848	0.06097817936298555	0.05991386703452917	0.07240518971570549	0.056797692224343214	0.029745419599577418	0.027757548500121784
247	0.03371769712446121	0.21115486487690824	0.025056493766882296	0.06582499380692897	0.04973478741864071	0.06721107996457086	0.05893869619448394	0.05387466619258571	0.025758187426769736	0.021108290461417538	0.03262386244656641	0.029131280507862102	0.04502141071562404	0.02616686902713211	0.0653926756023312	0.028167580119420246	0.02658028105520857	0.02768941800179324	0.07061049097037655	0.03623637432003632
248	0.04087810889684264	0.06192406581663197	0.01977524055546786	0.040051552161144824	0.016304605617042268	0.06023871213432552	0.015298305859943772	0.03020427300524239	0.04442433040030404	0.02100053805271749	0.07197594368796122	0.04669213542064992	0.01603990853161182	0.01371191857526722	0.06584589917606888	0.14279414184343314	0.18235303328250188	0.03615922840143644	0.060457719169186984	0.01387033941221971
249	0.028565046493016596	0.04037103813758342	0.11911610104955414	0.06487115297251665	0.009227236996412995	0.05340100445913946	0.10389675134151069	0.0550641065050919	0.02623866707395005	0.03466583548732366	0.02353633051439408	0.024509465530850417	0.03695101100409523	0.0595254661327621	0.043919181010774785	0.04696883904987895	0.04904359294149557	0.06404231849353359	0.048927870594740075	0.06715898421137564
250	0.06466284050073332	0.017467253624128425	0.05300371897706034	0.04373466153428684	0.012112313037235492	0.130696470221711	0.010566540958739018	0.037549651673617235	0.04528847159769521	0.016733344345160106	0.05330190185600932	0.07701046608344397	0.1589207389238543	0.05159055103690896	0.060178435345288384	0.09385559611454306	0.019604096591518197	0.018844559938339042	0.020394753850246642	0.01448363378948112
251	0.019928486211973847	0.03515435735420885	0.013490354639627165	0.029165035288551234	0.08220631902691647	0.04504590147398143	0.06431923842751364	0.12726931444725065	0.032314032960007615	0.12916641210911783	0.08897992483557873	0.06576968344766414	0.030428505362065136	0.016865502576774223	0.011904538279738032	0.017399529479009752	0.04812627195168935	0.09385081438826597	0.03963070642090934	0.008985071319156624
252	0.06100155874711638	0.04839417480685643	0.04427896682905564	0.04446704636817171	0.03441005866289482	0.02225274943664481	0.048385911741700614	0.031130299768600843	0.06533917667222208	0.06312604500021796	0.045246687583432206	0.06301324216124442	0.04562870761883535	0.06972341454024511	0.06670380880229386	0.04491102872601007	0.0509954770300236	0.06043862401110438	0.03301234406116183	0.057540677432167925
253	0.11975610887505236	0.039710820448168184	0.031234779109384346	0.017169530778992373	0.038465918265899686	0.033712480014847605	0.07264298903435083	0.017210778408278622	0.010710637833378115	0.04119296921357203	0.03911002097026946	0.06584449325859021	0.13679696585904272	0.08581295529162533	0.03317802547434638	0.014498415422997644	0.027784560184238746	0.0731188114124302	0.0700426844423207	0.03200605570221447
254	0.0333525835091373	0.04768327227984307	0.02645858203276148	0.04663593087056334	0.05836387884610298	0.04896576424335015	0.057479532594817126	0.023077439567470708	0.017716321261718453	0.10220907068116061	0.07769892202617985	0.007867399768502597	0.03537036400708722	0.09787515021650241	0.020080640973965752	0.044260264965956454	0.06488516519109967	0.09105870295195362	0.062287041047361574	0.036673972964465666
255	0.12451084943932623	0.029360512510399325	0.025672559317476383	0.04220752160125136	0.16252369815675502	0.048458548884804	0.01631758948994955	0.029704437466514872	0.028556743226689968	0.03430104763171811	0.041474505012213635	0.00644445619793008	0.07699530140293877	0.027885136264193755	0.017511455449220698	0.033142647977933495	0.07838615144576797	0.0877350375671119	0.02741139045790738	0.0614004104998975
256	0.1359774950018629	0.04531053712269669	0.054509507957190284	0.0682542474456266	0.03362766609490061	0.04129565430669237	0.07833102535440485	0.046839709975796374	0.04712275433720894	0.025268362681607526	0.0480283785585161	0.01798383720937181	0.01634511727245568	0.02115794641383528	0.005931455063387306	0.11172079072400841	0.08983432011221965	0.08406932839675799	0.015632655341541617	0.01275921062991906
257	0.05609476541902775	0.041563136032749165	0.05585567899859136	0.037001340669650544	0.019847537110135854	0.03019158124621053	0.0349525793312529	0.04920297254800172	0.030546403788757566	0.03128933631934695	0.0809905749559025	0.07508645732533989	0.01994974787319498	0.016576566404472488	0.043194567577207216	0.08706011396119677	0.1451939740483046	0.036115126212385926	0.04931207491387748	0.05997546526439379
258	0.031234475607834086	0.030104666211264713	0.0251043942116395	0.05200745249502674	0.04042320485653029	0.04971645651079234	0.1790556331642536	0.024087982680976845	0.03582477851653721	0.02805364697545117	0.05228880757326987	0.014667027387848046	0.0179027954990859	0.15111112311212563	0.02352607951019304	0.036544150037977355	0.049056963166512375	0.009924382334960317	0.06644653182053835	0.08291944832718265
259	0.025730452917551987	0.03710385708959569	0.02379179356483013	0.07497468903675358	0.10816967142722661	0.03426472453663378	0.012638096688344732	0.08773866591344885	0.009739536980969564	0.12995929556084185	0.13079787566401463	0.049816963136698304	0.011072451959582572	0.01739154761647212	0.024725161184716075	0.029744050222004183	0.07777757986820467	0.03743503680366454	0.036111264515083084	0.04101728531336302
260	0.014315963013885442	0.02926725097905956	0.01666768820040116	0.03664416419288103	0.10655289254107651	0.06964126173613128	0.08363668021404291	0.07867138834125463	0.05190674983291433	0.14573915943882537	0.04181268589334743	0.01930359408029771	0.03432562935798232	0.031239356544930364	0.013820886602286881	0.0377347213076969	0.03999879477440709	0.07205460218565583	0.02642764793234594	0.05023888283057728
261	0.055614403075953715	0.02088486648283161	0.02993111093396189	0.01833338389541503	0.026070780776203742	0.04959924785381774	0.09051820457478402	0.035511902513775416	0.026807729151635512	0.16192074813078539	0.06476661520794826	0.06805760042070588	0.05726286715955502	0.04683746862032343	0.0203856450881525	0.07194759233035314	0.02122513357100628	0.09398788184781738	0.018946035794853475	0.021390782570120597
262	0.015306245881319529	0.01064189485436767	0.05264150337496603	0.058327090238547485	0.06172560539306066	0.024947703186634966	0.09932178388427217	0.051688735168339814	0.054449658754346465	0.02356495825503651	0.04233290539055025	0.18604155154098356	0.0411540070203949	0.032019001023780115	0.012035129386726916	0.05045095196289821	0.030284392050964233	0.0541359435311723	0.05383374674061242	0.04509719236102581
263	0.040196268629362056	0.03054358080909371	0.01981661564347107	0.0408922828147357	0.015975672374762235	0.14089902474021587	0.03050100623537507	0.01777301581741923	0.021701394785221876	0.09197274111558829	0.04634231709494901	0.07992782138199774	0.03349044502146558	0.13254785902980684	0.05270264633576014	0.07889927493956884	0.022639441617894284	0.031757077918249256	0.01657911165325004	0.054842402041813135
264	0.0193352564885973	0.03848134276117744	0.04584469824548667	0.023891554907481505	0.03414034358458835	0.01572387476202187	0.027133633531652983	0.03769252275925996	0.05873330704404933	0.08386549942420465	0.023235004583299343	0.031203046677621752	0.0456144963111214	0.03841874312044105	0.04560148136295516	0.16967395399542992	0.14202254948022924	0.06055161409613581	0.02198465963561355	0.0368524172286327
265	0.02428036588313607	0.044452149479038174	0.021798164730668985	0.028721747029547908	0.05302159392124112	0.023872369026153653	0.07062602052407294	0.05955997240850327	0.04047111737514781	0.07714162649517416	0.04571796574536092	0.03909688875598857	0.03700563628290368	0.050457254580676396	0.06840776560276267	0.03027876394266829	0.0639579778399126	0.11421100233388545	0.06138324382225957	0.04553837422089778
266	0.08039210601348608	0.03816537839608181	0.08213317870913059	0.0803741298344305	0.05946234576128119	0.05545362006343469	0.06151661449119966	0.06415570594747397	0.02235495132805955	0.04490460475620537	0.027320067475188614	0.07247388589485104	0.008691410097975754	0.03704019087167319	0.024555671745222846	0.0506265522437536	0.09772687332190227	0.054388727468978985	0.005456973167282976	0.032807012412387294
267	0.046234525174044215	0.044552323358185916	0.0182576272299871	0.06200465722951987	0.0479321483836629	0.02919427478981096	0.03934791759472397	0.034403961958799974	0.04795054759366559	0.06459884652146974	0.10532496516130227	0.04079534848395053	0.048599553948629456	0.04855402102310315	0.07504350749112398	0.02831720785823266	0.051749449092884106	0.05987905617613542	0.025219463509299486	0.08204059742146869
268	0.06831840033871812	0.03288756122436729	0.049464655391845316	0.0793213294028438	0.044828192053457484	0.0552229287274321	0.026347287543094632	0.038450238549599655	0.03208551486785005	0.07423892998019134	0.055148443073278305	0.05118975275275476	0.027485268138093898	0.029989477879078703	0.05418205246829281	0.043350051964156	0.06848174641328163	0.057605876053138196	0.0683358882929892	0.04306640488553671
269	0.047609136335231485	0.03640201673756878	0.05142214863511183	0.05411065252019863	0.11323988945713372	0.06532520290693951	0.06892041393399746	0.016271072041474155	0.0443029035082971	0.02037389872244503	0.050725290398318176	0.05657393535365086	0.023054966393883082	0.09455466351180945	0.027889288703093894	0.044418017528578525	0.028163736445377747	0.08701532418136727	0.03981412950958086	0.02981331317594245
270	0.10698522595171776	0.04936761361976984	0.049198197908053326	0.03869181653378079	0.026888654059107158	0.029275920476953064	0.10496866982527045	0.07493882652955983	0.06906840492598619	0.04397662473243303	0.08360312532164874	0.036752089438442014	0.053136017101113694	0.033612666602671	0.013740460442495652	0.021628723037166484	0.08911194803736255	0.06310218857017962	0.005961528900095545	0.005991297986193298
271	0.034571736443274784	0.045294264412961846	0.01483821900030302	0.11214944140023052	0.05701232488274951	0.03032999763844964	0.04980284928414888	0.03276868078338715	0.06894121228199242	0.031095074589167365	0.07018290034895416	0.03736484273397113	0.006329806299554489	0.07444536275609116	0.054556984644012436	0.036163711356632725	0.05983664087293995	0.06268109712171788	0.0602299417844647	0.06140491136499628
272	0.047772731122976315	0.05917757744379959	0.06709280748099188	0.026332029712809617	0.06829468715576863	0.017821062457469335	0.03374985659239463	0.11618868229190805	0.00665302802249749	0.13686305958382816	0.05855303579811515	0.019817768449128137	0.027297526642777712	0.010114189576425896	0.032772877963561035	0.023679848874168675	0.06093254306346204	0.11591722595214268	0.024064546435998244	0.046904915379776736
273	0.15919546233332316	0.03656480804975845	0.02766031455415573	0.06061381668550142	0.05838948950969157	0.0288853003536985	0.03402284305981383	0.03886752841625214	0.05887701790219521	0.08134448858357722	0.06431499794911213	0.01858170524319169	0.007302783861223374	0.05034385818241591	0.07084544261969118	0.04435209939463301	0.0638572096603822	0.02747543288761787	0.0055942763672036395	0.0629111243865618
274	0.12890972212948715	0.06120401129572621	0.014272828648144976	0.027797018093362647	0.03138127470089251	0.10036181318616479	0.055133689374782364	0.039600283680020845	0.01937120905549316	0.02847458534763764	0.018259532864712175	0.019542788139088513	0.05854472794158687	0.015837007730038946	0.025061252163198385	0.07909480443240545	0.05106197643941749	0.10899677516040807	0.07785275626639516	0.039241943351036694
275	0.03703956493898281	0.025434028372747376	0.0999822611261434	0.06040806903196176	0.02880512142737113	0.04235497082239879	0.031106385804034988	0.1265469925672887	0.010408706822303429	0.03491525908644595	0.044896485818313556	0.049856630793717195	0.058901475524733064	0.039892033454639514	0.03816368934707364	0.05213078830612152	0.024774709423134908	0.053621747451035456	0.09684807426292605	0.043913005618626745
276	0.055768931271348285	0.1205979329831263	0.04814849823693849	0.1538489247733558	0.01284459274238826	0.05420075422965391	0.027058952119777685	0.018291570047706877	0.01766219071932275	0.04791098187760418	0.05156625914218167	0.060176882990645775	0.01753712827896523	0.04153267004906086	0.046203132910328217	0.040575105478074545	0.057328849322534736	0.03771375025561125	0.06627213985191413	0.024760752719461092
277	0.029900886297267913	0.02032995815179413	0.019509194057534457	0.006828108792405733	0.11655481236347441	0.01875580709163229	0.03322657540781621	0.09995690994924954	0.0780060264297179	0.07320252951794501	0.030268723819733025	0.028514184982175915	0.05915109786379827	0.010783821714375029	0.0226510878746468	0.023669290651065274	0.04268359781263903	0.08792549521787116	0.11073636914906078	0.08734552285579711
278	0.07857504574893123	0.02246522974249871	0.05474306889280041	0.045347904734447844	0.05012242043300453	0.04911437962994135	0.04364883359729548	0.07744946879354007	0.05072701058129316	0.04109472645687335	0.04326446869919577	0.06143262261668999	0.019322503390424843	0.06755775651850146	0.04100579719832823	0.014827783970379716	0.05152037883338737	0.056076351186820306	0.06148890366953267	0.07021534530611354
279	0.04487194832392039	0.035894726695757787	0.11168296110768045	0.08846303556423654	0.03608347143644764	0.014547549416650776	0.04256742502481524	0.04989154919144498	0.03657922268925628	0.05408068164168269	0.01986743675295904	0.1146289634066846	0.03314106490386437	0.0848199979862904	0.032737490871039554	0.08217337229008449	0.012565053581590106	0.03341897058142474	0.054158399274843984	0.01782667925932594
280	0.029255946510941135	0.07085237977647756	0.04989176763901755	0.05818503348348886	0.040729311874704584	0.017015857616628688	0.03199017378128456	0.03157371060576768	0.03385533636440148	0.04738709800363713	0.06169331473689491	0.15734328618632135	0.03600686160489657	0.07310283722273109	0.016258452970635478	0.05176386855374929	0.030309448868681227	0.03683415388984709	0.09054991939685342	0.03540124091304033
281	0.08614403308436865	0.024148801695349817	0.046552008216603886	0.03825574409792336	0.07837242488095143	0.06021061054687707	0.0308448563881986	0.06290180389168301	0.022020005262725083	0.09148337439486777	0.058744287031100996	0.08195675805435063	0.010131101119048478	0.017666836682470124	0.01919236563341191	0.06240150005241643	0.022454469454717692	0.06821071342569511	0.04201801925938671	0.07629028682785327
282	0.04037501606368542	0.045785274877342706	0.06713566325005958	0.08582798046722635	0.03565389896841132	0.048443499999851106	0.031552662263103805	0.02000360615529113	0.09362721874867178	0.04058884827197272	0.08921706664612834	0.0770421431133664	0.010485018996962404	0.045554651412459825	0.0889580291793588	0.022827605470074754	0.012859610370629887	0.03611812254475757	0.07268951437130826	0.0352545688293379
283	0.030588485150781924	0.037118012268168805	0.059663533407762544	0.02469685156418108	0.01540484258900796	0.04066436331067844	0.08442333318185981	0.04072202045775158	0.07947457955050018	0.03455054033275874	0.03925454621545853	0.15783788831383722	0.02087265757365467	0.048261972874276055	0.017887370124547632	0.08831329624664075	0.05767848571050071	0.06066249370717926	0.04055777904545879	0.02136694837499529
284	0.03390643118681758	0.04551460494220632	0.067925013304428	0.03954156188891119	0.0484551299914413	0.018328397061116056	0.009659532703895945	0.13951944069075295	0.06011433051844567	0.1334161347027533	0.09304210988135364	0.026457101991966596	0.017393480226304575	0.01504807870000781	0.020332777012060224	0.023941199941500752	0.027564404044470952	0.0536903889485029	0.07791733477863497	0.04823254748442931
285	0.023257135058879122	0.006496330214832255	0.0429105530157631	0.03560972802175287	0.06318479616284833	0.04562337785620996	0.10328521416738244	0.13493186616705113	0.023366232100874084	0.06802264898382328	0.05535851115758698	0.02019069735594165	0.01100480889450384	0.024003187778763455	0.018237203983038987	0.017029109475051065	0.01452938796007066	0.07095961411647632	0.10423535288005614	0.11776424464909437
286	0.054197650495820586	0.043347108403774516	0.04524686691565809	0.02824700167425803	0.041840279370095615	0.03531402391793775	0.06301935057925381	0.0841029059082412	0.02583182336452997	0.04101151106910288	0.06892751512982882	0.02989273672988156	0.04086010189866752	0.016473846044122446	0.042600023893435854	0.03160014232845948	0.043460659223328056	0.16904729177655126	0.04789748333377778	0.04708167794327476
287	0.030729979236691775	0.02505085967766567	0.040891129048850505	0.02271617866213702	0.049252852240641375	0.04749520996635446	0.05837333860870163	0.031754049395234844	0.03978975540214957	0.03018164090374503	0.09151311001477774	0.13290707926882958	0.015347476551593334	0.06737210345168942	0.02770204262316488	0.045500324900341005	0.07665146041773713	0.03316030081097734	0.08307963992840611	0.0505314688903116
288	0.04676820835303844	0.03373867818240654	0.045786826427994864	0.026064528805456122	0.09191021882419838	0.044721226743075194	0.03204267941734267	0.03449697972044629	0.035067953144278435	0.15616493654630856	0.07856508557666818	0.02512075516974958	0.05115322135666202	0.08762062964763252	0.048030530400200534	0.025290352583269587	0.00722827932130944	0.03638376345951664	0.03857078149290058	0.0552743648275454
289	0.0490295023986096	0.020831694260827784	0.07910254785847494	0.03905540010648443	0.0768060953459955	0.05151495473200565	0.031442499691397716	0.05131557325963648	0.03027614716592151	0.05210973784686702	0.1041882936390143	0.046012965695151765	0.05553092624813047	0.04431311899433377	0.028858184369936975	0.053811726588994475	0.06578866746674844	0.041435964744050736	0.02780723557037514	0.050768764017043284
290	0.03735935555454367	0.04071978991402272	0.051801406564439115	0.08090140218028312	0.04695735775905862	0.04373871356129331	0.10999445137290334	0.0544554297597693	0.05074451743092545	0.04766322507802284	0.036539484957365996	0.02805981073266622	0.01041176002149805	0.06898696336114905	0.03481072385791921	0.06744942566367085	0.053350836418380246	0.02914006788606523	0.07901431727352322	0.02790096065250045
291	0.044713392402548215	0.025134748232366517	0.017339442649685774	0.10144213234333818	0.08496968845422119	0.05232485017007445	0.031071545299681407	0.020776420675861933	0.03525823471680734	0.08642904807943345	0.06896479332646158	0.020115128318357614	0.0814649395298338	0.02339543328525442	0.03417800919634067	0.03636863287476561	0.05098274095285793	0.06088780272979484	0.032006547758122346	0.09217646900419275
292	0.034831248428880135	0.026742175307038218	0.04804444689590312	0.037900558689051345	0.038442889190417065	0.014056038091118824	0.0582084288955071	0.10141159436426532	0.03519272919230719	0.10356186817375615	0.05763895897438553	0.04856970909489812	0.03009128579717248	0.03144781365611705	0.019342034606159946	0.02177352157650513	0.052578907211037355	0.17209140227860548	0.05290928714862715	0.015165102428247264
293	0.06654058563710628	0.030302330032599127	0.045874866368278686	0.041737933279679854	0.0629255667046669	0.039870406309341314	0.05033972890262111	0.03800135273369839	0.023589017604888577	0.04671320767187534	0.07999032988016576	0.08774519098493626	0.03575895611657574	0.04888555998975772	0.05710797395769929	0.05305634542258049	0.05250052322689309	0.04185963658656214	0.027703259931927484	0.06949722865814646
294	0.03695590469194508	0.06607427492149284	0.03236555487094704	0.03659749469890427	0.027526226578116507	0.04323621647627804	0.0269592723103267	0.14057485539698622	0.02861289666272283	0.09571572008446011	0.05804477976464342	0.030084217269027068	0.029090376344307476	0.035385182782779245	0.023050851570549143	0.03960624590411083	0.06295561204295021	0.10119956174511753	0.03882203701208856	0.04714271887224686
295	0.07513939184664471	0.0334519100013813	0.05225449274780467	0.07206259946455688	0.0641773316184594	0.05359214003092742	0.04732794044676654	0.06116255333641618	0.02525082672641645	0.024755182036798648	0.06491913167824093	0.054857900561202884	0.014662512462731371	0.04131985162782574	0.05871812342270979	0.04653054970385852	0.07235048999813413	0.053829041964381465	0.03138101687100447	0.052257013453738475
296	0.0409663056644117	0.2223234042669923	0.01940141584229305	0.03956073334416259	0.05678873327653862	0.021002321924284577	0.06167727074992549	0.036874017815490774	0.05299758048620149	0.0674747500653678	0.03812766095862273	0.025562020396150534	0.04884662157333828	0.04157906872705846	0.051158313742175936	0.013713127641818847	0.05966700744878615	0.034902235885588245	0.03911847932540843	0.028258930865383922
297	0.04010559809748687	0.06192035882698707	0.06192168123119641	0.022652211561232618	0.07455442831750997	0.05047839351792228	0.08344415262967579	0.07470193011895851	0.038073761818245566	0.046361438160815484	0.07792383060569964	0.027722766587968236	0.017538207145864796	0.09210811280174741	0.027189753918638405	0.01095327127778451	0.0264813389644384	0.025951773902883765	0.05374049712906434	0.08617649338587995
298	0.0311875034965606	0.024618902232115138	0.03167460580271172	0.07187041830187044	0.03185692675396342	0.041550059074551005	0.01619800938609445	0.04355161556544554	0.053002497014913205	0.022726499052038808	0.023198664605404422	0.03662600814849442	0.04815567998533709	0.05695816658720557	0.22849998131123694	0.02449062129531587	0.05402472895654474	0.06737325470580399	0.05870326114649645	0.033732596577896165
299	0.052447691730497396	0.039749521477380194	0.06385857247949749	0.056052289122874126	0.08503205559162591	0.037921503275501534	0.04716913435549473	0.014899101422742934	0.05308489352100717	0.03674155468247889	0.038946629272832864	0.04040647245351531	0.09354288530333812	0.03877105960292139	0.042119736774215225	0.046211886822579824	0.05338429602373494	0.10068133795064808	0.031092593976010583	0.027886784161103306
300	0.021990707396094232	0.04834240419573273	0.05180799366819798	0.033697685413893126	0.14010587155498758	0.04926704368080086	0.08141482445849241	0.015620399816708697	0.0529757348953205	0.016069726114952543	0.06379991707662393	0.07070607670965816	0.01997480377038319	0.05637538095810554	0.05876921695962395	0.04927933107650506	0.06336419008151487	0.012788358414476196	0.05075079888346061	0.04289953487446779
301	0.018246316869193965	0.0447239612340443	0.058159558030949486	0.08046063230888534	0.025125539195533782	0.03959325340978744	0.03857940918400203	0.03591647637074686	0.04286415095029787	0.03480679642381151	0.015300512179181325	0.14304335918057418	0.023290933713322578	0.030437711771989957	0.06904809917597651	0.07167921306657322	0.052480781910469454	0.0715781317181688	0.01941291987105744	0.08525224343543394
302	0.07290928096181108	0.026956541220968057	0.050052888937833384	0.033840439024401064	0.03661055800384383	0.040345483390114054	0.022561845254332708	0.00958223721400968	0.03290805716176717	0.029901747137925976	0.10911776072748855	0.07323612536172266	0.01814169899462415	0.15321027431288553	0.013645831234000821	0.06290046163752809	0.029276428415325267	0.036975371153708435	0.1081554590435574	0.03967151081215209
303	0.03955686466866431	0.023679737400857784	0.026738312797003193	0.02927292674539018	0.02053060518971493	0.026832732705116717	0.06186064829697107	0.05835261258407065	0.057271185529211024	0.05992334846240289	0.06051333895142157	0.019549111437474443	0.03275659026507027	0.10173270194408131	0.0568251689674722	0.06935476921542857	0.10503668309612085	0.07351366738399286	0.022379343985956184	0.05431965037357902
304	0.068235348192385	0.025275997239048276	0.009438766288385136	0.035767642380555395	0.11618981462739789	0.012664539543107102	0.01942429716833967	0.041108065013960436	0.06348200149839026	0.05288455978376489	0.038935556258991	0.05260096777914226	0.014455968425716356	0.07251781884871103	0.08051695006719109	0.037911099088469964	0.008619387673376652	0.11981090317043593	0.03133189470271609	0.09882842224991559
305	0.052572873860710856	0.023522266285438412	0.02462403637046985	0.08234223186851687	0.0889815521391745	0.033145462577600066	0.05903848817193158	0.0735879560787598	0.05828145345559859	0.08741825346097701	0.04442235313110332	0.049606229782718676	0.016932086618308428	0.05044029995798319	0.034546734097074344	0.04761023295516333	0.03950621498643051	0.07252598844056794	0.03693961613668115	0.02395566962479156
306	0.07735344943624828	0.03042083264987703	0.04414696871384642	0.05973374971554915	0.05723900036205848	0.04680901906149103	0.0378434909366537	0.08245488381576142	0.023792038263138204	0.057755528116255006	0.06677802702840996	0.028564791418029666	0.06903513615951008	0.048044131980570545	0.024988071867327325	0.06476665731432227	0.06453508318931489	0.023972937612217953	0.030719738768486566	0.061046463590932
307	0.04618610366306807	0.05736726029353075	0.016963557620957262	0.06129759002554053	0.10239691104853996	0.04003232594651577	0.013868849202116184	0.09347605931922856	0.004783662419009204	0.07212894372056021	0.062184142985470155	0.007255823338270545	0.044882924460809284	0.10016575335523271	0.021761459928034525	0.014175182363895953	0.030624647262401807	0.13309260468768333	0.047148284472210665	0.030207913886924564
308	0.03645049640985177	0.040863475986142796	0.04077484748422299	0.04987880994199554	0.07680793059249923	0.03424540147029636	0.06350600741212022	0.025367533995579283	0.018072600022142015	0.050962169992339844	0.07801834186279698	0.07134976151669534	0.05130556786397451	0.0182670111428762	0.012736258098289835	0.06769937150555173	0.012820105466692948	0.12627684258076957	0.05458548700841135	0.07001197964675145
309	0.03147095156359123	0.047605246410740765	0.015997395488582356	0.045735894080602045	0.10070495916800302	0.04873545524877916	0.01873040913665189	0.06361072136136982	0.051053805546603624	0.15702775609631303	0.08431331487236936	0.04860806963758487	0.037327763341602066	0.027455158780182943	0.021327699156168715	0.027217782230407984	0.031762727350764325	0.07624814058466896	0.036377694403482666	0.02868905554153118
312	0.03626026096834928	0.04429499982427902	0.015040050808584402	0.03777003984646927	0.10218984713353349	0.06774843146512512	0.04427234086829422	0.06506276527567423	0.013632632379047967	0.07213705836468955	0.05417951955715873	0.08535597783769747	0.008536048365006597	0.07211153505901376	0.02384977265357516	0.03987937678867895	0.03449838060039467	0.02733910603504944	0.09557253821328832	0.06026931795609034
313	0.094760812386749	0.09188603610893768	0.011507536172943833	0.04173589926837823	0.06912796369578865	0.10173802684398518	0.056159559640128864	0.04218059934821253	0.035561869386828024	0.028630304164509818	0.047090796024924934	0.020252572907251232	0.13039681075658047	0.026280489430734265	0.018470628650665302	0.023234309435888032	0.012228814385953333	0.07209593158027043	0.030241130418879436	0.046419909392390796
314	0.04331567664706149	0.03260295738756581	0.01357438378952153	0.04846404654102787	0.07932314484170223	0.11248919902271702	0.06283853533276594	0.022307820042868128	0.05236376403539492	0.05386498136359072	0.054517392630165286	0.0909283497960587	0.012370246990786163	0.07780124155535054	0.04144711554345767	0.07168187108222772	0.025262513060404144	0.00815347256028291	0.07462174393292129	0.022071543844129946
315	0.09064841837934166	0.03277891818149298	0.03939676333630146	0.07074991056158057	0.05125649443943022	0.04035013880125744	0.028373689217176007	0.011174641343872587	0.05193530183517516	0.028446683192827345	0.10082515299049008	0.01570906878035096	0.018874726615899774	0.08697769383517605	0.10843349832785575	0.05214938137424651	0.07560715504172737	0.032060099504663125	0.023827209034333448	0.040425055206801515
316	0.06090649074330089	0.022620456865780677	0.03341817423740577	0.026180125313049776	0.01292900026716683	0.01649107054364014	0.05964369825697386	0.07585387660856226	0.0373731644893878	0.05915693964393275	0.03249695198442966	0.06759516665960552	0.06087680710354737	0.0473755797072855	0.06664703476114135	0.03181678628628609	0.06482638536306261	0.10185373184406216	0.04994177000639316	0.07199678931498582
317	0.033377595160695044	0.05122811789030145	0.058313408121810587	0.08018847488933091	0.15683901474342554	0.04223320092465943	0.013291959582405664	0.021975370050097462	0.052897080917898597	0.015564184266509528	0.00808752432472956	0.03607332000631678	0.029172276029704493	0.030020096641523043	0.021135846016163827	0.03852367780412397	0.04178115428222164	0.04690614565554965	0.07815480643366696	0.14423674625886584
317a	0.061609022138825686	0.0516640382343912	0.01259411242379812	0.02913433928831542	0.09382679494682118	0.021716493314499284	0.06880251983853541	0.07233840222506667	0.027859693834273027	0.03577614921366823	0.07868088453341886	0.012937542375333101	0.025480236893468455	0.07292465437206413	0.02006736159242599	0.036938491334173054	0.030328014514005953	0.06104780622979451	0.09090700600385082	0.09536643669327091
318	0.07936017587442354	0.015369533755090288	0.017763261164262245	0.02037109605971275	0.03714042186266909	0.04079521902008195	0.07372705082776836	0.04109255899681039	0.01450540144291499	0.03516830506705974	0.08720907555034241	0.012473481078243592	0.0261071900731921	0.05512682471130139	0.023572608634451656	0.08662102204545648	0.0769161497803262	0.0800326170895275	0.09079212204815383	0.0858558849182115
319	0.047720661417560414	0.03749667503111615	0.008554190726202919	0.01165599916816418	0.04416307690516553	0.010045121967011723	0.059563478479614074	0.11000917264629442	0.022686624800740077	0.05067445728394645	0.12526073682816014	0.03224594411581382	0.008760174620974044	0.0759016358600394	0.11255796650877731	0.06306838697495205	0.06901303159915675	0.02316628385832673	0.059318308630990475	0.028138072576993346
320	0.09853570971604908	0.004495523687623999	0.0640455070414517	0.06662786814073376	0.0741495784929508	0.08967519070850019	0.07002171305892962	0.0435627604053819	0.039571649686676764	0.02115098057666865	0.04997794014444945	0.026544189112339148	0.019933478476851566	0.11026925913714972	0.023516704379914648	0.040874153034522666	0.044000354424259126	0.044755737117559265	0.01691969310291158	0.05137200955507635
321	0.035578249717329334	0.015243507548017713	0.03243134531022538	0.07200087882228338	0.038370236237839174	0.06679342217772544	0.10276429132231439	0.03998876767850348	0.08181034257023502	0.03717860743428339	0.02444212598788481	0.07072177789253088	0.018851831430347906	0.04408278145023909	0.058291781341211185	0.028895565611992902	0.07726030761653746	0.03553329521998662	0.04394874459392448	0.07581214003658794
322	0.013022587630061696	0.050764866032529825	0.01078848010169139	0.02484119451247035	0.07423286110561877	0.03394818787092938	0.022665105530537976	0.13559066808503661	0.026326598536200174	0.10638031566954362	0.05020205940295499	0.035509460950275934	0.04563067093532206	0.009227214239511118	0.03759717139237497	0.044773616522642855	0.016003318659826675	0.14487502350584533	0.06343571785139211	0.054184881465234126
323	0.05400416117930645	0.03503159790439876	0.013228141704732821	0.022385101156093906	0.03610100692852233	0.020659039801720173	0.1298071386404832	0.08829201125636191	0.024606251238582438	0.09226518809876137	0.060398221245564175	0.030857629632351204	0.026149717176702076	0.03480294340555363	0.03671386573597814	0.07523978480366843	0.04584851192793963	0.05563995128495134	0.06794366793454458	0.0500260689437834
324	0.026062224153016882	0.024150401022939666	0.05408812548534902	0.05157524689231168	0.04310724610037858	0.18664020874904103	0.036162860917023906	0.046331459363308077	0.05080033977526395	0.01998604240990863	0.03574536434472438	0.09276738263071808	0.013663885915304314	0.06210401949334485	0.04390209513771727	0.054506998238112565	0.04590433143695756	0.03398176296452667	0.022614600950406606	0.05590540401964631
325	0.03735941307859013	0.02636156694402299	0.07285819395241258	0.05476064981542052	0.03476363272036015	0.05252817549016115	0.037550553211083595	0.04116023742847605	0.046090345917144455	0.030362006803122482	0.04037020976927419	0.022197887557351113	0.11808246190855834	0.10070514608878091	0.05184957299787725	0.04107858794473642	0.03995764170947954	0.060662343508085345	0.03472097999438194	0.05658039316068088
326	0.05013540948209248	0.009376109366334432	0.053125711838066345	0.0340782404266631	0.08963430652652997	0.044560589236244	0.04645866932370802	0.12759560396566452	0.03596340986598577	0.03945432593433863	0.0804427816565906	0.027717256595434753	0.08476905031320771	0.021950044353844782	0.02243226395323964	0.04329743021966557	0.027554861175001156	0.09576994140377779	0.02260420623282294	0.04307978813078776
327	0.05574031873197821	0.0519204728569452	0.026853865199285207	0.025289567160213824	0.031196769639192507	0.056379145496582364	0.09427359679062154	0.022633153855747584	0.11907233158489255	0.031207049303668664	0.054648795582961374	0.012022100922339176	0.02921956198131279	0.03935386465519737	0.15474601712066824	0.054951103110041005	0.05479221931191314	0.02218549208250504	0.036082908612208545	0.027431666001725665
328	0.03553823587535081	0.08798621049489068	0.04298692744828511	0.06306082248910046	0.019061484966363552	0.038564204411910066	0.07162858667292205	0.05949211751485421	0.02648997286661864	0.048831920950515986	0.0873771259947869	0.03162585493026018	0.014983550761753537	0.056794995029724245	0.07269898708789627	0.0668396746468583	0.05486011445725803	0.0365474945559141	0.03800482283892335	0.046626896005813545
329	0.15137666609414982	0.06366441653241717	0.018986990224750307	0.015800388060247274	0.009989008978496758	0.053027576367065475	0.014636268223458763	0.03094906198284287	0.031596193213460334	0.017371462664644337	0.07662769820119537	0.042263368545158525	0.028691053411942308	0.04928857303264456	0.07060397762164927	0.09241059470038497	0.09582707941721237	0.04900874846637841	0.05359568866552436	0.03428518559637672
330	0.02141211499625116	0.08959420848234881	0.011082817440069625	0.11201969712765772	0.08638418344668794	0.012151071632430297	0.07067870937894963	0.017673044383066626	0.031431841375390596	0.043495670782062755	0.036014314325578604	0.03563595663061958	0.010128563762692331	0.04473899780080467	0.068408101139609	0.09727035930785968	0.05395422843069598	0.08421604796544806	0.030998894323828127	0.042711177267948826
331	0.031769154720704115	0.19231268099541415	0.0609173065072665	0.03232303226470084	0.045079900631679395	0.03757746998646687	0.020630189112313662	0.026965632657168937	0.04764650921661264	0.06529039658424897	0.03929853652429373	0.02888376492716884	0.020615005018627057	0.06562968123340358	0.026204960394476718	0.017245598312221937	0.03784955389099013	0.030128109169176565	0.1174615676691277	0.056170950183937654
332	0.07436300356208186	0.06710558431379486	0.04840119602565408	0.02123008895849034	0.017176310876697156	0.019465200199184053	0.08217841733120934	0.06508155829897597	0.0442797789199956	0.05766773564094667	0.07781568388101169	0.0758762613931097	0.00895309422263523	0.0497229441718682	0.02855110261873927	0.04434345977218095	0.022069376484628252	0.05516559220282214	0.08217506916342332	0.0583785419625513
333	0.03248613519859041	0.0550882525854414	0.03632850276611881	0.02334083434800526	0.02377384811011452	0.021108776512768542	0.027707948039044732	0.045845367442887114	0.035743822813650725	0.09561911513126446	0.1247689401115635	0.054676456018775174	0.03306831068676503	0.03334404482046731	0.044642946795999075	0.03422729571578885	0.06792666867204905	0.181362346330164	0.01051113068480907	0.01842925721573298
334	0.06354271928514435	0.04109795792440231	0.06580977560073936	0.054303934317946854	0.012854655992886918	0.06834838329101325	0.020868539007358626	0.034004624976550546	0.02938381167871044	0.04196081819897838	0.03307546649777627	0.06483528995762135	0.05173199684275241	0.06333146280576127	0.0389037368612868	0.12186385167827048	0.09766775521480388	0.02446765606511458	0.030845489046417828	0.04110207475646414
335	0.048117343322985597	0.04611086037633474	0.05110432398887438	0.06539351346937455	0.08250344675301564	0.047725503371818204	0.04883877094847719	0.050820319783494765	0.05023082660723633	0.03223279901404074	0.01994162357178235	0.02407450291791772	0.01242995174406657	0.07699991161627477	0.07065382708862358	0.053586514425243675	0.040637396292567074	0.04611983703922926	0.08880931298375533	0.04366941468488753
336	0.03280055952326343	0.06754445022261354	0.03632810781821061	0.03075524733361416	0.10430658030751722	0.08775786481651728	0.030567276015387897	0.021021601428946577	0.053738894169983585	0.04726003815434583	0.03925867873386839	0.0603926699302624	0.0493777950554724	0.03330115654805907	0.06553590712101266	0.03607553269632053	0.056429437727659	0.08270401474902792	0.010120766466209435	0.05472342118170801
337	0.041331642934044475	0.05225684317995517	0.033262732828697704	0.06974762403576364	0.041040853504332814	0.05312246615170503	0.06013884313454607	0.05050214963125983	0.01973182026791149	0.046141492705387956	0.05166004106998092	0.05076109033306125	0.014258292014064198	0.04108367421546442	0.0479879835864429	0.07790728646428689	0.05628353536039715	0.10260045933980007	0.058416984260157075	0.031764184982740924
338	0.029365395161215616	0.040779664028242	0.06806190990604037	0.06339939265421868	0.03815064497570604	0.025412709326559094	0.04520776506737259	0.051367017693938796	0.032811546228350585	0.03914997419936915	0.08932930583232747	0.04842007128485703	0.037407072062522785	0.012728369326227713	0.023019532478359063	0.0586602248572039	0.01900895957293905	0.03796960103883124	0.18851196395344755	0.05123888035227128
339	0.05991392019647185	0.07548261930497233	0.051738018207362554	0.05293618751626779	0.08346854838003435	0.05850560573885373	0.04194830917590076	0.03888434126456108	0.13186748644420132	0.027214504488420995	0.005439476639370789	0.03874630449692789	0.010035712438400766	0.04597641764164824	0.040061212105892155	0.051935770892879485	0.0498065554940512	0.02274397098968078	0.07852911935434521	0.0347659192297567
340	0.044355292716106144	0.028250032959969917	0.04805347831066935	0.04200787991860659	0.049912107109597696	0.05105079595606374	0.0846343658906114	0.02992880711159473	0.024138184744924795	0.07217867947168935	0.04357858152993664	0.047601607816141187	0.05611638272497457	0.03946494522703649	0.05286110054623442	0.05573930114844361	0.057364591751360695	0.04933093497293715	0.05813516390124898	0.06529776619185253
341	0.06336683846584558	0.05459436143809694	0.02443608094640333	0.05607378375132301	0.011918793308824081	0.05609166751255268	0.02667111531735759	0.1021595507357212	0.04333756500091449	0.0527689840314506	0.12588321404014408	0.017511796238569827	0.004931841414786574	0.06255849431103641	0.04416354595944691	0.11695491874930326	0.06058923556310223	0.04087918144978912	0.014848249906283298	0.020260781859048792
342	0.022143742509589934	0.04641624140138852	0.07462899873475239	0.025189160314123858	0.029150220690742572	0.020558007974711575	0.07058320272745962	0.10116893991605715	0.055923762664747655	0.1247114439929694	0.09718436404837065	0.03787494667632083	0.022530912380294785	0.032080114159473046	0.026075672704564488	0.029905006096839406	0.043103496586824476	0.06935129994812449	0.02547083455226755	0.04594963192037763
343	0.029671160083590484	0.06349848628492101	0.029530039773917695	0.05402319575078735	0.04860335908042282	0.0503032797757801	0.049033178428271845	0.053292328914458634	0.05209647837042728	0.05122804642281226	0.033563908084847105	0.06749564686123535	0.01188766311232551	0.06159039126586784	0.06317606861335137	0.0384988542099814	0.05689734209395308	0.037909286132062285	0.09065383809649755	0.05704744864448901
344	0.09730447577821764	0.01615768274671211	0.04076097165493629	0.06955244122740367	0.08312657258205083	0.028878597330985366	0.06291565854609933	0.0303579451710307	0.06094120829931187	0.08688224575399797	0.04877997507943619	0.07010603879142686	0.010461626360453027	0.03169252077059311	0.03086402480444169	0.04116695988084837	0.05899762886605281	0.07123766399629691	0.024865984525025503	0.03494977783467972
345	0.055787276059359854	0.06876024352688212	0.07827422227503512	0.017502695080280527	0.015894700238753025	0.022867615474130264	0.09150119463283149	0.037291330188636757	0.04050376962534722	0.10673450637509768	0.06275642650429693	0.04507983719810743	0.02625711079381827	0.033634242876326416	0.01843494654723209	0.043941119815076785	0.07115959407963844	0.12333011628418408	0.018843780175012485	0.021445272249953035
346	0.09811251985270754	0.03415270235945679	0.03188579275921515	0.02884264459034278	0.038823675775521115	0.05916435635205372	0.05744790608772603	0.038948511892683495	0.04167145427937313	0.05012757410635422	0.07120704454743028	0.02033009553063049	0.03038029024959109	0.03450668734323754	0.017575932621076908	0.07211483931974665	0.04213139448318124	0.08386729129060205	0.08606255624542657	0.06264673031364323
347	0.046839671436737056	0.04617434860560478	0.057366491897477986	0.05003051871487346	0.05386034155944202	0.04273198011799744	0.05127513779586725	0.07061642978405139	0.03379718441950361	0.06925433933917252	0.03445126719585942	0.06407140676033878	0.012665840095222588	0.036249115466300975	0.054967621930767485	0.05196233533534594	0.07295461165503718	0.04204951855862649	0.07085750460469135	0.03782433472708229
348	0.07863051557686833	0.0514447143035791	0.02648796103698918	0.049500498483870774	0.04407286254450841	0.03623774403751022	0.03438749615843962	0.03126965355899706	0.0547457738865485	0.06570159499132117	0.08475513038606543	0.04922915296602912	0.010094804141693597	0.048441020035599	0.0683366436367862	0.0640087234999068	0.04468340357465597	0.04076780025850656	0.041368070093288196	0.07583643682883671
349	0.02853974402661512	0.028788303284537416	0.07223286642426294	0.04010871374078576	0.09887360010521212	0.010008981247766788	0.012276684755168995	0.118131988408286	0.08400090665565323	0.1105488941488142	0.10872969930776183	0.025280461420001392	0.014567943156899977	0.02261207431918999	0.035974535641532066	0.015380943208678631	0.02278644815727466	0.062128488538756924	0.054386299732669396	0.034642423720132536
350	0.07323152528671348	0.004266029937780453	0.039007783227107275	0.04037208161817641	0.043131741234487916	0.03459886125962526	0.06135292127843437	0.09426607898568655	0.04240350410181621	0.04777861563357549	0.0826011040531156	0.016706685227402925	0.011779677456897673	0.05818280550648191	0.08357490386970123	0.03144558934770353	0.028424438392507363	0.035096274110451804	0.08762492563666194	0.08415445383567265
351	0.05918373947030073	0.07356211935322897	0.025607893841773664	0.05951590520897205	0.0857344558266012	0.05839900805000484	0.05110446783024905	0.03739757589996543	0.05390047767324829	0.027164404671812338	0.051655142884352266	0.06048855429871249	0.04837562863152202	0.048897452054248024	0.03708784187306803	0.036684886076233006	0.029830983904629158	0.07212844458640434	0.03745460195138806	0.04582641591328604
352	0.03276224094397224	0.01847045086641904	0.025537814137689817	0.11895677196765153	0.11462798077116827	0.012527574287684067	0.06039399714500773	0.0552918432209701	0.01224341041002104	0.07174977856334337	0.07332016091089232	0.0449368120265026	0.009053923580014793	0.06171814359972085	0.03698255906660182	0.022412927982712036	0.01326649474995693	0.042506593286616434	0.1024361367706656	0.07080438571238945
353	0.03928440367445101	0.08747756715091862	0.02725407378320055	0.02527171912291424	0.11011111658427188	0.014834286574687015	0.02367980710330467	0.0837216848317245	0.027071959245667073	0.07153702261558358	0.04974439811929527	0.031650474923911556	0.04379112452319369	0.009098216533157627	0.03697191364998077	0.024392664113482964	0.03328751334223448	0.06339199906981555	0.11264403588155174	0.08478401915665319
354	0.025760824765290118	0.06920909251667641	0.09557721292118854	0.06406219465318119	0.035629404222175184	0.02843404402406967	0.05182416494413127	0.07806331976738727	0.04874014007126329	0.07775138919569514	0.024998833760614715	0.05641518291000643	0.06348285761728589	0.01709111136607195	0.07953697452912235	0.04041150975995652	0.04894039491865455	0.029095911525885337	0.0281832655892543	0.03679217094208984
355	0.0767789561934007	0.05864304409409665	0.05330434190845588	0.013752264297815562	0.07522024313520603	0.043540821252892374	0.0818988255455416	0.023638756311426354	0.04593345736019331	0.057636883289099446	0.08237538069896146	0.052912960645609075	0.03321693646238562	0.021989297529759765	0.055104040153201084	0.0540041251279789	0.04714206755282504	0.08750685039626965	0.01655183117773503	0.018848916867146518
356	0.0675261172514521	0.027516449215221776	0.07403470858465401	0.033316537258491076	0.0515275065724995	0.03791678463835756	0.08193371023726659	0.013522745288790779	0.04219266439841253	0.05483030874676261	0.06637300156247446	0.05439824064158699	0.04011592676197152	0.07258460769539588	0.044074013668229634	0.06515567793359667	0.044168883820198505	0.06454826183290628	0.016344478651384692	0.047919375240346826
357	0.059169922559336126	0.03968399379020766	0.05132131079346526	0.050604987704403734	0.04237994449100983	0.06481446687381508	0.02147244565485157	0.04671041076315837	0.057540612776977924	0.07801705773567337	0.02434578157297606	0.061471016948871804	0.048886612004911574	0.0468215896338572	0.03375620531663903	0.03444706088245809	0.05486841753142249	0.04265143817747383	0.07154106820726726	0.06949565658122375
358	0.058009835845362206	0.07767964745857556	0.020084887040198438	0.06980134604495483	0.032295745237823754	0.03968178685186646	0.018563433587655345	0.0490891578074162	0.026665632450766	0.052615682679172326	0.055877684141867154	0.03237034185960033	0.03989286662196218	0.030446111937174197	0.03672209933546181	0.04198435674975319	0.04576371573258924	0.06600432054948005	0.10035000691091024	0.10610134115741048
359	0.023466643237017356	0.08277610137120524	0.0650819384572252	0.031637269307840464	0.12427414287392978	0.01276126929869299	0.015386708189656111	0.12754370209076216	0.03701400423370826	0.0811943465652287	0.039378818323213216	0.07081653764989816	0.026041141391042872	0.04289211935596776	0.021882028929957227	0.027191527446606325	0.02082040703980393	0.1012760415694882	0.028347148005475123	0.020218104663280948
360	0.06286431759837321	0.07152749866500625	0.015975516273856964	0.06392207147294687	0.026365723817022093	0.033677815294419246	0.038528161974800676	0.07224875628745081	0.06536435980339897	0.040384812867664766	0.0398542644805237	0.038932129629587926	0.00580060279128829	0.10401184921515635	0.047374291622200554	0.04831038955177968	0.06604136950934457	0.04480321258147494	0.04540755339443541	0.06860530316926867
361	0.05518256558896625	0.025073301924576727	0.055956863973425336	0.03667775501362709	0.16001887116205019	0.051628747457301394	0.04648777418610313	0.08333077749072643	0.06194277875418792	0.02325089521898953	0.047677645685429454	0.023784093351152533	0.041415927672288556	0.023148035506961206	0.03309655875323367	0.04629782226835415	0.03080050284180641	0.05155280416164441	0.04459124327894639	0.05808503571022925
362	0.05488796830177787	0.09465054088503243	0.04297204807136348	0.050245804673794275	0.056902354346754204	0.04399536864083318	0.048825391477783635	0.04054602750065821	0.0756261473586349	0.04413919179275767	0.040410721058338366	0.039574327019960866	0.0061777282223411415	0.07209393315651944	0.03795652697956859	0.04943905107700408	0.036142439336375946	0.049191286682865716	0.06644563901680899	0.049777504400827
363	0.05136622345881194	0.016399002704813356	0.08201409278095967	0.05035016942603006	0.02229150306687595	0.0686847068834335	0.05943271035494612	0.03480420819104202	0.08727778746387146	0.03860240103767892	0.08343272561786619	0.06416610948301113	0.033205613225713485	0.059052138885503015	0.08570052640813619	0.03556087385847014	0.06217079966777773	0.037744840834553574	0.007507191542759187	0.02023637510774637
364	0.0560633640005026	0.06186391470218657	0.02618765649969364	0.02280577558712676	0.020108404064954895	0.08786282165680473	0.10607298931426071	0.033739740188042176	0.012252522460472506	0.017054579712157392	0.05931360195123234	0.12265111087508063	0.07643912480272229	0.023012002416124524	0.016252535274148393	0.15305628860100873	0.027906453448480147	0.033612833143730245	0.016076061058054803	0.027668220243215906
365	0.08954154682050655	0.045522377838944965	0.05202332629002217	0.041477432224039594	0.06702761186646156	0.03709156031844837	0.05366482982543064	0.02885454107586633	0.0390168829383569	0.03700217484646742	0.029514660574757188	0.054031646517460265	0.049961299549853004	0.03444862100198782	0.01501351872778086	0.1472049520571074	0.014847651315968704	0.08844360899618761	0.03182114296466763	0.04349061424968504
366	0.04898213392903081	0.02259742770536756	0.026754922610897104	0.03949751617676705	0.02856949311228399	0.2034645446211961	0.06117301108574544	0.07142306215633196	0.08769604891065842	0.026134388247102704	0.022558605044455646	0.005521232886358232	0.029321691242359615	0.061261837344349555	0.011972720833444486	0.0628738431511116	0.04948272225594959	0.06272095803941959	0.024272534855410897	0.05372130579175969
367	0.020855512585953816	0.07764936439100943	0.009987555223421913	0.03848356567169949	0.01288093318297625	0.20664231598665406	0.06979504559873362	0.06278677756386257	0.032876629963841615	0.01670404618051239	0.053835499303876655	0.02813821654582361	0.02739831601355895	0.042489897688067935	0.06786626298189874	0.04254381419136238	0.04042428984605952	0.06185616969596325	0.04493623899311433	0.041849548391609495
368	0.042429955355258314	0.024576759744035375	0.21647127269569033	0.03729704311480284	0.015554897235888881	0.054976747164735114	0.05070281423391758	0.043973350328059116	0.039527926058729235	0.026262178060312082	0.10749366702259977	0.04894024686875344	0.060206779297357585	0.03821021606523342	0.030117230467864506	0.06322176866417488	0.051585501510664926	0.012716935997947704	0.009384310083960968	0.026350400030013946
369	0.03588613480921842	0.02085683867087234	0.03028610516207768	0.050914593045967765	0.0818445629845409	0.050850313057119526	0.026222215497757342	0.067130611601967	0.017445226855140418	0.08722956653662386	0.1370102451737996	0.025476603216663427	0.040814139844507824	0.023299498037980624	0.0467577034435445	0.01919004324683537	0.028952567169066412	0.04336634365345266	0.035113746173084215	0.1313529418197801
370	0.029702577535028668	0.01610758183431369	0.05254685333524047	0.20795437905909894	0.03566559042108723	0.02196610695103049	0.018332865428973354	0.07396845153713391	0.02093601700563931	0.045329670431943074	0.046210755637824605	0.02243160808434411	0.046608081754015894	0.04717738009435809	0.043072870713802454	0.036485800478833194	0.03982117727920354	0.07056823145588034	0.08651522638835493	0.03859877457389369
371	0.043903814695581335	0.05290027356545953	0.041479935822546256	0.0267918865975576	0.031037926365605973	0.0318040073688728	0.023513346248346147	0.18049130016630818	0.03415771488199965	0.03434700099245861	0.022395177216984783	0.044079038061743896	0.030027403119868058	0.04932939651378316	0.026901086148065072	0.047726356637333274	0.05358347362206237	0.15106881166008765	0.024172145764303515	0.050289904551032064
372	0.05420288948000717	0.07014268641951638	0.06866290463844131	0.07548172904419698	0.03632257838282331	0.03723351963277716	0.006598276734392811	0.03233873039260488	0.03603482062571402	0.054599788449403046	0.08958264305308655	0.03152125428619714	0.039147770842255986	0.02568955054373365	0.037648591116998226	0.056390479970899784	0.0888729997864833	0.12518763161761734	0.018148678478410382	0.01619247650444054
373	0.05780871749624458	0.048654265255919475	0.06513276831669593	0.039115174192254486	0.07797832465636395	0.03299866913015126	0.09707980851539051	0.022816388207495118	0.039849213263036594	0.05275534432953355	0.04730685169723819	0.013704789247103054	0.023703868012525765	0.017055248333940554	0.08914611674843216	0.06157765608930363	0.08260757984830523	0.022417871613786215	0.06462039114137116	0.04367095390490855
374	0.08908368193415377	0.07183783648439955	0.09040822237275425	0.017926300709308514	0.07216613430340621	0.020022130335244012	0.07450063100733191	0.007159154740504073	0.0435900786192258	0.07983959823681695	0.04224357649139462	0.00786865381729954	0.011828026532265036	0.01933980441150761	0.013009516368152759	0.12050705331648665	0.06911748428522521	0.0072727457410519565	0.06703238782816022	0.07524698246531139
375	0.10409114072565967	0.0426743093057451	0.017401171941925267	0.024368986267139778	0.037212016743120566	0.023949041860914427	0.06896668249965594	0.036592455159561735	0.03338888563812579	0.11242323145334203	0.0768760658087827	0.07393833115297706	0.016449639498716796	0.05029279316825596	0.01951024206088422	0.08637567565362277	0.02938015157104375	0.04272768197734396	0.03888043870447223	0.06450105880871025
376	0.016252506789507265	0.05860686354655425	0.05482905887980663	0.040887704579918804	0.18750222983871498	0.07115053089935834	0.019688883183607783	0.10096198358002446	0.05360061974869166	0.07705756832962422	0.03248282002280452	0.02338708429612935	0.04119388370753879	0.044116559740354826	0.027252184440188815	0.0177679790686356	0.02978795751700768	0.035130174993035224	0.024788990757055963	0.04355441608144086
377	0.02799446821339278	0.04308822149945466	0.019362806837736713	0.062140653015221654	0.05562609678047115	0.04214973748970505	0.039038127710936184	0.021830069611968272	0.045805822361072876	0.030395474754628025	0.058635693438645366	0.06603617899932497	0.020014049787343408	0.062283516239263176	0.021473500336541444	0.0335688403597795	0.08427201399919991	0.02559769244500391	0.0802442771647674	0.16044275895554352
378	0.05866963271251181	0.1141780593006446	0.020935624458898835	0.026304169197828436	0.05244679881772655	0.018663698487895664	0.06472520624812637	0.03059912952907475	0.017546815107192217	0.07632659886599966	0.03547167121191114	0.10964275844624294	0.015645090501920835	0.018277279289064866	0.09298339411040828	0.03836522901043918	0.010563193751322383	0.06799563398310614	0.09793761666766837	0.032722400302017
379	0.12382189971758528	0.06297277219858165	0.042855372409915105	0.05334552342964052	0.05238978362977809	0.05860003250466103	0.031086053409408662	0.016734717036795535	0.08422619755888233	0.021259730677217866	0.03453546592847284	0.0740578708125349	0.008463518899304615	0.04255541109227893	0.04334812794868516	0.016736036310865107	0.044450400004489514	0.053139967020915356	0.0879288457459217	0.0474922736640658
380	0.030046711176949247	0.017079268424991554	0.026494598884348495	0.0498822300261324	0.1149525913184418	0.17810393309741016	0.07504461240431386	0.057073033631466714	0.031592589609337855	0.04285102606629942	0.030468877132202782	0.018419757770529458	0.029465377768164585	0.07126273359056794	0.020220570879178366	0.05816790886608155	0.06318959945670359	0.032521495942556024	0.02710679997288605	0.026056283981438163
381	0.06311143312139628	0.027400462385913538	0.04369870379736494	0.10477528095640463	0.05575195908508199	0.06130612167905969	0.013937451932839531	0.019434937860501097	0.05252121931517521	0.05577404883816878	0.02280758055667088	0.0657560208528247	0.019356862489135217	0.05618116426452343	0.05436117672101757	0.06413679633195629	0.10026457658105091	0.04673765733190537	0.03508003755924828	0.037606508339761646
382	0.02851584073592421	0.038055919899542524	0.020782009953159025	0.02422615136765165	0.25133620245805843	0.01979421514689463	0.027048377254282253	0.07917793318356217	0.025265180143137875	0.030391961341452917	0.050989877795096186	0.022475036341645035	0.03380866226334099	0.025957463078622872	0.0481163744851712	0.03096220099154055	0.014895923064650362	0.036101263994479875	0.1083893897237255	0.08371001677806172
383	0.03548036584868207	0.043668544772548515	0.05162446462231139	0.026383274751132512	0.16578264540378695	0.02802520095747945	0.025529906908635713	0.07844102554226642	0.056460861828920725	0.05986764550622935	0.047624979127390464	0.011721474615762461	0.031022038296436506	0.024650884011146155	0.013998536285111482	0.03889393079589088	0.05009961336971369	0.04709941601482183	0.11303821480979462	0.050586976531938825
384	0.0450079629431712	0.04615119564605858	0.02674139600159332	0.02809866826328435	0.04630986298497269	0.02163110928276747	0.04468554204970496	0.031844895886561274	0.034351134775978225	0.0591072771607242	0.08987520588113687	0.054905995901334416	0.03456255525894607	0.06730718855137095	0.035325008039880014	0.04585916884100563	0.019028305717249214	0.04754028435695406	0.08645538166084421	0.1352118607964623
385	0.03261445531973508	0.1875599879135164	0.04613459795817757	0.07073962814920391	0.03461688670885448	0.029405377485634546	0.01278684685729762	0.02395342630063109	0.04156874980780281	0.04468290656879929	0.024273106145605558	0.07957395063043221	0.02358719324262423	0.05012536136368227	0.03767453424425237	0.0520261754785438	0.042529551886674434	0.054467168307306066	0.07555856989247972	0.036121525738746496
386	0.09960065491273598	0.06863839674407433	0.048695672040733336	0.026733179372167563	0.07203149573103078	0.04521346844830111	0.057848156245796076	0.01681301131598001	0.06305742995114798	0.021758688027215964	0.029252392737046426	0.06272069517060937	0.06517246476042891	0.044353850662314405	0.03283742596475158	0.055211273108027	0.04310836118058348	0.08576039008443906	0.02017232074354239	0.04102067279907424
387	0.039272356453887027	0.024726196770149166	0.04252028042035362	0.022351809568301437	0.04617889124646548	0.035386521000633823	0.02544803541994789	0.04981858060426959	0.05988761948708551	0.06752054901362972	0.025866318442944975	0.04047032045211418	0.040510485117175934	0.015463799439631387	0.024290092857591223	0.11694739744364147	0.15706868018139422	0.04450853814925348	0.06397086729079475	0.057792660640735107
388	0.0691833621605713	0.01760970365575527	0.05985042151024762	0.08580550855275383	0.026080519077023655	0.06057182099903088	0.027057358345398914	0.04283661583959514	0.07521954594702085	0.035416721600798624	0.05418497657979093	0.027905143467925216	0.018220838107296508	0.061976519113431695	0.03484275257167721	0.05526783541783553	0.0659311690008209	0.06022556756499587	0.05751378434758219	0.0642998361404478
389	0.02206879455849383	0.05990265582745366	0.06161703080519137	0.05456920197913608	0.012236681918712824	0.04041789066801049	0.06322338827324271	0.040628340471401805	0.048411932178085204	0.028080556842253714	0.03838348711833824	0.07538177671371384	0.025619762617592648	0.058572052261307087	0.06471546627714397	0.06124721691798636	0.04965334658491833	0.07011024201158321	0.04309331883107865	0.08206685714435596
390	0.08168723013824529	0.05858662253611503	0.06284911010661158	0.03544490517771209	0.0657145035658675	0.0158517481832985	0.031079549994711634	0.0740016368583351	0.02565552570133642	0.1283580957620602	0.1297133638977219	0.013378504095887485	0.032331920414261014	0.03163936124772005	0.0157109927482203	0.04307839611322407	0.034144855179189866	0.01607075146020733	0.07101787935391175	0.033685047465362904
391	0.022897205503606743	0.034843072048616475	0.04513050404338089	0.054182334628516585	0.17960159681580135	0.05621559846740943	0.030350106438537135	0.014986785584176744	0.04580455792290388	0.06586781523161248	0.023067510701266426	0.05892326786654628	0.03068348895977491	0.03925829172457625	0.03553041790175334	0.03476604651805801	0.037147945996752994	0.04864070855128041	0.08125677607158174	0.060845969023847916
392	0.04183864999690067	0.05701316389453183	0.03609357431827675	0.0495408144845516	0.01759024202140553	0.05625592711971459	0.038055546601743734	0.0251033720990195	0.049463974344551714	0.03957803135161202	0.03017138350987919	0.05592501777184745	0.03694433087669179	0.07135435724918693	0.06543003773671546	0.06698409101872013	0.04585407005117378	0.029396929157818913	0.1256759252923114	0.06173056110334703
393	0.024796799854189908	0.017953371233553683	0.0638826640224137	0.08584895558823766	0.043713209797473965	0.017441493782600473	0.039056090723479917	0.04848061029974041	0.04687210800400392	0.04566591101054339	0.09521212718204822	0.06291335498453578	0.09111887526520643	0.044868381293264745	0.021306190263329274	0.0713227410553398	0.06151254662192466	0.024695790105579665	0.045391618438993274	0.047947160473541126
394	0.06571897147174854	0.019714195610469575	0.03548905454471281	0.06113121800947462	0.07349535634454155	0.04343552095506395	0.04984997647224645	0.04993421643621925	0.043438636331759164	0.056732337664617535	0.046023741049773484	0.04870929153534992	0.03421381464459629	0.03881020303104923	0.07333414547193502	0.056523664283293466	0.06292179367816568	0.05808114340065738	0.04479806262826686	0.037644656436059236
395	0.08157606321447179	0.06420158762990505	0.049328129997813275	0.060386651797366395	0.06143950040858641	0.029638577413810135	0.11249784611417638	0.04032182913277099	0.02100137735067282	0.061379358507235235	0.05312044189024298	0.03259219658580614	0.02668868585269263	0.03787279795322561	0.011622477162959553	0.07395527169943321	0.04786495826831281	0.04011552453780642	0.06683739885285059	0.027559325629861586
395a	0.06000862386690168	0.006506099529551888	0.07255891711893675	0.051573653633115876	0.029483483246267143	0.04667362304595603	0.03894386986482919	0.07704507602687707	0.026893161003987445	0.03081728977680396	0.12661125464346334	0.05226706816475676	0.036365104007601665	0.047391986088211664	0.05735046837567061	0.059510174402419194	0.045205306000354696	0.041630482705654934	0.05667619604534232	0.03648816245329775
396	0.05358799247086811	0.015518505592197019	0.12192236116614909	0.028997195869019124	0.03777800516973277	0.06110832615233065	0.08036752519181518	0.02926505014996518	0.019884402596116728	0.04113368482417733	0.09450257531160025	0.024120541484666854	0.05190850515486653	0.04378146949964383	0.04079416538251072	0.03505966855598428	0.0477726929826072	0.0441407758189884	0.02187004707015497	0.1064865095566058
397	0.04928315681762373	0.023921752191982677	0.07609395460622488	0.08489744980700334	0.03804149185609026	0.04169521320329194	0.048149744614202225	0.062161355550052394	0.027691107847608334	0.015767180504168567	0.048728196515358334	0.05695338308017258	0.08571588456403015	0.02267354300924466	0.04070150836485165	0.053993831571082625	0.05117112860826318	0.041765808998091035	0.01968299966323796	0.11091130862741948
398	0.02753066123971368	0.006122176089271998	0.052410385334297246	0.06586668333326758	0.06330932499154347	0.05077342975406906	0.024245745717077122	0.018468115031541377	0.056820552571532006	0.05244174180683182	0.0792488536644356	0.1407388592167623	0.06395168365431335	0.0833266944100677	0.03191744173806026	0.0529614724890463	0.03191164266072822	0.023937331081046953	0.05252346566704192	0.021493739549352058
399	0.03213450515902218	0.03278435116488699	0.1028962242599079	0.0774315532253328	0.05546339064238879	0.04653400817385399	0.05645506213958317	0.03358676851089132	0.02916644585664957	0.03551558907204764	0.045434682145540146	0.021338316753759683	0.03802944937415273	0.06946933477367563	0.05672359040688493	0.03523738652837	0.052074517627971224	0.039263646554778125	0.06304532368008535	0.07741585395021786
400	0.04299532604804062	0.031291874212991226	0.04259837670856841	0.040982470163377194	0.024557019252967563	0.03329243675235722	0.05097193851352338	0.08923618946094354	0.05949776786546214	0.036636768804929665	0.03248192173440991	0.05368111300517626	0.06590195795325537	0.0678956278527714	0.05940608604072577	0.05276557270892897	0.0395869236534774	0.024701869175817823	0.048072337042303355	0.10344642304997279
406	0.04432590138156299	0.07356067833848147	0.09079945009573032	0.041645631405061966	0.03660027605389513	0.04056447695401131	0.0161892510958123	0.07416193504400427	0.060565046863054556	0.041942523719501176	0.0814481051988639	0.042027547245741995	0.05010447943230426	0.054049000816539704	0.03628463880921444	0.023608455448537874	0.03235423007506835	0.0359962655092188	0.0742717274478614	0.04950037906553376
407	0.07088509475853534	0.03533982460296098	0.07103143131668359	0.0766826604032187	0.045696120274431665	0.02583628163506764	0.0731635663905185	0.030602804358076992	0.02979667272096336	0.030690808810579416	0.03989293599214123	0.04619461096851839	0.042241924410974206	0.035574077061771674	0.08034230812984286	0.028468942234998792	0.06908951656069426	0.05839301251538582	0.033348648586602705	0.07672875826803391
408	0.05544037081487608	0.057161465260866566	0.07735516562807143	0.03331493097160934	0.051305873578296246	0.04605783956329883	0.08375418631774942	0.05419454361277178	0.05063447575089035	0.033597147005206475	0.023765907663160897	0.03722553178904136	0.058826357230555494	0.054334045541092425	0.023494492199521405	0.05643351105175734	0.026135792143648088	0.05804043865515656	0.06580916362195925	0.053118761600470694
409	0.028547324014385297	0.06525726334030382	0.07170558842210492	0.011814071491404574	0.06273167923370412	0.05138306784471242	0.033920899886146404	0.017657761187192214	0.04927143633313085	0.05529115575272253	0.045328815927074634	0.04839035454143508	0.06068941053253969	0.04202594279085299	0.0497474035755189	0.038950743847189766	0.04219668408099819	0.08043716958485501	0.03927688462236544	0.10537634299136316
410	0.06244537889940002	0.07139384073806344	0.025876845870564172	0.04717550645654084	0.057678618131173524	0.07042321712879297	0.04149897137010219	0.022773697858464535	0.05753347001560288	0.05005607451704125	0.035715828609099005	0.07380951604359216	0.04653555147596878	0.03862014004155475	0.04405144410847459	0.06329437104568167	0.056435041347681736	0.03660690343560838	0.06731738905830194	0.03075819384829116
411	0.05600323665816851	0.06376397585788005	0.05008640188598312	0.043306058263766385	0.041586469021550616	0.050993060952129673	0.010076841724502801	0.023205839278832466	0.056604372139313866	0.03644193851835611	0.06757480064062305	0.0760799540172386	0.08087459456833647	0.044597593353168444	0.037434451504754565	0.07499721683964064	0.0713629823531927	0.05469009578329498	0.03914882370765119	0.02117129293161574
412	0.03166408374298145	0.05604271055639559	0.03534439233266177	0.06289066345209167	0.06247568197358181	0.07639096939688433	0.10052183572304553	0.08253598046932444	0.047347448703487956	0.052493515823726786	0.026578360251266576	0.06518232946724417	0.027650890985791796	0.06370226527062511	0.028617888030127745	0.038560862710606394	0.03837307407442508	0.025040593841356294	0.036198278766855774	0.042388174427519736
413	0.033484458394977545	0.014646983469024207	0.048319278049812564	0.0730375866192703	0.03762762695036501	0.00743685708559319	0.04255671976489286	0.047197363479767725	0.023822187542788774	0.05061287255720571	0.05983905555767649	0.04983411996309334	0.0506498769729454	0.030885663962743455	0.046266842227767044	0.016449830293052473	0.05182995961363631	0.16402435068381	0.11392086087350727	0.037557505938070314
414	0.037444442962809264	0.02229878156009229	0.05712496659511438	0.039188585838002096	0.10744560787683986	0.024477463349681643	0.0918705380737966	0.08574375544140592	0.07102767256338013	0.07696248091987422	0.05269164181657758	0.07359830414195594	0.013182221369894094	0.032265372337365275	0.027805580057028136	0.021908499271721272	0.02934814274744941	0.04600298060129727	0.05124419121471008	0.038368771261004596
415	0.03947443141758899	0.0471861856177528	0.03449488497498039	0.01970037787681271	0.047444626328678234	0.018927465491475982	0.05715636241494339	0.05781812039631549	0.09976817373360498	0.060850303730071505	0.03527264738938435	0.05805648653910722	0.016703262236460677	0.07257572620798898	0.061652588954770306	0.03975894686124501	0.07807412870136529	0.08130616162684731	0.055361710831557664	0.01841740866904874
416	0.030755177080635805	0.03876751408250621	0.06943966225886194	0.01207167306520328	0.05644730730821195	0.04321857602108976	0.020434312916630133	0.11429182691534627	0.039532848971702894	0.14812844659461114	0.06858540029921593	0.06586694414729109	0.029499272986054672	0.04816442604562401	0.0387057551932043	0.006509330156809698	0.04734582256272308	0.06805064730185262	0.031959463770098735	0.022225592322326543
417	0.02198912416417399	0.11603281803880625	0.06151550184599962	0.024717040878481613	0.06705947678535795	0.012766418718408796	0.06460602017600932	0.07372730210334308	0.0315240180910848	0.05160020482917971	0.034145275551011205	0.06207775521633383	0.03178717764435241	0.0349755833619992	0.0486568271260555	0.03386442825874367	0.02166381186045249	0.06251465932336273	0.0675624690569362	0.07721408696990764
418	0.036202510472747175	0.18897482426082785	0.04757273010500224	0.03664098954468708	0.04763842540687108	0.021357070696940858	0.08262975884554945	0.023698956178288218	0.029744767484394044	0.02291641169608013	0.03711190072694683	0.024711761382737448	0.12476043867889021	0.023830674208647946	0.07730373585362874	0.029283669613792314	0.01961493058540055	0.016045957862299436	0.0806374244215434	0.02932306197472499
419	0.03352775936973907	0.02047609808924553	0.028283054253304612	0.050866456683590015	0.08904511816669515	0.054161134655769265	0.0986480450753396	0.03891468759759199	0.06185337427609781	0.026912600881132873	0.023322023661724874	0.08704678014209585	0.016570927678548897	0.024774916842811145	0.09316654325162754	0.05707265293175509	0.03445783428896456	0.023953681499205633	0.08411636509806937	0.052829945556691134
420	0.018407039472194377	0.07655431846401324	0.020143583897837807	0.034521148393967464	0.04991116582471261	0.04637472505249794	0.015361195625172684	0.16725889491999438	0.09315580900841794	0.0796136934876523	0.04790052929665321	0.10624794041760813	0.024540268485896577	0.07697941839535584	0.024198880394056668	0.012110918174741	0.01311598807187243	0.036826222029360346	0.03075571716489922	0.026022543423095835
421	0.009507190058883423	0.02487055490356492	0.020668540520136277	0.024994029913274034	0.05727327006601161	0.03499916049613862	0.08030848627838451	0.03921464412055284	0.1361209921935239	0.018511693162726103	0.08184081197509001	0.039422531505017004	0.03694990870110947	0.06702694767562778	0.1534011469388841	0.03691626011626164	0.029616649355872392	0.0357489856828358	0.020063618695373514	0.05254457764073211
422	0.0746712779006151	0.04270349569738334	0.03781487684541442	0.02333821167443105	0.04171335314505926	0.055241080515567004	0.042598910403718444	0.018401842885247578	0.04750365777136968	0.03534056812185831	0.029504957562806328	0.04794932658152741	0.04491429557627809	0.1648074966865846	0.04325124068922761	0.08708066579959033	0.06512914164135401	0.03247099930072063	0.028592320589216125	0.03697228061203069
423	0.04864969267599543	0.0410004085891485	0.027398376761491636	0.04271258686817743	0.07157295027983684	0.01698703598732399	0.0891549948859724	0.13547054264892672	0.05201190978350132	0.04331939474343281	0.029205866245309527	0.033172082181624304	0.04191807769953767	0.08803659906590267	0.0429929208344322	0.023861488612578717	0.0191624896829229	0.07380671024911123	0.03346892178077941	0.046096950423994275
424	0.01829180078506481	0.0281668413535568	0.019807089167914127	0.033299363104340306	0.04882421445247287	0.019927640667762238	0.06915183872383653	0.1093838573509297	0.07108102093747133	0.11719033788813181	0.052654601883783916	0.044215171637573485	0.01575795359389283	0.03641301704394865	0.12330618192839693	0.03682145684070091	0.05698248310474753	0.07110902790842552	0.014077646689911483	0.013538454937138244
425	0.09666710868882117	0.014909706474180655	0.02250985542405746	0.10074356393578403	0.043124860932851776	0.03358742717604089	0.0556080109916649	0.041646449937105784	0.09701942656591205	0.039868896853661816	0.029850002607950774	0.0648530378098058	0.018963624301667457	0.052671763785214716	0.03782127508153507	0.08193685635440938	0.07152995688826164	0.044381142993023606	0.03727568643480085	0.015031346763250207
426	0.04489696641898661	0.03732405024097022	0.0374593881420145	0.03604424639637831	0.08262712659306554	0.03100568670713683	0.04721209801220577	0.04481098332549609	0.04348688200019049	0.10702061648166342	0.09543818087706257	0.03500500534633651	0.04759329956266067	0.050547059022441235	0.04483518443369404	0.018436372747218654	0.04534544365092324	0.04910855341632034	0.06548529967088097	0.03631755695435401
427	0.023309522761937332	0.02073509160634957	0.044774504083396435	0.05164663468090336	0.09958679348122046	0.05218009967030793	0.05120018420563789	0.04898403258611024	0.03893429828030279	0.05552450785754198	0.041814404098773364	0.051558592914058184	0.05288468327096083	0.02376165149075656	0.031118521769962094	0.009698548000295522	0.04383867918177764	0.0917918147724861	0.1274512889373882	0.039206146349833555
428	0.06915306899587231	0.0411277125228674	0.030265285171898137	0.03924671159820764	0.07160501034835634	0.04224820942187354	0.06739628296500377	0.035285800169289	0.02835558283698439	0.048888040089334915	0.05197224318864678	0.046044964054742045	0.008843469948048981	0.0732120368958003	0.038757878226497885	0.08051068588517592	0.08703149478118245	0.04055825632322449	0.04424870928010589	0.05524855729688784
429	0.07046120172251563	0.03305787712244589	0.0289266083445271	0.02428326557136502	0.05736125456715613	0.13236189904182732	0.02047798591755062	0.042325352228621084	0.05309534926164337	0.05674975981607537	0.0720680286186946	0.05705679124146798	0.023505069129500532	0.0630611059628838	0.06857407148456286	0.056536702762253505	0.0321822929149331	0.03454319841270321	0.03191372402817216	0.0414584618511007
430	0.05331825954386494	0.010255489632546435	0.0367786934474284	0.03964150729071299	0.057530601203949185	0.05881308973327002	0.050378530070711726	0.03328139413002626	0.030002148819859416	0.07529368728217681	0.048020992241741195	0.04181637325688848	0.05045333644527806	0.0484306884920069	0.03501887452982905	0.04571293733737499	0.06684958194070761	0.04425470650496798	0.05594292227513149	0.11820618582152802
431	0.03225955123499556	0.022335504649374994	0.023527498462958107	0.028130863941946235	0.05457373967466897	0.08046750616327783	0.024008952574314877	0.04123230809010135	0.07163508036477927	0.10564555030772275	0.04724859419866926	0.09007988702706667	0.01608729993528295	0.03868372163634349	0.07418464359118628	0.03914347892611052	0.06364562832343729	0.04940501760206144	0.03335343881660621	0.06435173447909597
432	0.07138164485489269	0.009175292272527225	0.03272202514892437	0.11415929883842671	0.07613027846184711	0.04025013419781889	0.07728071489153965	0.05442101418522984	0.021740361214550284	0.06521629390510043	0.078660133536951	0.038259397368715455	0.03213990210061966	0.05875133434725813	0.0072589032403193275	0.031589019669976355	0.027128299805357567	0.06108191723662085	0.07382605384220728	0.028827980881117196
433	0.09902038092706089	0.04104874679138958	0.03222066091016936	0.025943150496262085	0.06825384723765539	0.04774933243096913	0.03207333842080728	0.04468640613556214	0.041245464630041584	0.08993670212620328	0.028489419515195583	0.03339087450473219	0.03196342785920752	0.05091005638977471	0.0400430384644563	0.05559669012108	0.055703771767541675	0.07720025973822763	0.05519852176918656	0.049325909764477135
434	0.023420152659092298	0.02089233023693329	0.03940566747226443	0.025355294872998178	0.053371097019609785	0.037089599735390555	0.02577776180578012	0.15636340796682585	0.014298957724324466	0.12005548488742354	0.05254400422494346	0.06284117598301951	0.05461516770194488	0.026328892540271834	0.02315327884967288	0.034226837632724695	0.0429443817832748	0.13099841896244768	0.036294225634628995	0.020023862306428716
435	0.03234296295914559	0.02032736655494244	0.06085458048279315	0.03544091028180144	0.05094052146895404	0.05161402071077064	0.05530424087097881	0.033131782362395716	0.02284478047784291	0.023466803897075967	0.053116039293447125	0.00846666238784467	0.03946208838538252	0.057562727429017004	0.03896760230171567	0.020927574059739554	0.12183500438895421	0.031041651082359886	0.10829471496078336	0.1340579656440553
436	0.08895564836692521	0.027443563633993175	0.012308615651315254	0.03353966332909166	0.05664427569357071	0.02787908951497335	0.02197961336589238	0.06407285453061375	0.04480905391293731	0.09565477222084084	0.04508570640161553	0.014877059317144458	0.022345244126210882	0.050101746510090105	0.02834224078800118	0.07134529935169734	0.06886376161058895	0.06983110285353765	0.04587550468187534	0.11004518413908493
437	0.015778353881154897	0.10076733312629396	0.04298935103886129	0.03678411125840947	0.030043544226870944	0.020927974560769357	0.027765448070834333	0.02708792640403651	0.010947833494293471	0.04911040837171262	0.07517985068491723	0.041081814882496966	0.10645368726657953	0.0793386745744546	0.018913326085452587	0.040426879476594034	0.04400010286301202	0.07792502508396557	0.03132282003523986	0.12315553461405075
438	0.08943939392352476	0.05472682491114352	0.032628546694328325	0.08676388032233501	0.017663752952112897	0.031965112825635335	0.037867504114632716	0.03650776061914134	0.04833571681120577	0.03677824663356798	0.028283053014941197	0.025023821610861887	0.11922479620583312	0.014610400000910411	0.01868791512268946	0.02451381247468834	0.0754746009566711	0.09396862068000364	0.06353058105539956	0.06400565907037357
439	0.027660226464656018	0.03262758229571636	0.021900956540947623	0.06171168525804942	0.07115848806712498	0.030254913868208895	0.01910357130869418	0.12661173933336697	0.032067187387938616	0.06089390070875679	0.10011114595670795	0.05064368647456853	0.02030879565169992	0.09093477681824358	0.025409834472233227	0.07541137125190871	0.05568591617586833	0.04621084826822034	0.028704743577095074	0.022588630119994495
440	0.0312148467199057	0.025501726914010946	0.013130953500668986	0.07781078991667885	0.07851057389981254	0.04164545045728197	0.022934267491502753	0.04899424894369544	0.042366398484793476	0.015238488726338775	0.042962678840393155	0.03983698851992889	0.09084424954351288	0.01848690674546632	0.07676012478600604	0.03326212912783952	0.13799988697831606	0.0742577411368636	0.05107804293116258	0.03716350633582154
441	0.044516780400970776	0.02757867319999754	0.03518375393799578	0.10225021849302546	0.045930116901068324	0.21743461961132884	0.054207535478117526	0.053369286417238995	0.03684244576242568	0.023196765835705166	0.07723187950042106	0.07783599010610974	0.01441989673221762	0.047379817591862945	0.05178543564555772	0.008929469671424028	0.013369108872179573	0.01621512261084395	0.023149718238497985	0.02917336499301133
442	0.04960228399977	0.034396589346317674	0.01666996644908252	0.019451243595018663	0.0351394273059714	0.047403530139483646	0.059039487647008164	0.08402617303318839	0.04096942787789705	0.06001890630921814	0.06430554913623057	0.018497111434541785	0.06326712225188703	0.01878515341522097	0.017307696676562748	0.04443019855426465	0.07923260905152793	0.06267799460421032	0.11626755489117815	0.06851197428142022
443	0.0373882537730454	0.04282941526761544	0.03680909068741191	0.036258758256264935	0.021758131850530073	0.021420787766298913	0.02125143875527597	0.08543441100558584	0.04353510873619867	0.10211643357491282	0.0714707334388495	0.07253935613956626	0.05530750856333743	0.03724102777548455	0.05101294293746422	0.10050576129400422	0.03868269621767214	0.04694976797022619	0.05094325786192666	0.026545118128328857
444	0.012245203944945587	0.04868198944535948	0.052656326357526435	0.0605164199928813	0.0571909280371372	0.02385128888122856	0.013748575678466563	0.041723152760204156	0.09825961584274623	0.02124033089140893	0.04971179539445282	0.11391912263494805	0.009391623576287018	0.05369231321427633	0.04407367098872785	0.05273802742226237	0.028557443874692	0.08514495157025588	0.05345400079650623	0.07920321869568697
445	0.04026692365558724	0.15995833500196066	0.05453538280895125	0.025107137893423163	0.04927654659887635	0.026565195335206192	0.023097428821022215	0.022697915475011394	0.0363663353524507	0.03703078945784775	0.04588915111352659	0.07265406425181029	0.022868121229294602	0.02818473536087343	0.02006934292831939	0.04860521442853694	0.10596249507713422	0.08712704121320725	0.06608515122515625	0.02765269277180414
446	0.05213758970966922	0.03164339856726085	0.049344795178586864	0.07371890860039883	0.035369538618345436	0.04515397563449559	0.08963865956456309	0.030174863547891766	0.05538176789179247	0.05463121864909716	0.04806328927326048	0.03874408755143387	0.022926995228570685	0.041542817323136964	0.06559051408680007	0.057096053113198375	0.09176887587915061	0.034652938961492886	0.050076841818626726	0.03234287080222806
447	0.049323270393711593	0.08802486225934524	0.030345693560437464	0.022580479670446015	0.12615793688613877	0.09203457663782143	0.08341558658146492	0.017889719390545865	0.04132667648488264	0.01758239965078071	0.020504397650325575	0.060080842067094055	0.021879977524885023	0.035734602646441856	0.05350944868686895	0.09313712508064327	0.024096224358387916	0.03145720933223767	0.05241286196350122	0.03850610917403983
448	0.059960146393731165	0.011841917849632276	0.049515389510087736	0.09886798932596903	0.050361934710817235	0.0049955518448660495	0.020244764888637336	0.055226816606205854	0.03282039989527203	0.05604296663096668	0.07028708818842201	0.0561559122757585	0.04797291315166486	0.088304976061026	0.040489381101599754	0.04518112594337723	0.11083594459625166	0.054211726728177596	0.032477883698568515	0.014205170598968437
449	0.03652000869116218	0.02641115763397091	0.02612228248021111	0.0509497769995032	0.032860896401225755	0.0554756593124996	0.030447874910934716	0.16262093964097385	0.061811358193568935	0.009270468269827043	0.07730870641342481	0.03188471222426098	0.04596469015478308	0.020540503887026763	0.010943570443171607	0.013102051382055219	0.05398545301557248	0.17012054761999382	0.04996939595801694	0.03368994636781702
450	0.08494885731264423	0.04851438497340788	0.017909886368960515	0.06900751777719048	0.053019985973275514	0.037171632567009644	0.01946767170445331	0.01805612873424022	0.04762467255573159	0.034159670824700596	0.043564521808365175	0.052409180671072246	0.02571268206427883	0.017551396814582405	0.06841259659850389	0.09252000221736904	0.13073580285703368	0.021221283479260784	0.04718028510371059	0.07081183959420935
451	0.060214087701220345	0.05053805618974933	0.021901290861106835	0.03486170635895845	0.0434859820102349	0.16157786229962653	0.061355865310000264	0.06112974119084396	0.038759348526491454	0.03932244197561078	0.08507395006309805	0.024300864163427402	0.08347533126402451	0.04719057854303139	0.07034973085614477	0.04510571610153823	0.016206446257715026	0.01517244450459965	0.020798640202767782	0.019179915619810348
452	0.06780281405058104	0.06441009120495415	0.02237525353983576	0.020824977943350507	0.09023188676352153	0.04075105957092407	0.022367207590691367	0.042456333112954686	0.025306642378035527	0.13313920856852554	0.09313921592471357	0.07071777654682025	0.020852632127568636	0.018268669226751008	0.034679409906340074	0.02418181055929574	0.0191145598238772	0.049958583615952734	0.06874811727004153	0.07067375027526507
453	0.07138574575223446	0.049461462652179856	0.02516513848757951	0.01528781063607786	0.07207031308905901	0.03294528713859448	0.03702743340247616	0.15210136141231903	0.06563228988446901	0.0674868096289394	0.0613297314206451	0.027320803774072148	0.06427910664626123	0.04096878215343347	0.015049159966130298	0.025070665373306045	0.030189931799076742	0.10111724181130737	0.022854857867799092	0.02325606710403975
454	0.03160091957275308	0.0550241589593942	0.028084487455142006	0.011212261736160526	0.041429534000209205	0.011636676216125928	0.10426743223706335	0.1426724348305603	0.017901835351787684	0.1192438003756849	0.08512218753566884	0.06638538332896722	0.009065990360045946	0.06461807251850528	0.03778334107425481	0.03028712568205454	0.008005493598327952	0.08834311636369202	0.0354100178610312	0.011905730942571057
455	0.06993577775315155	0.04675408569132453	0.047506463376064366	0.043145201539736965	0.042600286796508784	0.01587556564703719	0.046498839401109375	0.05155904437658299	0.02038999229733955	0.027886992261199804	0.025283988209292643	0.04659172122682003	0.026063050659022518	0.04707488675004545	0.030788328329025064	0.07732763230628073	0.11892477492131857	0.08250804588555521	0.029024529202455254	0.10426079337012943
456	0.046564545956015196	0.08566379070628931	0.031629322841988	0.043490034312249244	0.042382504937190146	0.04849916663826038	0.02167880765095664	0.039850123940424406	0.060128229719129136	0.03065355001702106	0.10390151242860572	0.0433557778714607	0.033939754262788106	0.045327609576707104	0.1159938212480526	0.053596215314856116	0.03910670179599607	0.019343246612393353	0.05870251872469234	0.036192765444924405
457	0.05015196915480221	0.060123718021176935	0.1864341532765046	0.06401194569466064	0.07317408488200465	0.0315607783970493	0.04156377862605983	0.024132291815645704	0.05253689094528602	0.02602675568049569	0.03548756897994944	0.06221100135174646	0.03083882722387298	0.02215355068804995	0.02733233630068361	0.01613951972266457	0.03049990229377224	0.09782304485156328	0.035105040499595896	0.03269284159441601
458	0.03698488353807366	0.05213357712673799	0.050559424379825794	0.04486648793476137	0.03471486751926783	0.14703422679936734	0.041023186129257025	0.019540433858908562	0.024405503524795046	0.057183078754423425	0.060452349709435894	0.07048251811921416	0.04691417695316676	0.04820357687612043	0.03518894232935059	0.061961206430554805	0.021360682640799253	0.03750563537816647	0.03838631693631159	0.07109892506146202
459	0.1042904198195932	0.05485935772172479	0.0410955130497891	0.03564710307569142	0.040151401547979686	0.14562588319016986	0.05615488665267482	0.02213920277402407	0.031152394866407324	0.032667197113310356	0.05546444166393467	0.08949657298571158	0.04468463282506371	0.0369549341722969	0.021642458014751093	0.050524694882606955	0.050682677772323714	0.028233129615134793	0.03262108754792971	0.025912010708882292
460	0.04613996122408594	0.05452613213095734	0.04905122599835107	0.05118087468021349	0.04767332565334304	0.043043039730243975	0.018674927872543347	0.07916225978970924	0.0639352781040558	0.029903100268902576	0.04029091490507882	0.020983436435801337	0.0664435379567851	0.03681693802347522	0.06442714778742883	0.054313231867336956	0.0652304103499321	0.057471924832222535	0.01868934068536077	0.0920429917041725
461	0.04641064324099567	0.031756866400878755	0.09857194372900709	0.03798815642012962	0.05345469391376629	0.03896687463998586	0.03916401972096302	0.06822624872407558	0.09491698093853455	0.032821378933499935	0.054533992154152985	0.054007472916704116	0.04826588667214403	0.02575183029508046	0.04619611955763286	0.040693948621608945	0.07830143920062752	0.05593193593384852	0.029892386282310956	0.024147181704053226
462	0.03736574842074852	0.03593170116410029	0.020599710651634087	0.08702857261233803	0.04006217344178466	0.06922161412839811	0.04112408267689058	0.02547129877834712	0.0521321632477196	0.051053413703209975	0.05201874227769291	0.06811639118840562	0.06876740845434934	0.02709769696273246	0.04037550864349292	0.08023639815608136	0.06120810279396851	0.03567635893075205	0.045150970554797866	0.06136194321255598
463	0.049238486071438346	0.04993360423585787	0.10233821230096563	0.058496506353109545	0.04860337336996107	0.03986848604758789	0.035200387478870984	0.030616343000511245	0.030021859830229557	0.06108387282983308	0.059794670316853385	0.046286348418771404	0.04466195873145744	0.08057192075733839	0.05852465657827638	0.040484999547790154	0.056345848776270545	0.055533024155300446	0.03938292481889516	0.013012516380681485
464	0.018385663015457302	0.02699857097577505	0.01896559204226756	0.044896518829856805	0.0652966025016761	0.03687942158115205	0.06338852237247222	0.06904776437089927	0.04589718053936149	0.06562214329652397	0.049576624470614575	0.0371256109597018	0.03806060888675898	0.06802961393914013	0.05733689563704977	0.05083009940815738	0.05070439436367656	0.060609717518936394	0.07701698205504201	0.05533147323548058
465	0.042084611437554334	0.07821516326702581	0.08781352487660968	0.040830557196731544	0.028823668825797902	0.0674322675798691	0.07105871638992767	0.0830199654355997	0.024306837277759535	0.0327218849033112	0.04730512967155608	0.051822808004155056	0.06915112095388286	0.03509458560504047	0.0317246360191301	0.05014565163035939	0.03481117439786666	0.05158020150429472	0.031083891114327116	0.04097360390920107
466	0.049460240639810485	0.020304133527279493	0.07990899433049553	0.1704597327675248	0.030479978505249382	0.03372181935522543	0.01774828950558242	0.01205682443459326	0.047377682431061774	0.007463754963030538	0.07170962616311166	0.07718629360015491	0.019584425998884814	0.07163403256761285	0.030070804141917443	0.04606197306901268	0.04819321960128857	0.08422726151064165	0.028179344290319222	0.054171568597203075
467	0.04330830996304406	0.05045447518443994	0.032295379431001366	0.037178204248141125	0.023188163439669215	0.014131881064890436	0.04646439075100755	0.07111764121437786	0.060518587843952185	0.01997381687426111	0.045979024992823636	0.027752145751624966	0.026695768971722475	0.0463187409319414	0.037458208292117184	0.04845697872206824	0.07270628308791352	0.08618608392340338	0.14133941683917978	0.06847649847242057
468	0.0070148526222635526	0.059362258159879	0.05025390570664247	0.013521214464579379	0.16312138091609446	0.04486361897699965	0.024746416244535083	0.03193269894140456	0.018904917429242687	0.10268023418343555	0.017697738584798225	0.03913611914603393	0.021259962211557258	0.06938112122363733	0.03708793212435086	0.08417532679479955	0.03467307639776916	0.04784782426414186	0.07910086494304502	0.05323853666479045
469	0.047476948533890284	0.052831837721179706	0.02237307645203185	0.0885418684779178	0.01732355377461699	0.021322103585370775	0.022221062517297316	0.06207207383806004	0.030896796658591654	0.1033718246329076	0.034656132373121894	0.059085527717471345	0.04372594087081513	0.016529435652588662	0.19515526291314217	0.019920767684631982	0.05647020160997116	0.044986332944539006	0.0308515869871625	0.030187665054692146
470	0.0906128781415181	0.027243813071153197	0.03992040087513215	0.033373213013461134	0.021065981026304716	0.032674308428108666	0.05729696848682382	0.03755096321687862	0.01664223202118834	0.04592943491967054	0.036903038583796226	0.03339060059633411	0.18185739110759802	0.030635315569187777	0.050317881680370755	0.049171088013678595	0.06646850444230727	0.0557809218707462	0.021655928672057775	0.07150913626368395
471	0.0783062275679023	0.021451284255401087	0.02183712297465608	0.028015704098770498	0.02929595801359746	0.054693660311417855	0.03291770218900295	0.06209115351775424	0.01794824791088096	0.0528828666269755	0.1390511267640953	0.033802163801681974	0.019344594238045066	0.09396247224838954	0.010949354066187677	0.060169275102330826	0.07051554283341248	0.0851298578432763	0.05492669541574773	0.032708990220474236
472	0.017854688704608684	0.04109826565291098	0.05577834427455848	0.04256490135135498	0.08100891281111135	0.17596481411549403	0.019453800590121726	0.057003524441915615	0.05514383221345922	0.027252539108466804	0.08079891553868493	0.024795350213429424	0.01718667961173285	0.06938614476944704	0.09592270355205433	0.024031611939945394	0.015466967632282242	0.024439380167938736	0.05218382564751214	0.02266479766297103
473	0.043121151818128145	0.02739680677364163	0.036022385891241245	0.044916493630149795	0.038988207432244154	0.1731880258367197	0.06254384546643857	0.014164104550438787	0.05155598143241473	0.021009214787777366	0.06838014237206462	0.1134864294692502	0.05939377364967945	0.03938026932352062	0.05022320512118234	0.04438164744417185	0.019879971065946852	0.02680662313177105	0.030479592096315206	0.03468212870690368
474	0.0808141879947225	0.016630301705702056	0.12961631584958364	0.030960401740170982	0.08354915528739223	0.03412826812505779	0.045420814563712476	0.04061136032674534	0.02240480943757607	0.04971733896186569	0.052073787286516425	0.037052781037549595	0.03339399847758973	0.07605033211391021	0.04186867683685407	0.03981314182665361	0.035172586870629886	0.051342235879347595	0.028969089058150415	0.07041041662026969
475	0.05298991322930483	0.054481945448498915	0.062025314770552065	0.040772551931140905	0.036091802454482555	0.020192430182329933	0.013811616742627169	0.05938244913339564	0.038211040737829	0.13772799699995925	0.10347070206427016	0.01850098861983642	0.06595415994805312	0.034374166189559484	0.02694171287071749	0.054467328850819195	0.058277766817938025	0.041505641464843375	0.020796623776061146	0.06002384776778129
476	0.055011368913635075	0.019015829300133975	0.04530981943381802	0.05601309509812841	0.0273880411840962	0.036812509759986844	0.12644293803832238	0.016101203930291148	0.10285587161941824	0.0233299381315245	0.0851702460424038	0.0574618394731491	0.02753622802788667	0.022752369885393267	0.10840350299840379	0.04856789774172564	0.06990554121360255	0.006083903732753551	0.03491856668225684	0.030919288793070005
477	0.05249082727420414	0.043235723920492734	0.18078542630618294	0.07855651733189566	0.02794069039833235	0.045352177155506566	0.04602045173407786	0.008314775786924331	0.03604924768079129	0.04633978840527111	0.036007918417696475	0.0412461860122977	0.03839493130137821	0.07552281586971803	0.03749946490149535	0.03545718670290611	0.0710133270527357	0.04401943922235189	0.03220523616982406	0.02354786835591751
478	0.01468964684127624	0.08032847563241002	0.0239840509378093	0.03228669575611944	0.053048645857603445	0.0188215321897526	0.017222778038895582	0.04690130999057411	0.02228740100958382	0.053472430711441574	0.042320193596410184	0.12674692946985497	0.032408752118420356	0.03565815948102078	0.023650016107592313	0.11266085150432134	0.04464844401398151	0.1390208071370349	0.03122501389691455	0.04861786570898292
479	0.03293246214235449	0.020824038077819323	0.019617056523406205	0.0180549366320956	0.10610564526825288	0.040831962648050044	0.03602372092040797	0.1305561689023218	0.05564209018069791	0.0758706187038129	0.02481123361224112	0.027843651574418225	0.030420548947964813	0.03783986845140306	0.026041048705955888	0.02393413539434215	0.019806693304772357	0.06567398460139481	0.18622853832279537	0.020941597085493063
480	0.09775711071467642	0.04631487391883646	0.03351079552088828	0.02327824948915843	0.024719027540682493	0.03538131424656052	0.025122218270649112	0.07423324714132316	0.04913305999429222	0.024471194885206254	0.1187513456302954	0.03183078258620887	0.019333063634420136	0.06994875432128601	0.1489271813735119	0.03301119112229552	0.02533395217210386	0.02124802102774875	0.021270139199782316	0.07642447721007388
481	0.1071337471055243	0.013367694352517528	0.0336369674693525	0.017158029268734255	0.052795266002476936	0.114194952211809	0.062089772822901526	0.020697127700909184	0.017764145085756942	0.08661255454127927	0.04273973523703689	0.05841811187424194	0.024398553293432806	0.07852608981846879	0.012927092396567258	0.12461172458925696	0.071425441425249	0.025491414826706908	0.025487783912653068	0.010523796065124923
482	0.011566225960986682	0.040609054651573585	0.03629389041016429	0.16828642964910126	0.04809815036865402	0.020804967644270332	0.11067783397240864	0.0444484317918485	0.09817788508667491	0.036345319204228274	0.04675926410163176	0.015715418783279218	0.023322289201762318	0.034504061490504175	0.040047288249579115	0.06744262320339992	0.03744723626586865	0.023166283011504037	0.036348614515977075	0.05993873243658321
483	0.04131913961834045	0.01957593328553732	0.07376791400412283	0.05034985643374222	0.10560952464533903	0.01540123034783607	0.01277966461833727	0.03096403637544108	0.032321424996219074	0.175377878179546	0.027657284736501673	0.02670672322335516	0.06895725173906316	0.05753803661357729	0.02834665483974443	0.03165895119203253	0.027259835406185134	0.12655290695626126	0.031124983985273993	0.016730768803544047
484	0.05383264521747187	0.07379141974981263	0.017069285609930592	0.05343791320317314	0.06271344446412276	0.03441972645057568	0.043606519304552734	0.024767219066311703	0.05402226013704225	0.08684182570521093	0.05479705800931183	0.01586699362040677	0.013708816241939405	0.04065534488705191	0.02147730753249399	0.032456550557613664	0.03502253839777236	0.019980162373308477	0.15361452354534627	0.10791844592655107
485	0.04060259124899397	0.061673847800305666	0.03204176032505883	0.022677707214944092	0.03669777552038009	0.0639241983795207	0.06203068740080282	0.016075835438588967	0.067248795129242	0.04112527310220487	0.05007531514828891	0.028733026542911898	0.07468231699688346	0.10405190758979242	0.06289533016368563	0.08645382050267539	0.01139446849828358	0.04887481178451366	0.011340613336376135	0.07739991787654688
486	0.04240901967110319	0.05432584992584986	0.030457700227955915	0.03470406419120773	0.12614881755818463	0.02285330486293834	0.025736683614553113	0.04899877746277138	0.045548880340393304	0.02333911081135471	0.05804834923186007	0.019016601466383853	0.04651914601908666	0.0178845758566109	0.01474215113634527	0.04199513206396711	0.03061966346840329	0.07425732613323226	0.03737000203432555	0.20502484392347284
487	0.05247261650717567	0.04478913701276081	0.04788551129470909	0.04796382204131325	0.058960606978930456	0.03596433243645811	0.031112822743895277	0.033986945538134125	0.20139608512185408	0.03032327874569048	0.021546213077004557	0.05325594898250979	0.04014353678842693	0.030938608126508876	0.0384618983493947	0.03560496780413402	0.06307727268816225	0.024724506963811364	0.054890908671319745	0.05250098012780641
488	0.02729870594021586	0.06089958429229598	0.03686391474128064	0.03624440878946378	0.03988217909688642	0.015556789612733383	0.05718648700201105	0.07015801138536823	0.022900191286888583	0.0994614761590315	0.04128469149136978	0.03222156343008807	0.04201250680675909	0.04127022132127429	0.04210003444985575	0.012667592020375134	0.09646927176984638	0.14752517946984783	0.014472986785634539	0.06352420414877374
489	0.03372686447678214	0.1396087258165978	0.032330456049226325	0.05280109444215153	0.05752672503732919	0.043068775886771014	0.03376046918680262	0.04975875173349434	0.014115093127822121	0.008447873450648164	0.04497940770171535	0.061870220045446615	0.030747035686507742	0.0831817183457074	0.039029991247613235	0.02244809666052962	0.029077640016226848	0.16405108491476716	0.02574203233379786	0.03372794384006293
490	0.14085532036862286	0.038463348265234426	0.04048583592113692	0.04174081419223898	0.005609782229871639	0.07261063848956116	0.036118198404588846	0.03150447352806898	0.07637881481941527	0.03971380427066866	0.010914585866333874	0.04911676340568612	0.021502125624287837	0.0887412113456656	0.06829914263677252	0.0585824305217002	0.0531541108724065	0.05678076150495571	0.030366278996962773	0.03906155873582112
491	0.015035804322306811	0.04074866562393532	0.03322600877379368	0.01742165590560513	0.03496250889161241	0.02735411319617445	0.030137297358762714	0.14439227883754985	0.05411935998142088	0.16078755404635311	0.04650298857741894	0.029980668307347105	0.06406614080279278	0.030889231342091837	0.039334818779777625	0.02228203088486746	0.03811953428253688	0.13625083940498503	0.013895179918609018	0.02049332076205897
492	0.026743904525131937	0.04821891641741073	0.022525931212096208	0.058476836758094876	0.06745837827459301	0.020568058193170462	0.07569008261784568	0.05119036799443315	0.07322433421351861	0.044080385653013074	0.03877999279810496	0.030673508431458857	0.013172369023513108	0.04856055392687442	0.0479878997900483	0.06453958134693774	0.057572528240198935	0.05650950532670796	0.04657675348666776	0.10745011177018025
493	0.0472925442472608	0.04470855338067754	0.06587979290544249	0.051279924914782206	0.06327161585960595	0.027361139560257618	0.02767856418834999	0.07511874761649034	0.022635697422386185	0.01591195840483482	0.045517324743929145	0.061417850366980324	0.19631312211518256	0.024805024428155752	0.015322571525902615	0.06347408217676205	0.029489796258446263	0.03949683046948667	0.04246446974015757	0.04056038967490909
494	0.044352276910563905	0.0514312855176937	0.05656551838011699	0.014140199728438165	0.05969134068677312	0.04272078608169423	0.03793784729552841	0.15446475671603108	0.04908551890053517	0.06534447988626475	0.0448372731647381	0.023449451344714572	0.06388139368852826	0.03673947695866881	0.038707768516823594	0.0391387597961379	0.02571374833949348	0.0946092674451294	0.03171854665487639	0.02547030398724995
495	0.10051039621300985	0.018106070596082373	0.07366151068499688	0.04765090437581278	0.044729247459395695	0.18033577267431125	0.07729305978081306	0.020592974653312324	0.025552905534731656	0.028361360867854006	0.03912391982934624	0.034600790610711904	0.0352965975497971	0.011377598527662954	0.06649547163965419	0.058463537045959274	0.015855416771196302	0.034594625830203465	0.04062577068586606	0.0467720686692826
496	0.053586470950496914	0.04472388146505021	0.04843317121117893	0.030649111362097563	0.08913231212864148	0.01823712530300994	0.03211392375058518	0.05363970420831193	0.1170052428770408	0.07396711218407477	0.024887567661862717	0.051743952365600684	0.007492357498796184	0.016869460696516583	0.03357403902723743	0.014004088068676205	0.044987299677121936	0.13633805035965713	0.0708097841097128	0.03780534509433066
497	0.16799499321713585	0.027672148923134996	0.021566549314833924	0.02231440756906004	0.028503145574328585	0.052246790842658604	0.013187895665456304	0.02271637491693842	0.04017700423974841	0.01367744553273974	0.044933894959293605	0.09598019578524353	0.029078219997237472	0.06992035520045246	0.04148398665533139	0.04171014469144368	0.0627679546587389	0.11076978054025294	0.04812992197912047	0.045168789736850665
498	0.030674587760344162	0.04100444329920497	0.09586024932231828	0.09043361432887978	0.040599000579219446	0.015680808208207036	0.03150344063501169	0.048172669543789064	0.0315261798018502	0.022077547610207176	0.05965059447720262	0.015955802016453333	0.1773823596875967	0.05265049928600738	0.014488784447032546	0.042402773666939494	0.04004754847250502	0.048588946561980616	0.036317730881080146	0.06498241941417034
499	0.04983761937602423	0.05555514851449758	0.02915588834910973	0.012688637160979219	0.06344990624045797	0.04858772428948909	0.023824668966787966	0.023861660913413317	0.045751357957432875	0.01813764210127128	0.024280281101745564	0.06590381326318623	0.07057982068192482	0.06056912124052343	0.034454098072730165	0.04537158615710441	0.19079455721046912	0.07043175102970918	0.029834423593789745	0.03693029377935406
500	0.035596415400278435	0.05244791412654222	0.01309225925734844	0.07026350157077776	0.03498665685267082	0.10828154675006406	0.0888414663811837	0.02277867056644826	0.046021616941817146	0.03441049787148669	0.02225092018714559	0.07077349300791756	0.03164061992338682	0.03034164686132631	0.11169127305729946	0.04743859922780371	0.03318654242608623	0.04688111999786247	0.021378285518122268	0.07769695407443203
501	0.1903442275169491	0.039705780064520475	0.015916171056428646	0.03175906736504045	0.029524313606667216	0.02482829315805824	0.044907419959000085	0.011264835867181355	0.02976978416437588	0.04431478239600205	0.034181978876289584	0.01696713160007786	0.06913595737646853	0.026247753176894345	0.033506745605294694	0.13657953451045746	0.08269309501045953	0.024880804094734237	0.026538895600880796	0.08693342899421946
502	0.05278261196139631	0.03614038659645014	0.0129617104377915	0.027351198616629494	0.0679552680402509	0.007980645646843226	0.05767618222042677	0.019214835784372226	0.094218664505059	0.0777606248441825	0.06765775771890374	0.0394041923713105	0.0235780682034582	0.05682837831649093	0.10549327000902699	0.03181171523973357	0.041650887150888126	0.038436032577026984	0.11924500743646699	0.02185256232329187
503	0.02599077989473729	0.05166127418559983	0.060716372867532564	0.04692012528398616	0.08554101671136831	0.04999149323950245	0.08000801919171696	0.03020260918285302	0.05155873115716457	0.014421568746771814	0.04485931060039771	0.023521676075491074	0.03489046038993478	0.024043416380061258	0.18773943364125517	0.021293734493886277	0.06916996184977918	0.018181153485474437	0.026246542804518963	0.053042319817968225
504	0.05047533030279508	0.024357245190322476	0.007164111829221318	0.005251453025764985	0.09569594205874979	0.017262850148764976	0.10259251377338444	0.0583834749563733	0.01945292679416839	0.056703692240750524	0.09287460994281892	0.07564987036099667	0.0658581709535031	0.046803338409934885	0.07333404134907981	0.010708644682652582	0.07427305702445058	0.05016470781741691	0.01680969340134379	0.05618432573750746
505	0.06763708321250723	0.023479949653577	0.027828929106299274	0.015985791370984735	0.03779018785490341	0.051616589679662726	0.06414951394910244	0.048436255371046434	0.025399484975929264	0.03257584565640344	0.06291477497098186	0.019946310560199035	0.01228036143301211	0.024365659429680584	0.024680463950919787	0.011044712580067633	0.0744683641099361	0.31898408315046783	0.024375874540457768	0.03203976444386134
506	0.06098159114547134	0.08054821508910963	0.046039325883953895	0.04485075858545365	0.02322657403007096	0.017008753083021477	0.050887725491390846	0.044244675270595835	0.02647097294456366	0.027713817802104898	0.03469384890548736	0.02369255232822258	0.024298887419805744	0.020504814114478007	0.025218479890873117	0.029788432294848535	0.022360250716058776	0.3458624984830319	0.033182256451162705	0.018425570070295043
507	0.06842122012596637	0.0539221902111291	0.043281520870410574	0.12022434250871092	0.01788272249031086	0.0323200659661207	0.08282099283879779	0.04636146786544026	0.04373012904221534	0.02498861370213971	0.04332144015567546	0.01908735813160867	0.06962393761498349	0.08063594509983843	0.02999543588262338	0.058090215565758684	0.039462683791319404	0.017416538882817776	0.03878672439519509	0.06962645485893797
508	0.03416240419312175	0.06303991200358164	0.020320295893048446	0.04836771344435546	0.061485201443422136	0.026686381753577383	0.04763201080909254	0.0344028430123396	0.0630365130607451	0.01443495178892487	0.07962699045046608	0.041035220649586826	0.005423300615895368	0.0450649001536143	0.14212134441211435	0.048547786259905565	0.02289612949168856	0.08276453995682538	0.03132409553299057	0.08762746507470406
509	0.11628501612654142	0.04268764815463905	0.04566410173838162	0.08005310983740208	0.0331452296151247	0.07454731022344495	0.025171444709111777	0.01815870446991557	0.04587606938084745	0.05297455456230742	0.05597062895124717	0.07478810014034971	0.026901723330951983	0.01715618361937571	0.036106424763751845	0.018008934184308892	0.07096274333423537	0.10760548373782466	0.022917730505162475	0.03501885861507613
510	0.10054077212307834	0.05672883487649142	0.013680308839526313	0.04098903643574984	0.01960240533389452	0.02855320544786757	0.04902685761042728	0.019451718049976165	0.09656252622154665	0.015101876729351423	0.02894365764454422	0.009215730693082751	0.0892954932423342	0.05378888868640277	0.111787612430644	0.04280815577607632	0.12978202370826109	0.046189285502794226	0.014240781668210056	0.033710828979740856
511	0.014195486925849701	0.027093741418701404	0.025853290414953205	0.028327731163059623	0.01792298746937245	0.06694193817011322	0.04528712316411415	0.10376432102543853	0.06381744514943416	0.008130175954321495	0.04472761049250696	0.028446229388402095	0.06420261892733982	0.02116148252829683	0.3055894647260371	0.018133707498980096	0.026264254985418	0.053605400813577446	0.019811889325346586	0.016723100458737088
512	0.33114852375249937	0.041237241159555	0.020026423520224147	0.058071464319929544	0.01723189231459675	0.0431850239467889	0.011933920343158733	0.028389539643996136	0.03346966993067591	0.025572556549392028	0.035909976620030704	0.025412013114287226	0.010153621563485652	0.018982408539376168	0.01166463862095236	0.029382949354072922	0.04304871298395378	0.10031293746782376	0.04308706833295361	0.07177941792224726
513	0.03260021929819854	0.019374268847407762	0.06476848384531088	0.026682079348114156	0.0467977871144929	0.051387695401611255	0.015298916573673032	0.0529800030882883	0.031238400980999	0.08724235308137794	0.050960368605672934	0.03504063200209383	0.06855423942391872	0.01102712511528722	0.010913421644543389	0.1306151808690563	0.0784716085473783	0.11465141833058033	0.026116325828206357	0.04527947205378888
514	0.05127795438562397	0.018512252822762035	0.027426241735144963	0.02994337375501412	0.035296045088338085	0.06344073579807086	0.06739719661702852	0.06323231211658029	0.041768916502418735	0.030311201441805748	0.08773726778415256	0.035245954753742544	0.05290448457535137	0.09636141347172261	0.04709468193506632	0.11932300669955793	0.07672339904435914	0.00943555810026649	0.02226534265360093	0.024302660719392785
515	0.06941075665201765	0.015914780469286034	0.011740634447680766	0.024740291796625184	0.02919796433405771	0.08179045484609714	0.05234106907198195	0.08631275557676875	0.049718818268449205	0.08141285388497968	0.07033964353922806	0.010551607962015779	0.12030642477881154	0.03270121632220605	0.008124898143793132	0.020597802738700453	0.034578486170875854	0.05649750497336919	0.04475289170461484	0.09896914431844105
516	0.03815069448878066	0.04580552696346114	0.0198775870573482	0.049552885959825224	0.017930125757329225	0.3600755534858197	0.024108747034816344	0.01585216265514976	0.024195870752168117	0.0224908842588206	0.07237673636598761	0.028078418192235784	0.05825397064975201	0.06468515624245161	0.025191481634733576	0.01432732227860414	0.029897206420028532	0.019470143553955814	0.04768472850412119	0.021994797744610724
517	0.42525100161064167	0.04140468219527511	0.04831143207724327	0.025134622770230916	0.03185828584983376	0.011354538901045555	0.020616169946403664	0.023262699283655156	0.015222410627554922	0.013716238738164504	0.037982038904783834	0.02441433983832522	0.026182068134270434	0.0165107305161386	0.009874056204614226	0.02832822512396367	0.032485460923186944	0.07263359854894182	0.03072242371685943	0.0647349760888674
518	0.06888980020290937	0.023785124467583397	0.01185420624936639	0.03119295913171867	0.031468438329088966	0.08873646099819758	0.029250284377540323	0.046358993573238555	0.013938056446266294	0.12084845744450361	0.06036182990799145	0.008778938630848587	0.007673973557755317	0.03813816646900453	0.02849351816345564	0.07519582268737825	0.05134460794483823	0.1627266547630858	0.07804634688473423	0.022917359770494788
519	0.08282018213066467	0.049903923486272546	0.014823036272279438	0.015342936855368885	0.11564021246298864	0.016735700333386238	0.025356973105024806	0.07989241915589866	0.030493391478980784	0.039975766174459096	0.06476690042219363	0.022994793309963662	0.009622799115284172	0.02181193355754775	0.010650446415554222	0.0495490357974803	0.09728708585576397	0.1520766632557304	0.053577897558156846	0.04667790325700128
520	0.026906703296483824	0.038929175541940836	0.021861660069911595	0.02642267668433965	0.11015093437929827	0.01129330538754837	0.03370785485228357	0.09166785764822327	0.010511747674649945	0.11619779051455466	0.025067345995829278	0.029650913913628802	0.011279829858615009	0.024963483263362892	0.025204174408985924	0.1186248122104621	0.0555803192501079	0.06725958623170167	0.032916503626354	0.12180332519171844
521	0.027564926628171293	0.04039894864718035	0.019258694640209916	0.04392832342745401	0.020762252036786128	0.26841896989245784	0.017185742320905334	0.05374033210370642	0.018609725317292325	0.02404454477333833	0.041769554783094485	0.024090351553622186	0.029712407658749124	0.02849798133012046	0.08436638208581573	0.07013042380148499	0.05085307562320449	0.028400708073633565	0.06071432087659243	0.04755233442618063
522	0.07884031879198102	0.02870151106793312	0.030911452261855762	0.020615147360162747	0.3352100159197914	0.014565567832773263	0.036490562262287904	0.06381322315701828	0.023751411842240458	0.04137753937538913	0.034121053655403195	0.02188910810355308	0.014455092872919635	0.02590357364001827	0.013306952330495284	0.06757235785661415	0.020286787278095107	0.04933854394224168	0.024497619194104116	0.05435216125512244
523	0.018181223413416263	0.03652256463625564	0.05313956031015664	0.07806716228885421	0.08900616022323572	0.017330300074088173	0.08257915738237055	0.022789626099531692	0.019254929970921594	0.2863903403339553	0.03026349642123631	0.024051424298150423	0.019754686452111373	0.06634440569566064	0.020137347621250728	0.03254634515208101	0.01478164688577516	0.021441459828099033	0.04146571051479187	0.0259524523980577
524	0.03366135309590756	0.03717222042886438	0.07283278976655565	0.024472030523018908	0.10295189936687002	0.05066502471588452	0.0820993749318474	0.04221912387423277	0.040277910072936865	0.008866688110190542	0.05840990925975117	0.0260863367924201	0.025619602014264338	0.06240234851602231	0.03185300701645917	0.102376878954657	0.041810760541765385	0.02178910579604549	0.04184457836118379	0.09258905786112262
525	0.29622461182915805	0.02216695400908437	0.029140434337195625	0.019122233363765635	0.06595221001876996	0.018531136361433255	0.08399582070909473	0.022795804910577137	0.026598084567962792	0.03841761958108945	0.04492877519458018	0.03251744891163655	0.028188274789679873	0.017451682871561833	0.009673087598798853	0.11588782269747658	0.06022327717756908	0.018647887510592598	0.02275953318413657	0.026777300375836928
526	0.33887525366479615	0.036948857726670316	0.024085018423769207	0.03922624331997864	0.022411540652856523	0.04512490756963329	0.040248247904364494	0.024536580956556465	0.03640453771153289	0.022538990246180248	0.03711641932617475	0.032766724508266724	0.07100701060170922	0.05002213665251784	0.015558812521731849	0.023449249797493917	0.0235900352343718	0.045529765604510136	0.046211900498240754	0.024347767078644764
527	0.02549596906715389	0.068325740124879	0.03603331087542885	0.036152814228348804	0.0203484380955312	0.20088529935454638	0.07606213499569296	0.04407075619760518	0.03822033482948635	0.02926662286962911	0.04690296329643733	0.05442481431854701	0.0478271591191669	0.038412500599339545	0.04084732590339657	0.029973180931714728	0.034459215053072395	0.06009838487957814	0.05474465041061926	0.017448384849826394
528	0.02118126610518105	0.02282653691851128	0.031632528428732584	0.02614406288431487	0.027739383980428543	0.05842002992607007	0.06258238445867849	0.03819609366816052	0.01803314000213343	0.018594557048888988	0.020262472418322602	0.04251593980899801	0.01326050140315854	0.021875815352264884	0.02231652363976022	0.4211775137258589	0.03836610662954062	0.028914667056143328	0.04622263996009914	0.019737836584753945
529	0.07224039151125694	0.029234649592491717	0.0333548416073877	0.013623541969754117	0.052278357291638565	0.016236524249812305	0.020244555858090093	0.045532410132991606	0.019658040501355417	0.019383141981237	0.01599519188369793	0.018453763867582212	0.05235074893227329	0.03463938957401162	0.013422351301525475	0.011116424643903165	0.4218408618530386	0.04785612655362939	0.03309410940424543	0.029444577290077437
530	0.026747227974579336	0.02688000488364795	0.049855749567184984	0.022514496019849232	0.027798728210444823	0.012408571966058133	0.02822283589453385	0.05221598340083351	0.05265760899079851	0.024004930135368457	0.40158353480329584	0.05339555858911659	0.01915743501197123	0.026299814674639453	0.00905963974478812	0.024262300360238173	0.044742601772275875	0.051496347049832754	0.02250271484015463	0.02419391611038855
531	0.01569318585998501	0.04055961469761013	0.05193882740919381	0.024098386902938876	0.0438877940171601	0.39656190361164656	0.044590914820962946	0.025260022080292377	0.027143028458267774	0.022522681988906133	0.045576237606249584	0.03867741035233321	0.0224025283721488	0.02627648989732778	0.02888793163242923	0.036128297313974454	0.024010865155962922	0.022047702105308063	0.03940337076490585	0.024332806952396344
532	0.3192010969127984	0.03391270420067152	0.026644341708355865	0.09471234056641509	0.03720123013747483	0.04530968009900314	0.031152680132665502	0.03269349448033302	0.02394367037457779	0.02187537552469245	0.042053322152600915	0.02809307492287029	0.01907641022972691	0.04803082106531953	0.013239238764052851	0.025608817851479785	0.054104268845838466	0.01833508918919918	0.03997684122423169	0.044835501617692765
533	0.4202907955472483	0.031345938528512855	0.022670278555402937	0.024083345615701857	0.04867445412539821	0.020532061057421336	0.03870738481777325	0.051694047936948706	0.027282770035750074	0.024305668660507714	0.03743899937573266	0.028037836565606846	0.029071943393720732	0.022228559879260635	0.00793402813133935	0.016146194748749346	0.040640691254347425	0.024530977336863158	0.03883914755301726	0.045544876880697326
534	0.079058548168837	0.1298274591426789	0.038993212083652445	0.006949729053354019	0.05272585937184856	0.03331345432748554	0.041572533431772675	0.03125442998121549	0.019769375630999467	0.03751942192998022	0.11489693712957103	0.009465874660576244	0.01496294506865678	0.015060119558086373	0.030326915623694436	0.08329507270337003	0.1252689174774284	0.048655613745013836	0.029307699504538424	0.057775881407240125
535	0.04628895164620521	0.011348388056206775	0.022107627249765647	0.03152144735563972	0.08244263080529451	0.020669961287819904	0.05329595649202308	0.054021027873467964	0.03542383438437257	0.08820941879189965	0.08706556137558875	0.008651330267354264	0.05551447824221846	0.026721277355516906	0.012495791828377633	0.054953208461932045	0.0686048415522561	0.06906204021182562	0.06522735782180857	0.10637486894042665
536	0.057787646447357545	0.03946896029902154	0.0518714632021034	0.04794765073828461	0.04941020914998098	0.03808426665200086	0.0450917798401475	0.05240057395206307	0.04994285066997291	0.03761822414850366	0.034850532728181935	0.04721854968331186	0.042189204680821144	0.0562111288419626	0.031103101439159536	0.029422470543068572	0.15510963475681921	0.047595007424966446	0.044949896299356654	0.04172684850291595
537	0.03128196411396096	0.04022376297064422	0.04795257589563708	0.03869479109086363	0.04670169910864832	0.03484610447898754	0.04128136117110645	0.03040704740172244	0.060682848891404045	0.26927619586335033	0.05354132492687396	0.04632351260753862	0.02097971457097217	0.047089220468405475	0.017164725266424156	0.025687443932239203	0.032858632857565906	0.04683647180104223	0.041986042880000574	0.02618455970261271
538	0.053135379416086155	0.04395914422097132	0.027493634073183153	0.043437374647548294	0.05128225865474484	0.01875630829958153	0.04161597566293228	0.044497494330918506	0.04411403322063287	0.029129324539363295	0.10530253829618721	0.023868412870567023	0.0391426195537263	0.016353208484709055	0.013255508788189726	0.06669664690194983	0.20709402826505338	0.0211380485510507	0.06832253101565608	0.04140553020694845
539	0.04940800816012875	0.08506924001813307	0.03643455953278868	0.06232136070268765	0.04784708166436815	0.016105131147170697	0.04776976819386482	0.05124260047993122	0.013489381562394643	0.048716387784230736	0.03637431411202205	0.052779782083604655	0.04100172548195179	0.03052500492550193	0.019133673328746176	0.025162396363145607	0.046263130544500396	0.19124530577946625	0.04796777622884064	0.051143371906522114
540	0.0420251616236129	0.037045794836162375	0.0375283815270176	0.030643389187959707	0.046292833142424696	0.015987983538494743	0.04919053754776878	0.04139430096828356	0.033519718385804226	0.0451379913794579	0.04224802391973894	0.04693741712078899	0.03237046616936532	0.2692592422773919	0.05696323068363996	0.023828726109570323	0.04319558325428676	0.02866208719237942	0.037251555514553204	0.04051757562129873
541	0.17322405946452996	0.03452957391203238	0.044884282180381874	0.03372822364257451	0.056317433392531896	0.03652323147567098	0.03880914615482839	0.0821525607797819	0.039234731228122384	0.021412530621208823	0.04927016230413235	0.042952953435183884	0.02630873772055231	0.021176592972337135	0.013548722766912807	0.05514941452175051	0.07845451436750599	0.07163409195278823	0.027848060952807282	0.05284097615436644
542	0.023857439543884185	0.042319287443597045	0.033241958369983955	0.039541133494480143	0.04214500889351212	0.11966402197558612	0.03565951275407687	0.026408231939793258	0.05882114218701414	0.013725420129804362	0.03147202240975274	0.04048882578311924	0.03565107232764812	0.054187716111970465	0.22008670624788107	0.04718286301297014	0.044053375111057266	0.024092571725291636	0.033268120905846334	0.0341335696327308
543	0.04313246108766605	0.06795278230914546	0.052848993983027434	0.042533108698791684	0.06594114045594027	0.025622870941298278	0.050787289512416546	0.0651218442320666	0.04422347862880968	0.05716272379922398	0.08398826190727855	0.0212045376800811	0.028146643609883608	0.12079875526779309	0.05830550042322557	0.0359323550933221	0.01909680261015485	0.032643319337561545	0.043762279687933184	0.04079485073438049
544	0.06717180181061798	0.05376795721167507	0.04933648610151464	0.060693143744374026	0.07181094743653246	0.05086245081932972	0.0508238112314243	0.05114595970962959	0.04050879350595414	0.05399525790937887	0.04492037396390152	0.0408963864668909	0.015111527110641421	0.05669224676583973	0.012584395155511333	0.04331957122601039	0.08154822776620106	0.05009890009058624	0.043274590312924	0.061437171661062585
545	0.0867510662433042	0.04879568130444881	0.04601396856573564	0.06470941083019267	0.07155464321817782	0.01293961344707733	0.0628994520434197	0.05683961210068027	0.034632662836965235	0.10005868091953622	0.055772689480314476	0.054427495259951386	0.028017134361562866	0.035771399128167645	0.022426437857042594	0.05475273999969236	0.07427450837067476	0.020155806151366387	0.028395649591724758	0.04081134828996488
546	0.03393485665908081	0.030101155283690763	0.02417327733588555	0.03606135394538277	0.08924252134100875	0.01351479340664564	0.05079023033406917	0.0267005057622317	0.03822800501870933	0.04578126756893836	0.04650722144736602	0.038253338387029386	0.05074068297519129	0.024708406011782834	0.019993118997593172	0.21482619093954983	0.08887226682524053	0.02085853294197491	0.048776197698299224	0.05793607712032997
547	0.031513110901636034	0.023523090610834844	0.049773430741137166	0.0458343290586199	0.033271824983222384	0.23549517662116956	0.034318896347474384	0.04448095069249466	0.048756647488131105	0.05013357261495665	0.04707704012543122	0.026729975110565886	0.046860053111978626	0.039262616657657165	0.04044678863483345	0.04976987900558527	0.04686572789546851	0.04893624529204011	0.024258694617185685	0.03269194948957745
548	0.04859942842350037	0.046999656976185945	0.04851915662027909	0.04955704197988376	0.0827233679290429	0.034559296048674186	0.037013639732992716	0.12370461560009222	0.045265785970997084	0.034894442846181914	0.059318340560599724	0.04399454632467218	0.018151992159231748	0.06959974509323226	0.05181064531355867	0.015384475596109965	0.02934210645650711	0.05278928594831451	0.060782777363753385	0.046989653056190295
549	0.045653669959863814	0.1116522527966257	0.04033332400122084	0.04492472709206509	0.05060527728373055	0.014335835753104076	0.04676285742881065	0.03906479352154909	0.03453137811295816	0.04174712113481239	0.0533825556391361	0.046648626820375565	0.01126975475825017	0.03591088134031657	0.03997939382269167	0.025119876867891692	0.037147401497364174	0.21085189538680119	0.03442849854198106	0.03564987824045143
550	0.050414326425766785	0.0331782989070708	0.05145819130489216	0.06205009433790426	0.06410060261713615	0.04597946451830866	0.0314845123511053	0.05436672014585283	0.02644112619959697	0.08388329134539119	0.04817312416418078	0.04860740800473447	0.040199644185684516	0.059283293542309455	0.049427458393902404	0.05205839146592646	0.033229596070862934	0.05556432477779735	0.06502495079335109	0.045075180448225435
551	0.027988742255677584	0.05332341778628554	0.03477370328666576	0.046547538701450404	0.07381557982063887	0.04837148923181213	0.023696865954397798	0.035090718638417555	0.04133875270744532	0.05855727864648387	0.07874452245576713	0.053288208124185416	0.025815413277228662	0.18884476029248753	0.0151373835086324	0.021337623567190725	0.01596718368543812	0.0725008322467567	0.053721317206655794	0.031138668606382747
552	0.04239051671054954	0.05041420936224606	0.05045794017249786	0.05548208411607101	0.038400941912209594	0.04230348334396434	0.06593357439101051	0.02665659493196178	0.054254705231493894	0.011735735340843623	0.041690313657518054	0.0703807389512823	0.01605046998960379	0.1853582032153686	0.05243928621157968	0.016563927749373687	0.062264123136197044	0.01913205970867986	0.027935501048691105	0.07015559081885764
553	0.02788409704049857	0.04809152773990785	0.05090872652203648	0.09264730487701378	0.05272267403467194	0.04124984067989296	0.03328926508618366	0.049499782226412256	0.0390299866927523	0.08323652104206829	0.05071007603002272	0.0481698413666241	0.006756706594497921	0.05109125857495494	0.020120991630517362	0.04567881030359175	0.08993213858779088	0.03026221325198111	0.09189266845317688	0.04682556926540422
554	0.04958725877858476	0.013449513028674746	0.048966410144150256	0.07502268847135847	0.059494682076217956	0.09380295602849051	0.05308615464968389	0.04335382708830292	0.030583903065315735	0.021848619668009463	0.04534148067893569	0.09771001901037708	0.0355522720109765	0.02162620292612879	0.03953130775075227	0.0478146721958272	0.10740061856222907	0.05998045298193162	0.026558658281923907	0.029288302602129158
555	0.018776218835883624	0.017359063832634896	0.03336441172486124	0.04991902733543776	0.0657952501124306	0.03071992952012704	0.02598611008026876	0.01942612973034552	0.024548733076809662	0.3063639472584062	0.03922688237884937	0.03598881506928917	0.016921250605143483	0.018481622679062486	0.017763010455749517	0.045308478176322144	0.02344519462587778	0.08527815480936964	0.10120692313268173	0.024120846560449327
556	0.010330589792282945	0.04911134732400312	0.03136757245944028	0.01667550138470105	0.03252320633263482	0.013750892784009773	0.14587426095423903	0.023415143873574278	0.023501279469678456	0.24603678446590835	0.04300941540666833	0.020079290144096075	0.015743616741327734	0.06964550859037134	0.0739117275749143	0.022046508367056333	0.00860102181214528	0.024448695353347615	0.02857398039322478	0.10135365677637619
557	0.06959995685261326	0.014470390793962673	0.04251958487430309	0.02430141353865685	0.0223518816383156	0.015158255599971844	0.07354832112921159	0.027825676845600698	0.05003514304059735	0.06782221778700744	0.04570688326732679	0.06464637847789723	0.015193067938161721	0.16229600628982288	0.07107205110729088	0.04967273462917705	0.051628920114323476	0.04825774242393081	0.04369021464649556	0.04020315900533322
558	0.1112308443918288	0.05112942938335281	0.05961695751754936	0.0249727875871575	0.03709408104547416	0.03468296659290337	0.05375216872394369	0.0610920304632446	0.060388063819243123	0.039565606168863066	0.048571443907562545	0.02352366793156879	0.013990469450742393	0.019881451821003284	0.08792785997709748	0.04814264991245513	0.12276716357254436	0.03215840123405981	0.051481453608731985	0.018030502890673688
559	0.03203599255235252	0.07809385467913273	0.017451441499491165	0.027678500865768275	0.11946803343084757	0.014991225140799964	0.05956153032799658	0.07822120955704333	0.05645250101823589	0.10091140132424793	0.1702399908172695	0.03812008239621843	0.011501454651607056	0.012827354620045821	0.032496509740477776	0.005821093158572243	0.02629533014031258	0.03744741243983288	0.053042164112677766	0.027342917527069962
560	0.03373806550141165	0.04389431560325604	0.10183397378475144	0.1449815131670023	0.024627071345741262	0.047501865965772036	0.057460777300894744	0.022294103714599844	0.05175787803784049	0.03511148574123398	0.021776979146581957	0.02470217090985169	0.025280921523185697	0.0200453620749975	0.06034433552605126	0.02860855675978197	0.0502667074258803	0.03599359632095199	0.10530467590044047	0.06447564424977334
561	0.10444216427533336	0.06531253424759839	0.05283843885507408	0.015428626080652597	0.05717177683960547	0.03671639595429625	0.023785601927190158	0.014228179923305445	0.047879758636236815	0.0600835616770344	0.03494107348736758	0.03270864094912754	0.030454506329217857	0.04021455525698328	0.006965271255819326	0.044021577610772786	0.13052930320772785	0.11092567327425475	0.041499422680545364	0.04985293753185672
562	0.04407011903081374	0.03130301281548601	0.038982792916605315	0.040985864951998435	0.029584595974997404	0.013858884236593304	0.09527788511647363	0.02306583075305247	0.04842073273093671	0.019900780309500668	0.03163405709844415	0.052403359795045665	0.011819393804764454	0.2746983322415615	0.04868708199270833	0.033658638279140556	0.058075855602012984	0.0430526303286846	0.031548487075663635	0.02897166494551654
563	0.020863501645549995	0.048842806944124496	0.02125960694788328	0.014055426447735837	0.027857667792129892	0.025673054148484427	0.09250403163692418	0.03295534936869174	0.02749411287860449	0.07955598657465592	0.05491274968153567	0.021356199292203466	0.015154759332933003	0.22598494154450718	0.02433401815510741	0.020506170960543975	0.09087036865444588	0.03936255779782592	0.07407666782846009	0.04238002236765315
564	0.0396309398392985	0.047188198910156055	0.051179058671910846	0.04260563155491617	0.044733455172867136	0.025516609526250577	0.07126808309034811	0.06022712791063942	0.06455361205797369	0.051127052810535416	0.06934081821151579	0.03293354180586273	0.024812329827256167	0.02940485229747509	0.01791967413886655	0.0694281172486018	0.04661117660658336	0.010654568666838699	0.08794674956623405	0.11291840208586991
565	0.023819548215625593	0.038245228148822176	0.021487048261121605	0.02443687367301817	0.04326542919207298	0.011953213950878793	0.04680856330933326	0.028945348774879493	0.0545910003651716	0.20583284161296234	0.038376756017125924	0.02253677177759381	0.03482285160334892	0.03802689945764387	0.020064318921200027	0.021360231010396028	0.12633074499414715	0.13375306053814942	0.050056598279638896	0.01528667189686994
566	0.11375344401767402	0.034798549475891324	0.042029026846382316	0.03169626541346216	0.031738025700262774	0.01079459882518014	0.03928422013376074	0.03839956072990399	0.04538104861273887	0.23068212311485267	0.06458988420454279	0.03278398515924344	0.019078798955761884	0.07102230273208665	0.024363834292376096	0.05282303342086942	0.018888148994736693	0.03464452424040398	0.023745316866457217	0.039503308263412806
567	0.04144461362575325	0.028494675101734947	0.013962673612154029	0.023216115735335233	0.026378182538270824	0.15787351083129644	0.02190966769359125	0.03533956264336817	0.09589354027573503	0.012680951568686302	0.029481050760463756	0.026374654445341445	0.021504669804097393	0.05623005248168275	0.07295649096125112	0.08064629816241997	0.13539137336485807	0.05666204442482365	0.021470800946456255	0.04208907102268008
568	0.049336936923530764	0.015134443397721685	0.016913382804211993	0.05343962591149059	0.05088396513280013	0.0702900305778917	0.01653894773392169	0.027651209462396905	0.01609903074377544	0.28685671874682306	0.03302721952424235	0.02391647853888914	0.0427079158939504	0.04388748747856064	0.04055759777336884	0.06975322692275737	0.03365511941885794	0.04512625560568736	0.04074466541659937	0.02347974199252265
569	0.054260943745980623	0.03630790858155077	0.05106402240072151	0.03568305949063055	0.009531095688757043	0.11625156840088878	0.0591536241276911	0.01710631639499093	0.04143229797879024	0.03407901909318784	0.024914463435643096	0.1345371103268496	0.025968098210459527	0.01740819911136249	0.01614409161133518	0.07720282130673406	0.14096246643384416	0.02544855725836084	0.04462077691504251	0.03792355948717917
570	0.028029501380720176	0.024480473086886056	0.039760068536843524	0.012495226046509638	0.05072251299387042	0.008167370688544026	0.04931383178088572	0.04307984127162902	0.022098031559880674	0.051184097090767405	0.05128083365812272	0.042851387100122894	0.031898894745181164	0.03710432049595411	0.038181615993943784	0.03432974998426886	0.06944160711648006	0.1526901663949628	0.057424555602387156	0.15546591447203978
571	0.029369310566000523	0.04454896052502747	0.026302479660089955	0.041672998113954696	0.019302967653151006	0.03647055370202673	0.03224245736790789	0.02067341197455172	0.0259675347205406	0.05195238752124055	0.022017039602673573	0.0391199661046657	0.016957660916751258	0.025192103298382257	0.03316357800404163	0.04785571095775765	0.018000160720168128	0.022086689354278446	0.4252002560688209	0.021903773167969307
572	0.034650462614111616	0.15480073207288936	0.028950525305963756	0.01889576030341533	0.04976833050632241	0.20643450949312678	0.03898704178253958	0.035336806074533565	0.0783676722694424	0.02225282294451143	0.05157802509528415	0.016096135693048054	0.028479456281950047	0.019007608376925243	0.03829064100726452	0.04751489195069815	0.021161083511743124	0.024633494386347127	0.05269139253635879	0.032102607793524564
573	0.09411997924613456	0.05178541937389384	0.04394312755269281	0.03872305818649403	0.039506443115446106	0.028012299488768537	0.020965718323386826	0.08350805205286031	0.023383567025104097	0.05851564749944901	0.041961761564905865	0.052557092322607676	0.022732220932884	0.0069912554157073245	0.007689688501997479	0.07778551831206879	0.07773954550549587	0.09092064361008861	0.06037049855564457	0.07878846341436968
574	0.10189129907759104	0.07057350564234967	0.022836793034779125	0.013542787008373105	0.02971628539249396	0.021893286424670925	0.10883778684924553	0.040352408973009735	0.11577455400523325	0.026370245925769097	0.04657315497410142	0.05701462518996194	0.009137538033565738	0.0986348793886699	0.04282305222474928	0.06299291067692495	0.01648203585122453	0.023416857287326887	0.03304831948184141	0.058087674558118564
575	0.10513460138950802	0.06781878739745371	0.02844063475746551	0.06318417046160961	0.009903382372513415	0.02790637483410295	0.013506636738781606	0.05691777274654732	0.07272289786939844	0.03366069796427735	0.04505396875437176	0.07911143126020058	0.01478389921246646	0.0693719929364015	0.011384344537498942	0.0779155588091226	0.0491029809020594	0.03567685382087593	0.06039041555952932	0.07801259767581556
576	0.024074369305909917	0.02310274587669897	0.03581798459250221	0.023240800549833546	0.08708056043160596	0.007856200020615477	0.08485271049964233	0.048302456954201545	0.015949719148379244	0.3587270197044295	0.027823384532266852	0.012682723145035714	0.07428223078499409	0.0327492453391666	0.010839167952355643	0.02900272155286019	0.03229030463554548	0.01909930580474998	0.018506267085085182	0.03372008208412163
577	0.039762713609414364	0.04373363425348523	0.06230084298254892	0.03191611910549182	0.05733894190564225	0.024815955428561447	0.08985811900210938	0.020850146179889176	0.039428808001953856	0.08772228766765186	0.05423934538386106	0.022499190972089925	0.02823071528217946	0.1619071901827864	0.050355074652955474	0.060508385624321565	0.03178013683940025	0.011661408214143031	0.02141751425091249	0.05967347046060205
578	0.1384853366164025	0.07580402631714629	0.04048594538329958	0.03331080104996102	0.032717544091932234	0.0764983396507173	0.03715258502686087	0.05384302760579926	0.03685414828012758	0.03174900125993593	0.03370109630591008	0.023973252914067166	0.03162229392374358	0.012325691940904816	0.01860225743179932	0.08262332549360021	0.07417874176730857	0.04630576505245399	0.05833394858260463	0.06143287130542508
579	0.08968567944176427	0.0132573684693253	0.028887108890346746	0.024219564337422093	0.027231441964948148	0.052992339563831356	0.0773183613101266	0.09258338517394724	0.060617631814378056	0.06362036703404686	0.031486033389251836	0.015713880850920542	0.04445971777603368	0.04888374932744525	0.1755426891205975	0.014255132280870953	0.018943294017506402	0.055195713642818035	0.027534729740429066	0.03757181185399004
580	0.05823583295636981	0.03855527079356675	0.03482642169523259	0.05542467485169329	0.05647019035862813	0.027478305294415632	0.01658657410179406	0.0477316140714355	0.02391818081831361	0.03308987641908343	0.044894223821519516	0.027368338702395488	0.03666960577057448	0.02209158866682382	0.014301493092960285	0.05876081329023921	0.05987696100247805	0.22783937259772974	0.05074007205522483	0.0651405896395217
581	0.04950545385608354	0.06398588781211019	0.016864453643409497	0.04089232444960031	0.10253739262335393	0.018001403518806004	0.03438843862720701	0.06074421158442744	0.03352919447092194	0.1308534792979784	0.018472681959407017	0.018745075711078245	0.04359064257158422	0.046588930967944614	0.024883292642308104	0.08375081587317942	0.09368210266439535	0.03210232036333002	0.036188279902541746	0.050693617460333025
582	0.35678474551316874	0.025453867942711143	0.03939144999842449	0.03618001051569605	0.03488436363062434	0.030285589630987552	0.028283691354609636	0.02044537212161893	0.025459289857687785	0.01436565078538643	0.03684140203027247	0.03774126116063476	0.05415957381116226	0.03430669350900705	0.02474594843750331	0.04860240283657422	0.059536980768741934	0.018783070968510947	0.03739057094056375	0.03635806418611419
583	0.16380707890718718	0.026616597806418996	0.022379314076047582	0.013437085000150449	0.02103317359915646	0.017427902946129593	0.051546663868679295	0.043936936495005983	0.0197570763537119	0.041872921722918795	0.043108065070924045	0.030074321768155016	0.08050605418703842	0.05593096191395363	0.012912268228290856	0.01653491412571909	0.01549811415832907	0.2750775074600283	0.02861241470193205	0.019930627610223295
584	0.02015509965388142	0.029724093446562745	0.05720531978065975	0.17985488518451923	0.054513651010982565	0.025398662873048677	0.027620901889354763	0.03704705501673089	0.046291447450700095	0.06941857477289466	0.027879979104354913	0.0529042520878449	0.040044693837510345	0.06312026769610038	0.025927820842675118	0.03468141163226981	0.09726491233495428	0.060583174929133614	0.026197764046159103	0.024166032409662776
585	0.017892911470286602	0.05718648804270118	0.0411275821135614	0.024157520269360053	0.04416240602814724	0.06954922490811008	0.03008605188804208	0.046050394139925975	0.028950424008839123	0.07548840281149949	0.0453803996577109	0.07386250540240256	0.0542742743488132	0.04286363666197624	0.17107933510003331	0.02687666933279047	0.019679076017197365	0.03986679860599429	0.029444487216978052	0.062021411975630394
586	0.018033916446217477	0.045678111796625544	0.03522965719551729	0.06683673037032635	0.024213832957346033	0.014163982131814183	0.06020444674133569	0.046181932797666574	0.040057335136371726	0.05057189147909197	0.06857755706199194	0.05279793310498503	0.03546479582065131	0.024073795200050374	0.019623413495018026	0.06976996613746653	0.06178921369007604	0.02033811675764084	0.05654021017576697	0.18985316150404014
587	0.03379535499142338	0.05416412369154789	0.02895625856223432	0.03357582883058184	0.05407824030529423	0.013820674403746335	0.03546951249784802	0.031716531114096884	0.025140915236487843	0.3008080896151206	0.039737931939860104	0.01733544990220091	0.045202097215810165	0.04283395327438227	0.020645549785545392	0.01742252942405408	0.05888475843019585	0.03427185193901902	0.07895922208572824	0.03318112675482266
588	0.04697970436344316	0.05627410680230237	0.025282566912364454	0.0492263819860346	0.09570599104288131	0.03262834426637383	0.0273720129675759	0.1275972067096662	0.03827363329742363	0.05643919586681956	0.07686293081502107	0.03671134933195845	0.002951949250364637	0.006933879577592475	0.047581611281591295	0.020597605232537584	0.09020824397242584	0.013479034285736227	0.10267003994625874	0.04622421209162862
589	0.029403930634311858	0.06769213614548086	0.09907656504968725	0.04281650440729467	0.0358919334272863	0.01844722212773649	0.045114615378729093	0.08378278804475738	0.042212294604539534	0.06159401303654447	0.043940075413895274	0.04223867761240724	0.023953339399723314	0.028799253853808996	0.04557520915422434	0.02123733674124315	0.11181765802098946	0.030646440825199767	0.053186279582329646	0.07257372653981094
590	0.07970464161315528	0.04208498126191504	0.020349771533496944	0.07571761045867469	0.0430182159849875	0.006192416590706832	0.041163072625798984	0.04793472195151279	0.018248130393626216	0.03345432941381363	0.07366957428686008	0.04818514161002553	0.006060800314552883	0.06550012378257232	0.0684179164223717	0.08024271195372926	0.022089007131436994	0.06995802841275296	0.13048905782920492	0.02751974642880541
591	0.1133469957422456	0.021619904759171003	0.020100710879460346	0.02947024652891339	0.02319720742034532	0.017223582116599738	0.07697185693376811	0.024122538726044182	0.03691106576880208	0.1007399019535175	0.043002396416694136	0.01764040868924039	0.007614999616554263	0.21376697896488767	0.04418332627750375	0.034358700575908986	0.02330170281488878	0.04441417359870969	0.07090338091170209	0.03710992130504296
592	0.027697130355805843	0.04567428920545746	0.023076920154936165	0.021825659140968855	0.030427286428075184	0.008458046840909682	0.030502620400251885	0.03951935572319401	0.026875072852900025	0.43363818559772654	0.05106325773276163	0.02184272594585787	0.022593813477759715	0.019480719346780178	0.051141629956244945	0.03415100272202676	0.013817740568211	0.04107000443094922	0.034392126335088265	0.02275241278409477
593	0.015318804661525158	0.02581281584379741	0.014219991110113076	0.02895105746220059	0.07572666517576349	0.023213740113092674	0.03894937822928615	0.06399949088178852	0.018201346737115123	0.255075181687479	0.10221643029879918	0.04700458035454768	0.020832620231164684	0.05830274980490414	0.04322695034185295	0.020359801209326362	0.015398248512217999	0.023185635547853425	0.07051741005161777	0.039487101745554636
594	0.06062615701218366	0.0160405403310821	0.037118857178965514	0.027332212092529153	0.022886651931914127	0.06258590584242645	0.06166493078964495	0.028414906634858007	0.07198052546067552	0.06022612663787125	0.04709035530407352	0.04157709687521629	0.025373512352541643	0.011761445069533862	0.03288531910952602	0.09940445985413793	0.04393998797417792	0.0535059356664109	0.09425738962886432	0.10132768425336688
595	0.03630834431292133	0.05527983609531809	0.0575797864603536	0.014484532004436517	0.09102583687058388	0.019530232358475935	0.00837333491689801	0.12594060809679333	0.01787363643032743	0.1123012987365572	0.08093385888022951	0.03713770459225264	0.026607655019729122	0.050255755856710445	0.04189960973585686	0.0336516086417856	0.04415685809154455	0.027378542232101153	0.05219987943700602	0.06708108123011874
596	0.026920177524223026	0.029965021632028906	0.06021545173408369	0.048388586331964356	0.13658756889556664	0.02064105854581649	0.021035164151179807	0.04038162592629179	0.04596934747411398	0.04805244776598594	0.11213496116930233	0.06689398602937521	0.02537867345547263	0.029506749349797814	0.015724980904846086	0.04603184330182905	0.018383323598755705	0.03574608482238066	0.141727256867459	0.030315690519526844
597	0.07037405371809499	0.054269771535084166	0.07418711572645699	0.01948263072637388	0.022510057758358792	0.16164083512439703	0.05226408002312766	0.05870299956393885	0.03852013567345591	0.009999470722649983	0.05899493573228733	0.051537680009801044	0.06656603943297627	0.020735263514390694	0.05678050937661749	0.024526815087037034	0.08689717856294141	0.01818825289917754	0.02173668878572092	0.03208548602711203
598	0.01259799857351989	0.44284082273134606	0.020340209183638422	0.03540234332330088	0.025157458423489064	0.025362083162257625	0.03613854160672347	0.04257941990482724	0.02586344619138822	0.01206929939895374	0.027628257932090172	0.03498169094872163	0.027613108825768517	0.02504364248337037	0.02795916176883959	0.06389484317819959	0.011540359976952215	0.04737369692545632	0.021452307952021007	0.03416130750913593
599	0.039454538845070636	0.022172004040341708	0.022270199387933252	0.027715763903610968	0.06859162504812866	0.02317647859341593	0.04163651075717631	0.068754777598441	0.02446574558453321	0.06841270439610839	0.017832618421933795	0.013290689524892627	0.02196854605771112	0.03747033531489284	0.03888500548266158	0.2542163289713042	0.04065750356291813	0.058187394699973666	0.07980237313303497	0.031038856675916958
600	0.050274175653476263	0.026200463917928237	0.0535178145513064	0.01476307441847952	0.04630710650976569	0.11345629633571452	0.1064331219264207	0.022312023411541742	0.05858568989555359	0.0316039313663507	0.037428464417535924	0.06244530051354595	0.009320757190411545	0.0838450544300368	0.08194719131122727	0.06182592224476931	0.03576832469581129	0.011174709699866019	0.06450481775506568	0.02828575975519284
601	0.014896280104493058	0.03959971261657286	0.020768820246723628	0.02654595208498046	0.03247720977069716	0.010718619109367205	0.0924208008354264	0.03324124622509362	0.1241304271144925	0.024937168403604628	0.06115180924173713	0.022398275624024855	0.010276389110681966	0.2345332257292741	0.12491452163799284	0.015698588109495988	0.03150616568247313	0.0157625950117975	0.0203937218181913	0.04362847152287971
602	0.011571379184078233	0.04213175729772767	0.06622030294325416	0.02015677391043716	0.056682522325008824	0.013925076046206132	0.03884442308330108	0.0434975927405709	0.02067094647842934	0.27820718657636745	0.055969842612594675	0.01874038530701007	0.08500560916314284	0.04629637511837148	0.014217536400521468	0.03120232972796558	0.03702717540082658	0.030149912586549654	0.019147287307845547	0.07033558578979114
603	0.028741223202281434	0.04488913779590417	0.030119355520204106	0.07009981951777754	0.03827079579702615	0.034887697454766844	0.04971427457552564	0.23956212885969136	0.02297407931163988	0.036938889019794384	0.037160401661328	0.05277541389631591	0.01849548449477227	0.022081134162271972	0.04461219042413898	0.050611985180347485	0.03909676913007975	0.05075863015584607	0.017767752906172697	0.07044283693411535
604	0.02654902231354223	0.27217648033735814	0.03677151282882154	0.054171059015903474	0.024974938458666645	0.014143072210811706	0.02018640002651547	0.014956546755938493	0.05588368752160138	0.01204956611815138	0.06234776916997557	0.10200320792421502	0.026875047762629067	0.02272105410591207	0.04989143909318913	0.022719649929150734	0.06448131001371118	0.02775927435645367	0.03610813893904395	0.05323082311840916
605	0.037017374008460266	0.024575322696805995	0.01858053687225958	0.036642759740542465	0.02601800249216523	0.007381077501253963	0.09352753153124738	0.04519327224840331	0.019191872524670677	0.04964823638473233	0.06279140948415937	0.04744068746730274	0.07208131683014152	0.04517901522992025	0.022489855583828544	0.03253405900825104	0.24179870343154808	0.05657637708294212	0.016112652333401527	0.04521993754796359
606	0.03649045781279721	0.02558507608527308	0.05154369822903095	0.0247914056739903	0.02337333776292529	0.02153784941086755	0.06582599141930065	0.08920639345866797	0.028027124532970214	0.012497767363816905	0.050553538981435525	0.030088517532645197	0.05209160987795462	0.025644295574200844	0.025940544521024587	0.02158488818717969	0.3049847863646487	0.040565626058019645	0.05003296954843381	0.019634121604817267
607	0.0292756332637386	0.07969910783228369	0.06019597787767737	0.032038323216090285	0.02069702579500096	0.0517788820597388	0.04019834397975925	0.034043379720524444	0.06722526784881262	0.06271555019640021	0.048990882298918584	0.09832638752862474	0.027639877017670848	0.0459343473198531	0.06400536800600827	0.09533125263854281	0.04622747559488976	0.04320357256022848	0.02361023124136167	0.028863114003875513
608	0.034359075884634896	0.015571276913977914	0.010722523284737684	0.03220215092074711	0.05572515080122728	0.027325463805467166	0.027733708693402546	0.028547986896572734	0.03475441427128872	0.01787564230450805	0.05433727158814404	0.07073893903180778	0.06954080918154279	0.031181751163651454	0.09354168221930173	0.04419993157278355	0.06314332760051543	0.20231167438031145	0.053667641361524306	0.03251957812385333
609	0.013352099147461676	0.047535048637018136	0.043623574531346875	0.07100290184705746	0.012633202195021323	0.014220278684122638	0.020537645261399187	0.04633538381258766	0.19274193063756853	0.060169185945525804	0.05509813624690363	0.0375724905229577	0.13878950119747235	0.030352978253242707	0.03838375955143118	0.05398671833371651	0.014196610317070982	0.03760798825516949	0.026560409597643924	0.045300157025282235
610	0.0388834427239207	0.06403081737859118	0.018629575550154123	0.07714662218707417	0.03588373493983395	0.05481252223455084	0.01122602143490674	0.06278586512341444	0.01748343999027407	0.020423534884344917	0.07950506032382579	0.059387677552994886	0.009948793009370861	0.015332830620555347	0.052739888236396186	0.04617863937127639	0.03548443768938101	0.02668029059665285	0.22904433121366766	0.044392474938813924
611	0.04780924566824967	0.08180478254558086	0.02701008009031029	0.0613058542664685	0.03730315102156107	0.03637238871519487	0.05945598464549603	0.03632015823014376	0.045654651933023614	0.042227446253889675	0.06229942759206092	0.09675317621041152	0.010926049166548095	0.06757765351383252	0.07318635705034347	0.10286436649531766	0.018749148908502843	0.02531974634452737	0.042636292630955155	0.024424038717582086
612	0.031661478093669926	0.049391297835337945	0.07342389642995195	0.030401708791609975	0.07941324541724439	0.0400955171788892	0.02500480342452865	0.08316791764461143	0.073054049128204	0.05812247364883258	0.05467465444347622	0.057886782514423626	0.05894442558855083	0.0544980408506305	0.04040379702923759	0.0498420081195196	0.022028870522025488	0.04223111213883774	0.01848671466679798	0.05726720653362036
613	0.0895728829548289	0.0760062300778968	0.05189088330799168	0.05930562534017007	0.04074093776896148	0.05150738317682269	0.051619478142951536	0.039765724651287374	0.05283443661738421	0.0556810178743732	0.022587188356575572	0.023047440252240314	0.021537445313970806	0.0786866693367516	0.06081510477851727	0.06977224613575397	0.039393499805059115	0.05003494344129799	0.034795543786164514	0.030405318881000905
614	0.04242408258542637	0.016825766927219328	0.03509998791038226	0.030293063636728835	0.05698163607202499	0.04309373039971031	0.048272555132584535	0.08235568384121195	0.04161971990774712	0.023848135418684482	0.022550654320369	0.05764296636219281	0.06598492113836167	0.028158345956141646	0.028011324971218426	0.020263954152418256	0.09564076799889579	0.048698983149361955	0.1875941096440865	0.024639610475233782
615	0.04507779563956991	0.05635429466537653	0.0609346205180969	0.035194033788589554	0.05012444671479743	0.09120357167240215	0.020075788689591235	0.022821665606439903	0.03713142432742712	0.0464431415585619	0.023914396310636864	0.04868556079112604	0.007843450628232404	0.06553383102015801	0.039079080901793364	0.17671419335115554	0.04523120011653023	0.08321127380874882	0.026187160501887588	0.01823906938887847
616	0.07983365956872028	0.02401010665184381	0.013384393792597381	0.03897774392881718	0.008758228448994482	0.04706904420076694	0.12336114648105954	0.0423411688917414	0.04889947684918802	0.027738408560533192	0.05469195562430142	0.09866682451557439	0.03733345828598561	0.042843021772574943	0.06593513911086842	0.09315431378914012	0.06031081855894222	0.018900229781248484	0.009384390917341248	0.06440647026976096
617	0.047360693688434936	0.024906399657167944	0.024062962163106445	0.03837449057271335	0.053361810460420475	0.009331445145560061	0.07291112212386723	0.05849387901768514	0.1476063775110554	0.07662678906263204	0.020622771191104162	0.04435023660619531	0.053684505156153015	0.027926738212614707	0.13148073186838716	0.03245904776566612	0.04838139827674514	0.048099262363861375	0.023221134880199897	0.01673820427643011
618	0.07347852844347479	0.023560946524306462	0.04744721032580818	0.03423897011189047	0.012565364694187044	0.05160154922648223	0.027427452208142397	0.042053961789446724	0.053285340473393374	0.018454598829810136	0.08427530373458361	0.042616495277027246	0.03375610973329746	0.04889655571696956	0.06210446331629374	0.1229510131496756	0.14427392695004265	0.024697911032291194	0.04149912912799585	0.010815169334881261
619	0.029169109919587783	0.08022517972579138	0.014062932740736256	0.039706407693625725	0.058446848928147346	0.018132998322468518	0.057081109469450914	0.11217731561742048	0.011444006650841373	0.0738064634740625	0.09454604792032792	0.02680182230573306	0.04264147287461057	0.05706775543169326	0.006800640731300777	0.03430668269153482	0.037217033936566044	0.059316187871974554	0.07028264428837186	0.07676733940575486
620	0.10563481002875222	0.04673356286968269	0.05735232701802887	0.04084623882170876	0.03518517286109785	0.03856009224765018	0.08861948867179689	0.07772782086393953	0.03064610644913103	0.032320938203402906	0.04303559491359474	0.03420973348123914	0.023460791983183443	0.061298437902553654	0.06011767811234183	0.0519545133013222	0.049240517911514806	0.046529246776207275	0.029868415370931028	0.04665851221192096
621	0.058880334009721765	0.028417850263080736	0.03154140775263117	0.07485541691319236	0.06796166070241608	0.023355535449928685	0.05068280647279856	0.09392153965364067	0.03474652029586024	0.05049962177771471	0.0455040526794902	0.024741775393387136	0.0074353842020903485	0.03900035179248492	0.06484536068381037	0.06914207334891213	0.08909332921773941	0.046087760144260435	0.037635161946866114	0.061652057299973945
622	0.04666921582773439	0.07331733425961719	0.0149618541397264	0.03521933260779782	0.03860100180037192	0.03925402920416799	0.021059895174744894	0.1838851775234668	0.029998215809750685	0.039077523962864805	0.05538495991601874	0.042873212073399086	0.05764205674485501	0.02390699544210058	0.033816428462604506	0.054159487187461136	0.0439903080078702	0.07365744970549408	0.03406944194682494	0.05845608020312882
623	0.033013956594787376	0.02472203726654921	0.019899356703116204	0.0527474714230034	0.12676572364987698	0.028836466045756237	0.09526527131891167	0.01853929502158779	0.05332863636698835	0.03360832654521694	0.03204710181497222	0.06811448712739013	0.03474478628420249	0.04890417960506976	0.028798659356123597	0.018248912217676952	0.036090467718722125	0.018818731904899355	0.18357590366107046	0.0439302293740788
624	0.05338644772007884	0.036410382215606184	0.032782909437772755	0.06718815032952619	0.05500608082571247	0.0700614701419669	0.07777180604962092	0.011283999819675157	0.10582634553897999	0.04488976864856926	0.060300786551385634	0.04325049054155556	0.01313050730155446	0.04352788075889336	0.05953901391138516	0.06849963209508776	0.05863824605124962	0.02639488757317922	0.04573753879659765	0.026373655691602944
625	0.10748183710660715	0.0437868979854064	0.030569708588038872	0.028739623189888715	0.07245863281246756	0.061241028696721364	0.07547498145712192	0.026644076406303258	0.05703255301491722	0.05011792341108028	0.019613063070706788	0.0650370059563621	0.011325630953389752	0.03910960491304712	0.07366870580516227	0.04837480747469474	0.055763492588239066	0.07050443564620353	0.02666623547342295	0.036389755450218914
626	0.020853286575103987	0.036709483413965356	0.03318061114395873	0.018406574187400288	0.04560754757594286	0.03477666379802431	0.030087404284414667	0.05902692659877064	0.017409049513144367	0.09166207212611109	0.12236721797826206	0.030266881149246496	0.02824075335370163	0.022102012299659315	0.02423280042039515	0.025251153360898924	0.23113815732105894	0.029881159588489612	0.01965569049884678	0.07914455481260475
627	0.06158756418092248	0.05407894335866574	0.05289786853389669	0.03522431159499358	0.0269421441045473	0.06718180926885332	0.028173575957790433	0.02570645809022609	0.03790258918913067	0.027667793016956956	0.013663787509922759	0.04650460150697646	0.03376056103915886	0.040380438210285516	0.027035819682861593	0.11427387155199371	0.21690942379552353	0.03351511974703976	0.02492608243255388	0.03166723722770067
628	0.03478821558816885	0.03338724821497273	0.03758256738625547	0.03284139845222959	0.02329386911094005	0.023829781880901568	0.08099093907370152	0.025005724727756445	0.057906448193228335	0.05832728959802366	0.04644684103594516	0.04496546527020186	0.0441141601147796	0.043619704008534196	0.03986185564717748	0.03312294735628038	0.05524454373547675	0.030411629350051237	0.2052452752632557	0.04901409599211943
629	0.049209159944579174	0.0662814414596466	0.01633017816025551	0.032661336016004995	0.07665291145276618	0.04526903835092996	0.034521915559990984	0.053756741335832706	0.08060102681739661	0.0693707123131367	0.0774448143809419	0.05036509612715321	0.03876041951783567	0.10237326090445763	0.06706310200624893	0.05241077059651596	0.010728558325907927	0.036959886320519296	0.01518154887451847	0.024058081535361615
630	0.12409834487424772	0.039043899409354536	0.07720123894769634	0.07123006741769218	0.015560588361122512	0.03620703136569733	0.06022082176102126	0.020128041823178774	0.03036905695077195	0.019628033585758337	0.09984448454959642	0.03317656091343748	0.02217211987184621	0.09137837266122334	0.07118736023436631	0.07045076035545988	0.048411670292221216	0.01852616900879538	0.021879819008891875	0.02928555860762093
631	0.033307414504621984	0.04725191187992637	0.022854921443148938	0.04994827756006725	0.04608784760620819	0.03508267098566244	0.03151724034570077	0.03410179002485826	0.06168080066187249	0.04196827124147134	0.054508541929689985	0.04459152988041488	0.039191088420733385	0.04162706855729947	0.04345601388849871	0.05589342777452398	0.033650360387182415	0.03883668281361501	0.21768953346302228	0.026754606631481846
632	0.07090017213416414	0.04921935898178164	0.059980548236210254	0.025019196947515688	0.022895038296527604	0.05643662448991471	0.06960162517904742	0.034750981169061224	0.02295977160842701	0.029950178545969732	0.04974674639880381	0.0472625184589067	0.016770207829951426	0.09742979768924998	0.02877712919123792	0.09371164239865218	0.1020550565498851	0.052073758040646234	0.02582220439849326	0.04463744345555396
633	0.07563901970532191	0.01602657750902828	0.03877597187271142	0.07151987883456414	0.0365586816312546	0.029788995868657412	0.06041930175181509	0.020952292518366267	0.10518098491769781	0.03938589570020169	0.031326609637781215	0.03504912589611369	0.006676984657826905	0.12458828243709057	0.0692930358146454	0.040824949090953876	0.04234045088263504	0.05165795220556233	0.025835846205597323	0.07815916286217504
634	0.04852787280350213	0.10953778659112158	0.029558679074716633	0.08739102668403993	0.008867311564612177	0.022287365842021258	0.06938905051368201	0.06829558097336437	0.02435613657080088	0.10693717966605969	0.029009587661772872	0.03125672405917529	0.02761406005126652	0.03418624664438247	0.028999595514856417	0.04202352561201591	0.06324780783461181	0.08873916308682395	0.01881464913183157	0.06096065011934254
635	0.01525250725675455	0.022420615028229996	0.06609323002961824	0.03441617278702705	0.026362388946302343	0.02360845169271446	0.014772818975298906	0.12801576179164895	0.025667272744915648	0.08178661372291288	0.07335625924759571	0.02214559143993741	0.07030798907132446	0.014607629460348317	0.01905939662831426	0.04935614309925618	0.10972248917590006	0.13585970631165015	0.04583797059289797	0.02135099199735243
636	0.04818514052064974	0.07255834979859471	0.016978001096876947	0.04741478087586114	0.04468325076486215	0.06972957883076385	0.04824383930447475	0.03064865838258623	0.08521481518855306	0.03854886030551298	0.013839146967136978	0.11534555721142888	0.03426431893080606	0.04132141815186225	0.06494771316812263	0.0733905810028646	0.04427492374067882	0.04559262214426736	0.02537617857822321	0.03944226503587365
637	0.07359334006062053	0.020937098419722536	0.033752296639327856	0.05926124820177133	0.023099317613314668	0.048275749455339946	0.06921371729563026	0.06104397687683401	0.03375198917122496	0.06163353068589574	0.029631903430975513	0.08548417617558898	0.026972733237650096	0.07214546143324058	0.0600541640818449	0.06985159696871654	0.028732856900113048	0.053717277454730254	0.025596294177543576	0.06325127171991474
638	0.09924451599865326	0.03264080045487684	0.012048858314441389	0.029295745013569064	0.059860449439331845	0.04100207527247388	0.0646009093414445	0.046115027146296894	0.056527422944052434	0.027680813263228878	0.037815021982551676	0.020383982738216355	0.07262009227550871	0.013947235059556909	0.022807207045638808	0.0830073531373117	0.02306123369327785	0.08446297934818338	0.05149787243864431	0.12138040509274135
639	0.022102994013143685	0.0751986137520594	0.015430072712095549	0.0981092241182351	0.036524956252724214	0.01955843961931017	0.07807058160030733	0.03254223423610959	0.07996370755654982	0.06300732467076854	0.03792725484683747	0.04452935141122976	0.016769490307964003	0.01842998060060388	0.07097493162445813	0.04368026266021455	0.07463101824670353	0.04254358526359071	0.018410745201537623	0.11159523130555697
640	0.06627291355787401	0.00815488813743614	0.09842034169927259	0.07598029697198908	0.01667445829154987	0.015524456227252612	0.04060629146169318	0.039358544619383255	0.046127159873709425	0.02598196673837616	0.011338334428119112	0.10024235082026914	0.04243385530846732	0.07195939269929609	0.08630783405697748	0.10699004787369215	0.0452095429282513	0.028244131598360353	0.024010706579908316	0.05016248612812244
641	0.04360141411365661	0.0708966862771938	0.03346245665164858	0.07873027821758119	0.04803838726983515	0.05599691447754776	0.051039091906046774	0.04425664745923288	0.022804219898839195	0.07028841297740987	0.06766208195121598	0.0282083574083965	0.016336962830081046	0.09185736226280508	0.02497848271891542	0.036637186492928436	0.05761098577417929	0.05925868687235299	0.0716920289796356	0.026643355460497918
642	0.02986467315892943	0.012895408076400989	0.042135598681102754	0.012397405746372334	0.04550243608154476	0.03732873009430978	0.042315997051184356	0.20651099382600896	0.03950427068470419	0.012217595756544788	0.02587213961650666	0.04410968357436874	0.06254338240233005	0.0501579799031092	0.0805602213781061	0.08622386037698755	0.06547013474773143	0.02004802661508451	0.020795108733430444	0.06354635349524294
643	0.022800251026023687	0.031237708736092315	0.06331518130704034	0.05613255586020357	0.13797642814433217	0.022166325239171114	0.03572826859198312	0.01342114687728615	0.007641946519235124	0.06261704086162503	0.05524498567135236	0.029286407801328816	0.0205456044978116	0.03614415813124864	0.0499578013257005	0.016217411690718234	0.05418163812534217	0.014503279456560188	0.11772116463426892	0.15316069550267594
644	0.059697694269814326	0.0317786543706416	0.07654392162873062	0.036485649701552214	0.05112267231101957	0.04862451807270399	0.059833922210561864	0.055115282299107456	0.05461352655185276	0.0691164703789441	0.06841039206351947	0.023868100609059844	0.018973383309441344	0.04405737073069817	0.03872572947435085	0.06065863040559383	0.05426884080392879	0.04197496074303393	0.05729821352240184	0.04883206654304347
645	0.12358223610737332	0.022376982125438837	0.05087390995232435	0.06421564665961582	0.030624762681331238	0.013355976627613035	0.04799996353365806	0.05521204033486633	0.014357239626928031	0.12256001648033693	0.07610790168719815	0.030052483442316997	0.03621568932752326	0.06385612990973794	0.0812442282873993	0.03319211477398375	0.029280466551323936	0.018767490863384303	0.016646436061811595	0.06947828496583479
646	0.019996010950230608	0.018952994058051918	0.037729696190988975	0.029271087364873445	0.052357705902007425	0.020869988106977745	0.05173824850100589	0.13785666617250766	0.04419343576142528	0.13635545856548298	0.1386443370450105	0.025046675628023426	0.03208382777521935	0.05298664982745794	0.027730340056799214	0.010930812579403646	0.053008211935517864	0.08785627192634345	0.01534663210987122	0.007044949542801493
647	0.06650591142820372	0.013848011908690299	0.020837943159156283	0.09516440111207722	0.0871478206757997	0.0669894678263055	0.02234575868496433	0.03508162515916782	0.04182900494319787	0.04915792836932841	0.0502622661347452	0.06286595545359178	0.03147450460451074	0.01942262266158723	0.03716869569206994	0.08274036667731634	0.041611487562004536	0.02823161030131904	0.07737829288803261	0.06993632475793145
648	0.04873756635670778	0.03938219632104558	0.03483732577247477	0.05893678062798047	0.11099171961832784	0.04054470681749761	0.050961328238677724	0.06871847363726838	0.044634189667248345	0.05686681006098288	0.05803806295860927	0.03399614901685469	0.013714218989213723	0.019482631734378253	0.021107306922884664	0.06262190825995226	0.04958440620682921	0.06565636729195767	0.042295959540612466	0.0788918919604964
649	0.03260312444340958	0.05906996129817411	0.039516683187651606	0.0195267904605146	0.017792123642074286	0.016648984255035804	0.06114134294508232	0.0306801324021926	0.042046176230493344	0.054790091145644364	0.029401751848413288	0.045863661886032386	0.023283940239711858	0.12493807497008179	0.05632028376071662	0.12163645099806436	0.05014822051260852	0.039016667248638	0.0503456213659311	0.08522991715952949
650	0.0711826428348149	0.027956972779746944	0.015210376700943334	0.08607583019234563	0.11752173314375243	0.014596384369496587	0.03762306930274132	0.012205862666937475	0.017880747188278603	0.028076760084803486	0.06564659068095167	0.09389502209692754	0.009275987958869423	0.08681586665552865	0.06388484148025889	0.039655719743644395	0.028806923092475904	0.028878888078563283	0.03070503133885911	0.12410474961006039
651	0.05994365871558457	0.03734800165489812	0.06467938120587888	0.03928745672458995	0.05264513347209703	0.05382197190738252	0.05686671428234852	0.058477076920956064	0.020586120778538206	0.05725089158384758	0.0343800314180893	0.0852990046944801	0.01690080644663724	0.034856506467781156	0.07567629364263428	0.037442648945664785	0.02723298819918719	0.07970983883761545	0.04604789635787713	0.061547577743911924
652	0.083748475190659	0.02290365626001949	0.05005213202945769	0.039728859242169796	0.09824797561355714	0.012449502870315435	0.03161079667196378	0.07962386256511081	0.010107383659691022	0.057796500020070196	0.06022214722573556	0.049235772231621885	0.020072973831518518	0.05305486915821094	0.043190140722475574	0.04201259887892974	0.03527938810938291	0.0722129829444011	0.07487424919717821	0.06357573357753123
653	0.10493141103356934	0.010802130420754901	0.02948994214007484	0.023235386112727793	0.02786176944739289	0.021643008254028984	0.01609909038182372	0.21618422394939857	0.010327755918721317	0.07337777490815121	0.0636860229734381	0.09072784462180453	0.015079255230988822	0.10167372622500424	0.010785105729252157	0.05781978666908933	0.008715632042895358	0.06357029981186021	0.024851644781588432	0.029138189347435218
654	0.11665619239423629	0.01578595401767589	0.10578909920045933	0.165246483257386	0.03136482269028801	0.03101110753081672	0.02609572807530154	0.04371290127693997	0.023704841208346664	0.04377948390285651	0.06687106788940538	0.041605327733421904	0.016889674695581017	0.08047263312302201	0.027333967657952308	0.05291653399735119	0.025321206106129892	0.030697377457569053	0.04386385205752947	0.010881745727730891
655	0.05988937071285586	0.01406864803726669	0.007938863485813902	0.008899218121198134	0.04211116191243523	0.0075807075635673455	0.054687754457362237	0.056008724155489076	0.04880933328586878	0.0894575243472929	0.16316872811777927	0.060172366086725285	0.01642546421184194	0.05461964565788861	0.05892021189602717	0.059566487395449556	0.019975332977457887	0.052137478291668836	0.060125750163159866	0.06543722912285142
656	0.11594904514723425	0.04278041549050481	0.1142588683222094	0.033462166186621525	0.02144683210160648	0.020482496877649525	0.08492233128355378	0.060070911719290326	0.009640272544066563	0.043656232501233565	0.039483727412113284	0.05978858883652492	0.01949952969004732	0.05189228907915692	0.04304767095696383	0.0638037198031625	0.04178193816615048	0.05677665801449825	0.021336796903653157	0.05591950896375903
657	0.06693967627382479	0.04741859838069833	0.0287583404501607	0.07005583529184076	0.11529109315163305	0.056472954033116	0.05169597108922793	0.0542254440191776	0.017719931121721443	0.057727567654856635	0.035156332942954435	0.05448630943637879	0.01079887937487011	0.04013531718637939	0.016585646024838217	0.05799357695722898	0.054132660909870615	0.0329459035428385	0.044210338441465	0.08724962371691874
658	0.03730900930085663	0.03441760100671969	0.021988171204969632	0.03907422821609976	0.07429139927477656	0.03453273391161372	0.09085855827086291	0.04181426948208501	0.05195838988450673	0.06203634260995993	0.04544073471337716	0.022510990559737435	0.004732678441763991	0.055962958748383834	0.013766468413415455	0.0511209639651007	0.023967748497238265	0.06014523982832804	0.17553749780630284	0.058534015863901695
659	0.09958056173086341	0.09677944813422555	0.09140963760851908	0.02642716633461177	0.017331690680808743	0.025584684594253008	0.014434361215855975	0.049781143769501275	0.03011269881440584	0.025593810551311474	0.10035801424329932	0.03538825792726724	0.008156297612548045	0.04036349682074665	0.034490461035365676	0.06499607621447236	0.10501256661170362	0.05025380131277727	0.054229863520105656	0.02971596126735805
660	0.06024924482574745	0.024856482417406754	0.042268879761459675	0.06132067163839807	0.08060904542543562	0.014950737298855165	0.02418120747618818	0.04630919302894385	0.025899281322354136	0.13786354107867305	0.08026646373201651	0.046000427932193506	0.030375392395239578	0.08932367060222902	0.019563437627631852	0.0342994199796638	0.02156752349219279	0.03581360451833021	0.04087257873759586	0.08340919670944487
661	0.025395476139095135	0.05407279566077825	0.053419187506310764	0.06088384341059125	0.11366999450925334	0.01855005596399613	0.03679240802062794	0.014376043868022395	0.020463927785409227	0.1564016249255077	0.04521222618117412	0.029192832269730535	0.03611823708435613	0.10284671859488385	0.023885627431757716	0.023019593181007388	0.014758542833669458	0.053028092233334496	0.03931603198453553	0.07859674041595867
662	0.1115828190580821	0.07192079583158933	0.02757173673569173	0.08635426430856169	0.02451696784447458	0.061797839528035185	0.03707431506465443	0.06068076010993368	0.07292827906938161	0.0263636090382755	0.024258395780885338	0.031382712518211134	0.023586982086685467	0.08020068579189596	0.045862520202353506	0.12910834255056233	0.02578408883650414	0.025091038471293875	0.01685718707432583	0.017076660098602578
663	0.016613841252644177	0.020467876219279275	0.08900598601766674	0.020019111088875895	0.17989820380740526	0.03578431992630655	0.008971032298557698	0.0439877892518559	0.02092803771385302	0.10468844535571206	0.10862462551079777	0.039627233101323794	0.033725788208179924	0.029546819757323796	0.015213626656335194	0.061645640451075234	0.023223509230589523	0.03222673330435538	0.09258689773075311	0.023214483117109667
664	0.07210302789637246	0.020042615383789698	0.09695134667809314	0.04159143815921009	0.01590967130154503	0.07225224498259333	0.07950100353162447	0.01867026291291242	0.02124526452096646	0.028118062719631843	0.03810200877940786	0.10427409005769889	0.0490309001921849	0.05364532406368496	0.024514062458149202	0.09510260926718458	0.08472476040303958	0.025920903864209557	0.039740775948347316	0.018559626879354165
665	0.07152213323189426	0.03263218327879767	0.04572395838480515	0.02479799489311778	0.06695427220786157	0.01773758372762647	0.05098324679002318	0.041660812461007696	0.06165944095387547	0.02376636416676463	0.10430890867264384	0.038977914275830174	0.02476498207937742	0.05598548947505536	0.07786537678994276	0.05390800889433969	0.09699303182193332	0.0393659747171459	0.014425666553166565	0.05596665662479105
666	0.008239503955759363	0.06036618349881082	0.029099409327516697	0.055741044718872035	0.07501904632407312	0.020338429374103788	0.03912841714001959	0.08659873936974719	0.02157494585522895	0.041830932378867744	0.040655570514622895	0.026361385242333005	0.031608749678943636	0.09106331272609797	0.03509275171566111	0.028357962271376984	0.027944085265039133	0.04997874796744112	0.18055204792724325	0.050448734748241617
667	0.07961256675058458	0.053326287146290875	0.06987614397870309	0.045091006121434594	0.02012663045755863	0.0818648678979883	0.06622096203114426	0.07035393669718812	0.05028195823184629	0.032144709284598866	0.021997881651872095	0.0580873669611051	0.009811229170522419	0.04252932792631951	0.0791429058869758	0.014829166055674588	0.05784128527051713	0.08458747253305908	0.01908140680934627	0.0431928891372704
668	0.07376056993545786	0.05992388271074549	0.04384866182625354	0.02266495186571021	0.05089697741351428	0.038759274821240114	0.0326341910324451	0.0541838588914541	0.025888729964682836	0.03964679748824143	0.07181224111527937	0.05287939082269394	0.055312482400844326	0.09356983259956428	0.023763142241149608	0.08482255877316972	0.05967413467067709	0.06345716466145786	0.01995322496958179	0.03254793179583708
669	0.05485053215503074	0.036673134194441244	0.02940651799071798	0.0547374166623399	0.060453751821443164	0.04962130329857923	0.03666486218419249	0.03523362257684033	0.022090710875776357	0.21592801375838508	0.014708576500152127	0.01808194842503666	0.05047122959549013	0.07392111293606668	0.025980128586073646	0.05571645835081872	0.06346568144253686	0.03352925086504219	0.03749481579727285	0.0309709319837636
670	0.03156087323956032	0.0515932311359178	0.035655455773531686	0.08130739453474116	0.07685215474620341	0.03426862254656247	0.03690407977025352	0.06926758454403976	0.027226739917042848	0.07050444754336455	0.09202025822267848	0.037844612329649314	0.008027150559266921	0.039799573256820354	0.035264291163105914	0.030808013016739483	0.024767340748906862	0.06014843432967682	0.11421445515547075	0.04196528746646757
671	0.048550801320626585	0.049116648725157974	0.045666951804409786	0.0686103743236991	0.024793601237350627	0.047916095273498986	0.033067582998391416	0.040125055967835166	0.019023717469439923	0.03922840410365805	0.04693408383833774	0.14664865184747558	0.018939780782352776	0.047626483337063874	0.02895484642585995	0.0740945558741585	0.08728176369292648	0.031176239654220422	0.06375292619247482	0.03849143513106225
672	0.08556965225775895	0.030226000839866412	0.04012378718514718	0.03509026943093254	0.030766606315182684	0.04015550478609325	0.037139894490202364	0.04455603994013884	0.024865592655825115	0.029368155019710424	0.05874292121523655	0.049252934177676705	0.03965334822937394	0.027797055396683396	0.031573809888684974	0.04671860454955437	0.024139163696269356	0.05227195235629456	0.20860473291138215	0.06338397465798627
673	0.03870183264630285	0.06620209422412443	0.04057165208776015	0.030962936999599015	0.12685367556289692	0.013992081803821634	0.09058010447106937	0.0470516966971627	0.0763119511644618	0.020298791582254002	0.060531407449679	0.01669832360514332	0.03732899080456076	0.019102772176896477	0.03156087867195954	0.01772169007797623	0.04480712725416098	0.01714554046395697	0.1214741978637654	0.08210225439244843
674	0.05989161083321323	0.10961773877199998	0.036585441341856165	0.06517179987606553	0.013411922585286768	0.0308903218572675	0.10843661781208343	0.02865522621151931	0.0582811838600303	0.01805653583221378	0.037082547930290824	0.05191321659999761	0.008912147694789395	0.08361635747796788	0.03671042500740235	0.06820687097759237	0.0899247596775906	0.038823507810700666	0.01821140783199412	0.037600360010138174
675	0.02592364737939563	0.059057630923997496	0.028018062965768923	0.06316333959712576	0.02032438794364625	0.04264137263676035	0.02960064257877533	0.14770202345292893	0.019088144488281708	0.09179460307008365	0.03937233557887977	0.030434877033450863	0.021154876350353156	0.04320033521927431	0.03959029073773749	0.04251042217714627	0.06615077455772052	0.061861153728322606	0.06598517043346598	0.062425909146884985
676	0.05736474869504034	0.024799262672857533	0.03248144103545349	0.028225032168765454	0.02909554282826937	0.0402278293404363	0.008482008206876354	0.06922360309380862	0.01970613077845944	0.06986294726092618	0.05929238638557444	0.008543283344434596	0.03335506754291806	0.05552080505651435	0.024314244025277355	0.11590842052305407	0.11637950335837424	0.14414414756900273	0.023648248408407502	0.039425347705549535
677	0.049126080615580624	0.014227628011897307	0.03776026407875927	0.07577483667987307	0.04114747923460558	0.0397753709042839	0.057430532026536266	0.03229638996569589	0.045212437601228256	0.07762417698473136	0.15273176842628022	0.04028095708715189	0.011632020654165189	0.06433717661370643	0.05378934931649197	0.0473600952735494	0.04272881218686097	0.029655936238400363	0.03025163773611042	0.05685705036409165
678	0.04588562421698629	0.08650430685319627	0.04383026304225619	0.018210302387806552	0.08973468710337668	0.03883645198886079	0.031023011072106414	0.02200390008530412	0.05465012916684408	0.03261885744990274	0.02110438822355023	0.03326283051661985	0.07658366244509528	0.10319847609400161	0.030074008302576755	0.009318380255762867	0.018689766309484407	0.04652079203064033	0.11041449538498964	0.0875356670706389
679	0.0676903411166252	0.0992280457951262	0.03136098956945899	0.06900201675710739	0.034482162550946605	0.04744650654846903	0.040647885272852166	0.018927881227021482	0.02159861220068136	0.169095710266446	0.050389188707280735	0.017775671327512194	0.046174090921613904	0.04105048853087705	0.025921100129166024	0.039644461220328574	0.030960332495279432	0.013154632577236402	0.029746183339393165	0.10570369944657809
680	0.050453900823741925	0.031546913807676984	0.02629795055308021	0.03272789153304916	0.06255421817412884	0.04056210845013661	0.035044292400522314	0.015699710035878802	0.055649938725981736	0.02693380927702425	0.05903290985707618	0.09361966898694102	0.03428536688731666	0.02893397893585924	0.018153203085295846	0.06241123304182166	0.026599096032460436	0.021759921202334213	0.10538782570036707	0.1723460624893068
681	0.034994563024849885	0.030639331514220283	0.027717353583952734	0.05604103726962746	0.07964154866914244	0.041924747160755456	0.02838305628738651	0.044772088934373025	0.05468237136342153	0.056373519497492044	0.06741757099479471	0.0351516681900211	0.009198775069525591	0.035637127827901884	0.06269779650937254	0.02652284269997351	0.04839885513986989	0.05475938116613317	0.05588571974588199	0.14916064535130427
682	0.015575268430945971	0.09797580052294975	0.030341449744638635	0.017523816075346095	0.021928111177729318	0.014953528670061791	0.05816713777192573	0.10757632431400359	0.027317405686956085	0.05923589433708149	0.016583484027167174	0.037236564442604904	0.054118847519769975	0.0663805577681458	0.04480954518970033	0.1050775928281575	0.05663393437056776	0.04088247801879234	0.02631261909461201	0.10136964000884374
683	0.03212370757314178	0.011380284293390946	0.046447301959132804	0.07187632295453257	0.030319276863611203	0.01996007181271599	0.07985902926285614	0.03752503559166787	0.12914584436019136	0.014337113850491176	0.042129288085093135	0.037653984094770644	0.011988296009973629	0.0558389876537788	0.12226224627368092	0.018673726444484114	0.025223378252158916	0.030080753011178827	0.09475266922852552	0.08842268242462364
684	0.03592292028511838	0.05171889683408608	0.019104037823891123	0.026549478023746728	0.02565091355939075	0.06539598724881919	0.04093190579955955	0.09225403270956233	0.02353404715267179	0.07985968989509383	0.04107976505264742	0.09806134176385241	0.03145220819903856	0.04309587603765483	0.02033455387070869	0.06085005489130184	0.05659319612340381	0.05472991776441754	0.05034621556010328	0.08253496140493187
685	0.0779271227644742	0.05550814864636437	0.007915540317251963	0.03384570509935786	0.06877514442358194	0.044801857200524174	0.0489359044570175	0.05795989845947924	0.004597187430836578	0.05399760116738674	0.10384182592763506	0.05811346041304396	0.03013488460207853	0.0681905723316803	0.017165278178945025	0.06467662790793932	0.041476050529756905	0.05098106418299487	0.05251661385905528	0.058639512100596154
686	0.03994198352298519	0.08170944860375752	0.025464659264392918	0.02114596619662753	0.04650375922418882	0.02973188091104578	0.06805411891367441	0.09121623995338443	0.011778128841957499	0.05401120244096189	0.0340018372097279	0.08249008064439638	0.029024535846686274	0.013526730591112934	0.024471035721541124	0.03995603235511092	0.07934350774572496	0.05804073363598128	0.1038623132463374	0.0657258051304048
687	0.05913131543887864	0.04037485286194282	0.020933085834494453	0.051379184895158005	0.05058548693193879	0.026565191740923557	0.0568525516985271	0.07660566913204941	0.05286128199115935	0.03226386498138893	0.13042147607783172	0.07786841712929221	0.026543019906946737	0.05522136812324344	0.01340656864255701	0.03498547299609555	0.06629700442844882	0.03699287355698164	0.051613041658991846	0.039098271973149946
688	0.06716820666034526	0.07262229915541338	0.02853220059910874	0.03407838902089919	0.06909863649666763	0.05110558890940506	0.014750020620061206	0.08185650411200071	0.024973438404916608	0.08566284132187853	0.08127974674260831	0.032381870108551244	0.04774530315687332	0.055165575701032664	0.008613813582116001	0.07367292902921058	0.020168766166629132	0.08487577070839215	0.03593059181517762	0.030317507688712664
689	0.040754992477018984	0.09786057329223188	0.01515578617764183	0.025298512668429533	0.09688208865654416	0.06811777247728808	0.03174352374291336	0.03264403325946705	0.025292719862929035	0.05790044663685062	0.024069723901300903	0.11071648175331397	0.013811820366123054	0.09040734491031255	0.01483784382791943	0.05682004708391073	0.04444463406337031	0.05012063673356011	0.05339833187311658	0.049722686235757804
690	0.054208089149214024	0.0370094635574614	0.0312518096459647	0.042776421902422666	0.05356898883936649	0.06538667763783398	0.03947512296430428	0.07347593923003301	0.05676349865167632	0.030122944985146664	0.044577490952879224	0.019469597167852418	0.05057445626121249	0.029658102061471334	0.032018244368525794	0.11823304675143165	0.10262781375001918	0.06530768541089324	0.017465408855453335	0.0360291978568378
691	0.04923297363073177	0.07305772036594728	0.08750059739071614	0.04966603343902413	0.06963909367507747	0.04592251856074737	0.04255405922954333	0.017939995671497903	0.010438394913127976	0.04245153126216142	0.05039093407873986	0.07728503488247894	0.04801161006819768	0.06411513313442695	0.001347438306137686	0.05029014283628393	0.012505491148506052	0.04402967477964981	0.06443867443286781	0.09918294819413649
692	0.03339393345721884	0.05003592760519801	0.02472472407738814	0.02417970920544547	0.10285251732710175	0.0909421413361644	0.04606326303985503	0.07902640811297973	0.018628547137269767	0.0598734370989557	0.01658320040752231	0.01979129300416634	0.05874954601309465	0.049340019617804876	0.027115831743473644	0.046873610131573255	0.05751209174467522	0.0679288586787405	0.06296086987929764	0.06342407038207472
693	0.04312047330577966	0.1372865242145111	0.011220738727218071	0.07899021189435323	0.035055231946090636	0.05956721706736998	0.03456548138771161	0.06330641751231805	0.01674021632321108	0.07782180765225913	0.049979213099375565	0.057742619224099755	0.0173503978052522	0.0579356204136381	0.013416864557468013	0.05674234953421624	0.07326899167177753	0.04681634370338611	0.03126153117954131	0.037811748780422615
694	0.06201587818774802	0.05454837663247704	0.023607060417434027	0.04115378058402724	0.06819690791164958	0.06530193172112148	0.02231446059950216	0.07521570473634627	0.0209009774990416	0.05571617487754872	0.05567318257487113	0.03675011457108325	0.06621066456838631	0.05326026873976184	0.021211329299158928	0.05996952457902053	0.061827558998242126	0.06082708644587033	0.0614475963659353	0.033851420690774105
695	0.04025340132723781	0.04491037608090837	0.016450705229177708	0.043905153431041816	0.059792570539425195	0.06360108287201674	0.01948041957159942	0.06660873879147915	0.06104973361333256	0.05425348036779974	0.05649975274559904	0.07136253791915777	0.0426404971449599	0.05250233813739677	0.028416217839294995	0.07625517895558667	0.034765287781505595	0.055271740741737324	0.05690894130390462	0.055071845606838796
696	0.0413712977602647	0.04607019813438316	0.012769518430135412	0.04360356325488754	0.04894721870824722	0.049249517073466254	0.06550406290344803	0.03686530009990084	0.045482283579227886	0.05526100584869205	0.01874127234144903	0.08730850356099788	0.06596905960086914	0.07897539740342538	0.08033828546886998	0.03720058229640111	0.043033664857206944	0.04353175958038661	0.06539462654408464	0.0343828825536562
697	0.05835536497492666	0.06220145160564166	0.028269926228015385	0.011600562754119718	0.11311627848751625	0.061530269902782334	0.01629621437126213	0.0821613285085897	0.020353250094407315	0.054290903018408394	0.05934762266014744	0.024061459021700416	0.035968769630191515	0.018343648877799434	0.013672617607425622	0.08267858521472428	0.06269315736479819	0.08354337809934324	0.08042886121030964	0.031086350367890675
698	0.07015942680644122	0.11085647394719775	0.0173055071625758	0.02837132899563776	0.10858745697843637	0.04929403626771431	0.045409032944088996	0.028920008341290798	0.018833679741132994	0.05075521020775982	0.07231056643511943	0.031450344901852736	0.048068743053947115	0.02251127354105984	0.021840047758731027	0.04252907492756326	0.03714075926977937	0.05777479930378905	0.029528149671014536	0.10835407974486784
699	0.04351466849904067	0.028395477125346718	0.06639326619837733	0.0768373115707893	0.053435480112098095	0.05967090374239661	0.020509319099789612	0.05425531330832937	0.07790739247328826	0.0229009503254989	0.046222462354039234	0.027906573622485047	0.030237443033098332	0.09149183852439567	0.07100768150590966	0.04989687955760357	0.06310729859884001	0.045494139532647464	0.03514626116021276	0.0356693396558134
700	0.046717179179771105	0.08699468965226771	0.034181604859532	0.013732745158544137	0.034493039466899134	0.032756258417954674	0.052875599992346374	0.03360395249150166	0.04886477204415375	0.06615810014195332	0.07925836429295693	0.032193321713028876	0.07351672374480875	0.05773858546874328	0.037697214416868643	0.053864466629993606	0.05122440131802061	0.04952703057780063	0.03576880196965911	0.07883314846319571
701	0.0665164462170351	0.07577482252770829	0.029790373210900684	0.023444303661971925	0.0980840443423194	0.1002136920697628	0.014102875328861628	0.06797260454387233	0.011877242367269754	0.08560396439838769	0.04955773618560935	0.008146349175626113	0.01656294558275607	0.021717100398514894	0.015552726183136318	0.08817055532266053	0.0847488018364659	0.09277089548696271	0.020799272987590357	0.028593248172588095
702	0.0411826901819504	0.03311143154337164	0.04311258436188862	0.019151129334888085	0.06078959521015448	0.04050903914010178	0.04157238349649175	0.04788897102395191	0.02401298059841023	0.05252903614768878	0.06080219399499507	0.11888909495339901	0.04097269013067885	0.04057256141315961	0.06784157681011431	0.041959051195453415	0.07100888841064604	0.04116224704115021	0.045277027755243775	0.06765482725626204
