# Supplementary material for: Mapping mutational effects along the evolutionary landscape of HIV envelope
Source: eLife. 2018 Mar 28;7:e34420. doi: 10.7554/eLife.34420 (PMC5910023; doi:10.7554/eLife.34420)
Supplement: Figure 3—source data 2. [file elife-34420-fig3-data2.zip › results/prefs/BG505_avgprefs.csv]

site	A	C	D	E	F	G	H	I	K	L	M	N	P	Q	R	S	T	V	W	Y
31	0.05196817030023326	0.03197371634287227	0.056379302851175504	0.06196886500232906	0.08322788073779601	0.049413869090679824	0.05403720279152863	0.05089273507356105	0.04670482239404599	0.043531751034321435	0.03685055678706001	0.04200666975695747	0.042765765412475704	0.03875394666889809	0.04942215528956889	0.05222431572657115	0.060596181356962237	0.04805673842964426	0.06116974205184384	0.03805561290147537
32	0.036391899995326576	0.09753151620998522	0.05995880326155754	0.06412545832283902	0.009173883714592941	0.06039604422105907	0.062270571773822704	0.028438219529954716	0.05989041619158492	0.04316764465203112	0.03061837989145218	0.055714055572378955	0.06430560085436325	0.0679504540156672	0.07648697897584414	0.05682713788992568	0.056317503214796207	0.04881204659059458	0.008832526144716461	0.012790858977507502
33	0.0368450446991486	0.037215459172636196	0.03956147455855141	0.056789797009570424	0.043197549184698314	0.042132913051061704	0.05764033577708235	0.0494048985251145	0.04591267176864868	0.057207923218546806	0.0691802344522697	0.05640547016089284	0.04649703720451721	0.05525549007423453	0.04232680513049719	0.0518591226129467	0.057703075701702335	0.04971755392145593	0.05174882840311642	0.05339831537330819
34	0.0838629918296489	0.01107606205975605	0.018104019895630857	0.03829003701565512	0.05519273941923389	0.07086158506500574	0.03141548741661929	0.04794069689360819	0.04608438965217151	0.07083014476449623	0.04517053260396453	0.04281846156911332	0.04099827648343576	0.0596421309797821	0.034753347945825	0.04604196064869478	0.05509297429590976	0.0511003863555593	0.05915422362613374	0.09156955147975594
35	0.010508288566391912	0.046652451120922846	0.018129536366324576	0.013938258098039122	0.17493340745830632	0.023111395662079686	0.034768685052119296	0.01601206601306535	0.024358541168826936	0.02268902932173208	0.038642764307914974	0.04339715178725218	0.010115094335654475	0.014273127613801872	0.017719608475085243	0.01269700642576331	0.01647959853046578	0.009936283946635363	0.2673328926156933	0.1843048131339254
36	0.12482086355540807	0.054085224813107124	0.019004330925530968	0.017745985891075063	0.05739178532806183	0.011725601480754334	0.01699119362276283	0.069816985312935	0.008113819797816954	0.020660791953691277	0.016212705863369575	0.016175531989943846	0.013464306925842107	0.012114004631945596	0.006788990222370682	0.024655752762471204	0.15874512830506823	0.27793091982153806	0.03266480092313503	0.04089127587317228
37	0.09504265249077147	0.05434741405748598	0.023687279189743272	0.010386835679566067	0.022512801487899792	0.09611276382763849	0.009732310058332453	0.022006742530650273	0.01379721079527887	0.011757176847741338	0.046638393079119565	0.0794613122111867	0.01766452130733413	0.011208259112146688	0.007120833865617436	0.13563465218209922	0.2436294033305374	0.040756734637483534	0.04845128374210481	0.010051419567262555
38	0.04046693536977051	0.038260706054323114	0.03900275343865971	0.033245522177190984	0.02878592870316198	0.019964454987564464	0.016826674111121	0.06465139509736313	0.01999349143499601	0.05794257038765649	0.05010737996113862	0.03145950359897021	0.01896906667064109	0.024396479074014026	0.02346652643187101	0.03430734631165038	0.027298575725256142	0.36223684210171675	0.05636513271985207	0.012252715643082343
39	0.011853861132559875	0.019202338073043307	0.01658196597253205	0.016726601085168824	0.22323741040246428	0.007820484724783928	0.06421213008375697	0.049727507024415085	0.006663119881619471	0.06638093343477251	0.10425934405365787	0.035822029102844016	0.01259561441931432	0.00775589379170636	0.007569748025500964	0.01092295087030217	0.007017924960739369	0.041634706564532775	0.06030294502282951	0.2297124913734563
40	0.03234030905074236	0.042257957804888585	0.020740483122239976	0.023922279183337558	0.13077903893423048	0.018975070199491167	0.036246895627502544	0.05440798320000034	0.014841482908665262	0.01439725610588681	0.05045088795108029	0.03235923445668597	0.01781681265280737	0.011549497927826636	0.012384711270442134	0.014302439693689549	0.028752835538589695	0.047135535608488384	0.08252911501483717	0.31381017374856773
41	0.08035646949251206	0.016218115908559542	0.021844249185711265	0.04719092503395848	0.01971470598948624	0.36950364439155775	0.0228010968471677	0.02561722886947741	0.027476104288727404	0.02621953814896724	0.035260558412006864	0.032148544204854766	0.07864508521268494	0.024566680866911522	0.06422990187797024	0.007833725705388572	0.011526342290110634	0.03543690951702067	0.042353017129285	0.011057156627641791
42	0.04466528188891399	0.09644850100934772	0.01804807346024383	0.041539488793080864	0.04161670324926335	0.026407557729103647	0.0147715216458743	0.16500072582129766	0.0218630461934106	0.023994662111782653	0.022665172950967594	0.027654966057259336	0.011199133465284915	0.01605109946721098	0.006800484875945187	0.007529415180252648	0.07322096615291247	0.28305921112515686	0.036797531049012656	0.020666457773678756
43	0.019710121575356843	0.027989726943136607	0.014091245942882932	0.02708208662248957	0.04620611332946342	0.02345686050019565	0.04653325994546766	0.017591464028139242	0.012600812295758969	0.026948989423354015	0.0345392858724766	0.01457479193666626	0.43871333354553793	0.021737063880182417	0.01410437569263145	0.0791699747536951	0.03947449310712977	0.03002211692876856	0.038197519513879286	0.02725636416278782
44	0.07380276931031145	0.0453684441968252	0.004626169933092569	0.034995323342125934	0.014984150080717733	0.018724351673745417	0.008716444129260079	0.14029115849205845	0.17271800992884465	0.047947122808638325	0.030942713611100753	0.05168351332462493	0.00447842270986019	0.056983632993719	0.020856797660767052	0.07286996575146769	0.028934102507840963	0.13895070711948876	0.022882248939777503	0.009243951485733365
45	0.014088827461441482	0.05040528211925899	0.013912316331349817	0.023190897558866105	0.22470881136453427	0.01674986247251526	0.026056954869220217	0.008255725257942104	0.015602733593553927	0.020593277739565718	0.016307217619769502	0.01686943117903358	0.02523748451784516	0.030784982483098692	0.018273577700188462	0.01668881352034107	0.008496250019733495	0.03015289998318069	0.2466830875609474	0.17694156664761396
46	0.0547559277572656	0.0461566125933277	0.054065776380455156	0.0794071776761764	0.040611188484696824	0.06972729934140538	0.04666638632667925	0.03584177321406344	0.06650899512311957	0.05441294309534723	0.05082933559938882	0.0728516095840094	0.002689394691932643	0.07013381832421421	0.048208406541957564	0.05269253337940232	0.06216938575409911	0.031108881672730574	0.017603883099475595	0.043558671360253265
47	0.08669939599477794	0.009136795945285367	0.09439292867950282	0.1012385645653096	0.014578741605153524	0.04838149960552276	0.04258974420285124	0.023570855831015453	0.037046994158816786	0.014702371339276385	0.051864777598435434	0.04188509743708054	0.10445121722316515	0.06670725861596925	0.02567427119666733	0.06189087429918307	0.06505408952463974	0.03276131334391244	0.04385752884258581	0.033515679990849374
48	0.1083709308279957	0.05830244630495623	0.05464409727787009	0.035838867966734876	0.06501857144854845	0.08979332207704817	0.04167924353974948	0.04373854616349565	0.044498416331554914	0.01876391550844414	0.034212500156132586	0.006583143757443171	0.011611453191773383	0.02656702833611345	0.020922957407428073	0.11990785896416233	0.09209981953304185	0.03315935136830873	0.06240589311446911	0.03188163672472962
49	0.04832691970507447	0.02909776157070235	0.06495096244663785	0.04001619218192907	0.08316653506399105	0.020205033656940402	0.04220508025966486	0.07376178708722221	0.03984305197248577	0.05015621691501532	0.11121974990536182	0.03432265017498429	0.031174347813584923	0.03616678277066859	0.044592178236107366	0.05801352567807064	0.043387520443492124	0.06501527289393073	0.03501904593330966	0.049359385290826514
50	0.08953111188924495	0.07288715731643054	0.024928818327411912	0.044178395484063715	0.026440964518564838	0.06685948803444147	0.017998015988748426	0.041552729748480406	0.012102107998382794	0.015178349356223551	0.04178897629711704	0.039438230239922996	0.08473419956517843	0.02654722581829501	0.012197658820350716	0.09143687543205299	0.13346104452338223	0.11573914413763779	0.025813959017500037	0.017185547486570116
51	0.05297541711149311	0.08211508345101347	0.026362624421619723	0.01600480959544392	0.059138823768813964	0.03707160087971904	0.022167581166302297	0.07523686949676091	0.020579474855169512	0.048105622349745365	0.07276929835466943	0.013307606967452854	0.06233045735472792	0.0317743401242686	0.025950886094296258	0.05138058308678405	0.07935978672998657	0.12242668059092603	0.04288948884710559	0.05805296475370144
52	0.012760668214993507	0.08534049566450537	0.00951903848993855	0.012185022555537694	0.11551107155888295	0.0277186043946791	0.044469047462178564	0.08062408229987283	0.019696299110261762	0.23371857190950154	0.11713270591626511	0.032059614187612884	0.02276035109464304	0.04199921392761576	0.008686133456213701	0.014727648172808458	0.03417430172649586	0.032779980051543915	0.022755149509836838	0.03138200029661256
53	0.03936927619669678	0.0428763373928692	0.010812018907006019	0.03676294217142699	0.13377647565180076	0.017704284845229075	0.07189897370345541	0.11005173207560714	0.015009523952071842	0.1098728132104468	0.09125610425030255	0.011721159800666256	0.019266301844410895	0.02649461935038488	0.007554061887195571	0.02793491020212398	0.019113083439210005	0.059360827121662185	0.031558811240011975	0.11760574275742174
54	0.02202326301993039	0.42231314686872673	0.04092134264033754	0.01962674924532777	0.05859912396036612	0.041044895588906304	0.01580522340596275	0.030496346713471807	0.023694089177852744	0.022038816184165574	0.02903472087953189	0.01381072659142298	0.01924849252409055	0.017737625037079607	0.04290380642920299	0.025193969264123026	0.04370250616786119	0.023564866925953564	0.053094253339518095	0.03514603603616845
55	0.12714706536014886	0.029787279851878772	0.007980497057680573	0.029712905186343504	0.019259566460540292	0.09782837366837417	0.034771825921066306	0.1798994107445507	0.007993983204463222	0.010856003220458639	0.07615030716182566	0.030907182154338016	0.008290470023372793	0.012145241578760478	0.010049285726379675	0.07072341367661687	0.05216230552760349	0.149355731636304	0.031317331804406844	0.013661820034887124
56	0.06040410188193753	0.0967658682034167	0.006671004480491149	0.03248241977906402	0.01881414694074049	0.036359534424534545	0.16111683619628778	0.034868208115224834	0.008827765216550066	0.02477630923556844	0.05616306893026644	0.04961446009031078	0.01273765288095727	0.047204514878652896	0.01225032793860663	0.08429939910937868	0.08747796387434514	0.058423629244548414	0.0877089211415288	0.023033867437589395
57	0.04109011474053507	0.02187720852652392	0.04979227441394928	0.02929266534887774	0.04690271442644602	0.05568331053187162	0.07466470257444421	0.03646310088540677	0.06192100262036578	0.0533936049290197	0.056654158613601735	0.05428346164405263	0.0272575329979572	0.04055419737772121	0.0597201257995676	0.07005894420496894	0.05916212269968411	0.051017491380677626	0.06747841101973188	0.042732855264596935
58	0.03634247003458799	0.012742180207861937	0.014505726598279367	0.024781006482682524	0.07262344923575376	0.05943757446047449	0.03947939039298299	0.10534303965396974	0.010629634690280809	0.03582157009651934	0.07455034324111089	0.04239055385643362	0.0482574272677862	0.06657550600552976	0.05692737484636521	0.05232101136588901	0.04938126916996002	0.0894217224281158	0.0668206252082764	0.04164812475714019
59	0.04562532713525002	0.050663773671152885	0.04162345370114546	0.04906090245759855	0.04174872128935387	0.04934048856279164	0.03895243297601352	0.0748502141041858	0.03340159090490696	0.035812013106272	0.08226359643059221	0.04771511121621113	0.04792509115989021	0.05037684784543828	0.0413983017813708	0.053257899729785424	0.054574955219994274	0.06037265103825149	0.03856166923454341	0.0624749584352521
60	0.04677641538256109	0.006730661541910245	0.007299249232351944	0.009528785770855754	0.11159479481299657	0.05499237224572912	0.09358385088204053	0.056604330689609385	0.007569614041038564	0.051430335731180415	0.0842100740790187	0.0744835293324532	0.04419733679447608	0.09588800240719168	0.009351576895753123	0.061465423346494776	0.04027234359084523	0.03753287215297172	0.02751554936079124	0.07897288170973055
61	0.08970858199978089	0.02167156411234934	0.03134377200299807	0.01019814519583371	0.034655726606301514	0.03014291325611738	0.1006144583954126	0.07576063870810629	0.005747009235203799	0.06277654510571211	0.08373268542226305	0.0278260925043195	0.04861752013881814	0.0849650217755644	0.011312794666528165	0.06292293961610347	0.07627325437042055	0.06802956311744153	0.03367753043769517	0.040023243333030346
62	0.06524947338307122	0.04754840194909368	0.03890378646248411	0.03621061924383614	0.04680905207635955	0.09214415235747327	0.05952132343897604	0.045510318779006576	0.04654127858457426	0.03937721954959032	0.05961039082914021	0.05024433686390611	0.04611078256037845	0.06269368760400562	0.058824216928415655	0.03684948469129272	0.05852352915915899	0.022943629789529695	0.03397190703445017	0.05241240871525724
63	0.07004049211349296	0.019028814908931675	0.06532384454807794	0.03736414528000284	0.03411710421549449	0.06241379484687095	0.0450250055522519	0.04309840963875968	0.08441125357133894	0.022871803562989818	0.05930088095518918	0.056786547893669326	0.06145785199782228	0.04062292836152078	0.0656941608793818	0.06233776411726739	0.04936316144365129	0.043122640977824506	0.027192325302838143	0.050427069832624107
64	0.024996055470320296	0.02786250307574507	0.1046309941147542	0.11687077035019032	0.011025186221554207	0.16557729245627462	0.018864240961837742	0.0108058710501762	0.037235013473416685	0.009126736350986068	0.019077732682783333	0.2289255677126426	0.009984295023418546	0.03164954233556893	0.0032661695730151403	0.09183831154793178	0.025036947024008018	0.010297926156213074	0.037226698947417945	0.015702145471745265
65	0.024256951323429022	0.02840924228555773	0.12420211482681194	0.06702565096189696	0.07157009914642912	0.049616960778217915	0.07992637165585512	0.03260053993402377	0.04446285177610376	0.0238584838220602	0.04935690969658688	0.06575510712154038	0.013105568337873524	0.048456685152025926	0.04880051371387193	0.031418450773357746	0.057287847890478	0.03126292394855034	0.05667486243582731	0.05195186441950236
66	0.10095645852092915	0.005958554139074764	0.011084872214394602	0.01810053960542721	0.06864254912465571	0.06093940250853782	0.04160034609859994	0.09521117115103413	0.005953623413258932	0.024836023566221787	0.03788363118820729	0.09586013127585968	0.005133907265881238	0.09761774405395339	0.006773255249033391	0.05236144286943836	0.07051458593289635	0.086731395654484	0.047345791872190214	0.06649457429592202
67	0.021567850153886337	0.026641624597172914	0.13748293045871407	0.019035606024123717	0.13771329788757167	0.023610710413510816	0.029128310119988732	0.018142723065148955	0.013348984306962046	0.056097293475610634	0.03362045555073858	0.06860257647928493	0.007319380181259616	0.027588656740281537	0.034730897268965194	0.07715313378121295	0.10832677372225273	0.047606978220231085	0.021669284583609793	0.09061253296947369
68	0.05126647354898164	0.04269509720554565	0.015452018749064928	0.01781769220151835	0.08390796321525117	0.04226689999741439	0.041246140692152634	0.170444230154468	0.02777624176283895	0.057269100919446425	0.06041016739586527	0.03204819430061324	0.006860713164786107	0.022813912724960233	0.027688011587040064	0.031118913050004835	0.03414832548605187	0.1030982557497015	0.07832056667595515	0.053351081418339615
69	0.10362948532147681	0.035163827944979686	0.017700411701773316	0.014837316953391499	0.11869746334930527	0.009657120676845809	0.021249403024618595	0.17450062190307844	0.02086935636944714	0.025373516548750873	0.06288493497414782	0.027494831722646527	0.006093325519274043	0.0914061189999867	0.029945235927550346	0.011335270692759402	0.005263509482080206	0.09372455256516006	0.10735718589599726	0.022816510426730194
70	0.06163079579496588	0.05414972077993385	0.017549397221214152	0.057211405954783336	0.02664286805617652	0.052287609928288674	0.1439087054761109	0.04916302000564223	0.10248641498058876	0.03860028921368504	0.0647447050123775	0.03642326132757675	0.009182759313055306	0.04929889755462421	0.006144333641595536	0.07080481671534873	0.022210912461730615	0.05363093446280237	0.058094974538212	0.025834177561287655
71	0.04995458559434196	0.03871443629313432	0.01900617979890008	0.10003596338942967	0.02239584324860026	0.07599155474142577	0.0521829755669943	0.06621128432647014	0.0402587235046708	0.03680464429880533	0.04733131475757888	0.06491632011139471	0.014060238538074367	0.03597220914742349	0.03696905462703572	0.028590574630977566	0.08633734845124112	0.087949406459649	0.07406769350309357	0.02224964901075895
72	0.04787248204971121	0.04867474070978589	0.04150918778325277	0.03828210215777419	0.03879037773435846	0.04618295145940471	0.06343497591892434	0.05265289349472016	0.07144403761592198	0.01470561516638192	0.028455592812692915	0.05964324419137962	0.060396344158751496	0.0354106386842553	0.06300713618409999	0.047353688991801424	0.03825187214423325	0.05125845778123456	0.10244039050084064	0.05023327046047518
73	0.09288610179947555	0.050916683530667806	0.018579446181488813	0.04835718817577181	0.05181360541383809	0.0687668768883834	0.04953288591305858	0.046680856496288885	0.04970205839393501	0.05471908523484664	0.049965875952869276	0.05005714366898404	0.028101538472160837	0.05000500029308985	0.04603874869325449	0.051288786657474016	0.04811976588217054	0.04107770476869901	0.052553091644140106	0.05083755593940322
74	0.05559447846430373	0.3196504068363701	0.025686374073270842	0.027505037670524788	0.03540007381987057	0.05025215011546861	0.02059999343142539	0.022600564749120495	0.028324357258242533	0.020734889363088586	0.0395331003258721	0.042373282143457425	0.022098494272951002	0.024715971519033222	0.02843298191417348	0.04968044015130846	0.06284794474544883	0.024767256920745658	0.04366350614893361	0.05553869607639067
75	0.06026594583409941	0.035321528303718104	0.051370289152352484	0.06841323145343917	0.028245241596156018	0.04368098946929056	0.02516616507028396	0.05916029782532723	0.01926284621758411	0.040902110388943036	0.0657305481443168	0.022245476055078817	0.1555715042727391	0.04137779272223469	0.018979487091755814	0.04153240138148503	0.0513852420812911	0.06709258438345857	0.05487283105921383	0.04942348749723217
76	0.09449484744011431	0.020210325053358538	0.020261094178073476	0.014493617743523346	0.08775731496238702	0.07633801195108884	0.021067512715061992	0.019493858518695447	0.011742800013933139	0.12712336100674737	0.09136306746734502	0.01608803364483283	0.1184116760593229	0.013737447504662206	0.013930032964936681	0.05895181482768402	0.013890387879927841	0.04512898284985787	0.022245098401283362	0.11327071481716385
77	0.052944297143706666	0.04817571605010604	0.018202043424609148	0.02383858587655904	0.0982573137615897	0.038248609361332536	0.0757368241536122	0.08712361164542713	0.024961277632050697	0.040853457777565765	0.06191122870818622	0.05591818625852665	0.02324034719052018	0.05151345634858017	0.024772287576464363	0.032789027086836266	0.04614624686771426	0.08742449646969162	0.04026124660215572	0.06768174006476567
78	0.04651821151481006	0.021531167962209146	0.05680822325998305	0.055557233138761354	0.04486749203538564	0.05053626978604701	0.05337801473456629	0.060577140385992954	0.02190335198774014	0.08531060218530419	0.0389674543662222	0.07287559619460247	0.04121376419522967	0.06838193904892832	0.050688902003775314	0.03674765568602197	0.032274950231094474	0.056207074652947046	0.04158158428892127	0.06407337234145742
79	0.06378669850970735	0.0466600840565109	0.0286005005835416	0.03993436057411065	0.06372542375341342	0.06585420343189229	0.04899079667817954	0.02486049823161432	0.017591905451674026	0.05358139362189729	0.04566000156680394	0.0636227088542948	0.03808785219423778	0.06801164316856445	0.020004251717274036	0.06638709975551442	0.09201829290051111	0.07319148974386928	0.0512070128338216	0.028223782372567174
80	0.057104839413713276	0.020503517260450216	0.04052525122747077	0.057495156872346055	0.0754516618462825	0.045643312393193664	0.03958737719067848	0.07877152526308169	0.036888654099985714	0.05221013547632849	0.07411980528044755	0.04833768094981105	0.0049498476527206165	0.02958431888454244	0.03806711532513019	0.04785905145036092	0.026545911484852875	0.06570832356241381	0.0952088575462211	0.06543765681996856
81	0.061245061308816316	0.035247595968256856	0.06070285051454991	0.06816372323085987	0.06360574825950062	0.05038334016211271	0.013353997669925741	0.05144892717215274	0.04111155090773111	0.040504934963111194	0.08304879321369599	0.04740677003625954	0.04297047409371956	0.06726435570928284	0.04355473282490061	0.040774429917015166	0.05804401034258188	0.056623973684367536	0.041053173858154456	0.03349155616300537
82	0.056457912849615065	0.04708581901731801	0.05306560787534775	0.05300830860319589	0.07298281651545398	0.028778174708524385	0.035941371374947774	0.06377832285067886	0.0372376699577197	0.04851653416971712	0.05517613216093047	0.05322236110027565	0.0352748403829472	0.0568636842819532	0.058763493758352846	0.059961086860283515	0.04842214073682677	0.03843985077289111	0.04152615254866584	0.05549771947435489
83	0.10427571378090222	0.01747066775349605	0.106631342998997	0.16274066175207527	0.01711077834179797	0.05835865296305587	0.023048853192565038	0.033748585471943225	0.021009469186302972	0.017225913683645597	0.037873533538165936	0.0303128408410727	0.06284585986428025	0.0894871031012028	0.015194934408910085	0.046727517011571414	0.056669250554012125	0.03963073920433765	0.0215183319680383	0.03811925038362751
84	0.06819158671692487	0.036490466133444414	0.040318687553653816	0.03395090778593781	0.027503096781649253	0.06924809933222072	0.04548467572142284	0.061023468831513515	0.031961529553316555	0.03350743951089689	0.049652101887753965	0.02455740087221928	0.021013688209619335	0.09316431315847969	0.03746926674950755	0.08026082140155331	0.08183850760372666	0.07846118427454958	0.025663484702263376	0.06023927321934657
85	0.03204209089150022	0.045590192043201305	0.06065730811979522	0.06205354039251357	0.08914533730551483	0.056298186752395805	0.04561079846074199	0.032192611506764286	0.05544111856053377	0.03696358449151144	0.0781485922656375	0.038072083925223967	0.06306341839372516	0.08953725025528374	0.045081354976330736	0.031196018597793158	0.008832236151088569	0.03801695820090756	0.059900926795318006	0.03215639191421916
86	0.06784909727110872	0.05815452536134366	0.013985048033279423	0.024645562751339473	0.029262214828704048	0.011110875589499103	0.043964673458335546	0.11525214516645654	0.01087417494921662	0.18447801327599644	0.07479323289779315	0.034441346948238645	0.007739985477188711	0.0610705620021294	0.01006737344688477	0.01566865852072961	0.040106489759468754	0.13610681881733563	0.0358876821005344	0.024541519344417312
87	0.04391450087648657	0.03978216405841128	0.04023282119219131	0.05315722110631804	0.05433982323353467	0.011718227203450367	0.06621973035790378	0.03727838503977467	0.05353089330200578	0.04402777754463499	0.0617967326099834	0.05150083937472707	0.09766234101982592	0.051274695081704534	0.04681698820294239	0.04853348048744934	0.044555670576185084	0.04731440939611443	0.042791968589195435	0.0635513307471609
88	0.07156509989645266	0.04951758151863241	0.061518042081035056	0.02568487554966147	0.056517925511696786	0.07849509307275716	0.05871600759140785	0.014750696429125054	0.03424485848809756	0.02919418354932038	0.061081502204323034	0.06103954633440939	0.01292130117677126	0.0659299769477607	0.09962581292147492	0.04846224172504727	0.0472634723818969	0.026873600650829305	0.043196328480681306	0.053401853488619526
89	0.06837239953017352	0.022913148170657777	0.01369727847954707	0.030378001225602188	0.052305175501815036	0.012489440875585506	0.06292037931004907	0.18331766646833728	0.02836897653670439	0.04616081992699206	0.038433627347786714	0.011873129758948579	0.008072456473679926	0.040696870650365834	0.0189961743652364	0.019387504081946273	0.04912603186229098	0.13647318408735473	0.0769190502212405	0.07909868512568616
90	0.058262946917764034	0.028307719579939914	0.01117027892557077	0.056542376050335665	0.04886253340084623	0.022513873609832733	0.07257284006471708	0.07546042631435436	0.0542642946020089	0.032831389824338975	0.046482291707117894	0.059716240836664485	0.007534739782651556	0.01505737495744159	0.09284268992519266	0.03660402518757041	0.04176298773709162	0.07404422835171089	0.04051004598825112	0.12465669623659914
91	0.12517211164338612	0.04889058144748637	0.04477196676058553	0.06671460564210051	0.008391655915284802	0.03217702361662528	0.03500981220579899	0.04447576513241541	0.009080557175396867	0.07175710576858776	0.03986291901742729	0.03133730141297469	0.015061075134857951	0.07194505982940858	0.0048364094409282694	0.06663727202846682	0.08767964574268872	0.07460020587070375	0.06380058605365868	0.05779834016121763
92	0.06889370447263012	0.02671257745376368	0.0567797535581643	0.0561826745168171	0.03931539987899669	0.026787376751344585	0.06436386819628603	0.0659059757991588	0.05378791259800852	0.044587728826218954	0.03654644768783816	0.05142205230154608	0.041295298102723026	0.04212322094362552	0.02326461449467977	0.04122853006271798	0.046817376295714815	0.06819249173741034	0.04361201757205554	0.10218097875030008
93	0.01211173799864681	0.025074503582959328	0.042042120109340296	0.03951565509657068	0.2595759951914805	0.01852790911532523	0.017959299387260975	0.06437328135596407	0.0221315751843733	0.05331063903392632	0.09649905628504503	0.023295970634508587	0.028517993886916043	0.01837975291513274	0.03662123008906181	0.05788873252462834	0.015241330965935357	0.025091782141211397	0.08979252401180819	0.054048910489905004
94	0.047224732052905144	0.05015779981955273	0.09516104238772131	0.0632833390529349	0.07466536777782193	0.03669642381112234	0.06068447856877721	0.011765872148467573	0.019431684650598236	0.025686652278588976	0.0574959261144836	0.10455049446298947	0.009892125434733933	0.0587481670347312	0.0397585903421296	0.07743151963138765	0.04516836764954137	0.014103287322049088	0.04660765413294263	0.061486475326521066
95	0.114527061947384	0.07066392392862957	0.012952639633726537	0.07344433179390075	0.017867766937080323	0.06809952675318041	0.006195257336377477	0.08284766740810222	0.02313632283472886	0.10733875742359307	0.10590656857741106	0.005224685102761928	0.03161662525668405	0.009051245476112517	0.006570061788723529	0.06165198054856431	0.08380893557542461	0.09175609583259436	0.007645689989159182	0.01969485585586125
96	0.03762800926051659	0.02763967223731641	0.0251768726735115	0.012254316816312718	0.1596562293685131	0.0546853400659596	0.07605683285358823	0.009747255716341443	0.015955414452386005	0.016048466642009717	0.06359660952616154	0.0627036230837075	0.017552059507080248	0.02656378339648631	0.014730948021369076	0.026165136591525927	0.013910374696205341	0.017374578391497558	0.18115769925274772	0.1413967774467635
97	0.061441708617020134	0.02053942855782154	0.0889020643668218	0.03825506518035496	0.02424647862743957	0.043102366748634574	0.060329795886587746	0.030916480161940537	0.053822389766596174	0.024068314972282026	0.06754657804776702	0.0678494545559646	0.006118770540735327	0.08867424571809689	0.042619629255343044	0.08008992156224039	0.05676236464741894	0.045030540876852466	0.013706116899494561	0.08597828501058767
98	0.05082711204349114	0.016027889405495172	0.05890552415460346	0.11916357679819252	0.01885869329041699	0.04025755970107437	0.08479211103708954	0.025374882786261294	0.016466779902247573	0.08422168552735722	0.02077740222694466	0.16353702655177163	0.010789746336022296	0.05789304900681192	0.005049717946512302	0.08000152512456508	0.054249552009967235	0.039562756419257133	0.020507597690444895	0.03273581204147355
99	0.046358275352560145	0.03038593479716224	0.04694260597022667	0.06183771760533458	0.057607849052155914	0.042984807158356765	0.08385539452388784	0.03423672873526179	0.06302481009819033	0.034733080145097454	0.04677961582965934	0.054076861171562074	0.07321330684365945	0.04280942496966677	0.04754296527590212	0.0508007565281072	0.056816021611154545	0.018927265475321944	0.059755790838048994	0.0473107880186838
100	0.03182086924778318	0.014002973799753455	0.0226128317274282	0.03150373875079541	0.09797417315808438	0.008447062004364191	0.01558771838944996	0.13100912626297465	0.022608335188460216	0.10776880001309763	0.23905146711635686	0.023073964395667546	0.03182071482496668	0.03545143256393688	0.014993376024566263	0.0160864171217493	0.01870738159128625	0.09480111300674203	0.029425909286941377	0.013252595525595498
101	0.14336569781314226	0.04528028801672348	0.05933022050754927	0.034696976988124885	0.029232294360169154	0.028917786701071008	0.016836330773562374	0.1527227341242656	0.007919182513587426	0.031006920983884915	0.06750177829904522	0.0622736036973239	0.039448364656367335	0.013133237839101886	0.008144705110493347	0.015885724562420864	0.06811731359317594	0.14343285215109797	0.022002320893624357	0.010751666415268826
102	0.04465114572466797	0.017116426891305346	0.07797362166366605	0.07016990701133441	0.08748726716467543	0.035609154494423784	0.04570902027506007	0.042951931109847	0.019852970867797366	0.04157111983393066	0.0690162373623197	0.06547761630523886	0.03326205536921283	0.04947085669626794	0.038094858202093886	0.048830301155089316	0.05525050335242566	0.04673846697543879	0.07326717405672613	0.03749936548847881
103	0.07994195923540642	0.013793814618716297	0.05818823651022112	0.08700777405118838	0.04132221762185414	0.061166534083274604	0.055343544760111406	0.024906003756415385	0.04001982165387312	0.0287020522160788	0.07836095597346857	0.04247113773767369	0.009490467320172573	0.10538174745936446	0.029203356212053444	0.07510882983068226	0.05640959992748112	0.03581810432326318	0.033056556691279694	0.044307286017421364
104	0.07876527795016199	0.024950123501278888	0.01549673947280153	0.02100021713098325	0.057192164018071374	0.007280038522822566	0.03356349982069482	0.11244277398166097	0.015373685733071601	0.187074181337907	0.13894601929381126	0.01239968871988653	0.007122388868580131	0.026461598344928682	0.004127260793312712	0.01022891176201596	0.07735450571079805	0.09549707135363088	0.018442948520189194	0.056280905163392646
105	0.0706005996810583	0.02119340860934528	0.027029541595682775	0.03267846446258008	0.032051086133161516	0.02979492390997795	0.10803486933586992	0.028270184336054587	0.05602912126938642	0.06252368954681253	0.047802735423801444	0.11696972090566314	0.005816520440194786	0.08300816662504873	0.058922911135607346	0.05939757997445604	0.03683504790107755	0.01117939553213024	0.08614345625308295	0.02571857692900843
106	0.05372608371907823	0.03506889218818458	0.06959345569224919	0.0724522154367822	0.07204682045470405	0.03925036700063735	0.034398814690540486	0.05046506960704783	0.03696580300764948	0.06510942335041915	0.054064773467722725	0.046547654359988144	0.002108153630831156	0.045382296285060214	0.0254444810303448	0.050137383758927616	0.05578187804869353	0.07113646540450148	0.07487283773778008	0.0454471311288577
107	0.03302703632424809	0.021231214929242025	0.2825634006016733	0.07009174375353852	0.013363486198269797	0.053654992487455255	0.045370322426586306	0.014633931906401864	0.012313692138093487	0.031018455874136094	0.03447396824119652	0.04558390310245893	0.019114119541522843	0.028911510562227075	0.012249846566497254	0.07034975042333073	0.13834229555253771	0.02507941291397256	0.026360546830599543	0.022266369626012045
108	0.10162591615906945	0.05319920923750634	0.02097332665849765	0.011388542522841305	0.05015516952938442	0.005473207264666074	0.06227929357268699	0.13316109426741482	0.018342471988647583	0.04924197322421948	0.07603516715897306	0.033913386981343406	0.009489645546973463	0.04602531576616992	0.025339256457543643	0.07524668830979041	0.07563392148414678	0.09483014036129543	0.03304187490816968	0.024604398600660122
109	0.026614253649836075	0.032568534591722084	0.06334132286951402	0.06989759368911175	0.02654004089351984	0.023630498522465557	0.059045954770393816	0.056513869133244944	0.03275946215855668	0.10110871154535979	0.06291973831745849	0.07487254201051298	0.01703519467536684	0.11260381764574634	0.038041900583164756	0.03014476249348549	0.031583706374990764	0.07574982821293856	0.01974263142417289	0.045285636438438366
110	0.05685912710599086	0.037784877790311734	0.05481772509937427	0.05339535001534313	0.06800919045899355	0.056645728872385094	0.06872099128504489	0.02770753575718345	0.047714836714416224	0.031254203479851556	0.033671377190624706	0.07556535809998992	0.0071891818566709	0.056054099798782286	0.05070666294589351	0.06269726612157085	0.06916698340808712	0.03818269171637198	0.04663857860918006	0.057218233673933916
111	0.03958599449782193	0.04306196515748285	0.028350490480589036	0.03173717354771099	0.0150041850921991	0.01454518455351259	0.11050220846266116	0.1419804805325856	0.02639755195139458	0.13309328301801868	0.05511021646212156	0.01391277436767313	0.010771247621176892	0.10606874394898608	0.006798492953444964	0.015733926757072334	0.07079782431650004	0.09208105169161647	0.028492230792193856	0.015974973795238125
112	0.0629656269603831	0.023388473961888933	0.011880211088529465	0.012244769129981138	0.1385925783418513	0.027146376818158107	0.03508426253616733	0.0242338214739533	0.009182150854092583	0.01677539354676798	0.12099336002874535	0.031188872886889943	0.006885676198517189	0.0760110470192051	0.007975490413313002	0.06606162438994172	0.08125041534202859	0.07901759603045208	0.07792523281898135	0.09119702016015246
113	0.07785770870986601	0.008149300009257426	0.07065381899880896	0.09298193524782238	0.03439133312163455	0.07430944148184586	0.06928374462523267	0.01188891122884171	0.026502217753331347	0.03443250483061568	0.09767395467421579	0.01347697827370628	0.004627156126058899	0.08951597913132542	0.024365370222447672	0.08451528455287009	0.10996314764844911	0.021683652575952717	0.026017775187833107	0.027709785599884334
114	0.08703003641721767	0.05011402734223453	0.08557301375418275	0.14333037243069738	0.02859443949398989	0.028835336494639933	0.04388649675761092	0.045814477527628274	0.040024583683562674	0.018725274486349617	0.04082128821793882	0.05232048756582137	0.006153219586863888	0.07336952119642705	0.04829743164290575	0.03773789777390978	0.03508733486531601	0.030706171318248526	0.05133534544300187	0.052243244001453325
115	0.16050840415401932	0.01706364417022085	0.013293702551940132	0.023491565084188825	0.08907142066292682	0.046812634042529534	0.036572007740964134	0.03565192250176651	0.014455977958749732	0.02386173027512693	0.14923599078924507	0.02298963535009038	0.005770075937683611	0.04574057246911662	0.054779926253664936	0.11170288932380933	0.04607438375461603	0.03933959639337486	0.025175126433523865	0.038408794152442506
116	0.04068625926371733	0.02335273371248732	0.016981594563839245	0.024237937510931413	0.03297109119631773	0.01556041572967492	0.016213874055947413	0.07023667314524458	0.0673183337969847	0.22336469429881814	0.10485062724751969	0.040244502451197206	0.011511970876663393	0.04988923161752632	0.017337348605420452	0.03876441374124807	0.0766584752511796	0.03939738608282158	0.03637101944290899	0.05405141740955193
117	0.06261638228199776	0.034608207316799505	0.08321842770129484	0.1099801248585384	0.038746063599909855	0.07273127387173865	0.0417892535670788	0.025512880415389166	0.05425361749601151	0.05262495660932565	0.04037036016841106	0.02465383085835969	0.005248743586843334	0.050325641110113145	0.04890220452443663	0.07723591563864858	0.04249532764951861	0.04237189369729404	0.05013854148769623	0.04217635356059455
118	0.07375906380588639	0.01954774860138502	0.010983059377244591	0.04339047121071702	0.07746968274776127	0.035809881316917876	0.007885102785647321	0.053435908602587893	0.0036019057735006874	0.009637788095126857	0.07492768301851303	0.010801849970372703	0.07984107100940627	0.1047662260108518	0.0062208184519850175	0.10854120655425603	0.0772540484411976	0.08752034135036228	0.04500370159118941	0.06960244128509098
119	0.11835937154052152	0.14116213222021634	0.015936319366068204	0.029914606032151875	0.03325314749262661	0.015955019680131504	0.06767832129115751	0.024835471285413233	0.02230674135574361	0.03543368723277871	0.07353778098501458	0.038665317206023855	0.007419306699789863	0.08613901598314501	0.04262221903154617	0.052206246054267845	0.023513142224959344	0.045997252829922376	0.06768617356886122	0.057378727919660595
120	0.05252975293679896	0.039294788997044056	0.03890017099786455	0.060657216361235215	0.02537069325259313	0.055898717736734584	0.026183507288222357	0.043863794564992446	0.04194211434934388	0.10929928871938101	0.0649466303826529	0.014962283542646788	0.014179730398937175	0.05650563258715404	0.032468390539213125	0.031243611611508265	0.11520865315353734	0.12718026383451767	0.030567658314609628	0.01879710043101285
121	0.0375736571686936	0.09201905311436426	0.011804796706621969	0.07113536401697784	0.015265184460832014	0.0412843191369762	0.03355156415681917	0.04439405349830192	0.08967392436697165	0.03277037078641235	0.02619364989778784	0.10915175395866072	0.0469836606146626	0.054209409678451316	0.04905192855848942	0.11587600094590228	0.03744832814519325	0.06470021461999968	0.010726907238583092	0.016185858929298812
122	0.035461532165299375	0.025241381793746992	0.015939229784981083	0.01800920762787302	0.030445725354597955	0.0358829885899527	0.02710459242981104	0.06713354959095559	0.019600144982949305	0.423603310031791	0.04304089670347396	0.03360177843684828	0.015667014199405898	0.02159074761959523	0.01950863596253823	0.013119918988985192	0.05320529045480612	0.05617927905652337	0.030072563403775805	0.015592212822089823
123	0.06577188133719997	0.02489532109210485	0.025690006336443087	0.09717475754097497	0.02610090866369402	0.07194875455823244	0.07789812903379013	0.028918526080147982	0.043166557549662005	0.04597144398601538	0.053815407375693736	0.05869109640571649	0.018423826400135988	0.02131707902169132	0.043819300742779045	0.08875605430150248	0.10239018028996623	0.0231824507993735	0.041649395180884514	0.04041892330399186
124	0.03683830245459376	0.02746092049918369	0.10171925580698826	0.07773794399861468	0.023779999465961026	0.0864214743087216	0.042652067542843286	0.030945224227842905	0.01653350190301694	0.028006674168629845	0.0402583958310874	0.09918555669921301	0.065426556360927	0.08425904596352723	0.025968591806354014	0.06434698191841152	0.04892963660410865	0.05161858810721398	0.03348494817985722	0.01442633415290392
125	0.04872702707408836	0.054506668462821484	0.03736795211373156	0.019757818030090243	0.02863587127104045	0.01540886427567697	0.0639908525791986	0.07288092719378671	0.03411549487402626	0.3305128505757599	0.07735651803143347	0.015543389040305056	0.015889982947473888	0.014760366773308295	0.022940473073274393	0.026712050346873597	0.02419522678119621	0.027547633399359978	0.030698863360934147	0.03845116979562047
126	0.019434826125780947	0.41528020639201385	0.026608127449007573	0.03584367430419479	0.07146735130591365	0.031568810906169364	0.03966029912475217	0.018556999208379193	0.02644174141333183	0.021946137743904793	0.021963255449819395	0.017032971390814222	0.03277761094032266	0.027209374059916136	0.03826115777665318	0.019251374637203115	0.020991772439692327	0.00926819086440866	0.07175631713231227	0.034679801335409835
127	0.0499127600844409	0.10386326238443255	0.024839500017524243	0.031308295402563684	0.02484632343294768	0.01175218228683268	0.0212046685591326	0.054086632769778785	0.030863150077722435	0.05256326829731373	0.03369417851540398	0.02435723320045591	0.012404830595605031	0.04823161679260022	0.10762359804070233	0.023433294558679253	0.10727089892015369	0.2039848140033879	0.02342182698595105	0.010337665074371337
128	0.03366909888335276	0.037354668657140495	0.01794887052443007	0.030553987287085037	0.03022841429750925	0.03506723145618525	0.05366273458831914	0.036065812902042	0.040773752107428854	0.02514066476884466	0.03273342834484716	0.04462711790474927	0.04414296939118272	0.04449572443814718	0.04682086755937417	0.0932148886802841	0.22640814267935142	0.05307430639989025	0.03763116964510138	0.03638614948473486
129	0.016543480984985367	0.019029651364069918	0.018933605755299954	0.02040562263386392	0.17968578741051763	0.019787706941218643	0.009712376283569869	0.04413347528561117	0.026971581850726328	0.21236260324257694	0.1611033144084917	0.05870450698966242	0.020228585155456055	0.04787379711238283	0.013729056207878829	0.007683909886992965	0.019667844093186504	0.02336489878164046	0.0357774093052596	0.044300786306608914
130	0.04025990683250766	0.04292052967912868	0.043418410318436046	0.054533618748155044	0.05247165820682357	0.023283773643668768	0.05558083852784251	0.07716919262005172	0.04943323477234058	0.06061706446068057	0.08236660801162284	0.06760341184467704	0.007299647757826715	0.053366481265959186	0.06071440859211669	0.05468646904356397	0.03899844646686615	0.04996409035481255	0.04264362143194147	0.04266858742097821
131	0.01700704043595911	0.3630018140654491	0.0357558777234499	0.04898412742633542	0.051851506808808935	0.030909350029719018	0.05861574500613609	0.02784021072424595	0.02792164724413329	0.02629165422716694	0.06035458936048146	0.029838719590888945	0.0210744847287129	0.03490342601460561	0.022557606363866566	0.029865546142961535	0.02204490594876334	0.021956997067850318	0.03589175647226962	0.033332994618195895
132	0.06684699789687903	0.025314036066325485	0.03921374458054494	0.0367375978441676	0.06013911372597342	0.03822955325706707	0.040622783131728284	0.06033813516962378	0.08091314675641682	0.07078601076271901	0.034935278966087537	0.0738040252254188	0.008045795309855615	0.04505125659427011	0.07928054685611945	0.046593500149422595	0.06329125785649875	0.053185295736415374	0.027980160382607422	0.04869176373185888
133	0.07287415120469716	0.05478293811845958	0.03358404515985814	0.03424286214485322	0.03269539781789849	0.06238034228463809	0.03708609702762214	0.0543237416288476	0.04609498200782166	0.04728782700695533	0.06158760532595652	0.04862046766398853	0.07425357563441472	0.04565808695663149	0.02711081161163495	0.09016535187403436	0.09207844058832666	0.027963028050626216	0.03566648291164773	0.021543764981087368
134	0.03297080731498465	0.0227200463602372	0.032818043054372276	0.032889711133136906	0.031139924225582333	0.024091072254803354	0.03359133610718162	0.08280228630261469	0.041934772380160495	0.11600792686933738	0.06286572096799072	0.015590076575201487	0.15805833210548167	0.03914473080432567	0.018631121966415632	0.011876789580529836	0.04745479480115563	0.11699347148409726	0.02968966444744998	0.04872937126494121
135	0.04972766746993338	0.06901405166372701	0.04754019120001466	0.03394273606425694	0.04948241745963922	0.059359415419832244	0.03162514365311637	0.056460221656777915	0.05267117705199507	0.054780196629179045	0.06123256502398141	0.057041112922738314	0.03423554108796279	0.04646056151954061	0.04558316273663656	0.03327867915936855	0.03017227037248361	0.044995285693881316	0.08762391454522417	0.05477368866971082
136	0.02565432489234749	0.03273408554089979	0.04897753967677671	0.057143154816118584	0.040343862613901556	0.06047054776452407	0.0609360343826209	0.06271925090422255	0.09441309736414845	0.034659337508525456	0.06812248683663626	0.051292473441176746	0.031614077258528446	0.047872921321004146	0.06575194801413302	0.02706702077450009	0.0398526606334151	0.051187253103507115	0.04867124610720606	0.05051667704580746
137	0.06143834928455025	0.047708555384954304	0.05161611991357747	0.03856350313484181	0.05442327081838778	0.05460863573720099	0.05029919143246533	0.035227593631761624	0.06991180643563367	0.03068223710514309	0.06956653368533067	0.06572706034057096	0.03366860594012967	0.07968907883320482	0.06295521938239573	0.047884378997700816	0.024376060527884023	0.03924587589078554	0.04431075906514136	0.03809716445834007
138	0.10105642763928264	0.05078716842614101	0.04674920040201728	0.02894631175490081	0.025008042662882254	0.06814113415579053	0.05753823783873387	0.05197611599128282	0.034845975769161375	0.0481949822698732	0.07133274567398737	0.037396034604928394	0.019477953798938755	0.05438603645680636	0.030629165143057746	0.05764464983610091	0.06902064701250259	0.07454388141486516	0.038410801748882444	0.03391448739986442
139	0.04597406846057212	0.041845100154698577	0.0599941118674383	0.028251563355129312	0.03782691424971519	0.07739966723260934	0.042990700060515245	0.056561717899074486	0.047693568673682206	0.056613127405641665	0.05490120867986683	0.04098472817821099	0.03322365786569811	0.05327353276974197	0.04219306510300439	0.06417284967732444	0.06384292300518608	0.07245421091697836	0.04826463412003532	0.03153865032487709
140	0.09144708421003077	0.03965745486669634	0.047182009140663374	0.05881013836851998	0.04931856105576607	0.03740342799598426	0.03125357759823106	0.018137073235130103	0.05963199162722599	0.043503163969323744	0.03921660364618428	0.06026484447136943	0.048415150573550246	0.05899691906104757	0.038988564255642455	0.057001534693149336	0.0481278844966625	0.0557997782321319	0.048099154442291105	0.06874508406039943
141	0.08107574139834024	0.024947370269105023	0.04915496443426651	0.06293964350996734	0.045694079148023	0.06966395017653625	0.03170852813410089	0.036672029417245844	0.08389688740054103	0.03449820632195888	0.020984181743052093	0.0707110291209317	0.04420416999690354	0.057260931052720086	0.0427160485727065	0.08035400283090698	0.04909758464251716	0.03876277524697202	0.053523594980975565	0.022134281602229394
142	0.05119547013659006	0.05161150273622519	0.03346616921328297	0.03662788356273331	0.03354950856559925	0.06014882596304777	0.04303255186487262	0.04689134338462315	0.039835583848069074	0.03721076786268757	0.1674034017337148	0.04292934395530151	0.04453502098841857	0.03157212516096277	0.051951624864728436	0.040819253508471716	0.06655306043782495	0.04173756582037627	0.03775367681012707	0.041175319582342974
151	0.05585983136950381	0.04499180596946665	0.05701715522558822	0.04012192318169591	0.05549493440230121	0.030717624363733608	0.04507298301102535	0.053227807732420106	0.06641138192706658	0.04223434067963857	0.057059779971017056	0.03553760548642455	0.020658835823539345	0.07374163779631977	0.07611968857130387	0.03362793604117482	0.051366752856360755	0.06895042058930366	0.05686368019114379	0.03492387481097236
152	0.062468108984952066	0.03068443996371174	0.04076518587686257	0.04256830629064961	0.03620492369762499	0.09050254520429156	0.04357796530282466	0.05182811230757483	0.06800377675204484	0.034673120747536035	0.04437672732568948	0.05894423745508188	0.0415428715173196	0.03986717777642852	0.07554474235992613	0.05744609296136954	0.04452118907835582	0.03846311272899957	0.037899266058492725	0.06011809761026383
153	0.09428251885876382	0.013514097090758423	0.039771413110483364	0.13261551790836654	0.05592466752085811	0.03432135570806834	0.05873841190410623	0.04572873416515089	0.02168026620609696	0.07468994057587927	0.035316715397761204	0.023742234036622453	0.010699774108694325	0.10353330142768565	0.03014240951747844	0.050975212672169985	0.03805652231266717	0.05435624041428635	0.04331526800798425	0.03859539905611825
154	0.04795734369164045	0.022840029721011554	0.016330235584410425	0.013471373383447926	0.0884906796309247	0.007669569337534901	0.05203463373348793	0.12418606272790174	0.028945645632643468	0.10666824184156815	0.10909802422465802	0.041517853303045194	0.009423381878793852	0.0127264892098267	0.03197833054753894	0.03827043664013726	0.021435668727783477	0.10628749221646366	0.06686643363707857	0.05380207433010309
155	0.0319891823524929	0.03964859562874516	0.014583278198680086	0.047016500140478736	0.05603500646579584	0.010717740771522611	0.07621396325923695	0.02637745915836215	0.08971637360043605	0.07781409379571554	0.05536901969320357	0.057790537541258895	0.0053634979874402815	0.07232949837548577	0.03587927499126186	0.06329714343630398	0.04810042934521174	0.0537050920210976	0.06428305148691142	0.07377026175035888
156	0.03967091459799686	0.044539432335251726	0.024527746846703936	0.034446485004557575	0.05048510762193456	0.01767204643738703	0.018490503804947957	0.044615392459504855	0.05038073048401717	0.03074083129861736	0.04762784016042813	0.3083091469554607	0.009274089419796008	0.0468890745589443	0.060413550333618636	0.03219569713799806	0.019062906273111076	0.05529223464021874	0.022039794452545308	0.04332647517696007
157	0.01744007027750044	0.37417789525589057	0.045828697759474034	0.02240088165289748	0.05073653390991103	0.01926017719717058	0.03495052683050881	0.037470222537748926	0.017165902615576722	0.03863773180128109	0.02517216699803218	0.027707864231226353	0.021723910831693703	0.054463020598955796	0.03676513128998295	0.032902236715657646	0.03159616658807645	0.02971363200040475	0.038188770326513514	0.043698460581497005
158	0.02278413414439073	0.03826009542857283	0.04148622446429775	0.020445944401133037	0.059820499058150005	0.02018101413529044	0.023322433342702228	0.029127834444855602	0.0344228204522069	0.0154807056028251	0.025891441389764153	0.037491208372620016	0.028910058908604513	0.02755333159836912	0.014576152026778278	0.284040169928898	0.18369718142860714	0.023552220526873748	0.04259970848474378	0.026356821860316612
159	0.04267379131940282	0.027388933825784844	0.047406193241035545	0.03440078120254114	0.2194578799099137	0.016735853635437208	0.019055747932281975	0.033404649580483885	0.02192081743259887	0.04957622669260764	0.041760793370452694	0.02084125346394002	0.00925010315831174	0.02942111972530624	0.014969176841860268	0.028205516173896394	0.02430606971285272	0.050520397873096444	0.09799242215778188	0.170712272750414
160	0.03001427748575351	0.027032069564201084	0.042380896864883146	0.07168247610974142	0.08311488953573898	0.018227618056198356	0.043052676680057626	0.05214078652787952	0.04647314635970079	0.07186231823332022	0.07542551049561896	0.07353135549746313	0.01600554702338043	0.024641529698441838	0.03329299350642021	0.04730667266504359	0.04025258559977437	0.06302399773443249	0.09048868692212049	0.050049965439829834
161	0.09311522549373034	0.053037178251226315	0.01733044900119536	0.02465206896103507	0.02058431670343588	0.021385980019281964	0.019210503730037933	0.09948803269559031	0.037468542600641586	0.09864062266919993	0.08935279106942377	0.045976167765864	0.01218492746901763	0.028181948030128957	0.015242486816085478	0.0793813409585926	0.1017305214527483	0.11151881148816674	0.012769282880907229	0.01874880194369057
162	0.03206789978156221	0.024578337487722927	0.05562245895966717	0.10234211896482477	0.022368701966250824	0.021423994344348968	0.06821322149152913	0.037692439466639784	0.06612476503926411	0.018398432389854724	0.04606331404631281	0.0347912817223857	0.0777882815699145	0.06574694506929245	0.06344421892905104	0.04928002248805206	0.09885012615364647	0.026571767164292676	0.038924709612939035	0.04970696335244865
163	0.07992078916839371	0.07250966470159212	0.03848199918115715	0.0451118995350648	0.012683600521777638	0.10292014768978978	0.020779805767737382	0.031994682736819664	0.052899140151819346	0.02411162005732075	0.07401320885053674	0.02812593423489244	0.022872000390583486	0.03553283875265315	0.047620260042746394	0.0651771406935044	0.1779915089015229	0.016410742741109024	0.022023273536422378	0.02881974234455673
164	0.019774541294339604	0.026765604488785195	0.0277302010929371	0.08715881125308522	0.07281406642056835	0.04389549471037959	0.059150063889967595	0.09159408240489224	0.03825321242764602	0.02477315187957127	0.06433126583958797	0.019315166080962495	0.024606629403953213	0.026701504624081208	0.019156266295063843	0.013876439095871647	0.028123104985789626	0.029927046285581738	0.11772354328045315	0.16432980424648294
165	0.022325371495832396	0.04923513679192959	0.022648114959284593	0.03139514410471698	0.0364200852552083	0.031796528226348646	0.017679343136563008	0.05821968419429172	0.04929225392350912	0.29310765352244333	0.030715935904380567	0.026570604323742694	0.026696616093389025	0.04579626502316819	0.03882202953943687	0.01925113606498503	0.06972303657903815	0.046503392912840946	0.030137977692954055	0.05366369025593674
166	0.05057284740604114	0.05108830266767961	0.01276543412066608	0.02113672381728855	0.09325650936001596	0.022148852020793766	0.03883672201203451	0.05949452106666988	0.049171156757707286	0.0577149175526372	0.08690013830662317	0.03013454232419453	0.005085962336389215	0.05879707553191151	0.04089225398637015	0.0391616464839901	0.038769113454042305	0.0819747785741279	0.0697262673343665	0.09237223488645063
167	0.029479311445109634	0.06523951687713489	0.28977851399387133	0.04959502945992148	0.029718619601912116	0.04799860766903725	0.02688157052751375	0.024826577768612246	0.02414095185766214	0.026202899646951137	0.05250473384434118	0.047501401551980175	0.03624789717581946	0.02343711822913054	0.02613112671464605	0.035504602847088784	0.049130222117613524	0.048836347602198654	0.024388357870020343	0.04245659319943534
168	0.04706947175382736	0.018340747640879885	0.015084219548413937	0.017593719276014438	0.018537109172122652	0.02174078817328566	0.04391013164920696	0.061296086539829396	0.16187304026467322	0.051609761207297856	0.052726360399667604	0.031610021740346356	0.005735170285401675	0.07670060368704333	0.15155360620134103	0.024798912909051896	0.04026100352385472	0.10328495877945854	0.03512547935825081	0.02114880789003268
169	0.026846692157787955	0.025321460960091625	0.03362950444009185	0.08113157299114086	0.06056933320596292	0.013139841159974847	0.03522303273561108	0.06483220571912154	0.029981821041737283	0.057333859598601315	0.08093076756485977	0.04404455500805849	0.014635838056154107	0.04688443046968014	0.030880993296933223	0.06573430880210664	0.06933267271733214	0.06698229302608918	0.0737903134676531	0.07877450358101193
170	0.02707323636214312	0.04545195843708582	0.022786883281778553	0.06541995182966426	0.0278092836042823	0.019274309049807634	0.05981438127462152	0.05754622524948252	0.03847016007453023	0.02558907378660431	0.04441319099990646	0.06694435757054305	0.011717000038970036	0.1762650617853285	0.09170024835096847	0.030716112462778267	0.054543786485860314	0.08641457865780355	0.0257824117893812	0.02226778890845987
171	0.04622036023419446	0.024744933638912763	0.011594834053601226	0.08500115188222558	0.03582539291863386	0.0335148185227126	0.04124432561231308	0.08338864606670149	0.05337518175228798	0.08656263370873335	0.05311943542314156	0.06317722001002389	0.02042747137613769	0.04891913260945374	0.03120320698150064	0.045806244934741	0.06320720569801747	0.06354195915043916	0.06676471830470604	0.0423611271215224
172	0.03740936298041015	0.05408871152097047	0.03953597423490049	0.04689084448230457	0.04064872502980505	0.05593695980814148	0.0613204102438182	0.039048041446991096	0.0211740032348431	0.02669418868647977	0.05779336213208352	0.030581723160477966	0.02300031707745147	0.05905905643953169	0.039100153348624246	0.04051904105080413	0.04733098984339334	0.15141854277125055	0.061333595102399656	0.06711599740531908
173	0.04386614108700564	0.050297068516247885	0.026205177605455113	0.023022644517966023	0.06022503319741015	0.015134479085127097	0.048292310483800456	0.0329410201850722	0.012568058617919731	0.011875027580342876	0.028101792246319618	0.07144754596725776	0.009524381790428848	0.08011681952674234	0.12540731070919495	0.06528714129271095	0.05187158094349332	0.06384150292327516	0.08916898750640072	0.09080597621782911
174	0.1710314769749632	0.09499460437455214	0.018458096165002883	0.021147342481473236	0.02845622178316824	0.024566985704935634	0.07148875989939325	0.02467978993094963	0.018408158244097302	0.027122962834462527	0.038673291141462056	0.07112698829856227	0.017929560738310635	0.01825128811027882	0.01544541975197975	0.15019353565074178	0.058971503865654556	0.07160485014996466	0.03339626080423235	0.02405290309581509
175	0.016731584377929903	0.030450247268516122	0.03288795114233534	0.025450878184485572	0.0618676589630453	0.020784696415825737	0.033120518967978026	0.18064479968790206	0.025101420184201455	0.13165770964040738	0.07549203861982239	0.04120811927695786	0.04112900587863134	0.033267039386276016	0.012574504345049047	0.028816657138811413	0.04959528927069823	0.04694195032810125	0.037519365595223675	0.0747585653278019
176	0.029846871137925998	0.04696907635857963	0.037985349218624544	0.029728192484662266	0.2843476476028432	0.03701208611837149	0.039787999293839645	0.03937423166830765	0.03511083983649014	0.04739827511470197	0.03739632995556564	0.030910839745414673	0.018302402073137946	0.025555523642057685	0.020706811670891143	0.04857866837441022	0.01814168391152089	0.06824176551212567	0.0647028066541682	0.03990259962636147
177	0.02696779296236507	0.046456322399426465	0.04372815378991621	0.028460165640081917	0.04405541053242653	0.05966660676103224	0.04385587691387945	0.032549563993174	0.059773774730035874	0.040866990769563176	0.04420937561188951	0.0539355720891072	0.019598480431648996	0.07285202154195551	0.020112606109840368	0.046498221861348464	0.054894300996538546	0.05726422597133116	0.04471355220448242	0.1595409846899569
178	0.06855847503563997	0.03392820187710746	0.0384056647260222	0.04143155072510124	0.05609411836974983	0.03879372006910962	0.03630351588321074	0.06603053189747414	0.06493896523933392	0.03694561849563598	0.046871001188469104	0.054739231911596346	0.014650805333381178	0.051438375482457215	0.06511856074144289	0.09577364509473674	0.07852973056104116	0.05779469120854977	0.031182822094248722	0.022470774065691788
179	0.05165207614308259	0.032758895512975963	0.05039295136731833	0.034215853042145764	0.036934291338350037	0.050598424455619094	0.023495303060950625	0.059189074132245785	0.03898103661855635	0.1539340988477255	0.05126856997223187	0.03599868921219329	0.022245071394948066	0.07867626133070175	0.019203009621217015	0.07330903544538318	0.024838606123420412	0.028652653240439165	0.04489783358522741	0.08875826555526779
180	0.02264413202453464	0.035769948862937495	0.2922097451121843	0.049959319075647074	0.039059678194142695	0.04444168793323339	0.037408370713952706	0.04196327844535935	0.03803695288225486	0.03486000484683072	0.05571166410422632	0.04786239711232073	0.017506184864590216	0.03891365963339726	0.03174072319939185	0.01715275249903286	0.026054889452881914	0.030210736591533147	0.04442606599250578	0.05406780845904277
181	0.04316844351316618	0.03458850767828912	0.02754403486069063	0.0817782891362517	0.03290086095707962	0.013071319033204304	0.04257672679547366	0.07100568117836344	0.024788063851838477	0.2017094276448578	0.04008229830488886	0.02282340976722746	0.019868448951836013	0.025917294409748465	0.02090392430165505	0.016075136354830138	0.05071142482620302	0.1853863029212891	0.026201417560314067	0.018898987952792944
182	0.06468140609112986	0.04627774468261072	0.051850997994238285	0.05171403128907159	0.0324242474775484	0.029791549575311882	0.04361695307161489	0.06525413479705562	0.04497630505215392	0.04934838470833419	0.03784869388784676	0.042671992383455454	0.03393290826063402	0.03902855169173008	0.037994142146481016	0.01950862894056821	0.05667487892252845	0.17810274512181024	0.043760305759702224	0.030541398146174178
183	0.07828317769439709	0.04574715161555195	0.03193900415849765	0.05705878932202466	0.046748827447548436	0.04924956462276201	0.026591377472774496	0.040535038008234985	0.08437846542052589	0.05289149133782305	0.038358852058957046	0.05097063177302515	0.07630124869367694	0.0631734808248885	0.035829337691489195	0.04536396912732288	0.057293393696898474	0.04005581492162807	0.04645476973657859	0.03277561437539495
184	0.041818040424309276	0.030554510704113507	0.044670144684657055	0.038064952129424026	0.058150703255014057	0.03796118398674919	0.021105505041746936	0.18418955817969226	0.04630131282064467	0.07771209260325979	0.10202206751683318	0.04650222786992431	0.03058265050853472	0.04072539428020153	0.02660348873924265	0.017857673450151205	0.03494280946508337	0.038628896715165	0.039327571775443056	0.04227921584981025
184a	0.07338987501925608	0.03428318499071183	0.04226864047865853	0.03135225640053128	0.03345023328429759	0.07168314370433343	0.047403044713193176	0.03668728381507632	0.05864492322637519	0.04820992750978582	0.05601979472629617	0.07323521437417618	0.05611060737773375	0.04451593032247023	0.06072620293861286	0.06360397616318723	0.026682699679408502	0.0434836470213808	0.0437134036442452	0.054536010610269824
184b	0.07406695416883569	0.0406577484196091	0.052879959951673695	0.04440492741271116	0.07354095641362195	0.05806149335467806	0.07485912606779761	0.030056362046999827	0.04635748322421731	0.038053171095660386	0.05062807116173926	0.05456931404514279	0.06715617783657678	0.0593532431382463	0.012171424714678138	0.03825688399754395	0.06707365430435512	0.04547608150328276	0.04736208096809319	0.025014886174536916
184c	0.0443367937898936	0.06731009129096967	0.08225100616170972	0.04046772314536806	0.07721075885065878	0.0428569914022815	0.049639119490186186	0.00586284539505718	0.03797914866849223	0.01972248603904239	0.05045846036014859	0.04863642445205144	0.0855608020737922	0.04122740622869645	0.06637552667627834	0.047402840272283114	0.0414561560273293	0.02753731167168701	0.057827622604641575	0.06588048539943268
184d	0.058815818473300835	0.03520512066656503	0.06617494626341854	0.03113367340392595	0.058820679747884276	0.05728682203797288	0.0506657212783842	0.04797709454465537	0.05343017566502529	0.027953186630383802	0.05058186992145716	0.06528071725064359	0.031784577474588425	0.049946790839815604	0.07788017380456129	0.0625622632259031	0.02138418632339704	0.06358366464084791	0.046958866446361325	0.042573651360908404
184e	0.032208758347479625	0.06123657138516505	0.0443714499490279	0.06138830788717437	0.0568272037533429	0.06085098823734605	0.04615798386129157	0.037917646929585117	0.049728000397945206	0.039788146999404146	0.05032218506326866	0.03678781766888047	0.058463375538319644	0.038388636129332604	0.057242160148158416	0.060424731183330936	0.06290979542225746	0.05403835574185833	0.04555861585837873	0.04538926949845281
184f	0.0522454391636647	0.05857247390049735	0.05345711298955776	0.04174743273291337	0.01976657279873413	0.051396239781229834	0.05814205780006825	0.05019749830136855	0.06671081325062124	0.06382205993976237	0.04118227261245361	0.06005303678646449	0.05376226452770232	0.03560282801646238	0.046474943163907906	0.03762739785315422	0.08675692465854457	0.04933323072629394	0.054202823354853436	0.01894657764174559
184g	0.09178426539294353	0.03880977362206733	0.02891293885847164	0.050363918572009427	0.039756182257224354	0.056726882130831574	0.07120841877662155	0.03773916436085765	0.023914473132130604	0.051307884489364304	0.041011786139139535	0.0468495111143965	0.06560979303878735	0.050643588390120765	0.05466617964493784	0.05715541487053464	0.04700822835494095	0.07064305813337296	0.04397401106994741	0.03191452765130005
184h	0.04499794433083895	0.04267439533325464	0.032623660917313606	0.013904070408046977	0.08359173924048584	0.04975142242738967	0.041425067902328215	0.03505898662459217	0.05870476384275216	0.06359871060670144	0.054226095415306895	0.05616765016186593	0.0689723937777933	0.04656420622459049	0.03203063696411645	0.058054549588909175	0.05190163907015805	0.034664787360807796	0.06313526170107427	0.06795201810167394
185	0.07865840333342743	0.02765540842691927	0.04388299822948338	0.05275860161221263	0.052531276315499635	0.05857496946952743	0.03995950348108341	0.045938716514997535	0.04016649797151129	0.04366950489493765	0.06720186451492172	0.053337301340672084	0.05624680260823847	0.07142275185414397	0.0756665442967245	0.034728837099802345	0.057433086941465705	0.026174214848517795	0.05043620876817676	0.02355650747773695
186	0.044570128176693445	0.04456636705692011	0.05299871928484967	0.04658764325266424	0.05980954895315523	0.0637343182929186	0.024862323963150235	0.05169522299839794	0.03278617228834524	0.07202352419667148	0.045429612488661474	0.05134817927667048	0.0525010311563369	0.0637404277999308	0.04973878583984905	0.07166726704989736	0.015180923029860406	0.06877062661328083	0.06420764706313128	0.02378153121861523
187	0.04645781041168504	0.0651410777469948	0.042410214227570436	0.038584949511733	0.0378093465642869	0.06228481253950638	0.07770679131128556	0.037579217640276795	0.062407298803399014	0.04347717361541197	0.04213929019293897	0.0420951846821837	0.04485639421587845	0.04712358279408737	0.0401351227124995	0.048757429856626254	0.06757985813178381	0.06549234302698152	0.058204692122584056	0.02975740989228645
188	0.0486568876733367	0.028901037054288998	0.044214041027118435	0.033591152308633104	0.04845771671995527	0.03660860452667165	0.05146047960361897	0.03661165196893726	0.041324211031428165	0.07239297332374064	0.03451266891494328	0.04671336814030421	0.05847242584418771	0.0722430692269888	0.08167367653819065	0.05070485619138657	0.07892387897831855	0.048186386998441764	0.05765514398176728	0.028695769947741978
189	0.056918100653032634	0.047477422770801116	0.04146891141905037	0.06380171733466485	0.052142727459862814	0.05610249958936459	0.04785869681246108	0.041730322189739155	0.05025017668308903	0.022099248732366465	0.03620799378938052	0.06125979002532195	0.04942100011625775	0.0424870531865818	0.07411643681704987	0.05061839517339948	0.053984766232373214	0.05945547935391169	0.03173481182406478	0.06086444983722683
190	0.050294002513495605	0.04410162697672108	0.04388168695039485	0.0523898748422886	0.06320231784843655	0.04171973397579135	0.04868889695195347	0.04282702713877798	0.056349432423539174	0.03979494413847618	0.04679985529680105	0.0660484520499665	0.04991860170949205	0.057469484137916756	0.07323428363642154	0.02791843842467658	0.03246362930210251	0.054400162095544526	0.050433539915769245	0.058064009671434415
191	0.04278618799339654	0.049259168888750836	0.03808812316728357	0.024677613906564033	0.12671208730469566	0.017446005911533925	0.054871594919687953	0.03658772320363244	0.036666737612741314	0.02570350249425532	0.11347317489938767	0.020812072541126218	0.024952592054848174	0.023603386953027217	0.01635543838698068	0.04142104847499954	0.034359093907579914	0.018680079145512903	0.0867701550623441	0.16677421317165195
192	0.10898634525233519	0.045829159188313685	0.02381486305620552	0.04400178308589044	0.03210944094331297	0.022715248358569713	0.03758006390949008	0.028167701814982446	0.04974570336462664	0.03082574831713052	0.03712073768954423	0.02757043859192533	0.007153047021096894	0.12503791240626064	0.14293157382960495	0.08873148583646866	0.03705063272709488	0.0317228727276585	0.025077056674058587	0.05382818520543011
193	0.03781375400012965	0.027355256932864613	0.02335253057081703	0.05491844468684532	0.056611425322118804	0.060703772483180124	0.021753381334246365	0.04949974136936921	0.034517079096494284	0.2433473882097097	0.05018281204851325	0.0292699016014555	0.06328002898375476	0.028039160428198845	0.020344417789566485	0.044755923074955704	0.03250894724939498	0.04288722383558905	0.04640865296884503	0.0324501580139513
194	0.08234898038598172	0.047420937386965345	0.0556020004652453	0.04777123820998275	0.04614426879548381	0.034157480444661666	0.03969789743889008	0.05054151435191931	0.048185184064736285	0.04282517054217829	0.04472825257745097	0.05737029364090384	0.007492031063985297	0.059200099005271234	0.05633085136880042	0.09037881803885457	0.042119731357318856	0.0645420481646481	0.031700389683784115	0.05144281301293804
195	0.05801592131814706	0.05304988129834868	0.06773030278151919	0.02211963085662011	0.041821738122401475	0.02921342221566108	0.08164169405125776	0.025834287179791915	0.03899557445619761	0.05548431764147643	0.046193235844361795	0.08463322141549996	0.041178539453516745	0.033019524875067395	0.02659385731961053	0.11097828407433041	0.07079562794756435	0.02631024060180534	0.03069210475733292	0.05569859378948927
196	0.016235572582857783	0.3734025265120202	0.04360788835220414	0.03463995265196474	0.06850445155606992	0.03217029577356976	0.022148445259759144	0.02318638213035697	0.03217719559297653	0.019080227511984457	0.031193392372837605	0.0334772665876528	0.02740018922019018	0.023225567638273287	0.04190590425170388	0.027041956846862152	0.015109828286465137	0.039854555206551484	0.0314565160987693	0.06418188556693057
197	0.04954549510783523	0.023275662159736712	0.028464328384409352	0.07104044905335556	0.031497556002819525	0.019637868499987655	0.026182859862019934	0.05866362171823142	0.054290097760772	0.07774708557170644	0.04949676888354148	0.1389144337564203	0.052707557942905416	0.03916640156897147	0.03267493952286905	0.08444686196176548	0.04182801943262287	0.031453668115284085	0.02725494255055519	0.061711382144190786
198	0.03614921816171759	0.029492081049908178	0.08933254433331254	0.06821514213955955	0.01419619924190861	0.042057644822768164	0.0934416562533786	0.032601173698132306	0.02780170186740517	0.027602573824302718	0.07638426046607998	0.07876790636134237	0.009419084754021182	0.07026581625200906	0.04162384249564478	0.041304128948589806	0.09534203750826825	0.0664195796186572	0.03600337019698794	0.023580038006006037
199	0.08741794699491305	0.018307705190776558	0.0351772183336871	0.033622774504096245	0.01944974978891976	0.06075048363669011	0.05436777627649919	0.024500866323977532	0.025011434028035785	0.020666429261386798	0.03407867905259726	0.027398758523454997	0.0283420048877947	0.05980461285476582	0.03853980468127347	0.2035893032144692	0.07094558140591221	0.04780606984431956	0.038320704082383555	0.07190209711404714
200	0.05919740189724374	0.06469007784885077	0.01633439899818257	0.0710730765471771	0.025882857662812602	0.039333151888209066	0.05187411583365633	0.06182316525184098	0.06202217815428835	0.02710819446891782	0.08454189391367406	0.00693434302777414	0.035304340235603394	0.0709262810175656	0.039937823172883254	0.07081955753608077	0.04638289318012153	0.08051658728080532	0.04213144057321853	0.04316622151109408
201	0.09711737392053114	0.04548069005915073	0.0185979816377736	0.03572121192789573	0.04544600255473406	0.040846085643646037	0.01943855796225637	0.13572426198937584	0.025496769330584406	0.11587050518834145	0.050290901103105	0.017805892740681162	0.10131057993392582	0.029922113777636688	0.018852962108386603	0.0506339704537288	0.03726301701346969	0.04736202255248132	0.04259288095181198	0.0242262191504836
202	0.04346867090389359	0.07401195059765461	0.03248983359018256	0.02677264899162547	0.02829441267235655	0.04294182737418475	0.04868446426856629	0.0571722706494854	0.09758118811907827	0.03695667979982858	0.03711960818651066	0.02102129267042095	0.02738524381255868	0.018330041229593978	0.10138176434769659	0.026510579513549487	0.12495140537338072	0.09029595537661228	0.04704183512473092	0.017588327398089687
203	0.059047011879001216	0.038981790417098365	0.02342224823828672	0.040702385506636816	0.029693500501427123	0.05218650739797525	0.05841536188614182	0.015258374495615465	0.06359407276136858	0.03416069673734596	0.04211316063612592	0.02755159830669303	0.03608312961134671	0.19159662304845929	0.1001098228259849	0.0645015013900084	0.028663509738113813	0.02216500676717167	0.03490996107315903	0.0368437367820399
204	0.1167727883499236	0.034392932757462226	0.026117069775903518	0.01782809737221319	0.023524411667534283	0.024803638134813916	0.032528321026105256	0.09164319206066768	0.051620300012689836	0.06887388619710558	0.07435532415858136	0.03531378994393993	0.02195289384140368	0.045994299458167	0.05777919850918889	0.03699635293064631	0.05735180263087688	0.022780107923621295	0.11259014769527281	0.04678144555388273
205	0.07292538051819024	0.2717347181593574	0.03142333937943822	0.023810132648511815	0.028547613995482266	0.06488184332164677	0.0730504138010607	0.025949151689077285	0.025513080166309418	0.020191366681058708	0.04116222785712448	0.05060448252300104	0.020775900183938423	0.019920152819298226	0.020084675561164934	0.09758887940787055	0.01214493491986481	0.01231378791597749	0.03879529002181384	0.04858262842981336
206	0.039196384430531604	0.027297855221955537	0.06779336345947844	0.08139358395612972	0.028322427070235637	0.06037442852483541	0.06624433749543164	0.07607196165258373	0.036869647447614305	0.07253296803231161	0.02695567578183676	0.06713805445503143	0.08339726801436625	0.035083045356252174	0.025975979537740057	0.07510989393135122	0.027391455423059766	0.02482707292663421	0.05774182014707966	0.020282777135540858
207	0.11110505079478254	0.015906039317547378	0.005585591194373035	0.016900440834896443	0.017913787157401422	0.008393590155871012	0.09190792238477363	0.04586479408566426	0.05207188486667542	0.08493018655645007	0.10189466302468435	0.010747657553850177	0.024017891478358432	0.07398010964441827	0.08084596018790019	0.059491574046651986	0.051717003129193	0.08379981447276748	0.009484092734241839	0.05344194637949907
208	0.03822003325128283	0.03540493065801043	0.04234543608862579	0.048461082288682365	0.048462780354503375	0.012596162125155906	0.02396582443701301	0.07652555082733943	0.039671533855829555	0.10405709266510217	0.07838738463403584	0.06365315615724278	0.02309393840765318	0.06419733017423963	0.04055192391539852	0.036278768270130796	0.06477108898601762	0.05717282424552649	0.04542531391493052	0.056757844743279766
209	0.0278433773045958	0.08087528867223716	0.028705668475741852	0.02750096318634776	0.03927382657581809	0.0972082417885111	0.020269598064026485	0.030490686870761813	0.047521999999652835	0.03814688113989284	0.03424268893830004	0.07526553352505634	0.039133059149057105	0.06427944620402108	0.03483903875389677	0.10713445457845006	0.05851471520033794	0.04939374620030748	0.06572222467702214	0.033638560695965325
210	0.0855657633835043	0.02902126728277817	0.004894228356653042	0.011594254041956865	0.06877267658689507	0.007341928680713068	0.05127132935423387	0.04222746031010563	0.017724309048372355	0.08396842967587982	0.07456763942815975	0.04645693065603342	0.015252207943004895	0.09061373961092035	0.00719311687279241	0.047189624032230294	0.06839030310564871	0.06057771166789805	0.0787662899748887	0.10861078998733116
211	0.07014675576347613	0.035149664885748104	0.031738961900135414	0.04945229447488488	0.06273389730402626	0.039196704172731155	0.05457148116017285	0.03885173686552815	0.0527232706631531	0.057141396616164464	0.07433861540270319	0.025113926286123276	0.004893628797327232	0.053999130963605375	0.09434588256914796	0.03683758635493653	0.06726529894722767	0.0632440898582121	0.0291915370243295	0.059064139990366665
212	0.09197144422423921	0.04489077012129461	0.017929964020703973	0.01835573083555733	0.011415844185462607	0.10421285060276346	0.07001502718421365	0.03896452768778271	0.032537190045749655	0.027571348114050365	0.06561394572770575	0.06196610425554964	0.11125634194617372	0.040606918098897334	0.005933338104745286	0.09815090590074023	0.06506095337681768	0.025285544606022115	0.027152420247988095	0.04110883071354263
213	0.02760568495485315	0.04084698125246519	0.025409450260016706	0.0344669127822863	0.053379590508208785	0.0668341316032781	0.05242206009632868	0.07158537843842645	0.05164724030468663	0.10014759552471593	0.11376003771642373	0.04882198060897172	0.07257339356239745	0.027969335575771623	0.020294117963421728	0.02077716084464368	0.07038380439745508	0.03046689813959513	0.04691880694628123	0.023689438519772732
214	0.07189557817583016	0.023852138391843664	0.06805053490846705	0.04888281358039893	0.07525542411732301	0.07373194497344235	0.05511550890997718	0.026938155847965245	0.09479060506254859	0.01839476384733312	0.04108110130172813	0.05641891128760282	0.1052424130015629	0.04880301818821207	0.04205472833472818	0.02802988575056912	0.028175222481289647	0.02250722517661179	0.036716637279257114	0.03406338938330895
215	0.018440243131843836	0.020189114551917242	0.0102389634466049	0.011821125003287516	0.1778282998511652	0.01254408696977465	0.03454871112103288	0.169256910151537	0.019561833888171593	0.10707352256837821	0.09543362660054078	0.015494059892010761	0.002648455587295536	0.031133673798447864	0.008383374648466996	0.015079633290082045	0.04098452085952164	0.11488249710094878	0.024376158372734418	0.07008118916623823
216	0.03102335169321183	0.03604718954349755	0.016566574293606733	0.04765796686895154	0.051587248591852236	0.030751452159215615	0.08324398885826144	0.10386148195565241	0.06629856456352677	0.034744429263683	0.04766076779537524	0.03856644478562857	0.00580704905787736	0.05805217883423202	0.055206299061817586	0.053454324265010046	0.06390335658653412	0.0855505884747686	0.02589285039832435	0.06412389294897303
217	0.02302252793516087	0.017589992374720167	0.0452222001915775	0.012025664151746185	0.1503559086277157	0.012617010429893974	0.03803113754689996	0.07107628930881442	0.009560183349869427	0.13535454109466413	0.06940948763003903	0.02208611464280871	0.011251999314870816	0.04100378775502778	0.011193276096428563	0.006127458437470726	0.015994836310595242	0.06431455881679067	0.10902041278528674	0.1347426131996194
218	0.022539260368343177	0.34172337213699727	0.03083006613858433	0.03129320227500837	0.05478079460741605	0.04398574071786394	0.020602260296958226	0.03478015612265075	0.022940888377008403	0.020745430967738628	0.03533805072427056	0.05066576280194388	0.01442998212007804	0.04816364374042923	0.049369855161331834	0.043245028524274746	0.027546097135860616	0.03044255282811298	0.03658758729915131	0.03999026765597761
219	0.1706658393973083	0.0417750438138906	0.02411941398133866	0.015525252158083236	0.014354237965345717	0.01891909782579468	0.04621258380018082	0.05433326068382668	0.01672936200784139	0.013164954805196994	0.04129914300400361	0.012189714401952897	0.04505840706868087	0.00929632594984018	0.00694279928743501	0.11816734349210316	0.1388840230809829	0.16924363799997322	0.026852328157516855	0.016267231118704217
220	0.07426096200076147	0.020056857289498197	0.02194958896272814	0.03317666182281478	0.02528368195158669	0.04123816122207834	0.013499669577583728	0.035354834904828575	0.02467519537154377	0.025600995924497588	0.026463883925296427	0.029003493407147928	0.25176536821335443	0.02502876114648232	0.01911426076623022	0.09226937285126159	0.1064320530709026	0.07066417917947626	0.031170858127357048	0.032991160284569845
221	0.05441563692459412	0.058514707746900325	0.0762821592142814	0.014602164474896465	0.00831963687822942	0.0608046211208341	0.09584754148996588	0.014978776443676544	0.03497558386834491	0.02902794115067722	0.07719103437535545	0.09554176779741637	0.033508368817441576	0.043536381829519986	0.062260475540142544	0.060503136114375154	0.05781303344868941	0.06105791359796555	0.0366997404971063	0.024119378669587275
222	0.035676718146525836	0.024676743869895882	0.025799165302591315	0.03018094663558216	0.014658460965066122	0.3186115362798588	0.07273852293871934	0.01739145236358362	0.03582024484494323	0.016615017904066234	0.052229386132745914	0.05017711614616389	0.04112994304647072	0.04760410080692584	0.01272308760573061	0.025531673891841966	0.061084572246680575	0.048163211293737386	0.045769226000756356	0.02341887357811431
223	0.032475403892927655	0.020739294394769608	0.010050239596021008	0.008744693945459679	0.16505117007165246	0.018425926360396975	0.10271534854701869	0.05809366198626953	0.008464183140172213	0.02864647400499377	0.06899957099893132	0.03556328288050178	0.018014630986134855	0.006231982052889235	0.010292922115341384	0.03664414147854241	0.09149712144699847	0.03422352782434126	0.12830539193567478	0.11682103234096293
224	0.1347363036113214	0.02523131550330676	0.006508975948244028	0.016571369366013444	0.015163303827816351	0.0738350126794055	0.026998819328897642	0.07868847036091238	0.029221259179796667	0.015339367618659687	0.048583252700476164	0.046889314373280415	0.004302169474053518	0.0677883819281638	0.01987510085093136	0.13646142368756534	0.10667158070794885	0.12493731201588261	0.01139801015486197	0.010799256682462052
225	0.022469880867636186	0.012311685626896792	0.016266414464037454	0.012656460486229008	0.1418787326211279	0.00988900293896263	0.010798211930257684	0.15879025391688614	0.03346863744399519	0.14647349019270814	0.20491020802528362	0.03320227361917948	0.011490036248514487	0.01565886557021461	0.007563002693957324	0.017151708959947054	0.027019958513446355	0.07719096228107847	0.024510653297126785	0.01629956030251464
226	0.01575677944534176	0.022082649626499685	0.015602793658643968	0.013669493135711594	0.11694268945184116	0.01841216070077364	0.02350074730236106	0.11906667399889348	0.017723174554223297	0.1727377363776135	0.11659982835502129	0.012027861441715788	0.024866352952874038	0.042090633958388975	0.014119483107612447	0.007655098812335767	0.025963579632585363	0.13067469090509856	0.037034911857463354	0.05347266072500125
227	0.049741243712040965	0.03244538850141925	0.007077911278214193	0.05040728560925844	0.05753875675691624	0.008560435466740929	0.05944616089227639	0.07472531491183326	0.07059555526324389	0.0599013236764017	0.0528288235786456	0.0543356783301274	0.003189378067454307	0.05203827320553278	0.04458914122291229	0.03687982446983653	0.08952258055976232	0.08077270600420296	0.042698364987978625	0.07270585350520194
228	0.0371224844068249	0.375068836663063	0.02205115090410587	0.017304752087598813	0.06600332745464872	0.0694756779580217	0.018470454447487263	0.023059017083673767	0.03371824451938752	0.014109692392789704	0.026148923251528153	0.01751236674588059	0.024807891008370383	0.03152557008102569	0.04185773119953442	0.022090628422700282	0.0368296901824541	0.0647420380545765	0.03873533571466847	0.01936618742166019
229	0.04708007032300099	0.02685218761572768	0.05879928890251449	0.03971319020433551	0.06548321529297389	0.049048123324887484	0.052443251410658726	0.05809393333435528	0.047890579139270945	0.04594921409680853	0.07149481253967112	0.06106758690584061	0.0037843667564364095	0.0690604173638957	0.05415339809410582	0.04504318191945655	0.05306094782724449	0.042843047310003345	0.05315496606625316	0.05498422157255927
230	0.048999143960837536	0.03301597765402184	0.06522144929321673	0.0833108913620804	0.03140069039300875	0.04548871754295312	0.06404116655332065	0.05169107126301844	0.043342831507314376	0.05546293062180976	0.07402400849058542	0.04416999405124186	0.004181103251346948	0.06628571201540102	0.018107428872481308	0.07542112301769098	0.05122720787723101	0.05934124347380946	0.02466165796024426	0.06060565083838617
231	0.03712722774359529	0.043020352798601086	0.07528992875872326	0.05870758803939041	0.03892427729646499	0.04371386788106579	0.05031281549216626	0.08708350909133274	0.06306888209303811	0.042929671391412856	0.04268760016915235	0.03831907117953945	0.05766265981421	0.08051608703723125	0.04469540459444186	0.042249816724225224	0.051989079229223856	0.04899393789080558	0.030824942987600166	0.02188327978777947
232	0.05556645962663736	0.034450483697578284	0.057747871959289494	0.04090186258276073	0.05931045140102348	0.044423725435507024	0.04955377455647472	0.044091243607548646	0.04852741837996011	0.05176839146058452	0.04782918449331242	0.05128069171552191	0.01483333655073985	0.06335392166316801	0.05657366072474246	0.04108877562771404	0.05550945604191516	0.02682588647089267	0.06531487917983064	0.09104852482479846
233	0.025171771437256605	0.017124581308493883	0.02580171686332092	0.018957656869792547	0.20055744198528444	0.01958119934936013	0.1610346765318451	0.024491225511888082	0.022186746478384426	0.01618648425834619	0.07232486904174064	0.05240471547622188	0.013592938301649067	0.03217880737067053	0.011416811341167168	0.016828055366566275	0.020518994228682644	0.03328198400581211	0.12033280703935034	0.09602651723416704
234	0.053712938334847644	0.024449790402870486	0.0559766435774465	0.05566495481337851	0.037255308503003966	0.07641380219568815	0.03805676300080018	0.04233475909906842	0.06678231568770335	0.040035486066713415	0.05340405681057698	0.04655542812365423	0.06599962152168694	0.04646596243259776	0.04320606502116394	0.0840004606205725	0.05164016099586564	0.036159245657014484	0.0391821590423095	0.04270407809303738
235	0.04636872652310737	0.03256100837267614	0.036893191413657316	0.042875411961707854	0.032075779829876284	0.2890409345118661	0.0331615322080784	0.04552143852181257	0.036940316124330894	0.022146514155781786	0.04538194357654025	0.03827391384896811	0.029766624476114844	0.025290893448157898	0.060405472271297646	0.038128350595788056	0.017292927631489836	0.036663370649026375	0.06530238998390457	0.025909259895817698
236	0.06586679461763206	0.04087648618161266	0.07603200117716157	0.04474751346939757	0.05222230531571409	0.06041870502310856	0.02731694907866188	0.07858020005499357	0.032366689045092906	0.048999945968389025	0.07000402011850565	0.05286445355896674	0.005698129975568438	0.06306207624274308	0.04221917379255661	0.039585769993882115	0.045840405017028955	0.06522761819158068	0.0407224363369082	0.04734832684049564
237	0.12713760519183318	0.03296314087123672	0.025504803503668072	0.02351941108646941	0.02678094716532678	0.2648795308847103	0.033017051609277016	0.018879358951904682	0.03553686703128598	0.02970960961243348	0.02641690674132483	0.044177848716204615	0.025274971850773095	0.057466849936979154	0.02809482680893934	0.08840699431390912	0.020465791744843646	0.037802702679048165	0.02892144040688573	0.02504334089294678
238	0.06316680480778382	0.05712166853060099	0.037665244454825816	0.07328026391561908	0.05863247512056142	0.04267912300288925	0.0569764529680464	0.028013300891285134	0.0572331603921146	0.031791538151275014	0.030300163325581542	0.04674311683891844	0.05072973013719676	0.05151886297519603	0.05763055647535751	0.05490923074003092	0.07158963102716133	0.05399574928878955	0.03952850378592273	0.036494423170843664
239	0.016311262840527068	0.38208447525464123	0.03313531747112	0.036665435361289585	0.05099469260730768	0.021265295078965785	0.0282991426204238	0.02408494447410632	0.052101562385542526	0.01642660074980334	0.026578302213494498	0.04240317299596119	0.03021253854083629	0.05953096139993114	0.04344166373678734	0.01806362745691203	0.013223155755829025	0.04880563754225833	0.02833721014288774	0.02803500137137509
240	0.04827672618354637	0.039697100167203535	0.06709332991068499	0.05111691830790954	0.0595105505212857	0.048081725086285144	0.05095943020262287	0.0615763377285679	0.040840149917708124	0.0555070108284314	0.040357173556376524	0.050383155924789015	0.04236921250870018	0.05941086790214626	0.05276284770286042	0.057437421436767944	0.04530070433460572	0.045974136133439404	0.03889712284822578	0.04444807879784316
241	0.05222536007477946	0.02818903658677693	0.08161590569376094	0.0705865765182757	0.051812406330411266	0.03631641706173565	0.03898803318773606	0.04679644627766175	0.0883729401715973	0.050850783414543195	0.061505823921805904	0.09129604988874102	0.0033709759239358528	0.036453072004544645	0.037887803711481205	0.04355462509373228	0.0479651492382985	0.04578073838688871	0.034411172127796485	0.05202068438549717
242	0.03292241865936405	0.03631330448364939	0.05866879682605842	0.0317308722096911	0.04886933626146939	0.012210321381706917	0.015234896903268244	0.13239890497911386	0.012995585929518485	0.11800486048532817	0.12582822175821862	0.011742879540492149	0.016676951842570766	0.018420236322705532	0.01427918831017675	0.017398697720371194	0.06638936399381676	0.18895882645508252	0.028015474410920393	0.012940861526477367
243	0.09723663232787992	0.02428315521289023	0.054609385351558744	0.0453016707799515	0.024529206785160147	0.07515460496899168	0.06298136226830729	0.023767962108633897	0.027212254894473334	0.01216674027527285	0.048229596247674256	0.04516448465691547	0.0034192991416349228	0.05058429813346595	0.023507623708178965	0.0882819528434725	0.05721242652844355	0.09525463456124554	0.036885772856981865	0.10421693634886743
244	0.07972068018426867	0.07000870064813243	0.020323596774879365	0.053607452049017346	0.05337758809703235	0.06769741710260019	0.04150656688305302	0.0313216304164904	0.022146550181832866	0.04264228892752464	0.06053685476596125	0.04610347783502041	0.008934359977584462	0.04943834637131541	0.02284998697917932	0.05886339800552992	0.09021986259371782	0.08744914336945647	0.04278200894238132	0.05047008989502235
245	0.06314034811325765	0.0581477156668514	0.01511195786710135	0.025196521090008982	0.0116898788604027	0.02982608995760892	0.011111544850135132	0.09989303138560013	0.025732835128026193	0.07867568028099693	0.0639825080929884	0.07089764446947491	0.017747234969306396	0.05860860964526018	0.05979572479700294	0.03856672584832426	0.10015772345224368	0.11943400234704897	0.03450891896847272	0.017775304209888116
246	0.05511885931806692	0.05099024885762513	0.04918775213938176	0.07524935760721091	0.05304703473136152	0.03019432923995839	0.03951004691533574	0.08742056940682841	0.03288222750510556	0.03203833092844305	0.050791157566818866	0.04829845374437402	0.022421563213102975	0.06678102581723137	0.045949088612370716	0.044155411736863874	0.07199664421449935	0.06978288237810017	0.059178852014959295	0.015006164052362018
247	0.01740297695779312	0.41190727354721374	0.03654542379806899	0.023772980816483495	0.0414695003951095	0.027526830806152026	0.019190519928631584	0.04437688904157438	0.02324821553267455	0.016533588458920633	0.06068608054719762	0.03996267830772198	0.022193186721445806	0.018837848850653302	0.03236837657803693	0.024606321352185257	0.03770079450601494	0.020418861571508514	0.050272441011714374	0.030979211270899285
248	0.05140700033692122	0.021799279109530164	0.019380671248569546	0.04413887029205301	0.0146881639084699	0.03014033149603686	0.04265542918969558	0.07813433630119117	0.02982634689347508	0.021254030039107617	0.021290381757756018	0.013196092851467422	0.023046724946028194	0.050943343381731655	0.017859450191338302	0.06679137122247064	0.3249821219160849	0.09077856677906232	0.021799025241804385	0.01588846289720597
249	0.06860691313501462	0.012273075351092738	0.10454677428113386	0.14309657993454908	0.008860370407923786	0.06680276509930827	0.11508507871185704	0.008644327311600355	0.07545016052019453	0.03098846715581083	0.021046577846478565	0.08824904736037707	0.027309394654122004	0.05456004124308537	0.030347526467836682	0.03846910330844601	0.03621143901906053	0.013822444605396425	0.03282975754346535	0.022800156043246884
250	0.10418629774177786	0.015164870325070237	0.03528782259490499	0.03386891341180623	0.03189320573331152	0.1506446720367567	0.03642295602906057	0.030601293287587945	0.0631557498745562	0.04570717354487711	0.06997935080241642	0.029707873577887376	0.07601334167922057	0.03258458190072867	0.054369600175237114	0.05127769740381812	0.03188349893594692	0.03771814739524473	0.03194609448016732	0.037586859069623384
251	0.012947951494328399	0.017660493391805508	0.013135167878983986	0.01881142022912109	0.15850784260688763	0.007666357490467623	0.01505560172668336	0.16075601449136143	0.014321655298985948	0.11869996912106058	0.11639927059530654	0.039458967374512904	0.016800910941982244	0.014148537096120304	0.023018901284151846	0.007611843226606736	0.03488272693030362	0.1131295624148393	0.04740474362403214	0.04958206278245883
252	0.06668644874952584	0.013845535667490022	0.074818998545359	0.0354259739131784	0.05881691548678699	0.0402698374395793	0.05057731242200647	0.01872505264967523	0.07359446432524146	0.07207654374393864	0.05988111696579338	0.059799794972379645	0.05991149972926926	0.03590007882779215	0.05391484555274181	0.0409010918185731	0.02522914893947478	0.035367718695658405	0.09583250770588092	0.028425113849655227
253	0.12058081363661832	0.02508119949351846	0.009556933270895848	0.022383532159594238	0.018668176529684995	0.030418499211554813	0.07250631371709307	0.03146583850611049	0.022729512226389418	0.03367977983634151	0.042695217428737615	0.04128183983353109	0.11963598364922783	0.028732257341765256	0.017730093107533578	0.04720103910303924	0.12048324517093612	0.10170225825769537	0.05720669598549014	0.03626077153424261
254	0.06417692471528379	0.07321282046085152	0.011470005411932424	0.019599704363245127	0.08045857369264349	0.06722914203859359	0.07864081445438643	0.021862899154002132	0.029145455341773124	0.07311517506584408	0.05028445302029281	0.0048688303627551985	0.004963881649486564	0.07056857159486096	0.011804331349017762	0.0812919556234916	0.10338008075163885	0.0726392018789354	0.039162947172334255	0.04212423189863088
255	0.09801036700676082	0.032201154352896395	0.007216149154704042	0.013693954504127042	0.0997009529974045	0.021820846063336608	0.009312267477194724	0.08933818948132921	0.01662470516925845	0.02768767121002653	0.045512880342119894	0.006842046174907106	0.1061059193527284	0.011060392626785494	0.0162868989524665	0.03753695906058573	0.07525921753215899	0.0873464641399831	0.046129335638039726	0.1523136287631868
256	0.10093105363296118	0.12610374311377967	0.018433740184286836	0.014951272799303176	0.023159160218736406	0.06957484890346186	0.020422155036591953	0.01763598960481726	0.039957758164967126	0.019957715126426002	0.023757879284281382	0.03879961164259974	0.02748952445903295	0.025127926895991415	0.011046429709050896	0.16673791987730593	0.11354406719228755	0.06777023641505954	0.04511232384314542	0.029486643895913708
257	0.07572363579841078	0.020068873334591068	0.016147986564860457	0.03221346277292955	0.052304877803559156	0.017569636838186267	0.015576941535683958	0.045244839321268826	0.015101151724558469	0.013748600379518186	0.054211103391409214	0.05727849051317697	0.011036901913754041	0.036747756921771284	0.015154514532611893	0.12870845470420142	0.24730866919487346	0.07574957032418518	0.026981425644106095	0.04312310678634377
258	0.07215710877184928	0.015340718138946337	0.01225326726948126	0.018010877403353078	0.022782503462055705	0.06844894737711843	0.23510826385081854	0.03440447703854521	0.0232079425607216	0.015443649244063362	0.03285010934112955	0.020999461226964482	0.00745145748029763	0.22223795573580074	0.015188052650419857	0.044427595644233146	0.03483095796739627	0.04223092018482841	0.034134040143609504	0.028491694508367627
259	0.02783954140273516	0.06367116854424187	0.060987153614949004	0.019656882471224654	0.1003598635670941	0.007699938667347244	0.027237232160841382	0.1266298474003254	0.032644268086320205	0.2386451325753488	0.09594733727791116	0.01736306302106203	0.020473949572399144	0.024311050738119695	0.01754587315037866	0.02373439126240685	0.006125708909560122	0.04525352623734596	0.019746573695304727	0.024127497645083918
260	0.008388616444938	0.021599914261298647	0.02611651243122993	0.03116544218706874	0.10475640424784317	0.009127743604007347	0.0275798244225791	0.1347716926427351	0.013879000757052734	0.13386791993975597	0.10383601171550805	0.01569100078574689	0.02764014536811345	0.02264293185165997	0.02286915104870263	0.01337236530647596	0.0679816266189494	0.13178929847299525	0.042795453227868846	0.040128944665470824
261	0.026542225613631426	0.024562939934170958	0.03824279571373737	0.01912350398068687	0.025775726385234784	0.015817184671315543	0.05834402187884246	0.0936282982484193	0.02054286332471253	0.216891762956017	0.08279041875442004	0.01718259577371418	0.02368263941437117	0.024089426072773232	0.029041878651089	0.01849612531732653	0.04742224762616668	0.10272993711461953	0.04236588164480837	0.07272752692394303
262	0.04481739430143314	0.0268907047466579	0.041432710240969346	0.06709829533645847	0.016723852177263646	0.10428331898192637	0.042614404018594655	0.050190155162940654	0.021876114618666443	0.03160693182890406	0.04092277565814425	0.25666518368723856	0.027920525074813473	0.04122583765013351	0.01577723721685577	0.03583028758031074	0.021098625732649593	0.04261010629161898	0.05384352492313762	0.01657201477128284
263	0.0695391601691356	0.025224633787182288	0.028025167922118236	0.02730454530150272	0.025354601626481607	0.1907173879493637	0.026816912669896626	0.025569716811037466	0.0315429029609682	0.14056998520225852	0.08505997075329669	0.0381053180050996	0.016551604790302845	0.08925383734385073	0.016055964952038978	0.05345856976165244	0.057732087903755974	0.01870453370348389	0.022084809192696692	0.01232828919387715
264	0.044555944988305125	0.01808749915996324	0.03190069068947797	0.08928129264918018	0.025329955522211633	0.02554653376255948	0.05985443385869597	0.07723158224349157	0.027397769006972477	0.062411720331398135	0.06695001320233174	0.024012846201781634	0.03710740422980958	0.057842381402085676	0.015118615392235265	0.12126468604453056	0.10970206881208074	0.06224680573174298	0.014871937294224008	0.02928581947692203
265	0.025416459101421568	0.06836482609322225	0.03284465261061752	0.023215797865208335	0.053110119335047	0.007266339205749821	0.03318219922315422	0.10776877485328196	0.026096048065416974	0.14212012001655758	0.09652315251675388	0.025884636039714665	0.019863265975015015	0.04518746860855599	0.011356616071307368	0.016937879869577954	0.08689835728022051	0.10584162052160939	0.03273502281713094	0.03938664393043704
266	0.11190625273025762	0.04444924809900238	0.04216411487555715	0.08819707302048152	0.019918276151109932	0.06664318314331315	0.0738984512479185	0.03011181369784965	0.010325078344055076	0.025482629715109863	0.05620379665712486	0.10892752389977806	0.00732597178668342	0.02458359555282764	0.012978622459220405	0.1118939231645979	0.048906989089528036	0.07026062018118825	0.015495994801294483	0.030326841383102116
267	0.0567010049555576	0.022489098775643826	0.06686862496705344	0.06484223109333714	0.035681725111378376	0.06250619273542272	0.04717901542919053	0.032561197227251294	0.04152824381068046	0.048848276720527904	0.057278545091039856	0.07022409147730126	0.061746455357566565	0.055704366184360664	0.048997114024593114	0.044772164706119576	0.056815616718761085	0.057114225795792	0.015944848014058724	0.05219696180436392
268	0.09000608584497405	0.020634939932850992	0.07832550680515343	0.06927111925655015	0.029343579808441822	0.06417566968389854	0.06266972517562384	0.028938271020716572	0.03172345993548959	0.04747562205307402	0.05699630468974679	0.036960362693642	0.01696956374184784	0.059444293879570335	0.0640660230828914	0.05040995764474987	0.07070084844686207	0.029252182298817122	0.03443530606006202	0.05820117794503754
269	0.0418449614583388	0.033217142449360755	0.07011096217009351	0.08209292991245805	0.04416220768851836	0.05783201804798743	0.07082521951320118	0.07483997568151353	0.05927203212279791	0.034447647321248484	0.0546307242239971	0.08016338744696484	0.014044427544148913	0.04030601070675486	0.039412220701788764	0.03433369219020277	0.056786500477145896	0.032120972923048795	0.04058822704892467	0.038968740371505384
270	0.04335853511744383	0.08027890684351599	0.04011484515896672	0.053628137551528406	0.0950478083294024	0.00853276198558508	0.019852097761503457	0.1003468466818936	0.008422801425209231	0.07256892101211862	0.10580955337486526	0.014029661958172698	0.06319768321393184	0.007452297102997771	0.004636298836666639	0.026176481142017424	0.11316294971922214	0.08404634044835209	0.012234472840057492	0.04710259949654929
271	0.06126635534617503	0.04291031585268417	0.021053563833356645	0.06350854364371095	0.06330386871127773	0.02433808724937625	0.0532110977674591	0.0543086759965453	0.040329041799299754	0.06408664046998773	0.08245786027230918	0.06430036305777989	0.004341322569243358	0.06140282564644023	0.029405415391080648	0.06189782907142823	0.07402058328527154	0.01575830293923006	0.055550038280658125	0.0625492688166861
272	0.020634569560342667	0.04684636200563075	0.02039271226671835	0.03431347003138264	0.02301720289083042	0.014176449420587446	0.019033170667429187	0.22576658163163354	0.01936860164940046	0.11568860200250075	0.09187189185495002	0.027933529653430877	0.027395418918241713	0.03190554427904971	0.01467484640643142	0.014540867610003248	0.03314600627548057	0.13303255587566357	0.05627233723782928	0.029989279762463416
273	0.04756526600183408	0.024945039685856776	0.00888260488722097	0.017189072168818688	0.07505788180164973	0.027610065099261023	0.05201343128410479	0.05495785434796938	0.0738017980056988	0.06124545183209548	0.06689118161188794	0.018168345364559576	0.003359449009399955	0.09964999264511254	0.06968294918774648	0.030126677504661702	0.054453865415050345	0.04418227179990613	0.09776621996630802	0.07245058238085757
274	0.0746822553118675	0.06149845885734292	0.028892402927877026	0.020760902256442716	0.08333597638071522	0.06118626608406991	0.023319344146812856	0.06161779629796163	0.0190199568276502	0.026496131460721887	0.054522553939636335	0.024257696231520947	0.009888610751168954	0.010631935939474249	0.005250314815871072	0.10497424964397194	0.09218025256810776	0.06096847990966692	0.08592930398892375	0.09058711166019622
275	0.08722241309083932	0.0544181952059832	0.0424024463857931	0.10205639255759792	0.043151689646913106	0.017459181447077494	0.04937103918471947	0.05295241799084518	0.019429490212412484	0.031069920888014333	0.058783408367486	0.035010505976250605	0.10386496232930548	0.054729831224509175	0.03556254668399997	0.055659048845158626	0.04223719317149267	0.030469725273794126	0.02819037735862517	0.0559592141591826
276	0.06170936259093581	0.02325372837868116	0.031020520951979765	0.09846726108102588	0.027434511697499216	0.09422051181616949	0.034804689527396314	0.01935126451793223	0.013375793775653073	0.03655502386674339	0.07376197518119988	0.12675473298015758	0.01597720085350056	0.05004373699052584	0.04285988118022471	0.11497020127469854	0.03956081639439426	0.03816874992350643	0.02276741836331558	0.03494261865446031
277	0.029479187073328306	0.041597056017293306	0.010770642594247622	0.028323187661233786	0.11166076936528285	0.010582430283185498	0.0381922258716423	0.09750733084320125	0.014300487211386664	0.09007694051631555	0.10030094479103015	0.024203814670638184	0.04916341843752847	0.026368860683295	0.02315312974842547	0.03249920502661324	0.054280539023012185	0.0829984299811438	0.07590177599466537	0.05863962420653099
278	0.04164884949973038	0.03311239644424458	0.0597306372085423	0.035288829573604893	0.035145622158783536	0.03899776799668719	0.028839768762178458	0.05344022963632928	0.040078516634961266	0.05488890703969313	0.05779056687851928	0.05824269844671953	0.02128712283484402	0.03348954276965843	0.051337953620252376	0.11403454050559958	0.08856655145090271	0.06246454783766214	0.025549563272929763	0.06606538742815714
279	0.097511101648202	0.03468846802510899	0.06442481423169348	0.06250984620802902	0.01697121801816387	0.015071271608126775	0.1071094006400584	0.030228723007530555	0.010682183186476383	0.04039235623730532	0.06945595195855374	0.1383072181151379	0.03247515170404983	0.03818047908755117	0.04199950117750212	0.05848320040870953	0.03697987785735754	0.01804009783205668	0.03774666735164032	0.048742471696746364
280	0.07679710839076474	0.03874416051743625	0.04830953467968661	0.0447722643435555	0.03321488740049507	0.025666431434719205	0.02139047819981964	0.03928798168759163	0.04128562679238002	0.015019607654140699	0.040860280766545666	0.18872986379865794	0.06451042638897948	0.017779165259746776	0.03425724173683487	0.057069668114262485	0.07269469414507301	0.04725908863044257	0.05601283275541119	0.0363386573034566
281	0.09987675937059654	0.008276472409222082	0.028698556015415103	0.02115736624504647	0.04523340771889336	0.08719480596799693	0.04742360038619786	0.029507754392389687	0.048355373726975515	0.07089996116020082	0.06964126726043415	0.05499360665060884	0.02245753738373382	0.044683523098988966	0.04520266499483111	0.09566430048005421	0.03263296176602676	0.03901416022214061	0.05081635391620346	0.05826956683404372
282	0.0866079592705203	0.020769564197000514	0.0534110120583085	0.03785903004750427	0.043981534372106994	0.07156817021930817	0.03260933793197945	0.04678692340598214	0.08846980047278795	0.06746455435525629	0.06976201411768777	0.09475295319065886	0.00864313169556724	0.007488533449130943	0.05830688656288028	0.005975147509533353	0.006704624027127101	0.07094282129489438	0.060573183550601734	0.0673228182711638
283	0.04289627805316173	0.052502134539160035	0.055667490642148425	0.02333397412040548	0.019961215404610797	0.0397650425603351	0.02909963495783549	0.06313213709620795	0.026250339497554814	0.0122244627575886	0.03548573410257647	0.2030655900953391	0.027115546738182537	0.07460296265831536	0.008170145269001958	0.14420417735208882	0.0773813906582332	0.017445626878663353	0.026076173653113165	0.02161994296547763
284	0.04253467506984212	0.024172275743903845	0.012256339193003262	0.012043634892195844	0.113817546799055	0.016719073672047977	0.015184737925283071	0.1875932859128322	0.05489264167160912	0.1508637189651629	0.038211759483959225	0.016095688654755615	0.021596878752198723	0.01518186572243444	0.016996547979369066	0.017778675005712258	0.026053879314569497	0.14007863860352027	0.03690545772933667	0.04102267890920883
285	0.03298685245623	0.017394212024865886	0.020037445879889006	0.008394718395834676	0.13109670464124615	0.006925291849212006	0.055177189359639146	0.05581444803651157	0.020297586346757407	0.10004891629670999	0.10596273594139427	0.03657240355541008	0.009625327038436876	0.02588835642856192	0.009376832178547541	0.00686134535119411	0.009937779905122205	0.07614644193915791	0.17199248253070717	0.09946292984457204
286	0.047287896763111736	0.04623285687351286	0.01926647902663457	0.04788788083937647	0.03530256851550442	0.020236434991207138	0.029570904598346354	0.06977871924801404	0.038313926460395296	0.05231404193198949	0.026788764341105012	0.027616325270907394	0.06293826712052442	0.018591724064805467	0.023433088537731638	0.018857776901433854	0.03823814766501343	0.32051577841079826	0.029329954907635538	0.02749846353195255
287	0.05468600954451699	0.0342034767991619	0.03494353433206689	0.02728121836685718	0.07166877884196991	0.026199002375921657	0.07084733447081333	0.06372001284442233	0.045867918299137556	0.06089575176234158	0.03744365044340807	0.05454233512715064	0.009149900284003335	0.0758762577079094	0.02459333581151653	0.049921924238794935	0.07223764699220032	0.09512788552200964	0.062384561947016436	0.028409464288781355
288	0.014614241392792673	0.02308321153062325	0.029924060296996156	0.029855125819757886	0.2667783018537548	0.031171511381553597	0.032687505376522034	0.052227315551165776	0.03579520794315586	0.10778314364207386	0.06013064185971778	0.02509802524421792	0.031222152810599983	0.03094181674496056	0.013318063763740742	0.03739176392611603	0.026641088959621806	0.07611141046581224	0.030501138011614387	0.04472427342520265
289	0.03598953826228877	0.0401513138784718	0.04720877826997092	0.06814998257887127	0.06105542135164067	0.032272234869496	0.05508497449604858	0.04124342749133055	0.08510749103448167	0.06369770361173392	0.04011458265964147	0.057686495997906546	0.054387474898338874	0.03625721789113804	0.05172258464946657	0.06286655441559859	0.0547475339019007	0.05736959972349579	0.03574472585203687	0.01914236416614238
290	0.042071048882160296	0.03988908139294398	0.07538623759407827	0.04808894482650281	0.049678055836536616	0.04786251032987995	0.06779766142955801	0.06900445921271853	0.04335527955256858	0.0512032097088782	0.06048856800658418	0.05570331342057466	0.0062062272435377845	0.053437070357039075	0.03580340944633075	0.05988206323549764	0.06328754894064938	0.0386777920348979	0.036118420330620134	0.05605909821844323
291	0.060488911477848635	0.027714027830923416	0.053967519022284305	0.0317860830083017	0.06097841480252031	0.07260410173186686	0.07482102479561367	0.0318382080781573	0.03813215041530833	0.03966750171471461	0.052812815031107345	0.03363919463273037	0.14133234913196516	0.04047790780370449	0.03934532499232112	0.030634127803378666	0.05230383066563934	0.022354331000575666	0.057784346135231424	0.03731782992580727
292	0.04615474455241867	0.022771515371957745	0.04330072677645494	0.03701955661000788	0.028082563310252717	0.02430051391354004	0.027185122257045086	0.13307423755273926	0.053159948502209	0.05142142571940625	0.05122524030285213	0.023039656695892172	0.016309519711405675	0.0266782848628881	0.01731743267139566	0.012568540783063428	0.03595259354714541	0.28721978158332534	0.031357803181915105	0.031860792094085426
293	0.06306786833829424	0.017302942310769905	0.03655544789536511	0.04967314404759287	0.044117079570273963	0.07186636565655957	0.07029455758118075	0.049472571944955225	0.05532441653941119	0.052115746372627725	0.051822299733764704	0.02878551982419374	0.055831692101726345	0.059079276873001844	0.059428567107278264	0.0437545839698125	0.06263190499043289	0.03853179711140437	0.0318676517120245	0.05847656631933029
294	0.010427890407430038	0.055648120693327426	0.02081206913836393	0.01591327072325389	0.02682683953721665	0.023172769035000502	0.021540477489064413	0.21135733924776012	0.02910059918848148	0.09781753115177616	0.11934040157891017	0.036777059457160276	0.011015180748274317	0.023400946386860345	0.007396269693872327	0.039556198889349733	0.029048829749976673	0.11808791168651622	0.027567978083458556	0.07519231711394671
295	0.03409411640636138	0.06204092487484419	0.03397149469461177	0.06404636523936628	0.039468564135585076	0.03775035454598142	0.03292105946849422	0.032773135581321035	0.06423966144425335	0.04047456029945221	0.09354255684775609	0.055321115587981924	0.005197745622038637	0.13093342861693505	0.05694783161119633	0.03806567250132645	0.045495162664477194	0.04992892270548313	0.044712622216743665	0.038074704935790564
296	0.017044675926189547	0.4356425842860549	0.027712420883045565	0.02286540605929738	0.03419511974713277	0.027368307973355058	0.041664241169179494	0.025156186142786457	0.023447718266146906	0.02184892779953464	0.025887672860330554	0.040983982575247956	0.04189121992733294	0.035488428012921215	0.0502779952846667	0.025396511019937576	0.026480602649329704	0.023460656553935273	0.023596265455260588	0.02959107740831482
297	0.04504027954005333	0.07466672982333346	0.03538617142082998	0.03923405874221008	0.03187325296355982	0.039945807752876754	0.052915789971920285	0.05575493168949689	0.05839142958897644	0.0464788561449864	0.03598179189392669	0.03628182611064396	0.009353417047757058	0.057879844449190955	0.040949368005773305	0.09180239775074894	0.09755234709442351	0.06358978726746538	0.051812248601441326	0.03510966414038543
298	0.053604091739943266	0.023223814577957396	0.024084809042803718	0.01801769563185591	0.023486541329897474	0.02226033403762726	0.10813509477793408	0.045977784627344	0.05702328478943469	0.01261517749320311	0.034208931100243666	0.032506599318408526	0.016618255028836924	0.0344248791215391	0.29075102609693376	0.03777065101903775	0.08797989332712342	0.02941805126768356	0.022961960105467524	0.024931125566724877
299	0.052771977649337894	0.047739228564386754	0.03959954575357443	0.01619240858989773	0.028488169603469244	0.03281772695071657	0.03817611516451633	0.04947609672567976	0.06572232683204214	0.039996353179645096	0.050452285761168725	0.023267111633887148	0.18889549856270724	0.0415807645051908	0.06029427161006723	0.05586872545557117	0.034577258233837734	0.05272382490158924	0.053500732170901726	0.027859578151813055
300	0.029560081008373706	0.0630331701575237	0.017654194451285996	0.023161215051551522	0.08162367594431442	0.03341668697922322	0.0913280370856367	0.05689567671129784	0.01701745152713122	0.057162456525743366	0.04866786969649306	0.08372971652402698	0.02845108110963615	0.033550353728129916	0.0386440551884731	0.12279905569793764	0.10150357644507794	0.02846207323568921	0.025422718354166096	0.0179168545782882
301	0.057853250243786715	0.07610027596512266	0.034982187576015754	0.040894462640955254	0.03983600774599754	0.028747623484320053	0.03286024824415716	0.03798457955965317	0.04475789095322929	0.03455334913300956	0.09194759716827494	0.13569362206496924	0.009698234212785766	0.06855497520827128	0.05071049860246205	0.042631128337484524	0.027925491726552825	0.028868753073635494	0.04866700364600587	0.06673282041331091
302	0.06422493096685156	0.028978036303892913	0.026350535776169387	0.02212179181150509	0.04800098214285855	0.03931415377671399	0.11829297963690728	0.011875809774929543	0.03247421074663561	0.02615188134400752	0.027681517957350563	0.06035322366727203	0.0040985158318270635	0.042374516176027825	0.07796983651820705	0.04853851815533176	0.08502148258558323	0.009024568690420016	0.09130367236171406	0.13584883577579498
303	0.028569451805489976	0.045414041119677034	0.05355263035284099	0.03090769293516953	0.032853283274076626	0.01713850261250218	0.028355502401194107	0.08122124021709771	0.043060515147731716	0.035627162365827005	0.069496469996939	0.05322300282116338	0.012857089825511607	0.048101110752252985	0.030971586921466843	0.06994216097137856	0.1546066199428686	0.11029469999184911	0.01612374342453371	0.03768349312042934
304	0.036599717974739196	0.038410881691762294	0.022472695090097906	0.05172152947499061	0.04022837304300872	0.04117335394252452	0.05083796529000367	0.11128361486995941	0.04458908399238289	0.07262843651324663	0.036858834183746796	0.036737682871206094	0.013625965078299718	0.0366627621084711	0.09963086626867802	0.03260839089052224	0.056260127203762854	0.09141275704547917	0.029051372390355528	0.057205590076762645
305	0.03806692962589615	0.0469750866794555	0.020570859490242104	0.026496074932497032	0.028224448359138742	0.015088990436239867	0.05082309415570203	0.05783931981842797	0.14561689928008983	0.06184418787119	0.07074773127059807	0.045271313592402086	0.01839182053327655	0.09292783863765906	0.09790827958089948	0.0335908922449815	0.04758315233711422	0.03499815578613238	0.03170947890008518	0.035325446467972206
306	0.07209979841148297	0.048935914834699924	0.048094810788351205	0.0796945119907989	0.03248855439097367	0.02493070173045985	0.021901337158408783	0.06719819783394664	0.05193644730480076	0.0834392793034782	0.05389454887761825	0.0331534165334428	0.04561672733137129	0.056139717013148675	0.0458820119159268	0.04805870818451091	0.06351648068056708	0.06065701286984784	0.0343019605266127	0.028059862319552747
307	0.011748755365909372	0.026409907071058628	0.02453016259464424	0.029844884723666795	0.14745744735369617	0.00988998292131362	0.03536566028147766	0.17093466034134144	0.020616868217251297	0.036926470546753	0.030446099712232336	0.026609332540694714	0.01735038215683153	0.02220984101500778	0.011809754702881347	0.02153235074035313	0.02542678433100692	0.044108419295356555	0.09273467237980533	0.1940475637087181
308	0.049482979882033346	0.02836590310188297	0.013236760169168837	0.01216370255021096	0.047388933322172276	0.028382885344448994	0.0337562810759728	0.05602159132058582	0.06865391804086456	0.08206662738212424	0.03155289099028342	0.06368920527379973	0.06371375044541598	0.05132235264517163	0.049404588302996766	0.042236076449997474	0.060094775983852135	0.06470670516358287	0.073997703097001	0.07976236945843425
309	0.02584607190054236	0.06715074205734987	0.01550222922951352	0.016792790891059162	0.27643572097418045	0.025658232490469345	0.031060021141787058	0.2035412232007315	0.029619834855466983	0.022364121982316267	0.04242676129221539	0.027274043120991864	0.011295134767718566	0.021635327038645746	0.013659832359753743	0.02418694069089296	0.031605442056959164	0.030282285345059484	0.04388396532985802	0.03977927927448856
312	0.14986560533280505	0.01848836007569796	0.030484373666615012	0.029049299411346485	0.016782777467688442	0.19020734464682307	0.03511569400315184	0.01522169778368817	0.060015277237535525	0.03359966259985695	0.054736338887522336	0.04256390023572052	0.013514764926512296	0.060579302899293676	0.04536344748299368	0.03602657319492047	0.036374737706115746	0.047657426733440006	0.033987877568495195	0.05036553813977756
313	0.06832988845921222	0.02962834841212225	0.024066695784583758	0.037260622497436335	0.036023072367092686	0.05669799334904022	0.026011422019055815	0.03909926715630393	0.02585875533052101	0.03899441069443313	0.08733836868032747	0.07163199073599297	0.12542674749735058	0.05765819117355153	0.07390944452184921	0.038987003624183114	0.025552172894829004	0.034011604927103166	0.0625295455750275	0.0409844542999841
314	0.0467533704149524	0.04244785331895412	0.027389952703121254	0.039793728093785945	0.02762545335873737	0.31544921691941075	0.02859594576622314	0.024781971249375343	0.05495513652748373	0.029937797974398755	0.030153130603365743	0.04424838915678576	0.030483701396066057	0.030624712364918667	0.024871298323960567	0.03362564992154814	0.062394665261829796	0.04056526668265294	0.03200457247664266	0.033298187485786924
315	0.058938794516571136	0.09037548045973139	0.07558640326014902	0.0884921815881607	0.023069931587387137	0.018224921367248632	0.015669842700986456	0.05367421374776296	0.08925849625759756	0.06138305796371126	0.05705470472613472	0.04237797662804024	0.01108443260348118	0.10868353905448164	0.06771033887508356	0.04851551513067154	0.03281189676184992	0.02641266467332719	0.020812415547020038	0.009863192550603698
316	0.05867287457826126	0.024393681502865912	0.08425848442853728	0.0960977716864183	0.04205290149631207	0.0131071594856614	0.08695767508949499	0.01431276668235959	0.04229206021036338	0.058243134872364245	0.0786473175255468	0.08457508257736586	0.019636608066431315	0.061321141306585704	0.034026836319438196	0.06577830712637814	0.028761483910792297	0.021736862013003917	0.05051097442913741	0.03461687669268195
317	0.011905246179434434	0.04440430883792167	0.022600251617227295	0.03541320605232672	0.3571424529061598	0.018179276214634096	0.01367947020058533	0.014617884161895028	0.03596291021853717	0.03845727878028361	0.05210994874047994	0.02702382492635153	0.010433536889735162	0.022018591607362654	0.015710807347821	0.02725955617958499	0.0096195483117538	0.015635678305257927	0.1330843517821473	0.09474187074050056
317a	0.029377798587377043	0.04132735066844346	0.014982778502835017	0.08118327128818757	0.06584723249563511	0.008343635814075065	0.06175298551862885	0.16266624371949165	0.028334536286060422	0.11293747481621204	0.06342923606205436	0.011453377197939341	0.006809882552118157	0.044139511068199265	0.017596307256520834	0.015086892805701408	0.027446115950605393	0.06575239636667869	0.030354078000492727	0.1111788950427436
318	0.15297760927304244	0.058204287508418974	0.007432798881359943	0.04562793283673352	0.089826100905179	0.09251251342419677	0.05263472272083325	0.04599615536455645	0.013436461420848428	0.023897028130089166	0.028364071150063074	0.023112850448382474	0.03691597146584986	0.02054037645911477	0.03084008964094868	0.04807642857137669	0.035443438979436685	0.061939707512846394	0.03553585758285032	0.09668559772387313
319	0.018566246084513547	0.01875382486336362	0.00873234776448398	0.01601254448838434	0.11159244656115408	0.029529774127360714	0.04022664404074461	0.0725742894612743	0.0343063594919174	0.04817873399852693	0.05103413295604307	0.10131766536932618	0.012373785046919356	0.0639068919655762	0.07101964508558795	0.045837412591340505	0.1020937050250416	0.0635222458578716	0.03799777770427267	0.052423527516297364
320	0.08315704849146288	0.021791178951799082	0.047903582202520445	0.04123033005697283	0.03638753060190108	0.0770949960490457	0.06978678092399519	0.06682499395502094	0.039214840738910815	0.041526669241687054	0.018173839217220194	0.06065977775881321	0.016132536428658122	0.025862925369309186	0.043287789266919986	0.09397000125876727	0.07701925414118381	0.06255827019234562	0.04021782631563511	0.037199828837831427
321	0.08559853596223095	0.05617762188743521	0.08082149673995732	0.07363564855148837	0.03097301876865226	0.07607087540933548	0.02733624842169775	0.04233286694342157	0.05889635566636411	0.03089731040894199	0.04052866340962115	0.05315206684147131	0.04281555839298427	0.05521687934560312	0.04182283610409341	0.06592920842798372	0.03659110122598714	0.03597373767872144	0.02522061443079865	0.040009355383210786
322	0.02791448625733146	0.04071930086764573	0.020748135405138327	0.03098707796589079	0.03907107442296376	0.0451484838012599	0.03588119131378037	0.12121483183411587	0.033158790341526544	0.03474257025442964	0.03828583161179911	0.022049584706977	0.17027221339677612	0.04672059160178255	0.018891974474419784	0.051260597744561896	0.0615774603931429	0.060180137048094946	0.05630919245162579	0.04486647410673753
323	0.04818511424431395	0.05543116755481801	0.03230104484052145	0.03934324823769447	0.07459850224003847	0.06924606275138559	0.054480345574178905	0.05673086372673803	0.07334440146243493	0.04970738395189032	0.034280950366458805	0.03349889817972051	0.026202700141172052	0.053211923503336846	0.06803406911474998	0.054486376382231416	0.03894012484539058	0.055340158966359264	0.04289637995522779	0.039740283961338684
324	0.05306024462491878	0.028291164920117993	0.07702598424212469	0.03097329321937901	0.023751526548167822	0.30856726706616916	0.030127232602888628	0.012884958017370269	0.031965920553735594	0.018668779812809014	0.040025965499395445	0.037384013796352825	0.01633479067537651	0.023088649035468884	0.04051226041921809	0.09034648095626142	0.04767483603408767	0.018002235699243956	0.03155533607202066	0.03975906020489364
325	0.0686136664375968	0.01145712208922219	0.05261958710360957	0.06221084410138117	0.04489555538136086	0.04045918374018757	0.0894689823933928	0.0425978878748969	0.029516586563360498	0.030467555797456553	0.0491446562010569	0.06283231773475238	0.03622589988647342	0.05216972071210365	0.04611677341358025	0.08517230314137454	0.05595534604960184	0.04359059635226042	0.036535094050971766	0.059950320975359885
326	0.035092716780575205	0.02015067133391656	0.012364808756112525	0.018603967804735763	0.04988714256841852	0.06172810300880027	0.047325755795563994	0.12744831565916293	0.04657689255901607	0.0860408164491772	0.07743101943841495	0.03606256130619545	0.023363282796377626	0.06936706424168215	0.025384987089213776	0.05091777185639793	0.05918349450503275	0.05932142935895887	0.011649828301809897	0.08209937039043758
327	0.07835730066829902	0.028072335426390704	0.029921315092015243	0.055199944753869745	0.022346130532176506	0.07581213762406064	0.0383637845538452	0.03282694691761693	0.09038461856984496	0.03759736202292746	0.05161066620644581	0.04454515357489481	0.023038724673729288	0.05411826842274181	0.1089367002402075	0.0594516259331311	0.03427876973680576	0.08495098818040155	0.016793385925822104	0.03339384094477387
328	0.05831629681181676	0.03918476598938203	0.014621348454382274	0.016283300511763788	0.04044491892530952	0.06584352531209857	0.040435386813523905	0.05881552177286009	0.08700258803086904	0.039884231688833274	0.10210509461192524	0.020032691630699134	0.03756507058054675	0.07499345132339383	0.08784995223579979	0.06878928024399246	0.049276969199497485	0.024787669415808244	0.04774915299549052	0.026018783452007282
329	0.13879619016863767	0.04515873016425578	0.019040368643082447	0.028825137602027356	0.017100091835920875	0.009467571820768616	0.02235709063609274	0.07509899218509543	0.022304156372569623	0.01649351250364996	0.05305983095020458	0.026335383909163734	0.187581775982035	0.026679501512942738	0.01464538086995078	0.08263032817563436	0.09579815140176684	0.08681329480855852	0.019718697378794864	0.012095813078848057
330	0.05140200862376531	0.03910137251595904	0.02567811588040982	0.05590114519764644	0.07045715247395666	0.02124308504081195	0.1038673684148601	0.03374583296728714	0.05940148018666604	0.01835764369861322	0.07820936402827522	0.07920042254002466	0.009386655334365024	0.03783342543569365	0.033963368989820955	0.06126939032102688	0.06772416067008652	0.049818498447653146	0.04403838879698996	0.0594011204360883
331	0.01941070358045357	0.44378839230930134	0.025666924927809087	0.025076339497722883	0.0433496700764934	0.029140536982671092	0.025821481864287624	0.04136036140891499	0.023293248054939996	0.019140749623606002	0.02834954218234967	0.04146071722340192	0.02430543440515097	0.02095061998248517	0.03904541922761556	0.030279695735802595	0.020989258993324194	0.009978184248823123	0.022486626193929025	0.06610609348091777
332	0.03318241407393843	0.043258666955022	0.05716365868085508	0.07199839919745386	0.05344339515455889	0.031466931108010236	0.049403937320629275	0.05022714108601726	0.05985936670841575	0.0615740254877602	0.018449086695143817	0.10259335299593571	0.015669950153685212	0.04444549756396884	0.04079289877514267	0.04627451174363306	0.05775679580269539	0.03640568663168246	0.07283652688686525	0.053197756978586586
333	0.05162474651684581	0.03165530478412259	0.030562829912415077	0.022182809934548308	0.022097768345152407	0.01629999984778865	0.03150181969771087	0.06594137482402554	0.0365992020057714	0.1736117470833326	0.04696795625213377	0.030723219554745853	0.01921610902646784	0.0345544084854209	0.020833963934038423	0.014056165606096035	0.01174214728701265	0.27368856102804395	0.04451657468680542	0.02162329118752199
334	0.041651975495701266	0.04124567642406347	0.05472670101019278	0.042432579874803866	0.04953078051302407	0.06160700726199725	0.06421691553799051	0.03830486465189598	0.03903151616033555	0.05051536869543586	0.03078213907441851	0.04672325556783861	0.04171316502054089	0.06979536668910974	0.034280721395809365	0.08375468632910062	0.05582595025172935	0.03993038259275506	0.05378562443829613	0.060145323014961144
335	0.02948426965481039	0.023819389768430465	0.03691332764950963	0.04115677942458172	0.04990494193103495	0.08050282767885732	0.06179884063826365	0.030365980911588084	0.06555470409366271	0.08018352155516785	0.04700135650603282	0.040409184574285516	0.01833683077508328	0.06780348977191546	0.07299646654178245	0.0428802258761077	0.05000526254974477	0.062049728910607595	0.05397971526803815	0.04485315592049551
336	0.058358636692215214	0.01316436066477887	0.03600121274183475	0.0495184127730649	0.055669161088868484	0.04939040831098565	0.04875399787631335	0.03949637928243049	0.057252260132485695	0.05739748385524479	0.05698168742493109	0.05675832150478557	0.03030300133134156	0.062360013793102125	0.06421990975344699	0.06200334935689152	0.0441397420550368	0.04736524769457329	0.05397006461630489	0.056896349051364016
337	0.04132627228434079	0.039003386245452416	0.03252246779890739	0.05528239334654086	0.07633424205341577	0.03155475373904695	0.056178779042596265	0.04888234688643663	0.04269492712213879	0.04997633781747649	0.04557501964378947	0.03942868912583491	0.033247381330640695	0.05314897364516329	0.05294762248346337	0.07246332768969081	0.05537552263433251	0.054416794644328415	0.05205421373666131	0.06758654872974289
338	0.01619079623394492	0.048475503546152654	0.021822652743757876	0.016676752026352243	0.032582947989191764	0.02341038135584092	0.028762300094686864	0.04280431159944376	0.02098465104863446	0.025360451109681062	0.03790166275189871	0.020331215643056663	0.038623177653070516	0.024543239502785797	0.053204085408840834	0.01614469780981707	0.022628563251460277	0.021722736599780218	0.4435570888681127	0.04427278476349067
339	0.04373505784586864	0.05894567837336917	0.05282879212499133	0.03976182444822784	0.054679554223110195	0.07397333411760153	0.034773076172061906	0.016101762390002505	0.0462729724727875	0.0463596828615326	0.06638771444896766	0.057845047274588356	0.00967424144675849	0.04512840038449145	0.049689208599239976	0.053304498719771866	0.07949820777583473	0.051254944062000006	0.04573767112316682	0.07404833113562742
340	0.06585383323453019	0.044228634961157726	0.043370590662365566	0.05680101323394177	0.051816757976241766	0.014712654739613378	0.04923598816630818	0.03729793749647494	0.049908414362158086	0.05377425236136146	0.04066996526549726	0.0702711163329607	0.037071216774058384	0.032071567341453645	0.05902987144910787	0.05564681731591268	0.0466910194397571	0.047539232474947214	0.06718359106845324	0.07682552534369881
341	0.10407734414031584	0.03841819254571115	0.006101939358182437	0.07244348329828931	0.011904688916072497	0.060733814013245103	0.06000977095773557	0.05804476000793882	0.0694119339811423	0.06164581378481502	0.06700590966031525	0.029850475678810495	0.0022480789168755145	0.06628859630790673	0.07232474155440484	0.045163724313317444	0.06714869364261915	0.0515657546907653	0.034953455409089666	0.020658828822447597
342	0.013491330098873164	0.011650369104277072	0.017813389571526582	0.0150335005762282	0.028377393918641313	0.012612958127942607	0.01932662734721807	0.13537733057195742	0.032401959691557826	0.2525273623814896	0.11955832621240071	0.018738376175039293	0.006140186127042454	0.036305283689901165	0.010643966556990007	0.02082874355481376	0.014173506163161107	0.14177911075208727	0.0618494634403422	0.03137081593851027
343	0.04858999634826321	0.03853939527747173	0.04803010787149517	0.061386482811243266	0.04921503710753864	0.05585670149190657	0.07114158139036349	0.05496611495424849	0.08052750132208199	0.05250083288152827	0.04372170088964891	0.03174362152237969	0.006321310716293379	0.0504051962133119	0.03563830163885235	0.05489342718848805	0.036882491708606066	0.046512042376387654	0.08126328790013572	0.05186486838975548
344	0.0601070321123043	0.02851929544153084	0.052608322853834204	0.06914067763349475	0.044990248807617476	0.04816053871129251	0.05022896474053134	0.04381406430827703	0.06703723707316209	0.06613306657501694	0.043150088665892254	0.05052155938144687	0.004063098954042929	0.06145982630734572	0.05314879709167217	0.05779618807068299	0.07440505010319969	0.054132699580649514	0.03818197632203343	0.03240126726597297
345	0.04495431140184266	0.03082630124155132	0.01506811218471197	0.03488534537736502	0.028871946466206652	0.008973990858738885	0.02186027811696244	0.08228259455272081	0.03946636723775921	0.15214400211230747	0.08334887598543989	0.02437358410502778	0.01630878801812489	0.0255584028699834	0.019931521961123615	0.015860103917075707	0.1082347953613938	0.1784352880029215	0.040358068248102986	0.028257321980640054
346	0.10325153525744098	0.027563118179332036	0.03539271746806239	0.03392976323921835	0.058662072235356466	0.018638013156599412	0.015029535185453394	0.04608963245546519	0.025419135094499237	0.014476559118693992	0.034611637218949005	0.024442012371042602	0.03180669146676341	0.07242606640411943	0.016704508813756288	0.08437370522746439	0.11950054988833266	0.1606480088384359	0.034212281040447844	0.04282245734056702
347	0.040763260385910806	0.04451504915993278	0.05807681509627776	0.048970593633684036	0.06736570313731982	0.06045109091746876	0.027976933075013283	0.05670441586720259	0.054060439600123196	0.0486849114911882	0.054467838723383476	0.07729637520139059	0.011482315412462711	0.049205626267631225	0.054796463317447475	0.03801198673998852	0.052265039454124425	0.0551563081787402	0.04712312223580791	0.052625712104902266
348	0.07644397281452023	0.040887780962252665	0.020159658924289628	0.04254344520654053	0.012951615494097369	0.08864680232558002	0.032821865654428	0.08948244419899659	0.06740821816080828	0.056103639448987726	0.04696397069048744	0.07224775798715548	0.007197479731365158	0.08163147670930974	0.030221309050190884	0.0588646831622645	0.057351618547992665	0.06779687031368979	0.013441139685079297	0.03683425093196405
349	0.028548263289163104	0.03588259214069229	0.023270809670022874	0.013605688408688995	0.13633162171598556	0.014949368270574881	0.022818401776012926	0.10097047512074496	0.017833826920841445	0.25191964352052576	0.19045099856973136	0.0238946718040241	0.013652904844153798	0.0122835703070672	0.010873825716218128	0.014716045766783321	0.011878178576347145	0.02145159292501779	0.030964231692967432	0.023703288964436946
350	0.07268729810065255	0.0128843207451498	0.009889778539670277	0.019478182094515042	0.060406824536816416	0.0478646667641453	0.061606198725854766	0.03325996266496068	0.07058277945714375	0.049064130690149914	0.05709110732852071	0.03230169129172623	0.004628338228946856	0.06040461695942562	0.09865330446194139	0.04460295197947505	0.06746714005544106	0.06226731037229769	0.08966068336806286	0.04519871363510405
351	0.05227405336342813	0.01931055988959853	0.0332137777892001	0.04556750959634414	0.04559580487279091	0.03523445723328939	0.056450223923407115	0.0593557802417656	0.06616390253599352	0.039089706331623966	0.04350818822875905	0.04203010878955254	0.0275643272768591	0.06490666532519941	0.0687373934809766	0.05519483517245536	0.0799677868823075	0.05407605113710454	0.06426072798477846	0.04749813994456603
352	0.05481290131554046	0.032025146319692555	0.049471361914478096	0.040129161148225685	0.05536904844400955	0.016721232005478575	0.07499335191836728	0.05811665926631441	0.04517751194870356	0.06257708727681786	0.03065054313234107	0.06904998082710898	0.012629607640032063	0.07752877546100016	0.037896173104480166	0.07318049846705431	0.058965313484554395	0.06485640930146756	0.04990244217230047	0.03594679485203279
353	0.008762428819142467	0.05031052646595588	0.015441273304504547	0.01967169517838249	0.19602926315047298	0.02512298556232399	0.017823234127332818	0.10441905260271615	0.032621910041356346	0.08959933725997793	0.028981900922865744	0.03243496582316324	0.03238184284154358	0.01647865756925902	0.016653847007611227	0.016253824973987283	0.013018375930025097	0.08552294925803576	0.131147039468297	0.06732488969304644
354	0.059376570569656784	0.015767779736110505	0.04557548783445122	0.024902122795400484	0.06168500955046614	0.06403060370083989	0.08220351031601826	0.030104072529041973	0.06365554115790614	0.05291170133367277	0.03765343036777009	0.04990057397816502	0.07820219853943068	0.041760322329783085	0.05500225947883245	0.048371825116481186	0.06618991035487304	0.051395281190272625	0.03312327699441011	0.03818852212641755
355	0.029900680249224227	0.044642284162050266	0.07813177754702291	0.023068554366563118	0.044055308521383806	0.04020259481451637	0.04899172847126501	0.0405457051502909	0.07368075165419508	0.05481779112751108	0.03318719898964516	0.04871826319334697	0.05344979666500598	0.057384356289088445	0.046964575778792095	0.0670160538569386	0.04302050765193242	0.0388724781287293	0.0635946233623504	0.06975497002014787
356	0.05439630231114743	0.011304437010809585	0.058193235947243814	0.045280483430443406	0.03706810044391562	0.037667335564214255	0.05934461509556468	0.037083452997525905	0.08057475881836455	0.02487462958686802	0.05318127080526009	0.06076825483178527	0.03745955302132345	0.07247642794893404	0.07070081185729243	0.06680735536143965	0.04766113747355316	0.03302467806060221	0.034575345335632675	0.07755781409807977
357	0.07400086867495831	0.052575389992531425	0.027903626501650416	0.0331566564535127	0.026935222122685353	0.03519043935564122	0.04449437501218467	0.052450192337000656	0.05749644530823637	0.035716241328181665	0.06524357512449082	0.044007560824905444	0.03566638246524461	0.07370068848284135	0.07840509160301046	0.03652137322850393	0.07209428236082432	0.09696741713371017	0.023549853585941527	0.03392431810394461
358	0.04908616901911356	0.05204344480616915	0.06613625014617647	0.03847888866405388	0.039877929059804466	0.05887413331932939	0.06261202565025412	0.059181432266714275	0.03457691328726833	0.049961343271423625	0.05970982613674134	0.04517093695943985	0.03820770639945098	0.04214132078941311	0.03840077938860584	0.06211102105660194	0.051829255720281596	0.05082970332914327	0.06975551594326239	0.03101540478675248
359	0.010991697586623606	0.018973695896927698	0.026891470951971478	0.030803240289654938	0.08864879271741877	0.017286249986886274	0.02200831286005329	0.24187547705505594	0.05588824557017605	0.08924560511499986	0.08547627011508203	0.025490361361201988	0.0226120959283119	0.027635081482776793	0.01684402708110661	0.024605802913903307	0.0195930697031502	0.04784581478042529	0.03234835028969168	0.09493633831458227
360	0.06664352001728595	0.019508368561184704	0.02217809983355838	0.04024337108889189	0.07539688308072996	0.024429075234989186	0.05604896233172885	0.04985118422554754	0.07122694405693679	0.04457611784059832	0.05316161677589857	0.05667460876432548	0.007451143296195374	0.08792165832246933	0.08537950328802575	0.04623393103158215	0.05743441203399932	0.07013686647268218	0.022788591702387607	0.042715142040982694
361	0.02861863525797081	0.016373806813652646	0.017543849072802237	0.033127626430533956	0.3587172784598693	0.033133920688305396	0.025054347366405005	0.055374539563567415	0.01801514325736268	0.09433060021429668	0.06617254064156596	0.015149762068088476	0.03393752845345029	0.026157055683540088	0.016868571042061183	0.021522902215782114	0.032886849581011214	0.025145994194174626	0.036999137873624695	0.0448699111219353
362	0.06263000337682643	0.0521502294519107	0.03378570694407947	0.039625035552173345	0.03827439597012451	0.06457103269637245	0.05019540395308561	0.04204518802538709	0.08388691365876323	0.05373305567528432	0.06800863495592509	0.06445636050672338	0.009596597774652433	0.05951646186716646	0.05941106723381839	0.04516853764211998	0.052258545475410395	0.06441045128053564	0.02969004859624978	0.026586329363391278
363	0.07214151055126981	0.05160691330998876	0.06730423310226458	0.038198196826681394	0.027616301138261395	0.05583238510577194	0.05570359559250385	0.02757121894663131	0.0869870092638428	0.026901448040139723	0.05542233062874988	0.036767909629671976	0.06573140484978997	0.04548253775576352	0.05699143271320816	0.05918309370590524	0.04469635685240205	0.0420896233068104	0.042522873461512394	0.041249625218830854
364	0.1199433008447162	0.02586436997927931	0.024902692029838375	0.01978490930048148	0.037636635295992225	0.045707209184490366	0.11177755437060648	0.012501947454190051	0.018706314396392174	0.013486431413594374	0.03748037025176712	0.13732242036548506	0.12264454795979947	0.031666773654069384	0.009175265312692646	0.11518846568784034	0.03344465345406968	0.027285541959295907	0.025642406951357073	0.029838190134042316
365	0.1428013440756238	0.0834742786512113	0.04426711059487517	0.015230427693731098	0.03361163457301176	0.02094678863485784	0.016765226171620868	0.030029038054787058	0.013932964663852661	0.0322190686886519	0.05605933163000689	0.02281173238678529	0.0828720070816329	0.02057221159984241	0.014321742514919385	0.09790150996837761	0.12771532780676143	0.053138728927662804	0.04996769280214478	0.041361833479643034
366	0.025416832210695028	0.031065155561872476	0.023585270024513647	0.038769040807243395	0.031204899167823926	0.38540992168599836	0.019022102336305337	0.023084088063044034	0.07688297054279998	0.012325671883956313	0.035246651461275535	0.02010224521997614	0.032210641738834415	0.04947413400762698	0.04127047843816924	0.02833212392861879	0.011782287315666239	0.036030733520492526	0.045208220891888896	0.03357653119319871
367	0.02998568931829625	0.03991523022852544	0.026452694045022356	0.050620982040602204	0.03271909497595902	0.40044147448547	0.040985175222852076	0.030904890753407823	0.019999873877634376	0.023349295043863304	0.03130833473890182	0.026440409272721413	0.018738524708389662	0.033660270977294154	0.04174060141295374	0.019170805542391704	0.026864457853958218	0.0351420482468008	0.043892101235726365	0.02766804601922926
368	0.03816704475379277	0.03131839246702568	0.34678635752077325	0.04877917569684206	0.04182161553683647	0.028395602956242733	0.03907317649400642	0.014227941823164654	0.050289780122743794	0.017026590300145323	0.04448782683044509	0.0384555201902754	0.04022112802633671	0.04499792030912819	0.01801491322933625	0.03759206765284501	0.023586609322886417	0.016019725500863613	0.03515198605618965	0.04558662521012047
369	0.027226199562326175	0.009677608116415473	0.011551890665857883	0.043450030577144194	0.11420190476560532	0.06691855457860456	0.04417216290354344	0.07653190794046472	0.06267004466366173	0.06661642974926231	0.032959860742309076	0.04039431229756964	0.02454893110012903	0.02974547004921338	0.0737768127976296	0.026882152385139704	0.04089222847682645	0.06595357400378295	0.018981242480686875	0.1228486821438275
370	0.060507675957828654	0.05160559560837628	0.09256996279807128	0.32985859224799347	0.027788698119779475	0.041696106762120745	0.01743936900604601	0.03158063113909776	0.037086544918555	0.01522127716649837	0.04137434054004483	0.01904703452113336	0.03449978403421492	0.04694237891811887	0.014056289840863536	0.018354387441662498	0.013196244714014349	0.035344168349781956	0.03084232977581838	0.04098858813998034
371	0.03480688896474734	0.021267890679934686	0.029135390113257064	0.032259510832007475	0.0642632243148707	0.01708481632029787	0.09986809264216846	0.10099879020558522	0.0189630346736042	0.07493030076220643	0.03914109869933386	0.03439995542663081	0.06620390309633255	0.015700760810827778	0.009800392745712108	0.021263018984295445	0.0478158781185192	0.22613120831425473	0.02051136439599206	0.025454479899422015
372	0.051028182976647296	0.0558098179987134	0.04172617603344809	0.053482533017624144	0.017021273800802674	0.045210780748214496	0.02244514202669801	0.10435143626898692	0.07402934460045683	0.05119436743240546	0.1116152032490411	0.025164962347582545	0.0046796672749141646	0.042780032342500864	0.032716561785912764	0.07702301756519504	0.06390461875032401	0.08603874280726222	0.025053749743653098	0.01472438922961689
373	0.07791116943310344	0.035710723015614086	0.05052367584714266	0.04767056606024487	0.0653786615249218	0.054661448254529364	0.07662051709356256	0.028618851870483877	0.04077581389266426	0.038249254915827195	0.05497339013419319	0.02491563790598873	0.006222473299544936	0.05390716214341771	0.05086721936718248	0.09342599747682383	0.061831416161408435	0.03420062459361086	0.05939011740816144	0.0441452796015743
374	0.0744726069495657	0.051958194021430336	0.022941791282964964	0.016928231736699075	0.10544116914011027	0.046624196691709474	0.06351075953589591	0.015879237599815105	0.011756243375153757	0.12092545140687545	0.05912777832221605	0.05295381772308308	0.006376261920870026	0.047362287257428165	0.007382856729944899	0.06346035220480677	0.05463963458753363	0.03066088836909338	0.0790789959407369	0.06851924520406703
375	0.130616758228397	0.02371072575550005	0.02829961600726662	0.06159055184744	0.026953082083274547	0.09344638977281211	0.028296615368780576	0.06950579213019437	0.02793803081361387	0.05772073652991342	0.04711338199474058	0.05145172228171443	0.010735667117236556	0.031901751279146094	0.037018217127679116	0.0901849168687169	0.03177944192194651	0.08910667640725885	0.03413121325464796	0.028498713209720417
376	0.02738747914030866	0.023161483068812466	0.045707333507326885	0.03106806227634425	0.242060732123337	0.020626964974790458	0.045738319610946175	0.035449026280121705	0.024644752492869394	0.032499144188364894	0.15772962830204107	0.02338392196582675	0.027985799772051886	0.037849497068625296	0.016735130056056865	0.028351181395516786	0.011759232768735561	0.09639910953191633	0.027735058106998764	0.04372814336900884
377	0.04771794595935778	0.049529517818003764	0.03764944625248546	0.057401891118275046	0.021992967505636358	0.06696570009076654	0.0635254012311573	0.08192195043051574	0.025084373759065807	0.050137156424090945	0.07879978106187806	0.0813947548776227	0.03400154331929888	0.06889835334578498	0.032160878318870684	0.05367444980078984	0.039158105216367735	0.02177440339618095	0.059299742425774626	0.028911637648076815
378	0.033301457079051494	0.38505995009486593	0.03378330751965585	0.02952845414718333	0.03888831315388241	0.03196197680656257	0.03779038170994999	0.038736096493204614	0.030491804029659425	0.02256317049080619	0.035230707421349566	0.030292161753189505	0.03332058323212869	0.028145699351238493	0.03034330240005421	0.0325796159517448	0.03609625044868281	0.023200432653246245	0.030660354335436252	0.03802598092810763
379	0.11796635004444526	0.025412019267883192	0.05515586680553806	0.04315069948899283	0.03886457432435439	0.10836759613541451	0.09074886216013282	0.02096555801493802	0.05688679766800064	0.05524064579733771	0.04333315824473391	0.09085134482112228	0.018877331174556783	0.07590826278735385	0.04649587040714038	0.011627622205968663	0.013355824955019538	0.023817618246362447	0.02992318064971405	0.03305081680099067
380	0.026358428460167463	0.02869549369126823	0.046063341514412416	0.029234107626797057	0.03246472482180462	0.11562307843836417	0.0520205387846143	0.018720026949968945	0.06959612665272104	0.02947442570944249	0.055625004820637	0.1449137048007798	0.015253935046003662	0.09768228380824039	0.07460448232925855	0.04738008109392023	0.029818260311349983	0.020905009461669302	0.022534118136799532	0.04303282754178087
381	0.040195538395038526	0.12334341741896591	0.0674214274041785	0.05780177631236482	0.01895927699317156	0.040850025556052987	0.02691142751760193	0.11186869186158165	0.030119657571119302	0.08175160855181363	0.056011188460250716	0.025096202338966107	0.00899654130100578	0.05674801864454231	0.005485836237105256	0.05893036548952544	0.06039603900928264	0.03601522289517825	0.08402083428673986	0.00907690375551487
382	0.023683772595617086	0.02205908871133978	0.013551937575900374	0.03818081949895113	0.13442478310225395	0.02652551001013795	0.03201182290446703	0.08325690648916549	0.02917675701216957	0.02636073255512078	0.05678944348410902	0.04813742962331959	0.020222618314964223	0.04908496405961899	0.06824936447234355	0.022131320057736496	0.019324825805897294	0.008528989035581797	0.13334808677059753	0.14495082792070835
383	0.011386030653725093	0.02421916463724136	0.05317831200157128	0.011460505293493075	0.3000922948794706	0.024984165068319866	0.02758406923509123	0.05095012218905711	0.020632934030633134	0.15926992411898563	0.10851528273820255	0.031323650849917395	0.004911975717857495	0.016224027682946184	0.006389119117144973	0.012447710884660346	0.013899058100214459	0.03189731087588937	0.034541797723891716	0.05609254420168711
384	0.07797675451953669	0.033228425530164245	0.005735895060184521	0.015049914262920662	0.12252154153804373	0.005290495950265039	0.06464698683591992	0.05709602182094318	0.006433087876771573	0.13512045829177852	0.11758145585120765	0.03787583621700742	0.0025087230821890004	0.04808623776606245	0.015621651385770334	0.049546338834531085	0.04766317060398148	0.05210480059418356	0.023310345768871626	0.08260185820966733
385	0.021861373335402345	0.36155325005339706	0.037834774533294334	0.0214468307014801	0.05548585787689975	0.020249661658224855	0.032222898285094316	0.016777008395705794	0.018362689253528294	0.030306407779023475	0.032939843074302685	0.047672173387325885	0.011950913232815982	0.07223548264353079	0.044360934376906226	0.026578597618092784	0.027439712857982985	0.018827957680357825	0.05828279502163525	0.043610838234999345
386	0.06498490770705645	0.035857032104040794	0.08291068067459863	0.06694158249436222	0.031389472815515136	0.0481368968721497	0.0415355040554413	0.03375280055888002	0.062205599110520184	0.030623347726260224	0.024404765947258905	0.06622127058839379	0.00831592109194893	0.035358776992697766	0.02918055894629307	0.08153699785814504	0.062358064989006846	0.04922567510870565	0.027303556373949028	0.11775658798477628
387	0.040496719006963444	0.031322189091701515	0.03292257046103856	0.02315172618510702	0.029123113542865408	0.03043194581380078	0.024250498370858548	0.048249854732288655	0.03010481252570261	0.04610782676008474	0.03695402951325665	0.02505419995287674	0.03200452100070076	0.01164725777591729	0.050027103101255306	0.18778523879917086	0.2179438354877052	0.02366772510670805	0.04882068961597131	0.029934143156026525
388	0.03954631206584076	0.04759336736704787	0.06862166980940114	0.05489577875607348	0.07644572099717918	0.06112131870658951	0.08507663478033767	0.048401622690587835	0.05614870900551564	0.02479281903110442	0.057267798225518064	0.09427970029761971	0.005176659400919971	0.04462162198986545	0.032067443511896464	0.0444842888163251	0.037037466523590294	0.03354724322877325	0.04615591802401444	0.0427179067717998
389	0.028257637915522937	0.05414365656033907	0.04914477826504046	0.04154884587423772	0.05447734449990579	0.056822182870726025	0.03976382036077933	0.02075878112807178	0.04862160772795151	0.08233425307797292	0.046884000445793904	0.053603733106347105	0.05965829340567921	0.06371840175222108	0.08091732740759267	0.02419668552470444	0.061883372619403874	0.04349899252846229	0.03081526193430791	0.05895102299493996
390	0.01055988779991735	0.05122266136102064	0.02849446823914371	0.039451044511563504	0.026077027778313628	0.02070420092318092	0.022984028212962377	0.0689653442502887	0.02801722835226425	0.2782583750972649	0.19147591371330286	0.0440826796189045	0.018927492420295327	0.040432937000458816	0.020942622725083765	0.0076849809282109145	0.03354212173699654	0.02379904856557691	0.02716643375274348	0.017211503012506908
391	0.016287133741953293	0.030002194056354046	0.013508996859538587	0.02750900364780549	0.35327680316497995	0.009310185132936017	0.02052381722706725	0.03459369621901693	0.037131412157545486	0.029769656021381	0.032284370541803435	0.019781662605853786	0.020910506330006795	0.025059098945811042	0.007576922272021836	0.03937167253146916	0.02257024403438007	0.022367435306821042	0.1777173548374039	0.06044783436585088
392	0.06687987448702934	0.06430271641909761	0.05144715140702	0.06964499461717318	0.012726005447375024	0.05080373791325258	0.11826128768599697	0.02791073104817207	0.05204891467846263	0.015108224622860753	0.07826173265147535	0.06916663750917618	0.011714148603313454	0.06186621008931268	0.06429517456870544	0.06855341557028782	0.05404928106432302	0.021924107205972005	0.020889845601189238	0.020145808809804697
393	0.05580588814597152	0.02624294294295572	0.03963388732689811	0.0577883580922579	0.07743442884299738	0.04577503647974946	0.07575002655185624	0.037295751465424465	0.012452526598428592	0.01905801017550937	0.06535028495577257	0.01443163934885583	0.01674001768883569	0.08292291780545853	0.0134175536266129	0.12810914084175243	0.12956946489506752	0.026659503107227058	0.040827136069612684	0.03473548503875606
394	0.055426005075165104	0.0164489534382003	0.055221278920322116	0.06569618795333661	0.06036921459588216	0.02220003387503762	0.04050990824409536	0.032096949737113446	0.06009094882641538	0.057728287797330545	0.06310053493462493	0.03687082443856666	0.010357738701235812	0.06483434985497234	0.044305050799883956	0.034047019539812234	0.05974243923281969	0.06366132874156262	0.09982694454510375	0.05746600074851937
395	0.0158857885526805	0.026884394820079743	0.020997156755645025	0.016478580462252732	0.13013182438101864	0.07021903283620173	0.14820331654147048	0.025535287600116748	0.02873263120665757	0.01689296719470534	0.02742363995187246	0.02082042582824935	0.007269826272307881	0.02479333099831141	0.015448160482414037	0.02313546750184778	0.009740358801065505	0.016739698965645117	0.21356083500810877	0.14110727583934912
396	0.05287321770846229	0.027844577140339038	0.08674760193025739	0.06573966049677381	0.03174680733946608	0.04324707521303686	0.033275795228177966	0.04834438615040009	0.05306823154836823	0.05305726844042954	0.07648906982075	0.02090183963310727	0.07643434528635155	0.03304969848412925	0.04400612569214241	0.045121103226178516	0.0681873702797041	0.04971940203287808	0.02735974023466825	0.06278668411437927
397	0.028591645767891288	0.017625876353783987	0.050052261002409636	0.05466835323731825	0.05293369386008128	0.03466245212894737	0.08269984278232322	0.04296384360556476	0.05089126432799975	0.04445206525965025	0.05722697099046723	0.04334569215334024	0.0495719031885829	0.07261110993997183	0.05342022565984702	0.049909771526760814	0.03807635865392436	0.0551471506678333	0.04413102612042643	0.07701849277287613
398	0.04673746390220068	0.02777005288172842	0.04073686264130306	0.06803855045488247	0.06078588733592296	0.06482011987635856	0.05320511049948972	0.04628742363977365	0.05484278754145483	0.056490547405266406	0.04151817140454411	0.05267512430597249	0.044200070453898475	0.043396084146825574	0.03289160908835167	0.05735494282699136	0.04903954828681308	0.04522664841567108	0.05450330607027278	0.05947968882227866
399	0.05822873231394062	0.03054043584204845	0.06381786922908962	0.034427588115054114	0.033789046472882237	0.05174461680939394	0.03759233551873135	0.032527962365107056	0.05854143975349604	0.052253812704075996	0.04920434120045166	0.055444029546461604	0.05090978596404742	0.05789127721718939	0.0385266530983227	0.053931492110276834	0.05315717149955702	0.045494175233307364	0.06492171485951384	0.07705552014705276
401	0.03695401957987076	0.04703411882226779	0.04296671813664366	0.06046757341368688	0.033369773263523264	0.06297634721232186	0.04472368274130956	0.05648771112254792	0.056765087165123566	0.04061871837533109	0.06569617782325492	0.05102085564993599	0.049339259320147044	0.04181767675477297	0.05693530685784093	0.05146869313848627	0.04685001710003353	0.0586364406412305	0.06214256637221069	0.03372925650946083
402	0.056141733035542984	0.044507196133322206	0.04533163275922663	0.03461264302965187	0.03625918664070681	0.04577057636158189	0.031219217107865235	0.05425007688319664	0.04955496683723373	0.043567641334188	0.04315979107890731	0.06256627555441313	0.04474387526130164	0.0766806358772827	0.054855741979536105	0.0526569203025013	0.05525629577025256	0.05137835602375632	0.0713959062724056	0.046091331757127325
403	0.052823584127098484	0.04918126353248355	0.053050395164865295	0.06764643812502436	0.03570088862285585	0.042461267106953325	0.05263017220158123	0.05262194669673242	0.0383761912678219	0.059217884913126524	0.059767894261345066	0.056264843949601566	0.05452133841914047	0.047586249960290115	0.04999577140252409	0.04231441825173458	0.04504867565901447	0.05138708149694717	0.04732484594218606	0.042078848898673506
404	0.04985518563530705	0.04149417543344595	0.042666698026091694	0.03554972399034851	0.07857816018869175	0.04488454443429037	0.048627976381898835	0.040949639100989726	0.05003226761033943	0.05607161913600026	0.0546863403250182	0.04185264735411234	0.050728102253092676	0.03238198180487416	0.06222145416003225	0.05652451434674785	0.04562760206811641	0.04757676431460156	0.048885157472050654	0.07080544596395033
405	0.05999578026665812	0.03413543186739987	0.06003403781283214	0.045723012798533504	0.04621031757491623	0.056116928268880005	0.04144298736899065	0.04732783413618092	0.026596474487193933	0.04860630515616016	0.07769066150379128	0.03244168924675559	0.052753274476546284	0.052899916471579454	0.05361924962772693	0.051986192457379586	0.031112843140679736	0.04736835156561924	0.08631177535743313	0.04762693641474322
406	0.04592408605101628	0.05181641848982608	0.04750398933689013	0.055615737816034426	0.049964892458025136	0.057370662652999234	0.044341186779272096	0.062093092988155296	0.026884530631796553	0.05613234046895571	0.0403802817386969	0.05374653319206563	0.0505629690491655	0.05458202279369903	0.049031102308019936	0.05077180185942692	0.04443835325236881	0.05619239975152785	0.03648579756942192	0.06616180081263656
407	0.04502110871026016	0.03568798567644645	0.061547242729078806	0.07080987542859164	0.054877370136916126	0.06012175419575699	0.05161212832433948	0.04753007864088698	0.039654360321560896	0.041847802518156764	0.038670009728474355	0.060590707234971015	0.04097473556616135	0.05177017076947077	0.05204338083432664	0.05259568625420482	0.058613868334566936	0.048294614855868424	0.042252160059130205	0.045484959680831195
408	0.042921892542012834	0.03653360807828705	0.057207363163951086	0.049416032243802595	0.0420882175765477	0.05431281076008144	0.044989744697800586	0.04630955265640154	0.04699171819984407	0.04763288547177528	0.07314163139690671	0.05471985846569899	0.050707812346661225	0.034272496472353635	0.05423056531236631	0.056730865457134634	0.053228302449931396	0.0405476428180137	0.06833653881275824	0.04568046107767101
409	0.05400580916715144	0.03703940836095913	0.05758088271929584	0.054509937436562524	0.05336264233388168	0.05362780357901609	0.03920944338115883	0.041221100059763954	0.036873660216565886	0.04901887791541621	0.06402841329029443	0.04199390763579091	0.04612672637422735	0.04847072677977717	0.04256203736382395	0.06351168564848554	0.054875048023698615	0.05361639661779132	0.05111039547655632	0.05725509761978287
410	0.0460304533624305	0.08799393464564709	0.04442702124718406	0.05457282323975301	0.0319820043128817	0.05168182890400517	0.042037029891792345	0.05494271645578874	0.05227438951302269	0.03630744374582585	0.06406921435105366	0.03971664159957552	0.05227476780827975	0.050169368505076854	0.0513113263024716	0.05240791928936023	0.05866154430335412	0.04041333283593957	0.04758347785933814	0.04114276182721944
411	0.04321788213208715	0.05599483465850905	0.05401813800990207	0.03918012748226034	0.05321931583725026	0.050376174450629724	0.06007616387343717	0.04888078882256572	0.04118291595564045	0.06562099362672953	0.04996846335019042	0.051107871723101155	0.05381227151323462	0.06198242773157775	0.04504100226310789	0.03528532765151036	0.04472833161610468	0.04702332221642336	0.03968754439264771	0.059596102693090604
412	0.06564111038290975	0.04432679006788685	0.06400964787477674	0.05694188985952592	0.03329254328298125	0.0660305142189601	0.05796231831657325	0.06100963184180136	0.0348040320007526	0.044561391336722746	0.03625535238469408	0.04407718782101556	0.07520436614867713	0.049382273190776	0.03137110435350852	0.047447572622706165	0.05955610633675956	0.05555277989584297	0.04345937840075906	0.029114009662370387
413	0.05250589829485278	0.026831727682126976	0.049383949310538446	0.06559049244206126	0.06896464528788003	0.048914051230330734	0.030766136869835776	0.05543182759594644	0.024525127300827648	0.07530554078676903	0.05522982859880038	0.03685129524243076	0.046732797372595614	0.04529541026163375	0.051921534473423625	0.0502907343149868	0.07032985839848947	0.0522658080143642	0.04940719711777255	0.04345613940433372
414	0.01814839000406523	0.014229941457349293	0.01526186592807542	0.04941701229270934	0.08048373662361423	0.017893066406945993	0.10150290831836621	0.16983795194999451	0.0373767178552095	0.0856856616563942	0.08075099478815868	0.027982770578621214	0.018302709007547893	0.030771451915787063	0.02029439645076744	0.008060954468830742	0.037167398329779326	0.05253639109740898	0.04754174154840931	0.08675393932196544
415	0.027165353168561696	0.023854887714459653	0.031007592492836383	0.020098475121739175	0.06628196048612488	0.02098538550248807	0.06479143388735907	0.032641024025439495	0.05064655034124662	0.049767382340703104	0.0692693637420737	0.026042382152997718	0.021231323396370766	0.07185287874829689	0.07247009636750514	0.045930203751809416	0.07064745891710654	0.058650474923080474	0.08185042414816356	0.09481534877163766
416	0.018011250608531124	0.051841438145032365	0.03167761979182911	0.01797648464005498	0.10260279474443952	0.008423796507243743	0.024560008170293246	0.17409062969914824	0.017615997973289995	0.15966619137163648	0.13670397775355278	0.02462526964016191	0.02812724031772285	0.016960977049030424	0.019064427427607906	0.006984692898042314	0.028408698645373574	0.0943457175810829	0.01659380302089874	0.021718984015027854
417	0.05714536313206661	0.020603030835346887	0.03041580375535301	0.03974845885137616	0.03208263310924308	0.07036598116408886	0.0630677043527937	0.053507850826613995	0.05060559110560362	0.02801295752373523	0.03896977736761414	0.0629570995388939	0.09602178536243285	0.04596833503677341	0.055359121452298043	0.06111396670706634	0.05390938413249181	0.04993884271751226	0.016335660217390965	0.07387065281130507
418	0.04001451299032414	0.36596439201816783	0.035014017087875694	0.03412661836789826	0.05080343520440438	0.02609854355854545	0.03121893404060777	0.03664360852829051	0.028855796834278604	0.019200552371231066	0.0348208078968612	0.0458064967625178	0.02069533649741405	0.029027048241312626	0.037743988237857316	0.02981255560938106	0.03410808617837135	0.023713552196325597	0.031135762440031925	0.04519595493830347
419	0.051789682950208325	0.04083308699512235	0.04628464219508197	0.05123127444893979	0.07405829205257931	0.05177166703812016	0.07244719993029793	0.031140086439184922	0.06262428409024214	0.03925671289593836	0.03907423776923341	0.07271986780706252	0.006293981030541213	0.026459064244614472	0.08864598503156805	0.06047404947679033	0.02743840631946316	0.019813162943299364	0.07266489629586308	0.06497942004584915
420	0.06892728274018417	0.04039097635871745	0.014427018195311295	0.02770386818091371	0.022028696885324522	0.07534273821086292	0.06557110565523143	0.07078048355708776	0.03636138487337116	0.05505256234298306	0.056170139008868726	0.047230819325823625	0.05328890329597802	0.09057539932299674	0.06308483302145103	0.1185507956491015	0.024761842767501305	0.03715190787052443	0.016416591100927205	0.01618265163683998
421	0.05498234292084827	0.026663225314490693	0.019735521890221302	0.03894923037592297	0.017531559762823848	0.029108347849303138	0.05234197364168299	0.020838146582437905	0.2250666561659637	0.027320118670425164	0.03426533697334862	0.03695189393721735	0.01884253811484705	0.060700338631416544	0.1457102305446901	0.0912321593652552	0.04230850016741237	0.00897678637992244	0.024926183495366044	0.023548909216404332
422	0.056980083114541	0.03993006515474568	0.02856396226256258	0.028547109986356022	0.01576820264320311	0.02590774493635227	0.07007174522469253	0.032367626747679436	0.052653288975383995	0.04982491488602736	0.05563598378840817	0.07919810309709159	0.01928816392301362	0.20845068222267618	0.09145241102914069	0.018332371138468265	0.022061777791541348	0.017415178612987	0.057304507467391685	0.03024607699773745
423	0.022002017803074328	0.05047191762465047	0.033562085028306377	0.024881984603987935	0.14076956821352168	0.007621681390557547	0.025254640585694682	0.19181662393023458	0.01968199182909901	0.043484091464138806	0.04657998296303097	0.052733921061859125	0.015289954205671197	0.03409976462312295	0.01802507733597759	0.03719919133400188	0.024770583757434992	0.14943827865124282	0.03465516735796026	0.027661476236432798
424	0.03097964053870346	0.04527131282941494	0.007739297270936078	0.026980541684000946	0.10576890272396451	0.017596812377821115	0.07397408757929473	0.05827307387253644	0.024754337236541118	0.04949484503007434	0.040961955999094773	0.11291524450377516	0.008165464793075658	0.04713167593051845	0.0428707336885597	0.040392797434105975	0.0736662855647673	0.035843790395541725	0.0348996735709572	0.12231952697631633
425	0.044772667791994125	0.019099908498035664	0.025522331188192245	0.08256521800894547	0.034597396510261995	0.0798987070064459	0.05577046137474171	0.020696381983619633	0.06139798106027434	0.02208883961095463	0.058906488069500024	0.05694574905555813	0.008525624976879507	0.06425336995838944	0.020758654863250403	0.0576204622578799	0.09780317419000677	0.03184797556076504	0.09309056606702192	0.0638380419672832
426	0.05051036230447884	0.024283766817395327	0.026557361792023157	0.023525352434958003	0.11448344494090368	0.0478531843025885	0.050808296329180984	0.07459759651683012	0.025811971879230705	0.07606584733881257	0.05504824117203275	0.07136907476463054	0.032753200770444794	0.024054854202286508	0.09576815421861251	0.034685299235718704	0.02295331806645179	0.07644005210848147	0.025866083449791858	0.0465645373551472
427	0.03932549985049936	0.03069614354526071	0.03400719334736021	0.034690851030625504	0.05171695844094207	0.030256776153759712	0.024360806211496295	0.025256980029206472	0.0655331692804791	0.02298833256621539	0.037437965909590566	0.049846774326173286	0.02720662379621699	0.04447830051481597	0.031386117026465925	0.04567427673183139	0.025292574596845824	0.018802409072627223	0.3218329687318756	0.039209278837712414
428	0.09445556406187348	0.01642441547969014	0.019893828459039364	0.043551357976007676	0.0520267983767586	0.01508314207306957	0.09584823263661342	0.07393192673189382	0.026242089939093494	0.049178632718149935	0.0548230781374193	0.0626101109289312	0.006679189288431334	0.07098856237113067	0.015700080446130388	0.1056737920314974	0.07444822331282218	0.07155469969411914	0.026927482025102326	0.023958793312226525
429	0.11791833834894523	0.01689934372692103	0.00702917047488343	0.027273088977508676	0.03377550667797844	0.02700916286200106	0.08224751988460985	0.021260718249665748	0.0627462469071924	0.009032242165085637	0.07000121851872182	0.04526621808071551	0.005359525034103128	0.10202265437984859	0.054335163767000295	0.07257808952444651	0.08164649615919166	0.05348588633634971	0.022982417072398797	0.08713099285243246
430	0.06332800008679135	0.01363436863768158	0.018483247192291066	0.010383534736804909	0.099246421705019	0.04950150141970728	0.05678731190095484	0.043120420339832544	0.01434161141539666	0.060991875345731646	0.07421688096921819	0.04692890378882384	0.0607214065002597	0.0560636827061202	0.025213214651300803	0.044277732613796784	0.06962841740970478	0.021780392335915357	0.09123750247911465	0.08011357376553485
431	0.06527922878359203	0.010824252566827354	0.024192231170568717	0.045413101706732246	0.02709845168441281	0.06525853080266582	0.05109559112283679	0.023342370284253663	0.0864506946367236	0.037393893539299096	0.06657740673126696	0.09049899067461224	0.00808109387706126	0.09949203935354616	0.10987842271561836	0.07797699935464139	0.028356420055655585	0.033752516802777764	0.02029754006998916	0.028740224066919066
432	0.04626350568910531	0.027629479960449576	0.039404086060866275	0.05559307011432158	0.06755963164483084	0.06914669077945876	0.05510295912554298	0.040226776564423715	0.03834184251742583	0.03444534685944569	0.042071931187928124	0.06794769380270536	0.08760050279586513	0.03866147379896059	0.044977707872495144	0.05125976804716076	0.04173082677783354	0.03824212223131368	0.030307374745039733	0.0834872094248274
433	0.06395324308820673	0.025840289032126883	0.08699687503782777	0.031031103899620077	0.0254934946844099	0.05868549595298692	0.035390526825883346	0.03861966894699612	0.031830257086849535	0.04173640203446679	0.07758551753839504	0.04259832418577345	0.00838760123463476	0.04042800148113932	0.05165887025610122	0.0697602840487699	0.07247228307684876	0.04699814363532754	0.071262226613769	0.07927139133986692
434	0.03135487424308545	0.026088913712936635	0.010723125502664311	0.015589024279357577	0.12203015492359369	0.010507968898599758	0.03395174381986086	0.13114121910164614	0.021355949131050184	0.08778410876195382	0.13657315051964616	0.016453801107200076	0.017263630957002993	0.015917275287216762	0.019338230279174248	0.020538486006098953	0.07152619550035273	0.11162199414816577	0.045511717116228596	0.054728436704165294
435	0.06279154943857333	0.026615951938909376	0.012952398188273954	0.01725052103476699	0.12823880405300778	0.02367138345139692	0.05103724691270731	0.014035758716322046	0.05287095437899044	0.03720892966741412	0.06401210339728543	0.025715966056383554	0.014820334817635264	0.02503412032608329	0.007924056967808896	0.012108062666349265	0.01027485546570724	0.014863446790640819	0.20949276677726814	0.18908078895447586
436	0.07215951275509357	0.06258879593656787	0.015877215537530343	0.019960256959839	0.1043338925898822	0.0136747213162362	0.024148485454977702	0.10971898831916316	0.02325006150116153	0.0698774832273359	0.05900629428242395	0.07447380057592674	0.010263623333317344	0.0382028731743858	0.037617853223763466	0.022941311005637163	0.045967475011542476	0.14921898229124478	0.016180430815939718	0.030537942688031006
437	0.02173084584602399	0.037684681428123756	0.011019130617256819	0.01755883586589396	0.05523721297776485	0.02418656440194265	0.031599194999779756	0.14793533110001744	0.013548704222547317	0.102852007676701	0.057899028980517075	0.03643237730330298	0.129968349916964	0.0807779152386746	0.014937294907442658	0.01675757255719082	0.02930237590194906	0.11624917576193704	0.02169491536221876	0.03262848493375148
438	0.11777914101915976	0.0475182132658023	0.010236255842994956	0.013447011163239106	0.011091472359332862	0.04130538386182638	0.02848118151740762	0.04139669451648389	0.012925265867992738	0.023248648189197734	0.06326398037425338	0.07274423761252227	0.11409439111419485	0.054595540804121497	0.029936059742921406	0.05000726398315201	0.15016027718411123	0.08317381802469682	0.015703536349482034	0.01889162720710714
439	0.03182572980592315	0.0588061487648735	0.01654471881289764	0.03086210012374639	0.057897048570430286	0.018388207797750633	0.0488158486851252	0.13688634387140766	0.05716746719252228	0.03632157731933914	0.06956545418227493	0.04742291302499078	0.03821793640174633	0.06470647178016141	0.03351158121775815	0.030398896018189885	0.04109373433785857	0.06752133681554238	0.0475018230543395	0.06654466222312222
440	0.0789974730852199	0.043311690828999404	0.021948582120164446	0.09850312262051218	0.020533326989390317	0.01848086069546831	0.019038383600753602	0.07112206117601017	0.032968228710332594	0.03162310083730827	0.059161472964732426	0.04419047375938596	0.08146717683878457	0.08121406878350167	0.06021486323534509	0.051748063217536756	0.06468173238666483	0.06864377117547052	0.03011826706555112	0.022033279908867914
441	0.05810816978230321	0.026513561899174337	0.0445436587523072	0.051099340009702614	0.012735390737431079	0.13425957361589716	0.07290204746589707	0.02454652783265439	0.05122934951629093	0.024773060503346916	0.03063856309621926	0.05999895860107249	0.06497199403312569	0.0755844653898878	0.057534363267187305	0.03966386482570058	0.08432893945439014	0.02500666536069009	0.016457453944724854	0.04510405191199692
442	0.052710865231921124	0.052916906806976416	0.029428548402385315	0.025746159908136206	0.03885905621793276	0.033832019535237796	0.04422589550867445	0.06265540136277718	0.06371588664042697	0.03031161009507786	0.024663842402073786	0.0827763197485807	0.09841896073120991	0.02623522639219958	0.07875751516053318	0.05595527496951341	0.038726727523057676	0.0842438260172635	0.03981570422455416	0.036004253121467995
443	0.043822689255895005	0.024351705194000275	0.03467939512418145	0.02065109934176742	0.023440850701063314	0.049366254216591056	0.04770471309472748	0.0582843954934524	0.02259713240611515	0.06679293092444774	0.056779838012921725	0.08952168712419005	0.057245296745276515	0.05439505192151484	0.020597024580830955	0.06019264298787882	0.07068420184932904	0.10612707067929505	0.028928486384296268	0.06383753396222543
444	0.049273163087486783	0.03784218484599061	0.03127465287942609	0.04605901784096265	0.06837743399359499	0.07520391661557456	0.10692669812672857	0.030027101656880165	0.07675692276995748	0.028756923514709543	0.043412378165250926	0.025463694932151084	0.009949108969484184	0.03628374943773983	0.056853390937643876	0.031643639520573676	0.0630763609713348	0.04481506260569282	0.08505287497888907	0.05295172414992827
445	0.01729184354905836	0.35184083691962637	0.02555538987075705	0.025020547594755384	0.07655854789276763	0.036501265487229075	0.031086178593974056	0.020104978614916554	0.05310261445037231	0.010756013970027687	0.05543535812838435	0.014168767859928247	0.02011295941041023	0.033431525241242856	0.02132270645241484	0.04054547239233639	0.022958005994234046	0.02047257586185738	0.08612241381157311	0.03761199790413406
446	0.028629264492074535	0.04342745723548571	0.03518897270528295	0.045490791516689756	0.05433767113872586	0.031804906927572256	0.02843527812863636	0.05155537903203555	0.059572584819968875	0.04744167301468471	0.03931013521756846	0.04906767375114105	0.011194457360057244	0.0773100010716678	0.06309086147107547	0.06590359921470444	0.093505648436078	0.0659390493285229	0.044156441170236156	0.06463815396779192
447	0.09310113107679387	0.015154774371220077	0.026788507269712315	0.036455665924301266	0.06531437582749304	0.06186514413988353	0.10080049105810553	0.011056139266696083	0.008630822471773299	0.019668140385216085	0.0399652960600772	0.1466008135242801	0.013683875712039974	0.03450704597152386	0.00918030918745133	0.11155467640221291	0.019922415609518004	0.01181105889621173	0.03626854547711104	0.13767077136837877
448	0.048266641522338456	0.030985817818526575	0.08457406080910941	0.056012915660549334	0.05748057715120317	0.027385018487862522	0.09832052191561247	0.01694482497896433	0.04976376012640785	0.04930046628229795	0.04044152296370806	0.1039484902452359	0.010191609167824732	0.06976405294352553	0.055754204131809926	0.06947286134913123	0.04591372872498641	0.02187153527427241	0.026160653449258237	0.037446736997375454
449	0.04736980039321079	0.023152437078918054	0.024686732652591182	0.0250617284426789	0.036216566448660815	0.016882330248253228	0.032873555205853895	0.24913981579172575	0.04754877680726791	0.03892528063068296	0.0488029156740896	0.03819389083556915	0.014150087548127637	0.02822977934701604	0.027846550538739467	0.015151827033213305	0.03423853064774029	0.1516677486467064	0.044035720860093906	0.0558259251688607
450	0.02849898156906212	0.036314052434434065	0.022224903884150604	0.03732493891262285	0.0464880170974361	0.02611073111827797	0.026246230223208083	0.03239849843498296	0.05533671977309282	0.028600027536030307	0.07572306061066834	0.029864499267458183	0.01927761849807943	0.023149979487629965	0.029541071107764678	0.10756184195386731	0.28634949717080516	0.02945777026645158	0.03167615910295786	0.027855401551019596
451	0.0586094410230393	0.02629734800935729	0.02454423385147432	0.03545290122374926	0.04182667794445332	0.3216532378570893	0.03170108987497964	0.03150173167876823	0.03814605582240937	0.029395004402102923	0.034701739662280864	0.036148953495740474	0.03169543995629102	0.02855398670308588	0.03185521887651265	0.06210575128524137	0.025757480708387365	0.04087596883415359	0.029003258477903245	0.0401744803129806
452	0.057184111702094254	0.06698791297233923	0.015270382022019574	0.042156419105872846	0.05905833241506316	0.01634603560239495	0.02858964575341691	0.07798863843382685	0.02190886764736763	0.2005650764077653	0.10991734090212145	0.023209129597469583	0.014779896877106638	0.02344147675293956	0.0137528501827418	0.01203380777519049	0.028999983763772077	0.14105126000725032	0.027038944776906725	0.01971988730234066
453	0.0298962342541331	0.025291668731715507	0.014071746173420725	0.010062593831339747	0.05874594997061778	0.013747532709186619	0.041632496273214296	0.15437896272733545	0.021178175308575454	0.11316148883456262	0.11820705279555006	0.026459683557669766	0.010375844350347564	0.03245932707302727	0.011532377136705777	0.02491264744233156	0.06939735998074464	0.15352014015969714	0.03778064657498533	0.03318807211483956
454	0.03412136241027867	0.014586182505548625	0.02115090090149327	0.028643871895684837	0.061100701348274854	0.017531159310147076	0.022100338939657502	0.12187315954126254	0.027129553474228223	0.3070143139625675	0.10831083680301917	0.03743596966886456	0.012558601465472984	0.02948626604374917	0.012009914928906393	0.030640526908027516	0.013783641084549712	0.045842977864342556	0.02656910367056042	0.028110617273364405
455	0.05583535539155471	0.026760332226564376	0.03771937568650294	0.06970963461549667	0.07785328482415398	0.015789923492864757	0.04321357742187565	0.03200195277970242	0.03508188027454319	0.010104280550113696	0.0312960062622787	0.05977527718588821	0.016803897762140658	0.09151655525696811	0.012315536173728214	0.14797545639111878	0.12990651238778397	0.047925544149585296	0.03961653149663647	0.018799085670499222
456	0.03386818168953822	0.03193563693102932	0.016545529846436827	0.026128817331443132	0.043431961622335334	0.01775414356725688	0.055159490956785545	0.07479213298377409	0.038159950035457905	0.016278843765789353	0.028058423008335016	0.026653330621739746	0.021600522658955595	0.02412243599343039	0.282426679066929	0.029368597292372716	0.03344466373623325	0.012139241956694913	0.07155897884363557	0.11657243809182721
457	0.021488362561141703	0.03134545408091132	0.3690733072396181	0.040294421323189084	0.027124163075655187	0.059182090586550225	0.025053168470483795	0.031039279942167163	0.018625868340123235	0.02643631516535643	0.03754622644842406	0.04105390184623842	0.031631558573172396	0.0478274761845592	0.02434982925742371	0.026206727304638106	0.026646741875172086	0.0478456795941935	0.029703163326680843	0.037526264804301414
458	0.03662372319517687	0.042147756393909934	0.03980643488960501	0.02082013188155599	0.03986214223249864	0.3902034630053132	0.020105097095837656	0.030978857376429608	0.03790603004949736	0.023019890842217977	0.03028869813369685	0.022376836243496432	0.01895980314329807	0.023252364311659997	0.01827037014358135	0.03528722595590949	0.04163553538402315	0.05092970535437639	0.04251025700685505	0.03501567736106102
459	0.09025343976464463	0.03679423239018919	0.05079763612142665	0.055725091617635246	0.03188489617054335	0.16131292300633632	0.041482234388102855	0.06464293560837964	0.024364688750013266	0.042081667401592325	0.05099719986148734	0.04415554485712575	0.02126154694334906	0.05664030300918579	0.024457510402513472	0.043294673331759514	0.04530596405321752	0.02588820265326219	0.06611793212321497	0.02254137754602092
460	0.05195451250451502	0.0608780422072269	0.05536976108007179	0.036406704770313714	0.03820915862370795	0.09134462093372808	0.04536268288249412	0.03469565633060085	0.05857867268011981	0.04215917273231171	0.0273982711349671	0.044232744040939354	0.07853967254744722	0.04982506543612041	0.037340434591311665	0.07508732762922676	0.05195910223448157	0.03570829598346178	0.03251236968132717	0.05243773197562702
461	0.06138272663046249	0.038557630503419725	0.057172866385401346	0.07452837574347215	0.04704817431984287	0.04291266781466596	0.050235569656795355	0.045273867271621415	0.043652251867210105	0.04164549673056614	0.054597247313943775	0.031497787827139016	0.05960578907153304	0.06450151650640974	0.05900191526130175	0.036767706513617215	0.04072368795582798	0.051685661429884254	0.035722036723399346	0.06348702447348632
462	0.07573802537933849	0.045725278980624846	0.05089290708313693	0.038905710969648476	0.04416670374589544	0.055550070479686346	0.059606604097515	0.0366033719268824	0.05412991771157597	0.04439635484191833	0.05283958740068919	0.056070156448979634	0.04501918595361121	0.045354494846074796	0.0498694996938609	0.05506046878878812	0.05919770344128964	0.05019357263756696	0.038628953750106075	0.04205143182281119
463	0.07067968358686288	0.054685932391147996	0.03432997552566866	0.03628731003799809	0.05689548079014598	0.05463439489377645	0.045755145943241586	0.032899706051811584	0.06976047445561939	0.04034061724703261	0.02309895104322832	0.05624560379871222	0.06977893156849915	0.06820749856737778	0.03731486759751109	0.04822685637206522	0.05253798968911045	0.04082339686823322	0.05072937305173575	0.05676781052022158
464	0.045387252672449	0.04049485752863554	0.09973535254896476	0.05735266613471684	0.052032221017528246	0.06217675157260691	0.05456460801133611	0.03730093999980232	0.07067642373455585	0.05484899481747945	0.047374076108384545	0.040091495013065956	0.052752975890596486	0.02555636833520918	0.0401833577633617	0.04904470194885866	0.05327703394137295	0.04034758610007984	0.025883400540247098	0.05091893632074862
465	0.053841434659430344	0.06330136879356159	0.03345641375642268	0.03651315931712282	0.05545860594805932	0.06101019977363098	0.04811310496040413	0.04344204754004296	0.036654101067999066	0.04122409983494664	0.04185662932101739	0.03195042131821931	0.07523635778724404	0.04270748231617685	0.06027963895702495	0.043061365528425426	0.05228525519828431	0.06001389695929429	0.051786529602084075	0.06780788736060883
466	0.023601302310812634	0.034408743550732326	0.050873209744870425	0.23416290664445824	0.028607304253928028	0.04606580922618989	0.10112433170012237	0.028209748157124712	0.025174076871915446	0.015026412659504459	0.044716376692132985	0.03856220252785821	0.028786663342357018	0.10935427834017893	0.029389211956203934	0.047622816692011176	0.033702273416535374	0.02233639210659547	0.04364160515589339	0.014634334650574954
467	0.026026482752311727	0.06545661709103591	0.02395186157630022	0.02554867644917878	0.03120826661624455	0.025436150926326163	0.034078889054017326	0.07038188364334881	0.019800151406835716	0.07277440639417188	0.04192796249860683	0.024888174274505986	0.02108778064289867	0.03470753711049257	0.026714244416426097	0.06438775675042518	0.19065053902708792	0.08353789435046648	0.06419553699052587	0.05323918802879332
468	0.04262393101331854	0.0420931086575681	0.02518705566350629	0.03307951780058562	0.3178691184519791	0.01516120578157712	0.02317522747677408	0.07423726636284926	0.02509545369886093	0.09463039269990149	0.03195855140284628	0.0310505169114059	0.023614674012245377	0.028033979333163622	0.025578833966799785	0.029170908733768344	0.0247439302521119	0.03856251612453392	0.027745623075138514	0.046388188581065797
469	0.03130110838388247	0.03801522164590113	0.02519111181118598	0.036336946127737545	0.09174968778859215	0.022347395996318103	0.034183229171673137	0.04084761397290906	0.0503346843550648	0.03886584577557883	0.03665934323081617	0.03101756984926135	0.026644940970782544	0.01809408711821388	0.32904465423442003	0.021773999549999385	0.023046202501210863	0.03949310816534142	0.033517312993154934	0.031535936357956255
470	0.07816833413699352	0.04630378299268444	0.04372355490579088	0.040676759836951314	0.03146977771084334	0.025043522165008398	0.04032278413520667	0.02313410002095088	0.037199496400119755	0.03993583997521213	0.048288870599522526	0.031935973340686485	0.23158411849131558	0.02830085450120745	0.033162017045888496	0.056319055523473056	0.062190363938020264	0.021639347728518138	0.04456063282214325	0.036040813729463425
471	0.07778869278649896	0.03428520153072535	0.05242893552070308	0.01942295862954932	0.04409006363751064	0.06697962604755425	0.043831891621892584	0.02422400602733507	0.008530633966494483	0.04804932415771953	0.0431309169680709	0.06543398528057083	0.027715481793477992	0.08307220924233875	0.010742303474510662	0.08586619288663992	0.08439241797669876	0.061468070742321884	0.008454478764014454	0.11009260894537264
472	0.033566685461262374	0.023200708313560834	0.024914637961080895	0.0471696752446219	0.039680418645623036	0.36996513555286786	0.04379620521366103	0.022512980318338236	0.035902889929044966	0.013459190601537066	0.04956247712664092	0.028913667695130426	0.03931642353094777	0.033089982880734455	0.05393743547540853	0.025653517480389465	0.014011146058187622	0.018148238547357098	0.040836041826844326	0.04236254213676121
473	0.05708962756708604	0.026549173632185518	0.06208307464362297	0.05267216859771625	0.03233568459763689	0.30306240689241243	0.040649091878567765	0.020066780684559124	0.02440470573066038	0.022532049984313435	0.0400324630849131	0.025623176328359087	0.03345355692240465	0.0488011825945378	0.039114427256503236	0.021218751191724883	0.02416123355146953	0.04275356673650293	0.04695926129576173	0.03643761682906225
474	0.08333106159642954	0.03931277259405719	0.1623253672334176	0.0464345871594857	0.03189864836430151	0.02434198770626486	0.0806271141107149	0.022793714287383113	0.02641748792733511	0.05814861332614169	0.03948392923487085	0.059575470142101995	0.026936182991162936	0.0541813276413766	0.041515715022704305	0.08807188346362982	0.013882479321704248	0.018816293728648768	0.044885418407675036	0.03701994574059427
475	0.06961062257381549	0.009311160910389943	0.016186575060292856	0.009681097508140578	0.028660761659562616	0.011819643582012844	0.009499072224040834	0.16539869160263554	0.022021772244405338	0.19418515924542698	0.11493124480386009	0.024637885420248973	0.06556898146226715	0.06865321398613655	0.005730562186990266	0.026049952523954572	0.028397998264447662	0.09924388260017869	0.01965744995951881	0.010754272181674213
476	0.06126118958971256	0.03763876533088909	0.012061931287556423	0.03495555346380128	0.06664081809935224	0.030247993191966277	0.06651894977331209	0.038656953637408877	0.034504744408771146	0.07353774786874707	0.07949335244475311	0.05600725051073946	0.007268923349863417	0.09831900170458015	0.07688158377241695	0.04883817354476961	0.053018907985094677	0.05219939519611763	0.03457649707427703	0.03737226776587091
477	0.06476769814255867	0.031954465667906294	0.19690723857129608	0.11402963411355593	0.022088560079791004	0.022714274876947067	0.034073548998784585	0.030184743843846253	0.029513008697660697	0.023757425266564037	0.045194027454874684	0.024051923298402056	0.016273786569025183	0.03985440907439983	0.01263158572457132	0.119487940020413	0.09241419616490343	0.027998811247357563	0.023623947336771728	0.028478774850370602
478	0.05627885962131554	0.08348971639142572	0.01864344128500564	0.014590743519701846	0.017213337681983493	0.02395642580230994	0.038362170078028716	0.07227519787307739	0.0711711477680931	0.11713561396456601	0.058726601885339846	0.09367283817640633	0.011676496611811056	0.06578291381248316	0.03085626098044483	0.04713597842928305	0.06857486403929655	0.08469252206580791	0.015237255675903338	0.01052761433771658
479	0.031265041141840914	0.04331591842526459	0.020555788038677716	0.020898261598771967	0.12568398464015154	0.013066676178137974	0.04831883656106289	0.12743158763566093	0.012334280290721247	0.09260969880170407	0.05716333847851875	0.012633220977924171	0.026943529043588443	0.036559403900890367	0.025115278562961474	0.008440466901901528	0.01252319177770285	0.13599063197883635	0.13308874844567167	0.016062116620010572
480	0.09945860177541249	0.03592035636303651	0.019054783755657046	0.015390318013998983	0.05987875490869754	0.030422933252876986	0.08596503097656755	0.06333585724266806	0.08454871094762477	0.05293117917689368	0.05065563921201912	0.012032701015242052	0.015050404446014526	0.036246433396544216	0.1246617810028145	0.0255873009780464	0.06499587794543961	0.06977272721386167	0.021553359166028505	0.03253724921055581
481	0.07568851667711814	0.040949270058093394	0.016882842958660674	0.01784742463276553	0.0518115472938146	0.043648662973048764	0.06245140643694943	0.051156855756367504	0.024807184758920325	0.03947924578126084	0.0696508987259391	0.04982104463061867	0.057255211840443326	0.07252393713942674	0.010150586522042782	0.06567649839120816	0.04864943167862923	0.09556912832447366	0.011472389751321435	0.09450791566889767
482	0.1001965593349815	0.04262161529296382	0.048324570097502885	0.19049417977228464	0.07265963213717537	0.018750058208276674	0.044982502411852664	0.023828819718082785	0.03201860298730117	0.047391565293321745	0.03844213118459273	0.031120613202263208	0.017992869831651288	0.08141859405844891	0.020706380929797468	0.03209819950921538	0.022057052860006865	0.04269070385428566	0.04840897766728163	0.043796371648713604
483	0.038119183021951684	0.031401775172370236	0.02188858334944351	0.016800701120304486	0.10116282303207101	0.01291935742084496	0.0208017892256316	0.05850681633059481	0.032798737361064215	0.18477624676633272	0.04038987557858017	0.021934111373787434	0.022824779094315257	0.023828428188582735	0.015281792943668437	0.040089889551568385	0.04894023977919246	0.09249873649845049	0.07889605803042617	0.09614007616081928
484	0.10869896731618274	0.0373567378931064	0.03173821111043456	0.022003115517241933	0.06867687832177745	0.056991690172108846	0.041368941459158926	0.012729782808188705	0.017802482198242844	0.12977455324861994	0.07114243697346619	0.0320418668807513	0.006793026702449495	0.03777807000467833	0.008310063326074773	0.08596200176452105	0.010601963937314988	0.02348308630035341	0.09665752400607297	0.10008860005925517
485	0.04270531206708259	0.048291489652865	0.0297337133165916	0.034011100237031876	0.05800048729131151	0.04472647549424114	0.05235814597110719	0.0344632240770893	0.060166440193034854	0.05127529664036396	0.041932349444601336	0.07918176515428894	0.0683758523769319	0.029205365051172678	0.06045244448610932	0.06373689663206082	0.03456233787364069	0.05181896326402122	0.04829053013577883	0.06671181064067523
486	0.02310150176278708	0.039470525340616826	0.051622885062489486	0.025297081811797364	0.06794799096523563	0.0205649973671296	0.05101784021396436	0.03778828133333826	0.034688327140585604	0.020089838216278546	0.042458676588331995	0.028126149866022996	0.018099148516294534	0.045513186230169415	0.031160341696516592	0.039681900198336305	0.03366687777122126	0.025419310201754804	0.03230509700838913	0.3319800427087402
487	0.01841932002704964	0.02881177800617042	0.03483422541663101	0.04267093819749623	0.032177066939600936	0.018700954628286515	0.03603253771898948	0.03770719803161723	0.3530112443964053	0.025227187759430877	0.03695301393980572	0.057806591367231895	0.04058055281101168	0.03690099630278152	0.045922813755263296	0.013157759775898628	0.04655980654405847	0.020311606307140056	0.0350395466007672	0.039174861474363894
488	0.04874968148339196	0.06834605556722717	0.03328987564754618	0.04931922901918001	0.03606432108838205	0.023318543403227546	0.02295267681213627	0.07323953492129419	0.023887985928759656	0.09139968093026846	0.05369573386467666	0.021613985439143432	0.01936837892779784	0.043281502397292	0.023089340819301377	0.03620409348101859	0.10502754957240767	0.16369829925138613	0.02415501359933708	0.039298517846225754
489	0.09333204754142554	0.04306201767771361	0.035413792836605736	0.04454703336151123	0.02368768676125591	0.03176178054679494	0.02825493022968544	0.06625563474325934	0.028849585173066076	0.02536863955060772	0.04528734942922307	0.023208092283362902	0.03140114338358405	0.028852007081338737	0.02312699807419273	0.03424954019547468	0.07462955392554735	0.2542770021854204	0.03446455912260773	0.029970605897322852
490	0.06646184157903036	0.03300687264081418	0.019207819971703267	0.06260405598928954	0.01635172337474303	0.05360944195359634	0.027244232906543403	0.04246198109810645	0.07683219718948571	0.04667148587511305	0.06568547315382518	0.03638158795534042	0.00835217689168906	0.06763042984808397	0.08103068682034376	0.09828933681982154	0.05637869051192853	0.07458526098262357	0.024819755546437988	0.04239494889148066
491	0.06970436797228631	0.07474035524379599	0.016395654366913034	0.011650669682170073	0.041816714906553525	0.006753408152230343	0.023740804532534642	0.12192204467009805	0.009341535238946975	0.13954790307598317	0.12284476168214109	0.031555996653760056	0.016045942361542997	0.029032674230031492	0.006062894612242944	0.030660885300718994	0.08260803253010225	0.08243807501120136	0.014812940925460335	0.06832433885128637
492	0.044228412770111615	0.04023313300735316	0.06011563882310109	0.05889641930051657	0.06577036037006158	0.04290298309449059	0.04437312748475431	0.03797029238169485	0.06364686524406536	0.04769925958138118	0.0330934659693529	0.04233602155618468	0.006520037226894912	0.06738562811529754	0.04524356952015696	0.07328238222243952	0.06462639610695528	0.06642784180346636	0.0455358458913662	0.04971231953035534
493	0.18347871529054005	0.05942325970214641	0.014319147983832159	0.027637432632189807	0.0384514665717175	0.06575550502875581	0.014682911807100546	0.02406833875689961	0.014619823976123056	0.07013306433184016	0.0796209605373402	0.024651871463783708	0.15638429051518857	0.04502584513999241	0.0285015160428103	0.06298163365126673	0.021033454073291814	0.023228386820169384	0.024488669326025822	0.021513706348985934
494	0.010934195475214667	0.0750327728391627	0.015715606355133024	0.014374769667657683	0.01814101150987069	0.017417649018333325	0.020764333215279786	0.24884163321727323	0.03967101588655276	0.1729767221402294	0.03516940418549675	0.020153619236106732	0.032532348903977555	0.024931176882733618	0.026184798826182385	0.008343549826590002	0.047536773210255234	0.13138043846746594	0.019925041206344515	0.01997313993014008
495	0.10838943110556017	0.08203200396582803	0.01349549445738407	0.03443342513136374	0.034950602648226525	0.203633000220124	0.022560781466846286	0.022425809097820628	0.055284116483180816	0.0545079184510322	0.036250925234006075	0.058956116973434246	0.018792554350645568	0.047856548141790745	0.02450735741991848	0.08967755773937146	0.022296568775144354	0.01633795781218937	0.026489569221221778	0.027122261304911452
496	0.03159116317238468	0.09173684737736953	0.008859395436560245	0.009084821188005729	0.0984075814632534	0.004834507232417843	0.016607148013431276	0.1255686197686225	0.014344301758752091	0.13144875186741703	0.1142563351938466	0.00900966266575655	0.011967929035120927	0.018710992538276808	0.005649168371738269	0.0075655496207802375	0.07874521395132371	0.14911066365243775	0.030365892584470245	0.04213545510803458
497	0.29568350362887036	0.03752722532254664	0.021307201955826294	0.033845587473873485	0.020048514291493746	0.032634092721945354	0.027819766371880033	0.014729108919406299	0.06106137056108307	0.0239357444399729	0.0430500285076375	0.024470392273474167	0.034684111280971326	0.04044119340981001	0.02257561201323104	0.03333876451570649	0.026078819630760187	0.1354597370081162	0.04405799932256488	0.02725122635083002
498	0.02252461997447037	0.047201192090817724	0.03129803800221292	0.02956251582673757	0.03743873043997296	0.030104682094070023	0.030939007057333146	0.03599943611428507	0.030529591424261666	0.03526486345221132	0.03149571164486208	0.06771721866039264	0.36952292298370804	0.03500664399862621	0.011309365854926846	0.04510164258585283	0.04097386100380767	0.02205292736163467	0.02417156775612085	0.021785461673695442
499	0.06774351884180875	0.03097753423703962	0.028475681628225696	0.05845694977274519	0.014487990148541212	0.07546687726246584	0.07811435282018374	0.0220138243470617	0.041369203394439585	0.016914737516954097	0.029784159820338895	0.04884042368562619	0.02050053467804763	0.03251624101570118	0.012889747390117598	0.17412722343608186	0.1787575865205899	0.01327996372775025	0.04062306488761746	0.014660384868663603
500	0.026622702319903994	0.08750777630692992	0.04472493236445917	0.05312443504352194	0.030885076572471064	0.059201285846463864	0.041441494877487724	0.05527222393213957	0.0499963399976715	0.030671311830876857	0.038813494610783816	0.06803686807950945	0.05546243085651109	0.06307608975723733	0.10914310292395822	0.04336069676279994	0.045655331552788204	0.035425658059801045	0.03170944236055881	0.029869305944126456
501	0.23356998252790098	0.03611322345781221	0.021094295231756845	0.03677444428186301	0.02678091631889302	0.04821915603186531	0.033776374979357614	0.026915920717571012	0.034934267055045216	0.020387434232824343	0.031750021310475766	0.03165429228413346	0.028207447059237348	0.02580896949606358	0.0210337303743076	0.173864505998809	0.03873876418075518	0.032787185192107514	0.06255787636339018	0.03503119290583082
502	0.03135414143424461	0.05147145265222863	0.017402327792829037	0.04942837223757083	0.01198280507238427	0.02056782810464945	0.05367463943744932	0.0507994708137448	0.09821533321646146	0.09407329011223609	0.07322133907128293	0.021964344649865936	0.006789525812859932	0.09398102341230778	0.13409090257514378	0.04537758447151102	0.03455305770759063	0.06304197085485685	0.027655484998246247	0.020355105572536406
503	0.025533796558555807	0.022457256587887987	0.02362607085234977	0.026844142933466337	0.023302218049725026	0.027965365546411648	0.041163049636728795	0.03995290657252896	0.04274907525336024	0.019081422845552632	0.038368249029670634	0.02279026599605957	0.0345448399701072	0.040992853744746614	0.4216563769222615	0.03597510729005896	0.019811416418691028	0.03183005412530882	0.036742530279829544	0.02461300138669892
504	0.04157241336777817	0.09675347268366019	0.008843296276745462	0.0063562453147776405	0.08149986593497731	0.008664175045326919	0.02863784808378754	0.08305828659995272	0.03471530484254862	0.050111977147752174	0.05784172250524914	0.024044184770864032	0.08318282036223994	0.050898226814861745	0.09513211791654935	0.011136474517681474	0.01432761572553789	0.07300777579111417	0.033271075070025975	0.11694510122856955
505	0.051571207318859634	0.07801928104294177	0.021318900209797986	0.017799895110604688	0.032595248031450676	0.040666182186849247	0.03180023133613767	0.03435381595337623	0.02863559255248051	0.04230281355344371	0.039703073427138684	0.07480001640608909	0.0220903143821088	0.037944120120074365	0.012100363971981618	0.0966766970813779	0.1209807700003474	0.16775718660820235	0.020087361894343847	0.028796928812393843
506	0.04466160121533253	0.025952377052611764	0.02715790843972243	0.03455689752364713	0.03229697000154323	0.01621278625898181	0.021415643910974336	0.12616213356104322	0.0218896870721991	0.04670693719359222	0.03430155892715067	0.06047319591032549	0.027673266240748107	0.05461217054478986	0.013946744257369493	0.02437093703984271	0.07944960665076456	0.22426671746057955	0.060572028041433364	0.023320832697348456
507	0.05723845362193345	0.01442566376723564	0.05424857703101544	0.06793179002730027	0.02838426833672686	0.0444258788193316	0.053791207979794455	0.0288365163146527	0.04176145644013529	0.035036626287133193	0.06783103083380891	0.08219390319496891	0.023404838371368322	0.06355634971639938	0.04572314132797773	0.07031950836925895	0.06261905035379849	0.04348733184285989	0.0758367260747021	0.038947681289598454
508	0.030466726482915624	0.017698929238910772	0.023520801388738934	0.03608327029432703	0.04202273839817954	0.05512940276068429	0.02781101803784158	0.02812439875918978	0.06465177246055731	0.059930367295198184	0.06324724586363965	0.04451270755383513	0.02210059260999773	0.025676565786161207	0.18244301661822934	0.04772674231372881	0.05476609322146974	0.057353113367778236	0.08386554221104821	0.03286895533756896
509	0.07656067231133391	0.01208763588708558	0.08149859375256592	0.06891914634857828	0.031674929948986685	0.05256861845685585	0.033191547850305	0.041354998762011895	0.029383291216044365	0.043219978406979366	0.03623948550669454	0.05703875548094278	0.054135690460683096	0.07308614467745121	0.05651949328154251	0.05368111089708457	0.044466097455901576	0.06750546249927444	0.04648468833883888	0.04038365846083955
510	0.06964897259641795	0.01878871488119575	0.028458860116221802	0.04925730319266435	0.019917565521371156	0.023870566280322972	0.1153175895124574	0.050505975172989714	0.07782865055491596	0.04237635285896461	0.06949449452396571	0.025379417180266834	0.07850961733336771	0.047005083664630354	0.06605687530245913	0.05785712200407835	0.06253877407188436	0.06760959261617289	0.01427691520538573	0.015301557410267272
511	0.013457872118590045	0.028350511674155133	0.0292406195566071	0.01435823905944014	0.058949764243811355	0.03290670523930437	0.09361741957542381	0.01921596373034765	0.046098576651121055	0.04044471011828215	0.033326418737980396	0.04234686374903097	0.018024408794510418	0.015493528978178439	0.33222174246354697	0.013482795467157388	0.020077567081674536	0.0078112181208295104	0.02704201716794286	0.11353305747206573
512	0.12203368248770585	0.015957041113321864	0.06253425338330663	0.06012620856106826	0.03042192767242594	0.06225169311258293	0.04780352846566253	0.014471323149479262	0.01305738830946653	0.037136473772923166	0.05042503794862285	0.07332946156065191	0.0054786861725612925	0.066744069621746	0.0033452550393785856	0.04840004435915927	0.06439828238540665	0.06774498999041546	0.062435956996723975	0.09190469589739099
513	0.1119265054618017	0.028080261576510713	0.011767251095619484	0.016736930868712075	0.04417976693371318	0.08004197404614323	0.028753091418232984	0.05638992542683377	0.008966084851070241	0.04827261159158794	0.04094691224157059	0.016152079034788425	0.16203393513724965	0.026472973381981027	0.003985914584314021	0.062068006412278796	0.05558635887371424	0.09299893454830103	0.046090825530240936	0.05854965698533593
514	0.0549505752827792	0.029578033251853483	0.06215342839606467	0.0660320610990992	0.03180019786314481	0.05227938539719009	0.07384717850538737	0.03503155888030715	0.01858298727755686	0.056435982961352986	0.044597732868596696	0.052029427806731886	0.061266745543510276	0.08372902794566572	0.030439671668589647	0.05283432105911783	0.06925657567867136	0.05169877215930515	0.03602407311118386	0.03743226324389171
515	0.09277768668372244	0.010048423867129315	0.013508882974795194	0.009581493105700712	0.08281236849901843	0.06740144928383057	0.034328865425218846	0.06441936928388951	0.01007203720563212	0.06776494042824864	0.06243906420424014	0.007092254692278851	0.11749182538689303	0.01599067816398853	0.006108929540492576	0.09085128842973585	0.08666336908361012	0.027173662393333093	0.03717124209146879	0.09630216925677322
516	0.07229226630301529	0.031147106661194534	0.050489056470740805	0.06069691934979985	0.041303144315720436	0.09992240838893901	0.061702382190409855	0.04440581580925845	0.020962232809496967	0.04066020163373978	0.06548746280569463	0.08060880556328538	0.0333961953383461	0.06438947978672546	0.012424604561485433	0.039130994028167256	0.04909445713196295	0.07397238952067792	0.03434441912221375	0.02356965820912613
517	0.3133468307996845	0.013099380516474213	0.02120569637189715	0.03451547005090095	0.052314825359751536	0.040989609538019806	0.012179627804963941	0.04437098286215587	0.022687149375545817	0.029423359134514382	0.049611207463807476	0.03626093584211032	0.03439422076065753	0.06689948865723376	0.024684699268230078	0.0195014761549096	0.06674631189809357	0.054169549473115274	0.0441791687968573	0.01942000987107687
518	0.09394699252073833	0.024653651793569195	0.00870795277125305	0.009098342953377142	0.05098220862058377	0.14911526707030767	0.031242070141317677	0.044324134161890065	0.011149601312116572	0.05944190158366028	0.07523154430928658	0.01804736710383877	0.01003404777497151	0.02083281323146914	0.00782512059654194	0.061304063831577334	0.11325666818925333	0.10067732932243047	0.09012706982544483	0.02000185288637236
519	0.1446822339284892	0.0169930419053609	0.012021878448123842	0.012335001630390594	0.12266777272176022	0.03273569925431634	0.009173326693218227	0.09728848305922132	0.013324943001887865	0.06967894301478356	0.07954937149502829	0.01684895441390103	0.004901795632735298	0.014410984980336614	0.005894105403919184	0.0476695736122614	0.11069984492895797	0.07815746969167198	0.027898406884878588	0.08306816929875764
520	0.01665984804280173	0.025214482849240338	0.020105149685418645	0.017609955115251808	0.0765675979506061	0.026810925576696256	0.05663118610077033	0.04537883062549362	0.01594018542826993	0.2763851428136875	0.021531575956847872	0.02964078565347934	0.021075707199254872	0.06226068226766398	0.014249411131984505	0.08295114229400516	0.06104156343691757	0.026737258902938984	0.04434850613342145	0.05886006283524998
521	0.05614242496147362	0.021791269622535272	0.01280166530192342	0.037514811141088074	0.026538893473946792	0.2337274442057382	0.02333235717673736	0.021129840668017732	0.015568095428577502	0.01872328400762629	0.06774096919954457	0.09398462948863878	0.01917127520796198	0.021967148605700565	0.030992641630467596	0.09205272306474467	0.05731976295846115	0.04428417822640496	0.07858162599695045	0.026634959633460974
522	0.04775679478315281	0.04742662227934891	0.025286155774116314	0.017716891245465518	0.33899141956723877	0.010630602677473436	0.016968454990158807	0.05679969071355103	0.023982221012842326	0.049646891699688694	0.0836212638186168	0.025582064852613818	0.015262206620357656	0.02590117933222333	0.01641687814083147	0.037899108385977855	0.01834023529690901	0.04910210353317934	0.06109388289155845	0.03157533238469565
523	0.02240049409179822	0.09721508558286829	0.036787869735962986	0.023521312428119796	0.06389373261068074	0.024788544501101503	0.030147229961413575	0.036867279130213114	0.022206303049675497	0.31150940841071567	0.049056495605299046	0.02728888201708712	0.021587749679753843	0.03672189759294114	0.011330517491369638	0.03042966204990512	0.022161347663877284	0.06780954077593969	0.03103594745616209	0.033240700165115676
524	0.0839354870122761	0.027613265320117115	0.020117430363348534	0.02435620123623286	0.046700743544568074	0.08103360320805429	0.05814472063836321	0.06973540388277967	0.013508697010654077	0.028257795587846333	0.08153753534343253	0.0664928941456989	0.00566716233724467	0.08926649336882259	0.017336281381368616	0.08382477579344684	0.05171431431256542	0.03617384345280504	0.03536042836808669	0.07922292369228844
525	0.20624152344649227	0.033702554762905394	0.014398305610989474	0.0344611865801095	0.028264655650712223	0.05121339076832879	0.02442034066782527	0.026435145768640464	0.023504916704188753	0.04011055308396304	0.048813537694608576	0.027489125101487665	0.01454266249856386	0.016541454310208373	0.008248478748027293	0.14704909283605608	0.1466176635065953	0.026162709825506808	0.04576534741816062	0.03601735501663028
526	0.30586801451400936	0.09377817944316269	0.023051606092333057	0.05202569682976285	0.02059198331199223	0.09090981167602456	0.02002773739546668	0.03778587864676294	0.03255528647857033	0.012002372534351631	0.03346580591192692	0.029220637169970243	0.02171827483226511	0.022183916978305546	0.017147881491618697	0.05667620814485916	0.0415278452012422	0.02846033788972073	0.03590694067277373	0.025095584784881313
527	0.16674197733098814	0.018840326923291396	0.023756927203667195	0.04069645395457499	0.03949155297569995	0.22330882735759408	0.02380690853398099	0.044871913544584106	0.0237000367901032	0.01434194862956128	0.04176248140739674	0.03023086713264651	0.02191118384162322	0.016600158650156075	0.03823389244267775	0.1500774564416431	0.009526588406228912	0.02958285214611146	0.02143835756302305	0.021079288724447847
528	0.03529740422953789	0.032597367129869305	0.013306655603855447	0.014703001496374333	0.031126951810446262	0.0967556183955891	0.03885119518918014	0.06723289468974013	0.015973497235506173	0.06182886595405767	0.03389034428057269	0.05128287997378415	0.015884648804602414	0.05972139655481589	0.012314169229024403	0.2512024202418191	0.052573383841894306	0.03787475567784255	0.03451356608373883	0.04306898357774922
529	0.05215486824117197	0.02447495386191191	0.021262786616173784	0.01872095209428885	0.02842093534914235	0.012622751353402503	0.0196392858048152	0.050010955791564254	0.01934512150793173	0.017387601978656367	0.05178636604317696	0.04972926638141159	0.008603529981683664	0.026981121464848736	0.009554268349540313	0.04591910761157828	0.46820128859705257	0.021359110177628534	0.0353096296379814	0.01851609915603908
530	0.031871585415182424	0.019556438174718107	0.02805080923405157	0.01710235492868505	0.01920934931552762	0.0128290803325155	0.025103481994610048	0.036698687675373404	0.022688327574338234	0.0664536064779173	0.4880546732558187	0.018781324379996748	0.022570841614012866	0.021624181121625896	0.02196274250965916	0.009224437598879552	0.03025235340472812	0.04598400299169045	0.041502227621091424	0.02047949437957781
531	0.038991979110546963	0.03635102809393459	0.047631491373562436	0.013960419502215817	0.035488720703047205	0.3614497770286203	0.02953934303799058	0.026569106748839166	0.028615129691684768	0.02285216978932315	0.0382017861194223	0.040082849107270294	0.03211864014539461	0.03406692898891045	0.014587357344230209	0.060956962793238534	0.027032387410828345	0.05442852317452609	0.02704645179906226	0.030028948037351937
532	0.28651855405635224	0.0318535554896107	0.02277011178852732	0.06181376931263443	0.03739462921454526	0.03430363626896189	0.02441207224465237	0.056211609826383006	0.033195618867291644	0.021167899182294836	0.03781882548574054	0.032705056345600135	0.017081034532052484	0.03460991053423593	0.019670638374941218	0.026837688228322415	0.055317728539794365	0.1146701966159404	0.026263236671909707	0.025384228420209116
533	0.3694419019285191	0.027186634619784083	0.027256457270110515	0.05015802392867663	0.038044268103246584	0.0432783766903744	0.03280718381517259	0.025785942913770583	0.021505997610821517	0.015374120685138637	0.04435016271259732	0.0279745907928081	0.02119094276411178	0.02857282205896367	0.010723626184694135	0.04173063426474818	0.06428172313523194	0.04688758706848767	0.029082586180054326	0.03436641727268826
534	0.20073895365354352	0.142841433029557	0.007481270646474761	0.006472892698971386	0.02527442585202383	0.09248167173983839	0.015512672711469916	0.01531844020932352	0.009351122437004743	0.039012159759268396	0.1143138482420092	0.015023251797939056	0.01970462250969292	0.014079010765656355	0.004540335694152023	0.12928288277304925	0.1157182552845596	0.01392443744837174	0.011978217972727011	0.006950094774367384
535	0.039030574459574904	0.031631188749082086	0.04054558174665122	0.027230409815785384	0.12346056055853172	0.0197007012846263	0.030191235470212987	0.06629409229020049	0.0373375603831704	0.08041125254475216	0.11796872913036786	0.015969216799148662	0.014376455067829108	0.03135545287896424	0.01429236588477758	0.024121981840679495	0.06317438078098293	0.07488711329790064	0.05992687696844481	0.08809427004831709
536	0.1180523171738035	0.02492108434450996	0.03045483658853884	0.044093270933166846	0.04573339089591167	0.018832679089935408	0.0384660269211626	0.034324403645039615	0.04379682258916576	0.04564109058307786	0.08970103813384324	0.03974346880162669	0.01332310534216048	0.039315454826590254	0.016269849227866073	0.04500305515064895	0.21164773111666946	0.037762471743203026	0.019886162106671466	0.04303174078640826
537	0.01325053846138001	0.03827970936173645	0.02600762578224761	0.019430961619267113	0.031143447080384485	0.009693555197064692	0.02060867776017553	0.024891301529648358	0.025194782616477233	0.4511642634930138	0.047825510061498794	0.025407954748624006	0.05404450461259028	0.0547654237387967	0.02526464017120596	0.014840571420571538	0.02062382492747829	0.043246148535901134	0.024261615352302035	0.03005494352963596
538	0.05207628366386427	0.04273609300081424	0.035317030511511534	0.019005368716711466	0.04237413313829874	0.012274675567685758	0.047693365100487876	0.02460819635826127	0.024859225095763965	0.02229440707679094	0.04026270388836335	0.02224349255476894	0.01783940656647537	0.030079511086950898	0.023660033582715224	0.03901986903486205	0.32726538392266974	0.06030369763500313	0.07575931598128184	0.04032780751671939
539	0.10779998635967042	0.03700820158966167	0.0262673523585548	0.08345336579448714	0.03238259232647364	0.04498994281643296	0.048397885087591595	0.0236138569679169	0.022145903815549945	0.034215891561871076	0.038728866589299575	0.0329634307643703	0.04780437733262836	0.029226098242473537	0.01582401337784843	0.01744569332608948	0.025882734004769776	0.2672986531921568	0.03419604083197283	0.030355113660180788
540	0.02079318184539905	0.03685340175019983	0.03535687360707985	0.03264406724414839	0.03818431236976699	0.014222709365379888	0.03761106587454587	0.03470614226449723	0.036981512984042064	0.11888004123677931	0.03522623623789472	0.038546709604724914	0.02642156894458	0.30502061031059335	0.03135030810567188	0.04008339585092773	0.022605481796092026	0.027040059671485896	0.028573947603561328	0.03889837333262968
541	0.27183611832223337	0.03962751726164157	0.06416350700172248	0.023559542920246975	0.02858635263063225	0.018273709590033205	0.02738449564347426	0.03888244912945704	0.04037122941032892	0.05457269127806701	0.04508857995189447	0.024408314044627743	0.02334543889559686	0.03398537069848359	0.012180620055251478	0.03301142614044413	0.04264189451176057	0.1190140058825948	0.03284365189312947	0.02622308473837982
542	0.04235080507899649	0.03170050607257386	0.04957641530670268	0.03894488740001749	0.016899480534554073	0.11846430301814681	0.01632191768182076	0.06105884371321905	0.04872133161554549	0.015235067859537063	0.07823300566155622	0.056944200408143374	0.007034008845000691	0.027664921105934798	0.18421634926898448	0.09694806591936012	0.04915072381644725	0.017193127613284027	0.025185254406472225	0.018156784673703023
543	0.04654146510426634	0.05006427791372859	0.05078176959721356	0.06336030252556452	0.041082437370385604	0.04481177404971367	0.05725457838788208	0.019244058293511255	0.062350908355436656	0.061007325610709436	0.0637275556588597	0.05974328450191643	0.054523733990811014	0.059514156308374415	0.04005380842673925	0.05455818281143112	0.03211511847637057	0.04805842451009637	0.05781747457284455	0.033389363534144866
544	0.03188347196408682	0.039120950151452866	0.05096592137096006	0.0407836958328661	0.0603008024923772	0.03756447325019816	0.06174430461655025	0.059090602038568175	0.04957159052782101	0.15903661174831274	0.048356419294435786	0.04301908097499388	0.02841295687594662	0.035571754883430985	0.03463574308668716	0.04310624361899726	0.043491725100467275	0.03886261828877901	0.03943078495039056	0.055050248932678104
545	0.06476744412145052	0.05500133251447182	0.025379128990146476	0.022427432866230876	0.05779336255970157	0.033614621608519225	0.055906962521378646	0.03263302632086218	0.03427334504316154	0.14947330682578286	0.08779368025851848	0.05417136211946058	0.023456544016875386	0.07508049902139412	0.027153434237759736	0.02314721890811385	0.013205877626714648	0.07575473133179661	0.0376504795294312	0.05131620957822964
546	0.037093288702337066	0.06735032422696903	0.03625355933427055	0.012630428903165203	0.06881878377512024	0.026348071114539462	0.04590114839040929	0.08072277952392705	0.01265245615204267	0.07963855276498258	0.046087106014361785	0.048234163585834024	0.04059658443733924	0.02111177828947042	0.023912751556972794	0.19861804308325617	0.056771540069767056	0.03746574230442993	0.017591768185450003	0.042201129585355435
547	0.03839960950797865	0.03862257412976235	0.07870940982507546	0.029445995204504055	0.029729690663306402	0.3710082559884471	0.030048839206910538	0.03037760075571454	0.032164827709144694	0.014962139301556076	0.038225247695518785	0.025805730028236995	0.019601190539057865	0.0254074796286496	0.017506828164263164	0.0332722346925016	0.020691747101793154	0.062485018910484746	0.03275640715891743	0.030779173788176753
548	0.04574709930539881	0.052069391511602676	0.041199810699603705	0.027801809942697795	0.08400416345817786	0.013413895968602943	0.06092027262187377	0.07601470893429522	0.03892944673109369	0.0634213396642177	0.10463375366845772	0.029173575894847693	0.009339497313581214	0.06640561615659714	0.013552656265206168	0.020603371832537763	0.05451810501712501	0.056037500160358356	0.08991357725052002	0.05230040760320478
549	0.047794809220438834	0.043559589403306315	0.03674851016891091	0.08283563855431925	0.03893365818912713	0.029579483888571706	0.03579356854231058	0.030908063375814785	0.03967831126055521	0.04507424944995984	0.044193898555459465	0.042012839241415245	0.03186614606847891	0.054590458615144145	0.04610169835912161	0.03992877369378059	0.047536041187164625	0.1675716562486055	0.04909374165830286	0.04619886431921241
550	0.02755071909110407	0.08850866023569588	0.04231175034825099	0.0662632432619681	0.07533373345415159	0.01447476525474267	0.0713871757712794	0.02022180448034661	0.041912991373276844	0.05036033420396372	0.04326337168033013	0.0707716395493624	0.009360167297828634	0.09011928011902727	0.03554820690985436	0.04388469290700236	0.039814379686845085	0.018585837949785664	0.0806763748016851	0.06965087162349913
551	0.038066774984777015	0.013714849615931217	0.03213495762358192	0.06128190943813481	0.04696180235282862	0.03224669279484016	0.04289863045197157	0.051570939182904486	0.04414552395611987	0.03325356104232346	0.05197343984075823	0.0426632279836384	0.007345802888271087	0.08716366156920602	0.026965572258685067	0.07137889893410797	0.08620213077840866	0.02338696782495708	0.13712721646018733	0.06951744001836703
552	0.02608543005324924	0.04448333003967004	0.021789188219664815	0.0168846986406211	0.07379104840338406	0.0248974454472681	0.0796396670041251	0.05203412586086053	0.0319929849568172	0.030875185364880098	0.04916061372541739	0.044411028975198864	0.01219500882798341	0.14002156985373784	0.09327356999966092	0.05467495930739739	0.08159563900278512	0.01926348034860831	0.03013557946488411	0.07279544650378637
553	0.042587168312388644	0.053010678486427674	0.04922617924498912	0.06659695155961094	0.0654426215436677	0.04814712671464763	0.03672239094238123	0.09282435111035765	0.061103935772523876	0.048685520630555625	0.046146426450988376	0.03929849630053861	0.008058054943346521	0.04438510806882113	0.028023816396875872	0.04847067138161459	0.05393138279054996	0.07072101315965444	0.04776177660206863	0.04885632958799176
554	0.08588667681681224	0.021664154721646307	0.06666199555282919	0.015950457660797324	0.02760780822743465	0.0738369651971001	0.06277973485674378	0.07977822053004227	0.04871385987522691	0.025052171548497277	0.08571847647810349	0.04984613101244461	0.043109817365530594	0.05073584216073412	0.04345756061095698	0.08038604898323733	0.041239000970156155	0.039464010357349526	0.030841362419970375	0.02726970465438676
555	0.01672431082901989	0.028153535589705295	0.031704969842704205	0.020604259293258157	0.028259506859578176	0.009621986180829769	0.022181164579264806	0.04053700308650735	0.023976485178083994	0.3583066278263929	0.06865313073432151	0.025506969499722035	0.020270730297972467	0.04781527138666936	0.011681770519482756	0.025443494681294948	0.01871212259762201	0.15204233403839895	0.028825975333371945	0.020978351645799396
556	0.02299773389483606	0.04314036838221808	0.012432129045706633	0.012511312881803042	0.061941847113696456	0.005772410188520889	0.15261597895572562	0.03564438266454171	0.04112724108303233	0.22510261761719866	0.0391090994638171	0.013326726142230794	0.01594785568711	0.11683992953612642	0.09022423910534817	0.00801855592653371	0.00792365028879564	0.02622009885044003	0.041709347264786846	0.02739447590753184
557	0.03329974197387014	0.02272792466727896	0.032296901948213864	0.03381393157815361	0.014913948641312229	0.023302233449349546	0.07255490177999292	0.03921789388366042	0.03535095407561153	0.06280045113274262	0.07339262469092812	0.12565949595631934	0.011057688735333882	0.05804542629351931	0.08884528228995554	0.09092511639031235	0.07882956793007627	0.044865653361772694	0.025109795386115654	0.032990465835481014
558	0.15928903622384824	0.03695850333217089	0.041076295485102034	0.01593201534912933	0.04017009917826965	0.014415991541642414	0.026437868072088606	0.06083917555246842	0.0242614704042355	0.049962653879119634	0.07688788259546779	0.018162914339749623	0.04389096793987346	0.025629858264303418	0.010908763153473408	0.0612971212440779	0.14055465264854503	0.05753945460398981	0.03566741638019761	0.06011785981224719
559	0.009549433019575343	0.03679372807128949	0.022393451988910826	0.021098437553757555	0.08209880235614596	0.016949991657959664	0.024092575929306317	0.12595242898130252	0.026594548316040034	0.15400779480667973	0.20898936384017253	0.011732914877315134	0.016173192299992135	0.022656714133705003	0.008584847534395076	0.015879176323449058	0.020033358054203202	0.11612271039067729	0.03553658039551307	0.024759949469610094
560	0.03833081832677759	0.09141753519663416	0.06198415766967211	0.1734074315390556	0.01646674960110826	0.02330407923769935	0.029600759514591263	0.03266846020051871	0.04110472024435077	0.046781096206251725	0.0456545432291162	0.026650002838144532	0.006980724449065241	0.035532751926841986	0.05294591898096448	0.06859350628869394	0.0468052927834696	0.08172685389632722	0.041381830576973984	0.03866276729374326
561	0.11559425558912591	0.05053116418523365	0.025860878279504073	0.010185204489680424	0.06198638187501474	0.013651604826715721	0.07153317728958113	0.05208848902034502	0.04284247197560762	0.061688314254323286	0.06125413511851068	0.030055428763938286	0.016103853529103533	0.028015977016268175	0.03186329599450275	0.0908851156142807	0.09604734245675263	0.039017567911983554	0.041720143700177646	0.05907519810935047
562	0.057216689718474635	0.02328160457383475	0.021832332989383016	0.033072165365636584	0.08196127114716088	0.012729075876882079	0.054555072898391316	0.017484243921706746	0.05615518448177984	0.02029081757157984	0.03463794734129569	0.030557797485153148	0.008673219490583644	0.2728701921401417	0.01521688770552511	0.06869891785488355	0.019707039989687345	0.018338453208479405	0.03076700509562329	0.12195408114379741
563	0.03347533516433094	0.02226162486855469	0.024576681019759586	0.028519625786291056	0.02901122052995321	0.03715071030484562	0.11706813729717673	0.031282367697106676	0.024531251522071567	0.08578522669677809	0.02988933804232577	0.02007944590258841	0.010094008408960237	0.1969143032195185	0.024089206745416175	0.05608191033009724	0.07913378512996555	0.04492825843293058	0.05530130382559421	0.049826259075735124
564	0.02318071735219589	0.025441936840164613	0.030430760525155708	0.07222752697124975	0.04936279531122794	0.03282889265067757	0.043129450693524	0.016917100386880757	0.04255017602686862	0.03480125419603653	0.04905145386111842	0.08046764956497375	0.00938164994306468	0.10164790953473107	0.05646635598621877	0.06665892831126426	0.10457298939702482	0.06756189942659376	0.05506165871873251	0.038258894302296585
565	0.11723518042748038	0.0077263170494590696	0.012221901535582842	0.014169476859743298	0.026203197861254787	0.011828769634643396	0.031036535501005102	0.008705031132279882	0.05491528595057187	0.190126263968464	0.09083296240759035	0.028196930194307673	0.008894409667124993	0.0996568761389694	0.009269576682030954	0.0253180262830444	0.1340125861608841	0.05962594179971601	0.042004200532697246	0.028020530213150235
566	0.021416334535227375	0.023913484768618556	0.028451445189428767	0.026251631366209744	0.06471820644038674	0.012374275597292176	0.037046444418203144	0.019724046163975866	0.028802096329533663	0.46381591978705217	0.06330273400392329	0.023492758495129124	0.015261132762290927	0.022635516861255398	0.013174648244410133	0.030741754832931272	0.01655407355613561	0.03393704131567401	0.03289064020323775	0.02149581512908422
567	0.07853037858169205	0.024361322362382504	0.03049569857035178	0.0378921937466215	0.01806208816553231	0.1672285310214371	0.015546650625385449	0.02420061928181814	0.1571808223218906	0.007331352440720285	0.029794358423281514	0.01287848999974879	0.007783358208356146	0.050835815178326006	0.08035442963384415	0.10563849364630355	0.08478035274275508	0.024770292604121568	0.024061258696719236	0.018273493748712236
568	0.13376147596964613	0.02443834269524046	0.02157756999121505	0.016097369429363236	0.05415509205973005	0.029819800371070352	0.045255126053956984	0.03779646844755232	0.02119939886237231	0.27062318246687106	0.025701643520130324	0.025816190220190317	0.020212081274330836	0.016657640229661225	0.055333919675320066	0.040344380968173464	0.056495310708815034	0.05156001254984868	0.018841292185409926	0.034313702321102146
569	0.053983030476917056	0.055213361609294735	0.022418032828200003	0.04648339357746493	0.03890426093627571	0.1010653011339868	0.0288871619655607	0.021153871533599076	0.033328422475383125	0.011309221166149136	0.023951881213722742	0.07312776604722944	0.031509192287789395	0.04700360734143192	0.016851541862972504	0.1488172479017287	0.1378972784406374	0.02459641897224066	0.0310913645425758	0.05240764368684014
570	0.07372263482003379	0.025048836529426483	0.028947724585810086	0.013624326939414776	0.06859257330566094	0.007807558709907588	0.04500263819451741	0.03833235079097713	0.03574647229121931	0.08382962542182663	0.04745247131116879	0.020200356090903992	0.034621310710738394	0.04333561373586916	0.009315874243020663	0.06768881807185835	0.06793905795498885	0.16476546245170887	0.053458736020017765	0.07056755782093102
571	0.024822766279491103	0.05040571332341354	0.02519380472953106	0.03245941886957345	0.022987641422497356	0.02528302696193153	0.036413782224343084	0.019228404316116263	0.02157060860516095	0.02776803655386957	0.027050808834184547	0.025676163100645643	0.017958352266273805	0.03246214407349454	0.02029973696926284	0.02625656313487768	0.024972936136749658	0.014273203734083258	0.4982725744538967	0.026644314010603357
572	0.02676321756112718	0.04273197414321705	0.06510134401590338	0.030277407316507406	0.0472217384084978	0.34143709901335856	0.026586227997911795	0.030385106059196865	0.03217279135354743	0.04378040301544092	0.03589785605633571	0.04442504404764119	0.01713035430945194	0.035891316722088985	0.031629769341711376	0.04544354010064217	0.017807175376295656	0.023027226180997323	0.03141961188262552	0.03087079709750179
573	0.11221799098718827	0.05140629344272496	0.009756361204007741	0.055500491785332444	0.016071967614241813	0.007061894032882381	0.017147800897856218	0.06461081859046591	0.014329940661463286	0.11502864207602093	0.10803264065615376	0.028295890740010165	0.014997848678993548	0.023309272707790818	0.006456788356479735	0.042944943231092415	0.14760092453232213	0.09680410764733687	0.04347638993495209	0.024948992222684558
574	0.07326937840969748	0.0330920577613797	0.0338121265950742	0.03816640736441255	0.023946419484657335	0.023454997706812808	0.0938653184370125	0.017197030903663365	0.1011033136544287	0.010783152909442291	0.03803827283895502	0.09852043804870496	0.01645008229415676	0.040306425979797444	0.13615906587353777	0.08291050848087467	0.05910629124181934	0.013414665320342746	0.0303208920595372	0.036083154635693115
575	0.0973610348908016	0.011246481583333546	0.022892620606438055	0.044999816331150265	0.03177906169741357	0.04725922792393413	0.023067733447921363	0.06482604062710148	0.03895588063655444	0.016587498735868237	0.07090132518461324	0.048913707812300734	0.004132652973495881	0.07531204037874785	0.024229146165537816	0.09187395462379329	0.09701601837977886	0.06842167094636407	0.05610704347810891	0.06411704357674268
576	0.040172951938503794	0.03312866240353895	0.02236550562313346	0.01682508474669891	0.03517739101059041	0.011509344810147634	0.033245474121939345	0.06972633836576489	0.018829918538395014	0.3288519171392376	0.03497531071649921	0.0259261039458424	0.03047684307620226	0.07521312510994775	0.013213546903175104	0.03996737925775699	0.09221394052028682	0.04406339031409582	0.017923867981972486	0.016193903476271164
577	0.04056564359642956	0.04383988689394273	0.05451085664263849	0.044758915110285395	0.055885721434128864	0.023744549989969305	0.15300348267262195	0.018649491595848573	0.03099972528635231	0.03516613839584343	0.07631889691936113	0.03281581179323203	0.012945932353633291	0.1403452638816201	0.06315664531626178	0.05555246436195086	0.04974739012002612	0.01583473723838622	0.021614380665453903	0.030544065732013972
578	0.19905314428264773	0.06478739875819335	0.03772090897695995	0.050956883465555027	0.028745514197992084	0.06177332804579033	0.025138413473774556	0.04485021813886997	0.013875089927143473	0.048644243138145825	0.06910924501296689	0.04552730981021236	0.01771830551050582	0.016792823147760084	0.01920878463888753	0.08763302687617099	0.06527214339194082	0.053366954469834305	0.026044584485470312	0.023781680251178595
579	0.053710949772764055	0.028475225353638795	0.04830776696056118	0.035082310474131455	0.03838115868254101	0.03607468082874787	0.055219817807964755	0.017871498945026907	0.04267721992780224	0.012198635868329444	0.024918950146299527	0.038543901801019444	0.024716461518616267	0.11943660003180241	0.22013140307084847	0.054291933295620216	0.03955986815472483	0.015281866967783294	0.04396998908492853	0.05114976130684928
580	0.02690084555916225	0.034600900589562195	0.02287800690124849	0.015576305023584236	0.08743428917317829	0.005321124483579349	0.04157428714718717	0.10688114893814755	0.023115257934619843	0.0506099332740255	0.04775945919360632	0.03268672158437632	0.04032514104104256	0.05593150298716245	0.01023915020734213	0.01626350051474042	0.09216113075931563	0.1725800568296658	0.05992781242802022	0.057233425430433284
581	0.03394051230226712	0.052873702393507825	0.019314498881625997	0.03417794474906772	0.04354391831991483	0.007407406394200232	0.15096937156960363	0.08762575443246752	0.020618306549383292	0.10355917008185382	0.04199370309731221	0.03837186702414004	0.010580235313467886	0.04278066549696327	0.08136564993214725	0.026058651369464243	0.06362905383785097	0.07345331268082923	0.009534134137533819	0.05820214143639906
582	0.19453238541384418	0.09496245990384518	0.028887995410976832	0.017256332030320388	0.027371711967547844	0.014448608856906122	0.03365987267323243	0.030717050334324786	0.015432060675923204	0.028613778887555008	0.03429109852659336	0.026595972619134687	0.04051887495925175	0.06332008231929571	0.018810756791188033	0.11955418006996664	0.10147210744714232	0.07608821807093687	0.018788099974849145	0.01467835306716553
583	0.14039931784610507	0.04617922990665408	0.009869438718536393	0.018557743038073886	0.03877292526741261	0.01574371891606632	0.07547041909102471	0.03233865932267425	0.016756662201375273	0.08862749190225455	0.022197909624044897	0.05715647765445315	0.012252663687761409	0.08242170758279278	0.005646817157309833	0.0772599703942823	0.08143152837868055	0.1534737192357152	0.009620766562115869	0.015822833512666803
584	0.023643933986997417	0.024083447001091707	0.05913588480919094	0.2723342421987523	0.039977304311533346	0.020011293891105734	0.02498517743414953	0.037794808981538704	0.03611015257652909	0.04410681097550632	0.051510018927666705	0.020060772981453517	0.02583008378339224	0.05925526147529694	0.016994389129055983	0.028499722165244785	0.10570898879468278	0.03193935714397778	0.02838712647901287	0.049631222953821275
585	0.04429827792166837	0.04207163994193273	0.023185040909048354	0.035946678790819454	0.031301651000324726	0.049979157730804614	0.05119743652444209	0.027633752679313808	0.05485733438063434	0.046014881028234235	0.07997925400100264	0.07428742002578081	0.02257892389865992	0.057484110051590244	0.0936008722482488	0.05465489582149433	0.06288887135074382	0.023774451015856984	0.07640351827862982	0.04786183240076989
586	0.03173490362579907	0.06721014731020065	0.0204608164756527	0.02407209335083382	0.09944788075110599	0.042751671683181496	0.048790156070176914	0.042102612650440546	0.023469939010837604	0.035273373185535924	0.05756608449182716	0.03549643809698436	0.01564709460616411	0.025784750398372098	0.05210715516005948	0.03845162365157635	0.08679529890769583	0.05051280700435131	0.02689843917280475	0.1754267143963998
587	0.09181647467396274	0.05698695139805678	0.016735821786278807	0.021827949825498322	0.05572493622491556	0.007233031539419656	0.022385522570645366	0.020662686823761697	0.010498495632020197	0.17259554468188668	0.03128285784292403	0.06024286931327374	0.023686109491717473	0.06652376205668852	0.014652483498351992	0.13579033794930337	0.0989939222241372	0.028770841906411115	0.04025458671619132	0.02333481384455549
588	0.027295656876910518	0.07051413357833168	0.0438251406568399	0.04722612130963016	0.03333888660067739	0.04788158440080461	0.01697996413481417	0.07404339838592826	0.07550896007930193	0.08169986654100489	0.10862342221134773	0.011550103541087237	0.013834168993373766	0.04491501027206466	0.11553576490229729	0.02317695704080368	0.05126524651536427	0.0571151845143121	0.0242031188865809	0.03146731055852487
589	0.06823962140773901	0.03305994135645129	0.0435502050487962	0.03430538845645421	0.05217206980509781	0.05014752840474814	0.05865888871318159	0.07052378046682495	0.03232600266015484	0.03350686926092728	0.05225945220380169	0.047735645510255297	0.019329282976701306	0.06416396846125408	0.01651749820125171	0.0638771627273123	0.09435368992481667	0.03247447954174001	0.09833584359866364	0.034462681273828004
590	0.03752652222546644	0.040357098327228696	0.02387872866913372	0.028522592012805298	0.04620474961084834	0.02627898758735819	0.06368628383148632	0.07903482662521866	0.06503845806953353	0.045068616465800494	0.027730962404622795	0.0491365187712704	0.01004736429383569	0.07318743885371241	0.11199611825685897	0.038034281358204074	0.05503764152636836	0.0835644031894815	0.04755351119499923	0.04811489672576691
591	0.07480089509701747	0.045694363578965204	0.03274074798905263	0.029189661503241777	0.023298415732923333	0.014870379192710411	0.034183025312200785	0.020833491068769288	0.06484835211389649	0.04507880871589792	0.11641514158169945	0.030287546724315592	0.004804499617517094	0.22876941923280505	0.07711792996313235	0.023278423148800267	0.019263467986453262	0.04802228181173793	0.04622945185402022	0.020273697774843488
592	0.03959860493443001	0.04529122059981697	0.02001049095472528	0.016346365491397688	0.13192260049206453	0.011200242824261492	0.07737871477330055	0.023271622498908667	0.035697458050505455	0.28169120199219577	0.022472053190156816	0.012891421309583269	0.011484322785536455	0.024371215196850798	0.08801990856154318	0.026691794900597827	0.015463745694286032	0.0190177176340878	0.03218580450286689	0.06499349361288446
593	0.025734006692130485	0.009563227443715882	0.021337604209240118	0.01923950992618041	0.04395841427626113	0.009911690672329464	0.016186843165805456	0.09831643282562519	0.0277354736083756	0.29644782775359085	0.12945145269845168	0.013422419851033533	0.019407691874249858	0.05172467012170969	0.10792272256425622	0.007014284318159794	0.01953031488804644	0.04980376721067944	0.024188433590034208	0.009103212310124542
594	0.0940968653078992	0.00368839123420024	0.015870634797542135	0.031256916685617746	0.04096468149373451	0.04408206669859468	0.05264407936665929	0.028759104670301117	0.0644923447142699	0.02756355580829341	0.0702009473597374	0.0724914382375945	0.005895483616186426	0.06389641068150388	0.03657949300794011	0.0778802376043349	0.04958683203669894	0.038800644563186805	0.07235866568342743	0.10889120643227738
595	0.027070978341438304	0.04124181135293131	0.010408294067003101	0.011910395888905126	0.030775113974020895	0.011703449706275501	0.02154148838258459	0.17063996965194717	0.015207923133104692	0.2736731292763697	0.1739502428077571	0.021114868599667543	0.008554699632056262	0.03593704305162553	0.013925250805137018	0.02403656065530979	0.03488092606102616	0.04329451681549795	0.01617191166074677	0.01396142613659547
596	0.010161338411657955	0.032588259988001654	0.019330911058716094	0.0093029760787382	0.23350139635352105	0.01030178385846779	0.009963141792305353	0.1594304594421631	0.016573287450320166	0.03755696351077346	0.07975375824735606	0.014958442530618211	0.012088440724935626	0.010601495939045686	0.0243624643795803	0.016088952520970676	0.009975190225750588	0.08853846401313638	0.16866900736222026	0.03625326611172141
597	0.01939766979715804	0.03952870719238336	0.026861824067787966	0.019762055520635414	0.05421586226441885	0.4048740107315463	0.03627872510520596	0.028971944812984974	0.04770430578305476	0.024372307022073134	0.02923067427232127	0.02130431971073098	0.013043939138446065	0.030025510478424482	0.05091844241088911	0.022347786591910574	0.029989549671442097	0.02597905018675647	0.02926279066157156	0.04593052458025868
598	0.020909884924639327	0.4985742862918761	0.024840536390579423	0.03360208436420487	0.044794094822696195	0.015720474880463655	0.023140475798812774	0.030316274141509506	0.024396605352670197	0.01603564543664834	0.03435225921537243	0.026233018560212207	0.02088476982722105	0.023748310935477482	0.028577083156354235	0.018270640486043082	0.01687462639547212	0.016860973501688425	0.04039022535110388	0.04147773016695467
599	0.0316150020952784	0.06077721334926602	0.019747981005175084	0.027683099713145868	0.08777408990696439	0.0325541394722537	0.05016714075959724	0.08142548551799858	0.03274326619539512	0.06491004491386772	0.05974788860775856	0.046426731213716425	0.01890186605270072	0.04626198804732606	0.040949644789246654	0.08114935412729535	0.035137457272273694	0.06467697492362774	0.043779697157065256	0.07357093488004744
600	0.06578541296437707	0.04657540398759547	0.023472146748143453	0.02258682461783638	0.03602718644208811	0.10059487314555711	0.06912516059690564	0.02795478894571812	0.07158555912479751	0.027288968799930525	0.06667166532235891	0.046694834712095214	0.01113751118942913	0.05596519678758783	0.07650881930246968	0.06126542541618336	0.06387231487987947	0.032094609789511605	0.061185043079694044	0.033608254147841334
601	0.022734524136973144	0.057222330857709745	0.015143228884393248	0.02696019272657524	0.045085915570987754	0.012119833315801553	0.1305620059406469	0.031515970941172415	0.1932934355653337	0.036430279672988355	0.030834609803463378	0.01628505366651407	0.011425420451175288	0.03396022157060765	0.20287134712998967	0.03455833106904115	0.019876072589092016	0.018558139584294683	0.02156304667945318	0.039000039843786805
602	0.026592567835463665	0.06621420819359691	0.02040412383020336	0.01398502778241427	0.08168398772571946	0.010611355615890918	0.025910010450394955	0.13388143241784226	0.01732946988731651	0.218005691036689	0.08582421241486926	0.010423823208365853	0.02812693882540387	0.043315784280142856	0.016963393516684664	0.0282779519422313	0.022134561152611153	0.07704014601878613	0.026470133426480025	0.04680518043889362
603	0.023896576686303683	0.025425415638110627	0.01702527432491092	0.017614292067209047	0.03523739935214449	0.021215248369610713	0.028445848495207843	0.362578619559	0.023641963093193673	0.05785059996129555	0.05999241500389399	0.04937995137781178	0.016849162768000393	0.04119201978425378	0.0759129085080003	0.027111668470392435	0.020458500705881455	0.048611122415058335	0.025022806802345515	0.022538206617375527
604	0.013869716638770587	0.4290330652230323	0.02262958176620546	0.021883965871097002	0.06292090916989919	0.02322361259097294	0.03902879788711864	0.023839696423960752	0.03200480797214037	0.019152507888196623	0.03375185723254718	0.05630763935323068	0.030862377505130656	0.028767909498881857	0.026606251238762087	0.03973845234814352	0.020933682650723276	0.017836993022200615	0.021157512070063614	0.03645066364892267
605	0.06902732385122798	0.09701566327449429	0.0358564834860317	0.04341141469590693	0.03579844256329267	0.0196844333821284	0.012426458675472048	0.04194972529404234	0.012025179032099362	0.06065801927675127	0.0503833504738967	0.03641426583381325	0.07188122638240686	0.05649953027505295	0.01939316367140442	0.08121640201601246	0.10571157758312621	0.08144577179912525	0.0598897603487647	0.009311808084950237
606	0.022866612952117005	0.027474744002273493	0.027294662118654212	0.022444788210468813	0.025419191643740468	0.02347247764468249	0.02658677069269637	0.028623230150324808	0.031066790668443377	0.021079247658988293	0.023760376881571867	0.03425027487050017	0.02899771687962152	0.04350425784261499	0.019905316740381356	0.14066421538869886	0.3427381587246446	0.01970280438264994	0.03909002896949335	0.05105833357743401
607	0.06631922883302462	0.06882508485600068	0.03905785620874105	0.04407867225398931	0.015736547736553558	0.038911775129054776	0.04449489973191704	0.05120398384246006	0.03770553146675353	0.04123173988770005	0.05228914125654733	0.06744961289271967	0.027879521485413745	0.04771958592719338	0.06211858631057781	0.10719415145105426	0.0623999872089509	0.0539317024218412	0.05943801478883956	0.01201437631066755
608	0.037135143723776555	0.0499587069142349	0.017351215860615277	0.030413469060072473	0.022652278437595364	0.01702873571562583	0.03699148334888083	0.139408301165911	0.030907877194776417	0.04253850913270193	0.031038161692864275	0.03218069365913032	0.0242038681989958	0.02337467868400962	0.017498927844644824	0.01433643702739503	0.04145715855697838	0.3179771474122471	0.054207359205057815	0.01933984716448624
609	0.025181909669288478	0.04854471245346934	0.01486394911297263	0.0626997990787281	0.03925384130370673	0.05741865882835972	0.056224513579713385	0.06125314102882654	0.08152954949587886	0.049413164732279635	0.06007834300909759	0.04896217957385466	0.0761428560731464	0.05266607433860492	0.08632772502592594	0.025485394699886966	0.01553868889112916	0.0443964952623874	0.02587991304245584	0.06813909080028774
610	0.020134366772361717	0.05280040963369496	0.05001659959318857	0.023380038193082018	0.039435642442210865	0.03484542137084131	0.025619201154676665	0.0237710324274366	0.029346771583648665	0.019240933255443463	0.06008275491443061	0.028136882032302617	0.019734422397581216	0.027699226719523573	0.03641000635887481	0.02995341893924916	0.015843764556044696	0.030787351470227625	0.4148187394823688	0.01794301670281219
611	0.08626989265291618	0.06955019941519099	0.06793041894206679	0.04499748733634862	0.005561542616142151	0.016489031903857115	0.09792374366512481	0.0406208227978508	0.07912808394364183	0.05184866456910268	0.08190322116849334	0.03739548745193703	0.003592059026224975	0.0844951099411924	0.08015584160925487	0.09090990619558119	0.016354499196984052	0.01201925041239099	0.010392921406387135	0.022461815749312056
612	0.043113234758275214	0.07046530654122225	0.06167228361121479	0.02636345730857712	0.06563507619874899	0.040531136004242206	0.034304205845946206	0.053179735868646695	0.07580547290520552	0.05170418040553648	0.0232336825368083	0.0319724473286822	0.06848095834432671	0.06526192521387343	0.05911691210006111	0.04984423101455713	0.047314408916987426	0.0365167436685598	0.037286048668742695	0.0581985527597857
613	0.06018387528504194	0.05676582775013032	0.06434522000491927	0.04069555542093361	0.04498900378475807	0.06851903463598759	0.07126099077250714	0.05396553573398278	0.06256308410056133	0.061397441578075806	0.057143368582434774	0.05617777363317136	0.0034198380916983205	0.04860794723195109	0.0521719751237669	0.03248118802737082	0.03110931936645847	0.0672409883407909	0.024312191260268054	0.04264984127519147
614	0.03532223164381149	0.038274083156386314	0.02210164935060478	0.021432070788199642	0.028826125176736245	0.024068994121907893	0.03478427796078566	0.020809256645659416	0.01874766868859396	0.02881324093109004	0.0248606816374134	0.025547147336140913	0.041518393559160795	0.033938660710587217	0.05812151355271202	0.01748544036679204	0.031062490763532267	0.012740592547596607	0.45167491499086526	0.02987056607142403
615	0.08160538838944965	0.07931663887444303	0.011625595869611966	0.02844897504539119	0.04010887601102787	0.08841528029686124	0.011932903035186787	0.04005524259335014	0.01813915400891543	0.027678155942118147	0.036047291842801116	0.07224029976990953	0.01070030437309182	0.01095742462709618	0.01622023800600148	0.11729529986520937	0.07998932630422091	0.08042144210977349	0.0787675056928629	0.07003465734267776
616	0.03927190017998467	0.04646091254592428	0.026978787698838463	0.0859650862268998	0.03523744874061394	0.04516227240527088	0.052646045803742526	0.04121380245002192	0.06191600206204634	0.04738717904257075	0.05795088227988154	0.0493970109617314	0.053777694588536186	0.054327485695193634	0.07382862723762891	0.035420890870589035	0.04196190383166674	0.04622958645027175	0.026104614168373133	0.07876186676021411
617	0.0537016306204337	0.07460147878214733	0.01740815082453653	0.012257184124855646	0.047678459590769794	0.012079397579684096	0.06876655847076334	0.055606581415625266	0.052559330743635356	0.08448690437719165	0.10260942781035903	0.018908607598661014	0.017137857644577464	0.058652432283607815	0.12359709753408589	0.04061156869647481	0.027569803445622987	0.05908304637816777	0.033771729224787564	0.038912752854012904
618	0.07747788472014262	0.037161417973811034	0.040612606640112105	0.02826939194687825	0.02539739755981274	0.053957996434378354	0.0356576911349803	0.05208013438430184	0.07646010571971702	0.0603054172289658	0.04274887874894088	0.0347389467970215	0.0760865744477575	0.0624018587564699	0.07963501326640439	0.06093501996237971	0.0676521296879745	0.05153603739890156	0.017262590134741625	0.019622907056308366
619	0.05395292120305576	0.0917563556869196	0.02282386388333764	0.05545833773775848	0.0456990034792726	0.01302675683653008	0.05073459207857134	0.085299802264863	0.006294164604431738	0.06487257145018675	0.05371308066994821	0.028380245789580257	0.08256656386530198	0.059260272443924865	0.03265565080249109	0.04201403057655534	0.04720841457154127	0.045818037407278474	0.058208063416740764	0.060257271231710784
620	0.04258532142664664	0.08426781149903739	0.04482093989087474	0.05122361324421001	0.04255691045045587	0.048337196500539054	0.07378654518096621	0.03826825925721337	0.03984555212718772	0.04548409496064016	0.035528173506182474	0.05316892294171727	0.044510190932786076	0.06117381210732656	0.06856130535759232	0.03735302911940928	0.03745380210591114	0.044360956752532155	0.05167228068041981	0.05504128195835179
621	0.06838338298924651	0.06127302801195902	0.029418967204831125	0.03597009700284795	0.05806014661555552	0.04462474949936221	0.06197111613902473	0.04729697264228422	0.053445911185101856	0.05425951388914344	0.08010660212690306	0.04626774473398248	0.003959101463827765	0.08615267370763297	0.0565907121048865	0.047017621310637366	0.04069320546624078	0.050935533035181786	0.041930630715849265	0.03164229015550147
622	0.019317457509090866	0.039055321412937494	0.013439169550070754	0.015818167605274092	0.01478191370516863	0.02492430232287518	0.013403488163836208	0.26652930557162263	0.03579304353974683	0.18472460017913925	0.050825455507289674	0.03754880605791509	0.03238417145300458	0.01776482876322867	0.018849319358934823	0.019195690573993323	0.015454563582837961	0.13140633389237036	0.03632660864412176	0.012457452606541896
623	0.022835236602367623	0.04695042541809677	0.026006444128883366	0.034880414630896764	0.1168333094378536	0.018140216588418162	0.02803220070068604	0.026065932969975964	0.02727407845029863	0.02520010136833579	0.04806252407748893	0.01915847363735947	0.03301367113651832	0.02023008757028787	0.023331850788623154	0.03122723427193806	0.010801086379267336	0.029104932289615405	0.3292225195648544	0.08362925998823441
624	0.05519412693307127	0.04446331378605347	0.03494146324715814	0.03380449643095456	0.054955561280666344	0.0570141281614637	0.06913261212158006	0.028716467922153	0.04925959116553433	0.0391227335740633	0.04307792790609141	0.07714484947476428	0.0060299306024147944	0.06480902927670473	0.060002145464187084	0.06529721183432324	0.06733570370612642	0.042912015213947614	0.04792968888925986	0.058857003009482434
625	0.04283594048465533	0.03956667507091254	0.014281843268523385	0.022516562681385483	0.07152009070912607	0.03782225990008056	0.05224604863021317	0.051027972116126176	0.07510034248837058	0.054800303513998415	0.06276493735852184	0.03771849305226493	0.0017302232994749532	0.04296744476224354	0.0794747429450051	0.05549984794258628	0.0621983329600615	0.0790858297349769	0.06649780354490092	0.05034430553657231
626	0.0075493443873051866	0.03518016148411071	0.009370055257740914	0.0060031509819207995	0.09300295963616984	0.005582698145362674	0.06332736497048806	0.07016851522690525	0.04407082675324567	0.10795204145302612	0.08396876373671358	0.006788856699404387	0.005079030819167856	0.020340190072635562	0.10016243543334159	0.03163080429788152	0.13124497665587648	0.06838090059830175	0.04136495147540604	0.06883197191499606
627	0.028117595304540128	0.0338873567423963	0.01264376005022085	0.018315069724308356	0.020011533115430875	0.014180480706374565	0.015278061840363741	0.0337289875298507	0.033033858223183436	0.016516332697068353	0.019551732937755896	0.0637314964170049	0.02020944764238924	0.015850206179172967	0.05184663580854426	0.26582873338044294	0.28189933093587544	0.014556120277984712	0.024629139244921452	0.0161841212421709
628	0.0333313953403265	0.06857207431385857	0.023861126283030238	0.02707512543667796	0.02846824712275399	0.04604409348836741	0.028279781218209024	0.01851159364153794	0.023255482279732825	0.023185026329894835	0.02221087478900521	0.01621627185797906	0.03245768601791987	0.016672861340520716	0.020193658296392452	0.018320011927092157	0.01945080745145387	0.018052433395658967	0.4828854617199583	0.03295598774963012
629	0.05478459268340844	0.059854114316447826	0.010066963714388876	0.02028899715118692	0.03789036573631543	0.04723924657294104	0.03821379412118526	0.056293413780500075	0.04203123953953431	0.04688063614023582	0.10077675889144184	0.09238734089446321	0.04641146384937564	0.04420988548169424	0.05493357656608582	0.07249035432288181	0.053932284050349756	0.03366705351086441	0.05311270941522223	0.03453520926147705
630	0.0706745297651119	0.010607150987052458	0.08858628837581772	0.053666327337168945	0.008930355523339888	0.10910948743289223	0.053631960665081184	0.029755356472349892	0.05906322323011736	0.033577917555183495	0.06065871526947166	0.07870041431878898	0.008539929943283057	0.05292730983007484	0.051608779879255	0.08218317160621576	0.08722489777033064	0.042176948437293416	0.007710546026990291	0.010666689574181277
631	0.028683248123970786	0.03237488470613769	0.05399712521617408	0.029837509602478888	0.05290470911066264	0.02354118258558313	0.023447780193581475	0.024016373413984046	0.0396186188838365	0.03018973362501726	0.025292018491074788	0.029587461616557356	0.03334121125507052	0.03546677780074581	0.027334407371601487	0.04203932141810331	0.018356282052789913	0.022850956029017058	0.39890212592694635	0.028218272576666963
632	0.07886135784572199	0.0094809694603937	0.0489203780719411	0.03513209310633723	0.01059559118535156	0.09029831559337775	0.061771667313943006	0.041575183372386366	0.07598600320008232	0.013830758678676757	0.01299325977423634	0.0665714972350528	0.007415966559512901	0.08742300661471043	0.01157308611343214	0.08671697622951736	0.09310561797764365	0.0634925970303769	0.03291604462792536	0.07133963000938033
633	0.034709359994406185	0.06324251611826666	0.04977758647918968	0.02990503529577629	0.057736289379557194	0.06872016794194145	0.05294158727143178	0.042534092962669114	0.04577222729711028	0.04306156894975837	0.049558776504377004	0.05454492252411175	0.003458558593970707	0.04149855739675814	0.047546965799533415	0.060474290159800416	0.05750786668743696	0.051720860491933786	0.08991972027067723	0.05536904988129363
634	0.03599283034388795	0.09663855629491586	0.03934274167378216	0.04250499367067828	0.04458584628740381	0.006526024400930808	0.10368230791269217	0.07092395052466871	0.023597668148879803	0.0439745489990514	0.05065017682588794	0.032493816202012284	0.002992422346106675	0.039143763187716236	0.024449942156089578	0.05864274665149629	0.08058345978963186	0.08090559488791786	0.05449283398554625	0.06787577571070409
635	0.010411606282182038	0.01489472806525574	0.00939853129815517	0.03325906971985912	0.021331209660079006	0.021949963731399874	0.020379649192926463	0.1730157818983148	0.02664404945128922	0.19593291122150258	0.08754793116958659	0.07910244454248616	0.025266528864099445	0.015302156047831859	0.009747799642014639	0.019575127232322354	0.14457144298336408	0.05444561996754834	0.019018289529379975	0.018205159500402465
636	0.050438547966714715	0.08098154611881106	0.039502003004731175	0.038262934078621795	0.07111802456792515	0.0710631508347217	0.06668006832843834	0.03430025338238326	0.03896611725553429	0.04564466289554836	0.055637359981081914	0.0314492921177121	0.004417411642083505	0.07423474918918979	0.05561310296712204	0.05023132258187191	0.03678290772907922	0.04427241751261962	0.0543884627467626	0.05601566509904745
637	0.07361522861705862	0.06012034721530631	0.08141043069284555	0.023892022707647884	0.06501729336482713	0.07900860423642737	0.04226260924386049	0.05259394536741952	0.024874018088136815	0.03132873821371395	0.05952167549155341	0.07477575688538068	0.008077557717371512	0.05305263866249105	0.025337579118935746	0.056229455162766305	0.048782001270183506	0.04684186443025514	0.05983242181698654	0.03342581169683247
638	0.038289840696060846	0.049181358008742924	0.01213959037809137	0.005767181623810146	0.08972699852143569	0.003868423305461891	0.09993839227291916	0.04304141401428351	0.06315046715380211	0.05805887739357579	0.0637666295124488	0.10967738659463311	0.005620785488177934	0.07396961564090547	0.07504062460936871	0.07584429829035154	0.016218991791291045	0.037847798628243466	0.021526577006828373	0.05732474906956816
639	0.06227248240979135	0.036758752182423166	0.006205453123260486	0.0485118598003631	0.027244521745315692	0.008159798972782508	0.08902402664188362	0.05675358669420258	0.09006686852065027	0.04381119438786727	0.021440539701133243	0.03935494253777253	0.003021641772253529	0.050964144129172294	0.10868583838283423	0.045703043784814636	0.06253815423684271	0.0589637145428648	0.010291457979676098	0.13022797845409587
640	0.036415837552971925	0.03693150981410551	0.06801580551161655	0.0777354994792279	0.0725916675431512	0.09035042737544062	0.06802179710511524	0.025225958357823458	0.029681876425498303	0.05395111088213056	0.039855913941918834	0.04449890111693273	0.023192535786949936	0.03935068096398914	0.03064351469545822	0.037042249967180474	0.03615590432167118	0.0385542140531149	0.08326092550035319	0.06852366960535011
641	0.05939274137963488	0.0269481729509434	0.023984508174383357	0.09806479692039886	0.04602717480408616	0.0522562233615407	0.06742890220837768	0.0430600393903267	0.02826054918926978	0.041281437164971534	0.03952848216888696	0.07273980752328833	0.013373986118662471	0.06342432454385656	0.0357359692319115	0.07841550812386393	0.0718584239305717	0.0484191271970831	0.06916999914253436	0.02062982647540805
642	0.019407556349676947	0.06582828604802693	0.026763895921335143	0.028240694210352312	0.03171232376139371	0.019123211376460846	0.022236751490202312	0.28617349476187054	0.08866284755975624	0.01460613800931182	0.04277973035739874	0.03469175193513122	0.01316410506004565	0.02084336746467048	0.040268428333989054	0.031163989686310192	0.04550674324690455	0.11194895893580298	0.02771382079241361	0.029163904698946797
643	0.032914245241312215	0.02754662942788502	0.021440931719291716	0.026987300463281735	0.12645460035827855	0.020414230673171222	0.06871962357907371	0.031601122219422094	0.02734164742184775	0.023152836446270295	0.09166501181156698	0.0373748869067892	0.01599989685737502	0.08354129034663059	0.06369164786094289	0.020545003311845948	0.024766017823662213	0.020702453337031395	0.07711024332348543	0.15803038087083598
644	0.06750174965972873	0.0357509864322825	0.05685940884220647	0.03950051840067838	0.0632990293785868	0.05056032285720308	0.04171062257464595	0.0334180559978443	0.04300626030469931	0.06616669668714777	0.04830347423526166	0.04481013169470421	0.02459219378611951	0.041246080677879125	0.06819201151415884	0.0512837996146158	0.04510114382298754	0.0347753899821684	0.09935651668685515	0.044565606850226425
645	0.14423787842879712	0.021637685976039378	0.01484156307467814	0.030137274168051523	0.10585675372810682	0.006330092436343073	0.07558151429174563	0.021901508946765083	0.08168500355775955	0.08490697557706373	0.12017421747592331	0.014266426794540816	0.014039909898044142	0.01185796428670914	0.06667542167597477	0.0333093607600547	0.03821959394728395	0.04379580899241375	0.03118368477817123	0.03936136120553411
646	0.009925002642815746	0.04298081298475992	0.01616339107460766	0.013702901987836538	0.02368372353652846	0.004540889974835051	0.02539166887793966	0.18515626644243485	0.027374592204782885	0.16085567099739867	0.24314412769712437	0.026262036799683728	0.01973033462809343	0.011738229236583303	0.015561770089133344	0.010289676029612128	0.017118976024571898	0.10770218788102226	0.01707904391045933	0.021598696979776788
647	0.05642799492448042	0.036906525239094747	0.07499920170856994	0.1034397012115722	0.0981989824858499	0.13149774022926483	0.027249067687500295	0.004911606839662504	0.02484547170038851	0.055082289241963865	0.08778261767845223	0.017124631486342006	0.010657351072247391	0.03879119335817562	0.029626800747268752	0.05445851526450385	0.01312462441231003	0.011888889021024791	0.0703992888570285	0.05258750683429961
648	0.034362591413113173	0.054419520895907354	0.06362308329896345	0.057636672680789015	0.07195972821207858	0.024189331832643896	0.03597147685541579	0.07936290968275506	0.03538552381434096	0.07534602045121545	0.07078499812799782	0.024747367744034233	0.0037215603714088087	0.016883142831913677	0.029136901720411026	0.06037960669626923	0.054720483469257335	0.05653078343749362	0.09045251825702694	0.060385778206964565
649	0.05199740585003662	0.01685731871546138	0.09028405156308472	0.1402688530708915	0.07059374252236579	0.020451770790271707	0.08573057837050814	0.00742902716137019	0.05649590498025514	0.02815961715259391	0.04216168431110839	0.041651036523463726	0.005972230121682238	0.10178043107157808	0.07277253223953618	0.05415230368021597	0.023599193395069763	0.012725793974033403	0.01868383004557102	0.0582326944609021
650	0.03421234625723763	0.033441184296167194	0.05301745241015998	0.06846965889744494	0.09812414475219822	0.007883921425720137	0.0233142158504873	0.01962025995569869	0.04410701371467161	0.014953160305330193	0.1329102991475116	0.07104224512103531	0.010853490806324152	0.11742461985868367	0.052291431775311904	0.032869349601512866	0.013635334317985493	0.0062361234072378395	0.05980360994059003	0.10579013815869127
651	0.03620694759110194	0.03620265342546355	0.06001210194193387	0.02199539180310343	0.019598082793072676	0.02483191214475824	0.052254531566771456	0.07918944770934165	0.04881385294632529	0.07190129322947066	0.03865854640588596	0.1607578291991463	0.013709531026695719	0.07874175059156428	0.013119716747266398	0.04449222859509543	0.07486736399989856	0.02548922578701861	0.040235303257003495	0.05892228923908251
652	0.06224673189244947	0.07940986493694123	0.02824729526050099	0.08402696408117853	0.05182074701666816	0.0322316110655206	0.05249402079194954	0.05465696740183847	0.06111960395551147	0.054638987037409346	0.04512782504892391	0.05615955747650216	0.010026499102367045	0.053886854265233264	0.038418868898018065	0.036172932369458975	0.03283925351707876	0.07219784632452997	0.06349052917561042	0.030787040382309616
653	0.06144219077541755	0.015359901543154838	0.03037060351327926	0.07349008289350123	0.03543956019827263	0.008010500208982429	0.027217046425040376	0.22712974166636105	0.02481370476485457	0.05877820303227255	0.055791535821187586	0.08405409984933333	0.007660887714053898	0.13871679590290897	0.030869547134324726	0.043928420178305894	0.009452939949850874	0.02747100028657912	0.017411784906444645	0.02259145323587447
654	0.08528662441608052	0.03818295612145587	0.0974132582491909	0.33821428866835496	0.0233275639396216	0.021754816086392226	0.02481745737639238	0.047781882530735016	0.029384642393777295	0.021929642372639127	0.02383362564519852	0.035339434748687115	0.020072771789555462	0.03561508352351361	0.026725497076377124	0.03373214126337209	0.01845257723201574	0.018376989459190873	0.030372999741236764	0.02938574736621281
655	0.06697547019758951	0.021594058736185053	0.014122453542870799	0.024924912991802942	0.021630390252083284	0.015009370711638529	0.0602484012200041	0.09316433981953781	0.1121237137708752	0.09966740933373223	0.05747541341446821	0.0492328892062508	0.015812125377600596	0.05317432413996928	0.07279513304751054	0.06356240171381325	0.049857966316124186	0.06052881424880759	0.02150198668795682	0.026598425271179272
656	0.12857362508744782	0.05263702170921122	0.08477225618672313	0.08602910130309087	0.007057647695522691	0.03903056532745017	0.06838765027761758	0.0223450960071427	0.06499488239324554	0.046716536581143636	0.008198870831853017	0.052086804865616176	0.005295491357834391	0.07905642363219913	0.057236076278017946	0.08912097754076749	0.04666545479490001	0.03384388663358208	0.01301173099219267	0.014939900504441654
657	0.03587916321720285	0.03383642029110783	0.022182296948631344	0.0725687190776061	0.11381388213967088	0.04520869425997185	0.03500418629840426	0.04742962737445839	0.029628140674821196	0.11343119955341752	0.10580222981102434	0.015619948347847934	0.0057473043506975985	0.048787350339081444	0.018191300859672053	0.022863481342337844	0.030377954024154746	0.04620639795011122	0.04576366673126259	0.111658036408518
658	0.038903022444879774	0.053578354473269356	0.014896746872377992	0.06252905341357695	0.1062196547615306	0.012281736930891343	0.05708992964620363	0.003984865545766314	0.01609061732061863	0.1378992063538129	0.10240101972282188	0.026630123434037655	0.0033091777383562966	0.09527193348700987	0.036788590464050565	0.03236810103730057	0.012197985695845945	0.042216347961290666	0.08901360286122038	0.0563299298351387
659	0.04621845425798556	0.08110667777367324	0.09780767114305662	0.06735094842022403	0.014849332952748704	0.02846233622849335	0.05457706786933026	0.031380452151909134	0.04596614516911581	0.0360484009411997	0.05682743602581817	0.04424703619149078	0.011909678060696047	0.05742524474428488	0.040661061774653506	0.04929409216063854	0.027862443147832386	0.14057953078621044	0.04552315331104214	0.021902836889596683
660	0.041677414527695265	0.056674299780502736	0.035290604474549736	0.03430374125134527	0.038633075315914193	0.03581781947419577	0.03203822895129761	0.05575695337126068	0.023688654909734277	0.2623400582649256	0.04760064140017931	0.04327990610029644	0.015675755063795333	0.04080465464333705	0.016037237740457358	0.042047270652707386	0.026932099927144067	0.08969153819381363	0.030814030097022656	0.03089601585982565
661	0.024573032499633274	0.040175969730441956	0.027571419032858008	0.03493840590717379	0.09606981077743988	0.02593459214975719	0.026965915933821305	0.027645835863996254	0.03654091898641584	0.31255745622976416	0.038161203821857836	0.0232363670778916	0.012412365254958419	0.02155748408696961	0.016155660862518056	0.026397587466595224	0.028895769225750472	0.023710996099722857	0.040887956490771	0.11561125250166326
662	0.17235889661828732	0.05668597507923226	0.027716605000282626	0.05234996519944372	0.02083473263256606	0.033600050452020094	0.036776310545916284	0.01807637441761249	0.05345840985733103	0.016801384217996585	0.06495131724504469	0.03987860494365688	0.052248954289295234	0.09656044146732844	0.04219032970314516	0.11521653753235794	0.020673499940762567	0.018650124670459945	0.03824918471139863	0.022722301475862086
663	0.025602234780318634	0.015187063660870498	0.07073510551728136	0.012188643973954303	0.18428513993817933	0.02162739081369738	0.030518817811563726	0.034603972407346556	0.010101387190347352	0.15903973762382223	0.0482482000150003	0.0325670687630429	0.014095259435654312	0.023040000942856617	0.02067503828826389	0.05147694936795564	0.013751651194979994	0.016773039038402646	0.1216255260976233	0.09385777313883904
664	0.07666349771730431	0.012211390902327217	0.06943030101521523	0.053316963640624986	0.018684855541922837	0.0621393465575418	0.062183670886741586	0.010997000416608504	0.029867215107741363	0.00480605777271465	0.020815426931611977	0.05681516624743285	0.05891571860637971	0.03992970008362632	0.03466760132972676	0.1525472902518903	0.1396595070942967	0.010516901638155947	0.043374332975432146	0.042458055282704854
665	0.058903208222014336	0.017464253491740547	0.03995691687900948	0.050474629200436355	0.03189361884635324	0.028609556999669994	0.04430525798244447	0.0392167978394326	0.08975494165032157	0.02726964245424329	0.048678175987368316	0.04799284273605083	0.04039661293141315	0.07984797931705273	0.07166415122652352	0.07682283030852556	0.09424648718997737	0.051599289850955736	0.016924482080602547	0.04397832480586437
666	0.01919672222926503	0.03458905770159907	0.040926744130590595	0.018733598948795473	0.1494457765826385	0.027442016867265606	0.04726845343764721	0.02999959830482481	0.019138443853647977	0.036779570954857205	0.026362604602391326	0.035915804424728616	0.0235915655140376	0.04274408711674041	0.02775003726372489	0.05590274619836153	0.04076674975893388	0.012162001232727579	0.27699312818735455	0.03429129268986808
667	0.0620567949452581	0.03960722847468438	0.06991663776643775	0.05750663334228828	0.03354257382307819	0.03491457965688726	0.0721759957109175	0.07373203788661205	0.04020021269623913	0.026068576130326104	0.04977172872327409	0.089124341098989	0.012733384739950657	0.057445604124099325	0.026137020634681804	0.05524176610983022	0.03809100689050612	0.02688869982461446	0.07329282550861184	0.061552351912713764
668	0.07654050944659511	0.033661550842265416	0.05456691946198786	0.060369414571128294	0.06799139599173255	0.026380157170420183	0.040661325382956255	0.05533042517351838	0.012223726959172293	0.05989422376500656	0.12099380970794198	0.03294078676800757	0.016273724930416126	0.04643132099216568	0.014018592158897577	0.11623891967765694	0.03031313235493618	0.06934734646090489	0.028902985021169086	0.036919733163121075
669	0.02578845576242204	0.04164454932123439	0.031754701607134894	0.026965923322410084	0.04567883666538639	0.019853753128981768	0.04010807668884469	0.04269302060593031	0.0196229957897261	0.3340385295911035	0.04973794765802597	0.06001007218637264	0.04534503051080476	0.042600905012483044	0.024065425755109438	0.02215440675320791	0.017367311709252573	0.03319289768872873	0.04759220438999961	0.029784955852841095
670	0.050373203666576556	0.038687703886062276	0.030057617178029534	0.06272514352334571	0.05382569350086986	0.023685502057723493	0.022121964376309033	0.05307123046731976	0.010462939929923564	0.06176558485810016	0.07808762620725272	0.027350542257052243	0.0701072926071785	0.06498993364279865	0.030256706876067362	0.024888338521846826	0.0159395384676359	0.03903711817819428	0.16990027148016199	0.07266604831755162
671	0.023424170266766475	0.04230682105404985	0.11545369692956815	0.07580574105969808	0.019708034814183928	0.03945271625702174	0.03075117650543401	0.024687213177683753	0.02063224431717309	0.04547230602303239	0.06930094072425563	0.17874051290794912	0.025485040570223064	0.031056189196363743	0.012153850120561945	0.08714200497299361	0.06989947241957085	0.028509890330716936	0.030233742281802266	0.029784236070951372
672	0.037395615622648086	0.0387056048504781	0.07520208188491212	0.037022468688731595	0.026910169336531394	0.023392843806344214	0.023693443947459175	0.02208886108986115	0.03275654938506717	0.04842390153452391	0.02942526314008508	0.03029837534269067	0.031032292154831675	0.05773089896744274	0.04301525794989545	0.042269814600189144	0.020603881592918222	0.037680459863428294	0.316818573501141	0.0255336427408208
673	0.045504701866108256	0.0735730710562296	0.03581215241853212	0.03490863995764534	0.21790293708131883	0.02033399931388427	0.03372214980822227	0.0503316097379627	0.029981143423949957	0.030174220160429727	0.023134210290337756	0.03619999497920212	0.04733198368370942	0.05617304330875892	0.03736221144565374	0.023220279522615	0.034664860291646775	0.03970862068854739	0.06788252074680558	0.06207765021844022
674	0.09815174234993658	0.051186709977716405	0.10620005854307206	0.07244811907296661	0.01947775746981469	0.027396287453492586	0.05786805694070463	0.05054781397682773	0.025018722549592087	0.028455338686612052	0.06784865598294688	0.03119463074138144	0.01284195155487976	0.06143102480121725	0.04633930614868673	0.0647673649206168	0.08373621546561377	0.037415109528431856	0.03322146229407599	0.02445367154141408
675	0.0384611402385861	0.022369854615946413	0.030496696646502883	0.022122697391705633	0.03475791300374703	0.02021530352300294	0.0259044977785069	0.3512090092766962	0.050468526963181486	0.04878225504747421	0.0549827810701251	0.02385060538269695	0.039643804991332125	0.042866044163593464	0.014565647350927273	0.03862665000224391	0.03180076652745573	0.047618271556665	0.033954210024047644	0.0273033244455631
676	0.03900409817203659	0.04852093524622991	0.0225518329422693	0.02394512688984847	0.022048309862249885	0.020233170398220483	0.014406620506540157	0.09889554322087703	0.018914667987929543	0.03595707548729082	0.09451489515966499	0.017069612082931153	0.02303765634138018	0.026859530457332317	0.012693446094187004	0.1266314199339229	0.12482494201058018	0.17440053596915303	0.01692464581531532	0.03856593542204073
677	0.02717657910166744	0.038144434547975725	0.05728569644177278	0.07377959133151148	0.060194433638131595	0.014124525080477264	0.04248419437632355	0.06698055260923445	0.022732311053310486	0.0689636455307045	0.04208355162116639	0.12905865180696316	0.02330052004029239	0.06898001794811015	0.0676483881037588	0.031288644043034254	0.038007109429857744	0.026697364846183274	0.04365919782712541	0.05741059062239917
678	0.032030818629378455	0.036955614225352824	0.061312912542285325	0.033550648155236534	0.031333687903297484	0.033102843007786965	0.047286539030040244	0.037625381686241195	0.02108589217212334	0.026014144709745807	0.03554590087320026	0.07533754268367798	0.03870944357744565	0.041814739641068494	0.03668431172129015	0.05633090449792407	0.06922338793830762	0.03385344060040501	0.21847732927195354	0.033724517133238985
679	0.04542308461851921	0.032562868639901876	0.06486483269303438	0.03511875390168855	0.029190313515334992	0.0212971657212141	0.038049626612391536	0.028493532157795137	0.034303780922101276	0.2657775710414822	0.04430948026877437	0.05035187466579253	0.04548427380971731	0.0350336742926766	0.037061309948162015	0.05224418347046824	0.02435852960041081	0.04420348224636214	0.04186387132588559	0.030007790548287176
680	0.03886958775142357	0.050086470614171756	0.035681618554894	0.03045790568826982	0.04671953199327813	0.03014310407111537	0.04456877772009099	0.03124406924442807	0.036775735682747494	0.05743299810584157	0.03084647417359651	0.036652137270175925	0.03871221904233327	0.040891978428252734	0.05273352598988709	0.06548012259197279	0.04590202408507563	0.024597544487684597	0.20839726233505962	0.05380691216970105
681	0.05716010131309438	0.044413372129010774	0.058611735909216346	0.035973978647917834	0.07270044915545804	0.019657551273915906	0.05347957146264743	0.05366987939470499	0.05571667177319498	0.019929023460181324	0.03286731108257747	0.06454206015018518	0.03020348477133432	0.03667089087995711	0.039605239778074494	0.033348619787363164	0.04494518175878789	0.014623322818908338	0.039707984022530236	0.19217357043093977
682	0.026667519802326678	0.1027833690562614	0.05150939114591701	0.031120624848183526	0.025322412489575282	0.01733393994812689	0.033488382554233975	0.13357926665349465	0.036570207523657444	0.06253660166428783	0.05296237380895663	0.08090983644852168	0.0353253527028464	0.05117728287091391	0.017564520327162852	0.05524952292891087	0.060718287015433574	0.03964359204466296	0.04650239009781548	0.039035126068710915
683	0.018654522260385786	0.04265073533460151	0.031008700067566102	0.02331102536667227	0.04676440639786166	0.020377229830269607	0.023754159677923357	0.0570278506344819	0.12678804506908228	0.03785616880523924	0.047546508977854174	0.05805016150802067	0.02276663427504666	0.04363341077873609	0.15250441978468	0.06130241057983884	0.03462266412768887	0.045034275812834666	0.04490092254904867	0.06144574816216766
684	0.02809308026555299	0.06162205701527563	0.06929092638226132	0.026744428022204444	0.04005262570562035	0.0303542199003284	0.05562640382784582	0.12838512965890592	0.0418588679221146	0.054149793123811574	0.06199755379748682	0.059693751046934106	0.01671483288887601	0.04833637693627618	0.020443225097200906	0.06254270322551532	0.054663655773102525	0.04187401313561012	0.03135613028107529	0.06620022599400165
685	0.031240811110832722	0.05509979100028762	0.02705731131741416	0.047242872126186795	0.09464203215126284	0.0690304999202682	0.04265286781751298	0.03937871070761447	0.04584359094942353	0.08374148966899954	0.04747860240225852	0.04654181459036455	0.02990513014319618	0.04925327804366847	0.03416981361587648	0.04944447990706922	0.040610924591347686	0.053102345124482093	0.05782152784816249	0.055742106963771486
686	0.017298341306097652	0.04074803468594948	0.013882776017880766	0.028724228459879042	0.033283999036333584	0.02235545606446522	0.10430933583163227	0.2202061050809975	0.03031199332174413	0.06114381817582646	0.042037019579008204	0.03536544726028324	0.018477504249180248	0.01815503830439752	0.014424474701600054	0.026746989605750268	0.08779261375845686	0.07776237975238919	0.04011952693005474	0.06685491787807359
687	0.03152373352281858	0.041829675516505634	0.03808841359726285	0.02003691876869762	0.03275717422965641	0.026234355226941838	0.036329256519700544	0.09126306445272676	0.03515521177283749	0.06650167701725128	0.11377586184053178	0.029034659572811802	0.045203243914524995	0.08451608864959713	0.014166973076700345	0.07626394742945805	0.069378719447363	0.08692193114993656	0.02702591613950371	0.03399317815517364
688	0.041859639384639824	0.05580942607764988	0.009838795313169035	0.009864923783968783	0.04920501622839485	0.05800564840132808	0.026063405736942935	0.0757660598568806	0.01975304995049192	0.14601868186793	0.08892041277122838	0.014451952919322228	0.011424365490108682	0.055976707531877695	0.010418713237055488	0.028722657125109696	0.05405002506893589	0.08300450649941023	0.05387842152879741	0.10696759122675842
689	0.04630161653373261	0.0645961854808249	0.03981761723002742	0.047315384924226274	0.07405155551953968	0.0828334345348551	0.029022935421993162	0.03202767121434514	0.02457310094289471	0.07041053960169677	0.04797677712804347	0.029710110919105748	0.023139792229186034	0.017511944294799794	0.008223369693029468	0.07307421254557396	0.09262801385638259	0.07138796924504263	0.07782671846958537	0.04757105021511517
690	0.06049021439807656	0.07142117248250907	0.022250637934142763	0.0482034495648322	0.03621279855703071	0.07783485520177953	0.013804613843242169	0.08122227316130737	0.025650114627078585	0.03766646583814073	0.04896021487047619	0.021256789507480767	0.0831457848408413	0.012909062507411917	0.02582184575553212	0.10442933801448466	0.0864286848732329	0.05705419895464254	0.05050977371341153	0.034727711354346415
691	0.03541646946997103	0.07404630930164745	0.035544361777791196	0.04017376957025821	0.03013005382195641	0.051034507397878764	0.04619990604474539	0.053203588983682444	0.025556324179917905	0.050634691839146255	0.0329497866393366	0.03254469981183869	0.06732479875347268	0.03822627925261656	0.00971176174704517	0.045738474661427	0.05694004154501619	0.09945625213537572	0.09364907668329579	0.08151884638358055
692	0.060649283954688694	0.04910469636014969	0.013545248571581063	0.021751220160675395	0.0685084391054454	0.052154231830322084	0.06877654943026028	0.07035377825039195	0.02769499823887261	0.0631110528069815	0.05057999635550908	0.02083733484052031	0.01262644234621191	0.03714257144983694	0.009592480992137551	0.0625873110678244	0.04865339083451433	0.06085451062947136	0.08621210837388533	0.11526435440072012
693	0.06620424809781413	0.08093461987331646	0.012832580614755623	0.04446121730145854	0.08415282494948738	0.06529265837238153	0.03249450715977443	0.07050975264211014	0.018649017306009034	0.0707046933811696	0.054002902295025586	0.016339821083242615	0.005221557066455888	0.026627535851680085	0.004115677569899719	0.07451621363838445	0.09222073035221325	0.06380388859558715	0.07134785735819547	0.04556769649103894
694	0.08535180508406683	0.09418821372394735	0.011803423267252913	0.010770547022070207	0.05491101888974781	0.07354644112492793	0.04611834333161374	0.05703209081256478	0.012748662413826758	0.05658044275137374	0.050261180630563944	0.008407183478859673	0.07031359297989997	0.028816606429991832	0.022388639918332637	0.06036972773041288	0.07963768695062728	0.06646859921145308	0.06320215645796519	0.04708363779050143
695	0.05986736426109196	0.07526741993835934	0.01485021060451034	0.039799116037386666	0.06008516825244103	0.06781939307575051	0.0572933430602473	0.048263656814735635	0.025864383347496845	0.060879291380670074	0.048841668128371825	0.0164827249096799	0.02963167376773028	0.043797271702156665	0.01209795279569049	0.05764745302171379	0.07694938351005272	0.040344583673442784	0.09801769274843451	0.06620024897003736
696	0.035421881144322855	0.058901408807257326	0.057717902212501476	0.08297673326511122	0.07190764440709291	0.03499817205013299	0.058771377170627304	0.04715841256890363	0.02935244742605676	0.04465991545998751	0.06168551810454002	0.04382716458586735	0.047911314220236666	0.04206183612277218	0.08731330076884132	0.039773662686698234	0.02239687290380246	0.03458903218179332	0.06861758877900902	0.029957815134445457
697	0.08059416891442164	0.07940459700769598	0.01316936445698072	0.013611700852344333	0.08795721743395647	0.0894939322583312	0.015127979839482863	0.10254990928345876	0.022332057412791772	0.10072068201885492	0.053004342814403214	0.013645308563090751	0.005936113686709093	0.011862478435183328	0.003170455047334686	0.06363540292081209	0.08311503525986681	0.10260986746240026	0.03378400103395473	0.024275385297926343
698	0.06681321204747301	0.06585864733556157	0.010196250291406637	0.014012286339959998	0.07270709718676956	0.0771363866032498	0.018710884986621837	0.05257348392527226	0.008322148804347793	0.06749567964809002	0.03574776776917037	0.01824158430692885	0.08742010639181852	0.012703091296062492	0.003239798979224936	0.08739263940978977	0.06973533405551456	0.0719983859468661	0.08593988600997789	0.07375532866589402
699	0.05666402188948765	0.0401429768186198	0.03617620056554483	0.048664109180606825	0.0486843181471601	0.03797486135944277	0.05570610970337476	0.031261079521543174	0.07081840625750764	0.04843278878369533	0.0918723215498616	0.07695852551958464	0.032371298498436764	0.0694901436822314	0.028808390443238917	0.046515006340522	0.0493568171723216	0.04509790976121703	0.04719480006334112	0.03780991474226205
700	0.051813852193937325	0.08001862339472891	0.04873806808480813	0.07132941604358195	0.076568719105507	0.05923627258618066	0.034447993424561174	0.0697994400114798	0.05719303272954459	0.07982935409876442	0.04476038922057318	0.025864657244270086	0.014594888112037546	0.03112350067688525	0.010576119575984885	0.05537067323087554	0.034025045105291675	0.050472334672431486	0.0496792063850158	0.05455841410354065
701	0.03490173461195697	0.07152120520904101	0.01663249808685979	0.035115618720769716	0.07337186102119102	0.07446532813061423	0.02119359069066699	0.10941761361275455	0.019371331016560436	0.09456420377987824	0.08928591281113847	0.014665941760366548	0.011497273805510161	0.012221702259742276	0.013302760118172245	0.06555151889215345	0.0871447527624425	0.0956560240409528	0.027931420039973565	0.032187708629255025
702	0.0537425381179672	0.05172357476528979	0.04298604628576399	0.045900148342986447	0.08111185237007079	0.03908363025600842	0.03664593225450261	0.048364206089126394	0.04078514268845351	0.06082478418177965	0.03639494969304072	0.06525744309228887	0.029192561369727903	0.03708493199878901	0.07382651519797447	0.05358413503486592	0.05109311259642393	0.06417423807571317	0.044275961515221035	0.04394829607400619
