# Supplementary material for: Mapping mutational effects along the evolutionary landscape of HIV envelope
Source: eLife. 2018 Mar 28;7:e34420. doi: 10.7554/eLife.34420 (PMC5910023; doi:10.7554/eLife.34420)
Supplement: Figure 3—source data 2. [file elife-34420-fig3-data2.zip › results/prefs/BG505-1_prefs.csv]

site	A	C	D	E	F	G	H	I	K	L	M	N	P	Q	R	S	T	V	W	Y
31	0.05267643293019561	0.047946123071795924	0.03746044006848804	0.0558385567868439	0.13565545271728705	0.030983719912578766	0.048979005517327326	0.02170919022123188	0.06170672213639444	0.027233012473986854	0.06111606752230897	0.03920358145181469	0.0442603908456282	0.038281853503843125	0.04537081685347607	0.061552607274381964	0.08725265319879727	0.046693529223697454	0.03878689063485442	0.017292953655068027
32	0.022317077471244274	0.12590561029927375	0.05345600111341289	0.06547652623394941	0.007267204276085299	0.05405260086601471	0.058024524086723386	0.02866492088917196	0.051899394834765085	0.03823056776523236	0.024427834332229212	0.06686611863443065	0.07200127834242585	0.06479369969665295	0.10232573286105869	0.06051805511912834	0.03820480716920111	0.04601018887427298	0.01118311225253802	0.008374744882189124
33	0.02759573248623364	0.04089000483415825	0.02244125796613619	0.03664227434666519	0.053742371643248486	0.041686572847767445	0.08653061003225952	0.03774151532939908	0.0199750378277096	0.056035883109245344	0.10982284375558181	0.05379433750132941	0.051873302977971755	0.06458174729434647	0.034969447449082605	0.06600162969798558	0.04792304338510297	0.041400479788029396	0.059923968073545726	0.04642793965420152
34	0.11744377466933699	0.009547611234319216	0.004441489248771144	0.05933825941360661	0.03428211099003264	0.03675682371364148	0.02183716152657482	0.07729934034672338	0.0401804758473506	0.06281058901083073	0.013372930496947637	0.009000076302144947	0.04882891289656634	0.07648729704007237	0.034659935519762305	0.04925169956960463	0.0672918333340931	0.06366402606834187	0.04539671950172127	0.12810893326955794
35	0.01263829497699347	0.049723747204045925	0.016519877843588163	0.015252971911901796	0.24731388698704077	0.015819992007072903	0.01055316011029613	0.03126553995343287	0.03684780764359813	0.016438484354544012	0.021132534088575496	0.010774708372143539	0.008729440638815571	0.01180139508942068	0.015457264086496255	0.008607684205834614	0.007172066868060933	0.009753647470536619	0.276030713669074	0.17816678251852816
36	0.08384397873936027	0.09525617387999753	0.009198877116833417	0.017618533657484302	0.10519488927326748	0.011498465037129726	0.007394614054762368	0.030154151900378064	0.008256685774996341	0.029947319159170534	0.018855789796164528	0.008633305725907515	0.020343439927111413	0.0117618913922877	0.0038275706868367066	0.027205512545272426	0.13762421654142565	0.32915022881742523	0.024268800100175264	0.019965555874013562
37	0.02330570355087308	0.11203345499454115	0.009793120902059175	0.011411000427492657	0.043216095802907424	0.06389708140655577	0.0076456449415842525	0.010165299487259093	0.020793912801173677	0.0019000852061857585	0.06635618889404533	0.17011327544824895	0.026429592027859935	0.008266904707756303	0.010442272455889367	0.1173797569416605	0.22674354647620348	0.03908967650852244	0.024003806815692814	0.007013580203488835
38	0.03196337976952136	0.051556763742143664	0.014489226385184023	0.013971211161646966	0.03487377334661513	0.035718322208910414	0.012697369059295553	0.03282160559260706	0.026590487371970162	0.041332751167994994	0.025433597841481265	0.038796536796442516	0.026562585107099284	0.03404366641862349	0.009594306615431548	0.046147550548085677	0.039486488432042	0.43802192641820803	0.02883567219552259	0.017062779821174254
39	0.003701222545771286	0.01543941403557773	0.011308706399556999	0.023356495876156264	0.283769253434685	0.004297466082130369	0.017735633744085884	0.058482032145390994	0.006229870798572284	0.06009475640060544	0.16208570757698962	0.019697626130263542	0.004096766833427239	0.005848075860208938	0.005264839501911859	0.018194712168953325	0.0023434191998343203	0.05348410782621209	0.011806828593976507	0.23276306484569032
40	0.008564401679033455	0.06551312451738636	0.019961911604525966	0.012094637103059396	0.14343746198682478	0.03302447122218602	0.029679873759813524	0.08045214390669223	0.019179408114392667	0.008674977729656025	0.04570503482297828	0.031836599658128975	0.007308281798990321	0.014636520901095799	0.011866234256324116	0.006157559614185997	0.025473326846800967	0.026291221896121125	0.05598115872282001	0.354161649858984
41	0.059054300865197924	0.01562267529208022	0.018726469558374374	0.028253605932562566	0.012743784218529654	0.4509149348401572	0.03496031309751525	0.02102510443987536	0.054131567988520805	0.012762762212511995	0.020819052791921745	0.05627332826277148	0.05285272939515342	0.015783477829886663	0.032078645250759714	0.008037610302021016	0.009602123038603794	0.050102210206812756	0.03178341696129668	0.014471887515447495
42	0.026642311196302622	0.07838396657152627	0.022254186190067683	0.065876325157268	0.027129809553477706	0.022029687016334717	0.01489874286673859	0.1569247932913281	0.012054034260642632	0.04587528080179817	0.02560798219752981	0.05769380731618857	0.006548266639148022	0.011433201418846775	0.005419405754584848	0.007448018742109573	0.04444991025678084	0.33059576991648726	0.02125956595143466	0.017474934901405163
43	0.022847865387113486	0.028557755804130454	0.014865493494544827	0.021133517897599916	0.0383515693257305	0.014438052079088015	0.056965058234131186	0.028036773266273327	0.012307401009818664	0.02494246180642332	0.019170933049004125	0.012098215263447903	0.49054929268560554	0.01052559322051708	0.010442422306709064	0.08529223596077568	0.04090500091096609	0.0125324522580638	0.030664862509544456	0.02537304353051254
44	0.08345244108122787	0.043316741933234426	0.00516389208104765	0.017982230921969905	0.00593064529000595	0.01655045788870173	0.007787234706681619	0.10070163984926711	0.1662876306594281	0.053902178145479276	0.01596328719874923	0.059664247676571566	0.0068748555373339985	0.11224464669720662	0.019865681053840862	0.05852294965590517	0.037882411688770955	0.1364180830080536	0.04549425166209796	0.005994493264426386
45	0.011608548135846032	0.019513551720134144	0.016403733360525485	0.03831272256427653	0.13683234922528006	0.01864478737372928	0.04271154966417755	0.009460285636994789	0.007689913298582013	0.026706661411304934	0.020491990831628528	0.008217118698229256	0.01357109786747777	0.07901316636453938	0.022482632098936733	0.026368905855438125	0.015413152185116718	0.0720936056344642	0.24459185847251755	0.16987236960080085
46	0.01224232551362824	0.036105230018206536	0.056289769354765165	0.09708396468522106	0.05137800928441519	0.031427708596475035	0.024440026977133877	0.036813366134609136	0.07900743494443256	0.09439369495935418	0.06429572046610628	0.08127465185049662	0.004520775903966788	0.050838120249047554	0.04461768895571949	0.05046704963871914	0.07783315962225391	0.04705075259168841	0.012726050743304112	0.04719449951045674
47	0.0996312907893183	0.016952010596264156	0.09522363302718442	0.09471735220823181	0.008438989094443542	0.03340348054989486	0.08173889869064493	0.021173955433572766	0.05366040828187092	0.004502953916364235	0.07824978256662778	0.04158439332416587	0.048580698127266043	0.053912070454760284	0.010904229568390867	0.061932253692946464	0.0682105324595241	0.059752189428515234	0.021502909889773367	0.04592796790024004
48	0.11285937126924932	0.07786455107293577	0.06927593563215184	0.030642940041452835	0.04661482684182621	0.10132928235648105	0.053896834422932124	0.029937229680293064	0.051843445594507535	0.017762796130261847	0.06923918774763213	0.005449507993054751	0.0021179967957670664	0.01321317532960631	0.02533598008054705	0.12237167997441802	0.08317554917357577	0.021861367424238796	0.05092642331064591	0.014281919128422587
49	0.01674359790808772	0.014197947733339487	0.06700920572623613	0.03221865047557892	0.10076490086703627	0.012741567906696413	0.018770480109686186	0.06783716192057714	0.01911082201628536	0.05076754143298162	0.2502550979380347	0.02390875476566948	0.016901323409149308	0.024136439631418528	0.05448239775944134	0.05232630905560025	0.047954778039223316	0.06840037870207687	0.021060430427433236	0.04041221417544772
50	0.10517452119811556	0.04319102874507146	0.040330892430749415	0.00988145005893453	0.01439322078907236	0.06900437112470825	0.01524083243516074	0.029982006322276347	0.014714363852351722	0.008783764901887967	0.017881165504094257	0.04514289608545978	0.08020814842023208	0.014013672476177755	0.019319825426611408	0.109661423646096	0.17667979424665609	0.14966802575822194	0.015496697780020054	0.02123189879810226
51	0.0322978166123719	0.09238561695515053	0.020492870910962014	0.02205502328105169	0.03692617999096021	0.0380665830261164	0.012282645261041248	0.11407850006546794	0.005002139285850075	0.038764586720639906	0.0567383479769125	0.007728413546861157	0.05703367055130366	0.04452488589911136	0.02001950227161591	0.06648165743722381	0.0729935442709913	0.18677041733370994	0.010224883474726477	0.065132715127932
52	0.006197138773454276	0.027271483562769733	0.011180552565771917	0.008582709341799525	0.09667274458868774	0.057879883796703606	0.10336655231775713	0.11730738873630339	0.010265767777418933	0.21107122352388968	0.15639601875437897	0.009051318668115276	0.02096423869603888	0.041446530760387	0.00677655979872962	0.015767179164011037	0.03571836174274196	0.024359071888018856	0.030237895660755368	0.009487379882267081
53	0.01846275815087879	0.05315805381300985	0.016658075287506454	0.0534608559183452	0.1978044281180523	0.016054440188909364	0.050294525138902674	0.05759803845715992	0.029289922411836262	0.132542765977271	0.06059333062469113	0.006649769432419526	0.018889807395271217	0.009875141651322843	0.0070286792573134105	0.059729848351589794	0.025929619563495186	0.05554917553081828	0.016547236531892908	0.11388352819931392
54	0.01725462232889777	0.46350550351307956	0.02061896612535069	0.02647477926732084	0.053308753536490394	0.024742833223691058	0.017759020002728144	0.022532716238550625	0.015332681252927449	0.011858157611533403	0.029232870660918127	0.014660726161883693	0.022130798874975183	0.024103007829072255	0.018664118425195084	0.045897524489498076	0.012975131820212817	0.02623632475051478	0.1067952376395498	0.025916226247610315
55	0.10938312879766468	0.03037612180004849	0.00614705762347615	0.030250693233525566	0.006240413358071948	0.14773064563707033	0.007101481923191119	0.19206846453488266	0.005116653206272481	0.00405776308442474	0.07488082574584928	0.044211132792139736	0.0052859631529832765	0.0054069496144494725	0.004236976250973864	0.06387215667772055	0.0348653377279117	0.1858680418031272	0.03072428384070089	0.012175909195515906
56	0.0785667878670292	0.06334967656746626	0.0065947891134042775	0.0437685963368121	0.01769409788024772	0.04462863488970673	0.15733061767891549	0.02201549604225474	0.004787398171868557	0.023161626609235736	0.09353548673668566	0.05576127415549216	0.018598600252794886	0.05871253640387743	0.010533774299112387	0.08809131976199605	0.07249720138209337	0.05034380111451609	0.04943036746646207	0.04059791727002909
57	0.04374794403732873	0.006461405837075628	0.06472760269763776	0.019070842495919893	0.033732498454796055	0.04933936902844673	0.10880289740766808	0.027235564034849356	0.03707953466067793	0.055119696472447265	0.08723031738310401	0.03637014780865792	0.04341502695827304	0.02995454660655436	0.06295460409585375	0.09249453988521622	0.05960928493173014	0.06784893861444558	0.06403884383222568	0.01076639475709185
58	0.03848692722105344	0.003758464108195994	0.007729998988890488	0.009413576118545035	0.04962390147669072	0.11113011479088643	0.05996100225583384	0.14488175354776506	0.012780532209093308	0.0577070864099601	0.044039138335819836	0.02332608006522493	0.0607657129995807	0.020513534996793828	0.04197980297311463	0.03349293229772471	0.05978800209767137	0.12777517478088846	0.0665196400850879	0.02632662424117924
59	0.04417381386100155	0.05227213134659636	0.037019617434296034	0.049108460784818564	0.06077387770871949	0.03679892611323674	0.04872095298256807	0.047450462288719825	0.031473018722057336	0.0361168859993619	0.08544252759929157	0.04715917326833426	0.07010488609180568	0.05188149180798227	0.045292254247637054	0.026192159983096586	0.05490927904016578	0.08795627853221605	0.02732639249858409	0.059827409689510794
60	0.04660566656894167	0.0035520539048791177	0.009460758521181842	0.004031574992795261	0.11972848382065422	0.059250036178279425	0.07899256767383574	0.053048640408257734	0.008697904385410394	0.03778153889651949	0.06708504875045879	0.048843712023950644	0.046205548267759806	0.10530081597879266	0.006990390280862058	0.039799925128156985	0.09014479421462301	0.022721960290759756	0.032881145628953244	0.11887743408492814
61	0.06837652397411331	0.026175073017855714	0.017974328242626594	0.009394075555248125	0.038776311177132386	0.019331143863403642	0.09470127670792201	0.10022173628854589	0.003459470976488643	0.06370351794074781	0.10286724657140003	0.053305435709517034	0.018066714761272067	0.09593614874331799	0.011126641789127627	0.04594153609321035	0.0963584372980819	0.08181591751900312	0.012930079937424286	0.03953838383356149
62	0.093474275280742	0.06779090164576733	0.0392349815847253	0.032053998441856836	0.039235562540466846	0.07588454565208723	0.0619789552517473	0.07164467618527239	0.0116811163398695	0.031538586919481505	0.04877769802830884	0.033902419519958676	0.030219569031447208	0.052436738581152824	0.07756472675453578	0.03133830452582034	0.06166404454545558	0.020879996780454827	0.06589784061599781	0.05280106177485188
63	0.05318214337252104	0.015291936439157905	0.05489194638236172	0.02480539282666691	0.021158977206737366	0.0836764759503372	0.04050112382315004	0.032578656417843306	0.11340392231037155	0.020544546319295198	0.033547203250751355	0.07988419654545992	0.049404211351904134	0.03920127495811306	0.06131627426801326	0.0960404156436088	0.050684708205670434	0.042495245078996255	0.013698086601208359	0.07369326304783216
64	0.026197180820639845	0.009230929288422956	0.06483855696730835	0.12263454207306344	0.016667461176427194	0.12651274120344463	0.017386912320490576	0.013342122292750893	0.06454827086904595	0.011060933914043612	0.028370663129986907	0.28494340629419046	0.001970378042934076	0.035268055063495146	0.0045551657617369885	0.07767115317123503	0.03936030790454605	0.0043491795197625705	0.044319292237829794	0.006772747948645545
65	0.012735414807907844	0.004988909197566444	0.13010097850009078	0.08179438670062417	0.05803996539844285	0.0729303113005048	0.10096720984657895	0.03793553879001815	0.039200104194721794	0.016752713958613122	0.03801962292208762	0.062456938049959124	0.01165178563611897	0.06067229963462534	0.04734179795594145	0.02499946878245484	0.07993409174678613	0.027600006945968765	0.03752010317337117	0.05435835245761764
66	0.08731394900215735	0.007103835094407128	0.022471946023632897	0.006108031228802908	0.0834019891692186	0.07930194667578513	0.031137577221931206	0.10937359582600686	0.004706215636013205	0.036536300131480175	0.030060408142191755	0.08059591589948821	0.0025115313697047503	0.11379098027902032	0.0021824258919011883	0.03882062886720094	0.06075866478363676	0.08940674168879659	0.04956271695204258	0.06485460011658145
67	0.010434800329212334	0.021414357189820616	0.16810148308689266	0.01371781500066289	0.11083167095302007	0.018704122467018136	0.010715941832131402	0.018045429469293314	0.007504742638261209	0.08002034102861512	0.054269995548562225	0.06381810535231598	0.00689444558247884	0.010703896369462236	0.037027178827399754	0.04926876947465284	0.12194118769030217	0.045185773583285155	0.018018281687188824	0.13338166188942424
68	0.06485116205998259	0.04098159348207893	0.00737017253317932	0.004472403706250584	0.047189544731646785	0.020053421658915715	0.04707807164978538	0.19376379148137096	0.07069232294417169	0.05098111545955694	0.06923692511853342	0.024019748528361196	0.0031125699693354656	0.04305430087108977	0.003265424478989212	0.04087632552367235	0.0327030143659199	0.1063452761846531	0.07096871586367463	0.05898409938883211
69	0.0984100450435171	0.020373632710977613	0.021070964683940152	0.006822712557608587	0.1261236420950433	0.008113771803320432	0.008991415821926405	0.23096203991363212	0.016609524866572117	0.020268348329551624	0.05496887476977884	0.008638481754898238	0.00345597138488956	0.0493882382209506	0.01367303699286098	0.010375673708669599	0.004332504864879118	0.1708197369793948	0.1053344634680278	0.02126692002956104
70	0.06951371536115188	0.01871074846632871	0.030208203614628473	0.03348405757268334	0.026513962245949797	0.06904408349259478	0.22267804943184774	0.06780327743373522	0.1678143915392962	0.044365536091658456	0.02790771531066685	0.015811703775581457	0.007719294915874178	0.02735318381847452	0.0023862521259566884	0.06237966926489403	0.011537267217072263	0.058596348422538996	0.01972400574595542	0.016448534153111018
71	0.050445979673762374	0.07788147024673109	0.019699351383439024	0.1113932158963579	0.025262796337727884	0.04396397868808873	0.05728459530467941	0.06762456573994327	0.03862400501391735	0.050664376684845025	0.05127146712577206	0.08986756655945873	0.0039025806500309103	0.024236519752626477	0.0433490204152073	0.010145530071423686	0.10138791997297239	0.1098007823731296	0.01380277052875096	0.009391507581135848
72	0.043499417123878635	0.07830689031187418	0.04854685054601775	0.08035666424064555	0.04398359135918843	0.03196145524826768	0.05604213378287939	0.03582300449571358	0.02582196587181532	0.01056100473136192	0.039177535415039634	0.06522682849321303	0.058448207219986344	0.010278094971327542	0.029437583618795615	0.03175075007425746	0.0401012524258651	0.007491191683199021	0.19060742681671689	0.07257815156995694
73	0.12839920308243385	0.04843495816871049	0.02050235960195562	0.04690974838678713	0.05413224934771851	0.053357702938326756	0.04528216217226432	0.05129911480916744	0.04767633219266203	0.050821892991613604	0.05081717527086322	0.04389255703304484	0.024290095058339616	0.058684985015223685	0.0504268800666908	0.029072785167107373	0.07014341786184426	0.024556468555611475	0.050597792548023095	0.05070211973161188
74	0.050879578009916944	0.30440197851382356	0.026174657235205744	0.03352539790196174	0.017750720411602357	0.05359301494005515	0.022620043449642434	0.03222975405610518	0.03199095949107466	0.013787465570531395	0.044143074892587	0.030143006537345765	0.023536277072107977	0.029942490581302633	0.042316821996946	0.08577086758995	0.07425285762004022	0.021250798458884827	0.027846266413823595	0.03384396925709285
75	0.018944901380002665	0.029943092883143056	0.09826199860105901	0.08325694539847568	0.029894422591202438	0.04888958844877205	0.025698621143289007	0.07345241822852108	0.024338435334755333	0.04657079018964051	0.0794866240488564	0.01919804860309813	0.14234048288811812	0.05996989592679511	0.004755283582000302	0.03733769424494924	0.03637270214420981	0.06281049616989227	0.06032465317520391	0.018152905018015884
76	0.1283256208973675	0.016005279610038718	0.011686468490312176	0.018371688337831427	0.0427126152431794	0.03709548599827994	0.026829659761110406	0.027247078223771003	0.00906277046129101	0.17402813248807966	0.03827450476104555	0.007630500528098371	0.12121972024839081	0.011463584193632517	0.025937788937016756	0.09131852635513531	0.004820533166181502	0.0203325020748523	0.027641454888105498	0.15999608533628024
77	0.04184452500207657	0.06151795506023823	0.014576172445542766	0.014667586355138804	0.08726646725782997	0.029157684933764198	0.06459243388849054	0.08324366810052936	0.020612776063253586	0.03477629343343606	0.08103727205389892	0.04006026971649602	0.027665484365878932	0.04963270466471205	0.03001463389067742	0.032794466465243206	0.04278402293916098	0.08402077423839364	0.08506607726901097	0.0746687318562278
78	0.0570422354529588	0.030792863422751015	0.06865532597755766	0.05885308752309078	0.020390733965548323	0.06622901620980445	0.026144071252310046	0.05130834457458672	0.047406923009707315	0.08544475170645287	0.0277178841448454	0.08129432613667828	0.07216479187572687	0.08151258389621799	0.042151035173986315	0.04478639649665032	0.014036218959600041	0.03865006717168867	0.01894789539352087	0.06647144765631728
79	0.07649918064113463	0.05208639928795749	0.010378595189554236	0.05456173746435295	0.053945568420395947	0.06677852543022668	0.057798758716759935	0.04529188547964392	0.013451429357090035	0.03152708733828316	0.04361226550369497	0.06609642312821191	0.03940163459225818	0.04728398069010437	0.028074269434056463	0.10774568025595631	0.08210103137515805	0.04413614032242739	0.04404007905454705	0.03518932831818632
80	0.08142139303371637	0.010398712989446827	0.034272797092359385	0.058479226996794094	0.04646294780928058	0.04159230688426584	0.032957524351703064	0.14268059122884277	0.03786695022202751	0.0365276781308361	0.07650951145461345	0.05019047751704008	0.0018314362098107364	0.017944858624513393	0.030782697259097862	0.07613669456946606	0.011427224270229934	0.0702082842914421	0.06754760297707707	0.0747610840874368
81	0.09006662792010323	0.011119413694802092	0.07800090370734374	0.08686583131683172	0.04342731944461454	0.05335775617241929	0.003661554925660558	0.06314631236402925	0.03304882332799884	0.041681746663816154	0.06521081672858907	0.0588186806592807	0.045160453893524556	0.06694659249273507	0.03349602942976468	0.039355008910011584	0.0385411092290996	0.06789760732238984	0.046844859679366566	0.033352552117619
82	0.040887839389480686	0.030778220737622722	0.041302668763716605	0.08546599309924034	0.07974102509755164	0.028092298998790996	0.0361558913434179	0.0605739512862634	0.02940425125044312	0.034850889494554824	0.08172815902356168	0.07383536999204693	0.028885190738827966	0.050507564328316906	0.06942321727530007	0.04490351447086815	0.05185257205650031	0.0312014799811578	0.0403894656861337	0.06002043698620429
83	0.1124584325779332	0.017035387193770294	0.13906510421927343	0.20397015198878243	0.01154741674364861	0.013630649390236109	0.006976100599985982	0.031799856480721214	0.03720853148685277	0.01945269894228333	0.04762177961187751	0.009226949601206721	0.030873428053460873	0.09702989973630897	0.007101130922072983	0.03897125416447188	0.06080712161860025	0.027109437161443827	0.023555736024939423	0.06455893348213021
84	0.04564504953837533	0.03117993951318329	0.005803755632414121	0.026481006666734364	0.011784003209037794	0.05500799439934603	0.060203060540286686	0.05749492020194607	0.045858842737178565	0.033232005271969685	0.035064616613043595	0.018987877413638755	0.015433815520679326	0.09033948659347817	0.04917149114094509	0.13481028186944616	0.05601230660757519	0.08321598531415764	0.02740796970662712	0.11686559150993701
85	0.03637847960549603	0.03555925441608672	0.06617582996759536	0.11119737117989835	0.055629157472620434	0.048923053171909994	0.044182200425336104	0.009127388978969338	0.05025352576181814	0.022729010733752192	0.09235875963185342	0.040491406141262655	0.0411241340031929	0.09753786916010497	0.04195890975002882	0.03588211538799225	0.0096128886251984	0.030392846418438608	0.08010573027206183	0.05038006889638351
86	0.045066065080336455	0.06168238050090022	0.010768084119828575	0.03319200581197642	0.026417415220021723	0.00915339381905979	0.06617884164622839	0.06949813384045833	0.006121789631611737	0.15612291692942853	0.12720550839742453	0.04977043130063986	0.005828785274794299	0.026255922043308705	0.0047245658759661495	0.024751756484635293	0.04133058860694775	0.18615353919712244	0.03221716366642027	0.017560712552890455
87	0.04460931705849109	0.08149911345280152	0.03180916177913851	0.04749328452108789	0.036414662021930104	0.010438157706130652	0.13779040518387417	0.026502468983870098	0.02659628060228227	0.026322898372187372	0.05007927678066497	0.06499187897458954	0.08759381524493053	0.05180271118565446	0.03633424978189951	0.03931572601539984	0.039702599197208054	0.025144461496684204	0.06018256632350251	0.07537696531767271
88	0.07464003151895714	0.0637804722653142	0.033857974200514306	0.005956907225608792	0.03686993779641856	0.09813532635771706	0.05530443684750421	0.007777565310627056	0.045221483485072926	0.025756740595469257	0.05285808883701715	0.06889198639899796	0.005039608980647158	0.048834729812637125	0.11156093804324001	0.0775163152912548	0.035012950801214436	0.0077831416401846635	0.059174850321187196	0.086026514270416
89	0.08153609751495892	0.006000813988219033	0.019344406621921183	0.009197122423404735	0.060280453805472596	0.0066594703914913365	0.05837304894428464	0.22708692653543658	0.041221232218890444	0.05656508454602878	0.04968946166996484	0.013052798936707074	0.0071005706365715555	0.029672485176049604	0.006657752180896104	0.008507016151614871	0.018612213021041178	0.13537068383856268	0.02675712146559142	0.13831523993289244
90	0.08143835894993427	0.01806542603521595	0.01917980000275996	0.0798942760395324	0.05377387904155104	0.018219377063790967	0.0777906666796648	0.07666291564619654	0.03814302995473419	0.005251881080322131	0.07566246205107577	0.06493435179670189	0.008272242460396467	0.010711936941769688	0.09167365952546233	0.014830128600115247	0.046798562077858034	0.09466519958299668	0.025148318098954958	0.09888352837096666
91	0.1501953454086408	0.01904623658655821	0.025289282936840504	0.07489040904930339	0.010353898146432443	0.03886600670991818	0.034416250702462785	0.02061088172515637	0.004281381772121128	0.11102950547931548	0.044047937909337725	0.03784645771239047	0.013835654087018295	0.029325671978122914	0.005060106516595396	0.09546724009933993	0.12116376236491158	0.07143796732050693	0.028012364067767203	0.06482363942726026
92	0.0919354276508317	0.044568510723708786	0.06411483164802743	0.0687125118174549	0.033117319531960246	0.025826955141124916	0.03642351541708739	0.052007495689602834	0.021483122049807495	0.042935375223545166	0.05425325778696622	0.07115301862039966	0.013494258086935391	0.04782802055781736	0.020596867472334628	0.04211263951475386	0.05052689098195337	0.10406375537471095	0.017377847921618714	0.09746837878935902
93	0.012601744179826804	0.021754877235961888	0.01768299114590672	0.045850839992571446	0.25681657856474394	0.017265737445454156	0.022044119685264364	0.040493337757795574	0.022253682514418057	0.03914542007926031	0.16635928066051242	0.022328895854092114	0.014700943703875919	0.018249505208962433	0.019660578442923928	0.08525447373978416	0.011992136657051504	0.012208949857058648	0.09820073768160109	0.05513516959293452
94	0.06699420934410324	0.013881939658835626	0.1209395918581235	0.10519389230777929	0.08205683403587187	0.04112171222815351	0.04643071882250517	0.016192151248373317	0.014245324582366914	0.0159796403262819	0.038855605393546704	0.09967590747428942	0.0033274791128266143	0.08668086995967171	0.04195807453415308	0.06818868644924046	0.06686746936514075	0.0061524987232262195	0.019086306106356254	0.0461710884691544
95	0.10140199712610083	0.06535594306670924	0.011470761058120229	0.08741792168923591	0.015621975298758809	0.07573267564567902	0.006520890431449507	0.11497371019268987	0.029257747642101317	0.11786585507291643	0.11049469227079253	0.0049574111613825715	0.05044934375706805	0.007467325658969119	0.00483164423772333	0.030915742304322407	0.04802630280682185	0.09164564365073506	0.007238934602937735	0.018353482325486198
96	0.02270063507263232	0.023489272575416213	0.01563676815468307	0.012296014944525925	0.10941527793862164	0.0741790099398274	0.04977239106114898	0.006783811889786989	0.012018971229887463	0.00799668374400465	0.06877301992459398	0.0981507111193855	0.03987001301585109	0.01625434525634489	0.016627058316685605	0.04461020615354446	0.012206299125035161	0.01285421111055854	0.22651626404367944	0.1298490353837867
97	0.04279386133334593	0.01734022901776017	0.11874159251509697	0.059088375542655856	0.03642460432209009	0.04839426121181042	0.02349615402538257	0.017182772231067164	0.04857734951286705	0.02201314818666964	0.09046605530622308	0.03669545967464504	0.006919948820442051	0.12588405684047538	0.02168572019129382	0.0701366656453681	0.08151562414279277	0.019039491339183947	0.015675354776517717	0.09792927536431222
98	0.08639709710955107	0.011817457907901287	0.06973739010412697	0.06852491823946086	0.018078630025317927	0.0586290519245875	0.08883114868729168	0.02052525096247865	0.014592143079082572	0.07941753831049739	0.0211669743376534	0.15203303167097237	0.006840272671125986	0.0941799699540594	0.005705157681522514	0.06761922331649006	0.06624611418108822	0.014884977409399388	0.02082750381431033	0.033946148613082434
99	0.03859566770479649	0.06368409002537927	0.02243132925045308	0.1255416562489843	0.06481539406097776	0.026737213133112926	0.09246585938695885	0.03389651074755718	0.04595654336012121	0.03825256157328158	0.01101815755152622	0.05277490278511258	0.040036850257396	0.02394278099798702	0.04447810873728111	0.05560352289390482	0.06409132461300666	0.002604824119786031	0.10880020586223099	0.044272496690145866
100	0.010719682879499093	0.015543434528076303	0.017101051677741272	0.06628341910804457	0.11690382432676752	0.009916890310210254	0.014767990388211851	0.1479985494409933	0.015103368597190282	0.12555001685697625	0.28352598686666697	0.012432839198702741	0.009154238001757358	0.022551014987775463	0.013038246062599882	0.02752225947189171	0.010562206239033013	0.0349286546272847	0.029274483038834977	0.017121843391742428
101	0.1141771972838925	0.06664412913608331	0.09976105926526747	0.06845804709332176	0.01096381961053253	0.04481037885670731	0.03311838690969025	0.2149237114364322	0.009570772791809224	0.018731596864193848	0.015457295740159114	0.021565817837336795	0.050345469919709646	0.009632788207383027	0.003932051288853706	0.014247375783349005	0.005650433179998295	0.16583213450787804	0.021851883861641306	0.010325650425760655
102	0.012349021192549298	0.007865822881880594	0.10088019989886148	0.07216283889848171	0.11363250299949072	0.017968477895376877	0.049781271563964107	0.05098080475466922	0.012596172551325384	0.0349660804166449	0.02687529687750287	0.08598871950720002	0.04012691031625797	0.044065589551665084	0.0467357288177922	0.03739713950531912	0.07332049872074561	0.03656442445267411	0.07859198052524465	0.057150518672354086
103	0.07484150922803423	0.009993626048780933	0.04789611512873189	0.14749435684202294	0.07281718054410868	0.027089750162774658	0.041033416898465985	0.033488893206233716	0.045500565915820336	0.04924546237002821	0.10953611958858599	0.03967735131036453	0.008642224300552509	0.10780637190613183	0.012589323997951424	0.06994085874691455	0.03268370079050957	0.025849830876862802	0.014145379695132403	0.029727962441992814
104	0.05671879571606487	0.010460230047058858	0.01079003849910114	0.011218639557852376	0.06323663824827974	0.011299594379697178	0.03939004376072907	0.14910677199009975	0.024511113898182158	0.21972145043934466	0.13074119034715972	0.017068820092651416	0.005343036647463254	0.00902346225034029	0.003595356678734062	0.0045355540258469945	0.09383924618921914	0.057194945284184305	0.024729656244255972	0.057475415703734996
105	0.0839436626720293	0.026890449604641542	0.02385459190291956	0.013102190625505187	0.045978138855237945	0.04174077233902382	0.113663999804893	0.01811065284149681	0.07101520712952397	0.0887067713573305	0.04909075516426849	0.09476229931708614	0.0025198038248433812	0.09170213041461395	0.07791049106574752	0.03528181851362029	0.03632338585786801	0.007879189168230421	0.057027621616854526	0.02049606792426564
106	0.05417250035800346	0.03291083929714406	0.06439114023225996	0.09960305742346284	0.059836912449175134	0.05820827050243912	0.01658219273681202	0.061097659563975164	0.04090405907854133	0.08100157277771941	0.07695557755107602	0.03443059087280897	0.004010025381041446	0.03799254278109633	0.015620661887648506	0.06999143851473162	0.06426339066001016	0.06589859517766232	0.04503346663792773	0.0170955061164644
107	0.0340865538416408	0.01467205286722355	0.3147856014037822	0.06109135935358562	0.010736216890062126	0.018425321077610187	0.02336449177192886	0.03298888506904928	0.011684051101081946	0.042730108075282554	0.031898046728075044	0.0655511914669199	0.04317657540269438	0.015217886753994122	0.006106716228016191	0.057298130968879944	0.15738589968913938	0.017965267811815407	0.0216708557065838	0.01916478779263468
108	0.09228062701137531	0.05396504570005186	0.006823094945889271	0.0262520798206073	0.015712874197273994	0.006932338972717997	0.041055287296843435	0.16107430926813207	0.030677793201525954	0.06407813078521786	0.08874383185202388	0.02898609331511925	0.016931204975927098	0.028791784017651225	0.030490082966501353	0.08130131543020692	0.09858618891719739	0.07850705177951568	0.023177657085646886	0.02563320846057523
109	0.01685507523103635	0.029428405672199797	0.04006306527067852	0.10981666765866774	0.036728149170709795	0.02507687703519596	0.03614900218103539	0.05900596928456314	0.012748241573803346	0.09695948895931808	0.08550624375896847	0.08903253587097583	0.030062083541279844	0.1103710243844346	0.03280932398715741	0.03863758816792632	0.035289116783746854	0.07992567103219402	0.006325217745806582	0.029210252690301957
110	0.048936345469177835	0.015387248866478074	0.043159959957893165	0.07852985236669713	0.06260699620497928	0.0485384609789685	0.0861556208574782	0.025672783560030905	0.04727837473364869	0.034859569420001	0.0495796802987143	0.036450398384124456	0.002943745321754058	0.06435815097946533	0.06347224410023493	0.06654805954115627	0.056386751536413204	0.05063748881300465	0.07563265637515083	0.04286561223462919
111	0.042417445934261104	0.06866105634028258	0.02293060239350562	0.041466064726648745	0.010530890328919146	0.016538511905052972	0.08450486647132449	0.12855098724314787	0.00914779855630584	0.16842374715293162	0.055216744030585595	0.016915108215494155	0.01713155085709061	0.07339172451372968	0.013073741053044319	0.006592630605590208	0.07619180315127312	0.12002728734708266	0.017428847694400548	0.010858591479329098
112	0.061518639047502405	0.027165832843450324	0.010984971504709617	0.01845988159380378	0.13045344451311777	0.03285445223858828	0.03676814030850885	0.03401998350326323	0.013055020794495482	0.013228355826991577	0.18174911149028958	0.03380644467936976	0.004115571616011605	0.08076575424891949	0.002542217830000449	0.049912492634943594	0.04767521878640114	0.0757432162506862	0.06705257849880152	0.07812867179014533
113	0.08526970794022	0.004335956978210274	0.06526918705667743	0.13421261971299694	0.04157668031369309	0.10753560909401479	0.07855971941202279	0.0061367615887287326	0.012193573358423086	0.034974404956268766	0.09345017659098917	0.005310974859712391	0.0018442227324833454	0.03271027101275533	0.015497471029124512	0.10530542738200618	0.13690333248868014	0.0038659211205407757	0.020972629027708193	0.014075353344744036
114	0.08918757341181863	0.06408701810775526	0.06812087983176297	0.17490799375492777	0.025206650733548792	0.0413723209469472	0.04256603835532301	0.026069027831568684	0.03213007860331342	0.021355209529790396	0.06069196191155203	0.061200117217418595	0.0011030893247645458	0.0651377246044787	0.034635059447206254	0.022256918594955117	0.029208030967739166	0.036024896884256294	0.01701722688868148	0.08772218305219169
115	0.1803172945399588	0.00792919929817137	0.013848305263240325	0.0060613322739836	0.052832250016266825	0.014476635653548484	0.04764787820595189	0.025355296665207343	0.008231643159345823	0.030105975463521024	0.26372769765536686	0.008909324762251881	0.0038028373032841928	0.004359472716873006	0.06654480162175172	0.08987035843632604	0.033465654663759094	0.04096589143292289	0.02752666247889772	0.07402148838937106
116	0.06420813343117411	0.016284579576380524	0.015395565418416345	0.011401366962505793	0.06397868590347539	0.016400987141325183	0.012926503951777937	0.04746907344773905	0.02709040769784192	0.2557593513788456	0.012678013383951131	0.07045482678029752	0.008474645302814356	0.06843856297191035	0.01713749252179324	0.03904487608568586	0.12170036842299355	0.07010938410941378	0.01164686429400394	0.04940031121765446
117	0.07696286874356711	0.022874918709408342	0.10317527502286884	0.10850814122852676	0.0395199512435657	0.1033069053546494	0.0412912791463759	0.02213533474891596	0.05387636669398215	0.05539386738766515	0.027421323557725846	0.025342225587201204	0.0033009299541524933	0.0359699521951536	0.047230174268934194	0.07197770619123617	0.050937256098443046	0.027867914522591263	0.024400653328501738	0.058506956016535175
118	0.07026485852338919	0.01781168710556562	0.016106059915826927	0.05419109570940109	0.06554510758072193	0.028543961712218555	0.006107051267920226	0.0731106539321275	0.0039937355862743615	0.008823515356700451	0.04049321986139787	0.011609413965788412	0.08814281228842956	0.14731793055114292	0.008910296683730255	0.1210011633109618	0.05407174319215938	0.07744256127183154	0.026493058737716586	0.08002007344669583
119	0.1607839554406499	0.1517111871974616	0.02841439485228874	0.053700581688248726	0.0076704007228498025	0.008746676859157684	0.06929834005925954	0.023518978805572084	0.02757815528469174	0.017976249037452534	0.02801787008527471	0.025062512046648205	0.006463671111674651	0.10753787248708972	0.0631702479275791	0.04988386304191021	0.01540356873265817	0.046393030531391266	0.0702379130466096	0.03843053104153197
120	0.08124201031130242	0.04203692502208145	0.04236103865382882	0.07208365830949891	0.024127627530470687	0.05597838206435653	0.012620003600994942	0.03219369456493239	0.04462401262980153	0.12416986345121934	0.06475603150566665	0.008996775945543592	0.0072798401720602784	0.08401641929085184	0.033505787484405025	0.02492727815036372	0.08736503656269369	0.13325527535328777	0.01085916606468594	0.013601173331954488
121	0.04016590160495243	0.13889019703560843	0.014887944446512117	0.06177240227401204	0.00931351262539659	0.035216147755957834	0.02834465151058646	0.044072890206533405	0.08505711692414326	0.019747354900445595	0.006931435825414772	0.09602641813124967	0.051187135040777924	0.06194324163960956	0.03386013289710682	0.12508339382958208	0.03246926274658341	0.09531387638114115	0.0046293042181483	0.015087680006238145
122	0.026999341776337848	0.016068429679673042	0.020740483754574462	0.017107535260815064	0.029101007641559897	0.03788953691255126	0.01438689790979341	0.024509544216272154	0.01392563047374926	0.49701864552260205	0.03022942234655015	0.015577488081369535	0.008064000276625904	0.018681431094366405	0.028975373453936006	0.008978787651450994	0.09847695707981245	0.039307557009236806	0.03749523406922339	0.01646669578949991
123	0.08821852024970431	0.02284113313394528	0.041261219781399475	0.08666100233933569	0.017524448987466083	0.055458005248355924	0.04047810913796479	0.0255135921620079	0.061351014369850285	0.05065011416500807	0.03338541406764656	0.02036641927402124	0.016787837196324706	0.004698924923171868	0.03949113895846827	0.11196631630716868	0.10676183231987804	0.01880021649037115	0.08703056801604422	0.07075417287186744
124	0.02694742582697698	0.03366451372323715	0.0827801538279079	0.12059639008943343	0.015060880529718502	0.07286393950716423	0.032333734075356106	0.051268094247766904	0.006660737420251506	0.03698277158215618	0.01210621722116338	0.06295323869865328	0.07315192532058191	0.08476451838989578	0.047507430628495446	0.08992513250577372	0.060221262071999876	0.06839815287291663	0.017209152866690884	0.004604328593860199
125	0.0605975911871932	0.019232477981448233	0.07369519922414151	0.015546526402819361	0.027751028199506447	0.0099104378657506	0.07511976423328998	0.07924133930874105	0.0670890562184147	0.3701211255104785	0.020427782075526455	0.012945049337701306	0.007494276803149978	0.017764198628911328	0.005729396512664204	0.03694740759212387	0.028819707093823706	0.014355369941275979	0.027002227859701623	0.03021003802333807
126	0.012279271794067126	0.4732281314589684	0.013232799087801818	0.016330423577594524	0.06313818013002934	0.029268159090492407	0.03673403705691633	0.031132305901594513	0.04206652645085792	0.007276546299808574	0.023061269272181703	0.025959668802220785	0.04134266902301065	0.012441989269655507	0.05071020497296564	0.020470073809548472	0.009865381876174568	0.00996332536081151	0.04670488066931724	0.03479415609598286
127	0.049429037129788356	0.09558724905768576	0.04108436210743447	0.06013376498667719	0.03520219321603999	0.012071782496626817	0.02639938174382055	0.01704516033556493	0.03458677399883395	0.04353320383238218	0.02113515473289757	0.016332221497740728	0.01665539913661789	0.01244871294196399	0.07118821913714539	0.012157960246563865	0.13640799858770497	0.24569934081049705	0.04027424995319993	0.012627834050814433
128	0.02979949485527479	0.016311191274238798	0.018420130171795505	0.022219043636420136	0.03933886574436472	0.04440698433506149	0.07672730965828987	0.02439025449339534	0.03339924448171935	0.008970320956771029	0.03206870449787377	0.0396170265677479	0.06922038941496651	0.030151519177439513	0.0840765626360851	0.04948037793720822	0.2670548233061703	0.057706720469017966	0.038583041094516136	0.01805799529164355
129	0.014336375002758	0.0192723584887484	0.019737958293814306	0.02361192999695308	0.1754562724717033	0.015346252520301109	0.010877947332401982	0.04490153698385525	0.01702100330969424	0.2300857381050625	0.09690471661020757	0.0725037150702996	0.01861086606754974	0.10293053504107251	0.010166258583720545	0.007720371023863494	0.03408810921740816	0.0242914403924807	0.022701932649926256	0.03943468283817919
130	0.04133800489068729	0.03582974979076691	0.015281885071445893	0.04654118411542147	0.07175110459829807	0.02665048980713604	0.0659485991299861	0.0364848582665569	0.045450690725353286	0.05423231618489243	0.09791038950198698	0.08137057794603351	0.009826720500790594	0.06422200194390588	0.07482049794183797	0.08635230802763602	0.021340695862074023	0.05162086850627312	0.05024734439505872	0.02277971279385879
131	0.02137179170562903	0.4037818418073704	0.02457902171565645	0.07266468371824573	0.04313458435519971	0.025565166335680588	0.026108584875048094	0.02183083755203947	0.02448345525992828	0.012898665117823999	0.03979777658098578	0.028872630734263556	0.026968524496149383	0.026202548201445235	0.02145171549401766	0.047620647168720394	0.020120764998773428	0.031480273547066284	0.03431583357885462	0.046750652757101864
132	0.0761639632455439	0.04736716572279931	0.04619329989637746	0.030175619985695543	0.06904864076138578	0.02892241226254929	0.040464403980303196	0.027574757799462755	0.061035911264977254	0.11990575813030616	0.01654974334183516	0.047503666378527966	0.011606033824542781	0.028244547537256484	0.06385229140109265	0.021072548595082154	0.06859090255512727	0.04956199198655745	0.03348359108645642	0.11268275024412101
133	0.08044841305806631	0.07005117893412044	0.010135513861541032	0.04170232107208539	0.01843412540623086	0.1198534357774552	0.02830499096426271	0.05072082241403129	0.0605954470769736	0.0488302665145326	0.06554673266909061	0.050634067960557	0.05133154404588386	0.04662641259907721	0.015437177309617602	0.062428497562774604	0.11372467699783237	0.022600764068497804	0.0338714888451428	0.00872212286222669
134	0.02605387967828388	0.03808039414397002	0.0440959063404744	0.026492762865296355	0.04323695894951421	0.015910750283665964	0.015481440312487684	0.17322418827682104	0.03038684811497373	0.09717048029148295	0.028383563589427552	0.010432185938797833	0.20146951535873087	0.017410216002205145	0.03545982674410872	0.008638996973818862	0.031590063282549284	0.11240158161565122	0.021810361383733278	0.022270079854007013
135	0.07276130261922603	0.059149786402114546	0.04016289180392053	0.01226149665414587	0.104372221153502	0.054610567410849	0.018518858429158076	0.06902017768172232	0.049665180024312756	0.05352481522185641	0.036036481182847205	0.05612027137770234	0.0462182423188061	0.07205113218860246	0.05358289501293569	0.02423294484040417	0.031326532060785596	0.03458976639840099	0.0857785860542117	0.026015851164496222
136	0.013104764685307939	0.01816112645863507	0.04725659049197956	0.04646227840836967	0.05770279203639937	0.07292577108350513	0.10432666771094337	0.05318316779552379	0.05315052896246446	0.01894457712421885	0.08672418316730818	0.05103239260763896	0.009340331828230724	0.04928243741104613	0.06814926928960564	0.023863879724760746	0.05209826089489301	0.058054596029459796	0.05257322905576755	0.06366315523394205
137	0.03390859832769015	0.07818019122624173	0.04986700207422775	0.03421634654316896	0.08664439658514927	0.032784073555727426	0.027515435957550204	0.058667399317852184	0.142473610696259	0.041832701093496134	0.04338365691954941	0.04753299806030012	0.02017614909192139	0.07382586410345789	0.06322199354920822	0.034551420390553	0.007832119785057	0.022333497852440654	0.04594961848726699	0.055102926382882514
138	0.12767864855494052	0.046975139177871154	0.018881573360352934	0.03546931378189664	0.03865985077426047	0.06473826515450395	0.10336649767098302	0.056559743767291434	0.03800343841606727	0.02009483975965726	0.08460930987805439	0.03750400771349265	0.029659686528224243	0.0717233949584303	0.04218276344529092	0.04114177664077079	0.02555382364910287	0.06912698674282158	0.022797523902709116	0.025273416123278464
139	0.03804147170764592	0.024750423343331242	0.06088235691196838	0.03917820191937841	0.039633757427011064	0.06381588775097291	0.043267504959987185	0.07581867001640177	0.05786744150072508	0.06762093400601225	0.0487544154254266	0.04717848544881989	0.020374842563625904	0.03353881356952506	0.023928389385046028	0.0365394059243519	0.09801248559946746	0.09929321051146361	0.04545716109874942	0.0360461409300899
140	0.10531883047047036	0.029928829742957897	0.049153060336568646	0.0404431870714826	0.04348193544220708	0.05740299348594443	0.009103710971919853	0.027103695524990985	0.07806580388159261	0.04544078216784431	0.04614418715165832	0.04593484480623092	0.024310052708050863	0.07564269502043384	0.03272340041502884	0.056109147869661744	0.06194087116375556	0.06342957469492876	0.04030166810764598	0.06802072896662636
141	0.13056027037059884	0.01864325117635397	0.04330617192747363	0.05464385669259832	0.047469931612271386	0.09238225787051754	0.0297490191389242	0.04187298378106124	0.09701167955879672	0.03262991488340934	0.009257620798178033	0.03130423408465195	0.03759327748731696	0.06048866530757048	0.05128173845818117	0.0821376418889198	0.04670535484585571	0.027890728482196828	0.03413325213190208	0.030938149503221768
142	0.05762453378503492	0.052506506096474836	0.014132492111225775	0.03661643563006742	0.03278160842347016	0.08771738639510045	0.02857690182302749	0.056978176692332225	0.021691331359793047	0.020200302385983082	0.16490272810286033	0.04586637264982121	0.05613204135086197	0.045844907210356146	0.033242280675669006	0.038177434749102034	0.06827149110635933	0.06816081837549752	0.024812950103923953	0.0457633009730391
151	0.06836269133038125	0.06581823837326242	0.09231043971941226	0.034836599547502164	0.02284989430092537	0.02295620298217859	0.04574978545650044	0.05580779408116141	0.05060920507807615	0.0491801812400918	0.05117203883726188	0.015629040395584742	0.014149818342212732	0.03515606495716419	0.11083563561496146	0.022076006039341196	0.03803901549795142	0.11713312266225516	0.06885975048852125	0.01846847505525412
152	0.036937284215546956	0.02273353878127481	0.041547137418682795	0.026473270231616976	0.038743786539560995	0.1012608307988189	0.026308700548554678	0.05180309806741531	0.07815162459314433	0.03817010767871488	0.016579023560796182	0.07712767167637462	0.04530010588510492	0.04862696816759335	0.09685618966681721	0.07788388868629802	0.0324464594208352	0.037972049737193994	0.03977863182226299	0.0652996325033929
153	0.09930300876828979	0.00949727852481311	0.059604811461898416	0.1208570449060312	0.014796467803211871	0.017392409062265333	0.08013490970329998	0.08018688387779742	0.027298018872177254	0.10731416247977027	0.03139466736117021	0.010305853690025547	0.013544958985610612	0.09899823074148763	0.015394968035784919	0.04367463218343328	0.045358368950004745	0.04845763090800948	0.019275073086971423	0.057210620597947535
154	0.04422603633676169	0.02993380094674094	0.024679273976892246	0.016232830096754223	0.08580603236547642	0.008947335177013651	0.052903779577538126	0.10462147194866622	0.023356024157150174	0.15067319354842665	0.1247323185754493	0.08563111701158614	0.009225980901490209	0.010243898770505301	0.017413966188884328	0.04340516716381069	0.02163906337705683	0.07086764327582161	0.01465801148545928	0.060803055118515976
155	0.02107762962728074	0.025072755219706106	0.011363843659546369	0.056680020040866794	0.06815198471364693	0.005355922598148558	0.10981831507499755	0.02086345071860898	0.087634531209633	0.07314746682081477	0.062154706134132175	0.058893405053611084	0.004834841924686555	0.08430294031347436	0.05882774258111499	0.03949539570131789	0.06229255001606286	0.023717359719896268	0.048149243804799575	0.07816589506765442
156	0.074590380554136	0.030526842753627045	0.020065125299889474	0.025271157419392974	0.017298221336849946	0.011635562952115468	0.013201026975432975	0.030462276173516187	0.08145015295542311	0.02836990882592511	0.028537259081443108	0.35291112899148114	0.0074255824173354084	0.10870063034751955	0.06402171186316724	0.027024987924867093	0.014948879196452918	0.02046273779764025	0.0228224957775783	0.020273931356206674
157	0.01346889856855122	0.3919122401812934	0.04375564475907272	0.021040952945255167	0.020465278966932392	0.014868951908169652	0.02880001188595087	0.018353360183160215	0.018643493587816515	0.050131900077365864	0.030049496325548233	0.023250538952090612	0.015128706725224096	0.0708084013768335	0.03626243018944848	0.052252265703896204	0.016530870166709347	0.03676965669142147	0.04246964562553833	0.05503725517972173
158	0.025007885316163794	0.05080442027600632	0.06617394297693852	0.021755862387045476	0.09642119655336231	0.012370803475511713	0.020671318092119313	0.013924602100044694	0.02315320304007347	0.008216741698587847	0.027578797577835667	0.040326383068682026	0.027957865721100324	0.017515359153624104	0.009783486986842548	0.27783752633822256	0.16946712552946774	0.01762347206347126	0.04522197583496822	0.02818803180993207
159	0.03650547154285881	0.02068940010091233	0.02067163133700684	0.04267342217822548	0.24720798593597307	0.01559385896019028	0.015697697959436978	0.036807736129538964	0.02541422592041704	0.051945970136283555	0.030902948917847176	0.01769547086524586	0.009310090565104718	0.02177677286938742	0.0312077388591969	0.011966742138904645	0.011307213602644067	0.035802754073984755	0.11302099504981429	0.2038018728570268
160	0.02010119507935455	0.013742260003663588	0.03238305459855677	0.06985256589317232	0.13841949721212826	0.004753228756327256	0.07311225632565414	0.04872087668946966	0.02938725875015555	0.030189828223121405	0.16043229543172807	0.0740982828714364	0.0038877968479742258	0.013624381512621932	0.047491748837535055	0.05674511399334077	0.033300000712416164	0.0324461956064539	0.038890737967954496	0.07842142468693546
161	0.1358634548641227	0.05433353470418371	0.010424079673078915	0.036151432897046545	0.013926096608797638	0.025428866784856213	0.007799304113363893	0.0648892246992063	0.0476421927548128	0.05944714872738068	0.09886745041293742	0.03010865826182754	0.024956732011731403	0.022470862040532207	0.01795482968274665	0.08346828021868742	0.10305059110096886	0.1246823185151897	0.012341721759871378	0.026193220168658007
162	0.009800512256824241	0.026121154483114934	0.035113397263985685	0.09610117554685148	0.015191024386012015	0.016182083206447786	0.09073683684164749	0.03951857789095544	0.134668459438172	0.020018971502236006	0.04784814191873186	0.046740140942999095	0.08413381075261261	0.07013879556125747	0.06682695511152904	0.05273729407861026	0.07179467988169823	0.013103870969984768	0.029329490212842882	0.0338946277534867
163	0.12683534119048254	0.05125039263934308	0.018842746680362843	0.021638519941835917	0.014805589421384656	0.09832043782080464	0.017480646955808532	0.03250547786528826	0.0565749223590538	0.045628117802534826	0.1015717679650872	0.018037927384602817	0.02608140355793571	0.03229059854210116	0.01781806172912586	0.07089071027678853	0.17258203125064345	0.015390000040759595	0.027876464505291302	0.03357884207076524
164	0.029396065435605054	0.04062629482621079	0.0209143599839354	0.08395829681483555	0.09282091965965106	0.06292780553320866	0.08220105645528387	0.11527416914477201	0.03366903545095019	0.022771939852756995	0.08235335426878954	0.010476973717301757	0.005984881140678836	0.026951311545384216	0.028153181518476237	0.010137320071513559	0.016029188918025593	0.024417368770186534	0.04316343470902899	0.16777304218340514
165	0.020348099048998956	0.0614808168841515	0.029293498088062694	0.0212104355684618	0.028875495389905928	0.030484725428801023	0.024401609909966822	0.07125846698406597	0.028665381959564563	0.3160996282489822	0.031032137792373807	0.01955280927360635	0.02420765602342001	0.02911714368359766	0.047085190167572975	0.028395198762703643	0.06262305698522669	0.03683137922517978	0.02827025263782646	0.060767017937531136
166	0.051940311279412184	0.03758464666052292	0.0092513214106007	0.033267829906590184	0.035137824564912885	0.03472359726361067	0.05732120685179809	0.04094539117260398	0.0455126202239872	0.06918511920758844	0.06051138706571642	0.02585832570251029	0.00549589200583205	0.08401204871293902	0.035988301905864196	0.03238089945112903	0.016580131583662127	0.10435589197641662	0.10177885904961402	0.11816839400468898
167	0.016901176881305175	0.029287464163723735	0.37971984171194206	0.04024467962811211	0.022373891661237343	0.033346827349086644	0.01607083336827868	0.0138795888200321	0.02559765781932689	0.027465821962020992	0.04048153630360503	0.06480035511806535	0.06027912585804896	0.028980444740120334	0.022934404363713235	0.04308796682377903	0.019064549389606236	0.0645060641981139	0.028315858619064882	0.022661911220817354
168	0.02779521852230263	0.019872110233210828	0.019817336182211716	0.01777581390276109	0.020908607006649805	0.010319903719027896	0.023498187145673963	0.06290254799399622	0.2246574106902799	0.09944336045694203	0.052290045063833064	0.01787998428325738	0.009605984270248932	0.03701433542194667	0.1342807445707408	0.012283914823092757	0.022080115761377802	0.1484883089223634	0.018942124523136022	0.020143946506947123
169	0.03875592035591325	0.01961041119887969	0.0642497210748201	0.10857857585124557	0.028611298631999876	0.014042671075896095	0.02809241294206443	0.05448554493026439	0.03291752732894102	0.05188668878823887	0.0745721935174374	0.06295746922770126	0.01187334703873885	0.04104684347857097	0.010332568135707874	0.08856468343018273	0.06591647306711897	0.029486132626539648	0.09284455501054903	0.08117496228919001
170	0.015012417833983079	0.04020703725212347	0.026852834705002857	0.035216477808752436	0.033553417280071426	0.024661378371067594	0.028646767522318352	0.0766067295931389	0.07219110111226344	0.029580120560837787	0.028321362452172434	0.015293001656079616	0.01815617870560632	0.22487834175125526	0.10854159339353098	0.025717907760385225	0.04810080474653973	0.0918837436795254	0.035055347872982624	0.021523435942363067
171	0.04121241364194085	0.015578489687679163	0.010283518522377594	0.04296993546433789	0.04158471906577813	0.02826838230150142	0.03622162532481929	0.08672521734708852	0.04458720842571633	0.0995028439058861	0.08450643812787768	0.06170094498096974	0.014544603344460949	0.042061553576743155	0.04148789248303169	0.04759166784567608	0.0710479186662879	0.04895422787195738	0.10286029057074376	0.038310108845126326
172	0.0546816089024561	0.0761851067409948	0.020966959621012103	0.018535744678100204	0.03301991030168083	0.03198672082209195	0.032733245184311616	0.05164878095580932	0.015756277852256088	0.02249624689992733	0.050009636033299734	0.03401955591318572	0.007774134795712004	0.11876726763503245	0.042794883295028736	0.03198481080823948	0.036318963411650244	0.15943847164010447	0.032712582409458034	0.12816909209964875
173	0.053441006378349094	0.053331939296762984	0.02669218733020366	0.008380847801879438	0.02590733458616968	0.014136581671893043	0.07532367356732309	0.013027311910931552	0.005508469545277936	0.018360571242535	0.025568210315668704	0.08609402220152415	0.007446831035407927	0.07091443413089532	0.14633143780215338	0.047112525387173386	0.06215147454105192	0.08453860733361844	0.08114816291551992	0.09458437100566136
174	0.1506914013099712	0.10606128756896069	0.013644291641247301	0.021680169244998618	0.02828584988536484	0.02501277921165091	0.07953411552053355	0.020759092928240228	0.020270062272608223	0.022341755791086673	0.024471471201948532	0.06641774131926462	0.029846050234002268	0.01562826847432798	0.011038858024243715	0.1955157051676647	0.04127303206743449	0.05246866393732954	0.041902166973369286	0.03315723722575267
175	0.016036537549673983	0.02616515281260276	0.024415681120764633	0.0321247093555709	0.03967776570365121	0.02755975128789419	0.0465062928245711	0.1679456142048053	0.03583946369363758	0.15006934569969402	0.053993566823697936	0.03589310098701467	0.02326578594861505	0.068063521145514	0.009341469346751336	0.025860211602523192	0.07077279646270135	0.025061690618437556	0.03831246277489178	0.08309508003698743
176	0.03045301983347245	0.048312349226066864	0.03686788479723125	0.036993607909030474	0.26680727460724724	0.06227520507605497	0.03234372926875655	0.04054477522238176	0.05396253736147121	0.04610024377236101	0.04018021695068374	0.02581341340432802	0.022645555417554357	0.022186266340797834	0.01451077385201537	0.03821906171566014	0.01983720023421459	0.034858721680139204	0.08944222770718081	0.03764593562335212
177	0.01788400643146659	0.04837771656872071	0.07385810954167712	0.028091936040892607	0.03763785024871767	0.07379911729794235	0.03371515130293149	0.017909695952091905	0.08823095149664723	0.026433369015148537	0.025300001518389886	0.05695827144812961	0.009121683496487622	0.08143257492382827	0.01086246327152301	0.06372376294166648	0.06447607509540355	0.04918022884154489	0.028713907461957917	0.16429312710483254
178	0.09490888842259881	0.03129950740192792	0.012734331355809952	0.018434022289121218	0.08241417061764172	0.030855090751014603	0.07008129877852202	0.09059583002952551	0.04355593635451685	0.031069380411275653	0.02419725961144243	0.08800894114352421	0.02254819827614628	0.022512110225008798	0.07582832847030185	0.07198146960596727	0.09377337215758415	0.05498916390691674	0.03062456072595097	0.009588139465203026
179	0.09905350383707594	0.04879222377635873	0.018516356750403057	0.031292439365500996	0.06279979076902464	0.03820682962759698	0.02090179344084014	0.03853381392768034	0.030639517599997335	0.19006722808415363	0.049386346974888966	0.06701765025605827	0.024476064238548794	0.07212743446248791	0.013276915908656227	0.06494924687922485	0.011291710970793388	0.01923413618316734	0.037404507650757736	0.0620324892967847
180	0.02416798539624083	0.033666764868928716	0.2800851186501234	0.04525174620151414	0.030968813665974607	0.05184519185872591	0.043626769279389695	0.02916615123751628	0.044225514884080795	0.028355992560112623	0.04528239565660696	0.04529224089238233	0.022843047704776697	0.03156891692996316	0.033974163622911134	0.0202554781158149	0.038116302972565734	0.04417171463490095	0.04520600031194185	0.061929690555529285
181	0.04626480691311445	0.0431503740005473	0.021421811756843726	0.12187964966073998	0.03019053228415076	0.014882348828071556	0.018834482866645557	0.1407544818038979	0.020316916254087578	0.17794898648394988	0.03553606285906305	0.015920520864221577	0.01271622509101385	0.031000214498542226	0.01671549830111001	0.016995345094424356	0.03716607894550815	0.14953891581116183	0.025143617644296064	0.02362313003861019
182	0.041574153913240285	0.030574752838913012	0.10395895119466758	0.047159013958741475	0.020502538700666234	0.02549886141171067	0.02213272319646126	0.05923684047000478	0.06866926945210716	0.04966760545864298	0.04391590504367764	0.03434442605332745	0.012763376525540016	0.06170569869661789	0.030867464252955848	0.014206794539627077	0.07632575131643819	0.19498671846157958	0.048115397877777806	0.013793756637303048
183	0.06546541298475848	0.06303982931183169	0.019986302879606607	0.04751332202480524	0.05463304662088356	0.0648894777558334	0.017944245421758456	0.026786730328391843	0.040359560949861845	0.05315418647725173	0.049281365333073215	0.04887119348663609	0.06323562480142864	0.0773778630275027	0.01729351586065324	0.06709366457749773	0.10443247237047568	0.026737925971924335	0.049534381320851674	0.04236987849497389
184	0.042836994221777995	0.0529702007366317	0.036383409546156424	0.02641222790896731	0.03687890809205854	0.020853397217846615	0.02477985908856702	0.27248072635641685	0.0641347694443844	0.018370556419500375	0.09564393611880599	0.05459730305003781	0.02799939376136925	0.03306761726533111	0.018335995527278624	0.0254205235245591	0.019424753549829987	0.03297269264712337	0.041401828940864104	0.05503490658249348
184a	0.05160883109987138	0.05903594742144049	0.053191044973488054	0.03925755391529854	0.057101301794592406	0.06705706728404463	0.014411747957653154	0.03403827039590822	0.03498681337918569	0.03173579606587242	0.04698056010989848	0.09433040892622993	0.028003679883071588	0.049342176259336235	0.06850225091182162	0.07158502618968664	0.03799368279121356	0.04440451422212888	0.04514497886208964	0.07128834755716844
184b	0.12548799210039202	0.024076251612993683	0.054286846068549666	0.05713420122313039	0.047127045054269484	0.05852497052634784	0.11629373813450877	0.01755100482147223	0.012965960742315829	0.021342678046208423	0.07054780151134896	0.07712062294604853	0.05866582939893318	0.04062509773161658	0.008336371939576415	0.03554854866723866	0.04120333651689491	0.056307521212947936	0.0661235994068073	0.010730582338399183
184c	0.03901137861082168	0.09409454636378628	0.06261164410250683	0.026740740354679424	0.07903606217709461	0.030001686438137058	0.030340018960476046	0.004735760072909803	0.08895610316562379	0.023351466135707537	0.04584305157951374	0.05578345473883639	0.07690209296974101	0.050559989049018136	0.05956275177223183	0.055940103458398574	0.039984923746872264	0.008937147879279907	0.0774234715948728	0.05018360682949235
184d	0.030985432349051836	0.0257514039959794	0.11171442262150276	0.03314566220019611	0.04466637695833436	0.09326040859936656	0.0460114806934275	0.0557390371054272	0.06813297837266973	0.018882473823129596	0.04180769483661546	0.07594772778011045	0.01735068517859543	0.048206577353119714	0.09204217750399246	0.0740444118653103	0.009484951471540087	0.050703999380963934	0.03531254860328597	0.026809549307381143
184e	0.01792339318454941	0.05737863324411496	0.05765270404489142	0.09107568084121079	0.018544631952967135	0.06742595781164733	0.02784559825361251	0.014518092182744101	0.037831124539965746	0.04187847295726974	0.08076108283113573	0.05613831443044077	0.05750349619503012	0.05452933521177699	0.06760356008372732	0.02929547274777154	0.06118035077191011	0.09444586307914263	0.051615510769829724	0.014852724866261923
184f	0.06702360204958818	0.010289975301419181	0.06129717325182118	0.03250718747536795	0.011519899582476659	0.08251793903462833	0.0559804499712694	0.023874852519287226	0.05327977141169708	0.0834486582249433	0.060308987367182806	0.05434144731014908	0.01727631481726377	0.04017401186471785	0.054979012709689606	0.05860574239868995	0.1476838393335733	0.009143539414793048	0.06451664913031137	0.01123094683113074
184g	0.1055948702967817	0.017442635811886684	0.028091618119596956	0.09784164845008664	0.05592639061212362	0.052685056389733066	0.03637279463020506	0.028348971587693814	0.019942879444639416	0.051725335067459285	0.040427375502767	0.05439069669999652	0.03621788738532533	0.055773342589944534	0.06383306310497328	0.07717517588490129	0.04667812158308076	0.08874951668841806	0.028350834613184606	0.01443178553720237
184h	0.04536277957028844	0.0489966587328413	0.023076339980234537	0.011731233654575709	0.08378653137745928	0.04924667246275909	0.014789666152272698	0.039460218079830925	0.048633867193996996	0.07444870169144135	0.061734410666264054	0.06871379259599912	0.04764707480077396	0.060162382241332135	0.026580172465943717	0.06533283137877643	0.07847985325199987	0.036825131448984624	0.032853261660582396	0.08213842059364329
185	0.07934413117838854	0.02951560652967188	0.04141810504813507	0.07028463444306093	0.05607136631673863	0.03600419646684186	0.05949370663418178	0.037249289900285046	0.05267439675703858	0.02832711514757997	0.11079877466786248	0.052223750214014444	0.06346772216739768	0.04506804639313978	0.12123542578557726	0.015429779536054854	0.036067156828281086	0.020465706181438826	0.026844407751399655	0.018016682052911626
186	0.040644644534438654	0.06548835540775663	0.05882454304423136	0.07944671772313164	0.046147295109371766	0.05507068430066828	0.01902405838880225	0.0692624260170918	0.04379769160838379	0.12149991305737443	0.024685086588896066	0.06041865011161226	0.023126273507980084	0.0581170349091578	0.036027511151268746	0.05477166300638688	0.009398520607521424	0.05158517452828705	0.06381038301954216	0.018853373378096946
187	0.052964745160533025	0.07717412050469367	0.014576767693744932	0.023784486100668	0.0131309563864139	0.0598319737881434	0.07836556330347098	0.023574425101385514	0.022322163592319016	0.08769462190216161	0.05099615598975271	0.07143945991853333	0.04271306869099893	0.04468903618139243	0.0395120885595946	0.0673280413761883	0.08721009329494525	0.0522110147823832	0.04845699103288677	0.04202422663979043
188	0.05845924457962458	0.025120993376283037	0.0616429291674776	0.04582231871457795	0.08262799632728493	0.061924722048644014	0.02955823679930917	0.04193280740041875	0.020615487652447154	0.10947784845432361	0.03046236171396832	0.05717899378138959	0.043694183999146	0.06243549195554826	0.05070355631248926	0.06359127571751155	0.07154867948016734	0.02145739868488813	0.03059443524222322	0.03115103859227753
189	0.0763633496604598	0.05244361489635694	0.020666463258888775	0.057456265587846916	0.0435642304528933	0.08879739367156249	0.04373400890441207	0.03467605580344729	0.05199399492110591	0.016868319930206783	0.03830205887096502	0.06629049284265744	0.03649505425054372	0.0422246001284401	0.07824222471494285	0.03901640363370581	0.07613730679738281	0.025880936673252926	0.015259111598279793	0.09558811340264926
190	0.042735056653531694	0.019552074777991823	0.042251277673599666	0.05148924323559744	0.02605647487187763	0.05899501867103209	0.08801738211189096	0.017858824137965617	0.05353206027311282	0.04870970449236633	0.02469127816760673	0.05508093631349568	0.05366224691097823	0.09258625540504449	0.08133852728347737	0.03755146487524248	0.04084330789078054	0.04881058924470712	0.04941485919402783	0.06682341781567346
191	0.039814810465722994	0.053795574924071124	0.029910414783598384	0.03541319329539074	0.07963864316733298	0.01762312507043266	0.056546468055852166	0.060624884195887636	0.02123076990992998	0.020217459473918894	0.14331870486117151	0.017753277468606818	0.020651243889789957	0.024150003474147686	0.02571962279920656	0.04983116658327087	0.05413090003663456	0.020809271178986417	0.03325437373012296	0.19556609263592512
192	0.13175113139090386	0.03578240603993093	0.03275502576867043	0.05529290089184112	0.028083889202123607	0.01632233940511336	0.014801173885471513	0.016012986563477126	0.03797127098283636	0.02230532612309939	0.0502856170877025	0.038545688548629366	0.007804672035430224	0.12267885621437973	0.14111258732567553	0.06731171813010282	0.03279429949785645	0.04078498634979338	0.030562549496285986	0.07704057506067631
193	0.04924053590783488	0.023013936596236875	0.03127017929104603	0.08328366190639949	0.047475857144074186	0.02663866612878674	0.019830688770795492	0.06536383036089558	0.04976217291334587	0.25308488481218033	0.03771162843736232	0.03287093578115105	0.030913870533593915	0.0207941337193078	0.01335416587330423	0.04592765103894416	0.03953928780356793	0.03466876702734198	0.03560071613535115	0.059654429818479966
194	0.08779843118466953	0.04787907239198111	0.07300919892254322	0.038471933459829744	0.05706964677087774	0.04611977155649809	0.03637472113604231	0.06353558647750386	0.05631178833307872	0.08567339165349375	0.044338050687629194	0.04221524928213653	0.00811080580481998	0.07834114429383729	0.043937693459512255	0.052330592916727335	0.04972878348061291	0.04063700861258771	0.033663764906566584	0.014453364669052147
195	0.02010228040536322	0.09455763543770589	0.0726537269737639	0.025015167952839264	0.015127618663980146	0.044654712805846423	0.10757352443243653	0.028340384323000477	0.051191505063542336	0.05332952220788593	0.04156921513894751	0.08165607696238193	0.017967912207190996	0.06120589893380787	0.0061609687771462945	0.08957857860239528	0.07708832139894072	0.015118082852476147	0.03482242761577704	0.06228643924457209
196	0.02381750540513229	0.39303284878957845	0.02231905193150883	0.028927199911639424	0.03877171821837396	0.0232185824768146	0.01738417652861089	0.018952388138214805	0.05340159783883974	0.010511153014041654	0.04112905819075031	0.026173010574883967	0.03146917985461749	0.0321529579912974	0.03838089408609319	0.04039256318582478	0.01831437064067745	0.06025315013301722	0.03970480047345393	0.041693792616629644
197	0.020075004982320985	0.01557932779462859	0.04003963066269204	0.13078486148771468	0.034054591838063294	0.021680175578493867	0.03469208117279606	0.062251605291008455	0.02011062742156869	0.09921642506241649	0.028394502791599358	0.12497007482567969	0.051024422534225934	0.012048443147838797	0.04098785784850431	0.05064124192998803	0.026906423402586085	0.03288548009488085	0.03058222408486185	0.12307499804813192
198	0.04681730705816032	0.01535590205226938	0.09083402304121913	0.0415226466218079	0.014320020354069108	0.020627273238418967	0.05696783707219579	0.053271664628797656	0.016982244100954294	0.03733714494725751	0.050455228100975726	0.13081686058301142	0.01320398148755254	0.08801622697298765	0.047614187343390325	0.025577895072996966	0.11670330663442932	0.08450611000785625	0.03182401690293001	0.01724612377871977
199	0.02456484388879849	0.02202684672658048	0.03867932966431237	0.021882629240635765	0.021540558256416212	0.03791227650954879	0.020018936419593077	0.04232029709125906	0.016021584253598495	0.014635690877542226	0.026409240222013835	0.02455481781933314	0.04090899059393958	0.0894326379698048	0.01384078730984159	0.21694755337464994	0.07849831630829832	0.08694521576290598	0.03761818911525758	0.12524125859567026
200	0.05282347921242958	0.09106706520218047	0.029443757048105822	0.034469749869593086	0.043014182654942223	0.022790745806309833	0.009754706141130243	0.0846196799258363	0.07307068554141574	0.020826264061181474	0.1379467514447011	0.006982115110456094	0.015066522906910249	0.04709154477262569	0.02368868728985423	0.06677004248981672	0.06247335938262488	0.08427455855101908	0.050976433719607826	0.042849668869259325
201	0.13563908304614528	0.04153973154930124	0.019529424449859483	0.017987697642334904	0.01925178852616607	0.02672255969898532	0.018948928180427625	0.16779283685782428	0.024095308723621936	0.13822472920475626	0.054374838007111896	0.017014250249162352	0.11110297302194576	0.01997486173935322	0.012634471757008625	0.017235059160823955	0.02842917846522276	0.053740419854470894	0.047748028928512834	0.028013830936965307
202	0.03866724154698056	0.027936598557696743	0.02398802704281159	0.018333485306702882	0.02911038264557671	0.048714321487731735	0.07157161350294326	0.06985157712535231	0.1473253646640589	0.03350043650868178	0.026451368203220166	0.012866348026134096	0.027502540967623054	0.016001965555519804	0.1042318133093253	0.038884969923047574	0.1488298001825314	0.045502254447487886	0.05117539462794043	0.01955449636863385
203	0.04718570047313396	0.03210528345069912	0.01632996109430506	0.0496482551035592	0.051039198434300735	0.009645350339005206	0.07379943287094767	0.012183845731501957	0.07404494207226103	0.029726736394782256	0.04052053004570142	0.02866711277966638	0.038092773159262676	0.1911465117491606	0.157970265783692	0.01725340825971933	0.0535966576499701	0.014686015045307298	0.02259457504456815	0.039763444518455836
204	0.16423521700593766	0.033921564302959326	0.029369088403162068	0.03796630648670188	0.022924421472199315	0.029421103620214717	0.03188632251142141	0.14421044814515774	0.045797261569382214	0.06324556402797724	0.0628618510161795	0.01139080262445183	0.015575736796101068	0.028322507412980598	0.09108485752898735	0.04013170315541228	0.05944812938361105	0.021954028449619085	0.034853721241314	0.031399364846229676
205	0.04180207784403353	0.33027831203049773	0.029557829714013224	0.026264250719208963	0.027342429439074816	0.06768068358933574	0.02109439116598779	0.04163078218955517	0.02485334646887524	0.015821061845511897	0.034189524116752606	0.029699575805664926	0.022952608230840617	0.01962759047146443	0.020495742083797137	0.10165811831849705	0.01545700127368244	0.01604955193662213	0.04827648617242319	0.06526863658416138
206	0.026141840541252077	0.015995685399867808	0.023998104339354655	0.06385150372242782	0.01083511051661994	0.12775874778708407	0.11593296669015583	0.07273700709188786	0.012926137482002414	0.04332223815351046	0.02225977721146506	0.11609592033692741	0.0797455987319197	0.012377551223940941	0.027139157295713357	0.08891073123330794	0.020053601475708793	0.013518561276697602	0.07538817371241925	0.031011585777737025
207	0.11058395948111502	0.0075174353332175484	0.003996248142069993	0.016661943686013973	0.024606761709002417	0.009836936964359935	0.062334628223185334	0.029234802805742068	0.04828119142044507	0.10036222682607206	0.07709807645114748	0.012163653079598966	0.030355568858950983	0.06398629472539907	0.07091151093137629	0.08166670192466777	0.046999532485637416	0.12474237001819766	0.007527000352199914	0.07113315658160106
208	0.053104215888631484	0.01953617681480992	0.06026637957331607	0.03865018693464057	0.024089768752200796	0.013778355755536924	0.020785086795408147	0.09323468592615618	0.042061000949980304	0.12375430115689397	0.06861974356694055	0.021377834556883947	0.04913068907527871	0.09959452042622717	0.035413313853665855	0.03944310336482489	0.07881697575473909	0.05201722510182276	0.03991835006667071	0.026408085685371976
209	0.020923282794071095	0.05808762782350004	0.02747551938422169	0.02829625801011724	0.02750377746580084	0.10293775639090649	0.010103012443311613	0.019050058526679715	0.07076250532846028	0.031329752973772725	0.05460778348807739	0.04671370036061483	0.022448731233336527	0.016349909452317932	0.06345786783801959	0.10839173098627491	0.0543036261699772	0.0759592529761659	0.1247474418837328	0.036550404470641194
210	0.08233605749751678	0.007125402757812	0.00647138769062581	0.012949825806939283	0.07578859672018814	0.005327393602366088	0.04155125943082515	0.028145565261608902	0.01619544747568991	0.09379744704031888	0.048817854185054396	0.027205852609472544	0.019773743981409835	0.13992294222543725	0.008620815510700236	0.051708452209409464	0.07519680525281354	0.04433176544525086	0.10968648103108762	0.10504690426547333
211	0.10200566312262516	0.06438309699904439	0.05593195880044886	0.054667715533758564	0.06492251785423234	0.025741853940687325	0.07561370325050902	0.012990040728397562	0.024511030022811284	0.05743796561744318	0.0966447930628	0.04104785571841078	0.004177223676588677	0.058087294743581354	0.08227653475713839	0.03311957104722845	0.050801777275470465	0.021806310221960865	0.023665499552708268	0.05016759407415509
212	0.03262848538919222	0.035819317511688785	0.027150661188996117	0.028684857269979203	0.015455707192274827	0.08616824368443034	0.12142728482504894	0.03663852784806887	0.02102879569258315	0.01973930745548259	0.06432512002856457	0.079092945083019	0.14765811137456886	0.028253285325894457	0.011119752132731617	0.12711352283982452	0.04421081481830453	0.014205567552750825	0.03132080713819235	0.027958885648404288
213	0.016548958674557752	0.01946406660373908	0.018866149556475885	0.03167911459466758	0.07123961498157227	0.04443927557952251	0.06611994601603927	0.0727281510080455	0.036944418900073654	0.12923964702508656	0.12960922568330627	0.039926660847244534	0.05558267781140778	0.015935297538527533	0.006278651214811086	0.009947680436652498	0.14926718187204563	0.03937645271887399	0.03735914665706605	0.00944768228028458
214	0.05690804226397589	0.014096048725507102	0.046611602952609285	0.034831584682926714	0.10561286423839548	0.07011140108905065	0.08759900899533155	0.012558064360176917	0.08707870654236405	0.026978022080298036	0.029469173049802753	0.035167564611415285	0.11848284951481997	0.06423175417359323	0.03596598065271788	0.040682742266230816	0.018998225607113114	0.03503798921272032	0.04447366776089214	0.03510470722005883
215	0.020527703869081385	0.009104283235785837	0.009211320042962183	0.007086876439662778	0.2334295799135965	0.0060085589227733185	0.03768714081442723	0.16088016624694404	0.008317755736454331	0.09267546878564825	0.09198726482358718	0.005586716932292801	0.0029266193479500183	0.022708384853152706	0.004794378748577156	0.022487483263138264	0.06038393336812801	0.09997275687726535	0.027211873831276222	0.07701173394729646
216	0.02649143374166482	0.008786807767162338	0.013428670859064493	0.06405847649312475	0.08069612810339769	0.046699351016913804	0.09409082457014549	0.13618771346187059	0.06083637492794388	0.03706547481063574	0.03482132279507211	0.03637776988332569	0.004016048085196657	0.034606302767923244	0.06926338699123258	0.059292756349051116	0.06296724241658022	0.06756604520086512	0.01886401984067106	0.04388384991815863
217	0.0232607662660496	0.018345790234580887	0.053891120429386104	0.01843966905298031	0.13026712277326263	0.01617929529942912	0.04945037642332251	0.06931078606966759	0.01544907707631923	0.21144369307142868	0.024556306957810928	0.012946393360865806	0.00597015648825879	0.020165746617419815	0.01836564475782672	0.009377879785243667	0.03358228236723654	0.04560710120353585	0.06280411348789415	0.16058667827748105
218	0.027884144220392364	0.3401621103469372	0.02649680810803898	0.02835719551267875	0.039184428279617274	0.08169880189875699	0.023432711973219264	0.08226428057368666	0.0276394773150838	0.02641457970883692	0.03722954787115348	0.030122446087008665	0.009653777835416832	0.017924840356305295	0.028585203439095652	0.06375523637934262	0.023892736489352365	0.02796921220092532	0.025574694184034873	0.031757767220116695
219	0.21013417394903003	0.02398121198527472	0.02823305892379382	0.018913916361695773	0.019814188158996746	0.012860599845908541	0.039448014402475313	0.07640456528646311	0.029050923918429016	0.010924155725501383	0.07071208722378619	0.01326533997968603	0.03730695677340205	0.012027843616790651	0.006722443856588631	0.08631416772860213	0.1328764668941716	0.13193077017879798	0.024873713896796816	0.014205401293809516
220	0.03792958798594042	0.017264999758757744	0.017036393637596528	0.01956220164924149	0.05022276278073945	0.026936986707464274	0.012952544357529214	0.016058131789565697	0.022065472880314164	0.029699566927510402	0.0217148652045792	0.026723933539328493	0.298668827265167	0.02473698295155759	0.010876434453041588	0.14373488987983157	0.11040745960484437	0.043820489191926174	0.03543251389689267	0.034154955538171945
221	0.050268091859832685	0.07297698786884378	0.04145577644781927	0.02014246582151607	0.011117130423223933	0.04994925289417631	0.14142360927655862	0.016344207779763267	0.03496905735551504	0.019544901737059542	0.11078361003679228	0.05805399971492503	0.022586512765979564	0.045556382106835484	0.053554536031593214	0.06803755092310018	0.08395312224174505	0.0643919370760718	0.02490808551532614	0.009982782123322756
222	0.018648641604621503	0.020623222472433797	0.028338302404239835	0.02852240472566301	0.01836420392195732	0.3602029377867354	0.06664209809541109	0.011940168011728631	0.06894561476639094	0.020956915041398936	0.026243743863827787	0.033520447153486455	0.034830979446544806	0.04744085390790851	0.005726391278634186	0.022721307722475662	0.02675794827061403	0.09656287237263698	0.04273965920817572	0.02027128794511546
223	0.006314579708690121	0.024442038151505953	0.004708767807888184	0.017383792888259843	0.14774413516925922	0.010334579776134722	0.1298904225073266	0.08707509890277432	0.004995963737762715	0.043906851542974815	0.11299699942670688	0.04896946370008171	0.01300666364672619	0.006453824216244264	0.015816172666320797	0.015153245750192558	0.08575353992463072	0.01914770906798726	0.0824734081902157	0.12343274321831746
224	0.14111521643446895	0.0255308905924239	0.004844828811518977	0.02045397980907888	0.006813249557716046	0.07942328690583558	0.020441669023957776	0.04676500763042429	0.02047573800557077	0.022813349835829378	0.04989897249138256	0.023470782651072233	0.006229094189856929	0.06963181336867245	0.0182912940524696	0.1481688688644304	0.13170524588018456	0.14933170359982795	0.007545055491704091	0.007049952803574663
225	0.012153056043158486	0.008111334057654044	0.023270623468432085	0.010405512031720061	0.1406699484662546	0.0073492617389962905	0.007484752793904238	0.15262660415475338	0.01048130678189018	0.1129804665781645	0.33423210471343195	0.022952170015247055	0.01236383110961555	0.012996941804025115	0.004595436582238162	0.004573249902722772	0.027331368512282767	0.05902641367791798	0.01968129135813208	0.016714326209458705
226	0.010636232350295533	0.010987399884428964	0.014237306598632824	0.014317912397085058	0.17912395461831374	0.007614954885530176	0.007865672741452038	0.143191955973022	0.034365881377772044	0.17615041508148438	0.029623680249910352	0.011899413549966674	0.018238271899916635	0.06034588705082604	0.008367024720574651	0.008161403134615056	0.02984396608830941	0.13199780529905353	0.03138094080949156	0.07164992128931931
227	0.0691438136317047	0.023315087303920057	0.0076332579111328385	0.061691307749771954	0.08279531125497681	0.007725771322593624	0.03420332252424726	0.07828499705427916	0.08332932304592204	0.06756379380575796	0.012392732666719503	0.06060217794717376	0.0027237360128217103	0.04246069664009735	0.035120085786048104	0.02734913339747947	0.09729997789050673	0.04209354807549435	0.03684026255406898	0.12743166342528361
228	0.06401110679653768	0.36086767266649983	0.026769680556759233	0.016312770517808863	0.10229340833874005	0.11310333958348442	0.015945553439420685	0.01644986929323251	0.02338993932078308	0.010132295924140954	0.02343007654507465	0.020984914255934108	0.013906839820383278	0.041985674965262364	0.011319595521109668	0.013653646700771975	0.02536041869816337	0.0623693027373896	0.019801257240370324	0.017912637078133366
229	0.04189240684376769	0.03120158634174434	0.05639148434493072	0.039478519108109865	0.08404925537751094	0.049508457092872195	0.061757348028068655	0.0961165094452363	0.05116635390579532	0.0298653819160556	0.07815612937180781	0.08334021950918519	0.0037580389615016713	0.06077870381551103	0.039596735179472556	0.04468382249939615	0.04182181439691367	0.05816285416826747	0.01695588493403663	0.03131849475981621
230	0.05962165399915111	0.01649901719699317	0.06674560068746714	0.04467908323597079	0.04389705719058181	0.03657430461302664	0.05220756251424395	0.03234707694475393	0.06637195920353126	0.043691640479965474	0.10036881197252819	0.013347336867718633	0.002980713626044435	0.0795013075683872	0.02042597595866228	0.07594989840327251	0.04563844344170407	0.0755665854965477	0.03432289073169641	0.08926307986775332
231	0.04063315605344026	0.06605557059916421	0.02726748359923252	0.06704361449891709	0.021644093621805263	0.058536072978144525	0.0712742010960242	0.014128131762386028	0.09346862629171741	0.04283766339834064	0.04312044637736256	0.039741614357710606	0.07092143489830824	0.09727799643415719	0.03979014024086997	0.025884984737725155	0.07139583006496392	0.07168770338398088	0.030150446011361975	0.007140789594387425
232	0.03725750978878095	0.04432742745372606	0.06234174207781844	0.028271147672886868	0.07805608245414249	0.02918641650706581	0.029528178738091004	0.029915671085274233	0.050801631458767954	0.04887401399125653	0.019411605870462728	0.044432982057445766	0.03221653879345382	0.011661087426805836	0.05075316150609525	0.04821371790330453	0.08550276067884151	0.017890516630340487	0.0701802537350975	0.1811775541703423
233	0.013780119517193247	0.016711892230979065	0.00751675855835818	0.015628457571480795	0.1777822013333199	0.006404094726669842	0.22986921814537453	0.022646916002896963	0.01603827668602319	0.024882294733003598	0.12708202105409866	0.061751802313182426	0.006084357605373193	0.017263576659617218	0.014237511838416515	0.008294130497692129	0.020280730148167725	0.011363362473301683	0.11453557715824565	0.08784670074660553
234	0.01610260770274363	0.03967722284736364	0.07034292789198077	0.04625734457067066	0.04192618372919549	0.08413065463485873	0.0659542886879578	0.0027773063695712068	0.058924991706419974	0.05495579514347835	0.0437217405519668	0.04380486500448491	0.09710057213242063	0.05342649562809137	0.04201164622792119	0.0980930636442598	0.02329984110314447	0.012430395955574696	0.04485354309660757	0.06020851337128834
235	0.02132410899124821	0.031200842264937797	0.065612796415672	0.04404803094274374	0.027315620340982536	0.3512446323504364	0.03208944068686693	0.022591614605918544	0.030139751627426402	0.016755596972095155	0.04195171273704935	0.05739643233283607	0.028732729632788438	0.02594390088218984	0.028617272165751665	0.051452710413925046	0.020356255366387643	0.030530815162670973	0.04934432788581244	0.023351408222260766
236	0.07052689770057767	0.02413798309304871	0.07651832192934632	0.014545511311148554	0.05794799526965546	0.08855505677781271	0.006544340681922306	0.10826415412996489	0.01756189205949739	0.060086202176673716	0.10271941665731574	0.011372644941138802	0.005366273254415023	0.03357781435980494	0.041667126563347916	0.05208929027665122	0.05071859782882925	0.09346397427211409	0.049754476654531386	0.0345820300622039
237	0.07201813101785161	0.01835353308567488	0.029928159499582028	0.03386840925730669	0.019985370149268905	0.31480032761245247	0.04255055571019341	0.017037779928210296	0.029247190894922302	0.012702433192362063	0.03437580582456143	0.028811953624759485	0.01765504042721649	0.063906651741344	0.025607322570391767	0.11530675457817288	0.020539465811246292	0.036535214892071954	0.02991492561537383	0.03685497456703729
238	0.046529438714785605	0.08607897866326274	0.03851334610119198	0.03573707441663103	0.06054474358275523	0.04114209040532333	0.08067751216838952	0.020540666230329758	0.04951528012683344	0.01075371682826822	0.03572838496700064	0.04900015997486698	0.04779410492430273	0.06562711652161092	0.08343013509016887	0.04655887118506183	0.05443257479548792	0.07006045300247564	0.028835349556639613	0.04850000274461402
239	0.013080199109392612	0.45290745813807115	0.05008724624423668	0.027282058075388516	0.03253003656009199	0.026653425384195985	0.05097297159859205	0.017514287349291925	0.027913244779302085	0.012269865257889543	0.026935163445674284	0.014113038236364523	0.013126603911140887	0.0876520284891691	0.02681419236471525	0.030221762963898283	0.015447688069991009	0.03332962582231897	0.019714689125932727	0.021434415074342416
240	0.04624469002333806	0.03526695204855723	0.02967824902502635	0.039762559527105897	0.060538716820176385	0.043057614333805734	0.07170427157550287	0.06582629165878064	0.0372270346422055	0.053798122926657754	0.015649036489760796	0.06769818110585356	0.04265121722047611	0.07326834191528982	0.08190273078703164	0.05284078889533145	0.055636139436129814	0.06440368728569269	0.03632595828772607	0.026519415995551666
241	0.05808806455708473	0.03429713302053095	0.12234267921736987	0.10899948252050337	0.071595208896133	0.04266969609070891	0.019644481586080557	0.03160990036006481	0.10497532426564912	0.05532962515865618	0.02414716515835567	0.04687882991891383	0.0033199764042091745	0.024077659041177906	0.028216443198347662	0.0406974781416473	0.05566253586004209	0.036315006917570385	0.03506839846981249	0.056064911217142
242	0.03110495440310118	0.03821325548203643	0.03961388971123927	0.010374051294821357	0.079550027725648	0.005448943543508853	0.009346487421520076	0.18956770291936215	0.00929662928323763	0.1260961971705611	0.16462172300669167	0.011073681117632158	0.019433743503094812	0.013859034170382995	0.024408461450485305	0.012666607844747355	0.034632836216796296	0.14354726546571145	0.022958263837655	0.014186244431766972
243	0.08274864792025115	0.026448901349038583	0.04977149183089899	0.05046996023869447	0.015725659802758408	0.10668931766980595	0.03470712701875641	0.02911628345595751	0.03146516447984075	0.007701312815747973	0.04360351007056511	0.053510848006587286	0.002261428905061119	0.05636898424670062	0.025960531073211824	0.09912923179537812	0.03322260208794275	0.08357180016048187	0.03827444285546792	0.1292527542168532
244	0.09900435692137372	0.10136655432301278	0.007154461245399169	0.08224322767449593	0.03662087941572042	0.09655992081287838	0.019689049647490936	0.032516699430504115	0.008845324952225533	0.054057370842451984	0.04147767034620033	0.01690333855549342	0.007352246927953806	0.05324051835440296	0.007101040530796723	0.060029881727298104	0.09507819072872506	0.09652467563272249	0.04475502555970495	0.03947956637114918
245	0.019305575793415738	0.06947869320946151	0.011481407680322141	0.030412084686569266	0.01571064571326517	0.025220906192866044	0.015517681241529078	0.05628962803892979	0.014028465037241472	0.12221092701852715	0.04574350503964291	0.07364085589174008	0.019100489201281528	0.026411603487274057	0.08360445192223331	0.05452299186904902	0.13234363020875584	0.14840967926652726	0.02075357465666351	0.015813203844705102
246	0.03109522771956555	0.03756007733456238	0.034393517516394446	0.08006314093517412	0.059697203900997683	0.017394390255878894	0.03393792695559319	0.1132859749197597	0.02707052495295994	0.04711577361314609	0.03169384667281183	0.03624621080751789	0.025983675058637915	0.06414226079957261	0.030578586296920007	0.06556972585407364	0.07110281540801626	0.08534165499189635	0.08658769083272595	0.021139775173795557
247	0.012604170169411682	0.4490407059886025	0.044921214659329925	0.02108445466049269	0.043927540492565614	0.03658980648319737	0.02891823648035652	0.0519072016845282	0.020800659032485378	0.009575568171785396	0.02848667891788014	0.02328903781126073	0.014406963155541646	0.016717319931561052	0.01635802046271805	0.01291954337304676	0.06802409699929061	0.012975487177649988	0.055376547195554994	0.03207674715274075
248	0.04771848220003187	0.014002973899745367	0.01799931717074383	0.09426598772698205	0.015372311649131236	0.006378928888827379	0.033422145502734125	0.16722843653440642	0.014777132233300202	0.02531353843818898	0.023020905406981425	0.013358698603117995	0.04217893782141257	0.06308642700223455	0.007234517285383113	0.030362068791322933	0.3181426665461961	0.025526961736276072	0.029195554886406957	0.0114140076765768
249	0.03245963689951451	0.010522883867090176	0.09830928632403632	0.12980804687057065	0.009946161835574938	0.07954241941770643	0.13361098171050736	0.006328065787720849	0.11546792970917233	0.05449259377633133	0.014138426438244884	0.1155602428080414	0.05295004828359578	0.018883146042243087	0.0302188014645278	0.013283767899158331	0.014397224820226432	0.01741935002391548	0.03395397236967171	0.018707013652150155
250	0.09825777906661469	0.013413706819231135	0.00760350034841226	0.034434851001735996	0.04693312934108451	0.15041292727484967	0.025231205300307164	0.047533218143818	0.03965919873923845	0.06495854770287988	0.08388493401505116	0.026292660152273002	0.07171527451704568	0.015958651663324913	0.1101680521919252	0.03293059324985162	0.03811990250523802	0.024509953600126103	0.01648681121129099	0.05149510315570156
251	0.010984217796207337	0.014778032447773318	0.014329462805563636	0.017439974920434885	0.18312842588421477	0.01104417509098971	0.008423141738313976	0.15858583993238815	0.021080041383157146	0.1523657689844908	0.07880427246269393	0.05342586506656212	0.025998958028173383	0.011971327518217096	0.004355240602892699	0.006040598132506661	0.014615675739533325	0.08500363732424848	0.0684380872272724	0.05918725691436614
252	0.04627249964473483	0.010923037355456822	0.06661341731236994	0.04531033501196796	0.07067533852378102	0.04777880495534059	0.07854582807086347	0.007832109050219978	0.07649713466723382	0.06617565104799254	0.05876902341923194	0.09067790176462684	0.05158016500575193	0.03485251636513998	0.05229172563950919	0.02526422512679602	0.02421628993821393	0.049410610723222316	0.09276984039773922	0.0035435459798076685
253	0.17311662174432557	0.011268908914991996	0.00692232961868516	0.005148568895524394	0.03031775036668056	0.013801318599270482	0.08221713248274992	0.029529436490844604	0.01990089602598334	0.02769739851900513	0.08112331734566115	0.03568488986466516	0.10491789101131631	0.015799607064274024	0.00985891247279485	0.028179768939218253	0.08968346202265816	0.1390634849132997	0.06993970240319691	0.025828602304854297
254	0.06622542074475117	0.05702782466608189	0.007902620877823379	0.012401393760886443	0.10352936633099732	0.0774314415644885	0.04762333606201553	0.021584310429643126	0.05288997382711044	0.06095799784810301	0.052858193576493726	0.004804279203535667	0.005966430953360925	0.054458590491839994	0.02389458173260373	0.09290676221695268	0.10084346775021093	0.07000373909096401	0.04282042000589097	0.04386984886624654
255	0.08551725970534388	0.030801431874036382	0.0067398745110583275	0.009584460018732768	0.12928639424001998	0.01885728726338391	0.006216511227930904	0.15046167037158392	0.034797691003400084	0.023841960901520822	0.009593023404467169	0.005096326931337993	0.08995258414819464	0.010499699687602207	0.01871387993612351	0.022759563778105264	0.09871400132862693	0.08274503755617502	0.05838922719808818	0.10743211491426814
256	0.1455781982794816	0.15637744150449343	0.018541856421700028	0.018124170951077084	0.03204995715579845	0.0731750654701598	0.007395928842548608	0.00889909470444865	0.04999725114764728	0.03771129791704418	0.01719645488841602	0.052692355787529094	0.027664813896252513	0.027951500623956623	0.011049771707210863	0.15593158327957712	0.08375995837212633	0.0315864495846616	0.026611885211187375	0.017704964254683323
257	0.06851246756600234	0.02238546741991303	0.023418302261032586	0.030651452632589463	0.0442232339758406	0.019105498102632533	0.02127291209607745	0.026803248752530345	0.018438829437692008	0.014416545963159388	0.032927647755943486	0.11744032033203107	0.00949141194015727	0.02923741343903339	0.00950157951253698	0.09194277498903404	0.33767616565390157	0.014078610808231098	0.04014072415614814	0.028335393205513218
258	0.07645488469315243	0.00894524086950484	0.010120525684038026	0.02447351310519777	0.027208953255982635	0.06343539857383716	0.2389815423909872	0.0293324435100098	0.051343177625425514	0.016333439079202	0.042474106755637855	0.020955931752879776	0.00688430868408739	0.1873990678628758	0.014203343964324199	0.044453634044765364	0.03331746657259461	0.033959004087887094	0.016364154544848873	0.05335986294276168
259	0.0534479456776995	0.10467235296421215	0.014401196030666185	0.019772175021247552	0.13492012075573298	0.005979383687526717	0.03346145583233795	0.113210659518121	0.021592132808626676	0.21596457267268848	0.11228753789283108	0.014397916761197402	0.028602236224097494	0.011966040906330255	0.007398065074003141	0.035293889572133016	0.007040702686571693	0.028095852201845024	0.022034930977621093	0.015460832734510651
260	0.010177788262198863	0.007764264933910513	0.009396091879471349	0.011667887089336606	0.05260123881076531	0.014620457556097019	0.056118529031178456	0.20155871964216548	0.009665207579164031	0.15350681048706535	0.0930012560629794	0.013230526516698643	0.047208884232334325	0.01026330567779635	0.018118638528415394	0.014079308326882378	0.09785633731945562	0.10527216450281505	0.028285052435246358	0.04560753112602348
261	0.010566612689066383	0.01886708483644781	0.0609256758113573	0.016080356031547553	0.009862093369546202	0.012119010008212791	0.03714767679438083	0.10474763531739086	0.015734904873976448	0.21695800455059253	0.11410919904034147	0.013352000199264922	0.018447866819762352	0.014101302578925562	0.009335959815418618	0.011315578829301589	0.0205783122979827	0.14881823989532944	0.036288689270932206	0.11064379697022246
262	0.03676011261518578	0.030990132178235513	0.05623763377706032	0.03353625843390349	0.02344681822325554	0.03947519817551022	0.02347603198499243	0.08532052935403556	0.021634398803938925	0.04295450241498936	0.06766797513435395	0.31111888993995224	0.01877109700296341	0.056772279529032195	0.017182104098674662	0.04764102140500051	0.023974156479365433	0.015308469776449146	0.03476410059224273	0.0129682900808586
263	0.0719569515226024	0.016768737965193747	0.018579083262858394	0.016131009441488906	0.053176022121170397	0.17119606821892522	0.016797124973427044	0.04459882033077731	0.04703690024181816	0.12363411804275974	0.10096813660993577	0.010594144132836597	0.007728891172051675	0.10072813735206465	0.010796190383074685	0.07833857930475001	0.04808242670685119	0.024983541444451612	0.02316889213739962	0.014736224635562843
264	0.02373103319384372	0.02805315981073038	0.03833979720582678	0.1348524241891679	0.028008301231807264	0.022749630502349356	0.0706892253794423	0.07288772276671977	0.009262290756509726	0.07496880710414398	0.05977437269724844	0.02975698142336401	0.05610831668265988	0.016559282475070183	0.0048857701923570585	0.10907673701419135	0.1348148124001552	0.0511867693531437	0.011451018564377255	0.02284354705689172
265	0.04789251483537482	0.0989534782942578	0.06100307337963421	0.013510750131275898	0.023307013141932034	0.01116549538646163	0.05081667786601924	0.09552129147607309	0.05160336869233547	0.15858132959362015	0.09551936433066603	0.027085623569638846	0.010844303922021112	0.024839206691903953	0.003032671587102519	0.010150991018629565	0.0570642066291457	0.11681782182404604	0.019641053750483077	0.022649763879378816
266	0.11403776795266833	0.05248556578472824	0.04809175514481783	0.09760468919458089	0.01060913767507451	0.04170277934732605	0.02761450335966319	0.025410294747040128	0.009372184309708053	0.012030154328892184	0.045396125418629814	0.1566638260334522	0.006496507573746585	0.021063826534190658	0.014644706945632026	0.15750967456107431	0.039892397168110584	0.07529393043116701	0.012537969438568596	0.03154220405092881
267	0.03729799429575671	0.03110962149675002	0.043190551527099295	0.05927918123612861	0.031902912634716736	0.09539578641880223	0.062280368915012	0.0060451184811610124	0.04555024511735792	0.044598711645584946	0.12953583913511763	0.03149117889319928	0.07539436841019227	0.03948716643699104	0.03574625862631992	0.037338029740751656	0.05875798287204087	0.06228552023409186	0.007665810136470047	0.06564735374645599
268	0.12867872211417414	0.028860054800303778	0.08498167931057146	0.07667940607390246	0.026176539585014542	0.06229298804447016	0.05820959101643953	0.011053607995305876	0.018082042697828798	0.060270862801528595	0.05239382557160325	0.040441657839501904	0.02042186370372867	0.07469205028925875	0.05896238754530658	0.035532895843370056	0.07058441042615299	0.0039486111403659735	0.020663654930178556	0.06707314827099396
269	0.03401801665894289	0.04721054056416826	0.06124726643184898	0.0965792624620002	0.02558240968249843	0.07160921625855497	0.08751216437527257	0.0819006458582109	0.04643594003340727	0.03707963919643664	0.017926467790079285	0.0741302523391869	0.029844173626709602	0.02689089177765627	0.07170717414527329	0.030030398146922703	0.06253692965916124	0.03406972228564567	0.04224992599139457	0.021438962716629338
270	0.036115155793312974	0.0661162669772031	0.07070175705230376	0.1124919591945959	0.09403880205471853	0.011293280072137197	0.02528677612644712	0.09245068151550702	0.004581994455140248	0.10973007298675912	0.06711572484648476	0.004334819906586616	0.08180723870244656	0.006678971674994969	0.0022353434675601016	0.015140767945262139	0.10185091615479427	0.06692695665499823	0.010202711278218172	0.0208998031405292
271	0.058721730841544646	0.025532787050170577	0.008569422258456937	0.02582982690202769	0.07383052179308433	0.04252684991745446	0.02462248182247037	0.03331176817475967	0.02753722888176269	0.045646666552431034	0.09019999064007363	0.09359103331742173	0.00587503169054442	0.10070160611430172	0.049598555741011005	0.06463462998696587	0.07188662151979651	0.0078086603878688805	0.05004681267889652	0.09952777372895737
272	0.013488636600049106	0.034538259326121555	0.02638804681852688	0.04077278984288736	0.016085977123855292	0.015996370867842058	0.020606966424524416	0.32506478940168143	0.020201196285783648	0.09416309233777415	0.05799786472529903	0.038540640687844574	0.05518334011777913	0.026950669877515186	0.014589988023466248	0.014237764659596325	0.03062741612575809	0.08759158187963122	0.04749069175466248	0.019483917119401804
273	0.040176022001884915	0.036578900790176956	0.013167832581668622	0.010992263026330844	0.09218995611581418	0.04714921096734755	0.009386023608864341	0.06702913113040904	0.06254613485744612	0.08123602107890979	0.02658380057819951	0.026391575848929597	0.0030881000299416983	0.12262956377891189	0.097778343556933	0.036264718072148046	0.07680363943010397	0.057026557635712946	0.037979265074957365	0.05500293983530958
274	0.07403334311122707	0.040116451162329175	0.012648566627040156	0.02596478817784135	0.16161964036014173	0.04295388920782441	0.031220697135272896	0.08477632327672059	0.008871258433182316	0.027020080552376275	0.08475333520339545	0.017110747853043794	0.0077036467973197915	0.0042963218085178626	0.0018676008270283478	0.08410506134674507	0.08012600539873689	0.06418142782789664	0.07113635443434647	0.07549446045901366
275	0.10227165193527847	0.046236718920277996	0.09334634546720222	0.13100116673045165	0.011892581866828527	0.015092790779660827	0.06776349439138846	0.043692353719319156	0.01961977298882713	0.01498666830704587	0.034163173431822534	0.01346223641281545	0.10932994748799893	0.016178071343475507	0.025235693047091293	0.055769679864648515	0.029314590410421466	0.039870190501050805	0.05501037302865298	0.07576249936574225
276	0.06451697403080102	0.014692324995733247	0.038085417701185974	0.07565274495568886	0.018285762584462253	0.07957038680424562	0.018126477899623468	0.007931799065154701	0.010049598884226834	0.0428606889967696	0.04063476898209551	0.15064076253212508	0.014110077040854443	0.017227771918460852	0.04206380002303115	0.19165447078671904	0.03559054213811991	0.04841057886738444	0.024122100610048398	0.06577295118326963
277	0.007373042838726775	0.011865426894736226	0.013581851051153927	0.044594010147190444	0.1302687852712755	0.007047657316832938	0.034548906725628124	0.11934108344429269	0.013326843816093227	0.11634442503129544	0.04628865271991377	0.036796912092649424	0.10435693609763891	0.016895252627741435	0.011906303999322	0.03334157193929231	0.039182706601747656	0.08452055375735971	0.08027279906730486	0.0481462785598046
278	0.02395024625933516	0.042975709362876535	0.03852252791185803	0.03812540579986523	0.05963130205146979	0.056970062155537	0.015200220641757755	0.06534760229640096	0.015502170081914662	0.10196214157568945	0.046330256819382125	0.08108344505703635	0.027091612131509134	0.02141803020275021	0.04560285597685795	0.09547037713465809	0.0909201691774488	0.039302670029864345	0.02105368756257905	0.07353950777120938
279	0.0742058481921085	0.04953047038693265	0.04064657398740291	0.11369388582484412	0.022203317431343385	0.02268462288627553	0.09937464905360675	0.03875275405577433	0.011362741831381272	0.010095813360352758	0.015608673460013074	0.15215627667053166	0.01493316859449811	0.034920403790867756	0.045781200903037764	0.07295495168092346	0.07092060319272721	0.026921636076988817	0.05125116251124956	0.0320012461091404
280	0.07490421164232348	0.047998541102712636	0.04376137959784462	0.08713890090013177	0.031941614276120904	0.026892220481582206	0.017130312386081363	0.019984677196208146	0.03728172488784395	0.014417681584056371	0.05027638896796845	0.21517037892332286	0.0482379689700469	0.011881537185584969	0.022621648762192716	0.07060209811638743	0.07812917496168531	0.01744729469738203	0.039901194161266126	0.04428105119925773
281	0.09807247920019442	0.007250228196805484	0.02307179514127004	0.01421537970704136	0.04076954309485188	0.07344297665776357	0.017477536504269375	0.03954663676382408	0.035912667688761404	0.05310824775689215	0.0685449785442857	0.04517900606993857	0.03842204882543811	0.030892621656216715	0.11795610162534435	0.07777264915387941	0.030688072144191732	0.060275324223148186	0.017636653516949315	0.10976505352893409
282	0.10619732849791416	0.007757484864317752	0.08389491322882237	0.04413704261653846	0.05699017547706355	0.045704065552029945	0.0488955120396988	0.06254327736334661	0.07378859156717553	0.05986772392728044	0.0306944189865067	0.121801355642579	0.006797979186889351	0.004800215791728338	0.04371953485104448	0.0038406162840759683	0.006827390114104355	0.09015785578672897	0.05237954336653265	0.04920497485562256
283	0.0273743807104959	0.04352584548034022	0.039778016843296106	0.012252650773778217	0.026925066677288317	0.028616746313721506	0.03698479695328181	0.07314264069003305	0.03697084083565234	0.005066882841576404	0.04509812908308158	0.20547394270776248	0.01000672005146081	0.13030735257767223	0.0056001872080248235	0.12262881696873887	0.09372838650810904	0.009877783602347819	0.029964604568672462	0.01667620860466601
284	0.05969828959988894	0.01249531923378557	0.011605236440378858	0.016063389177810094	0.1706098625224975	0.014652115766415329	0.029023652161621918	0.17597387574221635	0.06992816366172401	0.1824080712237864	0.0450342193036194	0.020302788355241505	0.009308581473553219	0.009445935616055189	0.007962670120994374	0.011974293121893265	0.014147728662601517	0.09144594267952846	0.026800229275346345	0.02111963586104172
285	0.018764780939564837	0.015744408694324242	0.02105381202899186	0.009516401645440629	0.17442921012017276	0.013105544670571328	0.06896016721696255	0.020708910142078815	0.034327714110439	0.10939798871251269	0.09715208958046205	0.050602420248960486	0.010825748009846588	0.018672197036110557	0.0032040733624073936	0.00918001485257278	0.0021902600165772694	0.026091794963536166	0.19985166168507681	0.0962208019633911
286	0.04135127889042355	0.026883814437357444	0.01917019607874102	0.07401993631522223	0.017442690750534073	0.014940413127374565	0.018571597284763472	0.07061718741647222	0.0410869361921764	0.04235141780116487	0.022244011386482215	0.019543156580523562	0.06604408314131509	0.019903840594432204	0.031040613786630093	0.013851367838019183	0.01116187774466406	0.3990687901275393	0.03355183854961662	0.017154951956547756
287	0.019223297587614832	0.03791115162986689	0.03620103117324903	0.02450421037547845	0.027054464972380118	0.0048620984029805895	0.09839465031499867	0.05067442322268542	0.02602515961700367	0.09670472963853606	0.014618508319617387	0.06989048043846885	0.003689255967647901	0.07295136709771935	0.03132285153599668	0.031185960681054944	0.0699458317251678	0.12162113996441373	0.12109460208516837	0.04212478524995129
288	0.013588417210354422	0.021294132572771938	0.031348338318757475	0.024497988464032568	0.28800255730610813	0.050131980856262075	0.021459794574679104	0.024139832827982922	0.04185687118238016	0.1030352138031652	0.03198517711862894	0.021703313486225766	0.042278520600950165	0.02183629227747093	0.011561624890112244	0.013952495716156716	0.03758686268887187	0.13788562823058598	0.03345663177351118	0.02839832610099219
289	0.030277931425249347	0.044086713149979175	0.048478484605589026	0.10375880540993726	0.026595315919421034	0.04981540162918065	0.05214042096160912	0.03998264560980074	0.14903115732396996	0.03740979452190809	0.04345906669849234	0.06108699864237626	0.012316144625687298	0.0433031461493828	0.055200252428948784	0.05370279268519282	0.02208065966411184	0.0807381600542973	0.03355272279694368	0.012983385697922492
290	0.05121494434491475	0.05712417379775196	0.06717891074371617	0.025077453720419633	0.03939003545101565	0.017986400242642663	0.06946140396742832	0.04555113883952939	0.03930922076536597	0.07902721587100807	0.06020481999639862	0.10017694174065837	0.0035655264810780813	0.10063036680942211	0.02048469256902822	0.03057456243663437	0.057267901059849274	0.023493621876689488	0.03726987369425453	0.07501079559219434
291	0.05652406693591878	0.03043433823922553	0.049905193033930685	0.027317802975350015	0.08088943350579243	0.025017413590037632	0.10280399552499223	0.019155115955774408	0.023875634703561233	0.021589441399935422	0.05079350112202893	0.04282452996775278	0.15942196867011885	0.04420116567607975	0.045753835546757396	0.02374056873150487	0.051767311309060746	0.01960300967503865	0.08534293224223441	0.03903874119490527
292	0.06055441536943066	0.02660095644840443	0.017452104857510142	0.02028935047449345	0.02245972959947938	0.015513842023873159	0.030991993191466366	0.16029239684007351	0.04372811696738848	0.03343127545093783	0.04506252226961128	0.02410618321224946	0.01778165906620283	0.024377420901618513	0.02292384986437337	0.01794809834631734	0.05486469887573586	0.31104834714894153	0.029466234189470582	0.021106804902421863
293	0.03432399476711191	0.0334431298230121	0.054187468842970064	0.027719799006726525	0.05877561078815214	0.07076800968381858	0.011226140043657781	0.06004306656202775	0.05760840425970449	0.06174615924172108	0.08831022321125542	0.0250417033646267	0.06818501477590191	0.06399233047407073	0.060489116784917064	0.028867191252007762	0.0749973597338529	0.0325803320280351	0.030277108109132353	0.05741783724729764
294	0.008630895196824077	0.017362129917160813	0.017510526847934766	0.01736487997954964	0.04802496164510261	0.01147138292044474	0.0302649756699691	0.22425052174258575	0.03661223970288388	0.08114013100352656	0.10519752222329057	0.05605556512081221	0.008995400475114199	0.017101445950250326	0.006175429659138157	0.04766332132623442	0.014596062343339529	0.11603072081361511	0.028135917371874614	0.10741597009034885
295	0.01495184485540796	0.03838780183557232	0.025850992338402653	0.08048214910366945	0.04684925003626622	0.037861765857969555	0.034103107439171464	0.03440253920727693	0.05321634311488533	0.03321819775021826	0.14174392130418484	0.047812676344013524	0.0018620242723183154	0.17433485598749396	0.06169002997609848	0.01763301891150464	0.03549456512848032	0.036364374538539815	0.0423419902779866	0.041398551720539356
296	0.014589124311608873	0.4607527717332494	0.02406497896754199	0.016932185339354696	0.0240225863398745	0.031233679285252138	0.02389628122480377	0.018013008036095988	0.0195261515221607	0.03250884212177762	0.026914075291961097	0.06396049092166424	0.03483729479687042	0.022344736003153925	0.08665592228918549	0.020333745869486625	0.01913796435317991	0.009400626037201322	0.029736447605219478	0.02113908795035778
297	0.05623938191420577	0.03016097515303189	0.03827074341906443	0.04818475412299444	0.03185200779170499	0.03340524955745027	0.06778035788548092	0.06489807139605033	0.009570024663521935	0.04180461698337144	0.023565265067164536	0.037212756176776524	0.01311145783618728	0.11983385629046013	0.02732218948081577	0.07601393889289029	0.11970183883325176	0.05112586613902498	0.08215928347424609	0.027787364922306223
298	0.01534817732804553	0.021398485549502657	0.03041042866067541	0.011698609344044182	0.025014059716790948	0.02275689851545146	0.1461519091419323	0.07020788728186499	0.04189619391259974	0.019072385966922536	0.026043297721855447	0.011896892860249364	0.012397802423442227	0.025514016852231872	0.24350584130573794	0.03266886832531462	0.1436081031843755	0.04059230721370824	0.022282542124540443	0.03753529257071461
299	0.07740603627824567	0.03864755671453852	0.025408436824012257	0.018137743813402652	0.015374650268330237	0.047917024194907565	0.03897449731803856	0.0907340190351301	0.04735210324452595	0.027332880055204477	0.02777896148635603	0.02315460941436165	0.20793840941983557	0.0665967291165491	0.04687611653865714	0.04164633828784468	0.0282750056312033	0.028562690894533317	0.07980246369664548	0.022083727767677738
300	0.04911707257514873	0.02939866324155332	0.013341159679917936	0.023738602286705643	0.06867326007212753	0.04458260207249401	0.14821567497148655	0.04286226970005091	0.012850673867676243	0.0592357770451026	0.05786586700000514	0.08511458595557576	0.012443483509310986	0.013686265938884933	0.07415960489692963	0.09706956471143575	0.08137024282972705	0.034186326441823234	0.02567878739108528	0.026409515812958733
301	0.06074752159553387	0.10923134021691219	0.05239982111149062	0.07803751574910027	0.018267781227177517	0.01545124290290037	0.029067009171349047	0.01260510252975372	0.052915549223646066	0.01845025120465055	0.09118609573513159	0.14097613828925643	0.010498604412818576	0.04836522039121893	0.07713924013101835	0.06831559531836973	0.012356546454383064	0.030754824136896446	0.027588515735375154	0.04564608446301746
302	0.049211616448329255	0.0322426788773672	0.015737791127814166	0.005170588858205384	0.04225107454435257	0.043756389611080235	0.19075833073469395	0.004686388517753448	0.020066126514884285	0.03169976101863816	0.03412603358034558	0.05865935498625313	0.001974741961441794	0.044964853508224635	0.059222244545509894	0.07848080844659697	0.10995416521327366	0.014641148754011039	0.043626225285043944	0.11876967746618072
303	0.03263482028041609	0.05106676623128747	0.058860864570925625	0.013543332133171071	0.05135770730431684	0.004746092032075718	0.008162981611030531	0.15594303403400822	0.03155012315603958	0.03588008852151215	0.06344024034476196	0.014177549622316996	0.005720333277290051	0.07335228708095788	0.024694391127735093	0.06076799703264785	0.14392018510722043	0.1196354364480389	0.015403748619288825	0.03514202146495868
304	0.048447517500169325	0.036531147502630375	0.008110419169946332	0.008708543470802084	0.06000885442426361	0.0635773550634796	0.09311786199556375	0.08545926990688063	0.024716466129831367	0.09784310476400684	0.03853058423861792	0.007038225717453628	0.02365891185239933	0.025759153140719172	0.12547946471448665	0.048601068138525286	0.042324785703050566	0.09654786350274178	0.0331376913377779	0.03240171172665385
305	0.009369943683541425	0.04350323308795279	0.01696725815051907	0.05243998596873874	0.008294208104139531	0.027543451463564128	0.044197841465314025	0.06247029121541597	0.15314327027159783	0.09870000310523354	0.040219944660811004	0.017050747002058508	0.005145599503246819	0.14396888604759817	0.12368095119434011	0.014971682330590534	0.025824884509948343	0.02718228483483906	0.056324774705356004	0.02900075869519441
306	0.06910722975248564	0.06671194744285971	0.022062528285952128	0.10966617823416852	0.061760279145568316	0.009137445814544148	0.021830616690700088	0.06362237065017291	0.06621971345980793	0.06490610932694908	0.08217507626288371	0.009667539190554362	0.032373966458091145	0.017903368442208023	0.04158343841420787	0.0432843441111895	0.05484357449914991	0.047968123433560765	0.0866871411985353	0.028489009186410955
307	0.010346873975237232	0.02036888578775103	0.049404306649767	0.047557116106261184	0.20215632358460014	0.009083071932388815	0.030980787380102792	0.17981234636777255	0.015602136346837756	0.04395800139804482	0.044929358338248813	0.00807570491247896	0.018328208991838468	0.01242328226015196	0.011936220938966067	0.01805285096863022	0.008009317797590797	0.023005649363744128	0.05257335705689852	0.19339619984268874
308	0.04292940358361906	0.009694138108737309	0.006220853487250334	0.01434831325050563	0.034201114594691606	0.025001694240553964	0.016546374475315536	0.03935829814720731	0.07203020211438442	0.1204152327234286	0.024855880433524147	0.061267548824846384	0.08903831741163847	0.07013333368727197	0.049108030654116376	0.04463189265389268	0.06750236922636983	0.05754170250767977	0.103816497183195	0.051358802691771635
309	0.026646568550043957	0.09068410574030723	0.011764245977447083	0.011209180148419585	0.2802491193740306	0.021825418804364227	0.018690036216304325	0.2603537951349955	0.02406226108859106	0.008804724974514525	0.07729356457057338	0.010137501239215604	0.008882723406061067	0.016428122052304907	0.009619783319327084	0.034777644252951545	0.023399595171239896	0.022824152854826297	0.017902374683049564	0.024445082441432512
312	0.22819502322495192	0.016571011354660707	0.026180763346094774	0.0304097181161937	0.010910613147032929	0.1822322720465877	0.040334289361849865	0.020958032200673323	0.024748358036613002	0.023321443799647984	0.042600877562150904	0.021048231725053997	0.007463328236841822	0.10934050707048837	0.020405820287471624	0.026293239009773192	0.030732729255358568	0.051128549581042	0.03200734790675972	0.055117844730753915
313	0.07645594748923464	0.029688285264075295	0.03340725056730748	0.06532200811622343	0.022926548827580006	0.07814697080553683	0.029577847915432692	0.030533996281397323	0.013495152976055387	0.02107475569547073	0.07904225581224948	0.07729301784661911	0.15123593965325982	0.05985173279991696	0.12439890636485611	0.01750468111262215	0.02197718568118004	0.01599299280346273	0.025809653590127123	0.02626487039739265
314	0.057135176706967265	0.027882143710678986	0.02324698271852014	0.04498339987394548	0.026701441573058815	0.39435951084684356	0.022907115283347174	0.018797956314802387	0.02757233518301736	0.01104171857581867	0.02072410493255624	0.04168245311283706	0.039208727764480394	0.0228438563797558	0.010393022211481367	0.03390785312996564	0.07340098562267343	0.04381452393847097	0.0353651916172086	0.024031500503570696
315	0.061554888808731695	0.1839358301649303	0.057519597821621145	0.09622494882965885	0.02434701044533132	0.02794114308461147	0.022564314725161218	0.03423960172208843	0.04204371754210563	0.05473482322744335	0.07258818495705184	0.04353609905541407	0.00674329952475797	0.10540477961014376	0.08176990012310956	0.03781492830948353	0.022581315383678285	0.008739007424613142	0.009482337675088898	0.006234271564975584
316	0.05793610624517	0.011765651132766968	0.0857561544989407	0.05962732861530185	0.026365060017831128	0.005195379328504338	0.09909069076223743	0.015350273957182116	0.042823036940098404	0.06042728966635125	0.04648262056171398	0.12457641629331265	0.018046409532747238	0.07048724786569045	0.021531334353056493	0.0802111011786859	0.028434823593424273	0.02728765235314725	0.07715749630076986	0.04144792680306778
317	0.009743982207187103	0.09195674790737199	0.015458007254213552	0.015684167303946766	0.3719763073136192	0.024885078618706803	0.010048785183930332	0.010921870631479232	0.04372416984517919	0.04157129658093848	0.06170245937225784	0.027161171135342072	0.005735880694138891	0.014927794477933453	0.018131609895267183	0.018034664862870597	0.006969855054569327	0.019323431897650158	0.12959460636385714	0.062448113399540726
317a	0.0321678823939974	0.05678748822090147	0.01108098608502369	0.06324270234745243	0.048835270931108045	0.003733377549247519	0.05645768876159589	0.17614292462833422	0.0388897258279777	0.11955985094586472	0.06812349729669723	0.008091764420190153	0.005662146807189629	0.04599221900356854	0.014036705348988772	0.008235437755291142	0.019938742374021646	0.08338186850986425	0.03572104117146646	0.1039186796212191
318	0.16587896096298793	0.049923875189138205	0.0057334038832821356	0.04154502293538417	0.10581185803432015	0.06366649459472051	0.07605592804898367	0.039793589204202603	0.009211699199417953	0.028567899991548244	0.054721347160683186	0.019484105657396274	0.038317356342577456	0.021545409462198097	0.047735100006012304	0.040875690084663435	0.012140457434934344	0.05066985588555374	0.012950304448507586	0.115371641473488
319	0.029326309002793222	0.014793854647456302	0.009193212067539787	0.004483936655530953	0.07123694595012944	0.00877254251173311	0.03908798061480029	0.11359750890875385	0.02431601914071691	0.03257872665695622	0.06358086213008847	0.09163152244634494	0.011930850499743875	0.07488102017712095	0.08908959005810539	0.049229570763994326	0.08987611679877186	0.07311906464591796	0.025910601634029997	0.08336376468947218
320	0.09856479632067067	0.011842647943419079	0.047718175414330696	0.04914398782406573	0.007364954047296175	0.08742911089091437	0.06028287575629074	0.08514679798364766	0.054757073099370335	0.05656359540821598	0.008672266194930675	0.07865424635765221	0.010112257652811775	0.0179140352517034	0.01947881211553095	0.05571497064630746	0.10724635070701449	0.055752103149740606	0.06728728861362605	0.0203536546224609
321	0.06711545840895587	0.065972646859495	0.09160837526372052	0.06066778848366677	0.014500783367790723	0.10092028670699185	0.02376133674552335	0.020809940732323503	0.023173763051596383	0.014101397386272533	0.06498969508750739	0.044925904081271596	0.0510498527966093	0.09406259398587948	0.031572110884942495	0.05581268313231176	0.041233894405151815	0.03775282477975823	0.038602343907208625	0.057366319933022804
322	0.023492977476360418	0.021503421775884254	0.028913815423662663	0.029551254111124945	0.028937553471784578	0.03402315016823286	0.03695067973525437	0.10482547228022013	0.012842978380826577	0.03843361045687871	0.04274913421157378	0.006636996180612804	0.18929337956764822	0.0728138607278855	0.01190353792229811	0.0479285012651165	0.09455147184408243	0.08278252414660481	0.07707717956100059	0.014788501292947735
323	0.046450504857272285	0.06374050735515473	0.026619415354244	0.02574967458484137	0.10255108358959886	0.08791389921476561	0.03174768546078095	0.05233596936311281	0.12360335805391322	0.03840376431301869	0.04129677665073713	0.021648407718313233	0.019368329658735545	0.05557160006663818	0.08496132518755203	0.03860007236325054	0.023593611789812185	0.051968964038717896	0.04013688915082693	0.023738161228713788
324	0.03767759336624641	0.04310686685475486	0.13402376011815398	0.029423494947986312	0.03070593940935149	0.27089003151240015	0.027401610978486268	0.012901079553372262	0.024207396350697765	0.0031313521444805074	0.02676391879764258	0.04671719877574953	0.0131167614127957	0.011599922678866212	0.02595433412985339	0.12937670585752425	0.05398065151954209	0.03586491661601703	0.03390350113835974	0.009252963837719508
325	0.07358827113869215	0.013739418754877124	0.052274890121870615	0.0887236608260145	0.06268512282701408	0.033443759527676226	0.10052184210181189	0.024678574927353293	0.04145946012140001	0.02627665584565737	0.015559306820148543	0.045318903274605325	0.02786709459982045	0.04471414358091411	0.04863655036498668	0.08560914216002931	0.050949768934795456	0.054256857530332124	0.042850313608192546	0.06684626293380819
326	0.031829587671042825	0.02394284092564485	0.0055172943927158	0.007393570337722889	0.046343984777714904	0.07323223062552997	0.04006560179493095	0.1352384217405663	0.02226201999276191	0.09628893640260103	0.08330468604702504	0.019874411435496928	0.020894720110169508	0.0793749507741056	0.021485537346873508	0.05286958551093169	0.01733324963289997	0.09905213534422101	0.009497986252666485	0.11419824888437886
327	0.09763692616013006	0.034741991013415706	0.02224526851685251	0.08034784044238046	0.01673722345976992	0.08013575996685589	0.0521776441820854	0.03433141642965066	0.08769693740098816	0.023322521757976746	0.06767597178738545	0.02889929440162414	0.008576961752635155	0.06678461702018307	0.09250606290899863	0.033079614841563125	0.02474268614512198	0.10519409682717529	0.022983754766620797	0.020183410218586856
328	0.08250794816343161	0.0881615688962052	0.024330112976314083	0.004874401085408859	0.028162016486952143	0.11437733459629867	0.05381028533289424	0.052102124009926934	0.03379970801978288	0.0226066219309963	0.11167000069761243	0.006530083839330166	0.033056409831034396	0.07711293824402256	0.06863876747014531	0.05907926403004359	0.06054044648428518	0.022326106410439125	0.024220561611311517	0.03209329988356483
329	0.15306865417711707	0.04958737018450986	0.01682536920727465	0.04438682979230361	0.022997685388001274	0.008838953547637893	0.015979724597378637	0.037222175179789714	0.031909779268202196	0.009091013404501053	0.04377283414748001	0.0460353352052182	0.24474690607036295	0.022229954599182467	0.0043835222850369705	0.10087045061381543	0.06920740892202211	0.048129763930334406	0.021881180599024653	0.008835088880806828
330	0.03135151139289011	0.018469084098420428	0.02236627773397644	0.04260116754037805	0.06835306595813988	0.0025272547953633768	0.09514388050993657	0.03576771680950209	0.1308728531457867	0.009470705329787773	0.09967912482648379	0.12072478448060031	0.009326040608364972	0.04220349389138033	0.025501798637816587	0.05164528722256911	0.03853204979637171	0.033245072594279564	0.04511671072312359	0.07710211990482864
331	0.012019617928909756	0.5137734404970377	0.02597462442478764	0.037309802268046796	0.03944662167490333	0.018725902052508514	0.018397089054384867	0.013078732738405699	0.017991389829543628	0.007453812463013162	0.026579021989333852	0.06892892690736845	0.026304706717830088	0.026893944961545922	0.049509326196801186	0.010018588345869927	0.013822563054979472	0.01113396794225642	0.03169576250061215	0.030942158451861577
332	0.00957933052142317	0.027907220586246773	0.05909136527330644	0.07602426849694423	0.034713202303574595	0.028113472492987297	0.0647451799817052	0.018079558745172232	0.08008269426637155	0.05408717365337958	0.01621027011347826	0.09106315028478867	0.03891851452170284	0.0511693437080113	0.03917243493292137	0.05349893948271319	0.04925296197799964	0.02763139164936626	0.09505902556001265	0.08560050144789472
333	0.048319145660727744	0.03671728430844332	0.03347267898665371	0.033512376612539765	0.02207141719444973	0.013224396822299318	0.019986745933340502	0.05000933670175656	0.026011256399836417	0.180424793289159	0.03622522695308872	0.049521067312123294	0.011601737415860784	0.0272199536279258	0.008642527727465285	0.015138316265362986	0.009795229399068458	0.31517429578566547	0.029865265955581043	0.03306694764865208
334	0.02149751098956963	0.07041866965294373	0.05179156796671495	0.011884293932179199	0.02630100406163673	0.06619102045523464	0.07504071362466647	0.040655342588640474	0.08213026548237397	0.04331880038851454	0.03137082419035688	0.0654532379127183	0.0349445197712363	0.07300288168676053	0.009281664621966283	0.10705829612871907	0.058777950022304425	0.05616783870099173	0.0058592212887192945	0.06885437653375288
335	0.016921683282979945	0.02430298177960824	0.0117854050433113	0.06394385511518653	0.028837218112539198	0.07866685161100347	0.10453951875819387	0.020311963310661398	0.07193150718908146	0.08212549632983443	0.0470042887441732	0.05018362960497814	0.007868166962572108	0.12092377024316127	0.03307286080606128	0.058229917928336566	0.061995645442602505	0.04533095934537391	0.039148616729548315	0.03287566366079289
336	0.05774583509274266	0.014465845737046703	0.029897041470589438	0.04215745952037617	0.08268685831883	0.055482686416743414	0.04691578915460029	0.039143007518037794	0.0710679523950713	0.05343824635412944	0.030550163045404748	0.013491609380396863	0.022003966053463508	0.07385382341625274	0.07306876848720771	0.04447620466081392	0.06994331854049896	0.07226345649232685	0.06470769707669952	0.04264027086876798
337	0.04509979991719168	0.016164672844558765	0.06397211027243153	0.060013996161388854	0.051685031961082005	0.012268447239498218	0.042612027372675165	0.07943056616211508	0.0326640740597137	0.04297932622221093	0.019257645906061566	0.03965991161901441	0.05096968975976037	0.03610091383696333	0.060686074622441105	0.08745059282121774	0.05653740370269704	0.08526308206876695	0.021397754918837116	0.09578687853137444
338	0.015066498210634945	0.04658308880701379	0.02336562232536218	0.015106149335487743	0.06430344285645882	0.032937145248701276	0.015586181035235248	0.04966046984421938	0.026208497954763283	0.025383574018348867	0.025810693002486222	0.014984354537247458	0.020386473514483226	0.031804722373004315	0.04991193893111814	0.018546387531978452	0.014883408665244529	0.020508128006823178	0.46412792308247297	0.02483530071891594
339	0.03967849667850067	0.05422941806657989	0.019923814119800244	0.029293975940658266	0.05400328881667014	0.07835976957624431	0.016488923277785835	0.015446778008215275	0.0938682943683598	0.04792737058725347	0.07671463503797103	0.05824329890153811	0.009142755703964708	0.0518114876305572	0.05534086446274743	0.04510406958255625	0.08058122001834597	0.04287885895942971	0.05209031117831785	0.07887236908450387
340	0.03656376884763763	0.07280032903057809	0.04281042700091915	0.051108128924389845	0.039986968249696754	0.016135164557922927	0.05596524881933587	0.034510518732023036	0.06331083827822791	0.06941764330938477	0.012823520612966693	0.10387562055321382	0.031204444523950547	0.016545511103499447	0.05758434551492611	0.06613883387838836	0.04279221572046218	0.0482005667892629	0.05139988841392503	0.0868260171392889
341	0.16207554660741874	0.04394655014172936	0.0029515994067651975	0.031889652344176865	0.014104911550803735	0.06269130212683008	0.04494313380098475	0.04035634628324462	0.05970803752696556	0.07061727805189034	0.06254887094867936	0.01769840419375222	0.001090928046199704	0.11066034509644558	0.06916044220525214	0.03781480207951685	0.06955126427717251	0.045409518653840915	0.02914760568023565	0.023633460978095867
342	0.02015989452019892	0.01379994593982577	0.01699061192915377	0.015165807926828723	0.05523553737545551	0.008557764431961405	0.023023589807170893	0.15353094497709535	0.04437567101306424	0.2683959038425804	0.03721549618438351	0.00950670595756962	0.006834550838874714	0.015269474438202759	0.010374515259104947	0.0059205057701871245	0.0084815412544417	0.1770322429048067	0.08758415785705499	0.02254513777203892
343	0.03560388512099718	0.026086613768118053	0.009161505764638544	0.045498636817199956	0.025051586458918217	0.05955722151871763	0.13047097614905404	0.03728685064947298	0.08267594518193173	0.02968638907805976	0.0345749179410986	0.04568391896790509	0.01374415244596357	0.08461091498262927	0.04612621697655772	0.07053265885096069	0.03837664006874112	0.034689315848539334	0.1345332617112583	0.016048391699238235
344	0.045763083900047324	0.057789060871189804	0.09570447131877577	0.1022840392933556	0.017289886823073596	0.05000078348217153	0.023402638905160502	0.05566503143487556	0.05810490453444603	0.03986710032220689	0.033165548709410575	0.05522146566710442	0.006192023194674553	0.0788943777588897	0.0804111265312765	0.05000708033333206	0.06420899258037527	0.05720054133289512	0.007764871359158689	0.021062971647580506
345	0.052389035916476666	0.038454270845995606	0.01157191414763601	0.027286279462430788	0.015776869019522174	0.010015752234615965	0.03726435402701163	0.1332837863497033	0.03147895943298987	0.10990680336022908	0.14574319494380433	0.018205442009802647	0.02063968737976638	0.033035893184787175	0.014227647307125247	0.008184378213007208	0.052970769788030225	0.19102290693851987	0.02514799370272287	0.023394061735822994
346	0.14139628545676577	0.009363635902588438	0.03756175250566069	0.074966065036074	0.046329030167429286	0.027632631136175423	0.009026267766481182	0.043346453151215464	0.044124128920277415	0.0055414767735429745	0.04413027596012474	0.024572927693400647	0.02545969086700883	0.044258070774683494	0.027811031523001038	0.07261425175761003	0.11744918810556965	0.1350748981864074	0.05130049473084723	0.0180414435851363
347	0.025451578938622852	0.03806142276771066	0.04404820449182403	0.06809541373861452	0.08490788424210019	0.07214561723179344	0.043145170564600197	0.05653771118304493	0.050153608177731644	0.051962798819131704	0.08963111125928781	0.05380564725609879	0.017717723667238866	0.04915494214524398	0.05457639333625259	0.03550963080364479	0.03911400443382716	0.042120423445779695	0.030751861701501196	0.05310885179595092
348	0.08156576985742874	0.01825773426503728	0.006497032678245077	0.02923513508582126	0.01900655646893073	0.0450389647268596	0.03517415312756603	0.14359016755209958	0.08451632091501271	0.014682830108781422	0.03959404153072403	0.07584762901071826	0.017210787788837365	0.08228697416826979	0.015000354109020642	0.027877139357670562	0.07955059406314151	0.12862633925523798	0.018728256576601914	0.03771321935399554
349	0.007902058845200701	0.008629930506908377	0.011485366495385382	0.009262413745497506	0.12912083354866533	0.01786377388491929	0.009004962255737657	0.09616175781195298	0.027378432345894238	0.2667954572617784	0.24967041015059394	0.04031208204167733	0.006111762200683179	0.009634419716579749	0.00589271116357882	0.006536597808039253	0.012320893153454377	0.008454467441541236	0.04049627631913644	0.03696539330277585
350	0.07816405980287221	0.016416519107301783	0.01880539111398329	0.0045914098136667905	0.03729985927783885	0.08243650661894424	0.04762555396085121	0.022395129560167284	0.06663123883262374	0.061617400085329836	0.05416756504514775	0.04472557274740377	0.0019078307936674502	0.04435852322647091	0.09249522555011623	0.05803006421514286	0.08946194577695057	0.07534583157122302	0.08518412894358315	0.018340243956715054
351	0.04919354395977398	0.012160684819393851	0.05698998681392238	0.03514591900096629	0.06438516068432264	0.020643339309834658	0.043100067921491056	0.03685734234393017	0.06623576585495596	0.033942212942027976	0.06665132650770654	0.03880551758569585	0.012764760393224859	0.106547759878811	0.061208892004809876	0.06206617377925445	0.07776891892488186	0.032530017109673376	0.05098284507672314	0.0720197650886001
352	0.0557923625240394	0.027682657309813636	0.011624655017713868	0.027999481326977126	0.05655182325245969	0.01710535460822692	0.06268830472210174	0.049258077324425116	0.04861094542524115	0.07309787438851686	0.03260430830092086	0.08207668478669196	0.0027312237746916204	0.08860152231576535	0.047140740680812546	0.09451822630761597	0.028778313651858338	0.026734844128894764	0.1263290704477774	0.04007352970545567
353	0.00986265178653109	0.047216027962072596	0.018756830373080405	0.024809990062974418	0.16108573735680115	0.019845392719461334	0.009805186841058734	0.17917103452744873	0.028551969257921125	0.1042017419954479	0.0390806243725176	0.021273597611456484	0.05019424043037089	0.020555617946676194	0.029451192007886436	0.022682988595355363	0.008665185428792736	0.045664120711485595	0.08232037950648047	0.07680549050618075
354	0.08103709277028118	0.03355756781580244	0.07114685580680948	0.041368556172479864	0.041902401047741025	0.05546507330167167	0.07027732797315075	0.02831799768667726	0.031159389633912286	0.04355511988974656	0.03893642703023042	0.05913544712519418	0.13300089338301474	0.021507843673826153	0.024580840224082502	0.03980834179050503	0.05689730067354246	0.03996001610900017	0.04519492281556421	0.0431905850767676
355	0.023659131935545495	0.0384447413818816	0.03853932208538644	0.040022963756033064	0.06925576082508289	0.05236818013867357	0.017964180033925248	0.026370088873817706	0.06050393147687962	0.09123812522589832	0.03413897174855085	0.05188031520241535	0.09224087563676119	0.052681521914301935	0.052886493343697806	0.05240143036383463	0.052756518939309965	0.04949800233497982	0.046752854300449384	0.056396590482575115
356	0.04122158819369746	0.01426875203995169	0.05071687144121451	0.07224398637594928	0.02477616236987676	0.020205415107524733	0.031842444337024926	0.05937847119714014	0.06137612327194382	0.017506233992608453	0.0315059382918766	0.04751127989373425	0.05385133552107647	0.131013595164892	0.053289395156472213	0.08566544679688043	0.04511242388743268	0.03899180863104931	0.032987880135438644	0.08653484819421564
357	0.07634714291376794	0.05488684101256206	0.057040774385189515	0.04886410203799992	0.03898137698389536	0.038960527352429025	0.047429095422926434	0.054251425986379664	0.0711755870509764	0.020385334162490075	0.05335537391323242	0.05296634160083214	0.037288581943212204	0.06420893439352551	0.11610617898312278	0.020856619388110228	0.07033795460306463	0.029527267940380485	0.015045690950040356	0.03198484897586291
358	0.059840872314591786	0.044013782702413594	0.08063325796973123	0.03260948075211076	0.03363029578138809	0.09116933109529717	0.046383118560145105	0.05740494033131231	0.04985407339314219	0.04956186242645338	0.09078712079257482	0.057668600638104486	0.04537871272424173	0.014257370912953808	0.03667075237857884	0.0458579804971393	0.05839982752539143	0.039946754377282456	0.04191455768266783	0.024017307144479652
359	0.008401257580731939	0.02962913977832375	0.0360785298992716	0.05582416012366133	0.050788094851394516	0.009751098954248402	0.014183654005128823	0.25793168672449085	0.03884364180223979	0.05956063429814468	0.1289212045912919	0.010126606388420285	0.008335570034353602	0.013048688450177355	0.015905460351844647	0.00835098978331837	0.024155932558706097	0.03957480202062404	0.03547756090993998	0.1551112868936881
360	0.08029530755696064	0.023613123913012624	0.01488602490836145	0.038794461746852076	0.07043825928527056	0.04293919301710058	0.05607975417287338	0.021739185339347857	0.01907360462358978	0.05393651748869598	0.025699843336246676	0.07381808126060689	0.002366739991242796	0.09672026060264849	0.08642846585872158	0.05011906179584911	0.04814404011168311	0.10153999964417398	0.040346298015403306	0.05302177733135911
361	0.05171286891790126	0.009759345085895836	0.015409607242323915	0.05389137222746679	0.35429176595291795	0.06714433289496745	0.014963729007250239	0.06717865000377973	0.028372427448652007	0.10681608008201775	0.042862983634980756	0.011350657053492362	0.03113995676362934	0.010923090704400847	0.007054906878997695	0.03157613868520869	0.050907598394328235	0.007302433527327783	0.02474054229011455	0.012601513204346904
362	0.06590548094641333	0.008976588381716331	0.031116622599836854	0.03361463459579838	0.04898968157402461	0.06317243718090058	0.024210939612257464	0.061976016052353144	0.12205606507958355	0.046280519085662726	0.10398630867252016	0.07152841850405824	0.008165291715538127	0.053725600029330495	0.06432974594100022	0.04703510930129517	0.048292665306200695	0.03333018563988986	0.04170249819766494	0.021605191583955196
363	0.09701475255771216	0.07635358065205691	0.041377717078867324	0.0550619274369401	0.008922214491219509	0.026769290620983956	0.03982197395067256	0.01957607478337792	0.10997861842134675	0.02338635591114529	0.11147764892591788	0.03164403388496883	0.03411453290820036	0.027152996622673703	0.05383839064423559	0.03978187212376406	0.05424427674903118	0.0515413052475685	0.05296289619178911	0.0449795407975283
364	0.023931587449703237	0.01604533586059226	0.02736461775101318	0.03131230209448754	0.04639190694329871	0.03968012570358477	0.16981806061619276	0.013584556618031502	0.038306848043898674	0.0064021441202130585	0.04545821783654955	0.12709600744128854	0.09555135151853261	0.0657302190813977	0.012514537317815523	0.11691852980746034	0.03191428319126171	0.017158943845904922	0.03860533420231053	0.036215090556462895
365	0.12469396714838876	0.03760306723684778	0.031059271337084037	0.013389767915385866	0.05390233230751441	0.01296685928396879	0.015597536997761813	0.012067892480092301	0.01838880776241661	0.0245385760796139	0.08579196854858435	0.021086863462119815	0.11422800849656599	0.018586493955242013	0.029370160414149738	0.08507229806223346	0.17078071086566193	0.02930909934131863	0.060162070893640784	0.041404247411408975
366	0.020349247646631794	0.025858759004243455	0.015160393694181344	0.049368051052436676	0.04056912304486364	0.4127337310647733	0.02339827827667491	0.017088058080362026	0.0440051670405969	0.019246245736245164	0.03847517581608033	0.028325399321094704	0.015826599851937618	0.026592007606043206	0.032011511286099935	0.00773871115131004	0.011901392868299951	0.07690061856537489	0.025289909961463065	0.06916161893128703
367	0.03008854095338416	0.04522552313684774	0.028020889954968795	0.05543043796027686	0.04316312289451534	0.31958324578380687	0.0723944291660354	0.024830539411018482	0.015303672477204378	0.034496994507806474	0.037234568963961816	0.027083004274177324	0.02281259577019198	0.0375926860160461	0.044891309532009475	0.010136465971231039	0.04207781611148362	0.030021964979722152	0.04742075225451561	0.03219143988079645
368	0.010456845846562441	0.05068693879143386	0.29094565429601543	0.06251636732856568	0.032938692749578675	0.017649176523155508	0.023250048516015125	0.010958455725275162	0.1095058065022547	0.03235820058072857	0.04908063447298209	0.04893065759478153	0.05574219331519905	0.0623507336301505	0.007499491384176156	0.024628246720522544	0.010858787777330048	0.00737646815636447	0.028338908858165507	0.0639276912307429
369	0.029802889554752635	0.013809593426166722	0.015066135921015484	0.017930493052981267	0.1639511222193073	0.06460545228056966	0.03168832331216222	0.07293672109598424	0.04569200386858404	0.0674342802221473	0.024456991784480187	0.03122351264730811	0.01999695204105367	0.019309416167081983	0.07263206209084216	0.02776219372739697	0.031085829000930675	0.06808316147150877	0.016636240154747343	0.16589662596097923
370	0.060103309770737835	0.04711717432424058	0.13611406641134968	0.33033039617591475	0.014953772865859988	0.014017662570189802	0.032262739754348575	0.01183102977799933	0.031624734547515444	0.019107453333246024	0.030615490599720217	0.013037167629339501	0.06828168386769957	0.02522568933732108	0.0247952965427903	0.012819848830618178	0.006224885872967867	0.0556294340503586	0.022326095062514872	0.043582068675267836
371	0.05159166032519882	0.030329717891206007	0.016125268351081603	0.055269292556651535	0.06328175802528002	0.0032796113307053004	0.18657168021760162	0.0284980433120643	0.014406473087210409	0.11004777345768611	0.023404805342707297	0.013081222803061343	0.059965901256299185	0.024958400411827616	0.011806649547178142	0.0060089487790212556	0.0587177715867718	0.18225691618459147	0.025378237172730033	0.035019868361126145
372	0.04195467909316389	0.06361227915896893	0.033898828640480924	0.04697706502333927	0.015061151360792675	0.02430853968461082	0.027813919373729203	0.1393519001361614	0.029205691534067695	0.04920298664718807	0.15191532857229195	0.010466953662197574	0.0013369431861964373	0.0427692256112615	0.026168171958481787	0.10941349328939261	0.055755040830772734	0.09812588797283979	0.020465219305211342	0.012196694958851416
373	0.0767700227219446	0.03688204484838311	0.07194833845522722	0.056140083290265645	0.061735242701762026	0.060260553034739164	0.05193161493301288	0.05067105404893137	0.034919833548458845	0.04647789878176754	0.027565422381401625	0.01602387984845003	0.0020651698559429263	0.021477055283643885	0.06206083883104216	0.09734069843865926	0.060622115780083106	0.04096317358660292	0.07923421272125909	0.04491074690842259
374	0.08314272424894122	0.02298173889031166	0.017549259243015064	0.032926205605239886	0.17795973586774777	0.025436508290970796	0.07376454806582163	0.026694201185623576	0.018179587205369385	0.06778154023996395	0.045742585845772545	0.04017008053419213	0.002457248783989343	0.0561435177469425	0.009045089017714692	0.07036107817948486	0.06174834543309248	0.02305867906750557	0.0940301753082907	0.050827151240010277
375	0.07584178610715746	0.011825611844147077	0.02745391512909403	0.08413981547733956	0.022332103986358386	0.1054806041856881	0.04467681929918953	0.08994840244010668	0.040530904463561536	0.047001972425519574	0.04994910346876243	0.0293529981615871	0.017941779735670974	0.01874801745992166	0.03319206216051101	0.08957313898300191	0.02823360506369736	0.110185049979208	0.028022093625711432	0.045570216003766185
376	0.02218080483154094	0.025897235455180443	0.04512951844983182	0.027609655350495813	0.26943849255342656	0.026299449748282758	0.01975338953609816	0.015912585528517303	0.027370956450128246	0.01639267116863648	0.17063793972842156	0.03402572998877082	0.014719401213670463	0.022849234749267703	0.03115040774776852	0.021579372208979146	0.013970494204544331	0.0948383736594971	0.03243906680970317	0.06780522061723868
377	0.0626120594500895	0.09077278010075886	0.03333039560126834	0.021076679490009423	0.02317449243966738	0.09876323618578868	0.050379873441924565	0.015807259756191887	0.030435134104457563	0.06417092315137948	0.08117334210490137	0.0787641048978332	0.02634036879975024	0.055305300423534404	0.014939993088311282	0.05366269541209407	0.023780875271192024	0.012611180797646598	0.11126743583406516	0.05163186964913598
378	0.03418078475949092	0.35926893673923394	0.04671225581806037	0.02317918406693181	0.052280917626213626	0.044930362828162144	0.024728945716639666	0.02804054721924918	0.026089101488228978	0.020131586373773668	0.041553031764433083	0.04578959982940168	0.030700257531181562	0.03384937377821573	0.03210927648794972	0.04641429362953459	0.02635117208892626	0.02439373767271102	0.029767198070552173	0.029529436511109945
379	0.15881572781238376	0.037927802226407695	0.04294561438009263	0.04880902628873847	0.024156303980590897	0.12243775740591684	0.05718843303732667	0.041042492834964764	0.050906101151645906	0.07815968105361427	0.024047145460168222	0.09430459029488163	0.019683077564141716	0.06554511557279624	0.03331780012698333	0.007249603951317034	0.00978953794859778	0.03436976933021527	0.023390627364555525	0.025913792214661332
380	0.012710435589740299	0.042368959809212355	0.05490239209774927	0.021900989080677863	0.023225633155897183	0.10220696255756405	0.04297887811411664	0.018576975218652304	0.024596622297883904	0.02271540189978649	0.025060042607619487	0.11994453279105845	0.018371281587497314	0.1945586083225691	0.07753167429254994	0.05232825053567154	0.010911993909491987	0.045508925878515794	0.021664375711330154	0.0679370645424159
381	0.010757749619288937	0.1144249374525891	0.08847662633674232	0.05605779186149298	0.022499536678657128	0.038006258594121704	0.028107768595605775	0.118818600513378	0.05585513832104837	0.06072598673151739	0.0187645298644037	0.013328378744650421	0.01197383060144675	0.07867998563160923	0.00431607754785823	0.06484403840850293	0.04368329773232806	0.031913532339806504	0.11961672599758653	0.01914920842736596
382	0.017534036898052423	0.00787455485902258	0.019274176019553165	0.032135474950257016	0.1474665096410742	0.02312769716616931	0.012128571254660032	0.08969631644895065	0.037848900614627846	0.033911069377752616	0.06803405080104265	0.021579776169802126	0.020030629354944866	0.04910664103034542	0.07002511262301807	0.04729388462015665	0.005465224265141774	0.007588087118647452	0.05754263085554609	0.2323366559312351
383	0.006644614406041583	0.04316926535397408	0.13229815520949154	0.00980417060082286	0.3364221056077238	0.02384791087497258	0.012656249689870768	0.033437368472796956	0.01001155653128991	0.11291408080035317	0.040409157221446286	0.01090229819962764	0.005382642977713874	0.024747337835216352	0.007073988134043927	0.011683286389803376	0.020275225804729718	0.05479442672621724	0.021745065673917707	0.08178109348994667
384	0.08193876939586878	0.03618154443609191	0.007704023366956616	0.01658709840568132	0.11308729272082034	0.0036935837418095737	0.07433825891641554	0.07761968166190375	0.002392222549003286	0.1350294061932043	0.0738757477613476	0.06089282481601447	0.0012807563992977928	0.04605157028980235	0.011700697875508115	0.0580410934537792	0.04651685164518349	0.04212722915858618	0.04322780344457476	0.06771354376815066
385	0.010574687664402952	0.34035198764374314	0.03521626030114738	0.015437249025953415	0.05379205942785473	0.013197708193875219	0.04175581620490016	0.029308843602508104	0.012317643443595455	0.03769698379154504	0.04411586451835489	0.0149424750964385	0.007898368382344161	0.10770126389279747	0.06312987396574778	0.013699345011301477	0.04276255586838833	0.008237466689239898	0.06261471499692169	0.04524883227894018
386	0.04611522433251201	0.046164570631825594	0.11635831008938578	0.03139481072303284	0.05109369573524072	0.055828665742315084	0.07006678145564986	0.04594042535487665	0.07601270448708176	0.020760194804479704	0.008988062979387708	0.06317880527310359	0.0051324103917570595	0.03030911106963179	0.025283333730054786	0.08449055651841801	0.07029510038212804	0.04120854325409548	0.03288303558621517	0.0784956574588084
387	0.024102861724410583	0.030935784721865082	0.060280531113566294	0.03539247915142474	0.0280564140700759	0.05225110466372662	0.04022979305327676	0.04151372614570872	0.02381446924334588	0.020349130223227162	0.045667853955061455	0.02241242350725556	0.010448485610450238	0.009506532862326151	0.07499982180817849	0.1908663742878134	0.1745882471795215	0.030537543153181832	0.045591578177521325	0.03845484534806235
388	0.019637822896096016	0.030101406376162317	0.059492460897450625	0.07660259068203777	0.0750918503785494	0.060299193306051026	0.08581530807851674	0.07275120174977796	0.09264760599342776	0.01806643741118169	0.04510487533850607	0.10600996013155527	0.006088294221311964	0.041758638997138824	0.02824424257563054	0.04779955493907005	0.017570010777609512	0.04109849190700219	0.04803960017512363	0.027780453167800635
389	0.012989626108667489	0.08798959560755226	0.038924555222394984	0.06666178624452795	0.040689243077693206	0.05165114770873381	0.0634559049246301	0.010694446613353168	0.05197091540669471	0.11649196374803321	0.04236243661404187	0.021153978355574827	0.038022304716528454	0.10791500411681812	0.095542624796204	0.019382892370250194	0.008631706118573513	0.05374901044130414	0.017075817275757663	0.05464504053266633
390	0.010232745811995396	0.02978456512803959	0.03574616829472061	0.02550651907738481	0.03429177479217938	0.012534426586008061	0.02423869301064813	0.05511059973407853	0.053302702462411006	0.27175716301734776	0.20815388883086494	0.08039461043134635	0.023048203769418567	0.032211283915048475	0.010806885164790916	0.008964689907458424	0.04035737860250461	0.01743869283259193	0.015451006315161874	0.010668002316000675
391	0.012077058006914249	0.015266918996256908	0.013371783041425852	0.01755592384642556	0.3342626866351891	0.007103287285042654	0.022050576143878415	0.038201075435208585	0.026116804435260262	0.02726121102540959	0.026292510005594596	0.0103028500724902	0.01605232056456386	0.029681663823543546	0.007226512236270679	0.07302667001726876	0.011598204053352865	0.024689693197124617	0.2540642067325088	0.033798044446270895
392	0.05299457354377341	0.046808245821892414	0.04699769171587115	0.04076391979018721	0.00767093132120543	0.044487464530516614	0.24091520670876543	0.017920255026850625	0.0065241142591165755	0.007423706598321857	0.05182928112980534	0.06747616429264336	0.010460108133099654	0.09583558324754932	0.09611933379447199	0.06822966527893996	0.04632579991370349	0.014065766187484017	0.020119760192070988	0.01703242851373114
393	0.05302969976250213	0.03416945209119063	0.006844883945965246	0.04651664666765605	0.10041537392123609	0.036688209543122026	0.09003353902072203	0.034693292762763284	0.020166803335303823	0.024240552421521865	0.06358017957725479	0.012955055461889435	0.030329311315237074	0.016792747257980408	0.018154730947104274	0.16586836512124822	0.15217527682736828	0.023147068237236838	0.03670310352927767	0.03349570825341985
394	0.04348682010417252	0.007030637990465359	0.07162092850704596	0.029434728610885037	0.07313381384594443	0.029675465815074006	0.046351978283008625	0.06985319626549646	0.08084193267259251	0.04691339067645802	0.07623089229074789	0.02727790529895796	0.003246942808864203	0.051730015809137456	0.050463513058300234	0.01859332528029002	0.057465932431998316	0.05510845307509992	0.11188173505005504	0.04965839212540603
395	0.021514131529116434	0.03759887657337157	0.03480657874743575	0.01380980880160694	0.1038574120202496	0.06246502513779236	0.13699756272086566	0.006491711874123455	0.021275903077661914	0.01231838762891748	0.03837750092058653	0.041787426019592115	0.011637180513154084	0.039259763353211255	0.016592003071164683	0.03227364881379765	0.006676884718718288	0.0056559089613495974	0.1906794544220366	0.16592483109524805
396	0.039594542352214636	0.017535958867768844	0.10253446987038713	0.06396489422841635	0.027277817423360388	0.027499583407694195	0.02967531476634481	0.049476393660100454	0.03980739925311377	0.055881579802409036	0.060114403733735104	0.008148529944594259	0.10656619680026629	0.038768432582142145	0.04840820277334279	0.05592911624272075	0.10266999315870012	0.08400974671850014	0.016512001219757003	0.025625423194431802
397	0.03551780274574457	0.007561539757554823	0.07825963699790348	0.05920067505864814	0.07246561580881963	0.03828682388426894	0.06695841163743446	0.03389416760984392	0.05457396051838017	0.04281557387918083	0.03978577347512101	0.05345711739913139	0.036989716253918385	0.09633744305042169	0.04714885065813935	0.04290194920262877	0.031766945666517006	0.06024396111846722	0.04666357095607161	0.05517046432180463
398	0.03860782957759755	0.039476221975155865	0.03217464695208421	0.11524949330675535	0.08884792043537684	0.059458864378553994	0.0407161378471304	0.035016614253810245	0.053238059948693184	0.04485990873033735	0.04371254341544674	0.04619428498180095	0.04084147234540568	0.047197541900390154	0.016114004613163903	0.05939785251216489	0.04613664669564144	0.015270503340708797	0.06352458389457798	0.07396486889520447
399	0.07133715357700614	0.03192361957858159	0.0529799378628093	0.020821838716674465	0.030230731096295368	0.05684765835700846	0.034963318526784755	0.03233924524125806	0.04195477450190821	0.05684989095068744	0.0512332872960426	0.06904847339979654	0.06925874751278657	0.08392587035760998	0.027177401164141298	0.05389045244497841	0.049784366222319104	0.0313617280591229	0.05848087223363262	0.07559063290055618
401	0.029301819589989238	0.052074498112047084	0.03948518618010379	0.08906184771943769	0.01971816391859361	0.0771347134081786	0.05904861592405649	0.05228011682709032	0.07456891411598547	0.042083472518309614	0.037816286320992355	0.02930135162809927	0.051707324360374333	0.023791034551243106	0.060781206291407895	0.05369471102211389	0.04347179500983283	0.05471161007407143	0.08650881105434548	0.02345852137372755
402	0.03777641243582025	0.051431435404311415	0.047618154128420825	0.03743842711342495	0.01864423852492384	0.03803156552766641	0.024459838283096336	0.09955950878122241	0.05427204982717398	0.04483178670547698	0.03148360893491557	0.05630629461736386	0.049335941723900066	0.05007543563659833	0.06584436711698058	0.06487712773989847	0.035948292265359505	0.049408162905501526	0.09370992931197426	0.04894742301597046
403	0.06757672571515187	0.05219695487187828	0.04605006008601984	0.03002702341330242	0.03901393804316197	0.04166170299782763	0.06799029683288821	0.06863478995739221	0.032098196314941166	0.06408652923068503	0.04153200595023357	0.08655191937672975	0.03955557107536938	0.048380794763801215	0.053782609867213955	0.04050680217658215	0.04992818509632504	0.06351012508213383	0.03074805646193791	0.036167712686424644
404	0.05638740373877352	0.055038777020043304	0.035112130153409984	0.04398245212565016	0.08330841629803404	0.043872997088784685	0.05593430052183931	0.027890376047804425	0.04873195247581829	0.05137347557990986	0.041287368969694566	0.023033041765933415	0.07584710739002078	0.037068321789733585	0.0868488616074267	0.05650749783435483	0.024730416712372506	0.041755884536662645	0.0421676902197709	0.0691215281239625
405	0.06402497818455284	0.019504031510069526	0.06910761629582136	0.04189515893233951	0.034622702933379726	0.0838495510914541	0.06372788116228406	0.04270811948371266	0.02512009570571338	0.04787547572935378	0.09777201455270816	0.03224556877035328	0.07040101687404106	0.0430814407960952	0.03881969909116797	0.05046564447856979	0.022853572166123437	0.06070528263100023	0.06322992084780567	0.027990228763454212
406	0.0449393818184918	0.041780792812651846	0.03763991256841336	0.024756252954215185	0.0667489988159633	0.06716954981547935	0.026631920646186275	0.08508390586091931	0.026475245805139297	0.09186706322842188	0.04166657598261018	0.05987715435689738	0.03585530758279834	0.03314286552689642	0.04992261723762072	0.04498814248055523	0.03819721691302996	0.06489906651029662	0.0406656007373696	0.07769242834604398
407	0.048687222327277555	0.030746679289689233	0.06006187279503855	0.10039267974092991	0.03606085436185023	0.05726633408309866	0.050028070659321126	0.04825270310498614	0.017740094740330257	0.037314266825687274	0.038124215334099765	0.0824637662660332	0.02896634143811852	0.049186604437735114	0.058259266856103636	0.05369000940868782	0.0734837482008285	0.05086301510732419	0.03625236387031949	0.04215989115254081
408	0.05687455609280082	0.039058604861858894	0.08146555998503943	0.04273520094148308	0.030348098135512713	0.06323699538186181	0.04281671583935495	0.04136054749025071	0.04770635942176297	0.04287875105481854	0.08767661603051594	0.03050296158780326	0.034196371041738005	0.026221783873710932	0.05001519359994782	0.060232436501158816	0.049728400302236624	0.03325792288302304	0.1027350108895977	0.036951914085523944
409	0.06852798887784829	0.04751277438023078	0.0671542304148573	0.04684641186473812	0.07374201748948053	0.053020862643255666	0.025365955036424873	0.04135361270057446	0.0551753599775123	0.04121288940328991	0.06654239458648975	0.036138320624193906	0.03344897677723145	0.01313082955651584	0.039099720501594416	0.0580680558396376	0.07628880950665248	0.057528274440253734	0.06547467129234034	0.03436784408687823
410	0.04119344489206455	0.049905326740590165	0.06329704299610066	0.03588869503153798	0.017007972065282696	0.05472142715526969	0.04722789077085237	0.09665261584704493	0.02640064261880151	0.033209773541014606	0.02989321232013645	0.03592024539294805	0.08172075392508478	0.022488488347868804	0.07617329518059757	0.056664355108184086	0.05192517730924972	0.054698862775429916	0.06128285126297061	0.06372792671897087
411	0.04551141865832241	0.05075193231305693	0.05985019957761964	0.07021793796661924	0.024503757880258985	0.023751877713811122	0.05624098138151909	0.028777334834135068	0.07073735113056187	0.08642313685933811	0.039674720765230764	0.04921969558028825	0.06880208287471866	0.03013762177009843	0.04339284509894765	0.03730120217469388	0.04348919276603258	0.05856775349736172	0.022218421528803305	0.09043053562858233
412	0.06429115167227266	0.02620415633293519	0.06604701318898556	0.05326090576329322	0.06291616961712726	0.09181119939955822	0.060350919970321056	0.03322432508038711	0.027885607907792223	0.04964127989207546	0.028953315079192753	0.045248871435266645	0.08295607823675555	0.06020496826910005	0.048921221770738356	0.037377532112769125	0.06633781409909083	0.07250459337984587	0.008651528518332606	0.01321134827416023
413	0.0730428782479367	0.021182851446976875	0.07795573506169579	0.05221180867860519	0.03350941079719673	0.06307592648727373	0.03756783345694222	0.029158623637110612	0.04908321279090647	0.056114228855286455	0.06041715641170436	0.03938102985440062	0.04186605182966557	0.01572122127791302	0.061440507264154086	0.049782007720190986	0.09040892550492179	0.05968331333575889	0.055679665539677584	0.03271761180168231
414	0.010254838999770963	0.01304422607765507	0.020429418958379447	0.021593523841839515	0.11427109795469824	0.009806576628604497	0.12776489973068017	0.2217197866143241	0.04338284250414498	0.09458043953311372	0.05143219319188186	0.01651169926399436	0.030179527330842337	0.04379464322261138	0.008153579647802582	0.007853521239233725	0.0452626761421779	0.029885176086558652	0.026956532109169224	0.06312280092251729
415	0.014892725605267545	0.02577820387481662	0.03563333916957117	0.024540778336796375	0.06062273499819855	0.021104115619107414	0.12391776262965414	0.025409592696769658	0.04270561665133471	0.04503453593657513	0.07451508134616802	0.02233175496609336	0.0045879361441159925	0.04114533636360609	0.058112361803446595	0.06374964055527077	0.059762201649952364	0.03695927321396538	0.12603220764311485	0.09316480079617531
416	0.010603921897727787	0.03398150825325168	0.01788273600967628	0.01302145514788427	0.16468442228968092	0.007368665709386741	0.02415326917273692	0.1317408303412322	0.013822122913076874	0.14599203820360174	0.22919841623096268	0.021636376094057278	0.03265815267910173	0.022809936720684428	0.02055416094732416	0.005089396211230092	0.00889143949677552	0.06865032503688862	0.013968694908222822	0.013292131736497282
417	0.0719609796953925	0.01760442367179053	0.031757756988201914	0.07685637975751965	0.044532566360394495	0.07682702402300749	0.1142574758945905	0.02799027941252528	0.03437039001249924	0.03297512287333792	0.04356063292324763	0.03363860082410405	0.1137605012800733	0.02447348771535105	0.042139611982438284	0.057468534079423726	0.022930431225025024	0.0631446991346714	0.0162277394244869	0.05352336272191908
418	0.051018211023840104	0.4106677598350274	0.03580090015334792	0.03178563357952568	0.04346389972470562	0.01925837273607162	0.037248819282239644	0.017911025332650838	0.033424466923082305	0.01816691735872508	0.04193414997475177	0.029722285092153997	0.022565651814293045	0.029024638562742185	0.027369741779035433	0.014898360212219058	0.02260514302592154	0.020742027430868212	0.03796278430925176	0.054429211849546855
419	0.034772708310394536	0.030576867721310463	0.04392688667437797	0.09846345892280264	0.0667555337577419	0.07264828182224617	0.07173032894066482	0.022768281502002004	0.041791818854866804	0.04551820516674532	0.01930520528882313	0.06519526645589033	0.011599944575662078	0.02008681850928053	0.0890618242651663	0.0968807984543686	0.024045825757290903	0.034189288697451664	0.056513005868968375	0.054169650453945506
420	0.11246892794934252	0.03131307959233937	0.018230435600007252	0.03206656056187548	0.01828231666606332	0.06137758432400296	0.06445716902787844	0.06366335348079899	0.04662565604568465	0.05323285230724951	0.0879902158809324	0.03852218200449338	0.08569328647600669	0.10059199890359084	0.061651646547329894	0.07903667039188104	0.016283534844267148	0.012240434178956075	0.010517892489218332	0.005754202728081701
421	0.040905153869168494	0.04573311515397326	0.016613096507367725	0.04934964046575194	0.015085473945063824	0.03738770450720671	0.04411449937269961	0.012151685301449045	0.26130987004982514	0.04030384427316643	0.029278949120701024	0.05228222975855674	0.014667417011217805	0.06956060147887123	0.1037904605653239	0.05041734155744432	0.059225885592650435	0.00833605905428189	0.030177605288941027	0.0193093671263395
422	0.03833413290603792	0.024204283630886145	0.04458742744021598	0.016967783275779094	0.015833762987910664	0.018003955802508416	0.03200191024351871	0.021503867355654092	0.0744171766005918	0.07924419624759682	0.044739884284308015	0.13323723179325872	0.019419303881389776	0.201144413567985	0.03244290250422686	0.032185490104827366	0.010662015112369048	0.033841232090582034	0.0971543978784313	0.030074632291922306
423	0.011183268129446365	0.09686614350783143	0.030011689650012982	0.029525588344051095	0.21758260155783074	0.0059290466419400075	0.014585912356076867	0.1760754326273551	0.012336598636977553	0.05288971243691116	0.014275455467102887	0.02425650664122709	0.009181013517506428	0.052353553914882056	0.019835635131297404	0.039867968889440296	0.02768435424763408	0.12670515734258267	0.018609055593043395	0.020245305366850395
424	0.044054739680396485	0.04213428765290694	0.005388950100650215	0.053283813523249	0.06944601040712188	0.0238687708236979	0.06181308002802531	0.05126379139977414	0.01456584797003874	0.048565486700519946	0.026984730460380746	0.127896515493793	0.0036346539989497322	0.03403300837415633	0.056677171208611925	0.03529010863706323	0.06524632721515045	0.028602783306484497	0.04032323566977398	0.1669266873492555
425	0.05063496536204406	0.009330639731055067	0.007904446408441346	0.06205779918229276	0.018519004420430505	0.0813185101855908	0.033040380149027056	0.024521172547635712	0.10548124143805872	0.030816349580490714	0.09455246884076884	0.0481476116493543	0.004376375144538724	0.0325548068979001	0.01787303715097561	0.07164491506278584	0.08275297127060241	0.03095680163448074	0.12159306182923779	0.07192344151428892
426	0.03028771867989932	0.007532735084462408	0.028555037262156288	0.0056894089567044006	0.2319965629510188	0.05527115566844218	0.07683070874292354	0.05256773778283149	0.02104557890604974	0.09298271430980812	0.04763436424640929	0.0635276564805475	0.03907127859166921	0.013608814898599636	0.0752778964240767	0.02002892354227512	0.018745099268844576	0.07785920843351939	0.010600141424830694	0.030887258344931598
427	0.024173729193914976	0.03386109098369115	0.035062182649217594	0.02376402845072903	0.08865592946602775	0.024844525030234637	0.02420371271423092	0.030023643784522578	0.04249330948243704	0.019534288847958728	0.030892171800604763	0.08039901257531297	0.02276718441828198	0.021795870778782377	0.021861974734266845	0.06406640210664573	0.024184145842687764	0.021119383235131187	0.32988148908686327	0.03641592481845869
428	0.10387399221069586	0.007858273440056365	0.012475146227674315	0.07108433084353473	0.07869248519408172	0.011267897689266873	0.08383727846524186	0.060304571805350655	0.012460200724180063	0.06158925561623333	0.11295113354783129	0.03481584606084956	0.0065820168184039275	0.06701826325332072	0.014185027953469296	0.06597764916451374	0.07335250638744603	0.08239752578084072	0.013091683564471572	0.02618491525253736
429	0.17159133700065227	0.013848456921580715	0.006685809489530563	0.03254642025244797	0.048478986029637884	0.0387102166582192	0.07086131189806785	0.04629536115456829	0.08127825413295932	0.007069997533007804	0.06840499912797848	0.02401887539254905	0.007027410290769033	0.058846308238366396	0.056804665239181804	0.049982499271501266	0.052728693583222616	0.05547119443069571	0.022974818965755858	0.08637438438930785
430	0.0688407873304857	0.02598962283495972	0.0055600814128318665	0.005036135945191395	0.08660651769398285	0.07196910876867404	0.024975139097625873	0.04351810816509848	0.0178717019877358	0.06389229350027521	0.07985329301592387	0.0421283561152905	0.06256342672307277	0.04935556238342353	0.031222548607872807	0.048344214691880466	0.09559089700462245	0.008512586647167426	0.07134742685764177	0.09682219121624348
431	0.041580249382738035	0.004414488449706452	0.025711297585187254	0.037441219628119755	0.024400397967795334	0.06726471602949646	0.038185912769396896	0.021837447769493347	0.1228465728904849	0.03511959930365321	0.04690143707887865	0.07874405871285835	0.017909549698779243	0.05330954834098804	0.1428253181624279	0.10074436597981645	0.026654771083088242	0.03596143942369995	0.031202896643556546	0.046944713099834987
432	0.035358376247285384	0.022603697720192634	0.03801458978744276	0.054511448329118285	0.055568019759509465	0.04658938683688035	0.07300271318020023	0.03958305275205525	0.03654045012826164	0.03169707483136433	0.026950351442163286	0.08881382112941945	0.10787777954854964	0.037237226963053406	0.06572345268766966	0.048947790928225085	0.03641369834476414	0.03984746177846117	0.0309448112508838	0.08377479635450004
433	0.0610075765397484	0.013656186729576775	0.11376320509839573	0.03373707384962216	0.024048515122946677	0.05730205222159373	0.012774782752077964	0.023788204160778308	0.03836437551053605	0.037079229910516785	0.07845024447565396	0.06352957896864818	0.008637838187006747	0.028138878434272617	0.03244738919988064	0.08290407986252643	0.09882788390270375	0.04318052372136336	0.056629915294743455	0.09173246605740826
434	0.04240054499159066	0.025983267494724384	0.014226819547097083	0.009289079047715223	0.14156266686786798	0.0032786492896607214	0.009388882160855067	0.130012499136535	0.022943468839563223	0.11465889706138874	0.14327221666694429	0.01367527709204574	0.03041838992375358	0.008377144179173205	0.028932238986053033	0.020009565229187856	0.08877673019487857	0.09389267855527866	0.01793709422886067	0.0409638905068263
435	0.07147417363631527	0.021663352733038644	0.012362070870363704	0.03178048997189863	0.1408432550431219	0.022925626779705725	0.02953394232283705	0.02476614853536836	0.03993171392168357	0.018003055053755553	0.031614273163881226	0.017830672204082083	0.00807102971563439	0.014954804795294593	0.010713463861936001	0.006331456515006471	0.01393087285385422	0.0200047683565591	0.2758682914425507	0.1873965382231128
436	0.0672105437805802	0.03018213708014216	0.010353783947786828	0.021178031884536982	0.10000143526585607	0.015318522986926379	0.019252305051370877	0.12149701190678353	0.027196037504506807	0.09181567944072222	0.06863565216310323	0.05802808964870388	0.018790506495918336	0.037892508589721194	0.0333285203213243	0.020075981110841797	0.042271742079320385	0.18018930633060562	0.012343284024161892	0.024438920387087303
437	0.018482309756722794	0.054666638182403304	0.01044855062080968	0.013899384951455693	0.023438877612560523	0.023619877184182642	0.019435875579860557	0.16753181747690946	0.011071174423767465	0.10941465581349298	0.017461145394279325	0.03991002539268594	0.14826268642866466	0.12838980994692237	0.012231135059160028	0.011126699656329637	0.024494131924342234	0.11018788309923994	0.02859164685202337	0.027335674644187402
438	0.16777974525326694	0.008790806436816897	0.01136471461083611	0.011494941074472274	0.009188468376479028	0.03325176671387731	0.006808848483746674	0.04607724944906674	0.014035182067659744	0.028136437606193027	0.053780461136762756	0.04668712565568976	0.11935297461126672	0.04433736926952733	0.038445882236002246	0.04864339945768509	0.20863526056988094	0.07429734068951294	0.017072789563365665	0.011819236737891784
439	0.033989423062910154	0.10979565334327683	0.018907307382724763	0.014573341381895704	0.03773589249966889	0.00539430280850965	0.049966282471336186	0.17960992168433917	0.01710481518587401	0.019935502274307022	0.10905195043204789	0.017168465127410843	0.014007085434843254	0.0678764362229543	0.02715782998857211	0.03673927979295113	0.03614179913771709	0.08993481863157458	0.061840118924345336	0.05306977421274106
440	0.029937654647312916	0.045433231468699015	0.02240289285522227	0.14253640643757445	0.018160271742903446	0.004398989150082374	0.025635501840622556	0.03476772372386166	0.04161167481070462	0.02678881374304404	0.042584862003139906	0.06757668552621843	0.07341368296891432	0.08508323063658532	0.08112831267440153	0.060646998677084875	0.07976815892924023	0.07005755836416529	0.03745043956546674	0.010616910234756019
441	0.04074232381482001	0.038808592948653714	0.052081038962740855	0.02918463993851957	0.01495792690364921	0.13305792011224202	0.0878373129761843	0.005283329139562098	0.057389662321532385	0.014254451425944762	0.027132022968993273	0.04835280943539468	0.08613091456397974	0.10364833155725064	0.027391754146801145	0.0250712149408112	0.11680166899886264	0.007733832772205848	0.013720667286186964	0.07041958478566497
442	0.05438473956822028	0.06248434963324433	0.011474187288595407	0.017759804723451587	0.02930314363250087	0.03631249979146446	0.04102738263636023	0.039804912089724406	0.04585844008365416	0.04011332857638806	0.029713131195981488	0.07694378294069909	0.10881520657409464	0.017881168560654956	0.09017981304680343	0.07995806533787245	0.033410824088379074	0.11168423649001852	0.05206151616337469	0.020829467578517877
443	0.048358293701644114	0.01940567185622389	0.026830373893627028	0.03170191216553852	0.02295451663379292	0.04268330679174459	0.06982254452532843	0.05500544523483415	0.016578866106166937	0.05023988432706537	0.07696214425250072	0.06717475496151541	0.0581206020290001	0.08999324080959552	0.023885174897721767	0.0554569194373601	0.0796214481958374	0.08174717724114798	0.008823549974591097	0.07463417296476393
444	0.07318114209300174	0.0410625810185537	0.02141311760770894	0.02980210890484975	0.05931207833120204	0.08179407202723887	0.09166716442990099	0.03290914181681029	0.09513636665285623	0.015223378254304637	0.057253884307831765	0.012668496639319264	0.010395349620929915	0.02105031494633817	0.05228456241047495	0.03132727689663587	0.06320597180082312	0.017956908842397177	0.11782407093352348	0.0745320124652991
445	0.01266166250063985	0.35117437914091054	0.016334718825358713	0.018737341317136724	0.15998478749164913	0.0662032060918918	0.017931171559045132	0.01431044440221997	0.07416891375094366	0.01068004314833681	0.022871260718986874	0.013459415516872434	0.008960723706222619	0.01926102775294208	0.00928297401129785	0.03432971753321516	0.010595350637874906	0.015955443202390156	0.07788055980651465	0.045216858885550985
446	0.01548066744589263	0.02006910389578993	0.02237676736589365	0.01811133099248343	0.04657232718358439	0.03540224425619365	0.020487118562980165	0.052633915741126545	0.054518761530667474	0.06278692662458298	0.028274929648083588	0.08005532978885212	0.007299678393730505	0.11989071564514053	0.04732572137596821	0.05377097353444666	0.12622281472766406	0.06210447099619586	0.037544954216270424	0.08907124807445323
447	0.07892990322168471	0.012045677696705948	0.028032222296259887	0.014223291055231749	0.0909343052331049	0.07382668013220169	0.06780850706367199	0.009701951311408406	0.008544899969005124	0.0187487483979835	0.017513775668607342	0.17265429876837743	0.008800385858814904	0.02345330381184253	0.008882244984348852	0.09659541500490364	0.019359385313324203	0.016818772979126012	0.030185170394218596	0.2029410608391786
448	0.09128995265414168	0.012939162414899704	0.1017037563214696	0.03588051561828969	0.032477112850313856	0.029726642201637354	0.08534585796093805	0.010456630079917657	0.0654720607046289	0.014978649620500283	0.02094044383194346	0.12689328568636057	0.009503363582973236	0.03373927564313794	0.09540657759943992	0.08797356510970938	0.01757215664513228	0.030071661807387563	0.046138258744676634	0.05149107092250223
449	0.02535619590754739	0.01961460104414925	0.023966597558759628	0.023903184874829758	0.032372046710764935	0.014862869313814059	0.028299251439852333	0.3041833511693645	0.020219998010198036	0.04642513616753606	0.02725298175785598	0.054887230727963025	0.014375124437918024	0.04573901493626193	0.017601076788162515	0.014685562443025163	0.030477072288492616	0.16725401671223375	0.025453381157313663	0.0630713065539574
450	0.038679543939825825	0.054639926096948024	0.024701078391028204	0.028168528825447844	0.030447036647077427	0.013335514926422522	0.02996851017210098	0.033081901310524194	0.045142689762357295	0.0139910591193583	0.06761725882766564	0.025564372857771116	0.013812011053997637	0.030093092503391653	0.04049590416428332	0.05240907457853011	0.34692667933674115	0.04145396057193734	0.03391380918320174	0.035558047731389666
451	0.02272282507387858	0.0241139013604933	0.02766413515908912	0.044130576305288716	0.04041267490007521	0.3532170335115849	0.03724413515199368	0.020032863095081312	0.043944221253096875	0.018128104316278666	0.03604210845594628	0.024728037905513214	0.039954485837079966	0.022643823566091896	0.019630090627413124	0.043919224631076066	0.02023528199285033	0.08848401519697709	0.041106444231564336	0.03164601742862739
452	0.033952959266456535	0.049183747872648065	0.012423115233431264	0.01915768890882024	0.09454093686186762	0.005869342803929651	0.011358507961483416	0.07126498349944993	0.014057089488469177	0.216847482646567	0.1376898861896851	0.03277191509772744	0.018312572559229023	0.03238416513622619	0.02037948426372958	0.01288110774975762	0.018057830711749427	0.12744105715252935	0.03752464487349389	0.03390148172274946
453	0.028873659499983943	0.009460873697696432	0.009482685334906572	0.011562670251015391	0.06993024964196584	0.011267333133328223	0.05156350220997355	0.13397652360294784	0.023026195330170304	0.10385165482034292	0.18714586838938735	0.027328326163052634	0.003353360414605255	0.01360200550665501	0.012954081365679803	0.040387294414380916	0.026857906517328757	0.1708949956241213	0.03678842547062717	0.02769238861183079
454	0.050017621937211695	0.015542678427771824	0.02531899900702421	0.021263217242427728	0.04994884712230636	0.02513884348981951	0.01745370632460536	0.11672742014573982	0.017023365964615293	0.28576422116151967	0.0997602573226564	0.05934218805657868	0.014187875771871769	0.027743626496112797	0.007967963299487759	0.015605636261920398	0.014251743251018906	0.09313506994748456	0.020281139955223473	0.023525578814603775
455	0.09738432060907053	0.03249629449917689	0.04720205225752746	0.01685635944168728	0.0988904708863852	0.02562224877075977	0.03997884397625294	0.02842661197314933	0.04604925158619091	0.009022552337927878	0.020631965268700883	0.05019691485365905	0.03407434405473191	0.036806945182770716	0.014262943046472406	0.12526665595413955	0.14200071209061566	0.08503900861766901	0.03670343933196331	0.01308806526114933
456	0.03763499389273431	0.04671703747790721	0.014828542210663619	0.023084619808967075	0.016826228571655246	0.010700327954168597	0.01787743410103853	0.12931596095200784	0.0390127266024515	0.00941402065234044	0.03513863701253116	0.015817955355116476	0.00928175043118585	0.03800878890219944	0.2819419797733865	0.01588263424551475	0.032278593777252534	0.01331902747929412	0.06095761461878724	0.15196112618079755
457	0.017404020247537615	0.02614340576263453	0.3708779793251859	0.039869927990660275	0.021196912012763715	0.09046184746552155	0.0381563762993354	0.05233252465416284	0.022673335344469258	0.010064624307817576	0.036731881646855966	0.026809533295117455	0.013997205621488604	0.061656965458711535	0.014423913223291453	0.009045422923806687	0.01137210361898483	0.040726595038818966	0.0310703656956999	0.06498506006713596
458	0.04523528480718132	0.050430990137479544	0.03223633764033277	0.028542485360116512	0.0610565824008627	0.4221405315004846	0.024038474893575443	0.013344844109351772	0.03970307596232509	0.011384333154459412	0.03596552699371007	0.030112686752470877	0.01637601569882689	0.024024684053895254	0.013740999442211617	0.04633383790898109	0.026064180299247914	0.02993218035565986	0.03117716652156754	0.018159782007259703
459	0.144164655192896	0.023390382552270772	0.02055082731078392	0.06306964018255296	0.03576934558030206	0.16787909476384952	0.05077844415269889	0.011921603244912813	0.026366935488560603	0.06365105814395979	0.05998689208101706	0.014436036801892541	0.025132370115538545	0.046540029226537216	0.030109699843731654	0.03238888443184006	0.020700153406345383	0.028914832842221426	0.11357506800420789	0.020674046633880918
460	0.07341662793246412	0.1286639934484456	0.01014358481040712	0.056946019023600455	0.027013250042749213	0.0877167864222855	0.025320236390140388	0.0072396727206598495	0.020510998825338283	0.027351604149849693	0.03658643872032859	0.06792948296514123	0.07987692010230488	0.06508782308322364	0.06417124223799019	0.06640058945631908	0.04472344021450076	0.04419177141433749	0.027104116556659345	0.039605401483254636
461	0.06737119235213355	0.02862647788171563	0.04444347441048466	0.07190711131460302	0.03762626706368401	0.05197812750901681	0.05847669185085407	0.02595277452376751	0.04527119383031076	0.05482909590616729	0.05947084096186189	0.03352282314502779	0.061000543990746586	0.013321635344588143	0.06361289804403264	0.05319613725845094	0.042101133912199634	0.039694549556201615	0.04350485832120655	0.10409217282294692
462	0.10434373185214038	0.034781007257929285	0.06115634628602158	0.03468046893991299	0.033676976524817624	0.049060159481888584	0.10811942778767689	0.046546653551288425	0.07484136512618839	0.04594818691106609	0.0593712564067549	0.047839068042573485	0.01079365402727878	0.048173324201214986	0.025579718958522676	0.07054180810749323	0.031442254679667346	0.05069510409161974	0.02001630435028571	0.04239318341565892
463	0.0653318586321446	0.05840938156888553	0.025946702381666017	0.02565393415927024	0.07557179452900252	0.07047496108224668	0.015101869631019418	0.03735847871366951	0.07253340171840256	0.0431521059141967	0.016555662022980946	0.014268562854073031	0.07137231438082416	0.0700215873417202	0.03585181021105209	0.051134509931127635	0.08341323235882019	0.05926035010984526	0.0495997934317994	0.05898768902725334
464	0.07459450132066363	0.029604602878943502	0.1115134216456366	0.03628226076059822	0.08285273260443345	0.06418772391980769	0.05028948174596927	0.03324245765991799	0.06501948750949996	0.05719507409175288	0.06770276035480911	0.020615735033072763	0.07202884266061028	0.013415311903567874	0.02946007643898402	0.053008804515141825	0.050509042480869445	0.03785644677184554	0.028994868971746166	0.021626366732129837
465	0.042103839438748895	0.031944469091740334	0.06382008845602939	0.01484880580401259	0.07660052626859026	0.04141431534864884	0.04681124764904346	0.05145947193908917	0.03512914817789599	0.03794748049933596	0.052594006366994475	0.0357408726813446	0.08100276245900333	0.02116756268889731	0.052384836135331056	0.05845241047289735	0.05016277786215754	0.08197878402303341	0.05339037945551853	0.07104621518168752
466	0.017601673866127446	0.027397119434262505	0.08945086225915035	0.3034330290523608	0.017270390459181665	0.030587438971692957	0.06982802362287016	0.04160804624451658	0.019463216002376466	0.019712930027965824	0.02492406447477462	0.03490654693795733	0.0285766271606753	0.0931808535317032	0.04546909749390461	0.041759006041443586	0.01988823574029529	0.019544633149970618	0.03552116656532832	0.01987703896344234
467	0.01762226893994047	0.0831848584835121	0.025176167469852084	0.030623486769046575	0.020758061150456097	0.027042583334807163	0.023128431541893597	0.03652140122787168	0.01379896602121585	0.0999744118653946	0.024729869112215072	0.034522514333492654	0.014073460012430025	0.019535531761995815	0.011507292475540793	0.10583762406110817	0.2546465530898845	0.0906871422252274	0.03798073855737957	0.028648637566735795
468	0.0390233940306901	0.03492226774493519	0.02651603843913321	0.028000933627123244	0.33150383863186333	0.012370325341870443	0.03312079580366923	0.0780594257154648	0.02557627428224794	0.09536671456331731	0.034000503627126075	0.05006301561300356	0.020875834672840505	0.026210024537142614	0.014679972427230214	0.020015136160528604	0.028689953440869165	0.022035971392743475	0.037199180642900155	0.04177039930530085
469	0.027314655772233045	0.028939911284718157	0.03225941551587429	0.03106619974579288	0.11033619510804363	0.017335538235758327	0.03557728868919221	0.029154538648177703	0.05134211600829622	0.025479125536934325	0.04618967491371408	0.036148748950711095	0.028395723047824725	0.01432645386817281	0.34306776824564	0.026059200789603443	0.028702586329909394	0.02242362588088929	0.035729275990502296	0.030151957438012068
470	0.12590577333688377	0.03988220579031608	0.07547336725230551	0.04123287973197423	0.022498158666453407	0.023483607075559996	0.033347002759293864	0.014881297416105332	0.04402769403156109	0.04764211678728368	0.036083085739188954	0.017941320989970946	0.15653958165432144	0.039440677860567826	0.018238356350615763	0.06387041607267513	0.09798083502205289	0.016218302431997223	0.05163497558848599	0.033678345442386834
471	0.08734752234249753	0.03711209576948088	0.06334698206840414	0.01888239400187999	0.04919619440594788	0.06307590723140172	0.017387571508695358	0.042390475528402305	0.008007744649658375	0.059220819273634366	0.017906660728095738	0.05778301203554002	0.010423215457296877	0.029818499609766166	0.008696236110153648	0.09038223137069933	0.11379756211161529	0.05568766203637158	0.00777931191575897	0.16175790184469988
472	0.0625892216890582	0.030864283515316292	0.030298438085064258	0.020780963600062246	0.03869915422190779	0.4009808115377273	0.031442245049059035	0.01868474982863761	0.01695232846826483	0.015664557718022023	0.030706166442440248	0.023497704066116957	0.05135407295479973	0.05955995572185044	0.03103845198574703	0.024613271908838965	0.016373358156055555	0.01876725733292832	0.027844190350411906	0.0492888173676913
473	0.07299024842382512	0.025836665058849673	0.11910125003444626	0.03435192558611135	0.016412154747673047	0.23014153856617967	0.029666776230815782	0.02297675021047075	0.027375919317649197	0.026901521620984414	0.03748383193905079	0.02131967357072752	0.02575532676034377	0.030578980422465343	0.07898529721350553	0.0093090411833091	0.013451015987808027	0.06755060609153676	0.08817538904583866	0.02163608798840918
474	0.0914416048492047	0.020522092343153987	0.15633657655700176	0.029336265519902514	0.038211689367604156	0.028848946053124366	0.10739863713952912	0.02051195427604769	0.020654634350801598	0.04687659903568651	0.022532645685562652	0.07279170268646284	0.02452395655566102	0.07176440903535677	0.060220438379318626	0.08384448673589254	0.012320102169888538	0.0170550269926499	0.0426078883037579	0.0322003439633928
475	0.0665697736693065	0.013107924165560265	0.019336861336621738	0.006812702071211549	0.007851840500808652	0.005798862597954723	0.005884090424268394	0.16214399508350852	0.04870843343686631	0.20176167997061017	0.09926601261965341	0.030233612455110172	0.051058866224464886	0.0931918339737161	0.0017188313614585257	0.022952104353214167	0.01407427839272575	0.11306985907337808	0.03118668602662539	0.0052717522629367065
476	0.06820441982275727	0.06619655513472734	0.00931938155684631	0.03608316073156475	0.04292390087889422	0.014518570630761956	0.0626544136681134	0.06623583338974989	0.014278460969589159	0.09683101780240777	0.08817129564058575	0.05018219388492231	0.005735114310018387	0.08238555912850909	0.060861103082426475	0.03447681240079517	0.045203393816292514	0.05533743681868289	0.06036288888898701	0.04003848744336832
477	0.08914595389180446	0.05601694589390456	0.17931492604918553	0.12204346876209768	0.02288431224657058	0.016668876133243395	0.05125046794577688	0.031872096564626654	0.021834775720055394	0.010701227945968898	0.054173145965195374	0.023891231765383818	0.019833757863092123	0.032425588765161543	0.007935592511332006	0.08964351781460164	0.09597075913811537	0.028202972409117302	0.018657381551996925	0.02753300106276982
478	0.011790478583457347	0.0500496934280598	0.01821795955381283	0.01688143339287146	0.010380330661178157	0.04976566012760997	0.02598309110924896	0.08968908152773186	0.13619467496650878	0.09251027911385182	0.04714059290957307	0.07906856541824259	0.0052153053292562064	0.10941186745471107	0.02557370157146132	0.07046428952661682	0.06043746950245612	0.08537337555657323	0.011634377656167899	0.004217772610610706
479	0.038464828657469384	0.06518339644940538	0.02462384941969577	0.01083934206035446	0.075505774981224	0.02069454297182961	0.061931082462639994	0.14147399070838992	0.012594311633785021	0.10223465235290799	0.03962034408631429	0.011056885799991192	0.015321851796653362	0.045853979695527416	0.016157450435720783	0.010741233818730465	0.00747879628916737	0.14061791526859652	0.14284420806330325	0.016761563048293834
480	0.14733011065576374	0.024149397813047677	0.013139192527885368	0.01566787891924443	0.016893571508678026	0.031804020931213164	0.07664342927174257	0.05016968945470668	0.10750207807310301	0.06791414488351466	0.0949872862495087	0.00938889217916106	0.010817656447686931	0.0700766136534454	0.10898779830816904	0.015289066300424833	0.018345482112987	0.07366446242977163	0.016983680143105553	0.03024554813684054
481	0.02355629497498181	0.023986170086824198	0.02594689600362317	0.02436715406283994	0.06644281794607815	0.030222024465302637	0.04040429308163187	0.027016740809364063	0.032858868034811965	0.0514439645260634	0.08856135929037534	0.04744821323426304	0.08836794219680298	0.05679747013153675	0.007149337484826287	0.0649283487147347	0.06398394851994954	0.08187595470566028	0.012417456733911566	0.14222474499641832
482	0.17217723458487003	0.02646138787242206	0.07754908587071124	0.17295169043549216	0.08725280393710384	0.011941254283211161	0.027114562204184234	0.02758869739087815	0.021831426524932983	0.021863156538725143	0.04137788241168511	0.026858901095459395	0.013275305913470863	0.03975344399869051	0.014485516482532509	0.056184561626599835	0.025301373802913894	0.04683578011128531	0.03813421885276562	0.05106171606206593
483	0.010540406873270685	0.03839527924228897	0.02231627845887714	0.018015318182264078	0.16382005370065758	0.010294266880754395	0.01893554240287446	0.04305595573515956	0.017147104989673267	0.18019165516192998	0.06666515607616295	0.01619557746829145	0.044011799656793756	0.015150071818326337	0.0138770293719024	0.02046545338058304	0.03929415240132838	0.031582133745552445	0.10496581174085189	0.12508095271245726
484	0.10208563305167939	0.044519332318679466	0.03338460114214661	0.032840512209204954	0.055704614237892545	0.048238596417738026	0.02241458710152553	0.006479315403035803	0.010805871952318321	0.15137172340081362	0.07772567431889081	0.03049160591022819	0.00725795271840497	0.046689490043501564	0.0038410946383098925	0.09174365356491603	0.007215009439383526	0.019712013303512195	0.10226599969269898	0.10521271913511958
485	0.023329586695615596	0.038073952335076856	0.03133976723225424	0.034961913215513986	0.08944262636437328	0.046212965808276725	0.03469755854702278	0.03143658824974293	0.0500720147556074	0.04660403062101168	0.048964304681137716	0.09568715115321101	0.10017734760787199	0.012444553378354364	0.042600072842223724	0.07009027342934218	0.01865458661296889	0.05611922589362758	0.06270146856655617	0.06639001201021093
486	0.026391046397488314	0.04717835425509144	0.06399923917622334	0.024777350449351677	0.0484189580354413	0.014114065688725077	0.047319774936615946	0.02710851914165546	0.03710693253850302	0.01759428668104941	0.04299782891629734	0.031913568094701944	0.015478489044623464	0.03853427285701755	0.042941800258407194	0.04911032921124872	0.026630644592256267	0.017759848271735615	0.037583146399399026	0.34304154505416784
487	0.013450529477753841	0.03159818518112253	0.02007119509205306	0.061400639935171954	0.04265721386696852	0.011986567260898926	0.028956405038448686	0.031116741676035883	0.3919571269064685	0.02209922161154918	0.041771043751904435	0.05405097171558088	0.04869733379864662	0.024646653400561	0.037280181039878534	0.018127496250406685	0.03753446961680612	0.01825744258042716	0.03993847943316968	0.02440210236614776
488	0.04458787400003123	0.056485020195701306	0.022539112925570988	0.045574903020035466	0.03039855399705239	0.05192516310468451	0.023851818283047548	0.0459826112942519	0.02273795763290171	0.15254392940163874	0.02677629816541445	0.02070635359492176	0.009773984382300064	0.06633170294787066	0.040659374015585795	0.009090755827131017	0.10451591858093455	0.17128240011651902	0.02229264131738418	0.031943627197022706
489	0.06951506357293563	0.02544038137604097	0.05117182498889289	0.045627592545404966	0.027237966509146838	0.025557922805761222	0.03268148399441721	0.058485088884206615	0.030817842389544235	0.026210381881169736	0.04037703389099106	0.024249419868951013	0.03631387111520042	0.03120357678140931	0.020638626691097676	0.017678843653107505	0.08999262365476457	0.27333816894316515	0.03721044530793335	0.03625184114585963
490	0.07382386318108836	0.05444425414941481	0.004941113740071855	0.07927994892429682	0.006910698127118401	0.05085603498611305	0.04759629082511102	0.022860816990802682	0.0737917620981664	0.028436049012840005	0.07752724832624742	0.007520968170462488	0.0040458147570508725	0.046457929244213894	0.0860346336630226	0.0637549699387335	0.04762174954860353	0.11488919391430247	0.04816089286101825	0.061045767541321586
491	0.09762608334429199	0.05453393613116176	0.013347364662095075	0.007877308517390925	0.050828957021889234	0.005031568372529271	0.01066799615873338	0.13022000033327752	0.009679417465860256	0.11683173676005035	0.17159067186277083	0.011831599065771246	0.0054861536398028935	0.04687151749198191	0.004729489703383184	0.014082828214638675	0.07869462047790024	0.0695745472960953	0.021517718089171762	0.07897648539120421
492	0.03933195179577763	0.03655268809173506	0.04160296972116415	0.058387447621225115	0.0930968925811168	0.04483311777456381	0.06679724101232709	0.04272244776115061	0.02289526626651675	0.027106803681537617	0.040895018377834984	0.052858874688018885	0.005241617693249673	0.038450552119769006	0.030037375395245192	0.06280597192272942	0.07419618887148474	0.10121812898904835	0.0579556993193444	0.06301374631616069
493	0.24964801350922472	0.013341438564305844	0.012300480753235013	0.0418050947397323	0.016256419434061045	0.05502339966488156	0.01159913088345284	0.033464856681125886	0.01331791189530875	0.09181907564578257	0.04417213373067504	0.018028638412641896	0.1530396478825924	0.03257195240438747	0.035433188034307644	0.07217508558294192	0.015478291886752519	0.03029056995957468	0.024857493449265813	0.03537717688575012
494	0.007847735070205588	0.11477732304425994	0.0125744747395141	0.012728422295449354	0.012401846915106372	0.008476990010369924	0.01618358086188257	0.24750241275626017	0.04313718770304835	0.16687474657793283	0.02888449029005371	0.014168453629085972	0.04322941498747604	0.00920409233593163	0.020101478646854038	0.010362887386916372	0.021767994343259475	0.16195671174343063	0.018084223288226026	0.02973553337473687
495	0.09498296028253617	0.08238468914103834	0.016000426081476244	0.05947392155298644	0.06933812105523746	0.27042046379037205	0.022205725380841555	0.018003480434408182	0.017956702785705513	0.044613556751618176	0.02394110822188138	0.0389812682185075	0.015524979680628999	0.03786069758885317	0.029210480791738463	0.08004296737992961	0.010000849395685428	0.01254625545336858	0.03162013659406884	0.024891209419117905
496	0.020094013309232668	0.1562499900654303	0.009986237856102517	0.007389330446254348	0.10170834013407178	0.003847515424417286	0.01791671933525422	0.10885558603271484	0.017798423030592703	0.0933675937686342	0.08185346292592759	0.010022129247696451	0.008821999334192997	0.01511400401624721	0.004058564480959056	0.009126030594025215	0.08652438163410975	0.16713228695157564	0.019258613944322676	0.06087477746823857
497	0.2553186595583619	0.022564586942629	0.017325982219894582	0.04558951318478624	0.018529193602686938	0.03601797771391475	0.01985724976782481	0.012616948548338775	0.023676986845264727	0.021544634162675852	0.04127189830770574	0.026464977912495878	0.03470886135070564	0.05930847309702687	0.036823176761420745	0.03788939877933691	0.020767453599522086	0.21222242186864743	0.03718651038783374	0.020315095388927343
498	0.025289138630561023	0.043439705363105256	0.02277051958233508	0.029601107114790977	0.024550110974582713	0.025268551701249975	0.023645122787866298	0.04622587644465443	0.028531277197356836	0.04650477799376234	0.03773341606746254	0.020642868597140103	0.4181136852169253	0.04085471215852653	0.010690379591098942	0.031951745513082226	0.06045276177273412	0.015436404226044193	0.027341643235523082	0.020956195831198027
499	0.06515454595575267	0.03812269404833851	0.043193223587616514	0.06970251290955475	0.01346289180195193	0.07693436167182442	0.12787622199507648	0.01232920981099419	0.019285955925219703	0.02526626874510916	0.019399476446348724	0.030929259559041293	0.038251245184618046	0.057032259175726185	0.00606094230583665	0.14876522286524274	0.15049846422118313	0.011255478081648163	0.030751566978333294	0.015728198730583485
500	0.05137304410758893	0.12447996942836594	0.0707508325944933	0.02681264260878829	0.021477247899275433	0.04905415148805785	0.040061970315588294	0.08276433925980949	0.0675002206215672	0.03639346770977341	0.021024226631517876	0.012599424447880966	0.042458480379870205	0.06778725984241056	0.11879487721970779	0.04314656522281101	0.020006201524709492	0.04094238882706487	0.04760025394263355	0.014972435928085502
501	0.229912032940872	0.025706737793824107	0.01495744568659429	0.0450983864333311	0.034701262484850455	0.07592657629876365	0.021421229529696224	0.012807378537870985	0.025719272374582516	0.01778780189494051	0.030764629200973257	0.01763996756782942	0.052567401337545845	0.014354749186204862	0.030521584547529096	0.13940107356000375	0.016591414565753977	0.04831072071068477	0.12576941775626627	0.0200409175918829
502	0.025660041657494595	0.05668798474212232	0.016638745497187638	0.03161738238311005	0.010957804702967151	0.02047779111283367	0.05548272798073076	0.017972951676083756	0.1015795269612042	0.10344302695388216	0.07651659154679087	0.015397364717669233	0.007702185181238501	0.09831671255286223	0.13588217942948444	0.04826566415370892	0.02738246923810794	0.11469954186768777	0.0200139208076684	0.015305386837165372
503	0.02368409878349398	0.020088391839715065	0.020054785082595634	0.023640926181489462	0.02221287053211717	0.038110311819801235	0.03497554719607524	0.03445329989094682	0.033829438550603504	0.011362245270015149	0.02854875206844675	0.023816992670537194	0.03505321721125835	0.07437027043108019	0.4101893878598311	0.05471696605826038	0.020405623477422866	0.015085496420879488	0.054080563707910236	0.021320814947520212
504	0.029407760962584756	0.08278648859970533	0.005237144858435936	0.0035419424534494743	0.11487645054742236	0.007224567631225166	0.031323445014770405	0.1032154735701793	0.023911679071070783	0.04341846191120903	0.06594866873957216	0.012347972313600476	0.08831228397823572	0.058901658418168176	0.09572284096738658	0.006686115441925746	0.00824865528849144	0.07876912225849345	0.026588863627421976	0.11353040434665175
505	0.0615877178458672	0.11138458131039625	0.010063466097535988	0.01218909261143655	0.030953268427000614	0.026902037233346016	0.018162642258362213	0.054118046689102604	0.015780592815658235	0.03214322049377418	0.058322169844283143	0.1258875883876313	0.0077833701925431814	0.03257577034734088	0.011612090633363605	0.08352860816817997	0.0808886369170389	0.1674834350960327	0.031385840788336165	0.02724782384277031
506	0.06435276723512538	0.010913553133952175	0.016553463635460102	0.029517420475621742	0.05661970902130386	0.010627598826512655	0.018010159393281742	0.13031877372351525	0.020425582502538203	0.0281881520444605	0.03323636705409098	0.13041331765644146	0.02218871370370165	0.04391206399122158	0.01495954933194267	0.02675930625720805	0.08154988086955582	0.18473617241601564	0.060546143569219904	0.016171305158830633
507	0.057216823400990345	0.003777579878021669	0.06100708743547108	0.0686692244974133	0.03039739746460662	0.037320892795589	0.02298752163500532	0.01955716923862189	0.04260596200042604	0.02156665522406914	0.1001985793053824	0.1527121552863949	0.014101459560968595	0.029021854961806214	0.036813592274950575	0.09109705316447125	0.06450791090028152	0.016466805465096955	0.09179927162176754	0.03817500388866562
508	0.025583362538652968	0.013816030557011569	0.040889413596092314	0.030055919765019142	0.049712875750559334	0.04321911161101134	0.03838258665575261	0.022980342296321062	0.041305027670408175	0.06520584149633789	0.07288370446708686	0.04420277095566935	0.03027061231557573	0.02856782451469701	0.19530247928411765	0.056212071926286286	0.05575708057071737	0.059566427105314415	0.07454777098402991	0.011538745939339047
509	0.07386269608770553	0.023066300862641113	0.07231710892102565	0.0674894878082842	0.02634607244063296	0.05207011118936784	0.009740177985801991	0.054562108387021434	0.017480292430239696	0.04189566469446491	0.04130212694897394	0.06570990028499157	0.06246502531675359	0.06693462085317087	0.057381962097416216	0.03725413105272764	0.032458105923437966	0.09429777608137624	0.029221944851705036	0.07414438578226161
510	0.08046774223466445	0.03563731440923634	0.005141540995041725	0.03110029159121289	0.008059853171112212	0.01170017219405829	0.18087266020381867	0.06964049742240382	0.06893562390594618	0.039848039919744414	0.02915577660545095	0.009748082518347297	0.05812134960886171	0.0648413143536865	0.06981264833242032	0.057446930325903256	0.07504310312988861	0.06606963260474301	0.023562473763542487	0.014794952709916893
511	0.008428244745232303	0.013051853935144882	0.020625686110053533	0.017783933400557988	0.03603974532876753	0.032486149000079095	0.08113061942682966	0.02229168747021322	0.05910471879288068	0.026141019752151634	0.03717219014105545	0.03723112370874041	0.0149484871770224	0.017452725954772312	0.38085377635226536	0.007320356244824515	0.03846878119074591	0.008774432905423485	0.04550220308675841	0.09519226527648127
512	0.1133589752644662	0.023465510677394743	0.06694314156532757	0.031353957577045954	0.03978746781561051	0.07161761727353964	0.045885902702258355	0.011210345543325393	0.010818380593868068	0.04508782408796191	0.05941932478078903	0.046236516891400785	0.006831970256974247	0.08000920106739567	0.0023012044898759938	0.0528906217241343	0.06005522979466773	0.05626331059087787	0.06476519237034381	0.11169830493274222
513	0.09796601705778331	0.008586168710022895	0.008028570168346781	0.024718161929456597	0.027080779886198898	0.062097501323789314	0.009423998393470811	0.05256229275074933	0.0061109399895290135	0.06186009126731433	0.019873991108131317	0.00916623789736449	0.22802388834051854	0.053657701943201554	0.0032628588420880915	0.057475734093006416	0.05339453663607932	0.09512559932515756	0.033150865754834516	0.08843406458295691
514	0.040242783293126916	0.047445757800339175	0.11870214325331904	0.09129586018388221	0.026315619789967798	0.050716824004920266	0.046750314089357446	0.03404607953090052	0.02416271808602136	0.04080821027375957	0.05217308450683529	0.037698781127508615	0.056643133701659215	0.06266911721234987	0.032686321660253904	0.04108408924064666	0.10059423192210162	0.049504664318699314	0.00750679274962619	0.03895347325472506
515	0.10900397415631889	0.008388369625169484	0.007079380174059726	0.0068910963646003085	0.05172273978605931	0.09949577080477434	0.019501115908542845	0.06766698311619133	0.006348296145943631	0.07166123824197645	0.07574513470356203	0.0033098389306630296	0.1598549174025422	0.013980458084729952	0.006911361068644979	0.116292526405892	0.07611885274101671	0.03470423109110887	0.034166679180890676	0.031157036067313265
516	0.07470140560143898	0.020372956717578706	0.07489752314882742	0.06294357700676048	0.059509887575344894	0.1002136609431474	0.05766084768006537	0.01925331168913588	0.02367777017405787	0.03317348337217247	0.011245487127668017	0.1009960469942273	0.03866263126501264	0.0592953028249293	0.016933491655336957	0.05674583949369022	0.030956923109610353	0.08066945511878523	0.04425491632635725	0.03383548217585323
517	0.26342953320942863	0.011332315070163131	0.019830346716838566	0.024308626221156416	0.06627665617435483	0.021229967758860036	0.01118672062537526	0.05409502400090044	0.017084900960319168	0.029819212312809	0.021665656555780045	0.07867228887823524	0.006577027592549848	0.08562966828913195	0.04625056489895636	0.02460515626943129	0.12939651444377384	0.024420826395816973	0.05203324515125266	0.012155748474866291
518	0.0927962325516584	0.009125166781067609	0.011128149350646035	0.010283896377446177	0.024612993211500827	0.13794593063004904	0.015346292108637362	0.06283760736700045	0.010371427205522471	0.07698066136942505	0.0849328383777517	0.023434546906538612	0.009989738018654333	0.03298497158408988	0.01234782445666977	0.09680494233002865	0.06082780397174349	0.09856559415377011	0.11565689252193315	0.013026490725866856
519	0.20070143103466997	0.005951535508606689	0.008132446115918353	0.014025505772988944	0.09695489107486875	0.028948510896843402	0.008427434351996438	0.11937783645163304	0.019881141001277875	0.10890061224483912	0.01783454608849661	0.010057854264215587	0.0032733191368337737	0.012442536336320462	0.0036639325944976733	0.06695515499771111	0.10231297868648769	0.06556721360400243	0.019560277048357076	0.08703084278943501
520	0.016674470623958763	0.044688907784342584	0.02294280659122791	0.02156930817067749	0.06616816646089618	0.0177673452234496	0.049125699519699785	0.08374718376473808	0.013950373383344452	0.23928619362308232	0.023785220657453577	0.041604839240678725	0.018253933470897682	0.08408843380665358	0.013077147887066235	0.10716940648949266	0.018007186096169046	0.005904996054801344	0.07621372601587884	0.03597465513549112
521	0.09976623017297319	0.009398435211371342	0.013183396187412717	0.03663612984718746	0.05097852511407817	0.2161002896751158	0.03200918944345239	0.021721699684099517	0.015931385901479415	0.024278852802007134	0.04364730741982409	0.16527438683277054	0.030452555378134582	0.014017582855143502	0.010074937542828705	0.08157699899802812	0.050611097826113234	0.026632816757704347	0.03723025148176097	0.020477930868514727
522	0.022169432629580692	0.022132839325280013	0.020571492088503864	0.01659636128247741	0.289754803417493	0.007632479065801904	0.015316921463868306	0.09450711677830383	0.0260673578369348	0.07740752320630655	0.14040820883886534	0.024999677256012803	0.01180343768115748	0.018654918564558583	0.01154158654213592	0.010179090977003426	0.0111726400126182	0.0572201819870558	0.09049057769017096	0.03137335335587112
523	0.022415904190743123	0.15574003186047666	0.0345919608182712	0.024662875458225805	0.025254722903719856	0.015257870583381941	0.026240534909548256	0.021226766526145188	0.01772459219069044	0.3483831743370192	0.07700742406873885	0.014396471551180259	0.019241706857669207	0.04114417318871258	0.010129976282488136	0.02682175781935121	0.013603715041419532	0.04955899455838341	0.03346863065241219	0.023128716201422938
524	0.07053938532228018	0.015592485501882894	0.019967772396142953	0.031437594910309744	0.06143759006504271	0.07526640133462026	0.02070167547194161	0.1099114740617533	0.010557542143975524	0.012555953893687986	0.06026798529167786	0.06885919102666127	0.004478042285194378	0.12049556236381727	0.0185497534015748	0.09503412010336895	0.04368073943675313	0.025439933365712472	0.03184169531715852	0.10338510230644415
525	0.18939949240839762	0.011084443373284262	0.020191962361509417	0.04090538181202872	0.038236280079546124	0.035895485492665614	0.043985444336869975	0.01243030628772321	0.02561217501137903	0.06956826815215851	0.049820139218626526	0.01930183584280243	0.013207629432879927	0.011927157136104836	0.005281079886069302	0.1251860047318879	0.15677548173122455	0.029873046114222587	0.027514164327992682	0.07380422226262681
526	0.34019459574896094	0.13461044047466397	0.018388087573487064	0.030990046399078534	0.01319322403289164	0.08863297484360523	0.019961911703469552	0.024253559640928027	0.03680454278779248	0.012708492864799758	0.027320373188324483	0.02671185275010148	0.01435730745101127	0.030768815528788053	0.02622340448852939	0.029393601882662414	0.06239573967646877	0.014709198146324244	0.02689844569185209	0.02148338512626059
527	0.12995494464119411	0.02932050546019256	0.037962901320846516	0.014771866070969083	0.06953853298768213	0.2472545938490537	0.03467044242709402	0.01446124593060718	0.04830512331165232	0.012154385602743255	0.032195720457196236	0.02676681611186343	0.04309675669240569	0.020150643048980607	0.016486406795990352	0.1525737232138665	0.007429086206623443	0.034210994041222305	0.01810453604127019	0.010590775788546338
528	0.04965327244529882	0.02096255387887779	0.008689100226712224	0.009079145035090812	0.031171478666532176	0.10939452574899779	0.015489437318151241	0.11996735459159599	0.020024711951029728	0.03336330135159854	0.02393158399080357	0.05124888371224041	0.006935914144081278	0.08497483078546884	0.00495017353227294	0.23682895063270457	0.10383743826484483	0.021978054346680313	0.03018961970972607	0.017329669667292033
529	0.01885964411360636	0.01913144335089674	0.027055660934475565	0.021442691985864737	0.020071499521917637	0.01046007136974122	0.025347173948720884	0.07971453859094366	0.01233225892076959	0.007520386857726032	0.04326714985921302	0.059708385678031314	0.008220399979435498	0.025003319517956504	0.010923368626389885	0.06795857098428496	0.4687714861868768	0.011831911604840754	0.04769637951896117	0.014683658449347674
530	0.017144472065312177	0.023209020087342727	0.03550900444358962	0.012974055226430761	0.017889817432630177	0.010326124046506553	0.01953999766868418	0.027900391478811456	0.0257386397401615	0.08919267850620693	0.5242470676912342	0.0210524065031409	0.012717158342899767	0.02162333365736695	0.012466663259139714	0.008144040550282863	0.012977893296121123	0.06248842714993518	0.02306960754070617	0.021789201313497
531	0.019031381269227602	0.031090349780666462	0.06823922753401514	0.011092167757052471	0.028033319289313557	0.4099293730404012	0.02503199587503925	0.019610536645881294	0.03248832492973349	0.02551670136153991	0.035273925737149506	0.03248486373173735	0.030778851307382855	0.024305392287234797	0.01817207044966182	0.08393583534900118	0.025493794329554578	0.025773193219868637	0.024975139801083197	0.028743556304455666
532	0.3050284711687079	0.020303972795095892	0.023555013595701068	0.08929967000172269	0.028908905251452052	0.03890936227268753	0.022904514872237672	0.02762326895738934	0.04319689396614373	0.01269261023016707	0.028273735420220977	0.039800973734164566	0.02094818854159783	0.04667749791146871	0.03717163350817898	0.015711820420477793	0.027572731943495746	0.12682373731534055	0.018401775362970534	0.026195222730779347
533	0.36581573161217545	0.025328312089206374	0.025709027150591795	0.07744962378416045	0.029719031289902397	0.044282542345744136	0.031063226804768675	0.021706241002348237	0.02379242287775218	0.010628930666747366	0.07828769943491984	0.023753113064443148	0.03963851476064567	0.03657697696737099	0.00939075558731927	0.035530551052004276	0.0319400740999153	0.03672576060459907	0.024744688092049973	0.027916776713335423
534	0.18515636902271346	0.1189683759773596	0.0101073414417187	0.006327909907100009	0.03158965079969274	0.10013797435751204	0.00826270665831826	0.00672867058000441	0.006839252395930393	0.04455260795449127	0.14128931989790852	0.01688861934917065	0.02771060179023849	0.008933420800615485	0.004785366046179185	0.12616144196905296	0.12403284466873438	0.016142262331861452	0.009377657306384249	0.006007606745013761
535	0.03886951465539028	0.03834095674440508	0.038229332651361365	0.025873636045085795	0.12610389484306947	0.019794438773531927	0.01805037995054811	0.08661105161912995	0.022395808207987828	0.09675754020969102	0.10990494502807767	0.023092764089959913	0.013844698461967252	0.023122552193555534	0.009944464673524535	0.008607215715555743	0.07425172702611066	0.10717400635102428	0.04646518996790818	0.0725658827921154
536	0.18086558739098976	0.017570041643327865	0.04243001219916506	0.011472985575794938	0.04457544917942871	0.03574282509567869	0.03846587604716285	0.03772741577849717	0.03893541506329437	0.03967925366258796	0.072222149634669	0.027115304711620138	0.011388461700267733	0.03180489901574794	0.01883045624784243	0.029030958134782053	0.20403228536630932	0.06026667714355535	0.016296361223949143	0.04154758518532946
537	0.014627823205903326	0.0346174573325756	0.03264282964810146	0.02358513884653917	0.029545141445824596	0.009730981788732877	0.020274312831366364	0.028528280424801676	0.030258143167299852	0.5116699272350048	0.036476092038165174	0.027904482583426603	0.046625066738129294	0.0228110369599023	0.02093135228030914	0.012663289756839457	0.023254361053397416	0.017297348035424206	0.02720720348663487	0.029349731141621815
538	0.04530154248978722	0.03874234519825136	0.03716693745832054	0.017757014702638043	0.05152582654132216	0.011727219797487748	0.02486418413812704	0.02328963471546387	0.020298491206553138	0.02796768874289208	0.04026219524259983	0.023245275972405704	0.009810231248884381	0.014436158786678123	0.011665944655954016	0.03593789572456384	0.36890453439085225	0.09626291999937413	0.05730054982077445	0.04353340916707011
539	0.09437066527875361	0.0396315230406096	0.021341299699306485	0.157870263709644	0.03284046639562373	0.028977259886830847	0.0454548102387452	0.020913028101081484	0.01872296312561099	0.038906268074369275	0.04159364499593348	0.020946597969490874	0.04596804951178478	0.030141906573718014	0.020771418716453122	0.011220644557282975	0.03165314208603118	0.23790144798968896	0.031398062277523946	0.02937653777151747
540	0.021413391901492315	0.034640090753500115	0.03663124078629785	0.034469785677465475	0.03735250582030747	0.017419298666819027	0.017024684370322576	0.03833614286310379	0.02776344828377339	0.060763506257318946	0.022104030951278348	0.03677085460503389	0.03477165692685593	0.34664305753555147	0.03652068442652965	0.08429796118318814	0.029354283378374316	0.02839323963579788	0.02585487100928898	0.02947526496770047
541	0.2438630055640829	0.040949127003839486	0.03727050052063313	0.019790175059182333	0.02158761998972037	0.024442894105039942	0.017924333070586863	0.029597891901436947	0.04408164220884428	0.08145854682503752	0.042157219273415515	0.026402038818702137	0.017504142849350382	0.037794372475333286	0.010740290322651648	0.041055230957060596	0.03515045715263063	0.16577862070794513	0.03237778408595201	0.030074107108554887
542	0.05357179002401177	0.015748423527102817	0.05769886602501286	0.08141487193087069	0.019868747699834054	0.08044649056945309	0.017527168861477337	0.022270761454757145	0.07806416811979125	0.009443044530945759	0.11685064896487818	0.052848335055842105	0.007408339680262034	0.02159290599014637	0.16044203251563194	0.1000684763250272	0.07018566100656719	0.015419040857413267	0.01019681554118695	0.008933411319788002
543	0.058985386740333504	0.06795799210999418	0.0333103870384765	0.10168330874852553	0.013415792097126532	0.06361207166900745	0.04415606177172911	0.020064126125452147	0.04359055180455815	0.08942395419793216	0.030691147324083318	0.057544194819379904	0.07178717931311485	0.06242160817473074	0.050303432170648976	0.035673963772500386	0.02248656392062341	0.06689855655490458	0.03865722950100816	0.027336492145870427
544	0.021977678295897477	0.04699059837046876	0.057403975866362006	0.07282833678979743	0.0837891178457305	0.018782619793665897	0.08023595117585022	0.07567385373743446	0.049827226982620355	0.16208076452431927	0.0466692996322382	0.04635512929850777	0.014226388875380047	0.018845609376570253	0.023061942003932887	0.042997939703229196	0.03776738815270072	0.030186720236725	0.03298779147061078	0.03731166786795878
545	0.06817882677176833	0.09640847916659424	0.014446606210278134	0.021433885994645976	0.025703896061523106	0.05471962032031812	0.010340681234525263	0.0469805080720456	0.043949264373014205	0.1570922342958337	0.083031844401773	0.07948818394589144	0.049940773944085796	0.021197894660794327	0.021195326399583006	0.021701371129504415	0.016108873965625957	0.07372155508502282	0.02861292889475801	0.06574724507241453
546	0.03744961710432172	0.050099201820042606	0.06395703026837855	0.018641400496115904	0.01730436412435502	0.010798231031335172	0.011291798453766003	0.060138253418665355	0.014326873086296623	0.0963067787877116	0.022603258217847626	0.05399610597304223	0.02863602097400095	0.013629252926049015	0.03915877115281544	0.208429908847678	0.10867047377877054	0.060026506333371525	0.01706914099666597	0.06746701220877012
547	0.057534265000404795	0.0590733867986377	0.07137076406208867	0.01784691988389477	0.030868284650098245	0.3867505750335564	0.037611135581341486	0.023854857889970306	0.030894485895017733	0.013714711024464163	0.027853256901195805	0.020958512501998514	0.01784711043913498	0.02696251082808303	0.007177015387287142	0.034544635441967314	0.02371391548757487	0.06357546806943178	0.027530239647775297	0.02031794947607699
548	0.03318765117168787	0.05442602493975962	0.02496886297879955	0.022826211729062133	0.10365078620446104	0.0067416607735184	0.08721989723878554	0.07221713446670662	0.036268976574304695	0.10132957071641209	0.06181342422439869	0.009429504391399448	0.00841876489953358	0.060231841364662114	0.010576569533358383	0.01634753719161754	0.07149232775989703	0.04585643925286958	0.11031028707485407	0.062686527513912
549	0.04214673611294261	0.04218347746922559	0.040250293873658936	0.04730296569955934	0.055025582042314274	0.02520476913464413	0.026712515800897386	0.04162509727549425	0.04537943243086238	0.04933009452396483	0.043599346932650565	0.05460491940028944	0.036568925945257055	0.05545393908892378	0.04412095765275206	0.03272922529513023	0.06219002844322204	0.1532471920048321	0.05320419466360728	0.049120306209771716
550	0.026038941381125336	0.10509301569942202	0.03691796461507713	0.08581648356927288	0.044417548711743436	0.027436492504765875	0.0716955555727396	0.011163298734203875	0.021769443871941314	0.06046818471252304	0.037602676880455745	0.12351999313107104	0.009380100906375529	0.09869379196231753	0.03368306955413905	0.028662310378671896	0.03974175225122701	0.019827470703054392	0.09907691914237834	0.01899498571749496
551	0.06300973121028113	0.019300231947058228	0.03580909302388064	0.04794968740245696	0.05767228604165591	0.03391390337173656	0.030977714652684243	0.037377317192779626	0.050942069982928044	0.036064452770308876	0.05417575502335319	0.0435471227345319	0.005328228960009443	0.07724944049796834	0.02307365237319404	0.07658678140114901	0.08495998722916256	0.006074454773679818	0.13926940555281742	0.07671868385836408
552	0.016941510212285772	0.03712732139549762	0.0118694525762631	0.030097847812046837	0.08132873030840602	0.011491983991980882	0.02930932814400116	0.044483386466221464	0.019155770977685716	0.04261676065291148	0.06448936033506761	0.0496209710922786	0.008519890731375967	0.12899718154777473	0.0959913336275328	0.07778953196830578	0.04984299264111252	0.006835293720722788	0.03003136097385521	0.16345999082467397
553	0.05443829996573499	0.0499410338027361	0.03757007952909445	0.07397377306542717	0.08392118111268064	0.05268565611131603	0.01686824748926296	0.08689140157358388	0.05080169902607129	0.05868428800417496	0.04763063701920761	0.02004944922288258	0.004046991125563702	0.06806228151028153	0.043189091574040876	0.04464016170649919	0.03228078104250443	0.08028805447377609	0.028924648882571943	0.06511224376258962
554	0.10247586371903274	0.0046186379493260345	0.021138973690813807	0.010179654736981266	0.009424603098492924	0.10378437891288889	0.05656829852327539	0.09007748267785522	0.11157138024293047	0.028563361426159325	0.1085560208749091	0.055820121629675756	0.04309021284513573	0.060723190481071256	0.041857309075710177	0.07555492058130305	0.007320597388890451	0.027287508658116202	0.027809890842635018	0.013577592644797156
555	0.015130706501693993	0.040174449283623924	0.03494768540865356	0.017376449586461628	0.013865341900917446	0.007543680778114475	0.02465750505431144	0.03110917111163211	0.02395969091837514	0.3403704798967962	0.0553148224571842	0.02566649589781098	0.02342770541555085	0.05495764912296874	0.009996528031615643	0.01679545044933744	0.015901963185709397	0.18463455945977775	0.03538566266732822	0.028784002872136834
556	0.01450701995489861	0.06315736933321987	0.008240813335552445	0.00884539634274475	0.08278579679177574	0.004767071758152092	0.13348863403005676	0.05843347433509929	0.03771254170084442	0.1832777877874574	0.03143722670454148	0.008702942077662241	0.010862385299554578	0.16878546249029203	0.06951133302011415	0.004533434465606067	0.006827181789724033	0.018973607079685765	0.06210257960252525	0.023047942100493067
557	0.019051973536621036	0.035024413538463944	0.02972634176051029	0.051985659055078876	0.00987455583969261	0.04555653141365464	0.045815471326800174	0.026328311062983254	0.0448309352172532	0.03614962539296639	0.06815364938521144	0.11424490957723993	0.007822591971238373	0.10413102595318567	0.10238951637980721	0.07874951149457583	0.10181115646415725	0.034403117842632336	0.01775848518215431	0.026192217605773244
558	0.14863837418294035	0.025755400712820044	0.053159341023594014	0.01644966290214075	0.050767540577520774	0.015962296629211056	0.014253995721130645	0.05645706402026619	0.018923450867119614	0.07252621705134671	0.0575427192834828	0.01400957080098762	0.01054874038000293	0.026088773414461842	0.010045336051463377	0.10975680101889984	0.18288491253818492	0.0401697940810813	0.015049971220317798	0.06101003752302738
559	0.011298820998396582	0.01784924610328203	0.027763881991765247	0.015314335188097149	0.10173666201014958	0.02082726035281767	0.03104820849784916	0.14156230312564064	0.030377201962568153	0.17902819412230378	0.1884246381929674	0.01316132190596316	0.0156151842252692	0.015669380520914135	0.013780621151527686	0.014028436470395658	0.0325939610928673	0.08638019920333488	0.030656726534874702	0.012883416349015877
560	0.07064004971851463	0.012658373763003394	0.06799004854849872	0.14395667805815401	0.01432645197505187	0.019133991120421242	0.015383271051364807	0.01208470459125323	0.031926292624467355	0.07221668556853006	0.05283867953669519	0.03991309395178462	0.005927559683733604	0.016075292373212594	0.05262297391553999	0.08271523747451118	0.08556803107282232	0.1174478606381474	0.05555160558172483	0.031023118752568957
561	0.14437477044521876	0.077157634731981	0.020170121384191126	0.014628706594328678	0.01592211890454404	0.017180783852758338	0.05016126298933819	0.06366363588983982	0.01759725305576402	0.05709985772856205	0.08979943434713525	0.013820640165068517	0.02919031725517936	0.012045000946936607	0.04260080179449095	0.09954895429154023	0.1489458390414698	0.030381239418907836	0.0201600162033223	0.035551610959423115
562	0.07473596130973849	0.020806862245988267	0.02099257858446974	0.05217684365358284	0.10451767008218676	0.006739082325868003	0.041605029749688	0.018238935026203978	0.054249947384921664	0.01775600567049496	0.042087850610907925	0.01191453858061078	0.0048728310356095554	0.279283607510607	0.010107313690413514	0.07509438997412993	0.010305482049943795	0.01025931133099839	0.023054483993959683	0.1212012751896767
563	0.036393994685918654	0.02300653972228116	0.009841107739468691	0.04435053442529548	0.016621341537810048	0.03870239770983603	0.05644494058145169	0.03107359968626462	0.026691326341583676	0.10453317274532385	0.01426730034965487	0.019452516107299523	0.008543178976941148	0.18277571557173228	0.016263801991264166	0.06567115134024959	0.15847308225570744	0.04401469377167171	0.01702486774578082	0.08585473671446447
564	0.019105487197005534	0.020193071218508576	0.009855910112626707	0.026879848179746733	0.04840243215585231	0.016584564294162017	0.04054750679168529	0.011170293443201496	0.035696129262057376	0.0333566694560467	0.051444082632309665	0.08503313483999866	0.01293689128867471	0.15885042820630704	0.07253493851593042	0.04045115728105444	0.12984109717014047	0.05285832419106285	0.07751461803174	0.056743415731888965
565	0.12756769090312559	0.010004397346047078	0.012135449952526715	0.012720193329339135	0.037624841497491346	0.02362079405353914	0.052284537507337074	0.010258055524615306	0.019001936910173305	0.18670668041837854	0.11747666944183405	0.02968858809901929	0.009288783065417425	0.045632971588393266	0.003922423579225041	0.016073272818769156	0.17051474372760766	0.031139852812776803	0.053315074842074296	0.031023042582309812
566	0.021562520000519957	0.0363865536628726	0.03089865417469755	0.023068182851829926	0.050605706929539376	0.011061824119527983	0.029322908117725744	0.023385014983284495	0.02313971050387294	0.44717553797871334	0.08493158077292515	0.027091505950737452	0.017527544807019426	0.020734569579859054	0.01043200826034584	0.03529495184524961	0.018411407261679672	0.04165579142674838	0.021732932745419146	0.02558109402743239
567	0.09835713053627682	0.02684113827221861	0.014641938778061938	0.03336299658130489	0.014234984692247809	0.1690476301549777	0.01082033669403292	0.02916722937772818	0.14254814070633165	0.003896373703592579	0.031223015658976692	0.00443906802657109	0.004966241031261782	0.03300676999002799	0.05673903915398716	0.1777193562610042	0.0717153139982156	0.0292140230409726	0.025857906540539013	0.022201366801670785
568	0.09293611128536794	0.01589088399348808	0.01610952020981766	0.010928423412170193	0.033085914264418	0.03171975106855446	0.0959815177547649	0.028554355927511103	0.01727146013530267	0.3018630625371351	0.020508068588494348	0.007445913846107251	0.03465443290855607	0.01005597929511606	0.08910519365089135	0.02250417031827963	0.05517059692187731	0.0749090714834857	0.02428587429871949	0.017019698099942655
569	0.07605430808573281	0.043400724779572505	0.01312711977928198	0.02853585886294224	0.017047685104884153	0.104255375281851	0.018295891576660225	0.01448771304748627	0.058347675172438405	0.007886358145302887	0.02900674564651461	0.0925419296394783	0.028761322828758016	0.058839741003336186	0.012658123897500038	0.15517928807803524	0.11767629544446481	0.03517784218577054	0.01613266417280848	0.07258733726718135
570	0.04970588630049659	0.02115057655691617	0.03152898806086097	0.016344708473892227	0.07534334450609208	0.008852305367790782	0.03372552968857406	0.046063515914303035	0.034859958873720065	0.1266996707094427	0.030757240003123833	0.01653889424970739	0.02710514692152176	0.030717146447431544	0.01087531651990861	0.05611418922120315	0.0338915477146283	0.20862356237470972	0.06602850450962397	0.07507396758605304
571	0.021628651341052334	0.025679139112800765	0.02272467338467068	0.026005795495205264	0.01825128146739093	0.019754838686074215	0.04078459920469335	0.01910147174939723	0.021830825166042733	0.025073485288888274	0.023394036586102365	0.026207730097269153	0.02194642366245056	0.034810439705214496	0.01783820935697616	0.02850889944467804	0.021981200674061518	0.014699568278888254	0.5388238329650948	0.030954898333048805
572	0.01193156725715272	0.0403340092484578	0.0368040634214846	0.038619523732472606	0.045587651441341	0.3497663171886742	0.027403385350767483	0.03399575169579657	0.0335828391823292	0.018831068363453978	0.03830623183603705	0.05022636125257992	0.013953651161973406	0.024302033670174774	0.03104151135909919	0.056959823097465584	0.01906220937330422	0.026041069901430756	0.050548373820641396	0.0527025576453635
573	0.12478209184328498	0.04742058461837845	0.004796023233582374	0.03233615061890995	0.01597017341949078	0.00836448974593258	0.00715630607831984	0.06952132488292036	0.007774168496421177	0.08556975700559329	0.12182110994314606	0.01950974518386533	0.028409874782492305	0.03607563066593072	0.00219828443113007	0.04446246272138699	0.1596637236516317	0.09654056891792402	0.05338472121598434	0.034242808543674744
574	0.09373206395971942	0.03069341772703749	0.02091138916074304	0.051486044790473855	0.025976942204045134	0.031136599055174536	0.045163001299647954	0.010785469055577286	0.1272805960198056	0.012876907166357228	0.07332220423775365	0.06088708898710564	0.021215861561211986	0.05491893244098944	0.14206625431123426	0.10235277389116759	0.021690143389513132	0.01834874710743162	0.026523836905970842	0.02863172672904025
575	0.07611141475308612	0.00895525674123248	0.008636749492874627	0.06552975898669589	0.010227135316031364	0.04457001392705881	0.016916431279357692	0.10570332873482711	0.0310661290868378	0.005435892403044401	0.10365994565579671	0.033190589835150115	0.0030468658253990336	0.07150639219727815	0.024777403418466563	0.08352594309079225	0.147515468749511	0.0688708823206776	0.035419140007452554	0.055335258178429714
576	0.03216013393024719	0.03045306835950215	0.022793970361370635	0.017417507332443783	0.04116908855066407	0.005756704524047112	0.041641460618472646	0.07070551094526487	0.012368064486170225	0.3120029353373286	0.06020592314557216	0.029156066084445455	0.01497560058726701	0.1014492478802179	0.02377468938101141	0.03218986254503641	0.08604855379859883	0.03549771618098247	0.016737917502267028	0.01349597844909004
577	0.019060947115663644	0.02970985117935844	0.053520512415746124	0.03751050123949809	0.043207477318317054	0.012145127087239414	0.20764364126137774	0.024460053910127885	0.027942013499115022	0.024437906088099308	0.11036033150109534	0.02203767036288205	0.015480490013530801	0.18566478884644344	0.05043890984863083	0.05346377474206316	0.03689017954107039	0.008214052638041468	0.01923744420364767	0.01857432718805216
578	0.19140200477916527	0.05633721371184018	0.04617980989163939	0.04997591501692259	0.013919964412231867	0.0940238516907053	0.017699433458935713	0.016524989385865788	0.01772891906992505	0.09791320304197743	0.04700634002566336	0.0800648111825709	0.013549910803915875	0.012399974922757732	0.017889024643330892	0.08205078765734461	0.07313848716904481	0.022533568809962976	0.024582862949125626	0.02507892737707463
579	0.05014960826741999	0.027348388437328744	0.03508477603156063	0.02207530067125755	0.04090078967936378	0.018982185531375255	0.04581434176970533	0.01727757774972935	0.04040426165561256	0.009562039546082642	0.03435197951347013	0.027933260824604785	0.01441437769791311	0.17064644108719168	0.21174166043075487	0.04772041649219857	0.03166697032738078	0.013513677777752838	0.05379918011392699	0.08661276639537038
580	0.013532568924656525	0.02348198688496248	0.030543587114334178	0.015651256573103386	0.0900330216657657	0.00811062564294779	0.035551773215172375	0.06773661158416565	0.022138746244251432	0.04469433202157178	0.03756989377452343	0.0361613923717155	0.08426465098713176	0.037506928809335933	0.009161347201674696	0.029242341125786386	0.14255927953264494	0.21547929742294514	0.03489393619780068	0.02168642270551027
581	0.034783809041744475	0.03157869258801387	0.015279578247264109	0.07648846683943201	0.05834425441036658	0.004038363645582075	0.11732395252411118	0.11027159050855284	0.017786365030382955	0.09519140438749087	0.05391386988294411	0.046776081020276375	0.004993429964777567	0.02768250039703646	0.08797355878846438	0.030233577798906248	0.03539504002342461	0.07120068044238778	0.0037018616305574126	0.07704292282828404
582	0.21291265221347935	0.13686605596864493	0.024115669601672118	0.022165214464292968	0.03872783476096982	0.02978571253561817	0.044416973752849837	0.021701466015757842	0.017057127806718735	0.01917660905175012	0.04899544957917461	0.0199907871622815	0.01678823450207772	0.05649678992821725	0.02790980888524739	0.12903705880870997	0.05152297592550667	0.0455538164422644	0.017551478035979604	0.01922828455878701
583	0.15853500910674956	0.03333143668100939	0.009919364358480582	0.022390639197483096	0.014655253407616578	0.017413515670656014	0.10010782072955263	0.01834011901921225	0.008497488720568165	0.07856960071071308	0.012621643358837078	0.0670144094032211	0.00476395295669953	0.101797437765643	0.0030602925578655247	0.08070314468411544	0.10757751446955072	0.14192575415474812	0.009907579883079075	0.008868023164199094
584	0.010426155201640818	0.018674222596141245	0.04154968326886453	0.3392385699366738	0.04316092146683897	0.019951234974281796	0.03089503096051611	0.013834073862261726	0.03952243147131403	0.02418523777492222	0.02059548041113669	0.026031532220599445	0.03148020206443359	0.06846387616460979	0.007878351624343258	0.03007694694677035	0.1297996076340287	0.01173228730913846	0.04906372584647534	0.04344042826500912
585	0.044207310705087204	0.01559834236858647	0.021358014152280256	0.044176035039436526	0.026046274971815206	0.05945290172160992	0.05729168245781094	0.031190133851249073	0.08613683514441714	0.04870335748967051	0.13924669841841492	0.0861669443137464	0.03153769554554192	0.02102617200990618	0.10035352243381689	0.032762629796543305	0.040092084822220736	0.016501311928741866	0.06124880572584892	0.036903247103255606
586	0.007987985652144411	0.04099864399837139	0.010366980904421225	0.00875472289975035	0.13174396707869687	0.04683470088891616	0.05645666224997017	0.06434048393480642	0.03207528511638518	0.025967529672203556	0.020052362459287997	0.030932676579699826	0.010170076886044106	0.01759049315567293	0.0743285936719163	0.05638933196629787	0.0833773357664507	0.06701997209753789	0.03125629638385736	0.18335589863756932
587	0.13421336913705834	0.08009504003623177	0.01352133176213577	0.019872970558704278	0.038960939334786386	0.00519897041602666	0.022355429156635024	0.029589408145874324	0.009508284013273888	0.1658243749915597	0.015031024105266988	0.07890658522753241	0.012182022729800405	0.03846150508375896	0.00438095774689191	0.1560497655443628	0.0767783881883187	0.0278992707370802	0.035197429508080746	0.03597293357662072
588	0.04065823325832053	0.020346006724098496	0.03966363360445793	0.04200460202373257	0.0091996339789888	0.08641309182521167	0.02031678253468503	0.10841242494105384	0.05097528477124352	0.06211468688438043	0.11305525779742934	0.010158019221210563	0.019628713549866332	0.06093941643806786	0.10181454559943183	0.006232987693726689	0.07613919658150906	0.08347518245908878	0.03286946083482093	0.015582839278675797
589	0.12104388751162803	0.01450185926934367	0.046741213784148604	0.028840088906278476	0.05777174049709129	0.05095175290943486	0.04661071407929265	0.02869606666586825	0.04985909733521121	0.040633300094731484	0.02640598264770762	0.03794102431522241	0.03539491866874888	0.05482735054320167	0.0036813809701146775	0.06214892665034327	0.16265252393936144	0.047034217229496696	0.07058350303963525	0.01368045094313955
590	0.023156910473188536	0.01977950295262534	0.020886815255577687	0.02979107067236866	0.031861915304031124	0.03014534235151858	0.05600840814508148	0.07287099864309106	0.06265945599888487	0.03716662694898433	0.01904920074356869	0.07281232623659024	0.006271004724850701	0.08433676392503636	0.14576422055505114	0.03606948168184178	0.06899449037440644	0.12394832633010272	0.02685361621752317	0.03157352246567712
591	0.08076560098202085	0.06199647802571884	0.015064085104570631	0.05342138625066866	0.017844077010060386	0.0062660550341931374	0.04686897786641176	0.012898133615438281	0.036030084541487824	0.04461457581044849	0.1462602579444103	0.05958578870421835	0.0031122303266017497	0.22783698288762502	0.08920671362741639	0.01623631181482024	0.014783459047795322	0.026410183622947572	0.03117533276952011	0.0096232850136261
592	0.051831139617391046	0.06648363422571595	0.011898134917116174	0.019717669782967472	0.16074435769086837	0.010583037859385941	0.05158866338466284	0.02053605027883372	0.029836808238970104	0.24924596584609882	0.023443765754747384	0.00671219854969108	0.008908704968733427	0.039194259630462615	0.08816945792296378	0.021168214731348643	0.008600445634391331	0.018900393618567067	0.017065895090359683	0.0953712022567246
593	0.033603187442240876	0.008505790552309206	0.01425822123438195	0.01601313354450373	0.022889684029108206	0.010413799657448495	0.00766608895156332	0.17953174796352822	0.011952729214096673	0.33629385470435524	0.10768313080707921	0.00874330251395002	0.015803605769930385	0.04569406291104241	0.05437089853425128	0.0037380324129642874	0.02044150006971587	0.06605187212020433	0.024114548274737916	0.012230809292588305
594	0.07299362443847686	0.002051251235157925	0.028957656835162094	0.03117080850277349	0.020440568292825756	0.040934993432219395	0.04934062000196352	0.016334638596886362	0.053539978004647354	0.020308738262317213	0.043876636383091985	0.07272830020372505	0.0013205582398086728	0.060895015932287605	0.0375382689681816	0.1004571534124073	0.052419045917425425	0.03597373463684957	0.1423195780536437	0.11639883065014912
595	0.006215226401795322	0.03606552228238138	0.010194458703970491	0.01665080749552995	0.02831136413513857	0.011165253919641427	0.013942147745848734	0.16322580147071158	0.024906770398899717	0.28795636917300454	0.2136175992026295	0.014824751611701157	0.009475971936272094	0.0475352920605042	0.002997235164448822	0.027914161690412425	0.018736592731676615	0.032369933780478456	0.019642548983197467	0.014252191111757614
596	0.008513333898818287	0.03903356692351688	0.019425392168728916	0.006997406877164497	0.291678453666582	0.009288986878820828	0.007800455018867696	0.15988359598441498	0.01297342926917288	0.026485059648433763	0.09595199343935079	0.016629253400069002	0.008622199489969364	0.0112402791251787	0.007531782566444505	0.015254371942756353	0.0051944618677927995	0.07878950677244996	0.1606895714791599	0.018016899582307882
597	0.023752892814669975	0.030335976590615172	0.024130860767362476	0.027246284026825992	0.02206953143330192	0.4551471177182948	0.024771894370775233	0.022375406793757588	0.0411155266259037	0.01640683161989871	0.03713542032405985	0.018861629753517316	0.007184859335050986	0.032479886797726246	0.04275095435340697	0.029119654964275446	0.06429797417387549	0.028287878547234607	0.02902187550554093	0.023507543483906553
598	0.03503995305671773	0.44727212396380567	0.0265129621291361	0.056009864508049574	0.03926198359631292	0.0078608977877256	0.016606452570001422	0.03445936916217244	0.02543943885951597	0.009166757051635827	0.031345798672902284	0.03523077502843904	0.011103680457196745	0.02387675449418826	0.05252385257496549	0.009246164134056628	0.016308478301708073	0.011410086216903112	0.055317368322346454	0.05600723911222062
599	0.04692321607782881	0.08255816925710857	0.011532298750725766	0.03644504155678837	0.045370003050052794	0.01899905309504412	0.03596844305454824	0.09435886790137575	0.024188451734358442	0.06798750703496206	0.09509797752315446	0.06187499696294633	0.01847576944569889	0.06124885508877311	0.028071183543519358	0.07627201192018772	0.04308232213439738	0.03682712008449787	0.04300270583235213	0.07171600595167983
600	0.060999429546418286	0.05427381962001613	0.010251290590480827	0.0100113775459361	0.024169178178742395	0.10319048258315774	0.07510784184349625	0.035192629266482936	0.05888708787507482	0.03666105428409645	0.050224113515632496	0.04158544453777995	0.013962628235910166	0.042699376013519814	0.08700877510643949	0.07947107914494016	0.08705055328580756	0.031254178933637744	0.06757983369299207	0.03041982619943859
601	0.029004818978638606	0.055698872389871465	0.011426396928160243	0.012375927127982654	0.024086049907364692	0.011304786773503002	0.1572180953602437	0.03902955678409757	0.19189072717953945	0.05309245739479625	0.0215206998470871	0.014461384151484487	0.006001691447469773	0.013253197100475353	0.22654498801085532	0.03247398301800134	0.03231074779896909	0.004653489813014091	0.036806862791247064	0.02684526719719873
602	0.03598525250947339	0.0607046251858373	0.013331026268229297	0.013745987706427352	0.06890783450870802	0.01716378607710714	0.013726278917489407	0.1794962772678044	0.019288306931562495	0.2227129830435086	0.11762571919377797	0.010843636745823849	0.014335218911753168	0.021960742324161335	0.008612088842496562	0.024536131417083426	0.019219239646821176	0.0977476015566083	0.02997799282986031	0.010079270115466546
603	0.010193296314559045	0.02150042637476355	0.01971116626100847	0.01815572282239234	0.015300705034145221	0.049909377523415926	0.02830584767735961	0.38797930506724	0.021782098388273725	0.05474884480014173	0.029983838440877035	0.02566863767641122	0.013730793145009829	0.06092345713979667	0.09899132243432593	0.028310365608194003	0.0257438362574399	0.03942793898112843	0.028025778089155403	0.021607241964361958
604	0.025302046940677312	0.43724841702153	0.018131059896603425	0.02284832020183722	0.024429843170145994	0.018248850246096453	0.013267756959942386	0.016529236553512402	0.019229494784096194	0.036200700062235434	0.04331138771869156	0.10597187338811505	0.042763722729882214	0.027735088789116118	0.02705113841304485	0.028401323085106605	0.01415529518190186	0.013170639593530618	0.03357506169219564	0.03242874357173871
605	0.03062721478978656	0.08773975520608479	0.06412746564449726	0.03085098901015907	0.052789390579249904	0.015201699364362454	0.007209815898311456	0.06389938714079596	0.006376103583625091	0.06955354835706354	0.06039939310058893	0.04918534641272106	0.062298453197957175	0.06428582554093745	0.011715225536536767	0.07008387080734665	0.0985948236044521	0.0653703367371058	0.08105602955400171	0.008635325934416328
606	0.017451078438714244	0.033887689617310264	0.036866856100111325	0.020972462223740836	0.020060857191155766	0.04559704247527578	0.026263774268747278	0.029223391578227176	0.022606069070478692	0.010012086031735486	0.02554948467738516	0.04985027308527975	0.01177809269246766	0.03228187381453183	0.012074738057564371	0.13687100443283534	0.39447370895288486	0.009281968832715736	0.03133394349565707	0.0335636049631813
607	0.04677577277224629	0.08948406217461959	0.04146358977764183	0.042439753308402654	0.0072389137071912305	0.03458193077353694	0.03288257720027117	0.06603127978135247	0.037008361088591596	0.04200635468635633	0.05281154681422921	0.05900017425271175	0.011780248781574191	0.047353673497138996	0.06601058647818328	0.14372682070388001	0.07667321830678991	0.03454104081482421	0.05142334565245506	0.016766749428003307
608	0.006710488680359019	0.07074650921917514	0.02017713673325194	0.019887946035614387	0.01713764703180273	0.02137169318830087	0.04103585129526207	0.20630397313759435	0.014481942009207225	0.03651238066265405	0.02480876680020816	0.04210641872524765	0.018625355302770773	0.03302042679243069	0.008148805902888027	0.009272216423000705	0.052271250697763325	0.3166283882050238	0.019041179740938156	0.021711623416506926
609	0.021041779828765164	0.0504408925988066	0.00948561519946621	0.10283211099721523	0.021048461294567587	0.03300928012501622	0.06067767625655079	0.08566902811048221	0.11053785326836889	0.05663959802185255	0.08018437745936882	0.03755488421811435	0.06883150629133579	0.012959327771454511	0.08808669497305349	0.030889887653613505	0.012651918987721913	0.033221980882180244	0.018110195544853748	0.06612693051721218
610	0.022506967894847917	0.09288519962688281	0.029940914779305713	0.02209223465908797	0.01653041964181707	0.031742812938399756	0.02465192230369491	0.013735094840170131	0.021450729444428454	0.01170489133699442	0.03170769378474043	0.027711214741247027	0.020632489694813995	0.016671606202895106	0.04621359229855215	0.03114375943295105	0.018129260508722513	0.06704569702170701	0.43662278144254135	0.016880717406200257
611	0.10381114531058187	0.07024337135901378	0.06523680715214857	0.03540906999776244	0.004293563891864973	0.014101092945532457	0.0996900761508321	0.019715171255815317	0.09263784435047623	0.04998927052493913	0.09068639416330569	0.03518984479995405	0.002520507521137748	0.06812060436113485	0.09054933816601704	0.1026927061453854	0.011210592222564859	0.011494747816191437	0.009749387000632425	0.022658464864709668
612	0.027208692718360822	0.08868313884613052	0.06456652596241108	0.017125706126140124	0.10527300566661345	0.04227330347648052	0.013883467411502938	0.04882114874824918	0.09767672185350752	0.05079836884120258	0.01282269308875816	0.0376147454531918	0.04479207107634809	0.08546979080989958	0.058208967028156804	0.04549377196141138	0.05847184193194842	0.02503940562305514	0.02681156320466295	0.04896507017196895
613	0.05855112318968197	0.03609146956852499	0.07635529090330023	0.05083685442892081	0.06653160175412087	0.06520285163326019	0.05225677721796676	0.06716810141521262	0.0860374723400739	0.04731486535508659	0.05831834602039878	0.049601654566825165	0.0020433981368864424	0.0362735724843105	0.03982678682409337	0.02999010018705801	0.025516139395845294	0.07288446124811027	0.035991964307359604	0.043207169022963635
614	0.049840090204580176	0.03732599711700723	0.02449349787891201	0.025780310061642088	0.03470138369327876	0.017472495197948773	0.023079722496756525	0.02154662750382424	0.021073822018361898	0.04313934402195767	0.023704813372350197	0.016189035871922493	0.028112782716091935	0.03136459428286943	0.11747253434579893	0.01202500571506026	0.0321165559411082	0.008830190790409646	0.41239135691558665	0.019339839854532852
615	0.06084654100747556	0.08344505833548359	0.015530992092612404	0.026089951097554343	0.04879664241521584	0.10915986156470257	0.00895301956586909	0.02801517715817812	0.013909563245447532	0.03457634219740163	0.07232697987851032	0.020287259551630108	0.019235367760171335	0.011965225534296775	0.01605186333618654	0.10806275884354231	0.10118503563313751	0.09890626856485206	0.028069511809018434	0.09458658040871393
616	0.04289278968838491	0.06597061364867762	0.016087543663776585	0.09504919226968528	0.02753600376292546	0.04836487883523665	0.033234373424958025	0.04069636048943254	0.09807574401651181	0.04158279693456972	0.06270456882149798	0.04761986220755012	0.03633876109892446	0.011860902225693429	0.08185368134713522	0.02956164917662198	0.024251931214240196	0.055557374604984555	0.03664670672338464	0.1041142658458088
617	0.09218168065820534	0.1151504103148342	0.01968242930212929	0.01182798941226581	0.04920681732080428	0.015670022490941096	0.06099877782764967	0.048788322368746105	0.05899464796770036	0.09578588006769857	0.06293504417693968	0.010785172428092396	0.02007497564078481	0.04970631493949858	0.12838139946953508	0.022421643444358746	0.03409614958160421	0.04077492951516622	0.05201820454959369	0.010519188523451836
618	0.07347726540275647	0.04346814413493634	0.04321956576140143	0.04482059144742668	0.01349246811805239	0.053489923090553955	0.04123330528477749	0.05893868781089999	0.0710046053339813	0.05695516653697289	0.05836680531262883	0.037624103144261116	0.08644259583874682	0.07046881991067012	0.06555517898229893	0.024322175715162944	0.09189528087660916	0.05269646280485665	0.00615106545652281	0.0063777890364837
619	0.07362111970030594	0.11503052006032286	0.014442575561080369	0.0657894034404233	0.049597055807800494	0.015956883356951855	0.012030468256760572	0.026258967169121246	0.005857642559939885	0.06881608685569818	0.026344881130190213	0.03908451522290578	0.08996270302335203	0.09648201339257068	0.04367016497968003	0.035520729973901835	0.042677073782729856	0.03915328892942588	0.05492862608773024	0.08477528070910877
620	0.04564383006997337	0.12112861256094706	0.038685024615259314	0.04171980487422935	0.04971771753885779	0.05220657275792503	0.051011762308637014	0.04202966440548054	0.05282645747199692	0.04513431769734481	0.07748851562025875	0.08019863081207661	0.05904627683525692	0.04236371298433893	0.045053504061870434	0.03655874591579021	0.04765720018027896	0.029810745584186896	0.018741889371020785	0.022977014334270303
621	0.07342398500070457	0.04923911775980889	0.025414387729817797	0.03387725071372756	0.04874035954536558	0.05858276633974723	0.06719889348936635	0.041197265409827724	0.04025682524137316	0.05162793682120508	0.1053915901681275	0.03138025151391586	0.004317811237394465	0.05277749631213755	0.07984744768115863	0.03177023994829939	0.03333226146763277	0.05778146948243749	0.08509137921274189	0.028751264925210508
622	0.007734405419356232	0.06638521738909613	0.01203623129005282	0.019161154195094593	0.009272732329454435	0.016855090543819104	0.012924303126058747	0.22999537745714443	0.023647820853903066	0.26553886761540096	0.060092805152792084	0.016557898502691053	0.006524575052662339	0.01656341142009265	0.007070134279227997	0.01101181869200012	0.013586391631040681	0.16615975271152034	0.02906779254430894	0.009814219794283216
623	0.023318028778998676	0.0928348746774825	0.035834268219100955	0.02122084039557064	0.05026302602482416	0.027644397128102047	0.019618417158025037	0.011974130238821155	0.02087368396670479	0.017844339900990665	0.04667422382771003	0.01962426024610033	0.018776580124689062	0.01941441199973586	0.019452032778404522	0.033160267040760104	0.011348280999824335	0.029407260097373735	0.37826163037184535	0.10245504602493606
624	0.058324730951429475	0.07210148221102339	0.03516841554956808	0.02618839965768171	0.06727935172512856	0.054548498461279724	0.0499522274532876	0.04512109122190411	0.04390269207457783	0.042309874206643824	0.033764034931926895	0.07786791441953099	0.0075324695145719345	0.06252285106105474	0.04988097107379168	0.0716193636637139	0.05821223767844696	0.04629075902864903	0.062393130779516845	0.035019504336272794
625	0.03485024167516506	0.027000949114209243	0.007558650879387742	0.006373002607248255	0.0978032396822337	0.029833612533562263	0.043219234709279554	0.04928196242382562	0.09998066961941424	0.0558305105686308	0.12069001643636906	0.040728590702462646	0.0012881886711714153	0.036787765722028624	0.08571767144841569	0.044652949848199085	0.07479303283381991	0.09011590973884061	0.020896948224738778	0.03259685256099769
626	0.009449906875233824	0.04460559796136791	0.012558891086315386	0.006116456044255745	0.10577929604720662	0.002343490250350438	0.04343197638513853	0.03659013581978194	0.0717743404064735	0.10732572047552925	0.08931252633745537	0.005173174416318424	0.005214327609214185	0.006245139283356948	0.0960425486861002	0.027445115636192428	0.15218771529570596	0.05435981650365639	0.054319246183047676	0.06972457869729928
627	0.018798340217996447	0.018599065781703467	0.011806980332793395	0.010938963539672242	0.04122751297681367	0.005984564977115115	0.013776895548401932	0.04229074566233331	0.03958903774851124	0.006864925970427627	0.023978618163204127	0.028456398156706086	0.005772021428663447	0.019263882371540735	0.0675344226019202	0.2851918769828618	0.29889843298071944	0.026808409862052268	0.02075788468129312	0.013461020015270355
628	0.02117829280128576	0.06770677764420734	0.033742677779802124	0.038797006073850435	0.013280677680346728	0.057222996284416766	0.03138894739140663	0.023641482204246455	0.01556693883353808	0.020183107604579257	0.021926137087831428	0.01532091411364702	0.05234922339744289	0.015612261358588168	0.018779620859064018	0.01602671559744023	0.009296161614935183	0.01600798015353941	0.453232434318639	0.058739647201192964
629	0.04809207424643099	0.031419620346822254	0.0053982174413836365	0.009056954891620754	0.03444205415386941	0.03232582162527128	0.0284345940060732	0.07767810652964409	0.05101398593108166	0.04209630597500729	0.0977778275852469	0.10423917821712939	0.06286815034098986	0.07752493398574675	0.06035193056781741	0.07406657225793425	0.04778555082519585	0.02185303784008602	0.048259580730239705	0.04531550250240928
630	0.037301351392684354	0.018248122460051704	0.06344611454331898	0.06055156265007623	0.006297384616725644	0.11451041854653463	0.05537623599457704	0.03510231858440204	0.06794304429183931	0.01152038195818423	0.06478287533135922	0.12385620674869129	0.0025388541527607833	0.05341432121336386	0.0661315172266719	0.06082859847459083	0.07867859386262281	0.05893718327004079	0.005660977977006635	0.01487393670449772
631	0.04691374575046914	0.020985267665447435	0.08819082433607835	0.01479724888112909	0.02858185106346681	0.032176674662126606	0.019268402233399113	0.025138477617327504	0.025600962181738008	0.02935369231080964	0.020549346424170167	0.0322067932437523	0.05238232973358238	0.035946220325063435	0.048258027841288915	0.07713251073306497	0.023161721571333387	0.011118320470885788	0.3514123422035181	0.01682524075134893
632	0.08130913080730486	0.0060803581750327506	0.05212842596945801	0.04129501763576705	0.004613618720409971	0.08389904465297647	0.10919436653643004	0.05545485725162473	0.05088101870201777	0.008325698570351227	0.006157769918238423	0.08714701800454826	0.004243041757040972	0.07650468792823002	0.0017348970540187096	0.08865034036217294	0.07751867480210117	0.07052442737112784	0.03415957371892779	0.060178032062220964
633	0.025288549004962725	0.0876427255799661	0.07557052744376089	0.017472414815202994	0.06308094711087621	0.0638229020712684	0.03800260087991557	0.021956968679288588	0.03922075556460289	0.036111522080000145	0.053290834110932994	0.040620446610007	0.0029393083769498965	0.044998502846372426	0.04714004246523564	0.03656357621693772	0.05630512501415746	0.044286268057997485	0.13392890686438916	0.07175707620717571
634	0.02210868352307462	0.09138854982629671	0.04121246479461352	0.04226279942634835	0.045161502096223265	0.010386565896581384	0.11284146247387082	0.07349091651408927	0.017220399375118663	0.0391618668775583	0.04794553454177558	0.037991481772126016	0.0034748660376147647	0.03638102648874012	0.024860790615722887	0.07760175408404509	0.045081564638346346	0.09394720336254601	0.05601968811706469	0.08146087953824364
635	0.004474671249789706	0.011674510284644845	0.00853468414340069	0.0070407658923301464	0.015502677172946202	0.003115401023213613	0.028381257916220516	0.13865728885818857	0.013152353503897748	0.17956006514697734	0.09171188651268405	0.15261334037538107	0.020876127759007986	0.006687957938366498	0.0030621324189266724	0.03186024889714397	0.16658963077017033	0.09102777177555649	0.01374767126076085	0.011729557100392673
636	0.05650407976601673	0.06667545697886258	0.02803675450316392	0.05237693643503493	0.03609167337121645	0.09725574326967534	0.07007927564855443	0.028186102161123643	0.051203706376269476	0.05230108985480946	0.03291366701780215	0.029473173764389377	0.004674645297140773	0.07943867273951886	0.08015861391739004	0.05788758553042853	0.029725271786923586	0.06907192132988917	0.03913854288207231	0.038807087369718246
637	0.07063924855503888	0.03543707778785154	0.10047752710015166	0.021967227416907816	0.03845710248186716	0.07976071878583488	0.04312025969901516	0.04545841990753581	0.025302320008759385	0.013879646132829208	0.11264323214023916	0.08009438139939028	0.00431008445572912	0.05295496964120609	0.016148888064146546	0.05124830323836036	0.05865438578083853	0.07634003075156069	0.023017842955324833	0.05008833369741285
638	0.02302139432762057	0.07434446913041277	0.015748781055538688	0.00995594885432382	0.0903796459419293	0.0013548233772838472	0.0647931920272497	0.03195729108315777	0.09471775768786296	0.07544779947368452	0.09822519128842348	0.0941144653232819	0.005601345968856977	0.055742979741330065	0.07318736509418602	0.06335931307822466	0.015292201405096543	0.046452461292908885	0.01432717443742866	0.05197639941119887
639	0.07247079596025387	0.034277929197240965	0.007375457483249862	0.03861369925570882	0.03793910234663364	0.009208605596066257	0.10154897798575818	0.03150706374375601	0.10427352457988674	0.05842329176968254	0.007303596203420932	0.022000611314540112	0.002469983262025874	0.04268760891418894	0.13514002711957687	0.042298330351412505	0.06274468588408358	0.06171673491454168	0.0049927993803716725	0.12300717473760094
640	0.04527656783652344	0.04021606867241117	0.10432703552604816	0.07286868195130233	0.049409019132974484	0.07948434292837381	0.07489629769818908	0.015380214468420184	0.037460258639973244	0.040264943110579904	0.03377000489649201	0.04349436430149301	0.03212597769386714	0.03933473087298005	0.04336728746989586	0.04688758445285412	0.038197527655015016	0.031550979369943784	0.05254638986952274	0.07914172345314051
641	0.05078839785394805	0.024017298374342074	0.026020719330541096	0.037490025585411715	0.025702506660708873	0.05049384729734853	0.02335943263356486	0.04218450288600341	0.04718692206906773	0.02142296336799988	0.03575176198862192	0.09998079725860894	0.010913298858496942	0.09119499450080182	0.022918651474584825	0.11003624749096827	0.06240516971182854	0.059180659320249344	0.14046339568164598	0.01848840765525723
642	0.01888225954603327	0.021293848810539067	0.027629404159982367	0.039235729078297456	0.023160414184004097	0.022268499349092762	0.01805600946061618	0.34061612821523446	0.051249556367571655	0.01665017185133251	0.026269307860176845	0.030227513436753582	0.013596392411599652	0.02676669040353873	0.062297497274226565	0.028775128014856835	0.027085890800843993	0.15064837889129418	0.031201681531415146	0.024089498352590666
643	0.026553770031967745	0.0496796352762629	0.0230065992389729	0.02476882780859182	0.18986978301757546	0.010850309291476208	0.0525532716499055	0.02130641898036432	0.05002499178437082	0.019984097418310556	0.07846975516703335	0.025105763240766233	0.005896128684047962	0.12223928511216757	0.05309836803516778	0.015157046921818408	0.018176878298442792	0.012243888652377735	0.052269197246363544	0.14874598414401638
644	0.08315599339611839	0.04546708997059364	0.026030504878971954	0.044991467918369235	0.040898399459107025	0.0509926121832902	0.057206525647245064	0.019641524953741257	0.056199161664903706	0.07616605627928331	0.07674035425484627	0.0473457286668657	0.023109148893724746	0.01976649372396845	0.0194379725835374	0.053636874004328455	0.046911223200228516	0.04721895233244565	0.12382878322647685	0.041255132761954166
645	0.16947118337461547	0.02653910744684987	0.01475473610725509	0.04120558762367055	0.0528140736964246	0.005885883120477214	0.062397500475782644	0.02540332594305164	0.07536901169531916	0.08085317473398018	0.14761934940070404	0.010919146665142767	0.005804826291065531	0.00667509796177811	0.0730438921519542	0.043199582227412735	0.046470032202616425	0.042856508057549404	0.03701659057130888	0.03170139025304148
646	0.01680454543628336	0.012620008288643758	0.01891582905526694	0.013587027257453968	0.012718508738008262	0.004063289763244298	0.016837211813419878	0.18793007149924365	0.0077279420697971175	0.13038882774019944	0.33343466849639314	0.057593867922756205	0.02219738118225145	0.009846963265398176	0.02077218824593763	0.011760392547384103	0.005227504106103011	0.07635951044085675	0.013363333044176208	0.02785092908718267
647	0.03657306716399169	0.04215297756926238	0.12407907202005027	0.09490513985951185	0.09837020767017676	0.126793312743621	0.00690212382823324	0.004492161497123846	0.020828139233667924	0.05695075542306396	0.08014245868612961	0.03022225624903448	0.004455501531219762	0.05125713719938526	0.007104250019606797	0.03899727690088298	0.00962263889938611	0.004718735040845965	0.09058331997922695	0.07084946848557919
648	0.03070230452689661	0.08131436903963261	0.12885090100434982	0.05116736152401635	0.08065554155070272	0.026131097315199657	0.038484804095710826	0.07778011487574214	0.038257609770891564	0.07374318318154262	0.007161907038820876	0.015204342608967372	0.0018509667077189142	0.013982509809634103	0.029909278692632803	0.06583244054712985	0.0567484491544871	0.05335432186552564	0.08184382808856171	0.0470246686018367
649	0.05518755507555602	0.00686164317708071	0.1185443619999528	0.13594209550842692	0.0930471373483309	0.013188042701390712	0.09342800353059257	0.0031921740624833495	0.06149172320766355	0.019336975945230626	0.01634331267456487	0.031163121205573678	0.0022189697126603785	0.15355182978042253	0.06608434222132956	0.05211113226656383	0.011250276359139307	0.005300951160084416	0.041055499907594564	0.020700852155358718
650	0.04832271141214528	0.058601887934942844	0.08961701361615017	0.060941134002945534	0.08431451489530746	0.0050686638139830755	0.0175468729657613	0.013599623333780238	0.051594125487037	0.02465543612177435	0.08391166189821174	0.02829120150162239	0.005451221770259709	0.12384664895821154	0.05830106213114051	0.046739643639235745	0.01522723347923859	0.007831957183495235	0.05744503496524625	0.11869235088951105
651	0.039073413033414287	0.07044123756384774	0.033243843465186544	0.016643970784151193	0.031545953234152095	0.03272309518384625	0.024635880509862294	0.05404107909937212	0.02029698710169977	0.07927985642238618	0.03483596916694765	0.1461266752453002	0.019424532452151835	0.15015907724705627	0.006716545365858082	0.03514827014718856	0.09070833080217487	0.005756696609105316	0.029074900151082876	0.08012368641521589
652	0.028315896252227718	0.10571883527673753	0.03074156767298275	0.09790797837623788	0.0474970117090993	0.04761732918190424	0.0336944390193675	0.0761820418033194	0.039748232408343416	0.035836729954288396	0.04471329952743663	0.0697262240635199	0.015520950366346256	0.05202981417468159	0.024720058717808167	0.02915953005242008	0.02758485818244236	0.10186331560805888	0.07488494815483773	0.016536939497940283
653	0.04922946623938653	0.014396764360144317	0.007193339338042097	0.06085037079971331	0.009974005801181428	0.007816446607596795	0.015386348018286089	0.2657410640182219	0.01482879852248929	0.0795837800089762	0.07879424494951161	0.11016147288709871	0.010266175413755145	0.13225107098916974	0.031251410734732164	0.06737338225120798	0.00896169393246001	0.015369309204578959	0.011513281301853499	0.009057574621594225
654	0.10325609741946068	0.07192830071426604	0.115740841147949	0.32582897621212475	0.016456661003890267	0.038100788328167455	0.03307627627787665	0.03942147071181554	0.02315951772014345	0.028399102999963212	0.028508061822676206	0.016974271583502887	0.017743398646928633	0.016985688330849118	0.02838595564906684	0.02855106367211839	0.01762193396170144	0.009240896925869598	0.01907752637309191	0.021543170498537864
655	0.03144952965533115	0.00835402675035736	0.009535994658050087	0.018803515708857462	0.015928687348435153	0.022056920554650156	0.10518092627525548	0.061928190730561904	0.08695779333345309	0.12761903674805397	0.06951708395934876	0.06144396040698541	0.03734648784093848	0.08076524474961769	0.05341739264053026	0.04264441103818763	0.029906016260598942	0.0769298329079619	0.017149278172050152	0.04306567026077495
656	0.15029216065349132	0.05725757435192563	0.08583495689011439	0.08151967205216099	0.005514320228098558	0.046309323883422425	0.031000027794391122	0.02938360225299752	0.05288572491358817	0.040942216719900594	0.016617779509803445	0.0638372111400279	0.0049586585996217744	0.0820419749008116	0.07335572837997684	0.07046341890841291	0.04392594335914131	0.03647088051241391	0.021143038736560312	0.00624578621313927
657	0.06454047112771945	0.036742368213934486	0.010707045324475455	0.07200253910030281	0.09155987774435376	0.04301863992200834	0.008274327992648298	0.05337893904544193	0.013865643922315093	0.15549396787349487	0.0824785817752879	0.02265820559820778	0.0027986777562290363	0.050743775804312934	0.01867618128025769	0.021288666138991143	0.056801905416342495	0.03913499437494568	0.03768677425499546	0.11814841733373536
658	0.06762559401926072	0.019718275338971473	0.02081765903634015	0.044463971633568355	0.11664566439089816	0.009232626161747592	0.04876445076633659	0.003569798991781488	0.02005246084420507	0.10605885587368755	0.14994800478160716	0.03395636021376359	0.002862016732247867	0.08360249127478799	0.03445109403752371	0.03923792934578975	0.010652143170619343	0.043383386658868275	0.10309571149856006	0.04186150522943511
659	0.05969923405820115	0.05555965560209518	0.08830036305752739	0.05558184185631917	0.013158409975503074	0.04318991532633553	0.04622337499876247	0.03936017160723658	0.0568161354491696	0.017500820884113408	0.045042250226808744	0.04927176626584805	0.008028384330886297	0.05416994047585905	0.038282415933358516	0.014593690556994983	0.01979364022579297	0.18932100977255104	0.08562032291121796	0.020486656485418843
660	0.04722799059297591	0.04527914402580713	0.040073524713782595	0.019742166682370912	0.02098153560517412	0.05568934498846107	0.03559874217762895	0.04289870291663768	0.020039904580283034	0.2859275018736204	0.04606172820626933	0.06196843425913385	0.013451021086185313	0.0678161339004924	0.01210212627539349	0.04383288715042582	0.01462653791405036	0.05382929454528561	0.03695473777857297	0.03589854072744904
661	0.02063784670762979	0.026328344086081104	0.021319111270136443	0.032157104286467585	0.1431528090933397	0.04339218908907817	0.018258464473350375	0.010828041011184768	0.010975901360236679	0.3523184921905469	0.045808914028936804	0.01649819469749259	0.0131630875193793	0.03400247949939999	0.010732713459015436	0.016989450553638305	0.016646662432837866	0.02371141510827163	0.06465106922388948	0.07842770990908707
662	0.17999005488803468	0.09530595474453395	0.017957498564128493	0.05611554189293188	0.01453289488591711	0.025500992667714144	0.040183467453384136	0.014749429591040896	0.01174691698082058	0.006630857496806409	0.07262107164032977	0.054217868268996314	0.0849696818676073	0.01981838622339072	0.053208859864606176	0.12154295214963236	0.022639538277777344	0.017778358190065343	0.07126500110368289	0.019224673248599493
663	0.02972514322622145	0.019798775550849815	0.07660785290105122	0.009199576597998568	0.13520516593380105	0.03903879069368717	0.017689491934600662	0.027132443982846553	0.006165803279472205	0.15992005941116905	0.036730777031075676	0.028475335644042025	0.006628860418557102	0.014859379793703735	0.02632693850945991	0.07643111563449827	0.017896760822344857	0.0058393034124055955	0.1801890406787947	0.08613938454342042
664	0.0660790856822748	0.010284976956906843	0.06933043782106675	0.05424522552392014	0.02148772391210438	0.06868084577695595	0.06010589719257497	0.005639624038671384	0.037843655414247	0.008027207545427467	0.014152131512974352	0.04869390678316851	0.0314735079897613	0.03571650706213703	0.04171882853208244	0.15862978624260443	0.1864118211936515	0.005608557376413643	0.019638832978087054	0.056231440464970084
665	0.02878411588148216	0.018453513979531398	0.03982085228518379	0.01740087704942495	0.0353809219285886	0.04730730024635189	0.02378086714185205	0.017817073024161807	0.1194952810422356	0.028578783694702327	0.054414623908278975	0.027329545754501573	0.034025829254681866	0.08672234308184396	0.09449633253600406	0.08305643780225198	0.12337230558238832	0.08882739829829084	0.012992920708658567	0.017942676799585347
666	0.0172529978214435	0.05344324750202751	0.05067566718849106	0.014759590347102253	0.1594143031156958	0.052497695248187405	0.046594266649030394	0.02385407073975973	0.01796090353325929	0.030379096705243802	0.020405066579796807	0.028286105475066766	0.02198289868226922	0.030215655608243394	0.024834633336682215	0.026637325034480075	0.0283649159186331	0.014341154855663054	0.3084838540641762	0.029616551594748387
667	0.0636947003120661	0.053908412359333	0.09525377174841378	0.039059681864572565	0.028223447572539452	0.03138819361806461	0.0801522940467771	0.0949122152256775	0.023832317902382782	0.009013753786093997	0.022061381027552784	0.061955718741755754	0.019158003311917624	0.025955176217456778	0.009916373762421882	0.07296093988121916	0.07269234295207369	0.035786667672630224	0.09317544547829093	0.0668991625187603
668	0.094427425637712	0.022544261358000244	0.033319589005758155	0.05672136933634145	0.022931370140104088	0.024531861219233078	0.0449010234017859	0.05632078604287224	0.0034815102570677795	0.0497500230301466	0.18308635260213374	0.023114096285001138	0.01250338170013433	0.05398244478119892	0.01330213672418634	0.12012008447533462	0.01419996263345039	0.11810157664643134	0.021478040584076184	0.0311827041390315
669	0.014999456551624374	0.05907457995029174	0.02819698750148064	0.02304175744956452	0.07693750133679024	0.009180293060538707	0.040301356328778	0.017904142155117545	0.016503244906476117	0.32059946724801164	0.09679307899712578	0.02150128834392503	0.04379509413232757	0.046179255738157135	0.01824280795768529	0.03357544726616353	0.02036627211467186	0.029499125275233906	0.06091412276443025	0.02239472092160607
670	0.050922908119937195	0.03587380239117599	0.039177555616018385	0.0636546484593644	0.08486878038059507	0.007995203006139772	0.017912003138448217	0.07993115816115585	0.006014921506288238	0.1000718357208135	0.014824255131215859	0.0287106474214716	0.09235693946558991	0.051510749238997594	0.03924416995258579	0.0205231353346915	0.021574369303590496	0.021128034916072617	0.1454592126310269	0.07824567010482113
671	0.03043174698358206	0.014871845516116122	0.1641328057215183	0.10792134349701296	0.0076469925698889624	0.014203492886255942	0.015202350353530007	0.028802269607498557	0.02840733919838248	0.051254609448153715	0.06195119621828212	0.17073687202711965	0.033697649649627646	0.04060952946039018	0.019882405239712592	0.06171288737386638	0.049836685439510586	0.02948470146389409	0.036310945805149694	0.032902331540507986
672	0.02386449885316514	0.030583758237712123	0.12156652232202082	0.05792549986286168	0.03333306440909998	0.03556163052101842	0.02042428125393069	0.027481228351649043	0.0419023323323966	0.11220402196858406	0.01870864071160868	0.03406220555822614	0.007694089930965631	0.03543803256726296	0.009119155317806743	0.026194090720084343	0.010632150373887296	0.041983877721545215	0.2958611872155992	0.015459731770575306
673	0.04571343697762395	0.1806645666475506	0.024751176103466662	0.04826129359065673	0.22943649178117276	0.01669209365416382	0.03833277755910453	0.028952996793882527	0.026123718770760935	0.04191884202941345	0.032469293046641895	0.034437742305409406	0.028452356150349356	0.034656670161944236	0.024639809306099495	0.019829599857283626	0.04619461597807295	0.023819269131890176	0.038647900365722	0.036005349788790934
674	0.05852942510586599	0.08989230900725785	0.13480760129814603	0.049271937270604346	0.03083152894370906	0.04791368933348393	0.026518248345836996	0.013923354123212028	0.020465764487410602	0.0108506998440826	0.04745850707292531	0.044540501191086844	0.022854011029851795	0.09012721475091877	0.050672952407326326	0.04311833386271306	0.10578765245425298	0.026773183299155772	0.05154454005253756	0.03411854611962216
675	0.02456758644703578	0.02844207342681949	0.04624229443048868	0.025533110259159907	0.0468391343760112	0.03614160709803111	0.02532166228112593	0.3339257128029656	0.06350817211996354	0.031722314499103905	0.04767393168508216	0.02599041476125567	0.05583614867864412	0.04630238416003667	0.017012093397340833	0.046659615216056535	0.029638426049078914	0.01741376737817472	0.033866354238315195	0.017363196695310067
676	0.01595531943760423	0.051668539764707	0.035700070422451435	0.01749351121526004	0.0359692545842087	0.010360024448464412	0.019520778078916733	0.11139240207649093	0.007538825460113424	0.024110740162742596	0.12564182004927194	0.009846627605767808	0.020060172363364152	0.04967473250578033	0.012374079295370082	0.11349147309646773	0.13357482128728876	0.13781196857784409	0.013505877152515057	0.054308962415370594
677	0.04375915407390207	0.06112513960754024	0.028457300720817535	0.03253374642366901	0.10246895945896886	0.019357475936494044	0.03588483392288125	0.027918472948333165	0.0189272627716414	0.060288167783958235	0.025391272423379938	0.184161900062143	0.039767139446283184	0.0332977090747701	0.09519498234481409	0.006877006860330573	0.05812772743368487	0.024209457292480488	0.024995037946509525	0.0772572534673984
678	0.027725173276450726	0.03622196693700235	0.04024900996205385	0.02477641025262252	0.03892871141572644	0.03984163504849947	0.056920763053720756	0.033392166011653415	0.019045453470943725	0.040162989940901415	0.04592409526661715	0.07213579511515637	0.038943334592155404	0.04116272567876871	0.06857211815534155	0.03612145977383848	0.08768642592482635	0.019014750213870314	0.21187829274310466	0.02129672316674629
679	0.06376434573458656	0.026046923913990078	0.04438402810297472	0.023148510452175627	0.023730581730668724	0.0318295787413619	0.033916250180720926	0.017698399454045128	0.022897802717485632	0.27050771745103286	0.03747189351722136	0.041234929270112665	0.057923775698000154	0.04370835997655657	0.02454001856545582	0.10394468024920359	0.027991813864314166	0.030958725953560803	0.03748461911971037	0.03681704530682229
680	0.04383012313276604	0.04980402201315786	0.04731822307283082	0.028282305850304546	0.04427188092932492	0.021578081000486297	0.05417136995153269	0.046378407713660134	0.0375203033784254	0.05085022150221504	0.044456730146089064	0.04087305992965228	0.037212786683024475	0.036367946677006366	0.04848911947291191	0.04888655157277472	0.05394527558623212	0.022029540243175705	0.21524374984419992	0.028490301300229698
681	0.058229522598857615	0.04452281504258412	0.05319436803278452	0.04935505804166839	0.12408032000472485	0.020816500121919473	0.0495250347730061	0.06284362517292573	0.03939628445678428	0.015957629550930108	0.03317370526983871	0.03997094793946933	0.024472203856890792	0.04325733570617807	0.03508335173448866	0.0317266181326048	0.04051536039454677	0.02223178248690767	0.04657591091864401	0.16507162576424603
682	0.028245023821453604	0.13578184752015326	0.03382303189964257	0.02705141833110631	0.01839286893641288	0.02326084850294365	0.05401595086172558	0.12165637074686736	0.0390444417816219	0.0946690293869899	0.044604911506587304	0.03571255615981503	0.029149652812030424	0.03657971906239216	0.014629533082743444	0.026451072171382792	0.09141545126498458	0.036251836637790885	0.05095151770654975	0.058312917806806606
683	0.011347661422617998	0.04081378559222054	0.011729896622814883	0.03568538723878733	0.06675252573024387	0.017484958683500872	0.014236725259566535	0.0630386502615686	0.15527290352744152	0.01915882961337671	0.04202624830921287	0.015560716247393223	0.012791035670871795	0.0991682318916375	0.18647120655874797	0.018199927099671054	0.012967801273655079	0.03613441004473562	0.0335102168247527	0.10764888212718336
684	0.025909562345212567	0.11412331967541736	0.02413193825221793	0.04383304885674336	0.0592584184233465	0.005663670608796002	0.019156814318453876	0.13387744262011989	0.04284338019812373	0.054383726604810376	0.04330793447330624	0.06323583646349064	0.016797437758960473	0.008253799106919335	0.019850757015893228	0.04267615667013304	0.08707879405406818	0.028340078333655504	0.045136113401440005	0.12214177081889174
685	0.015391986706478423	0.05212695059766499	0.015283587701832335	0.03977459098674232	0.13689715633834765	0.06856222583107623	0.05046745433538805	0.03436409828690224	0.03911769967836927	0.15350864434010927	0.0399741566894481	0.030086422249497577	0.017118267857701694	0.046763210368041305	0.009275736521156172	0.0648107480063958	0.041899594349889976	0.04989988321435104	0.035092858081646056	0.05958472785896149
686	0.013399706472148313	0.04897897673239803	0.020469671924592217	0.0197558004139598	0.04090835169931647	0.011423107959742874	0.1461492238701764	0.2366581269149023	0.020684929496810354	0.06729148897154655	0.041258422088706094	0.049205324942944925	0.023247878564704647	0.02074697814031425	0.02582151697526466	0.020621187440716632	0.09447874062823139	0.04066878631497783	0.03650510357223849	0.021726676876307742
687	0.040013456895100975	0.0522811300569464	0.05411068385637517	0.017069621342922982	0.021374001119082785	0.02008040481097101	0.03390667298911999	0.028814331280623304	0.022725513292631554	0.04576139287491285	0.12906200886238534	0.04999223260437345	0.019803601899633046	0.09727489298646197	0.02436474132854382	0.1286391084917768	0.09164704622169166	0.08491593180572604	0.01508971829483929	0.023073508985881553
688	0.05187017312847121	0.05320240781375373	0.014771011087151351	0.014275184329173067	0.009815521275766736	0.06004355375768593	0.02048335642590868	0.08304043823842787	0.02492913740522371	0.14400173552875223	0.12187094882980427	0.007321782080433606	0.014646927500674391	0.09349121549269374	0.007950181167819719	0.01647647204888709	0.0341265534452408	0.1016096368658728	0.0428939420799156	0.08317982149834353
689	0.022284928056419007	0.09089595061779518	0.03938886687259111	0.04824702343931357	0.07224800696881908	0.11247260627305218	0.028779273584276836	0.022577089982831703	0.03766304687926537	0.059942312124420916	0.03232824167526334	0.01943852790794033	0.027583168188891852	0.01934535807253064	0.00913012495878534	0.08090682782633217	0.09116134989363743	0.06686763195946803	0.04440729832187489	0.07433236639649102
690	0.02682707858453784	0.07301690612789793	0.013483459272037276	0.04156795973399297	0.04386115899551412	0.06399949493322538	0.008673477096599337	0.14108297252254756	0.027030887608345718	0.05255401555980327	0.07288853899536447	0.00925467888748072	0.07104893399929754	0.011900619714366093	0.012404480381318713	0.14871076626364862	0.09041877353998028	0.0276348121900769	0.04254004798914404	0.02110093760482121
691	0.03275971362075833	0.0528638178233364	0.051311399243363	0.04145809014905102	0.022793013641465937	0.05653754581995183	0.051717634924137154	0.09525281709532944	0.014157457861964838	0.04526975569226018	0.01934466038436159	0.03716295840832403	0.03227640752897359	0.07266957658327114	0.006292448931925074	0.047959101545048295	0.03093022692873892	0.06494816013894725	0.11599477498023193	0.10830043869856008
692	0.05947386418543292	0.03410668639667901	0.020441036513437594	0.013362984389947236	0.10553153158369553	0.05618922766186316	0.0261055974225824	0.0603547621996635	0.025537122490179295	0.05856227298058752	0.042855478852620504	0.03550290994200614	0.017161632558159244	0.01730309300513333	0.006803113849330367	0.08482107659218734	0.03312867733248618	0.05145578739127191	0.12215406247222658	0.1291490821805102
693	0.10068615181654375	0.07905847826330449	0.013273879032585978	0.02031476093497442	0.06658052000080221	0.048436919983733034	0.031490474883530586	0.06790054547562517	0.013599837101463072	0.07503905454450797	0.06028723704374056	0.02241681769926297	0.006463181899749771	0.030923530032118212	0.002434134677437258	0.08560548461535743	0.07111391593528721	0.09457489818119347	0.07534368698837886	0.034456490890403556
694	0.06244193638333009	0.10728361938521097	0.008701126045689697	0.012315226508235659	0.03964645216760523	0.08058115353844789	0.09139020245616362	0.06863641912206737	0.02459215985336761	0.036182146476590404	0.04530282888103561	0.00876300944636546	0.08048034096121816	0.045570163411002125	0.01952210193967153	0.04956835868810169	0.0813735860833874	0.02506484218134558	0.06692598597665012	0.045658340494513755
695	0.08412336166811132	0.0589196672178653	0.023532486839099944	0.04084188698035766	0.07560566579934859	0.03972771294257008	0.06478643961369335	0.0628033554372164	0.003924244305240708	0.05571825694216543	0.04267734796556142	0.007341792661066258	0.01613833914788839	0.04052119429049545	0.006690297841160391	0.04554057746668974	0.08133317781771866	0.026117421758640187	0.1761356008710827	0.047521172434028015
696	0.01688520425282109	0.04960623334241767	0.10224486620210013	0.07243737405835093	0.0629982887280354	0.025927035143264412	0.07075328347621056	0.017692563657251803	0.016796255911845536	0.05628439116908524	0.0962806341388307	0.03042332014568301	0.060158041311824687	0.06573157825699047	0.10217650072400167	0.044003341631656444	0.014028613605337916	0.02083251492826609	0.05196581869973055	0.022774140616295672
697	0.12464374565819357	0.08225293538535505	0.008811363805918508	0.021412879745115323	0.10567691491461419	0.08765973946401674	0.0077251089933176075	0.09718448595202485	0.028813200023043425	0.06802819869167051	0.04741577062522354	0.008949005949984025	0.004418804657111747	0.012530950212920593	0.002314095276761696	0.03926124137017931	0.07059971892623203	0.10962333704480288	0.03254473060759293	0.04013377269592142
698	0.04868986085326209	0.06607060948830779	0.006868786045974684	0.021420233717224846	0.02602683387003885	0.09664079583201694	0.005183599044194294	0.04990126784189529	0.010543514714954851	0.05993225366096447	0.05193660488858802	0.011720603398908952	0.07366865638620847	0.00601985847738069	0.005953697459001856	0.09155690533896488	0.08082368972801808	0.0733177633408773	0.16883883213221124	0.0448856337810064
699	0.04875450408656886	0.040608343459582426	0.04972942810417716	0.035954675617528346	0.04183916570347452	0.03420425803827747	0.06958036647072896	0.029766342054692484	0.10286400765573425	0.04935113522492369	0.043415144067060804	0.12256522953985904	0.022113724051830715	0.07207328071444331	0.022739097524690312	0.054258180656122784	0.025880107625839158	0.03992843524677044	0.02824826909772038	0.06612630505997485
700	0.0636685605812252	0.0338737589937159	0.048915478121114554	0.117376866217621	0.06311324516707248	0.05949586678783987	0.02703896786846278	0.04778603656331344	0.05561299949731871	0.07626441488990317	0.08129048095126919	0.016329967661445857	0.023882833508795297	0.031387519665543526	0.00690500591160642	0.03944078784614231	0.038788887268911484	0.05982957273157202	0.0233530416789432	0.08564570808818357
701	0.032117976573609625	0.06700789237189435	0.015794768603402287	0.03646429498309649	0.06904916873108512	0.08443432103808383	0.04108297699929553	0.02322844063568931	0.02380375128841934	0.057388552390875244	0.17844470726664158	0.0141051722861276	0.013312531868747913	0.011071750929911384	0.003616182904233664	0.07679306838920165	0.09573899632575426	0.08763650996436907	0.0292294478641028	0.039679488585458965
702	0.06752442310158992	0.009251658963928	0.054623088963527834	0.016000168542090985	0.09889190583203153	0.043602120128616584	0.05285156565201339	0.030820324470402817	0.0494164943020844	0.06571010748588878	0.027182818456228	0.1036858355789426	0.018147247870908812	0.058087387629766	0.07768052527998748	0.04552132054706062	0.02646966251673004	0.035737513168447366	0.039680312119602136	0.07911551939015268
