# Supplementary material for: Mapping mutational effects along the evolutionary landscape of HIV envelope
Source: eLife. 2018 Mar 28;7:e34420. doi: 10.7554/eLife.34420 (PMC5910023; doi:10.7554/eLife.34420)
Supplement: Figure 3—source data 2. [file elife-34420-fig3-data2.zip › results/prefs/BG505-2_prefs.csv]

site	A	C	D	E	F	G	H	I	K	L	M	N	P	Q	R	S	T	V	W	Y
31	0.04651027067559612	0.03054788961222066	0.06651721318751372	0.07291752665273676	0.04635323505341446	0.05686417953107407	0.06302670419526489	0.04232928444084747	0.025398607200882807	0.040276559245393424	0.014063606354642388	0.03997033674949088	0.04561240325906141	0.0340005908196442	0.04767542894436457	0.051147904409013664	0.042582540806584225	0.05689568722695952	0.10740177714303499	0.06990825449225976
32	0.04709829285421162	0.1017954545653885	0.07331782049320933	0.06028115323091481	0.009288100534306457	0.06284747880160658	0.08949143221638595	0.01889645428737817	0.083530758254285	0.04089571230019902	0.02083744594385301	0.04424026738289252	0.0444938281843584	0.08586988311434934	0.06340408465760586	0.04337720607762885	0.05264450380137672	0.042907082142495355	0.006187240385340126	0.008595800772214383
33	0.058399569302555014	0.05087951671314108	0.05276241513969258	0.06363457003306197	0.03651727602489868	0.044753768219663786	0.031734667157510464	0.043510764407441845	0.05594678762884601	0.05620808166439015	0.039092318047269224	0.058182504271142216	0.047920693022030426	0.04652516857491918	0.0546538974619305	0.04294242978050421	0.06322489112386981	0.054088580731683655	0.03012830339142287	0.06889379730402637
34	0.09248958691056029	0.005911072697617688	0.003673368275187761	0.01679241851903773	0.06524152083359591	0.08350411294766957	0.024904158711309656	0.02847140581530023	0.05637792585432556	0.0754708281377207	0.04669738443416768	0.07835389469882328	0.04901063000015939	0.04256402668669683	0.035502849216168045	0.04572288793674078	0.0600379377278078	0.03856511891272181	0.06621355805271589	0.08449531363167342
35	0.009365768170687043	0.04204056094788225	0.02094681722493321	0.010035152388215155	0.16563378673690968	0.013506362629565442	0.035725487420079846	0.007322267081302089	0.024550201801597865	0.021234138793926743	0.029784309235665968	0.11142052241342039	0.013563176335778459	0.016145797363391865	0.01830831876798171	0.017138627564757886	0.010436250377556274	0.008278849512974123	0.23702592639662343	0.18753767883675052
36	0.1284421752671583	0.0332807607063102	0.005405894702156092	0.0237846160214868	0.04413336906403661	0.017592815812189154	0.03524652086869857	0.09102546104096154	0.007816006505440285	0.025046518418337008	0.013655855623900651	0.03327851760398422	0.012239508244596463	0.0064486412006014545	0.005970165459324842	0.026421189921854226	0.19430665603731587	0.24312824604106023	0.01217556495833642	0.04060151650225116
37	0.10745516490801679	0.037869869423466006	0.04919870399625169	0.009421689855920713	0.015447350531455711	0.09928701487439526	0.005350392932226878	0.03532666879052697	0.012828435174266312	0.017884663827237652	0.05989483037548921	0.027411381188110095	0.015084370517209794	0.01596932597336254	0.007212662751312533	0.11110960544910661	0.23824521113887445	0.041667791589982225	0.07716417466806537	0.01617069203472318
38	0.038016627000330885	0.02153721568811711	0.04924926226795776	0.028275115713100495	0.016831093264281026	0.01027704848234132	0.027877904931994442	0.07495341221266831	0.022597509604335837	0.07688108820205272	0.09789576554283644	0.0067725556557334445	0.007915310829064165	0.014937844872626402	0.0502409071421503	0.02045939020086128	0.01709086511968829	0.3062708797509218	0.10165918334617599	0.010261020172761962
39	0.010511192675966542	0.028127297285711575	0.012727321365243077	0.019999988476488435	0.18143685672269283	0.002943750882041814	0.071088873932635	0.05412595988910615	0.004488635214471041	0.08051220704009052	0.10856538204912522	0.06069549123452292	0.009877212749361621	0.010991076109442688	0.00201481391597752	0.0026058637467900915	0.0061789625542533295	0.030908393767530004	0.09550968760920828	0.2066910327793413
40	0.05412803487598799	0.028546271898652865	0.015050823636878347	0.048812548948042	0.1662884702029337	0.0051276762038327366	0.031430980203144124	0.04785678308798098	0.012328730566858985	0.013140492160527761	0.06225056976002852	0.04965004071585031	0.005500429205047594	0.010309086710153742	0.003762431100705526	0.014311987424639258	0.016340576019111028	0.07158901163165893	0.11098887453766594	0.23258618111029963
41	0.11537881853183482	0.01815538926374805	0.015619856592087108	0.026750443745670413	0.024232360805840833	0.3320880970078102	0.02100412885250787	0.01771512841470759	0.010600896400240853	0.04711849612612486	0.033859445912735354	0.02806573625650027	0.052291378517211544	0.04206323881447308	0.0854602236725333	0.010022318861820943	0.012845436665834051	0.03666340575092043	0.06075483069149616	0.00931036911590228
42	0.032687429491430484	0.116622560362443	0.018587331830696798	0.022495694003528393	0.08204622262540005	0.020777066088367695	0.009144816279111014	0.21102424990865878	0.016745071522403704	0.014680982712165792	0.022473000589537964	0.01249945006426666	0.014380482886301407	0.0083801367836449	0.008984236646848397	0.00838048726123686	0.07616305997063488	0.2383518712405288	0.03842951164577698	0.027146338087017392
43	0.020695210410197774	0.022975738942357507	0.0145364199048498	0.01569367684801219	0.06952257081395137	0.01102840303661427	0.042454923761019885	0.017468897920995725	0.008865885953357105	0.023967402322742224	0.020628526301640943	0.009086840203584422	0.46121488368209196	0.03706243308583201	0.013001906889603612	0.10013620803272327	0.01982205286997326	0.044154274669956556	0.02256214556674842	0.025121598783747687
44	0.03624158474409809	0.0430119987086377	0.0035920622897210306	0.04643781452256179	0.02644597625475963	0.021381678358242506	0.0058212550253072225	0.1689086276178592	0.15694666836923563	0.06885831847731497	0.03515998012787432	0.06284364712231372	0.002271711273450245	0.03742763286869759	0.021574686215268497	0.08162960020284045	0.032198238756285004	0.12895787549240725	0.006925069085384799	0.013365574487740355
45	0.020513103546380515	0.02486972739824249	0.015580631833771359	0.02116597246338596	0.2654997969493109	0.007653733113440132	0.01832999081055223	0.009035040820970189	0.023335340923939924	0.025264911100928666	0.010178225492260018	0.021080938838478794	0.042420943579084484	0.00631981066348462	0.017211123561987857	0.007061226040164506	0.004029424754949823	0.008017639185908577	0.24836014944279658	0.20407226947996226
46	0.08305955331818896	0.07674913744206902	0.03228338757075143	0.06822830497742967	0.03061718978881641	0.09595086796013987	0.07216705564734285	0.03692883490782425	0.060352528974076086	0.020562132735752903	0.04165793136905264	0.05995557257360282	0.0017854573144372487	0.09799176511752812	0.04107241084960183	0.07010296374657353	0.06960117167007987	0.027574425889554038	0.006718680152110396	0.006640627995068113
47	0.06310603645509665	0.005896712633803492	0.09189884878399769	0.08878460563356727	0.022183419792549945	0.07373583664887653	0.014369154451845188	0.02029993320793095	0.029985528557262445	0.024830765275762407	0.054697507087472515	0.04585050606692156	0.08807023562935679	0.06564598755526102	0.03952497573304779	0.058895175418663404	0.05397659899524401	0.011177668190357055	0.10357445932399353	0.043496044558989755
48	0.11349817423797494	0.05183613653301012	0.04486980022783892	0.029814471664717263	0.05148443280539966	0.08941439371900906	0.044709204878054416	0.056654024425119805	0.03524988793851628	0.021183883921448043	0.02626135742538974	0.010931191979849252	0.013075046013290497	0.0226568959548353	0.015336133504264573	0.11428832853665101	0.08425417637982846	0.03932427546628368	0.07653077204809422	0.05862741234042475
49	0.06415158648328852	0.05984955486701644	0.05599090003781502	0.04370723320565796	0.0708358255230868	0.022636325038598984	0.043238471946243195	0.06662625818909507	0.043696954427404774	0.056414579635136214	0.054154344169391924	0.02146070888071415	0.036997003558504056	0.03641145435405075	0.037644606536195925	0.05450141000529981	0.046304082384867405	0.06568974684780082	0.046770303226348106	0.0729186506834841
50	0.06788505437634829	0.10545969822521363	0.013471297274167918	0.08027184146632846	0.03394955469523145	0.04404502226089311	0.026795652634751862	0.019016399792956763	0.008756936292536556	0.028369390183784298	0.08916449898453084	0.04451556836388463	0.08175428027640728	0.013586508656129663	0.010560673387556068	0.07789332131652658	0.10660867574895692	0.10481692790053651	0.027654964154841765	0.015423734008417395
51	0.06543409432636434	0.08041595311216365	0.016262096371444136	0.015815681568273284	0.096929127471544	0.03563229421320553	0.027351992585745596	0.04326519890033682	0.04848528292911106	0.055301284168148127	0.0742632121898202	0.012784170093693726	0.06189407831546711	0.022592137881244388	0.03727954151563113	0.06863262938831656	0.07974167175627482	0.05427003477066333	0.043478088285843104	0.06017143015670908
52	0.01262478394639829	0.12417982114386011	0.00908613422117817	0.012423017028471758	0.10124370794447425	0.0050525051132100825	0.00660871060553002	0.04875944153424328	0.035213671436540306	0.21222327980487152	0.16397022265243116	0.02634901640993519	0.03669874116330807	0.021395838980254173	0.007247856077796617	0.012204336236569868	0.04642420367847098	0.049217815365865385	0.020866758795098923	0.048210137861491885
53	0.06774108846900086	0.03698152265332263	0.008303548939321654	0.01433063786193389	0.10641541033575709	0.03126051316382512	0.07510692126189593	0.05549345169871426	0.010992668066930732	0.13433714015213716	0.14202447266343723	0.009619598226367721	0.025609493405891744	0.02452375496677292	0.004900128327083541	0.01954252127888274	0.014292267921719871	0.09738394735333519	0.053436407248954376	0.06770450600471539
54	0.03588601989323681	0.3738305216833145	0.046206895190714956	0.014920857385677274	0.05419558738370819	0.03176749936222625	0.013137687644045193	0.042156452481069015	0.03904493098960595	0.044448233926134444	0.022882588993168945	0.010531763044226795	0.02484247264371416	0.013946823112154803	0.07192876074698004	0.015294137095954768	0.0828762320819887	0.014259933782998042	0.022237910061889472	0.02560469249719178
55	0.12305837750900775	0.044934974869364666	0.008616525207612826	0.022412576632767103	0.02812806643336832	0.0668223015077316	0.07863852625643113	0.1824639570743788	0.011861783424060154	0.013864307302992231	0.07219323736575761	0.019039520736353586	0.01626105221929471	0.024073859949071047	0.002782480803163545	0.043874130538160444	0.06762000796295516	0.13029763158101776	0.02635427837274491	0.01670240425376671
56	0.028684258703861668	0.0883729918875972	0.009512665772584408	0.023207042142381236	0.006548257145919366	0.04310148521659079	0.14918140980300376	0.04658517204581307	0.010181049520931915	0.03343991421872911	0.04093027313641927	0.056468290777422464	0.005796187418492478	0.043928195315790224	0.016712412605862557	0.0892768098633779	0.11342791236033961	0.08444470753633254	0.08556681357285637	0.024634150955694104
57	0.05289896225330459	0.04123306701853277	0.03592102956795257	0.047364962557439154	0.04641444100888833	0.06800636716506445	0.04174685404525684	0.04120693411210156	0.04780732615431885	0.037525331016259135	0.018815861584164772	0.10714597951376427	0.015429041644611102	0.04489462289914606	0.060480197711497416	0.04280093449064426	0.043124928508013076	0.050568342214489574	0.10682338810697994	0.04979142842757129
58	0.03088480956915739	0.010303699393884463	0.010600983526426862	0.01758968757451503	0.03098337194370418	0.036352070932466646	0.010599001848813759	0.09534614396208009	0.010519281496551436	0.0230243784286816	0.11805601250080733	0.03307830594416111	0.03903336524216475	0.1425962735751918	0.05656319692176263	0.048899305561949546	0.0496147017769303	0.07870098258378684	0.09815613452459661	0.059098292692367625
59	0.05732352746977299	0.06660514558402642	0.04941810879880457	0.04596982659037923	0.04062883887137344	0.03938923950034048	0.040125289414327685	0.0593479867012252	0.023869530411876803	0.023412756738884138	0.09229076564698123	0.024297812352558755	0.033613993653973454	0.051873800386065816	0.048108875364854614	0.07732710048296111	0.058355865054781235	0.05147898298447429	0.04977880906994894	0.06678374492238962
60	0.04685179868952774	0.0135169145539797	0.00783636774878968	0.01835425099468341	0.08620513687372959	0.0586774177664715	0.08223414330019156	0.06605517214651654	0.006490988141951334	0.06073357384294762	0.06262216454309336	0.1184835517507421	0.059330360121689886	0.08961079381737888	0.010114769441434718	0.06341394598578888	0.005814670214236643	0.053594474362334804	0.021809091931149424	0.0682504137733626
61	0.07014372593651501	0.02019867033828373	0.04385465002692136	0.007835322663667722	0.01876064925547368	0.033826986535868304	0.11185297407662335	0.05542522933564571	0.005739105209566693	0.07396396200571667	0.11883622567781756	0.014251012050694359	0.07114376674833997	0.0952735844730765	0.010830132733185015	0.06554539659355779	0.06522776789866523	0.0359760324979845	0.041657430446799024	0.0396573754955978
62	0.04615237706726433	0.036216201228992724	0.038632613104513304	0.036664973066453464	0.06050947355210442	0.053747833829409876	0.07430434794006348	0.026504351839566224	0.10955120553456167	0.04162528397210286	0.07419321414384117	0.059279845252470945	0.056029770016501765	0.06608993210242525	0.05316232793234585	0.03587555369477023	0.059250474221401825	0.01906772130845518	0.009307349773789416	0.04383515041896598
63	0.08863932418073088	0.022955988150521137	0.07374228638632695	0.033395419929332315	0.038354261730257654	0.048058116197694664	0.05372715646943246	0.04803700773395183	0.08261647874546453	0.02186368833067654	0.08700326225972968	0.05268889265079223	0.05398879230709416	0.036567981551015975	0.05080581736663496	0.05148655864447017	0.04998525389652061	0.035448485933174456	0.029624109523556444	0.04101111801262232
64	0.02259328288454378	0.0370383067076164	0.1095189900423729	0.1213245596467746	0.007303883438395758	0.16091216555466695	0.023125232338793763	0.010151491453396886	0.014058047056752898	0.005371826078102105	0.010616531657751088	0.21338439912325516	0.020221967073477225	0.04111104224933127	0.002578416435940406	0.09458133333151163	0.016471113694572312	0.022510066549443833	0.03776118573109761	0.029366158952203444
65	0.02278139472981963	0.06101058283902019	0.09195553470265164	0.06363246694991594	0.07963987414284678	0.03768410822741852	0.056767073480560565	0.04085750849061543	0.050007075771461386	0.030738905305254395	0.05217604653317807	0.07223135204494685	0.01799431420422003	0.044920640030675994	0.07271674629017537	0.02577019031270475	0.04780949974344148	0.032665784825353913	0.04136415192710754	0.057276749448631516
66	0.09204863822009919	0.004830958323802856	0.00432447649330543	0.030668579394576352	0.07470146361404223	0.04553551990968537	0.051158303117158424	0.05783958420509184	0.009885804379223031	0.024492394687372587	0.06496077344411336	0.12827374050162785	0.00600719235367608	0.0776998763635147	0.012910878657225228	0.06019142481267345	0.05901527210556683	0.1040333373631424	0.041116922537102855	0.05030485951699996
67	0.029269427911682872	0.03176802345956783	0.13463215578477875	0.020912926698347597	0.13699270117181522	0.01512960428640959	0.06478944829247944	0.017231068023158932	0.020415033190117282	0.0373218936131882	0.00919436193872802	0.07695506788173696	0.004755990634406384	0.048407899013842806	0.0384676062935505	0.06219798689590261	0.12421769974020953	0.03751173977935626	0.010725088781414073	0.0791042766093071
68	0.040775654587464766	0.03786246934917269	0.019513911368112567	0.028162735313256956	0.10937689408142887	0.054845629406210836	0.0377169592542402	0.12534745214317383	0.004911083389202202	0.039119608578721855	0.06447686009989367	0.03324667965703731	0.002480861538380127	0.014211865066729732	0.05412180239529514	0.03862626369088937	0.02681592040492119	0.10404886155854683	0.11851324506152193	0.045825243055799915
69	0.10447771251579736	0.05195166052678474	0.011183476908696071	0.015580055111586171	0.0749813494291052	0.004164454533968322	0.03721949557771201	0.14225827720836356	0.026818568085249957	0.01791504880167785	0.07082014487210857	0.030029341224770228	0.010299109402914862	0.1486633641107528	0.043323496483091195	0.011376704212372371	0.0031147229968369584	0.05366896671868186	0.11862314854139012	0.023530902738139837
70	0.05486984939382632	0.12238130561388211	0.0080106346402471	0.07886705418016211	0.040718522841580264	0.044922146387784155	0.07863087404076655	0.05083534767342783	0.048647058297464005	0.030240633716301892	0.09432235326188426	0.02617275569435038	0.013390615781805323	0.05734267312965187	0.01305079304313162	0.046945629546711096	0.03139692900114564	0.03126939137546735	0.09795826851665998	0.03002716386375014
71	0.03828383529033473	0.022340967704459386	0.02206097043882416	0.09866539746873366	0.017400125181941777	0.11980092291889048	0.06504116144884768	0.07863070789358348	0.03442765752955616	0.012442981545944913	0.08225958536664232	0.03458150777543851	0.027745376555979154	0.028968803802549615	0.03179569862048615	0.03948882399749698	0.07387102520513765	0.06358473223113452	0.05938207300659758	0.0492276460174211
72	0.03930351843627679	0.02054963105034065	0.02802497692926483	0.020159247440183988	0.04031252533954986	0.045268263064802534	0.06098397275929391	0.06106247290090012	0.14083021429205778	0.013444125224836673	0.029878818886803337	0.05326951138325275	0.04915972306804841	0.052575460171175814	0.05974739606127464	0.04695126872509043	0.03884252559790404	0.056972445555437366	0.09258239929205406	0.050081503821452024
73	0.067358078124901	0.047754487496085234	0.01625562611540024	0.0426153716523008	0.0508298696083715	0.10397405675909652	0.046825133534928204	0.051337188638203315	0.053130927956925804	0.06304645183394214	0.05180346150288961	0.05275844911435852	0.02058620655328808	0.0481171415660687	0.04064273892528186	0.044992885523359984	0.017977815353650284	0.06497872595966092	0.061244885733267015	0.05377049804802028
74	0.08316242651502458	0.32049162553027416	0.02465896561463698	0.024643674996255492	0.05265454949947068	0.04519279004430779	0.018016142898162207	0.0160257803230297	0.023931390737273146	0.022043281030838854	0.038029411186666744	0.06237250245045214	0.011120814745621373	0.023991249240117207	0.02026370827201177	0.02707357494585416	0.05647233239768177	0.018749484035378603	0.0507975564113284	0.06030873912561425
75	0.12231834369052166	0.04120061689933009	0.03585162244709675	0.07269208490388168	0.030002092560480514	0.044429670431612014	0.019415981999009832	0.06238944332835057	0.019997395657692586	0.03459441495408637	0.0371123417623862	0.025905529679525485	0.1199651291680907	0.04714030061722799	0.018756114585737754	0.04411848892683968	0.05660243883087242	0.06392407843991962	0.053279923120589184	0.05030398799674888
76	0.09004872499431706	0.01559430330512113	0.028771874990271527	0.00892996326420036	0.1178326012881683	0.0981271346278092	0.020586571648042735	0.007659849498866487	0.013804545185482846	0.10609235058378845	0.10994742201366335	0.005741361011200405	0.10037210168293563	0.019452365166255838	0.004673877831135805	0.030012469343154276	0.025930161438390713	0.07712912462839892	0.014080924665514886	0.10521227283328205
77	0.06502164389019491	0.038044528191318976	0.026779150004171595	0.033419203205773955	0.10129485264974733	0.04721953543749298	0.06259382838725527	0.06857746487479903	0.02554321478617338	0.04081231288033449	0.06654539526071679	0.05866179831781973	0.016801706198735455	0.05191301799743221	0.02704149979635816	0.03183717470518344	0.04821158019207962	0.09140731366465546	0.018317442871295588	0.07995733668846167
78	0.038644390381728615	0.018855493587390273	0.04952548610297595	0.053270602439859156	0.05723269054750624	0.050183241923015494	0.05839188924569976	0.06818394513496527	0.004615674880777131	0.05866347355927688	0.050154807763498954	0.051437353806491344	0.025981426749479796	0.053729937225535845	0.04775036191549582	0.04215605634550691	0.02133126358161489	0.10678498122185165	0.07639165860307494	0.06671526498425509
79	0.06577275952494067	0.04128547525621581	0.040496330292078345	0.04101236369148838	0.08074402641867381	0.08311099474840222	0.053567991669195444	0.02474506342591809	0.02361929656543735	0.048943497449720395	0.0527920048756813	0.037113654490365015	0.043496274779771374	0.07667108149039652	0.013211142955705003	0.050716116782028475	0.09034348203354514	0.050623052851728065	0.058581220382083896	0.023154170316624718
80	0.06126289669477835	0.02223365134155478	0.038099470441791246	0.04579757041861176	0.09666238549353799	0.049208209235434036	0.05484636868609236	0.03848322610549815	0.03699849301447223	0.05639019596269388	0.07769762675971364	0.04502224826607146	0.005006654317622221	0.04067045215905377	0.035108718194672574	0.02887947615742952	0.04398699847087502	0.06628111285110012	0.1034177233462832	0.053946522082713694
81	0.03830386619915576	0.027862615641055556	0.0727618773490131	0.04003142821165244	0.11024616266935554	0.04452126219105701	0.02237146035278775	0.03819115704290687	0.04127678181853012	0.03426626244014083	0.12359143321305593	0.024942860006245612	0.039159704601738066	0.0627290685669035	0.035404050039160924	0.0408425378501975	0.07139181930454172	0.03859457079609682	0.053979275321602585	0.03953180638480238
82	0.046948873908558904	0.0685060161655609	0.05920971070880574	0.027626549747437532	0.10021500422436677	0.03114808785394208	0.04520249391034192	0.0801556172259762	0.028620217091382558	0.0636527290930997	0.03117954570979764	0.047356615200412566	0.017560968179055902	0.05694529916008066	0.050414723111884475	0.07428640712311538	0.03225004298254113	0.04017032738805699	0.03242219433205253	0.0661285768835304
83	0.10285029385039186	0.01157736893396168	0.05491360035652083	0.14081637449572346	0.030459991476027768	0.08645367331529052	0.027199793058392926	0.04791094424410067	0.014343670400703825	0.01655786942727406	0.047625361633139185	0.032895654296936166	0.05253929425648425	0.10182556859088121	0.029679489425158044	0.06397789328083943	0.06704482546983544	0.04145895327214001	0.01735137793002587	0.012518002286172778
84	0.10177909706438099	0.055777896555555574	0.036098801666323385	0.047504253087305756	0.04413932640062758	0.06471835032189874	0.039501666009255886	0.06316585136442454	0.026976589968088025	0.034216639867035485	0.05661477842019394	0.027507788018907804	0.020006588167205862	0.11198353823582431	0.032998280806055554	0.052385794899923156	0.06348920274136972	0.05266601174551692	0.038973550631333696	0.02949599402877308
85	0.028111655450721834	0.07595289992203169	0.054196613561341346	0.03796620579187394	0.10415047687382838	0.10061997944223834	0.04383938154567584	0.04749319601444006	0.028172031735789676	0.051159636088008005	0.08085809749907426	0.015243691896001596	0.06927631098286446	0.0828039763464917	0.04018415347154245	0.017217695714461245	0.010577427772833837	0.03430834371570408	0.05112079174619191	0.02674743442888538
86	0.08963885378545819	0.07039169798424635	0.019239088252554718	0.027196420938600613	0.03816426094684262	0.005241791805513469	0.03325432868360845	0.16096950072978397	0.016332316210095784	0.1624659452356833	0.05327106470397331	0.02745843541746778	0.008841639369809478	0.062221836173638266	0.00606558948846477	0.005024519967638729	0.03322611802251404	0.12846670379854092	0.026938749831182628	0.025591138654382648
87	0.04866213635026287	0.01819177244372193	0.055649745608110514	0.054084165559656415	0.06162396832172624	0.011726716402945469	0.032355868938046636	0.04944717209929794	0.04858868422279838	0.04471753024731101	0.09874102382730146	0.02453327590561743	0.09358184362223192	0.061131966162019	0.05260931188442213	0.05442739156856219	0.03336297800953208	0.06526548490952075	0.02219507233089945	0.0691038915860162
88	0.09566395882541348	0.041775750329500136	0.10929659120090053	0.042284322096092154	0.0877032408299652	0.0750575941941683	0.049603792098336694	0.01847486279437413	0.047093667535530744	0.03593643697453233	0.022016982075446417	0.04949675517722859	0.01747629950704651	0.058638134503233096	0.06787442247899722	0.034918704259275936	0.05914897262552214	0.01624783507743121	0.029376840449710017	0.0419148369672952
89	0.079791893093912	0.028557328124095227	0.011282100166217454	0.05097305937291258	0.03294742465343416	0.018073108070810598	0.08755934755298238	0.2095952207685943	0.0051594756160704665	0.06277983938061565	0.023932717213593826	0.012786189865665284	0.008248535681100812	0.07203095340107392	0.030005686979112954	0.019822094168748666	0.0416188078067905	0.13248951341625018	0.036282723869103556	0.036063980798915464
90	0.048416548263682746	0.016384655830142564	0.006931892412567312	0.04673595923560248	0.030919752233245043	0.03522280281698961	0.10685370031386829	0.09523592070649567	0.01840588563740064	0.04902822013235047	0.03278869679201609	0.07704526816179504	0.008590108783012347	0.014566088131852001	0.10553527885524207	0.056930499616977895	0.03866020191481997	0.05869698198535108	0.03169962641502444	0.12135191176156428
91	0.07904384957648508	0.09086249955929221	0.057730402996082536	0.058331001702247906	0.006118348907358256	0.024073872209594248	0.025366435305276124	0.04425568707387039	0.014176837693801353	0.037748944804697704	0.0465228938339682	0.04327269285318265	0.0075015363730978465	0.08141448070022339	0.003051665803723151	0.04176460623571244	0.09174211285863634	0.08579223852185211	0.10227046667158997	0.05895942631930809
92	0.052156661163509886	0.007225907935144889	0.016882113106685786	0.03678879870202378	0.03358429473835227	0.03159613763095814	0.0992953411868751	0.07869120641628759	0.05352037456508564	0.042790407221946415	0.03919007056071727	0.05377966361027243	0.06480543439609619	0.015072283964639749	0.015862971365574706	0.030257341990297323	0.05522599367489095	0.06228287923168925	0.07709632603715341	0.13389579250179928
93	0.010770043701680443	0.020583549381046458	0.021332599070834506	0.02893388357678137	0.27380278528015695	0.028641916969315458	0.011238879176884245	0.1311943645480522	0.03173563812511028	0.05266170029760916	0.032199151712638596	0.023150522732675927	0.053456965368717545	0.017776265154539787	0.05192329184830719	0.05855072605552866	0.020249656297315476	0.05099082830043199	0.03112493095563655	0.049682301446737236
94	0.043855567986871694	0.11267402795190953	0.06838918668198407	0.03421332725385197	0.0925298302591367	0.05852293588406399	0.06492228526851408	0.004902433968669814	0.009725336685602593	0.03693181914989832	0.06255498780455669	0.095050164997374	0.0050714563763448565	0.0338611999012473	0.027345218001818068	0.09708423879976176	0.03281162715922194	0.013538951655604146	0.040575182161195315	0.06544022205237315
95	0.10695979390824259	0.11207090008743496	0.006716717107726342	0.08323343195320725	0.01589798591825301	0.08962036725667899	0.0030054330884056756	0.042162808730673636	0.0249863850771954	0.08793795804442929	0.0948655295759636	0.004773967759047423	0.024247250678103915	0.00905290119656651	0.010709165603733684	0.06882956136645785	0.10181947592952048	0.09234714806359404	0.0072775479604689905	0.013485670694296382
96	0.0668416779974211	0.021598836255014384	0.03647024920614138	0.01166749769475379	0.17672672843784004	0.05545325138834146	0.08489639033867115	0.01115491543172503	0.016711850605727746	0.011076383864670084	0.04993138315039221	0.02312325106539409	0.0065334648892696875	0.019449743075057768	0.013840520260647424	0.024192010560964934	0.0070029620961749115	0.031757785494795236	0.16972665297987025	0.16184444520712735
97	0.048791205853691955	0.02029862455893575	0.09922695068433696	0.025628279727825463	0.026220675177007758	0.052928645186358814	0.06576108119746261	0.05625273297650244	0.06679049321415163	0.02838078239709031	0.05253726873144794	0.05881475772320058	0.004961552025853513	0.060620171846179086	0.061131275937537394	0.07393470272427695	0.05122509835766214	0.07794360434528173	0.011737671402247225	0.05681442593294973
98	0.0489209065994071	0.02510977662686726	0.06797003120816619	0.14803397180933117	0.026283573270041525	0.03071014077260289	0.13684893711767718	0.019444597902697803	0.009649376530018287	0.07622815772257845	0.024464455876081224	0.14055997891258107	0.01775458980329121	0.04567069999064514	0.0030295354385565104	0.07889064951074307	0.010019904302452313	0.053332004799273226	0.024174612658635745	0.012904099148352636
99	0.04895417812885837	0.01725199673474332	0.06277347624525113	0.041500579464047005	0.045798810436511975	0.04879202154207461	0.07855297354938343	0.027346815113789363	0.07089120848854209	0.029522941116257164	0.08543241924951742	0.054704749320795464	0.07351772800035258	0.045729919401980054	0.06576772702898083	0.044607313157381555	0.03204881050677284	0.03232731719129619	0.05716348920293226	0.03731552612053228
100	0.04419856461292695	0.011098192829902981	0.032205422008949505	0.009507859016120501	0.08147982121283542	0.007734996130986847	0.01456086157437461	0.16331451336342043	0.015056714549580411	0.1280319180884119	0.2108296388115039	0.047316372965297525	0.022783945271302092	0.01574936041682886	0.01236126692021696	0.011385570127287855	0.023292057784693152	0.11331028030270615	0.02426718148457579	0.011515462528078143
101	0.14828231208989165	0.017583581215532832	0.037125862471342086	0.023506487897212436	0.03470768368862204	0.024818278406605745	0.007377638933776223	0.10458817210750085	0.007028115910409576	0.06324721891879252	0.07143015361723001	0.05558792787245824	0.04058185436874603	0.023340297708257254	0.013354452911231107	0.008757483602789455	0.1434525374238725	0.13778766037169304	0.030089760952364583	0.007352519531671855
102	0.08149120643881479	0.03189598956214599	0.06402317112463113	0.0646720375827651	0.045221686554087336	0.06275417597648458	0.057507792402956816	0.03064619912895229	0.033788141359009184	0.03932869397251351	0.07550788442841799	0.08252342615770698	0.025347787547924605	0.06544555862190889	0.031103720708299625	0.04654422764780917	0.03999249568227103	0.022928405100361315	0.07270213471573932	0.026575265287200302
103	0.021382593427267935	0.019239309433019342	0.08840599574626958	0.0817837634152831	0.01195743879273951	0.0745754342172987	0.05672211286548652	0.034381234822493084	0.0511556010280093	0.0072530026066866754	0.05663763332734402	0.045438553164332686	0.008966947328643966	0.09852306042606872	0.03483491110789088	0.097090174890837	0.083872423083881	0.039464237184076253	0.06159235002807851	0.026723223104293207
104	0.09865030481149058	0.02135171411078771	0.016267366298350374	0.01742448475690995	0.07785384839591576	0.0050747970713590496	0.0358439527609059	0.1099404005387779	0.007837769400275914	0.18056338605471642	0.1463879270713747	0.004851865473515901	0.005729641135709305	0.04532670820516327	0.00436077040882066	0.008912008746209992	0.03562320481366599	0.10211098779350342	0.01829707046092069	0.05759179169162652
105	0.05831843381111591	0.0261446037786768	0.027513235084153598	0.03018929990452855	0.025423078910070163	0.03768717390199729	0.116057305025308	0.025766564872115504	0.046256914728355664	0.028347224002007083	0.06778052032522676	0.1401235107943188	0.010044729231190737	0.03526633335964769	0.05702313111512405	0.08655171308323163	0.04456630884893998	0.01325598951192502	0.08729211043096576	0.03639181928110102
106	0.06586007568781992	0.023894744393886308	0.04764699424011365	0.07855337788343882	0.06702380994069626	0.03804457072928991	0.033211294979191175	0.030252077403554324	0.03758515623160542	0.06303443748104494	0.018791211572251474	0.07657415910528592	0.0007275218183546896	0.05292878298714739	0.03853563687385233	0.05563208591777643	0.05732940326509313	0.0715866795917672	0.08248322891562931	0.06030475098220134
107	0.042954645642373106	0.03014371458659204	0.21738903052849923	0.12188238727230365	0.018009312201294314	0.017654962078459315	0.04593889078381062	0.00356398124353734	0.014448245243055567	0.027404165824263516	0.017959153363345016	0.03808369919496938	0.007941149510564563	0.058347509429766194	0.025770679105501126	0.10324579905549804	0.10433075871153806	0.04380949068078195	0.03320904648566318	0.027913379058183817
108	0.1183915132900841	0.0451132346561062	0.01819371503108531	0.00335754198596008	0.12392939428415112	0.002243335837374468	0.06619049957862981	0.11471454156866216	0.014002209847757333	0.020456916530807927	0.06793580463958922	0.05110353353525937	0.00805733887111425	0.04818141079665471	0.025363356805787145	0.05385225982395039	0.02377138331229092	0.11970314033440067	0.054348736385947664	0.02109013288438714
109	0.014129025630978861	0.03227912976635722	0.09084681227293825	0.03265889996823625	0.015095403241775949	0.03270228651275064	0.06297000796125582	0.05917295632969783	0.05460267134923523	0.12944289261939862	0.06199134650226857	0.04130716293058337	0.009900909537359486	0.13957947327342696	0.03064766368673395	0.02885569440039006	0.02827546896357456	0.06718392163444437	0.03629833188547735	0.03205994153311664
110	0.05458092327868004	0.05071002512041331	0.04417149311424762	0.0442558755405509	0.1000529011463291	0.04681449739395312	0.05736106171393368	0.014826162750590541	0.052248629984990566	0.027796073572453433	0.033090473400351095	0.14188775464112574	0.009707523745118503	0.04669333774864105	0.03729572622216757	0.05855237413056381	0.06852900135070854	0.026231139841770137	0.03045951090279883	0.05473551440061242
111	0.03542634599378638	0.04003377355615678	0.02620013621604058	0.008283879036279002	0.022215719829488494	0.015138761032629629	0.11049925454351815	0.18077093741745984	0.02697349563261099	0.09299033775335644	0.06068884669857274	0.017187205319155338	0.009002541438664122	0.12653827068162568	0.0050497656691216395	0.027064462242183583	0.0410106144976422	0.07402611012281357	0.05175108259675418	0.029148459722140654
112	0.06857512730070196	0.02102279165409023	0.021000668736763584	0.0067727404777338735	0.11020443871048072	0.015208337635280395	0.05282829295781455	0.025681909910443123	0.0060072815056905985	0.01715994092760121	0.06390257883861347	0.02848800141158334	0.010695948155027073	0.10107331654183331	0.008733982730147229	0.08648156374856597	0.11214167554187277	0.08352385634584422	0.08630543275500074	0.07419211411491158
113	0.06873634270889105	0.005946895334982251	0.06930470049546973	0.12400468849916749	0.013444752984184922	0.07381748905589117	0.06025314037425578	0.017911173030433165	0.009790781168310182	0.024592747349405263	0.10527790853902175	0.020492966835247282	0.006142993560970366	0.1207398690098742	0.033893219054820845	0.07083397282692068	0.08328025391344726	0.010620643155507608	0.04553435015981027	0.035381111943388714
114	0.10202464396118222	0.024816918589550038	0.075166003545835	0.14193965888424173	0.04840632376589597	0.018447374980930367	0.05380251937136307	0.025233163714245905	0.04162490211822975	0.021834637821075253	0.03584997530275232	0.05230619078619975	0.008201281763037872	0.0726178726275449	0.04936185100244087	0.04656731502213224	0.03250374049626544	0.028603641946244086	0.08521283475104306	0.03547914954979023
115	0.12705880936784855	0.021635650921179455	0.008123046989089415	0.035969038519492104	0.11511243250554196	0.07707534995116187	0.02718508107082805	0.048405627291985914	0.01425038950116952	0.018889386008125786	0.10934221377259205	0.01415211075586935	0.005663527471668967	0.08079340795063612	0.021235472344457638	0.10691170546070357	0.06734155661127383	0.053445667046484666	0.027899132345028454	0.019510394114862727
116	0.03888167211137853	0.04073004816656676	0.008030360702737821	0.030606326161985966	0.018251033999047008	0.009336669408295434	0.008262585001527383	0.08864225887750858	0.12436204398165435	0.1909682157679161	0.07495903807915867	0.02343604119912541	0.018964859716251267	0.06716314586345966	0.010401097519455333	0.041496820712239146	0.07545802695767215	0.02075331063095618	0.061517095141236974	0.04777935000182731
117	0.04783146685299315	0.03590048510731244	0.08530011955621186	0.0841522347233023	0.05169186041764508	0.03197554304007071	0.02938932099940373	0.03586970351746606	0.05126930555541034	0.05812017516747946	0.06976245681530122	0.02085372971859648	0.007663318710753272	0.03950325349002682	0.04170240971878516	0.08933786803983393	0.02844723726305416	0.0767033461259311	0.07633042859190345	0.03819573658851926
118	0.06539078635985514	0.033633391195158485	0.007974022867006122	0.03144711644619005	0.06555061027084029	0.04506235861840083	0.01348120601169083	0.042938806322325	0.002305214774242373	0.015028786740099567	0.07985706339127564	0.009192370208119369	0.08037209114512035	0.08559163806041273	0.008337348168021444	0.1019168157402058	0.12633566949900063	0.09609684179690506	0.051690357943683776	0.037797504441446514
119	0.08404807508836762	0.12747015899149824	0.005297090076363684	0.010558570197598278	0.02393487548161138	0.013535943137312682	0.0743994340929568	0.027089753087194877	0.020507583801790723	0.05254734852134788	0.1347567323290502	0.0546343336888624	0.0031128822319668958	0.06380844812314297	0.029777024795453952	0.0671911996275592	0.030910048268062883	0.03989855107603065	0.03175441368535627	0.1047675336984724
120	0.045276019131669454	0.03969674048699484	0.014818165443598713	0.049358857005464406	0.02284081723023587	0.07699006549874099	0.02021195817377746	0.06093205511352958	0.01676362048696719	0.10808406284584003	0.0745854253857334	0.021703242861714836	0.020611965009981133	0.05383147157285707	0.043843960278538735	0.03727601023541399	0.10760836595613482	0.125528183564026	0.04269842550558494	0.017340588213196555
121	0.042528490305280164	0.060175577345879104	0.01320761892965847	0.052540726775450686	0.028542255917283387	0.06417862322393528	0.029870513668444194	0.045619348627730844	0.08547534093448916	0.04239879471928308	0.030779917026123087	0.10165783169267877	0.04511090667654586	0.05297298370835249	0.05634563410796421	0.11552790652106155	0.042048148518051616	0.04635459290736291	0.020649656791156507	0.0240151316032686
122	0.035625054226761904	0.0422534910805479	0.01467515484234829	0.01605140427945287	0.043442002187549345	0.02983399847490561	0.05531314897412255	0.1073469897306683	0.031769649012845624	0.40279292864190513	0.019193500214158013	0.021394546859499396	0.02228379455314115	0.029596704375090748	0.011099353019410495	0.017461657739724478	0.021980489338191567	0.03253691637761086	0.024975982986576155	0.020373233085489675
123	0.036729578309163936	0.010543114480895842	0.022662245507204633	0.06950652648986975	0.033966339348819596	0.09648300773234676	0.10896754114671738	0.03746378241246622	0.037773969123192815	0.0373567565498027	0.0777906109293274	0.09472595512270082	0.027810659891701846	0.017362222588553026	0.043595493600863816	0.09248482584231833	0.09405182314684425	0.015658071654999238	0.022595559707753926	0.022471916414457702
124	0.04732739474030124	0.02173061910978899	0.068050727640248	0.06217731769100165	0.028475842436073078	0.08128281095536988	0.03611561889106427	0.02824753926972737	0.02554402045683993	0.035515073359297836	0.07862547608344862	0.12759602999091701	0.058780967786829105	0.1106190280354178	0.021690770355516253	0.010430453846314915	0.04633862282111723	0.03950520816019992	0.05729110095850432	0.01465537741202259
125	0.06968715002236638	0.08100755917618187	0.02562903522462127	0.02456331380766711	0.02315650332056423	0.007200428653302868	0.03719304370103921	0.07186630412397	0.021913244895573992	0.2538630482114951	0.16361480396496553	0.015091416949361277	0.01932488402547196	0.015234415832582627	0.043779727040445034	0.03255635842476912	0.011941602988943988	0.035612531945801884	0.035977346774188644	0.01078728091668794
126	0.014164281253199332	0.3871626829904187	0.05585169837185973	0.07680363148475323	0.09262769135269418	0.02356593269565288	0.03922421952401209	0.013502699582743543	0.009439554492369103	0.029002954990807878	0.02172671933180712	0.011337574313016501	0.035317798741177	0.009314220990173814	0.03943722660319895	0.01572072633303894	0.022951777236225136	0.008147350198267095	0.054980889872175566	0.03972036964240919
127	0.02911440343127875	0.0861543918040454	0.015473272930786854	0.022653761742464893	0.030447340499166232	0.012341586138474964	0.02137244694325236	0.10744124471952649	0.03325378163962009	0.0720551461844499	0.05560565833243696	0.022914904395685828	0.012583522915481118	0.03886853664677911	0.15331478148755717	0.03538539052185147	0.06915299422888027	0.15609789358781986	0.017073926812299963	0.008695015038142398
128	0.0341207807394434	0.057562959125886166	0.021040659065793988	0.03271985656306485	0.017586505818226426	0.009557445624198113	0.035756412394084086	0.028432364679683273	0.030839215638110692	0.023380124118548243	0.023412712475560944	0.08243316999752856	0.0558802995635065	0.05529127636811811	0.03862836144373966	0.0986660667538276	0.198797128997811	0.05072139225000475	0.043154691973769435	0.062018576409094237
129	0.009816271343494744	0.017153760261693022	0.01647396754713412	0.01857443121234539	0.2321104146761006	0.019771357571707282	0.008020736728951214	0.06201896556588987	0.019387006459318373	0.1836413406521518	0.1686339960163318	0.07350014265855348	0.01591508248147943	0.033615411984797144	0.011676669004336506	0.006140807243604951	0.011053631188047358	0.011620900103358174	0.046559991004410176	0.034315116296294614
130	0.043349000842354476	0.06039536379823335	0.06034331665173483	0.055259169268235084	0.05358528454626729	0.02314057785099742	0.04495954350277737	0.10228927239211022	0.06449997403306328	0.06392705371472648	0.07793037018561036	0.07507780164456462	0.006723129934077512	0.04324794900449357	0.057816419876674935	0.032921337035381144	0.043039124620239295	0.03505658445528512	0.030831032586186767	0.02560769405698685
131	0.012208301339443069	0.3387835422827897	0.020416814121408885	0.031333098354613564	0.06742947387437145	0.031441928104838354	0.06179058515514981	0.042548276976399735	0.021378892323497566	0.02613364517114714	0.11471052269696058	0.019302255736477553	0.021170897627801145	0.043915683394984535	0.026666975850670956	0.019159340174942578	0.017084819674224126	0.02004548567252881	0.036275328877084734	0.028204132590665752
132	0.008390201599858812	0.023351711071058805	0.05007515484781265	0.015406431632139166	0.019254698033678064	0.04731737801145772	0.05469432564745691	0.11711524989556381	0.05741516624058481	0.03781286659653655	0.046202605137587706	0.1309903290181866	0.005055902934960183	0.06895169164777926	0.0760458125429322	0.07987951266016251	0.062435585147997776	0.06121231908706651	0.01796416896495533	0.02042888928222466
133	0.058667057425189725	0.022495138355882915	0.06890925321959233	0.037874276857550515	0.045580811189244355	0.02853046463375843	0.05570945837076127	0.00997684798255998	0.028648702814839874	0.04601931995020298	0.06084225406474639	0.04773880346367389	0.06353125757893258	0.06115020911309632	0.020757273839474812	0.12775829798438876	0.1079331087869766	0.032079485082172315	0.02798801949468334	0.04780995979227262
134	0.06180686601921694	0.017654022796298442	0.03604010173528534	0.06282921018566544	0.035342771136124655	0.030448060476192966	0.03809318374539531	0.034344398584629565	0.030581857000093037	0.08580190306025107	0.09163613685800853	0.02814944360285496	0.13786073119456954	0.05612139176701611	0.012138552551385993	0.007879897281578048	0.020901453704462992	0.09109339437072667	0.03724307819027426	0.08403354573997014
135	0.028648858403730923	0.052769392257650795	0.04391202162022408	0.025189092232766542	0.032081234891142604	0.08017115566849894	0.06009232106145306	0.05684280680881713	0.05171349011983756	0.050524332108408246	0.10831046747218231	0.06806158957578198	0.013413459053091452	0.02621353163201035	0.0537325371508865	0.034809621008503766	0.024602878072727923	0.030183012730339555	0.07552172217322564	0.08320647595872062
136	0.04074678797766975	0.02686646934860143	0.04694057513841302	0.05179167412010267	0.032185039572700996	0.06797665561278421	0.01812094452046792	0.0709212439517444	0.15561852533570444	0.03735000596983865	0.05984768068804237	0.06170186513423533	0.044242231299004425	0.03448001494072729	0.056944963061947136	0.014592238261756145	0.012132676362166018	0.05241440521862388	0.08400841948355163	0.031117584001918323
137	0.09486359042754891	0.02972236830510791	0.05434407376551203	0.05939262385517958	0.017243910133043532	0.08952598609630093	0.021105243367260367	0.010197225524834755	0.03301041124846915	0.018472127426510162	0.13127239955742473	0.06840548939722933	0.050227531353626544	0.10906444629794916	0.04888662516537488	0.05151414806819697	0.028678498676417884	0.03415689191004488	0.02457249712185701	0.025343912302111277
138	0.0709694779921332	0.049331385722188585	0.05519328806942662	0.022082561296176216	0.015835774909361094	0.06282779810359027	0.04197905815432514	0.050327584747598485	0.03479726498342402	0.05770643246869836	0.08141393648149765	0.046921521252113914	0.007661666586617762	0.051398330492334665	0.02620635766492668	0.06176923215528915	0.08479774448674902	0.1011194590944923	0.045944758855815206	0.03171636648324163
139	0.04742980309689559	0.04169698584450352	0.07359478507321353	0.014635057877139932	0.018613699396001278	0.07924611383001848	0.04941208627269308	0.04938829711058973	0.05866117379735918	0.03337567391928781	0.04775236152791007	0.03347094384789395	0.057419093654062135	0.07985309256486343	0.06511553707503177	0.0521940161960914	0.05534259495335133	0.05272129525928804	0.04629332099646426	0.043784067707341515
140	0.09752512147376306	0.024645646397369863	0.04281763088340692	0.07852929401869004	0.054181746782621235	0.019666182904756094	0.050326809942629454	0.01697587434156485	0.06291751155704307	0.03650093638751112	0.05980635944164615	0.03388488635361132	0.03605706825007505	0.030442938315083715	0.02849523687857516	0.07001430592634354	0.05204567180425028	0.04980784608374688	0.060219786398200144	0.09513914585911207
141	0.05239087125876931	0.033402501150199736	0.05357394257740366	0.09340814244520232	0.0444190051637848	0.07153395920704515	0.0312828150583347	0.03254453578969059	0.08416959831691295	0.03866859234609822	0.03340177516151586	0.07860688811739303	0.044779247261935336	0.03365590232170441	0.05374276034511481	0.07000972049353388	0.036679713244602855	0.044275849037325225	0.057846686932638634	0.011607493770794574
142	0.04008525060181635	0.08816102823864372	0.03182550302714796	0.025948763192243842	0.015620402120778252	0.030460972431440483	0.06297505758304935	0.06142773912454173	0.05334897505185431	0.048264581380695275	0.14669131282176145	0.016408930979256955	0.0401348938223911	0.03951966349493287	0.06798730309508799	0.025180257142440557	0.08412289081103265	0.03194292965846272	0.024035647980626663	0.06585789744179578
151	0.05199593057331732	0.04155728178334821	0.03714402483079389	0.03459848278959131	0.0258958356457702	0.04471584137099289	0.03602209852653816	0.05706436086941494	0.10059214549141486	0.03156829893262734	0.0527562481858718	0.047181798350677547	0.036227633189654745	0.08036238301961114	0.06837502979437246	0.050104018675300066	0.08250106569482486	0.033442723454792295	0.05184696266318684	0.03604783615789913
152	0.10769949124672328	0.040610260607218604	0.029964723650989157	0.06322850811989145	0.0218930303669318	0.07701699027401124	0.034042336186114214	0.061362743336948605	0.05618465626334752	0.042113159037306	0.04526119023014529	0.06484297018983905	0.041306830081729404	0.02202444671838582	0.06502193218851002	0.04897617879263164	0.05751506957152519	0.031326669384192235	0.04779879643108187	0.041810017322477605
153	0.10038601102436516	0.01592294713533663	0.04296088950586357	0.15819670064973781	0.08137294114205379	0.06075977939921205	0.06422855796982728	0.035464515903411674	0.021120439963966457	0.04670297124663191	0.024761497013164473	0.017149088447965297	0.009593353143219673	0.04737257709343869	0.0408513470936114	0.06661321143748837	0.04372194405424235	0.06732714979657688	0.01784825191733267	0.037645826062553865
154	0.03146776338879023	0.013396268421048603	0.010296642544322415	0.01695832598584467	0.08945806898514595	0.007073373400449261	0.04960872271388256	0.13658093364273208	0.026431319413961124	0.09158575595095728	0.10383892405733107	0.012840961357994066	0.008580706736844447	0.018923761982046	0.03776583851687279	0.042282737625940724	0.020583511257357634	0.13315888423743732	0.10601821328059241	0.04314928650044938
155	0.03955746891753044	0.026968925323475577	0.015314103632197084	0.03264438441328373	0.04321886696508957	0.01912424329180381	0.06401288249591941	0.03557918625574649	0.08450963175081683	0.09246471759688925	0.037981168400945786	0.07667339754744854	0.003346589388089586	0.06646796458688904	0.033069091779534654	0.06973027207073736	0.04403558874490945	0.0625940606867246	0.07801360965812468	0.07469384649384414
156	0.009329497730278604	0.049869724462937096	0.019399503546836887	0.03553845496332546	0.08572540397083546	0.010840759060243638	0.023647888121868233	0.052973439862049373	0.052590034883938826	0.043649293698076394	0.03625868030110921	0.24335892643515955	0.011339029637539499	0.016073626023185173	0.0739929755027908	0.056205256195390664	0.011092089805925028	0.07559747814278953	0.02419712353774982	0.06832081411797082
157	0.027315900661635074	0.335041641273586	0.028791531602068682	0.02888270029983147	0.051721091987537424	0.01586302629688247	0.056730267607034354	0.061212834092342606	0.016558579177247564	0.027288493597952778	0.020553929882428587	0.042783229490490085	0.03991196752732452	0.04406256926529347	0.03126226630644167	0.008258844425652175	0.0186595036936687	0.04395794951298315	0.051076690121249144	0.05006698317835009
158	0.025017811866291966	0.013571962361160997	0.03524464613012854	0.018629627563427856	0.04905075658398797	0.0369124755309799	0.021027594565130328	0.01699580562571681	0.039921430569571564	0.03064048737533484	0.02899130943470584	0.01643004290848445	0.037028337472454584	0.039877176485030835	0.011721275513665476	0.3279578489228973	0.15425881680821854	0.0451716990135888	0.023430322639521224	0.028120572629702183
159	0.04818597380908561	0.041418684417453555	0.07292570281752121	0.047671694701623635	0.18067477443635216	0.02233901241250685	0.027755295345604936	0.032521954063004566	0.012965117218361927	0.045987714582462376	0.05912012477720455	0.026521327927756407	0.005583875182602338	0.03671525660430342	0.006278930405944138	0.019706473397704857	0.030879526643151668	0.03495217992256767	0.10465410921015937	0.14314227212462874
160	0.0388735330597537	0.03870993370665787	0.05818646394391226	0.08367030917975175	0.04431561994668915	0.010676481108846444	0.01699554189671366	0.09126442662151998	0.05865527603563681	0.061572901740396514	0.020673798499415585	0.06438277896310987	0.02773828714049708	0.02855752628653479	0.03503712720134672	0.04651770563017006	0.07078819669995458	0.04939482158870458	0.11446783475988695	0.03952143599050162
161	0.08776617506002744	0.09114425878510259	0.018030250288797525	0.012986524984274524	0.03893045996447457	0.02142670831484988	0.031322960587234557	0.1079140745759649	0.041032901814161936	0.1244459232237446	0.08169135060951456	0.03464245248940867	0.004939984419102713	0.021951221885177303	0.00700470682291042	0.08767120440015838	0.07938860263720833	0.08427438799193476	0.015477960309520736	0.007957890836431605
162	0.046195226976842224	0.031679353977396345	0.048888396334550416	0.15235928755071199	0.030011355003164153	0.025671123828905684	0.05405331370721976	0.05274799324508424	0.03730391460752412	0.023162593648949025	0.03800419701770542	0.027421235106431255	0.10500503847491494	0.03941934404655351	0.026251869145856636	0.06328483642385536	0.09415143033062605	0.0545322201199575	0.025536185896632587	0.024321084557118785
163	0.043908024149329074	0.12319890321571152	0.036163748739201314	0.03210431828316862	0.008255684180668028	0.1339552955737097	0.016037876387136957	0.02067178458032359	0.0634231589088505	0.018604839813356595	0.0709589430683303	0.03701497147301341	0.02871259728189347	0.012472243846829238	0.08090863917082584	0.05206348335164232	0.14680379735949078	0.016995012718660125	0.020458667494562467	0.03728801040329617
164	0.009406900621740702	0.023394406739720854	0.02657976184906696	0.09812231591186417	0.08368173238737267	0.048904130191100674	0.022264500835826897	0.0947152380807277	0.03006769193037561	0.013036028028216441	0.03774316648454291	0.02886260421401978	0.029348686302089335	0.04848272514936689	0.016921219015896112	0.018467292611354026	0.02097577463797275	0.01930682260322231	0.1586245772049816	0.17109442520054163
165	0.012836616266188434	0.021675011235674897	0.017262470239686488	0.019117717176055343	0.015568090395009778	0.029667925846283867	0.015131267879059941	0.027303675072525936	0.08321569313864675	0.3008349078098196	0.02989261878725826	0.03880470131860075	0.03721566982132006	0.04414530119563062	0.04875829092715004	0.019604725551070477	0.07172185019815332	0.06407756076182902	0.03602972743397968	0.06713617894605672
166	0.03617131755663296	0.07017646351146921	0.020297142300323253	0.006602786740072654	0.07923676805110608	0.0215063964946083	0.03134989534077712	0.07774852301065242	0.04760741861826131	0.055269913978691326	0.1024985610009655	0.04800784836900387	0.004628680210581119	0.034800312060580964	0.04917820282494667	0.052295453240663245	0.030331313876863938	0.08945159027618341	0.05170831263283661	0.09113309990478005
167	0.041948700030575305	0.11251976789308783	0.19307511854946088	0.05680972023388203	0.029104949983625603	0.05474896918238468	0.040460486488223125	0.021671317734524825	0.02005087260105569	0.04065075756005585	0.09038964877985466	0.02847583196376277	0.010308488560420027	0.01670420921952534	0.017484392327071826	0.031175089770993095	0.028569773933200888	0.07316135488624545	0.015263823461932176	0.07742672684011795
168	0.044710500786044216	0.02188490425952591	0.009516781463532778	0.012406046335876723	0.006086203446087207	0.042511401499947525	0.05220354546107534	0.02522031803608875	0.14099049656869778	0.027925183398487555	0.050359076268582006	0.014755649687211395	0.004385853409620555	0.10676412572292547	0.17811632582868853	0.04297614052961048	0.04412757310450432	0.07139466403782986	0.07603544472208357	0.02762976543358004
169	0.02333127630841389	0.015648683929775017	0.014280540117160189	0.09660423593092685	0.07439672197614666	0.00906022293308541	0.050623570086707814	0.07186835577998858	0.03286463586618924	0.07832379648862625	0.08093275233135658	0.03133092252945039	0.01619163030786281	0.04266485409537384	0.050909511939392055	0.050868377433895134	0.03272388708843471	0.03961515819535691	0.09118523111435317	0.09657563554750451
170	0.047824886273229936	0.04984928922167956	0.0234401734364015	0.07951174859026545	0.034385829996163755	0.017501695596683572	0.11477116563129994	0.03377831439166675	0.017241600628344567	0.021670619678039498	0.0186800195583677	0.14130442308421534	0.012155639051472645	0.12860593470871373	0.09128147886279314	0.027174555826565285	0.031524113925161586	0.0617031412537068	0.017713543102449006	0.029881827182780235
171	0.06326397863248383	0.019359921097403737	0.014024850289756776	0.08294094558783288	0.05629642608881175	0.02489104096948659	0.04968493556758046	0.0596900700211645	0.06440268909157193	0.0977536108597927	0.0222454799331064	0.07842971144817347	0.024333722831965356	0.06005692676599308	0.02123747111933976	0.05020474892051842	0.06277338734822406	0.07523634734668333	0.04359931646044048	0.02957441961967044
172	0.025118673450365128	0.0672050638215043	0.07196293051226921	0.04231093043512795	0.05269466299101923	0.0923970504568677	0.10056448625019225	0.03653954508159807	0.011560022549367752	0.02480825993511675	0.03140003055061354	0.031766706919508836	0.01995485529566463	0.042876310097452096	0.0340418444874301	0.023256654665217865	0.029971270818467018	0.1181089663751613	0.12063970919900341	0.022822026108052857
173	0.053633932637276484	0.06662865675672024	0.010013688248281735	0.03494852006092326	0.044518979607906545	0.008506622985162473	0.03373679238091341	0.05052619862701207	0.022281321227151096	0.004464147850398402	0.0435961678039006	0.027382469967711758	0.0056231246927886	0.07995721389675069	0.07995361911617424	0.049270490379338096	0.03787383966712222	0.09848391139034178	0.1465159838255029	0.10208431887862336
174	0.1703965744583702	0.11438367024426525	0.02610783265980008	0.02549830849485583	0.03910179776796486	0.013292135876355443	0.07065507905859182	0.04369547763664046	0.026610439410415604	0.02200002799428288	0.039926793168875305	0.05966516924032029	0.010205374458162872	0.02445844168946897	0.01628270720423616	0.11558138048916117	0.07866484374251287	0.06309511488602669	0.015651004689165623	0.024727826830527638
175	0.009499642484312964	0.027407154070741284	0.038655849526871434	0.019500417017419808	0.07555991719419088	0.01820230405376413	0.03396723134694553	0.19314471155511218	0.016582637638131746	0.12883540216289183	0.09585825922375749	0.038052246824436996	0.06020572267778563	0.010035985658763147	0.01338850015699927	0.029265895088707156	0.0368437947702764	0.03606892492372572	0.018415567044031793	0.10050983658113465
176	0.030971433482195936	0.04862552105245033	0.04240120832312996	0.02132861806442263	0.2541997865299265	0.02090168723769523	0.020921951593487684	0.02937202477134811	0.027445121199955746	0.05912672395058404	0.036319704139187614	0.05158956099162855	0.016160178180292792	0.024744064621253573	0.0178029678851959	0.05074651450995427	0.014630562660654732	0.1189580603250669	0.05932405263806711	0.054430257843502396
177	0.03183390995832971	0.05547526485211608	0.018982771765071113	0.03460814255384831	0.04442178394406413	0.07053214684425954	0.055069620342584356	0.025174737773042473	0.06426589636841634	0.03487561383152566	0.06125755734629892	0.0298354953793885	0.03484918414129657	0.02024395989774864	0.020760613142116607	0.04652577962331538	0.060536298139493565	0.057663196116884766	0.04092952051864814	0.1921585074615512
178	0.061591767212138326	0.02654050839575367	0.07506432612990721	0.0462928631466944	0.04837891192723911	0.054312503575022916	0.024254698997610846	0.045202315724913074	0.07453026790818765	0.020099710466271195	0.07636298634649845	0.039377784259973	0.008831349840718946	0.040291992970822255	0.05016965013622664	0.119447785011044	0.07768269580919535	0.055142577742572134	0.031815953930151804	0.024609350469059058
179	0.027475125751174636	0.013608676275929528	0.0829986048761143	0.05134734800568775	0.023777367497269743	0.09085221441150408	0.025492067416815818	0.058252308751445436	0.042918148755620084	0.1268198154694619	0.05319063977350444	0.02316173697598305	0.012394530000773942	0.07456538003208259	0.01385975427908681	0.1090460768834524	0.025449702471784776	0.01869250730608743	0.04308091321757917	0.08301708184864215
180	0.02133892096217129	0.03434130073896017	0.28219416075847714	0.054154184914561344	0.05276291531292236	0.025931512308543285	0.04219291019898437	0.018992054896976605	0.027589454271547634	0.06107002029842664	0.07894468879218011	0.046135203217689665	0.01359628565887858	0.045490591082388114	0.04216609350326586	0.01508404009037311	0.019351034690965704	0.021077120021924124	0.04250115117011467	0.05508635711064918
181	0.06504022477937627	0.03405025116453631	0.04454958343273078	0.055222679240078267	0.031068999384951747	0.014810716201799957	0.04455230207001014	0.030186774802915557	0.03041186970319212	0.16700673608720243	0.03991239864233351	0.019180387805722274	0.0368930206888021	0.02452081596472076	0.013421927716329315	0.023050968165060276	0.07520064120124431	0.20677681522039698	0.027345838203087544	0.016797049525509405
182	0.039415253351772865	0.0891150218184248	0.03843889024931971	0.04908417864632535	0.037928916714484305	0.049185724874853995	0.05485663946632542	0.051184461969702215	0.03658245577067687	0.03106645577082855	0.029401327659522553	0.05374903339194473	0.008361861984899417	0.022930624204588558	0.06455883584018411	0.009126068983741792	0.05697450889234474	0.18736122084249698	0.0424214033691266	0.04825711619843643
183	0.08686552353819922	0.03431436891368679	0.05295479712715442	0.06546776522647715	0.03237987619748348	0.01640017155966117	0.030482482404516044	0.053933884644893876	0.14556751365637155	0.04607016347234046	0.036778328112303915	0.05297587028854125	0.0655366007230768	0.04637741955362513	0.054981822917607996	0.02089671993505213	0.02978718212301446	0.05387257081130563	0.04271124721710634	0.03164569157758217
184	0.03935382016562299	0.019695566365034067	0.028822563270377053	0.013015861249776665	0.1001019799001309	0.04077821246578307	0.023758302395414814	0.14049457985595734	0.008919055943137405	0.1108912613382844	0.12161211567580756	0.04501940524751929	0.018071135603805074	0.06543612707791929	0.03534645095050749	0.01428167011458383	0.06822278050958078	0.032353015001107495	0.03502215968198749	0.03880393718766304
184a	0.05368303499883218	0.024585548530981452	0.04813558622217559	0.040651870462247316	0.029074485802169342	0.08016819680225325	0.06852647141909099	0.018564670091204216	0.06421908595077028	0.03575643903249173	0.07318518140688346	0.08030765172528774	0.04168407067858891	0.011507959112957763	0.05329606326275554	0.07605367711249927	0.020714606263399896	0.07237997396262089	0.03617255770933241	0.07133286945345774
184b	0.07133011098604279	0.04240533525936629	0.05366724896194963	0.04641582934836749	0.07328965012049604	0.05926047384020154	0.05911133585005913	0.04356266896122189	0.0699231221878102	0.030800535580424976	0.01894992779783285	0.04738531939009317	0.0594971700515046	0.03701192744600268	0.02002516885021896	0.03257394930341101	0.11656638209134552	0.05223180516004012	0.03259510939830765	0.033396929415303485
184c	0.04685358787191927	0.09820472366491959	0.040411543095601965	0.06973928512717054	0.11050079677014966	0.07379956524769918	0.025736967066838555	0.005226015072464502	0.012053127116713082	0.022308680032477244	0.027811736431671102	0.04656960192806756	0.07650426069675494	0.05094769916159391	0.04185604105187119	0.020568678830050192	0.06100422524431926	0.05549835878048008	0.034916262834634997	0.0794888439746032
184d	0.09106356728293342	0.03549707416498164	0.06857591927210935	0.02047808845146722	0.040629649657711486	0.031532997419252015	0.03587377618244234	0.060582467151311735	0.039017070039931545	0.047567445043144044	0.04323555020433697	0.03563680137415965	0.0467542598351721	0.04373312856027546	0.0697208395633349	0.09192215521494036	0.027368741040873966	0.06487127800751821	0.06597274087062495	0.039966450663478696
184e	0.04049248066935769	0.05492038003574652	0.05007043763686968	0.037787788890256115	0.03505236832212874	0.059156352882510393	0.04353510636718847	0.028346663526015635	0.09705061426129871	0.030874733178120447	0.04134670323616892	0.021064272690584952	0.06460437757349217	0.024296577088388834	0.06089087352084228	0.1304044461600251	0.04136456360310778	0.04351359005846043	0.04845813279367759	0.04676953750575954
184f	0.05708254235534392	0.09774221229644436	0.050635231253889364	0.05423911540660978	0.008848964464725788	0.03998035271848951	0.06889398498652477	0.03512461902377683	0.06447601770462096	0.03733064929865394	0.02596841588696534	0.06002717675243921	0.0915104126300691	0.018534984547049035	0.032709081434762595	0.01965345078951321	0.05683963412228508	0.08762159665039652	0.06835763060140214	0.02442392707603856
184g	0.06973796536078476	0.0360290468913572	0.02682540734820319	0.03314376713017582	0.05094515565583106	0.0603190340866069	0.06196338961254545	0.05147034768971921	0.04338620527493151	0.05690620516733773	0.05198063399099151	0.03078476025218698	0.08222244056639555	0.049568721048913175	0.05874863473347353	0.042168520286154657	0.06375229018979381	0.02774761555290467	0.04659734207150446	0.05570251709018883
184h	0.044782334880866304	0.04085262727229838	0.024496274683373082	0.014543345328998373	0.07054584601748334	0.05134319721331519	0.04402604375050364	0.03806313562214382	0.07852899207788624	0.07123883843823657	0.04174415185642042	0.055178379741305704	0.05591452885385647	0.023440098606246764	0.036622158384990715	0.06193198886018521	0.05141748835905634	0.05363329095195068	0.09678531101128862	0.044911968089594134
185	0.07678152747064455	0.02733948129890797	0.04184543283559172	0.03149662985491595	0.0485258530487575	0.048325624621294534	0.012267101850124853	0.06524757210076725	0.04707830449677696	0.05854902945714723	0.033083934274099024	0.03557158660516002	0.0850114518256153	0.13538533738600053	0.057848769460155554	0.021833137692402374	0.05191893898435388	0.024050922824502576	0.07479140397023597	0.023047959942546235
186	0.048156655225298904	0.023360282648387007	0.04377739328726812	0.04737346324572056	0.051775733021556684	0.0671892557685859	0.027844475509643467	0.034487338257309146	0.023122142222563546	0.04188304705141971	0.04007865780180903	0.0401283045630641	0.0352724938823442	0.08044282876963393	0.06350436916084827	0.11605690692027065	0.01854530244930838	0.10009325908777279	0.07414647191514889	0.022761619212046707
187	0.025838865878617508	0.049336419641107555	0.07661666781686606	0.03840754513535384	0.05406294033808151	0.034323371651618785	0.1254476968396575	0.04675576099913167	0.08274496578610334	0.02486060493686664	0.03653686103146884	0.027535741418688718	0.044070205856872095	0.010570552729068504	0.03300485427969803	0.04375713828438182	0.07610719184085019	0.06823120517958202	0.08152157928748036	0.020269831068505
188	0.05882996009802795	0.02351053078656647	0.028035460163758467	0.02724048666567805	0.025737146228839304	0.009906168961085905	0.07507725755246537	0.046000774231906266	0.043007371241855614	0.07523358637084153	0.05281609356847834	0.04071408820823018	0.10234691769358861	0.05455106747647137	0.08830353864231144	0.039095489588435776	0.04863638327076856	0.0520608902382395	0.09345115984310623	0.01544562916934505
189	0.042658462384013135	0.038876141404462744	0.046062165968936516	0.08335334342661661	0.038012681260298574	0.030238032387327314	0.017382658381104574	0.056685065427754616	0.04938783200070198	0.021438262427652427	0.04311356218451237	0.04771998992962039	0.0832847312955983	0.03976785433424268	0.0743435271069769	0.04430636125839952	0.04262300282244922	0.0975618486743282	0.052515367900022286	0.05066910942498165
190	0.0596088738911889	0.05900135382732459	0.048215693268255096	0.05229980091533988	0.09755868679999485	0.044215109504936234	0.024501363400945622	0.06978277666403328	0.07488577654055313	0.03022660868026949	0.03410600546277301	0.08606821734023841	0.050046217963875504	0.03147419931485243	0.05259102287997866	0.025547542235076284	0.014841312483302678	0.03656346294912394	0.04295024227880053	0.06551573359913748
191	0.052531358508509665	0.043733507943164725	0.055802842837911974	0.018027784165088493	0.15574189965690508	0.02241600436216846	0.04538660292721162	0.01714464149271015	0.04700336910588732	0.022235123091327705	0.09455920791885469	0.0278347294305549	0.04379010422549978	0.013964707009100123	0.01455668383491448	0.04745309106353386	0.010872918489221896	0.011979526003212393	0.08247646297189949	0.1724894349623232
192	0.12938950864486368	0.031341800522107784	0.027192310624289867	0.05607643992871842	0.020119460337662674	0.010721417231905055	0.06867912107335962	0.05591655289762709	0.07441498207655203	0.03064165432021295	0.030759505978033518	0.019702871591224413	0.007060934412347348	0.0965976538889095	0.13638449391847327	0.0767902955516948	0.041170528949440885	0.019573250335136315	0.020018283549232102	0.04744893416820869
193	0.019523332716194365	0.03223915122585523	0.018913511306766908	0.03617360399378612	0.04173686716414018	0.12165312266943654	0.015261446659307211	0.04071424640031814	0.017272243378591987	0.23693821626411696	0.04042364598579827	0.029129750731802028	0.13991060222054644	0.03658365582445669	0.0233563135757456	0.0278150738045519	0.045160904398451114	0.029592926328839978	0.023613813549350788	0.023987571801943566
194	0.09300569340167647	0.01836072226126358	0.04496770953096962	0.03833170761792733	0.04661491264533925	0.029330338495951628	0.04833486225900891	0.040436726868787534	0.06883616461718177	0.023183048108474314	0.040111338570671624	0.07644097709511131	0.008578195392252385	0.01885909052327928	0.0756935564478361	0.06850699993096311	0.05860628793057034	0.1076377857860944	0.028891831460438118	0.06527205105620296
195	0.06516674007827872	0.023614281769898302	0.07701922267670235	0.017818834306351464	0.09828161027244935	0.0085028193806548	0.05394146009125269	0.01955758345248279	0.022067751086259198	0.034770242174152824	0.04317838180383275	0.07537368566742225	0.06791145909747597	0.026798340690845242	0.05374734003623946	0.09437277154406055	0.10587408792240015	0.02740750803787533	0.03369639622771816	0.05089948368364768
196	0.014566165814558645	0.43049444803922	0.08782953543372284	0.027801123091373177	0.06251648340961438	0.019145092336843833	0.02156902904341393	0.015318451266143882	0.022292220412261955	0.022610367665781443	0.027137644600357065	0.03536642948234405	0.038324822683513116	0.019277473096622144	0.03099037777595447	0.021176455601534815	0.01630693200724917	0.012538166591629733	0.03821292164243705	0.03652586000542441
197	0.09554277944067009	0.013724040367124329	0.022115176986182095	0.0492909096790561	0.026373763878287288	0.02825402993027378	0.02073572431305948	0.09913978982200998	0.05407273752697085	0.07794094246052485	0.015166528662437884	0.13695731938816594	0.07193095645145459	0.0483670769681568	0.02730158917475982	0.10663527996061548	0.029388836375299935	0.035104036415725494	0.01584606107047554	0.026112421128749695
198	0.025274273332505162	0.03386998071637555	0.056125374859864074	0.09584329790829353	0.007980154206777194	0.028874003164870675	0.12170585026020303	0.018623018013221634	0.023623416555709032	0.018206175267819123	0.12283494277857285	0.060290887916063574	0.003966476801923533	0.05896634196158718	0.05154947140650309	0.05961473963129756	0.0800728918019392	0.059559758332279375	0.051220218419138465	0.021798726665056188
199	0.1851856401081985	0.014723927782240374	0.02085529745299663	0.017429178024825312	0.01728954904371616	0.054808396928012565	0.09427021671667503	0.010770939750480796	0.01403876973734479	0.02851968709996305	0.05718445499879126	0.04145668964527973	0.013569240895125012	0.06860649063108916	0.030284078989164784	0.15767729692872345	0.07553984424998429	0.03284752280445856	0.040077812029587816	0.024864966183342687
200	0.055613655489849124	0.053984097806219676	0.011448898161520928	0.11319091262292022	0.021484469423544563	0.04335337709827682	0.04410243549031328	0.019418133931504974	0.05388471951529361	0.026755299462373858	0.04443753243035901	0.004025905656062372	0.05121265270840228	0.11402518015494431	0.056089669553550846	0.07955184151373534	0.025842172309754587	0.09966451310038887	0.036807533990995456	0.045106999579989863
201	0.09392773937484959	0.025088424036315757	0.010726704528275675	0.0669283043053874	0.0663059784417944	0.03586719998539973	0.010910441990856605	0.13934112896880793	0.02287633807218654	0.0945719681353034	0.045345860961535416	0.016510633429331033	0.1206060797981814	0.0333240493981273	0.0266029648191473	0.05188269446629779	0.04132683670262059	0.020716117454639006	0.05855854172816782	0.018581993402775367
202	0.04206954801215015	0.1319137702921911	0.011930473865603199	0.038507357235486345	0.034842615233142665	0.0528902476652861	0.016757274400358173	0.07804541015816048	0.05710275897134707	0.028004560047382707	0.04876523832770109	0.023392502930236984	0.029346974575626746	0.012459686741687938	0.11524721435356954	0.0311858655189003	0.09823387487047065	0.09922285900470319	0.03281561990488892	0.017266147891106646
203	0.07566420444423531	0.03737027415311772	0.013668643382755735	0.04329332554121138	0.01804858685424079	0.07754054554620796	0.04141057717130447	0.017618214888609058	0.033472328026247396	0.04701018819216321	0.04668469773104289	0.025215636594178657	0.04334685882306386	0.17775139828963096	0.05747708571207659	0.11669170571741543	0.005370984305936519	0.04127454146411062	0.03804278713526864	0.0430474160271828
204	0.076530398669314	0.015615487596436148	0.02056967125324641	0.007893125383916769	0.020795803510486936	0.010575236327569223	0.017644440682506344	0.0841331487073754	0.05687266563956904	0.04410295374061114	0.09720565251337229	0.0069686243583909685	0.03250895290434961	0.05494141665572133	0.04596146611850997	0.03337152544408723	0.06568493646339131	0.03226423602862057	0.203757522828357	0.07260273517416829
205	0.15114248936984262	0.23563783295315444	0.04820411782459977	0.01977911964372939	0.03150614612563146	0.03234948066296449	0.10887021202357214	0.01097334294119316	0.030539980882727417	0.035384326671120736	0.03981732217800367	0.04130483475787644	0.013382502625525414	0.02664440094466258	0.020970281907555392	0.08249948714068277	0.00898691166420506	0.010094093306932351	0.015224658759383504	0.03668845761663721
206	0.05294286384136939	0.029918552977298975	0.10308331430147273	0.08808332107449461	0.03415688800537037	0.01850516046067687	0.06018834550240109	0.08618472160004938	0.07027664435059526	0.04621318438759586	0.02019196297581534	0.04018485334764625	0.09720369934997865	0.053882124101920434	0.03621148642838906	0.04714637861667365	0.03292114765813457	0.021583901633874594	0.05423432239915984	0.006887126987083099
207	0.0807440007445726	0.010395255416667764	0.005737513851478529	0.014314631329967253	0.00993583083420881	0.005619607646096039	0.09302813213640376	0.05582285056400683	0.059477889717926766	0.07670139216727644	0.12788525253881197	0.01069681334113233	0.017058532806287784	0.09610223769093586	0.07263228784526882	0.048936043542545625	0.0728040043902732	0.09202009046411815	0.006338241403254311	0.043749391568767095
208	0.02477148134052794	0.07074592320250796	0.04088723542049977	0.09086962175001763	0.044987926132801705	0.013867289068961631	0.01836528722979399	0.057819948574018086	0.030537418913836625	0.06088634723441311	0.08018429002059374	0.0822300590695688	0.007621137238260227	0.04272843330910871	0.053212419177189475	0.023719599943047905	0.0409502322591016	0.054809679576784676	0.08372533184455562	0.07708033869441079
209	0.03679705688145797	0.06746728228178142	0.012750788398046765	0.036122874048243145	0.051216297561517105	0.060991745194431284	0.04386145798042837	0.03006314735821519	0.03209803752121906	0.054329797032089115	0.031105782466469414	0.08312421009367413	0.07053319864431128	0.06887947550733273	0.011858728103420651	0.12077983123160614	0.07848523720467133	0.04273829704820908	0.0458999738583125	0.02089678158456334
210	0.09345358988935659	0.024419645377955955	0.003753387075540733	0.005648925466001435	0.06782355137306378	0.013373398469641608	0.06724579393308994	0.043185874621544613	0.014876705919640958	0.09080136929281193	0.08578978341664288	0.07045183510466038	0.013002383640806664	0.07860375700102404	0.007116298092325089	0.02781735507278473	0.03194991853132128	0.08115043314703585	0.10474387493944769	0.07479211963530386
211	0.04497949017941076	0.020171452564272045	0.02975991519827906	0.04428299153560161	0.038273588599225986	0.028224938690239145	0.05160299114584992	0.06367955254109593	0.02293486309236184	0.04115380023600167	0.06171165723344343	0.009302879200906545	0.002656006233708976	0.04980369277695648	0.09810159857428408	0.03752831080680823	0.10187917149639193	0.1335504557706841	0.033745889621237646	0.08665675450324059
212	0.10789778503537985	0.047230251848603175	0.017322172193257015	0.017698756627504444	0.008997774146023	0.17518466134993682	0.04626434593306995	0.028250886953453114	0.04554602204385121	0.050998094691679575	0.08544577720967185	0.03377531853265833	0.0689608252384539	0.05626180124062243	0.0022527728876359965	0.05939605365379457	0.08886651392346094	0.008783054169215092	0.025211013255798706	0.02565611906593006
213	0.04161461179993396	0.05642437374115908	0.029108722734245453	0.03943945656595922	0.032296162525479635	0.05025334937793118	0.04425632431749041	0.05990365950855039	0.0882019195491	0.08539419854013729	0.07616237503847866	0.05544915486508304	0.06128961779729493	0.046533554469876746	0.03369483297893475	0.039070249694557524	0.04466393094524149	0.02294964416217957	0.06374652179250088	0.02954733959586577
214	0.0772779123051265	0.013588205526959003	0.07506185622873734	0.0700099783314691	0.059659106501897256	0.07075783240793196	0.05058242402504107	0.047318672687096795	0.1283146438806269	0.02031592260247573	0.06511725516402386	0.0932117970535258	0.07967419615634806	0.010357777677475364	0.03805127644358018	0.020996046002773706	0.02522685785480342	0.009354103231934129	0.030659223000078343	0.014464912918095485
215	0.006791847072176563	0.006417061465342506	0.017318502970883772	0.008680890247076247	0.19139250949721903	0.015077775511391263	0.02122495740464134	0.18251681892134128	0.026552204977278324	0.11753825948656438	0.1314879910367956	0.019107818980508524	0.003091101809206363	0.03686318889811697	0.007584910680851053	0.007418487969194009	0.012465583429105474	0.107947593576725	0.021446116453974616	0.05907637961160769
216	0.03083151331732003	0.04704870421547426	0.027395375087168383	0.019249841963609238	0.04135140878227967	0.03708783628016537	0.07149383582773722	0.10552820307166498	0.06454986953045724	0.03358383929279677	0.08759028721690143	0.04425393470909495	0.009519646655307634	0.07041912154753062	0.032157589205093914	0.037627913430404024	0.05405608508519615	0.10373567442240032	0.024838806872198783	0.05768051348719903
217	0.02170227805937284	0.014324863140763804	0.03346515010203916	0.00887033159643462	0.17327823127426234	0.005740719531323752	0.035392740683879036	0.055811509211951556	0.005400370957546987	0.11750012905642286	0.0749628383523707	0.036955386674566854	0.01895445768989139	0.03657377244122854	0.010206584131392096	0.005682494780929094	0.01047256004605125	0.07733470505468594	0.13520586842243826	0.12216500879244886
218	0.01490703028403758	0.36224996303619894	0.025275071381616304	0.023685479327426862	0.10205574240085949	0.0366848161228022	0.017848801787389096	0.011258104789601956	0.018240595198850948	0.009480199160895306	0.03181994571194732	0.029332000584416675	0.018980076323486996	0.039295093123745344	0.08267576839783569	0.041133622442472186	0.0345724089340258	0.0495763602164584	0.019219923314184432	0.03170899746174846
219	0.14190873898104234	0.02425038480651619	0.017653877083038633	0.010361903418611033	0.01664254613411457	0.018553955013888703	0.04684728857098026	0.056626612675036415	0.011365688115113496	0.02290817679574266	0.03720993628901489	0.010140982508637571	0.05678201658559894	0.009222462914698021	0.010433966080068805	0.12683981670092925	0.12427010271307286	0.21776821473280855	0.023980810218222282	0.01623251966286449
220	0.11183317031021921	0.023602668511701966	0.017620976934639994	0.018335928895016423	0.011524342391059404	0.02297060968791175	0.009902414369381598	0.0520637409817233	0.03507295593604068	0.02284133362362102	0.03634801982884573	0.03248992054196964	0.25646179841295424	0.03280140726957299	0.020881554227951488	0.044229420068023766	0.12657429502781253	0.089787078935107	0.021451854028241808	0.013206510018205457
221	0.06424564127744695	0.032708668530457126	0.09450007796439315	0.011096475526492488	0.009517527890023815	0.06081510534617319	0.053036300775140446	0.022763126476564425	0.03470922055497857	0.03967014190705593	0.06732791604718386	0.1109218310619234	0.03696425291381222	0.04876799480279787	0.05699591782017138	0.0691657091557195	0.0399615876026232	0.07248868280164904	0.028237284567467078	0.04610653697792643
222	0.05806755471138945	0.025950028196569008	0.019822402678261103	0.044190634544021015	0.00965770310065279	0.29613081155942766	0.06952774043803213	0.0073278975092449005	0.027052616351905152	0.012629386016820288	0.08845171341231285	0.07703263809488713	0.01575647394597028	0.07100900128505046	0.005485696311948329	0.02666265595823453	0.0481677753652133	0.02173075485107502	0.04367479830237852	0.03167171736660611
223	0.05495737866645421	0.0248153318756338	0.020358754756702256	0.004477841436550637	0.1849488284353608	0.03521251093552626	0.06587804548670466	0.05530261693001614	0.015626553048991257	0.02158047846405746	0.04061975812330112	0.018673258751479814	0.016792460026157276	0.005671169081970669	0.011008302168093936	0.02600916205827433	0.11193752049028123	0.05619098815895924	0.14121201945677483	0.08872702164871002
224	0.13898251381969207	0.016747947859943324	0.010857797005554901	0.004632889704287021	0.021869752571317586	0.0599910798252688	0.03114501080983535	0.10177598972366496	0.028605390277155026	0.013955867174978	0.050786826166567794	0.05115079485838562	0.003641087041081519	0.09104596579377414	0.02439907806488931	0.10650260481097498	0.07939001287781842	0.14258096336938667	0.017387005702145478	0.004551422543279054
225	0.012936248787282391	0.016853259236308007	0.014461040316185404	0.011391610731941244	0.10046118063792574	0.012269080282430666	0.0071733749812297205	0.1586108138456211	0.05762809029765004	0.16667748600591462	0.18999998172095364	0.05632774301433247	0.015828631036875675	0.006856001219337827	0.0025711339011694886	0.02560826985773238	0.04018047158530233	0.06693476487704884	0.013605820205803058	0.02362499745895536
226	0.020516621042389233	0.012706057313551858	0.019338537598403524	0.011196849103591205	0.05897028157446641	0.008294137785731024	0.04693472466143312	0.12614638606496772	0.00730434280017401	0.190275814382105	0.1496196064966674	0.011920622551173205	0.04149710118762074	0.03652591643505517	0.01585164846996134	0.009750515739043853	0.03325027333613789	0.11716538018614674	0.056555194899342215	0.02617998837203832
227	0.04061258244675148	0.04269767705986438	0.007758787756349874	0.0444182531831772	0.07206052463516298	0.005198031082451949	0.06316120630889183	0.06428684717903346	0.06348285032716951	0.058110300619664	0.08527004015735067	0.02623635699227776	0.004058695308877261	0.08871247111437143	0.03947850340208448	0.04743373287540793	0.0539535040593301	0.12193457855750744	0.036511242546926115	0.034623814387350155
228	0.03098888930614295	0.3322485173745989	0.01754459098329067	0.01405629392448461	0.05527033837323836	0.04626350708265408	0.016654374804174317	0.030226000897209712	0.060943601302422386	0.017432817861220532	0.02036053406918762	0.008539275015182576	0.043276635394829135	0.028346073465847058	0.09866813116019844	0.01465362868327295	0.044409142909253935	0.08605725779535577	0.015577881927495997	0.01848250766994008
229	0.02206446486646547	0.038067993192228956	0.07325575834114789	0.04555544074557936	0.05684679708870106	0.06597296079236628	0.06459321049651755	0.051884932226681425	0.04882071750303186	0.0635776535015858	0.06538148799972317	0.0386613189709044	0.0009526136078939898	0.05749615621359471	0.07718508761373734	0.049951593741571876	0.06137772182756955	0.031982189509283936	0.05318749401955734	0.03318440774185807
230	0.04503780208882916	0.06909931778990169	0.07199562982234665	0.07986790514940617	0.02833107671379524	0.07911378547819704	0.08535717853886685	0.06371996264751772	0.040830753393734355	0.057872282888230896	0.021340261449186704	0.026576432705229688	0.007163244746595959	0.07451033328182463	0.017890929538105692	0.0831295905919753	0.04698944544189784	0.05213884557474493	0.026830767828354463	0.022204454331259015
231	0.015516394829449434	0.044632378910125635	0.12241824882789995	0.03886440747570019	0.020025355588845547	0.034173974875810184	0.06761845257847661	0.14634206177888773	0.05398543181944348	0.04887803944254353	0.05197360010740196	0.02405644191410654	0.05568226705332224	0.024004403974063036	0.05275449752680064	0.06994641964357097	0.03822536475516959	0.03576106099341865	0.03705680912587184	0.01808438877909222
232	0.07621313859824991	0.010499418581853083	0.06684114974467906	0.04800495982007196	0.051487343888260775	0.05236151627400768	0.07420171822702057	0.04223928472301766	0.04377442333514964	0.036451764074111166	0.08343245798212152	0.042560147705778505	0.006854729465229969	0.04859593034732492	0.07945134734714056	0.04987127531856855	0.04370787548905204	0.05013636401306532	0.06117682530668047	0.03213832975861662
233	0.043446806759363736	0.015627264217700065	0.047929212347217365	0.009313058395338535	0.18924350580012753	0.008804112309141866	0.1293170994394536	0.030698433333182232	0.01044349825725752	0.008943915963037612	0.06926079475104292	0.07872450078501018	0.02384814551498718	0.02731194674897933	0.012305844034850674	0.01525446319266984	0.0049433985336236365	0.0235020492939301	0.10936615774188463	0.14171579258120146
234	0.09142375333304682	0.008325033606182686	0.042496286913617294	0.07127032750681668	0.05371923204375621	0.051611913415203776	0.023680080547419827	0.07381561271038665	0.014838291732866608	0.042871400218653315	0.08365031397544041	0.04465997274180677	0.06314244643253193	0.03653297460167208	0.04592378724488757	0.05851020113792815	0.05216532579490745	0.04455951573773204	0.049719360441717535	0.04708416986342615
235	0.01999966909089079	0.0260781291586865	0.02089603818809601	0.038313358376287056	0.02547172738011847	0.2630133314407105	0.03918996105820506	0.07006673427450617	0.05386697876729407	0.02896033112754172	0.04665531971088764	0.024687435641742157	0.039826541036875655	0.02274605914324846	0.10284756842238064	0.0466645296887503	0.011643613767066154	0.017616426596198737	0.07122418522513244	0.03023206190538146
236	0.06306309748086192	0.04621982561880551	0.05669045265249451	0.006965940878626646	0.04360826916459854	0.05714030123728253	0.05713291053955841	0.08792124473793882	0.026720595001577273	0.042730943306271835	0.049615991384332446	0.06666165759834751	0.004916406229005608	0.08723014275353604	0.029040260423997325	0.03950074959194795	0.045307417662117704	0.06589076528468178	0.054708548075993436	0.06893448037802423
237	0.20638499763927903	0.027485807701520877	0.011484844709552121	0.014525065702694559	0.016269693313671653	0.2428107612118045	0.028239267736450416	0.018755166566790986	0.0538516820754179	0.046534891325553544	0.019111521525937748	0.07999917620525107	0.036594751177708794	0.04921034727644177	0.026357126612341387	0.03830062692728485	0.0241769305679146	0.015595011621843366	0.027166565709930906	0.017145764392609963
238	0.10077018811160626	0.03226329221506254	0.043759023892378984	0.05833657667088143	0.09366055284040703	0.028383556836562605	0.07949209260800383	0.036266128700047105	0.03782860013726753	0.05123639908284645	0.02117275051067824	0.035928846343666894	0.04503433770805597	0.04024998854308297	0.05698189457348123	0.05685599236975527	0.047313362724754296	0.05445133454052471	0.04976620011706426	0.03024888147387238
239	0.019962443500492554	0.3478872364245885	0.013919862346910184	0.0314363939049977	0.06006470673214142	0.007488955777435227	0.01477994875565989	0.040787189737980886	0.10547656509720611	0.01201312337639417	0.02268182935953069	0.05039204907044678	0.03566488572560618	0.02131803971085605	0.038964981931554656	0.012924244833048326	0.007205494383131886	0.09637251850411654	0.02827024176222436	0.03238928906567785
240	0.03510929853322718	0.050322609630268	0.07481674715653878	0.06955803475653081	0.06990129254162845	0.08146578721303424	0.03454935979352873	0.05110438764938202	0.05392530972900545	0.05982226123468382	0.05577741264734809	0.0460614779787585	0.04182940248616375	0.05109869032250117	0.033036489774011676	0.0442551525258085	0.03793958728768924	0.028854964484073334	0.04793852477535021	0.03263320948046801
241	0.053310525036356554	0.014765000926913149	0.032874780664263914	0.06007333248621522	0.03993268559828172	0.026149781541433163	0.034343592580254066	0.036955434122334964	0.026241853952167132	0.04611990806828686	0.15121481734181103	0.1561866350691202	0.004645308583557345	0.041019192736093106	0.04478442433440063	0.04054406181341517	0.04130613575817053	0.05974107619793108	0.03452445363649641	0.05526699955249774
242	0.029234393386262394	0.045661890070631414	0.09713565336374264	0.06880912542137951	0.021844599374813364	0.009468368404035699	0.012698847936612918	0.1013168788648148	0.00882655460007917	0.12846309433573688	0.022070139242967367	0.008111348310359562	0.005596627558324184	0.013709192780960921	0.007712770724259528	0.03346183487537957	0.1064228480759967	0.23166651796589677	0.03681763080716719	0.010971683900579492
243	0.14223219302729834	0.02797428838732278	0.06322932955232459	0.043989123205046	0.036419170839853895	0.06464425189542757	0.07378237226369826	0.009388135317005417	0.03228528916512041	0.01825466770683573	0.024923847803658895	0.026055851528779022	0.005286355185723013	0.024628298865272485	0.015971892094191698	0.08386699659128978	0.06253269928651055	0.1355958013627236	0.010260197984016381	0.09867923793790158
244	0.06964539529995577	0.056098563012154726	0.01215050735401084	0.054082449203318186	0.08862487726368456	0.06703153942399208	0.06913366600846141	0.029815522547904358	0.008554507398662677	0.032263023535680634	0.06883976808162401	0.05154103715933971	0.01489028192871756	0.05125569231881108	0.026210566187198418	0.04175395019507741	0.09047252993289212	0.07676161465591388	0.03595004633372239	0.05492446215887818
245	0.11500340822411244	0.08439427986320922	0.02101249983922279	0.014783991370631792	0.0040938928020440545	0.04499039423491745	0.004560423016083871	0.12366117720569561	0.004903527295546186	0.062115683231194124	0.10053538716122085	0.050656900200651944	0.01796992396228423	0.09093318584460723	0.05127152902564186	0.033662606176183954	0.029817403606596894	0.09842599140663474	0.01808978701130914	0.029118008522211598
246	0.06972324357390867	0.05942136356945634	0.07881588993978926	0.07894892639922874	0.06922862619498885	0.050844017877367205	0.041879430093525925	0.07997285227921222	0.03793863979038696	0.030813514130438476	0.047392988681769596	0.056941393626677064	0.009528648227101992	0.0664344766855799	0.03211720745553014	0.027395022448272396	0.07753604672304959	0.0497124449950856	0.023909659622313503	0.011445607686317527
247	0.025746440855539846	0.3911005228637702	0.04116781681840494	0.024404282727423295	0.022440080607442917	0.025463442130409384	0.011288304591631234	0.054167173691917765	0.015159290541515802	0.01759402826172429	0.07770343831171078	0.01050752793897881	0.009714177244407932	0.018665903752832377	0.05901221047071226	0.04037383026339362	0.03166322333979086	0.024737959782951836	0.07007096045108956	0.029019385354352323
248	0.08026508510243609	0.03435548388982628	0.02231017845440221	0.021331023200234653	0.007974761346243498	0.026918915877144997	0.022072515751232074	0.0298633122528711	0.017914731385616865	0.02700914476820001	0.01514457314319175	0.016395568365082182	0.017389702648282417	0.010802612399725006	0.03770669438021121	0.11017434406893517	0.3274932064138362	0.13908391649682664	0.01407757612687062	0.021716653928830907
249	0.08965969932818277	0.00954396797336835	0.11551114426317403	0.12287529258258414	0.006838506192649017	0.04844284778948042	0.09428791690699122	0.009215710448931868	0.0794267714891603	0.027651688637716422	0.025842032632004963	0.06450325879822418	0.01998248371933112	0.08992319220525974	0.02127220109714383	0.0399268086973172	0.03328254384670175	0.017124683248020345	0.04943889805434918	0.03525035208940917
250	0.1067601794204983	0.013170100657883006	0.055355254246278934	0.034903124471057256	0.024104254732595802	0.14828636253700334	0.05461127066003671	0.0083838871051874	0.10683894823074452	0.03876599970778831	0.09403174666508547	0.028377401808493595	0.06418437030075436	0.04442412660917686	0.02259272983631254	0.05811053392946735	0.02674185833294445	0.014705047019206668	0.046735444582484714	0.00891735914700043
251	0.005543462789643577	0.020494542717104533	0.010131672601601477	0.01590986821549476	0.13462558187369847	0.005630268973630442	0.01880973231282759	0.16978923691933792	0.00900551827384742	0.09677908643586075	0.14723274445124432	0.028801883931904006	0.02014453487407132	0.012307936629798672	0.04408737595303919	0.004624300359869787	0.06337484288236538	0.10812098893695149	0.04506949516749137	0.03951692570021755
252	0.09371028959233504	0.01106302191727249	0.037209381902739355	0.018801538340220754	0.05430577890317005	0.04614390753575055	0.03817489664834003	0.02735958452857127	0.07410676229128862	0.07191404491692756	0.025167481345688525	0.030628905188971805	0.06658115947291442	0.029171743893108754	0.0660260686159887	0.06636339322723252	0.02308289781322988	0.02945199999143096	0.16514016947100588	0.025596974403812884
253	0.06600131580432722	0.044661426033565974	0.005142549314335666	0.004965011097563118	0.01341196949008093	0.04245108464973942	0.10678861321512405	0.018272489826307955	0.0049137918226970475	0.027351700109926474	0.03043336349794654	0.0476855659969963	0.12424170022001339	0.027307451134079945	0.027004182374753067	0.06527533793769671	0.12589375809650713	0.11432800815114365	0.03329022992337813	0.0705804513038173
254	0.07375044871700605	0.0827618462966	0.018061504632091153	0.018732167947625455	0.055361182421070396	0.0660860138584117	0.09181751806034931	0.017901079119884287	0.029408338643999127	0.0714476733681347	0.04173909108206797	0.0032086167973046963	0.002821703916350301	0.06798588868070102	0.009015006301061746	0.06282035510436455	0.13050677039988026	0.06991699100813246	0.061073694411949896	0.02558410923301491
255	0.07645083984033034	0.03219296464815741	0.007521351786258498	0.012871979662067068	0.06722558386103138	0.016048036073571487	0.011655391662348382	0.033237336970890284	0.008316294276078492	0.024443199869521207	0.11388902566021326	0.007644263676706759	0.12565190242621987	0.010466969709542764	0.0030192020595559313	0.04877413347160524	0.09388379712095168	0.08352771530449081	0.007038599692223266	0.21614141222823588
256	0.09725956806178934	0.07952573526358045	0.011367238229449033	0.009280798112046199	0.01002569673151799	0.09077441055437278	0.010227953499639267	0.029402051594536214	0.019815014177134015	0.00829656963995907	0.0235347652925037	0.03819885862157607	0.02647047547684183	0.02982723836926044	0.012290389503338533	0.14743564677173362	0.16020829830997008	0.08996129729084092	0.08065652731223974	0.025441467187670676
257	0.09718862513903076	0.021502516836889033	0.008523834253032854	0.035004112455961266	0.02086144019495835	0.022966232160981856	0.006470084081934121	0.04599465936720369	0.009540615801879523	0.014100353515359888	0.09407116373923555	0.023376000399840727	0.01137666781666865	0.05199015559323936	0.007763876586558778	0.12446840221510873	0.1689936179852642	0.13472555056487895	0.01635370898446967	0.08472838230750408
258	0.061428788746403326	0.02468978098493163	0.011712795687099811	0.013739700358711656	0.027736223509749636	0.03213591309860497	0.23582789079334335	0.0482145270204903	0.006233040906685564	0.018677485284347418	0.03971115696274561	0.028818920755847535	0.006936561761226518	0.20509506942814779	0.01310969237498673	0.06999747576724585	0.02842775842172785	0.055143102452972666	0.0652805313287631	0.0070835843559686655
259	0.007122660517576388	0.05931088331854422	0.14837815060980178	0.015011200978247962	0.09257951214515552	0.0057947003476504656	0.011710715106015294	0.14550110103011715	0.012073031092307855	0.24730469877049582	0.049164118012145555	0.020640977434747004	0.02038673425123245	0.03363995350108461	0.028920931952097988	0.010193125031624855	0.004008773061996231	0.05388267359000928	0.022184165554957527	0.012191893694192086
260	0.007573831327458983	0.04399030067309364	0.0254133831835781	0.010424115958695128	0.13223313625054153	0.003957188728325503	0.016073370927867228	0.11565235665487221	0.011212904965531328	0.12057574152271909	0.10867287564062231	0.025101767968273764	0.022034899627810123	0.02506384241836028	0.028007080980428055	0.016111171688440052	0.03604590947158824	0.1442812642007315	0.07947216834139224	0.028102689469670702
261	0.040154730982878264	0.025265346182296877	0.012225962882706077	0.026107617679225956	0.04956635363633183	0.017228968742358852	0.0980109106047624	0.02899744386570596	0.03019502626165136	0.18203632854621804	0.10561415199755778	0.010196065823019093	0.005477439165712152	0.020950300158502726	0.06544558631028528	0.016870779358428067	0.04546617809533552	0.12660323871168772	0.046229819867922566	0.04735775112741353
262	0.058605016299916164	0.01681898036072643	0.026814454022609464	0.11110526416843916	0.010733764924154184	0.21213743027196583	0.03970845447449867	0.032490104037256703	0.012970287530135712	0.008574294612468033	0.02802392439593788	0.20574404629914683	0.027893868664033893	0.028572140562483833	0.017163229003873123	0.028014215988245463	0.020595284911373943	0.056758676151987104	0.04052077812419824	0.016755785196549324
263	0.030997644029651075	0.03596151161640105	0.03990286744418132	0.05159564994722584	0.011039794908844627	0.20181011647283245	0.013927015066670233	0.022321674673346833	0.015543685252342124	0.12101816737780612	0.11746019514690033	0.07488695231430731	0.005780652943993928	0.074609842842925	0.0032850848075986322	0.06461355618687739	0.07694520398808623	0.009569616757182459	0.018813932852677916	0.0099168353701491
264	0.06849403456846152	0.015821697723698055	0.021988434445407937	0.044260674786333776	0.02360193339332364	0.04335089776623378	0.07381681505169052	0.04686958168014319	0.05628361520710855	0.07024061520515236	0.060629808934037396	0.01135956949827038	0.030318038773704967	0.0933900746832907	0.017863555140484974	0.11365080662536782	0.06418673161403726	0.10663195562332613	0.011446454211998478	0.025794705067928567
265	0.021535213140512488	0.024504565271476347	0.025305227716790973	0.012289015295462431	0.07072025760486857	0.0031219257475123235	0.030666868562956653	0.152825404653715	0.01200989663590954	0.11324408691387684	0.11990746677478899	0.00838056895600148	0.015905616979980077	0.06941372500658245	0.022718916161122413	0.01311925928354377	0.09429742644616763	0.0749489375995968	0.050742212405662374	0.06434340884347284
266	0.12043242650549127	0.07217932523349728	0.03931018291878549	0.06051870739479557	0.018852355556121716	0.07220206214562902	0.08357138822829976	0.05014545911888071	0.0137350381283647	0.029157725867997447	0.09613120501681306	0.07202052498284985	0.0033401650648290826	0.04376120848443079	0.013470555149382111	0.0689128664978867	0.05250781975954664	0.06464095325098915	0.014689100209932075	0.010420930485477549
267	0.07430903168293036	0.01908594429562679	0.09040190882508425	0.06940687541627887	0.03870044907055124	0.04358121870054741	0.054255682492399225	0.031138916066036016	0.042164014740932204	0.04656071699021683	0.02557423610385934	0.07454353593552364	0.056386318434847496	0.07403326023969259	0.0554194843892977	0.05086074199952558	0.03162827156013518	0.05343807093475626	0.013112871808374442	0.055398450313384556
268	0.050853570464352064	0.008830314385755218	0.08654500102918464	0.06255159429106609	0.034207022759412044	0.05933071781866594	0.045369921216260885	0.03700444938804822	0.06183690694344907	0.044102605786557385	0.09074418476612514	0.04185016176572125	0.0121930579658573	0.06153165327353736	0.06814935580866013	0.06420515819159955	0.049222652871232654	0.03136847104583054	0.010607794904951399	0.07949540532373316
269	0.025315545226655432	0.031958799658486255	0.040303973071402266	0.07603387365121687	0.054363725753034386	0.05913245759783074	0.034966505283404815	0.055679499395113234	0.05565694305882763	0.03691403842987398	0.10675397628194623	0.09990750308746489	0.0071420495209241295	0.053602005065165555	0.03166183870975522	0.03902387792782536	0.059887512737108156	0.03323165053527497	0.0644214860400352	0.034042738968654694
270	0.04987650410925318	0.051521734018050054	0.03062243707184599	0.02470972124784214	0.11586498308988576	0.010788521694498001	0.024464704902924107	0.09700274151494306	0.009626175207212635	0.05172935873154613	0.13796043634353852	0.030300914315116965	0.053978354433011404	0.007264672439075743	0.006960258918096622	0.03863509691347397	0.11171004123854517	0.09263733498458354	0.0065857007380324874	0.047760308088524564
271	0.08906747901413743	0.021910507772242568	0.03001281826532047	0.052860547187423286	0.05327263216745053	0.024146411048544838	0.0955453813999593	0.081987792759852	0.03607037863391912	0.08155615873003341	0.08157493283196303	0.020260581057118632	0.0028558909752333145	0.03997551325188356	0.019212989408996975	0.0649263318729401	0.06879747431992851	0.025744485396998185	0.06548554739245663	0.044736146513598064
272	0.029069532299872292	0.037180973627511785	0.014893120567020107	0.014506012356449974	0.027636072426366707	0.011342820404009213	0.017698050726626276	0.1862163198961705	0.021498586649215962	0.09981202931238045	0.1650754403634121	0.019825793046564785	0.01670477542075771	0.04503932909269614	0.014116992920341	0.020471628035452345	0.028758910629591083	0.11005664310654673	0.06420751496256726	0.05588945415644761
273	0.032834603330224914	0.018723069495621695	0.009517946859605473	0.02977112162181725	0.05149338186491763	0.014388434107788825	0.07168268771355571	0.03345939353160371	0.06902490992405723	0.05329623464114784	0.11889456580634747	0.016359859005998352	0.0031747335964678438	0.0981076077409268	0.05505768921070701	0.03954559849459552	0.05787483422652342	0.03348660945813354	0.12274126003498823	0.07056545933497153
274	0.09269683757733245	0.08061081884804376	0.04469130610333445	0.013053853606548822	0.04629250562307675	0.050114741099425576	0.028179229028269113	0.07050725957403918	0.03194253226042589	0.02861641491856855	0.022157715242128215	0.02171860244406837	0.014477462322371997	0.015830222809827734	0.008646517077323694	0.10065590559284893	0.06998729572869133	0.058968967778895355	0.13557725403330737	0.06527455833147242
275	0.10701878899864835	0.056352118789117014	0.010780670173479808	0.08979968190631234	0.038870294427176204	0.013450879724944508	0.05711940293692099	0.02164705229217681	0.01592781746464893	0.045196878873459655	0.057827314876904345	0.05625689952658313	0.1361974498236261	0.029768044774407865	0.06830778865640766	0.04593951198424784	0.036206057726644925	0.01524626285100259	0.015092348016108162	0.08299473617718277
276	0.048660037471414445	0.022742220538146368	0.036930086547741874	0.12188732247981975	0.04437417098510509	0.14875372278643859	0.036261256754012566	0.007435492166057716	0.015190747641536936	0.028781878855410933	0.054195446152409274	0.11079046610717824	0.006844276608798087	0.06568578822257362	0.063321971915034	0.0705536354868491	0.0591934415104369	0.03289332403372669	0.020414435017365617	0.005090278719944196
277	0.04639992120121285	0.058752775859979935	0.004975643974217816	0.017128831348248316	0.09759923042258245	0.00805875523964441	0.03168046054535849	0.0831122645232587	0.020300743599178665	0.05535149488096272	0.14453805031457692	0.01526338155162103	0.021009357842657797	0.042848697452146506	0.008064021906938034	0.026781441622264805	0.07641333403497003	0.09656265966556904	0.056547878781120005	0.08861105523349147
278	0.05459211878874735	0.015297537902650638	0.11666516385862745	0.046486915865939525	0.02277986562498747	0.022325969108394912	0.04945973022022754	0.05066983157030042	0.034853589241918406	0.025758098949896537	0.09348852390367901	0.03352960393353674	0.00777934648383928	0.05250012632630837	0.0317752038203126	0.10256177496125819	0.07057469700502111	0.12451130172277722	0.01183819069890923	0.032552410012667975
279	0.13868996664899777	0.015477699954926111	0.04195075594503237	0.05131594858178297	0.01455645388067706	0.007457014574135579	0.1194625080189073	0.023956010545696377	0.0074588618151664905	0.07989393258165231	0.09158615463490961	0.12941400620456442	0.06239689084570057	0.046930785706506835	0.041833825178416724	0.04254552434138065	0.01835224935255251	0.006147187197565046	0.016848455556248566	0.043725768435180716
280	0.10161266561134807	0.0331758374363919	0.025902760263678545	0.01645878017752401	0.030652142934752588	0.029715077573597017	0.010123487470410896	0.03513397383809237	0.052550137202392225	0.006821960891202977	0.032994096633217944	0.19542881587753708	0.11958471170136416	0.028885206064202584	0.018546838888628334	0.053407241933110354	0.06051946245380793	0.055556894475171245	0.07354773887526819	0.019382169698301584
281	0.09932767241490971	0.009750431951332688	0.01250785472500979	0.016030915983362252	0.06898170573727128	0.08337960569830942	0.09868936446676221	0.023197593368870936	0.03982245835249804	0.10859830212653282	0.07884801346126206	0.06911456063192889	0.010515544882528847	0.026530140105691602	0.005597568054541417	0.09159560268713456	0.013006783630827417	0.011545954796289731	0.09990993902899377	0.033049987895942545
282	0.06612520109044763	0.015203397317719152	0.047874726525286335	0.034538588390952404	0.0418473915931227	0.13826865312584635	0.03331101284071158	0.022848529914446965	0.0844804652935358	0.06709315587244193	0.09291824920730501	0.027065902340883595	0.007312479989088382	0.007650594979823203	0.11098636204226583	0.005097337607920275	0.005727787884476412	0.049891029259727805	0.05600593896242815	0.08575319576157053
283	0.084595818486354	0.09353078676340223	0.05186634016736053	0.033859654190967224	0.014575935568767746	0.06302181838495731	0.017403482944095206	0.01693990155563974	0.0048887293936804395	0.02114702694425996	0.0313056857327408	0.20962855348051163	0.046496110474378884	0.058429913719843886	0.00428336406597106	0.13268306303583002	0.033006470822962625	0.029505970503659256	0.02993023391537433	0.022901139849243093
284	0.052860599453291184	0.03505638654935032	0.006339313067677168	0.00881073794264429	0.10572558917243333	0.006006034236430233	0.003939370686235115	0.16521241035485337	0.012924798855176067	0.1600422073756173	0.02011583450323186	0.012686880940798194	0.009924160791113735	0.023641238951255295	0.02280105689617348	0.01009413833510742	0.030485532132847992	0.21165020446402824	0.046096523294924405	0.055586981996811016
285	0.044514040981411714	0.013683214105900158	0.03174920664529293	0.008689696275263236	0.11416950085747207	0.0019935338786754154	0.05722651130977716	0.07013509131988387	0.015494771976789638	0.08631571133716708	0.10205753063284137	0.04426456309279261	0.0025817618095341326	0.016243209431740332	0.009723784477702122	0.003579012657507279	0.01458591008919357	0.09475133834073776	0.17001688841018678	0.09822472237013077
286	0.05530721711653068	0.054208810693156806	0.01467828562459764	0.007114795586813726	0.029827122646007183	0.01685963792396787	0.02706752214456355	0.06449618037769818	0.05066059379350954	0.06066455516890004	0.029711638676341637	0.050676615103056245	0.0342828315620111	0.016274224013481792	0.024246289018495872	0.03546715283334922	0.06316663718851041	0.3011553565959627	0.029903223297548385	0.034231310635497426
287	0.07911063411485508	0.04260107070738384	0.00598414574452394	0.024514738035885674	0.10869200737689509	0.060460732317861615	0.02603984829353762	0.05532198869723784	0.06908670663084458	0.019448955943454634	0.06870374069659585	0.06113425453082908	0.01957626360435304	0.07619916300513509	0.0336180954037788	0.0742369147851846	0.09351300433094056	0.022683057659975362	0.03429041810892662	0.024784260011801076
288	0.01371624496542116	0.016462191621919628	0.028612733145288866	0.04008258051627078	0.2648057040150778	0.015201083247188186	0.01294856375851031	0.11519358015183966	0.01739715727953409	0.08993507643523524	0.10929983710866618	0.025263746003423834	0.0354649040457759	0.04953404975519894	0.006479783467665679	0.053822171507238045	0.013408503630918977	0.020258559324800997	0.020563981839906664	0.051549548180119066
289	0.02436212754343745	0.03821288272057149	0.058755472607460606	0.046280259568427594	0.11049421759882025	0.03211197549010707	0.04411412116938849	0.04897098770779972	0.074376152555111	0.053020432497492914	0.035847070885858236	0.05321276674864132	0.08436993181547348	0.0365994996781799	0.03992210302046209	0.06110947976964352	0.07616697553310826	0.054850386640878275	0.021064915050432745	0.006158241398705584
290	0.036284490756000425	0.029724880703165327	0.07317415070546125	0.07121302953056058	0.03855765605927846	0.0517510592277417	0.08234889916915607	0.06903604734731816	0.01842428189443055	0.04285378907194842	0.08082834445531993	0.02169489523982886	0.008318073484669317	0.03228684183403933	0.04157201020895784	0.09087852896609545	0.07138758366164236	0.055374033657583706	0.03326655391726143	0.051024850109540804
291	0.05091092687966177	0.020454361150968707	0.06156008129257322	0.03473817788330969	0.05361681330643282	0.08019683302771811	0.05357486018051435	0.04369774717864758	0.05261862383117851	0.04897351384911386	0.05070925234683118	0.025872385296846177	0.15027496278875901	0.03977691410411421	0.0444411977113836	0.029876110661806943	0.04652315322759307	0.014674821904523282	0.05511272900586089	0.042396534372163015
292	0.03404960091660192	0.013447700444227396	0.06906447096809108	0.03233675182311121	0.040121072770271646	0.030800115578413074	0.016349812636355574	0.15867238665492553	0.052393053420666046	0.017064450445716996	0.06287215140671734	0.022057130196038166	0.01653386294529372	0.022019099863614406	0.01407697623738905	0.007902524969162533	0.03780815588923861	0.2788183090811238	0.022770936249938832	0.05084143750310306
293	0.06905370635114268	0.007129795059365391	0.0480710142496244	0.060897269914301215	0.06560704441749465	0.05332020878395421	0.1234873142882095	0.051413148225027794	0.04514222089842454	0.06205231861044618	0.04373590894181498	0.015503662565331373	0.04821475138708772	0.06183739434156017	0.04160143734494063	0.041710442906140816	0.04479096907857703	0.03826610469758956	0.023870732969367574	0.05429455496959958
294	0.003927093930100413	0.02472280209638983	0.026277723405049285	0.017008242217834244	0.008023810687165706	0.02548550027307686	0.02018416534732695	0.21099098952877743	0.03630785885845455	0.1194931601023977	0.0604616202247445	0.01425531400415986	0.015456470890340818	0.036652057627526775	0.0036594006118954338	0.06158056212614904	0.053805615121866504	0.13619724154236293	0.024979125936498127	0.10053124546788302
295	0.05913336996769624	0.05393928392378583	0.03507469116377571	0.04952509131196952	0.03588666573377085	0.04276913223234399	0.040972282814078394	0.043396215019412286	0.0736470858183438	0.044459566340465224	0.03920693860588271	0.06889563158167875	0.00155969212955324	0.11822170171449972	0.06306736647712108	0.06940990130212271	0.05071598041280174	0.04624456397736985	0.04731210229478995	0.016562737178538407
296	0.020075347053849425	0.459167662964221	0.018214122852091556	0.014480110556801483	0.02156109807821418	0.030287000999030676	0.02005225581437467	0.028512832296240704	0.016427011068911902	0.02260283434542292	0.02466148201478368	0.04008171677528163	0.014529039094193752	0.058628702074688274	0.03286717179141195	0.04336738118014486	0.04223608521221158	0.04218628200795499	0.019660748028836935	0.03040111579133382
297	0.0301087403250839	0.12071902266193833	0.028357982245430742	0.031479698359045793	0.03847094920997903	0.057660575262972955	0.08053974840696211	0.08512845509684157	0.06789278812572336	0.027000511762568107	0.032143746636246265	0.014640192764080132	0.007772881046979154	0.005323355450977111	0.06628246539793395	0.0810649186268805	0.07716855751415658	0.0686368612183934	0.040051110863363416	0.03955743902444363
298	0.0820769284723317	0.02380930555941943	0.015652368583640972	0.012795791853366174	0.02004794911409325	0.017938927236165254	0.15741930881097238	0.01996446010084138	0.09007619887182894	0.006108982060136844	0.034167860354504004	0.06006812520910575	0.010437735593759535	0.05436924839425667	0.2900473715847961	0.022357459454264837	0.04102767355014357	0.009437408924901115	0.016486776300087734	0.01571011997138433
299	0.03125491292924915	0.0625523118587384	0.03457384375489907	0.013558063810252565	0.013793379608325966	0.029197596218081594	0.04637722238349815	0.011302559682122343	0.09892293316434914	0.046604500885850095	0.049407232874232695	0.02366044630981972	0.2077369687906476	0.03173031150399407	0.06790042188840817	0.07919413023149818	0.029234229993312152	0.025621786581969945	0.0507745909289244	0.046602556601826564
300	0.0208062021430363	0.11123958711196272	0.018879965542052894	0.010737084994804316	0.09536598626975291	0.03054663237797584	0.05472554911268612	0.0639954174382099	0.013903381052445004	0.05750020870424319	0.0708842227958791	0.07759268188247331	0.016749409912324365	0.04212069125979657	0.028791402997186362	0.12231351463327844	0.11360523065369368	0.017466560327114626	0.020611943496019268	0.01216432729506507
301	0.05320584759517632	0.06646055449059297	0.03897611717215306	0.017085217998248747	0.08337746511419304	0.008597924640354764	0.00471378958241983	0.07003277104442131	0.024358614785755624	0.03897622078216067	0.07723422399607263	0.133293864842421	0.011918686913226433	0.10439407477006768	0.05454407610130236	0.04514073739390637	0.06042590910815315	0.030531654437261437	0.03596447237437456	0.04076777685773802
302	0.07677684725380222	0.019520900806218464	0.04631295657214101	0.026142576421907728	0.027306345845490188	0.051414106314877514	0.11026747198720609	0.007276534887849698	0.029070664987480357	0.011764027914184426	0.011428280192199465	0.055749942322813946	0.005023286213844655	0.04083965224557239	0.09570024161500036	0.02235942763868951	0.08439128598552777	0.0045173058430222615	0.1058666333064956	0.16827151164567627
303	0.0318263139095685	0.01809970657463315	0.06383808459754717	0.065324734863236	0.009926543618246256	0.03399738731707795	0.06295045632712006	0.04612538380581432	0.05459362547095002	0.03484876050624018	0.010290328437823222	0.0787182360187625	0.010341322525777937	0.05859141477567807	0.0342602168131631	0.09168765650935713	0.14414466958087618	0.11350524967522603	0.012423355363017814	0.0245065533098844
304	0.036164066858733517	0.053458669329902606	0.04107133201364152	0.0251476726666989	0.011751969051019922	0.018266889262977783	0.045269476072119674	0.10471229866830428	0.040074324239391036	0.06939450924148398	0.04615616629115375	0.05190445357577531	0.006330444072579871	0.0613359683691911	0.08353440805578778	0.027596396797771643	0.08528259809345481	0.0897033626661643	0.03655167275930027	0.06629332191454791
305	0.03492100681590989	0.05627458453510983	0.031143552916752117	0.01049385781334186	0.028261874062833033	0.011490953358585963	0.06397190029866752	0.0658243365636217	0.14278325904169203	0.04578622524214686	0.059674023101514526	0.07226769980511842	0.03818075548270312	0.05156584851917827	0.05713570776309822	0.029807522185653162	0.07026937131615762	0.05559228540804628	0.017751946256844627	0.05680328951302495
306	0.0723933163182199	0.053293148404466716	0.07111862846594812	0.05503535744154041	0.02108990655804817	0.025112930164110776	0.036018319211696244	0.06770486645313002	0.04695773945298582	0.05781536133488862	0.05120729002284242	0.04228549172715838	0.0681136797735485	0.07853484209650444	0.05583703434221481	0.05023468744788032	0.05028415957415442	0.07762521630551217	0.0038116606214928985	0.01552636428365684
307	0.00954954674861415	0.03304867776947883	0.012200849951245988	0.02420623026493419	0.09132972756352653	0.014315256417725459	0.05235000197623551	0.18413124817239337	0.01923606836182689	0.017506746624061258	0.03181145815153997	0.03808315313132902	0.009762788507612957	0.04320228247799155	0.01766704481849091	0.020023159570951764	0.054147778993316714	0.08648916145307009	0.07459504909573647	0.16634376994991837
308	0.0534314105741258	0.03384623944759901	0.013221548553482319	0.009330801211677363	0.04355718439441977	0.03082875559626146	0.04706939316924797	0.08335793178879057	0.041304334924608256	0.0640083801021553	0.02997818844243237	0.09035117330218174	0.049308339867102466	0.04387125567317812	0.049178637487181105	0.04656029410749097	0.06200612859425554	0.06926658526616396	0.07908692545439645	0.060436492043249426
309	0.03608234406396665	0.06246187845544364	0.023052961097158868	0.020182283340673113	0.2454733398337081	0.020939898402358176	0.00846935714481164	0.19233866278493839	0.02649726978675265	0.04414209208382949	0.028693957133426203	0.040414873543805074	0.01780250289215071	0.013141725641732438	0.015779672535888932	0.02144207987918802	0.04164046374314941	0.030506841807646064	0.08174486112162936	0.02919293470774307
312	0.14216778665536856	0.01813031051238036	0.020228375541361983	0.016903447668435004	0.021120937795526554	0.15098009729932962	0.01998476024902924	0.015322795621843386	0.11653410591505783	0.04104704759766176	0.08300891519474946	0.07347039008269858	0.01984886597358913	0.059025751705803896	0.010097921750347618	0.0708880896039835	0.02349250178230709	0.03418440687474113	0.01828870276003468	0.04527478941575059
313	0.051689367186854816	0.04078874733064947	0.018289020098103164	0.023674844080492297	0.0665130978242281	0.03665863445141651	0.011339460860791593	0.053266564003838356	0.038702791018769424	0.061339750391950165	0.05965142125865682	0.06906418061825899	0.11849893432565647	0.05103404607630315	0.05697346315332634	0.04630966682094591	0.035309577232625754	0.06795619520847575	0.030966731137084855	0.06197350692157206
314	0.0440929901154697	0.0380446394954617	0.04299774409572937	0.03186752370331862	0.031864547419133415	0.27865917241834676	0.010375429280178056	0.010172058309676945	0.11072748370930253	0.02862573033412022	0.03318936899271228	0.041486814566255074	0.041762278125328386	0.02802310331852944	0.046571560999040924	0.020046373377070558	0.07070215460201898	0.041720391069045515	0.01611162623841763	0.032959009830843926
315	0.06723796273151991	0.052861236858379686	0.07418163658289216	0.0582805089419718	0.011342549233786517	0.019092244430544802	0.010728119279192597	0.06330340398074961	0.11857626377617837	0.05708844901310425	0.04729422297812148	0.06324430249928001	0.018511276091239308	0.1057707416356971	0.07910149806615921	0.04645405273171924	0.036357881351869216	0.03718471647437699	0.028129438271289206	0.005259495071928525
316	0.05434233453257668	0.02534117896901283	0.07022463260745583	0.05851924594227088	0.058367462920414434	0.017345134877790526	0.09031278282940364	0.01924131739182594	0.042382602235107696	0.03837218718503115	0.12749149228103188	0.08543851706095582	0.014923845086990746	0.048880293301188746	0.05340417791078718	0.04934628522438376	0.026336635533037302	0.012240243402342846	0.05981155820572739	0.04767807250266469
317	0.012248790927600171	0.01894622070127086	0.03737675995037813	0.07106135038171607	0.23509694373567308	0.017444673095907595	0.018031092880384014	0.010430352143875232	0.04648977527357318	0.03455452922739404	0.012301438141565297	0.032589807495290675	0.014357873407582026	0.035668277476935496	0.0032386203284268575	0.027817380540419004	0.0024811001096105094	0.01187863842237307	0.19477695421722355	0.16320942154280116
317a	0.01885108363515196	0.04126828360457572	0.017931686109572777	0.06765620235694676	0.07868271359892115	0.014516664596410633	0.10080445801863032	0.14926070932958876	0.031009193036459402	0.09425519668580491	0.05675002572045969	0.007878568903962224	0.006700886514169528	0.04047522366893088	0.01688249357270077	0.019696651536420588	0.04309579310079656	0.057777854141461714	0.026423273842273592	0.11008303802676205
318	0.12910144343858904	0.050699701617005294	0.009850251760110975	0.027688907324478835	0.0668942708129765	0.09607434970741707	0.04522630447228415	0.07494478523838538	0.01697197393027982	0.023808994812166053	0.01592603938061521	0.030774947523252143	0.023468969830686057	0.015902738150976366	0.02885049686448769	0.051303557226957015	0.06611584545762966	0.05953844249948456	0.02970663024682602	0.1371513497053922
319	0.019061691037403322	0.015604491163811601	0.004288137788676525	0.031159836916505874	0.07920195310697628	0.05047224615474909	0.04397411538461366	0.021921017036741063	0.05941446398047867	0.07925627285879658	0.0318942363281405	0.12142477139189119	0.010286998599900841	0.06058373840518799	0.06590259106738808	0.05305800957884378	0.1180651582696667	0.04891372622860515	0.03803098340072388	0.047485561300899155
320	0.05437716849111478	0.01910264644402575	0.06255061820027577	0.040509179961157646	0.041112372896857693	0.0656807610580163	0.10191437160046031	0.06620833069614485	0.0360600204620934	0.02990006869210414	0.035766923481796234	0.021371938640476828	0.019272855226820512	0.027352331021639986	0.05568534656487448	0.12236368367133184	0.07670337435978238	0.054924800465153564	0.01498755075144866	0.0541556573144249
321	0.08084213195556099	0.08245032406078229	0.07206522248472252	0.06558963355170441	0.0711723703910426	0.04175223261715829	0.027433495585801562	0.07054008735663626	0.04834097567262619	0.04706286122220566	0.035014348752737325	0.06913010739312378	0.029291956996949472	0.022960898374336642	0.047697795569398155	0.05688157817947572	0.029816366715633286	0.05226751574087422	0.02390207195649296	0.025788025422737684
322	0.021888380299654647	0.05968064645080359	0.02324237852806739	0.02153340108306929	0.04275409825376511	0.04819208040889364	0.009792841529976178	0.10970324193749484	0.040689606544029214	0.032103715826194555	0.03120716136054358	0.04453067214900896	0.17709379662471106	0.03360786771507001	0.01633259005196503	0.057162563220554546	0.0559498306273327	0.06290537906753489	0.026449576159851766	0.08518017216147901
323	0.042702705974115386	0.01925365359638956	0.046608228604402564	0.05636902176465262	0.06579859345166701	0.06847952651180937	0.08754205031337804	0.06070231829451372	0.03277442114063857	0.04927296125660185	0.03123414122541656	0.029596259634812713	0.04053642528549135	0.05625154890594789	0.07026670325448184	0.05750137659021299	0.04957278599659263	0.057000015003206	0.04393230038528165	0.03460496281038771
324	0.06403478341083531	0.008690660597410032	0.019728670371317047	0.03330565784652107	0.02035786825735451	0.2767095455601241	0.05019037421948038	0.012479951664465529	0.036227930525746535	0.03712672351792836	0.07467061697075203	0.018882416007301096	0.023022467130850377	0.035056089141238714	0.0605820950154284	0.06194679194295905	0.04312578856026891	0.008571845450194437	0.03359154705110685	0.08169817675871727
325	0.08371849833077552	0.006714558166490946	0.05308253147476542	0.05240051178073152	0.016434222414794412	0.04212822279034458	0.1255775752151107	0.06339737438007176	0.027859362489360745	0.026450243558769616	0.06909899662704852	0.03750631300012163	0.05468496722567879	0.047070507991299304	0.039258777644466884	0.07574911984206069	0.058674762431673536	0.03431869739564246	0.022386274707325057	0.06348848253346791
326	0.036438939307374116	0.025082178541685197	0.005242814905753568	0.03456665427190425	0.0672010827832294	0.049571893692433096	0.02070990954592261	0.14098058034199654	0.06225742507255684	0.09264982799323183	0.09444228777456813	0.05974548728317934	0.02587591701961284	0.06713400873662258	0.03998274080058819	0.03845139720506115	0.05308770047462192	0.03503308593752125	0.00928971609290277	0.0422563522192344
327	0.06376295803270356	0.036619503106962874	0.05924947662369318	0.06752063433376748	0.02524469269218056	0.07214634972341918	0.04105341223248953	0.030869683138587387	0.11782609382108997	0.029851272017084533	0.026711682717693412	0.032117713342834246	0.006049642864244619	0.06968346947072253	0.10831727209800178	0.08485210136934392	0.041809735703884146	0.060295384475017554	0.01862500265516958	0.007393919581109968
328	0.04448300445654797	0.016288513735306376	0.004425874549310299	0.028366893867650227	0.01619967648235443	0.0424171721724117	0.03706329985616609	0.08418912203505156	0.09024755932472481	0.04068439512340916	0.11760004476785868	0.013575696616645365	0.04700287408564283	0.07440115143700075	0.09816790266693237	0.077145386139697	0.05314909149031961	0.03961266215451451	0.046298062689882236	0.028681616348573993
329	0.12509902296447023	0.04271605388180381	0.0056640493492532895	0.03647652459732609	0.0193784104345756	0.00983573109139962	0.029459501906202876	0.11007489128062038	0.013725665201235372	0.02418278672257095	0.0878128748714636	0.01479166776121015	0.1209142605380434	0.04234943865828021	0.03520455944673681	0.05785983154852221	0.08617374341961152	0.10383304279754473	0.015242197754045646	0.01920574577508349
330	0.0721401609011963	0.019982147856367455	0.0115581949376244	0.0377902006335004	0.08248015929137098	0.04040687953529533	0.10500946587171626	0.04230803067575774	0.0408616091880955	0.028254705858279862	0.10614806863869544	0.044250694062571976	0.015421127133837913	0.050800493580458635	0.04777481757579416	0.05197148492306112	0.0905749769093632	0.04374544896381021	0.049709829675178195	0.018811503788024927
331	0.027448013614099254	0.4196623890882145	0.01735271360970233	0.018893465175872315	0.05730661213375856	0.025119818107476675	0.029662159466371782	0.013408241789542388	0.019415568060911857	0.02863529294655243	0.025200470617965733	0.014858999208335154	0.036724750446795795	0.019634033994567184	0.04364296514207341	0.03524270903248886	0.01671286009508148	0.009118824405922888	0.017813845356547297	0.12414626770772004
332	0.04942406804036937	0.05579487395243666	0.03120926675599851	0.06449100061698934	0.04544815684663222	0.051175280177945086	0.03489946585423024	0.06035080694877176	0.07395868738217011	0.06771006107948817	0.01070636373029701	0.10650959329559655	0.003988662897107883	0.04088683835671131	0.046303434253397974	0.050890406391789475	0.05857157586114238	0.04419569663932662	0.06077209776045784	0.04271366315914152
333	0.03379941314003191	0.01222280450625464	0.021594684578711745	0.021102512628602365	0.013455070679082123	0.028853551653231654	0.05126343988465448	0.036368067478963796	0.03603327329523553	0.163604650162421	0.06870643850025843	0.025188545868014212	0.02521722873832463	0.0533267885564116	0.03819638972668911	0.021466996073697498	0.015800975989240858	0.2624480877309902	0.060255278211793654	0.011095802597390595
334	0.06064480984284032	0.02287415201801657	0.05984863820612257	0.04296137076821842	0.0606721409688676	0.05846092286555455	0.08791727130839831	0.044388949866208637	0.0208137238790297	0.05639999013269071	0.015613210530180964	0.03332791800602262	0.039885783446002764	0.10310373406822819	0.038278378003823985	0.07150228828096131	0.030712192820015163	0.0370252637326727	0.09365495231708203	0.021914308939062897
335	0.030313275117097437	0.031146096864241853	0.08062781611262947	0.0251878082965103	0.02961469593346162	0.08799700028946682	0.057805346329616154	0.03216665728590166	0.052452375225935134	0.05905543442969341	0.03637662280960862	0.040865176309024615	0.019709457717270173	0.037609724596453876	0.07006624918355112	0.0379826931042599	0.0426787784977666	0.060911641236731484	0.10919527996642157	0.058237870694358186
336	0.056508305373171426	0.015675127195026776	0.020210045720666033	0.053590714732145134	0.04852386882700614	0.042104848525247755	0.06653792304480999	0.04695126617619823	0.013322615084008593	0.05564287579592091	0.0915847049480663	0.06949100995998145	0.0435866554734612	0.06133701290627571	0.05651487982146255	0.05359491725538074	0.04106909937016666	0.04953955961908089	0.022165656525058995	0.09204891364686452
337	0.03955760436213193	0.041305812049633614	0.0043573966917683496	0.048403328164603125	0.08949601639217761	0.026334955378933426	0.05798722312802779	0.0368397597132854	0.05633657616636255	0.062339415838339234	0.08015820805719025	0.03295742004630772	0.027339515952168766	0.05977840095899361	0.06105562956979087	0.05715423400979031	0.053459893907341495	0.044756306425340425	0.046612375597845986	0.07376992758996752
338	0.022031398400484608	0.05339229044825295	0.02160453571918889	0.016489260775694146	0.014960203910261769	0.029157788734587797	0.05646957790156461	0.04383411009366124	0.017161210582500492	0.03132105262331462	0.031992672892810735	0.028795210037983486	0.02987117785572395	0.023754583198207634	0.02890952321070024	0.015944308027661495	0.02972835177822019	0.02358648746911909	0.46580284922165727	0.015193407118404752
339	0.0587635102800999	0.07224525269146477	0.0895326597415038	0.07050693214579655	0.04145843543728776	0.024262894158650215	0.058484490738952705	0.011326177311348806	0.015342313541659387	0.040745444247367764	0.09426648289359926	0.052693558239598204	0.013043838562243155	0.03522509309170229	0.06297042174864884	0.04649806583049355	0.06492028936886872	0.055348142824942714	0.04731620565069235	0.04504979149507927
340	0.08681325358967823	0.0260810098708923	0.040646355865034914	0.06408639024588611	0.04701420013168895	0.01695155462637214	0.04108961186319416	0.04151778702706125	0.04972892186295452	0.06465566388943399	0.024596150433386133	0.05206572446639856	0.05039484471481817	0.019808757307254232	0.05705172515057493	0.06466702807066296	0.05360061594274828	0.04432604810726107	0.09638973077464204	0.05851462606005707
341	0.08153490060142375	0.05015540561664889	0.00983175005693022	0.0908311343342182	0.011368005933153855	0.05444290697860924	0.07442892185978948	0.06160184302387475	0.04715197525835156	0.05623501300213907	0.04840202216664207	0.03903797749018031	0.003225579018597589	0.03919610618286831	0.09352155162610003	0.06317428800234534	0.06899512184759267	0.06487143596368034	0.0262754851910981	0.015718575845756245
342	0.014237677263601103	0.009037523874563016	0.008931602758883024	0.021616077009654008	0.012999235789011845	0.019514293119330714	0.00925427233642377	0.08087546226061004	0.022590433020546884	0.19138643503029912	0.25068394669236077	0.02108988471302701	0.0032029984559492435	0.06628476576570255	0.007724846145787803	0.03919344947598097	0.007570502141705233	0.14237440300521506	0.010665086574707055	0.060767104566640806
343	0.03563677996061158	0.020622847423129507	0.10590923670098427	0.106591554842099	0.04718007136968699	0.047812203343990015	0.04481834341594582	0.06068814101386521	0.05925973244577576	0.06270712955627569	0.036548671863962795	0.013967277433988274	0.0018480379941542206	0.028030134463907463	0.05094167522052254	0.04915921310834762	0.04187801221832605	0.04319800979228935	0.05999213331397499	0.08321079451816285
344	0.07526279258947957	0.020074319207637026	0.034365802696271465	0.05314534764833933	0.08984952097980838	0.0425644396170331	0.04369912083110142	0.017856891102242492	0.06518679413584604	0.08075656775112951	0.08848741483217483	0.042150431764763206	0.002357427543476652	0.06891346667539182	0.03615860818076049	0.06335840433690035	0.06931836657985853	0.04275937948299875	0.02572421940727935	0.03801068463750769
345	0.04319044860079273	0.009716193500781525	0.015458691223911717	0.04991938357843227	0.013317591252482396	0.004946920783120356	0.010986268011366618	0.07136637665623448	0.0487434145124452	0.20116317039768525	0.06061133748819929	0.01781363503313063	0.006768790481702387	0.01154907547282191	0.03964919209679215	0.019302799199348287	0.147230778532641	0.16398979385218937	0.0526093186379604	0.011666820687962102
346	0.08074029973497607	0.03574239265496085	0.02156633413444634	0.012121510241553607	0.0564196946883596	0.01557253441224934	0.01071656986595188	0.05390859308226215	0.017048300777583045	0.02879920802015515	0.02912061984802745	0.029891494532037006	0.044889179221441866	0.10144615152484404	0.017589597910452955	0.08228095701696377	0.11975675267248405	0.1705550187444062	0.016410109390686614	0.05542468152615801
347	0.06415059704320739	0.06281527377080628	0.06186018935688445	0.010462776146733667	0.0861260768881776	0.052167161635686944	0.010158385299139561	0.06616895621824136	0.05650949050382162	0.05464131694452007	0.016320009328923617	0.07637354804720418	0.00796420932942611	0.026463433332114972	0.04694806123632824	0.04239709498633328	0.08243541887853367	0.07058832249170904	0.048557028767023044	0.05689264979518492
348	0.05219295616991911	0.07072899773842475	0.025187574633468164	0.06874630011479527	0.005965861523979716	0.11301009784969651	0.039540613405154114	0.04493559024238657	0.06115815429632734	0.05782237689415281	0.07566478039121804	0.0750089520175689	0.0022795096203908904	0.07602370532950718	0.028693315115503885	0.09500342072182559	0.03597314302616591	0.0463254977361754	0.012089375226560714	0.013649777946779173
349	0.04591077473539645	0.08702260750528475	0.04640455152844575	0.011261936486701271	0.06344116136044772	0.006838226603877516	0.009911028251311875	0.11653824818125325	0.012220575723079139	0.249365910170782	0.21446539635464396	0.012487453629483489	0.010567362023398568	0.010619685645668868	0.012923962694945688	0.020134228437704023	0.017690268632968447	0.00939769215060451	0.01724656677891991	0.0255523631050828
350	0.07069361455417665	0.012213066182734465	0.0046445969547737175	0.03594451921046038	0.06884450505033553	0.026263641060284545	0.08067470307732127	0.029757717485134026	0.07259009899677489	0.05347082112915356	0.06124021486262177	0.026224341985884934	0.00889226971756854	0.0781245794017575	0.08819286458229648	0.03731459446351745	0.05802662744480441	0.05004358894663614	0.07722000458165923	0.0596236303121045
351	0.056266143387742565	0.013224229402110476	0.013335638615197286	0.05214983512688817	0.03795082662161558	0.028581706619647748	0.08032877639948392	0.059890640139894216	0.05764990547221981	0.04306435132334006	0.04023554418320309	0.04474793186804842	0.03778873213978618	0.04664558149874473	0.0815422398083292	0.053744671903238804	0.0789558339756982	0.08477350707694448	0.06461424992006387	0.02450965451780321
352	0.08141253431973597	0.04596689266308544	0.01551156022915997	0.05093265167213944	0.039844354735322454	0.017990806065013396	0.09956388013379829	0.052648378661866925	0.03431762900992071	0.06458816375727378	0.0300739788190577	0.09038534056587773	0.013382021611109369	0.05178781155060378	0.048608876547111525	0.06228627419178563	0.08000862643564732	0.07416380883812804	0.018316089088928185	0.028210321104434364
353	0.010059170450437574	0.04788952765180413	0.01642625840459877	0.01893862920735261	0.2769808005106182	0.026923132359368482	0.01847376006504826	0.04256576966760749	0.02462588337497929	0.04730689004981576	0.027383010134254357	0.015898920065894332	0.04184886003913107	0.017645421097741656	0.006994942156909981	0.016317735175570818	0.02442126673195015	0.16912607206129038	0.07905575536691208	0.07111819542871464
354	0.05540644489074881	0.005198154372252327	0.010794960336380555	0.01620567633160116	0.09693825505151271	0.07515186446930937	0.060340721786436506	0.04311839149532296	0.10298641009389874	0.06576631358720182	0.03052650302628771	0.019890060156474737	0.05227714537547124	0.08014771171853119	0.07159590317448071	0.058368557423217546	0.06125511387787146	0.06570735975681473	0.020643346996217317	0.007681106079968355
355	0.0306011594014041	0.04094467195558537	0.11940204108715025	0.015104613038950805	0.030954608976697433	0.03517658619884099	0.050397315495355054	0.06408685887014993	0.08420031244667996	0.04980653837010026	0.032226212943732915	0.05131802414768151	0.03845377604047126	0.06780867949009636	0.047617717922529626	0.05597297237374455	0.05715361514898202	0.03538115399320429	0.05211535849763303	0.04127778360101027
356	0.06174016622679894	0.004611693165880701	0.09361992848299219	0.05067619241793957	0.03905736949263894	0.05824188003403617	0.09542844972585189	0.026406287379813112	0.048754542451345924	0.022655455228362247	0.06999053065004655	0.05834948346661197	0.03055855975861	0.06978261310230427	0.05076846619535844	0.04332541442497429	0.03597689217124285	0.04175402403065846	0.03888935507743584	0.05941269651709765
357	0.031437365186938696	0.05216710055660094	0.017969465009326346	0.01703055009959091	0.022815839103646797	0.03554288155359262	0.054223295249566726	0.01857369778411579	0.02395769518928914	0.04037043028624138	0.11148000267165505	0.04614287639202757	0.03781456908879633	0.10879896919380073	0.055629913165318554	0.03345491484530008	0.05839977488642395	0.17540366902351728	0.019350714935573356	0.03943627577867777
358	0.028663215888906836	0.06414186381946495	0.09889712192008983	0.04159332251734779	0.05029434045174372	0.020065919528706837	0.06404421437660886	0.05417748573890808	0.04194130446381735	0.05541211221734355	0.03659154390779079	0.034115676029722874	0.022756959721027335	0.07692797425732671	0.03441522052881251	0.06372171761887421	0.06835735175448077	0.04076816081074737	0.0648558114438595	0.03825868300442014
359	0.008609374385746521	0.011929232697113918	0.015339850325870071	0.013596401468019456	0.1052969232528073	0.03277165703919225	0.02496437178477299	0.20986932287326682	0.051298260926385016	0.1301367508937855	0.03979951746313404	0.04890829002296945	0.021527579414289018	0.05522152946467063	0.0071282507369940075	0.01638549981738736	0.018320634838733953	0.05999252624792068	0.026207877592071195	0.10269614875486979
360	0.0679584748032384	0.023773178705235834	0.012327109507854365	0.046309783932508855	0.08026782982371887	0.021233678462328185	0.06796192560706368	0.07521486829970603	0.08034684182244953	0.03395719974097428	0.06515894007988564	0.06504874247134566	0.01093713452417732	0.05517052202681648	0.0751387781188278	0.03290707330229979	0.06918158032680148	0.04266448238054211	0.018945847615398793	0.05549600844882691
361	0.0239291019340153	0.010056454021226085	0.011020703117436904	0.01214505969445578	0.35499549203327546	0.02078807508687771	0.045645643755155674	0.0731006165483018	0.012588735143040796	0.08096934121489649	0.016474092721517012	0.024255396244393622	0.01744224424505771	0.03784200648248054	0.011213830311091353	0.014327494234793545	0.01996783755117241	0.049564563674310225	0.06413332020337946	0.09953999178312208
362	0.06236091688203785	0.06034699705616874	0.052555932087507994	0.03847258399443448	0.04650009162693421	0.061909020006325935	0.08073156914538465	0.022408959193373525	0.06165682006422586	0.04833674437706646	0.01583093307297913	0.0727414729810731	0.009785018029844432	0.10624620554038108	0.044331095831927535	0.052481273988198913	0.04489505136604995	0.07419289915073754	0.03225193049748958	0.011964485107859033
363	0.06132947420210621	0.051803991714381985	0.050005980274255554	0.03613577016063445	0.03621682306419613	0.07505392157657843	0.03814017497337182	0.034008071253613104	0.08032187308780867	0.02681425641164015	0.012708509179751202	0.04298941414394189	0.12202803590499398	0.05375573050161611	0.07702528384997025	0.08891749742856898	0.027710419297867737	0.02378231968505614	0.021230716599939935	0.040021736689707293
364	0.1453561138013617	0.03840108514118705	0.009139582217684444	0.005330531185151643	0.010632518172121349	0.06017408060371667	0.09746810172158385	0.01148619230436495	0.01143448925274422	0.015903927021210466	0.023907159735693535	0.14230345016734028	0.1604110194585134	0.007702014787918269	0.011420468831867751	0.11997091068613286	0.043879194345802716	0.038706220435371634	0.011772601173799658	0.034600338956433614
365	0.1709989139235386	0.139793951754796	0.02707609714403787	0.025528294410398625	0.02049741921245207	0.01701497725408639	0.01801065061073205	0.04788553276869827	0.015297871361066216	0.05847299547172337	0.028763553107447437	0.018475835703210573	0.0586863200057408	0.0368428045109918	0.005383914974212901	0.10398790614985683	0.07766610805840193	0.057600988681789304	0.027574181567420284	0.04444168332939866
366	0.0344434652778406	0.01664411460719281	0.03966037438278964	0.029726682512858853	0.03533243596749332	0.3997769199782102	0.01569920340999368	0.04101020231515761	0.07862520544352705	0.011056369563411559	0.034113361312976466	0.011700412741354096	0.02973872652669054	0.030146190245237642	0.048718143959158806	0.04558566531773977	0.00927281009511425	0.017022431265338468	0.055614193498331146	0.016113091579583495
367	0.0368418712663009	0.0228805717647347	0.01848295141823349	0.049568356794033354	0.018827287417534613	0.431874709658756	0.022618351993209093	0.04604031176824814	0.024338220399156847	0.01676692010083185	0.021487085495600838	0.029354790521247173	0.018369506736064332	0.015803137296334226	0.04741496616671156	0.035986114344413275	0.024864725522641105	0.040943565946027105	0.04963713404587892	0.027899421344042493
368	0.024253149680185524	0.018811739787075038	0.4247450304523072	0.02822669074102443	0.03500003823605409	0.029074878739483983	0.013626544802589319	0.01661798415044008	0.020141348345187906	0.011964514091067918	0.022074228853251707	0.030785923915801452	0.0549596577828685	0.05426205307872654	0.01856262160274111	0.046473310023551685	0.030950825092699346	0.026983445267586767	0.03831017362662291	0.054175841730734434
369	0.015451164446779353	0.009833127571631555	0.003422628568303057	0.049493593357489374	0.10664599192401299	0.047893145890442405	0.043067395618909175	0.06963146586591215	0.07487963161641678	0.05263322715069469	0.0452179662641696	0.05887978551015215	0.0244576028411251	0.062029372009722375	0.07520343612314459	0.01896963375164358	0.04210839299798171	0.058779208994202053	0.02848469611627923	0.11291853338098803
370	0.06295706658600549	0.04351456698068232	0.03614427247171106	0.3121911928754932	0.021203375681994523	0.07076858374169104	0.008171026793706144	0.05229232481687511	0.027966569076600105	0.010692274304278332	0.06625070156055095	0.03366528382599376	0.00541558250538163	0.08474933710216107	0.010597919728123845	0.022024663831133225	0.013607648583664396	0.03498110818920691	0.03366959494686423	0.04913690639788267
371	0.04394295958283486	0.01504563797961664	0.035595491501827364	0.027193075756265415	0.06751631484927227	0.012650153854017448	0.048572076861382894	0.20165320723839594	0.02279622684680412	0.0654714803862805	0.046886626988181954	0.0332916023770016	0.062244722842973554	0.009042707269184361	0.0034455252568382547	0.019059428522830865	0.036401103707470205	0.20968326051947375	0.014604781799899685	0.024903615859448325
372	0.07182096899061764	0.049536483550181865	0.030617620108573287	0.07239991799491667	0.017415406475622525	0.06643686838099486	0.0224744258719886	0.089809551733399	0.06393884728088603	0.05000140323958537	0.08513721546938023	0.019963753634071556	0.005894698133082801	0.06861107498535089	0.03192848412560768	0.06471893866939965	0.05858794831912881	0.07998233856807728	0.03275069268641215	0.017973361782723078
373	0.09227591511035196	0.0445800586001145	0.024914099234854978	0.05478727472462249	0.04892299739756544	0.05010938939752341	0.039893135967940564	0.014873249667578463	0.06358177389966857	0.02455354767043534	0.09271365497453596	0.029752673271599396	0.005942398023749851	0.06357007230067305	0.05705740997101062	0.12102718925464297	0.06310918614795145	0.03344682711085476	0.021994103609490664	0.052895043664835564
374	0.06614862652309689	0.05691039741417613	0.007678918009090407	0.006006893008784021	0.07554347950133958	0.03638249865114149	0.05918959492803071	0.01075847301659466	0.0109319671503152	0.1440555462548867	0.04168641906909462	0.0967820096695372	0.004858952489970871	0.06859657105756688	0.006432610225094946	0.06042716917692512	0.0671484365433884	0.042009031175810015	0.07343453820334209	0.06501786793181405
375	0.209457454698741	0.030655897543203567	0.024014737732300586	0.06932709949626553	0.040719279224815864	0.07439282732792378	0.018401048049874292	0.05371608400291829	0.010698827606431809	0.0374481623195703	0.06084745703945933	0.07323205556753143	0.0070035422387987835	0.02812247467549149	0.018166865079669574	0.076288355229007	0.037767583494874926	0.07557951624117293	0.037813210364622554	0.016347522067326956
376	0.03365621346296245	0.016480634322102516	0.017207632752103158	0.02168388994733561	0.1731512350546871	0.020408156061132023	0.0482216243978532	0.050053552543485307	0.017938753840799695	0.056112476600969956	0.17330845404850517	0.013530468764151914	0.03863600948171547	0.02007835548262136	0.008247653924181092	0.04329468951937485	0.007747816498502776	0.17895877430109616	0.0269176740657396	0.0343659349306806
377	0.04272191995139045	0.03424689011529576	0.0681166029501279	0.03455301622395477	0.021582955011498886	0.04808069633346128	0.08898864621396474	0.14478208423838732	0.019501868597645466	0.052515349772557056	0.09119233498124227	0.05952463084568984	0.01330488865537734	0.07680818952053235	0.0477387058828074	0.060304818517810214	0.0289784605711359	0.023702934464311896	0.026970512120558142	0.016384495032251017
378	0.04667102502003782	0.3782733914287762	0.02608944318850156	0.030714861630747357	0.04314599851767041	0.023383242757738815	0.04833340171135175	0.04644630281818404	0.030065103917649976	0.01601319974900835	0.03297264451260259	0.021426574810152657	0.05110582495112935	0.013748757431877496	0.023141817286079714	0.030782040328618348	0.03693139111674828	0.027202829929899815	0.02585243158583728	0.04769971730738823
379	0.10564100351050056	0.010576162652847478	0.08689464066493745	0.04277920257194986	0.08084657433196261	0.09619046064549035	0.11778432008464179	0.006439601110956983	0.02572978341840779	0.024892045970112832	0.06796679795666867	0.07632793735032235	0.032971834226103225	0.07399673188543313	0.05195535199795115	0.012194648045803981	0.009908576078711916	0.024341395023979317	0.019273943080860237	0.03328898939235832
380	0.04632443275635583	0.010156446216638314	0.03737951919634121	0.02487650937214729	0.03326794709496644	0.11997649426195085	0.03084007677432288	0.019733754500361737	0.08408489422710409	0.053888831644051505	0.06750271140112747	0.20677023206385375	0.019544134516597644	0.03303605836734573	0.09262507343448236	0.04425199723027083	0.028903111833835704	0.0059016325669954805	0.0169621086884798	0.02397403385277114
381	0.06779380173458426	0.14719823929971657	0.07927841845668922	0.0610376488001427	0.017877466368599004	0.0400955176102215	0.010579092908330754	0.08678529540304297	0.012078788810155653	0.09291004036278937	0.06432271672148973	0.043371621313704596	0.0034714609204878543	0.01848685853809556	0.008600189015014722	0.06804023960285001	0.06412851092764815	0.0516291003406703	0.05860138228845631	0.0037136105773107964
382	0.014514583394185994	0.03475246388586955	0.009366759854374055	0.046266604385935085	0.1209382518105866	0.017159801871554158	0.040058166558886645	0.11393125742108777	0.04288814643041478	0.019739191479285528	0.05895560050227157	0.06869715157587805	0.008811071699343597	0.041391320955374136	0.0667755716342116	0.011107906280853433	0.03688322920479428	0.009894002940662503	0.09324338947597863	0.14462552863845204
383	0.017118380904669633	0.009387641524739952	0.01222981799269648	0.010600670800230883	0.3131788740735236	0.03885425709508525	0.009923141059116718	0.10509269967112198	0.008412423456368404	0.14128995874997913	0.15379524508202772	0.009377354592186474	0.005212601388585717	0.012222319449949146	0.00775788636214893	0.011182411052159192	0.010980683261314133	0.02579611146809972	0.06140104671204831	0.03618647530394863
384	0.06773386985286019	0.02306080971115082	0.006470639478273087	0.02136408961877788	0.13563015819754537	0.009180133713740104	0.05569257106304428	0.05572894335851472	0.004328094932966121	0.11344690048744631	0.14976951136138922	0.01630029752190136	0.0029418333843552608	0.052863769385465116	0.019097617953421225	0.04392624373153396	0.04598554506837727	0.06565203410411848	0.01922615125037309	0.09160078582474619
385	0.025703462033431844	0.36203110183605475	0.04988306208617109	0.03523759175159485	0.038587249344760724	0.029476506990964317	0.027477690916094484	0.010092987658270538	0.02810172337382001	0.021152200653922655	0.023681564626978763	0.04741132196477713	0.014053515292110305	0.09496281704885838	0.03169253832955161	0.02717773590743966	0.02164676630677568	0.020248746760044952	0.033985514649306284	0.05739590246907201
386	0.05881719393406322	0.02032764163345679	0.05826074288625828	0.07794739744620176	0.02708668842286217	0.045079178495294345	0.030156520487777543	0.035526432312520645	0.04859330646021107	0.03653896357384026	0.027882848926271162	0.061786538299875175	0.008424222352025498	0.020802584929924223	0.027540076525490165	0.1234493647297785	0.046364045044143924	0.06734528027485796	0.02049534750634201	0.15757562575880532
387	0.025375061984747923	0.025750873633960565	0.015478953809934947	0.021775505859949383	0.027634296805000406	0.02049639201419573	0.01153326472674107	0.05993177988060409	0.03422801810689993	0.06218633317894407	0.02624094511423366	0.038689879006684844	0.07877725176093921	0.013175332641730726	0.02434206056746331	0.18418884948680098	0.255728173893544	0.009263000296649952	0.054507085881173124	0.010696941349802095
388	0.06979801290414588	0.06428770363498543	0.03955717201420676	0.06746924672550489	0.08083768541226741	0.05201607138147835	0.10535630114419547	0.028146123825639153	0.06263315306886018	0.004630383666721557	0.044758938391058586	0.10580166174228352	0.004995909044742613	0.012948705673789996	0.038172756169723376	0.04046956116158987	0.019757382784219176	0.03331567158766886	0.06704322042922814	0.05800433923769077
389	0.018998356789525758	0.04680853459317782	0.07287936879505648	0.026307089524377124	0.06759243242001876	0.04996567928466884	0.006877559411295415	0.031905276505817905	0.02988911437681753	0.020413640907967878	0.06184611926126154	0.08935088664153848	0.04495980351984129	0.0519864366134789	0.06763321713872272	0.03380266444923586	0.12206251318664661	0.051855881714388374	0.024030674076583568	0.08083475078957915
390	0.010322099687179937	0.03628125884125798	0.015106154500141552	0.04735556854112515	0.021274823164756235	0.01149281806183174	0.023997217765398853	0.09023851857385057	0.012491279100637001	0.2743735230058229	0.21002777151884117	0.013274042270526655	0.015711929916328173	0.07112248389546506	0.017665750835478986	0.005523389942672527	0.04823790859626479	0.017521413927012355	0.042958730980244504	0.015023316875163908
391	0.014652554150886132	0.02442854925351548	0.013817583291362996	0.014474753938702102	0.3684524067637837	0.012578468141038147	0.013694664296040304	0.03444164382279808	0.042812402385406574	0.03401531108307782	0.03139181505145569	0.035358469550754695	0.008986034384621915	0.02082315712761847	0.006192031979665711	0.03041424510880214	0.008561328337660297	0.008628293632802615	0.19261284987500138	0.08366343782500574
392	0.06485786230761569	0.10346608918609168	0.06365559870679419	0.0706872676705397	0.011267621254163843	0.06834351238820395	0.044610729653184855	0.04073396555374616	0.02735296591300579	0.019435529498239405	0.08687557584394592	0.06928666578514193	0.004588431038057015	0.05190308162745562	0.05343224362041402	0.07841596677440232	0.06533145321010715	0.022892304142271835	0.02960185032224951	0.023261285504369483
393	0.04283200717560112	0.019430160836626794	0.04318764336361229	0.06979868641196722	0.06430571745980547	0.05444720958269663	0.08061532087323524	0.017148624226997772	0.011315488878668739	0.011870547979333335	0.09576294769386698	0.01367900578231184	0.006505807335538387	0.10034708572382812	0.016970624806302383	0.09304744359671868	0.11859121140452837	0.017482615526979637	0.0761002846989495	0.046561566642431544
394	0.07063381711916429	0.010924665463684398	0.03133056999726699	0.10236793968722392	0.04913597011983902	0.014831111444345735	0.03817704762571692	0.01155980025656172	0.04072802188760168	0.06039016700340381	0.05577868186831281	0.04307051303051508	0.016985753228993195	0.08102031441015829	0.048575852883286294	0.047300472827580424	0.05818766093273429	0.07293517323666082	0.0836964231806163	0.06237004379633405
395	0.015073746951575283	0.01869674161987362	0.01588718073099865	0.02426736245561021	0.15868168984738068	0.0877725015872766	0.12051333809536563	0.04457512084784305	0.04216402326023964	0.008866914571540336	0.011961622435762263	0.009533703346189259	0.005321081351138969	0.01484864484833755	0.017576739532853596	0.02103757276200615	0.012879926009200406	0.02800724903874077	0.21551800904525148	0.12681683166281588
396	0.03223595579492423	0.018491629491885028	0.06796823266698501	0.04188641718314044	0.04475814449301132	0.05674107074421763	0.034011404398106695	0.050729633913002246	0.061842868938820766	0.0702481318100618	0.12168326051826689	0.015930004608896264	0.07443919797290201	0.02645924081731434	0.046601553696157046	0.04837974641640953	0.054633581543584026	0.025021358750030094	0.034869692244949214	0.07306887399733546
397	0.025445754959141968	0.015586215988832072	0.04070893190512148	0.05963878106528491	0.04502680871151471	0.025217233847810945	0.08543575157840642	0.028676213930682003	0.05225247172688197	0.050546666266141745	0.08616508478159628	0.06654915204563455	0.05130279623358979	0.05258516873618553	0.060797869081527664	0.04800717235183748	0.044259115067863564	0.04760744726151974	0.03774958762614402	0.07644177683428316
398	0.04756671571041519	0.012391719993126134	0.05672173640216969	0.021394393543313416	0.05720234398642238	0.07966906763959701	0.08263584654546534	0.04947421647117282	0.07045240111404548	0.06773647428471559	0.050864634276880226	0.043209999376346155	0.03193374722160981	0.039572178311231936	0.03614669874090165	0.03663591418391518	0.02386393104762613	0.08181625720369218	0.04296630880854301	0.06774541513881072
399	0.05933164414886128	0.021484489914225132	0.06151912389954116	0.0377598165645292	0.04827616688373384	0.062066147718449385	0.0354118208715909	0.027245810258967863	0.06447250397253751	0.05209191259534749	0.0488653338728489	0.069226279197817	0.03071013338866478	0.05962685146375166	0.051180364900536006	0.05103348576237207	0.058120297630816324	0.0514463719807609	0.036165967518662634	0.07396547745598596
401	0.05338599989937611	0.05370659561284892	0.04076303431391972	0.06384689720668721	0.04121581945889117	0.056456658926630224	0.033600919343964385	0.06090392024203105	0.06954949840507563	0.047711958076751396	0.05100778818136577	0.014393907185509041	0.059012566950293374	0.05082164277715097	0.03927002251619084	0.04815658485941104	0.04706534664285497	0.08582387607519736	0.045464823376970206	0.03784213994888064
402	0.08064536134027331	0.04302250728458407	0.0463773325780036	0.016458284401323714	0.051136912934531764	0.053553966183573096	0.04734286207405456	0.022704389154205945	0.06303711752537478	0.04876172321723654	0.04462877457126182	0.042701924187877376	0.05628554594474262	0.05884921049437009	0.060760844366826994	0.050813624521853645	0.06410867784704956	0.05363369940584112	0.04945771497800785	0.04571952698900756
403	0.04383520289679268	0.06922631355290326	0.05160601248546538	0.08055204964450423	0.041081681768555686	0.036895630842832414	0.033511814179916465	0.029381666735561807	0.025084460820453094	0.06537101685789143	0.07753700951912625	0.02780300299060925	0.07561871873396352	0.04790144424658663	0.05551874206109059	0.05055552937149864	0.04793136104107764	0.046508556354591585	0.05299067248874545	0.04108911340783397
404	0.039578079097316685	0.029578715442101042	0.0597586671229092	0.03573363814467933	0.12007341534538774	0.041595181148002126	0.038694104790135256	0.03544281311041718	0.03454434117611504	0.0516113938246785	0.044654413805565986	0.08400409616525692	0.029449106054721993	0.030248831776330518	0.04770057202834779	0.05572738274938205	0.04414489310932802	0.04872466140646269	0.04354789969725667	0.08518779400560526
405	0.05725277639607092	0.05493235069862839	0.03894923703690904	0.06062332712913963	0.07428019835728622	0.04366687485548954	0.04113980459891529	0.03511596351112349	0.02809836703361789	0.046613980092517354	0.05899517413698021	0.0418877899607944	0.042750380102407164	0.0808451157922938	0.053239566376996325	0.05445996696883188	0.02775049693740607	0.040422479488150836	0.08354519605096435	0.03543095447547722
406	0.03581342091598276	0.0451402855133177	0.039240099064860624	0.09254714802131475	0.03656386985352748	0.04296306811897957	0.06697294860205215	0.05126437811314109	0.0060023128102096234	0.03787329133166306	0.04681767486797596	0.051431352701301315	0.06270795546376912	0.0614612215949812	0.053271952642983865	0.06796010871903702	0.04891822469563966	0.04519467509091283	0.04218349351191524	0.06567251836643495
407	0.04728643200886409	0.03334932717358593	0.05145773513635311	0.0527817944876429	0.05971856060813916	0.06672594439398465	0.055758531059902756	0.07063276420036094	0.04339668772495507	0.04958844684770632	0.04734017217106544	0.06186913064158438	0.04155591916168867	0.03107824176771988	0.05754241553177461	0.052051175097274575	0.0538476868998662	0.03614877782578631	0.0465296429164859	0.04134061434525913
408	0.03818393200818672	0.0377393777421555	0.04204356672144805	0.03125515615403278	0.0565392181179068	0.048655874937683814	0.042914659537767866	0.05189124468152612	0.04134216597733869	0.05020452021422094	0.07192411490900522	0.06565341460396423	0.05972003652286226	0.04672192273420979	0.042751147306568545	0.06737201483505481	0.05660432042089781	0.04810018800296893	0.04367510234937343	0.05670802222282768
409	0.04596148928162569	0.028615304635249618	0.056666887767805825	0.05451715790601818	0.04059176385329828	0.053279107865905555	0.04082460700303338	0.033523975376450736	0.027688831579997367	0.049507374046285045	0.04976538849877539	0.05654588208564888	0.05420390514723205	0.05045507073071734	0.046979422118700195	0.0681453174735561	0.050190318089079144	0.06251687580081618	0.05470948534604257	0.07531183539376252
410	0.06113003897503296	0.13659387908628354	0.03276808755840911	0.033231033325250924	0.04308828577615275	0.05460696693907315	0.02533662801284286	0.035080983095307085	0.04921172705178427	0.027875661487705407	0.06325665643855019	0.04309544518313215	0.04783866335653246	0.06717803270108504	0.0364664552601271	0.05135442289561813	0.06576830153529008	0.04027984376455342	0.04978444163946413	0.03605444591780525
411	0.06891377418254697	0.038252180745834474	0.05486182927407649	0.021854516719608114	0.07094805330070147	0.06836441331273958	0.038817861807619855	0.051574493413518746	0.007220668115451301	0.05851447734257391	0.04909254885094107	0.05375918846376519	0.04331063098673102	0.0886641548326049	0.044532369629217326	0.032892789066384154	0.052595431617254634	0.03354838410338367	0.06630560188114402	0.055976632353903155
412	0.04490031688381263	0.04835912170831752	0.05837030718509641	0.052561353345337625	0.019895980104324952	0.05371185820539391	0.05858250854051998	0.06888299700287465	0.041247852305269304	0.04442771239839494	0.04999676380651936	0.08091687173218697	0.05844820932408602	0.03117805330917547	0.022074006833578137	0.042592073736221946	0.03613580849875968	0.056437335667271125	0.09166587292172601	0.039614996491133404
413	0.05143033539991893	0.041022319992103096	0.036989291608213626	0.07464043981779601	0.08657296786811039	0.04725372788585198	0.02082236403398387	0.05883377719636088	0.014816026640229999	0.10172641635038317	0.03155388616647463	0.042284616310305036	0.044199520580403995	0.03369896853747231	0.048341398758120366	0.055885308130344334	0.05306500683283382	0.051644371410105715	0.05487395968701726	0.05034529679397058
414	0.011335483456419439	0.005608271031270314	0.007783195352903195	0.05017834260318778	0.08185050079984575	0.003997738334536926	0.0760971553253876	0.11093096571298636	0.04103222625771956	0.10282372397958647	0.08400724851426646	0.04326945249387467	0.010171303297608906	0.024618842942766648	0.011726375254669045	0.004996585205088534	0.03409916420747457	0.08841226077276455	0.04705490492716905	0.16000625953047412
415	0.034984764730968024	0.02270381292935537	0.03874813316723226	0.024091172622479087	0.06527458682686599	0.0056232820721113476	0.04766615240517853	0.0461537150157416	0.051022600201289695	0.0469329591117637	0.10676623910985636	0.02580817804782962	0.017626733218532132	0.1115867034717742	0.07152918492531934	0.030558491650895997	0.05585652476334166	0.05283762746933729	0.05786612658873248	0.08636301167139532
416	0.01081025392307945	0.10964529817268447	0.01430260645359572	0.018980764929720256	0.08582568685620746	0.009183115306382427	0.030388675099236893	0.18327399421215157	0.011182756949537014	0.14058447047886447	0.12005359396657864	0.034668981404855595	0.030279980868248704	0.009849879915189506	0.024817027514493627	0.008438843368316403	0.036725747839820085	0.09826979248996166	0.014152417504845551	0.00856611274623052
417	0.02737770002517912	0.03282700004412654	0.012060827090394782	0.0065334671727967485	0.029100403093045464	0.09326298818932476	0.04505787179400638	0.09340759969096132	0.03133856396988774	0.021261097000745518	0.04722569077181966	0.09907901747236457	0.09364811050003569	0.029952245190823932	0.05492822288872868	0.08486631867456877	0.049063924785273445	0.06005071284589835	0.014325536185944997	0.07463270261407351
418	0.032709062087540625	0.3299779766941722	0.024992450461426043	0.02794191028507871	0.05626563201601159	0.03818157829902301	0.02176356273734257	0.05104122655115323	0.02143472227880132	0.021270684787349038	0.02334622357657368	0.07616206890928802	0.017042680718282445	0.02582752719028274	0.01681317933141585	0.05691266668514623	0.058451520768479086	0.030556006488768134	0.02170315316315773	0.04760616697070777
419	0.03052358118285573	0.027102528246150767	0.08259202223910612	0.03499627455122471	0.06569388559677183	0.06348846156626872	0.09900314610676639	0.05747962066000034	0.084834329287699	0.02178871960249831	0.07468078709430068	0.08653561604864851	0.0031540420030294045	0.032062432349374226	0.08715942986064167	0.03742708973179177	0.028776535646496144	0.010366767506699756	0.020474352835256688	0.05186037788441919
420	0.03858728240880504	0.061185464528860777	0.00894973056871911	0.03625746820634661	0.02962069588474434	0.10770221944335849	0.06330576198589245	0.06661228750887861	0.022551008212884357	0.061477649183861685	0.03458912666878449	0.039470309397837564	0.04401389354833963	0.0681819390493601	0.042974241210796876	0.13487803286939024	0.040239442576000796	0.06077654086402407	0.023856861079559748	0.014770044803555074
421	0.04999077869434321	0.012524603820647783	0.02191266444875037	0.03742398795915754	0.010977196830110322	0.017172342918905587	0.09366031641261867	0.023350379424125333	0.19552418926065893	0.025315021678904735	0.05119643189805174	0.03005263535390635	0.016539991628176598	0.025150501587025146	0.19125395219217034	0.11862557971229162	0.03634841528854784	0.007068783503293349	0.013314505873042896	0.022597721515271642
422	0.04526273676439269	0.01746295618104434	0.016887237307405975	0.038125740355112375	0.013462368715040654	0.03332674632165444	0.12839177289376227	0.020128670495624355	0.05180011088442502	0.04274214898036129	0.059158822153689915	0.07942153673593524	0.02703505962920211	0.20751923461060828	0.11309783155071272	0.01226872773352567	0.044906958699814856	0.0076754276806675886	0.024880976366076696	0.016444935940943498
423	0.029329450178933375	0.030056908311133803	0.028898749676483544	0.017800783661409907	0.1503392132083962	0.004498993935562706	0.019316770615795134	0.14254369435416925	0.0300878490056118	0.04400520429222285	0.03667299349769123	0.09605233305639654	0.014999922326295365	0.02654096728075235	0.012171236587056681	0.012091835682763978	0.016872924513232367	0.19424733158906032	0.054320884164346966	0.03915195406268564
424	0.018745196723760318	0.07106276672591519	0.004639089001599454	0.01575934312756939	0.11416881768004121	0.019014792224673352	0.0762198664136633	0.05647151958094801	0.017116397737997845	0.06332657592835862	0.06466218096583376	0.07769740099304367	0.0154211562394951	0.054957985445260156	0.04680898321220465	0.04696585273289617	0.059661785679963907	0.020613600878837023	0.03189512327260874	0.12479156543533013
425	0.04449928708219414	0.014022925801508225	0.007000489132512741	0.12110297126749295	0.035911563619553444	0.04133154099123383	0.10793515647888939	0.023700320930648205	0.04603627797247799	0.01352311561925724	0.020770529340207875	0.057071940676777254	0.0067377191829010655	0.0906481705673508	0.019869987692699584	0.07174690740988061	0.10632095281601023	0.043942675042826396	0.06135046966242029	0.06647699871315771
426	0.05821070962389832	0.004527737852927737	0.037778224897722756	0.024025120857808738	0.06477118190111393	0.033855272205225835	0.020733497330789625	0.062119744504581714	0.014029332185722393	0.08865366580223642	0.05718980849616588	0.11444756609722621	0.012149841456204527	0.02576074825817807	0.1084206873606008	0.04144289179510864	0.02972529087381513	0.0757233974886265	0.05072265479646728	0.07571262621557943
427	0.048091578768678304	0.023189530680936016	0.025205074579653337	0.04589708935321759	0.025555483253929655	0.03330749452943328	0.021722671400818575	0.016416485092153234	0.09338323503855099	0.02498353375587267	0.033173335986429096	0.029389265563252626	0.03758686313022482	0.07346340273597868	0.03846846813362036	0.022137761044256837	0.02693298066157847	0.01726992933322341	0.3420811430453924	0.021744673912799627
428	0.09155359647324987	0.020746344075556044	0.011664584360742289	0.030475744829221742	0.02247138816992121	0.02783009548394305	0.1165687051688655	0.06121989288352097	0.018927842013188412	0.026055907787422318	0.03233966426666707	0.0865223904612379	0.0020216968199127184	0.06137580457222009	0.012407239795297577	0.15662842751589948	0.0732091029496371	0.06541847317008806	0.04607990958959932	0.0364831896138093
429	0.10581984724813319	0.02134287321792376	0.008922152192294553	0.02754625843172712	0.024107073676601965	0.020655385229107277	0.09281667544770955	0.007548448986653457	0.05750846098862197	0.006716795131061722	0.056911809238950124	0.036486892170476244	0.006233326302634923	0.10947116194205046	0.05694714909623454	0.07533479120668493	0.13215721623112303	0.05494250859351272	0.021023586769453637	0.07750758789904479
430	0.062308236845051525	0.005351834687849132	0.043869038064987174	0.0038982350617641458	0.06086761754537097	0.04211816200665306	0.05507569623380652	0.04678180116944492	0.008255859726782692	0.07141178747902434	0.06304916202969123	0.054544857583971006	0.061300889203005	0.053578183598440556	0.02243111148001984	0.04457967235475614	0.049164340093986666	0.04316944040620227	0.12744957500283538	0.08079449942635741
431	0.07668162692378216	0.009257139245114053	0.019002655723092114	0.07116937607423002	0.023043139578369874	0.06737079820740209	0.046509606485277674	0.024875068523409705	0.05381404639089912	0.04976492770764263	0.0667701507989324	0.0648779489234198	0.003500721304836121	0.1543027208916042	0.10400644032553671	0.0699357745506945	0.03130432304820162	0.022246494618511865	0.02378281660118645	0.017784224077856847
432	0.04407358446713797	0.033237170114015016	0.04697682811237478	0.06489793846853344	0.06771336630298012	0.05660832654433447	0.03928347525564106	0.051040529916977974	0.034486409194591734	0.04057513703508521	0.06703869987778775	0.07647948546387907	0.08422503926080545	0.038841398050268074	0.03941202569712607	0.050674703908203174	0.0497172806014697	0.03629645580045395	0.04132332910287942	0.03709881682545559
433	0.05908536536348052	0.01931688408158441	0.070070335382684	0.034487455221739495	0.009012840387753756	0.05620503551739828	0.05880735340411293	0.04620112502277106	0.046926699672627886	0.05191644233034559	0.06480248190044417	0.01633934737853807	0.01215231809002615	0.057213897586119354	0.06069172648645914	0.05777564465901881	0.07597928293485467	0.06793706203764546	0.07176108481478996	0.06331761772760625
434	0.006807331175812593	0.03565834657801663	0.007727797254535142	0.016694817304480983	0.13493480327198687	0.007876394196828838	0.05451395990186029	0.10913644706851419	0.031537955517859005	0.05268942549336708	0.13141921739796805	0.014804476851673317	0.014719654558413115	0.01914791011346231	0.02112607972259115	0.0170827796951735	0.06548610356421987	0.12466983362086247	0.0642982177157448	0.06966844899662979
435	0.10104570466752821	0.03157065051843316	0.014057687629552907	0.010305999367879144	0.09810736406086967	0.005722128381673746	0.05909792662519528	0.007377072437022099	0.04693354532431711	0.05090963558614851	0.018066260090226927	0.03719743985461139	0.017105578641437833	0.04498689152289783	0.004922805811937169	0.009652115587943233	0.005286980961451897	0.01518897661762309	0.21458197719997152	0.2078832591132793
436	0.06853220549512302	0.07115503906300853	0.010231264367594604	0.012361669841094294	0.100123651214655	0.010864736893016147	0.040450219916349214	0.09204348580664683	0.029169006801549387	0.059609648974187565	0.0832717013476574	0.10612184899248446	0.00492562782617377	0.04184663829092962	0.038659319419878796	0.013589854099224858	0.057102072517624766	0.10899075160802185	0.02305286891216199	0.027898388612617852
437	0.01873367127714628	0.02416673479047917	0.007899906048164065	0.022620020009975927	0.05710383265376464	0.018401761996536096	0.047784800512637615	0.1571232799702651	0.01809985574712257	0.10643800850810187	0.10594769207646418	0.041434884322739056	0.11562054003842816	0.04630128432817666	0.008328695851018902	0.028997815497788154	0.034879323335653405	0.06311335530120464	0.021493152938313016	0.0555113847960205
438	0.10510750534430849	0.06448202325015197	0.00706802400236845	0.010022738777548718	0.005647287504067742	0.03506654415761687	0.03495825328122224	0.030589626384736227	0.007506029382769512	0.023764375527294716	0.09593921844622974	0.10268490619682014	0.10731275460760586	0.05365799854919785	0.03958220047213071	0.04264160064527419	0.11410160646639647	0.09021888483044442	0.01348751378933093	0.016160908384484765
439	0.04096853403353405	0.03752779146997201	0.016079669839485403	0.05360339354392457	0.0593897219606294	0.01950804204738809	0.04830764346947954	0.10637760232722608	0.06801056226528272	0.05448382427542335	0.06131264156264442	0.050438628436640216	0.04175205667165884	0.08805347106223899	0.04351680391639761	0.033219509336073844	0.030133049092099372	0.09134184668528188	0.012064739705248358	0.043910468299371286
440	0.07343747005355963	0.035105507594598795	0.03180429836682467	0.09669387155319654	0.02242579005689747	0.03081294474323264	0.018093797368212355	0.07496949978472847	0.03529734450578066	0.03517205788839761	0.0651339361611966	0.02248601653296692	0.07185229140863637	0.0702182989077731	0.049917326186405396	0.04852237445121183	0.0591921185015376	0.09714842934255735	0.021707472033786323	0.04000915455849964
441	0.050421866252949456	0.027573235372803897	0.03902701848150242	0.08012512029744187	0.007213397348222577	0.13646317638484773	0.10310537018499394	0.03660211414534308	0.06271611514401546	0.02996839976700127	0.03639003320440423	0.07010080424734424	0.06266391986497924	0.04363768444809545	0.029364843210253837	0.0527777921921355	0.04989496411327247	0.03598957038907898	0.007615219271982828	0.038349355679331516
442	0.06992064904779809	0.0674718545585891	0.021678988199460493	0.020513778534313378	0.024993198188399835	0.04988823570568609	0.05366257386506774	0.06307321978333369	0.08411349155749398	0.028087482902243225	0.017929403602143748	0.05653138846306136	0.10164318111582085	0.011438648565985655	0.08372051801836945	0.059129813639612165	0.039924846246377266	0.07923370148817596	0.021023884466269162	0.04602114205179877
443	0.050279951354500335	0.04675212664765938	0.02639960211444116	0.019455725986093627	0.0270378278957804	0.035220245438729085	0.054701930047375745	0.06764790535016633	0.03078813933167346	0.10407928450228528	0.03966531247842224	0.09334465479758255	0.07605290099888352	0.03937170791799884	0.02960456169849909	0.040273090348009674	0.054087708130647595	0.08523784129648859	0.03336162902221818	0.046637854642544926
444	0.04982708003683021	0.04653748896505246	0.02411312222926501	0.04101873915100116	0.06594137615326902	0.059338180006844654	0.09323855037900326	0.02541887463879933	0.11355032782392502	0.03495973814060006	0.028202234772622552	0.039573107113480936	0.010350411854691762	0.05770726231217706	0.058284274249343446	0.01913903712456375	0.0649338136661388	0.047249888387997284	0.08739913769902616	0.033217355295368026
445	0.012250120697708197	0.36019934359232614	0.03792342596223673	0.026872555557235746	0.03019456943785371	0.016900917092492744	0.01295108690634608	0.01090801273152163	0.04442927552588459	0.007692262899721299	0.10499034526425646	0.011790350626368197	0.0170173545888878	0.058410790521234525	0.03892545339768159	0.03155050333879977	0.03359693548953279	0.028725935474824514	0.08443701053425226	0.030233750360835268
446	0.03455184768841996	0.03698363560116631	0.036695050296508123	0.012570429978330501	0.02679357925040456	0.03884845399125191	0.04426527970584415	0.07151900290556107	0.0475105584687374	0.036111581782408635	0.03128330284387739	0.035232759325865275	0.023322886977747283	0.0683892400194664	0.09026562776980715	0.0805652746573031	0.08868638116956759	0.07273163793032571	0.07206491776600174	0.051608551871405756
447	0.05978466479090383	0.01497479706527011	0.01552665650798058	0.07413748100244451	0.06040137541023848	0.05285616631442938	0.11276350480602217	0.01169311060371247	0.007258263851094053	0.01726972854126711	0.031760715014629584	0.1282508119657029	0.015859686519272186	0.03307413157512856	0.005710148425663513	0.14202260747125894	0.033053710836588326	0.007441841715733924	0.05901636560335741	0.11714423197930196
448	0.04283095245720112	0.020703920358059083	0.10214176043570358	0.060424263399772964	0.05727770760043403	0.008696931024319624	0.15375590003631492	0.023222939176135972	0.027293944113608665	0.031096969132322398	0.07399495262907381	0.08779707015466767	0.007546404983547917	0.07390342801635987	0.02578657365224124	0.08694145219834247	0.0762379667996124	0.009305973572370032	0.014670315863943552	0.01637057439596872
449	0.06405812556203926	0.019363962448386396	0.021794215383776443	0.015318344743649839	0.03179382267161448	0.00848723133928126	0.015750288379716915	0.21890554849931526	0.07917361024295674	0.04130429357489849	0.054494903782886024	0.033915726055304865	0.009763978527728225	0.01721589929645181	0.04138218524616992	0.018723640786754328	0.018496875796195716	0.17777174286463845	0.07255352797335649	0.03973207682487907
450	0.013099407417596394	0.02195442931294375	0.021589019152750022	0.02400728389654295	0.07106555167206921	0.008066999246920717	0.02218499150768373	0.03705844007536019	0.011722375381903972	0.021359020676044324	0.09462375602068022	0.019268239559983677	0.018497031667675686	0.01788804638870795	0.037446101049841994	0.20403699930567468	0.2688193341369802	0.02929580167267655	0.035865891902640445	0.022151279955323316
451	0.057070055212431636	0.022368634277685442	0.02332338726770194	0.03643167567972433	0.05088354042377367	0.3510483979158621	0.024553162696675204	0.05250649118716898	0.04873150380064999	0.03478340255499718	0.02918846589274582	0.017819569193747293	0.03554031022704264	0.02862011269381142	0.02575279362123425	0.06632394637700181	0.024985631952178455	0.01605800410118736	0.030172729190360667	0.023838185734019787
452	0.07256467266253155	0.09391727443723105	0.011884965767914037	0.03589631044687424	0.025238638747195098	0.016668738862569803	0.019314266679035876	0.12211668328782596	0.03644711424995534	0.18356149894206777	0.08939399594328276	0.012007663526402555	0.013382226421540574	0.009497030488362318	0.008553720326628645	0.01566014549042315	0.03117680311369653	0.16422283353590938	0.02952903566404283	0.008966381406510505
453	0.03168071207254804	0.031203707405984955	0.01299461167999076	0.007541222762741253	0.03981306500449905	0.007929492489080602	0.02297084813438582	0.1719233154177467	0.01803080449558922	0.1408688233176146	0.09690327158360311	0.03726877049254126	0.020082008099717077	0.01390631911572758	0.009397739764464985	0.017382708985807814	0.08744202078263358	0.1421398287558374	0.05917768060606841	0.03134304903341781
454	0.034840898385833124	0.01329798765267363	0.020280116924837846	0.014941845885232652	0.04782429358004625	0.014907084566091612	0.028791288685255233	0.18595247557533898	0.04250670384218348	0.33301092133981797	0.07407298531405813	0.012075070128178345	0.009169656050133167	0.033286234921840435	0.01779016576899928	0.026617695941401977	0.010661545578478518	0.02325453172365536	0.02241663809681995	0.03430186003912412
455	0.031021157755432974	0.008798487091717735	0.04860589512660415	0.13674484607158674	0.04906839620094376	0.005996234997437294	0.04233242819333465	0.03780294054337743	0.02073264055395661	0.006028177347003636	0.03595109141578915	0.06373554139562711	0.003628706027484411	0.12539223756144313	0.008874528643387038	0.16638519733717805	0.1144370098356524	0.0510504568388612	0.03665420440596663	0.006759822657215889
456	0.03256589163731173	0.02751200795964118	0.010576035536798466	0.03290124578561867	0.06324324514693759	0.019142804342373695	0.11692079468506494	0.05256309981723435	0.027064690786360347	0.026357771965568894	0.018700243974314655	0.02066524035034545	0.015648416383672467	0.010040360674075339	0.24766174601027624	0.04981540272687868	0.027385148118074555	0.006821764070223506	0.09972912513181689	0.09468496489741228
457	0.009055000500061663	0.019582463555651724	0.3780735401348353	0.05211954452256538	0.017083707750805307	0.05914955193690693	0.01266884361717479	0.02661688387522546	0.013821717412956607	0.037492118653551426	0.04336985596866735	0.06195182839986369	0.0452536997635503	0.025830944506427887	0.009480089264575053	0.05346929905109239	0.05054311657772659	0.040163534845949166	0.02457503150765064	0.01969922815476234
458	0.022281529743590944	0.05772318857968822	0.03783044785015303	0.014440605902712875	0.014151904601004156	0.40186018417042924	0.01524034686636752	0.02071199039626131	0.03215147591130538	0.0190168305007982	0.021622229887058555	0.016056008348377077	0.01897476097980656	0.018076873166469467	0.014145816012639426	0.010787429046723569	0.06790033139746729	0.0902537111904728	0.04388873770392688	0.06288559774474752
459	0.07368866562440103	0.029011977166156867	0.07190156292915063	0.04327972730735442	0.027892569039262696	0.17731356028777606	0.038958302731717104	0.06811524690742031	0.032572208570245946	0.02691708099711733	0.048798121416594224	0.07311341705224197	0.012534746154109098	0.04012727256595228	0.017913448786796248	0.06862866248046738	0.04822614122810149	0.03459218505907865	0.04720416805089238	0.019210935645163858
460	0.04727154471598432	0.017412087039042436	0.08273479424676641	0.02034564456888996	0.045760155609757325	0.07607246605990288	0.06622738133101318	0.034390802067829976	0.05392126006461118	0.025905559991083942	0.028647940575538308	0.051333784686281796	0.0961119106980463	0.04008367103126071	0.030754311098843412	0.06954044588556246	0.08304547865299976	0.04214100530240339	0.0277665696767693	0.06053318669741291
461	0.061250464876521735	0.06435733758448403	0.10219368030073812	0.0995642292316915	0.018555059461211255	0.04134550813251968	0.043944174973526526	0.045350211268817296	0.03943029466174668	0.039317955797279106	0.006073697186031019	0.023761071117732662	0.06653862577907499	0.09452314882357135	0.04302931320645409	0.033729698095045085	0.04548465702138177	0.05694564123451463	0.024610985034914365	0.04999424621274411
462	0.06582332106583803	0.050273598030465314	0.05089837266739745	0.017589720697660113	0.07321271444048778	0.05899402376176244	0.04312504760215069	0.012870546449825982	0.05328366496393056	0.03217848022673146	0.05294103356320936	0.05731624655475181	0.06308647581415391	0.04801038142226894	0.06432866432644435	0.0484060342350764	0.06257740564274038	0.05963062254275889	0.04578931535186946	0.039664330640476655
463	0.06447543745173547	0.0555988873812354	0.044993323237272655	0.03814512508003038	0.062473200073656254	0.048448748526096805	0.03712531417084436	0.03555207799748133	0.1031169195441011	0.03845220016442727	0.007764258284768334	0.08647842301418705	0.046677095515754226	0.08150184406664135	0.04956074880224554	0.05175138546358627	0.032103086353493133	0.03575792684508034	0.04516985709538422	0.034854140931978556
464	0.03350295066710184	0.050838292923013215	0.08187314475119799	0.08384993223603654	0.03158710796472157	0.046044388060410474	0.03194030679741202	0.027631912371816083	0.04520917886773442	0.052621710396016985	0.04993978731687552	0.06658751759758491	0.044790921994740295	0.034396299199744046	0.046793968911307715	0.049259046520061585	0.05576810130586646	0.03351230515026653	0.02870163219984442	0.10515149476824741
465	0.05452918685168555	0.08330464771100334	0.01707353309497382	0.059697442903324814	0.03408797774282032	0.06893974955889753	0.05829094480962166	0.03008780490094594	0.04773851972096509	0.042403854832947216	0.02252253339776664	0.021233993865629946	0.019292513965075864	0.06396231518111076	0.05000111721827397	0.048002692984782415	0.055063021108634494	0.06530969678928746	0.06332323157424115	0.09513522178801201
466	0.03458439009495854	0.024269167899558054	0.03497836413733303	0.2053010392306205	0.03225590456138274	0.04652265419999031	0.14187372634018708	0.025023972553211395	0.025893300943488875	0.018572998793064194	0.07079121621305408	0.01798386622905671	0.01438080786720188	0.10383350040651805	0.01922822620932158	0.05667574099797279	0.03261193204961611	0.022437363681693745	0.06165801216684987	0.011123815424920462
467	0.03210090974867168	0.08774490127592643	0.015472401711835346	0.027275988230561536	0.030430186693647346	0.01767999830515939	0.035211179233576466	0.08662986604460693	0.0069700620986020085	0.05640363084859404	0.07704222613768957	0.009583250555815942	0.02126790345792512	0.04037296243981199	0.026775649303715964	0.023594510891990685	0.1554254554395848	0.07260157057387039	0.12562217105010112	0.051795175958313254
468	0.027254867272247834	0.04216981694610967	0.02002744242175762	0.021895960869282527	0.35247505994679057	0.015649140672381222	0.014292298201753737	0.10306061962210675	0.019849779324431	0.07149151402927384	0.026502882395299382	0.018169265986266957	0.031924784143883986	0.028956855292562166	0.024133182533657937	0.03342474693061056	0.011024225784518654	0.05056593115676526	0.022683296781630172	0.06444832968867022
469	0.025071288508596332	0.04924922785014481	0.016157864516632543	0.04822256024167367	0.1027619218553474	0.0339273466448829	0.029045616596210435	0.04421832002808326	0.061229099243053586	0.015943127261307092	0.03055229725826349	0.02560198451208535	0.01884719999781303	0.013657131966287858	0.3233070008917633	0.014978927342770374	0.01577522347867062	0.0692705131104612	0.03136955137890501	0.03081379731704774
470	0.0667474444993473	0.05098491357315235	0.018784297131831204	0.022418641090667612	0.027164199173666657	0.027191876367489407	0.05816367119524799	0.02137437702417767	0.022830357728757893	0.02660116485611337	0.07140243504078733	0.05088784902096194	0.2798225039912454	0.018719863005892623	0.04476322050667566	0.046171558559227284	0.050582560035901364	0.015328074546218165	0.03677039441769264	0.043290598234946125
471	0.08891378315855072	0.026524629335462013	0.01877059181966508	0.01712593842185236	0.05559057438931786	0.05698820179091274	0.04608317270043505	0.022153444852162057	0.006048896383521516	0.04642667656482889	0.05595542601398096	0.08261904267767035	0.015877301909304406	0.1476293454482896	0.007544078203540364	0.08254530122683595	0.07263099626786143	0.04161010773164844	0.005123620121070478	0.10383887098308976
472	0.02174332117539463	0.014237127548752355	0.02490337849265158	0.06312003742488326	0.017523201428810403	0.4079616744947407	0.04148240868503518	0.011110813122484357	0.06889584249264531	0.007952972324823195	0.028448941301119343	0.040504482119572686	0.021785232089116115	0.020659115439307207	0.035947113845193245	0.03010836433081158	0.010582273084081578	0.009791477300181095	0.07069110432136158	0.05255111897903463
473	0.08127654700226608	0.02847938482248719	0.0193770453880167	0.0731547620543591	0.022609789050060145	0.39790104674750265	0.04402190407504719	0.014887770753134513	0.019215475488971328	0.024012027302573825	0.05012124498834783	0.023428633402870786	0.04749162217562081	0.03046229608587668	0.012422083399323372	0.013691443978170733	0.026456522856520098	0.018423645442592212	0.02080632488773335	0.031760430098525395
474	0.10899106830222943	0.06467681064871379	0.1336363229077452	0.05012481572011051	0.014802607403560186	0.016951215543202152	0.05100856282565801	0.014166550437341979	0.03907094714432146	0.04079747253699489	0.0741771041939528	0.0630112789961706	0.0373171763922604	0.06797683072479441	0.030652316582387703	0.061751485272374576	0.014517821177282906	0.013943166443898189	0.04414517757458037	0.058281269172420457
475	0.08364969028560257	0.005638650167122191	0.01770299655318121	0.014116967217926794	0.02623073877447597	0.007543940471631605	0.009748040707636577	0.15007324078587825	0.00937113059565626	0.19565697295957846	0.132192575945923	0.008746069641592715	0.08517751213963543	0.03544598670555574	0.010068537909364725	0.026492091934352435	0.04344503403393969	0.12361699522716164	0.006299781696449951	0.008783046247334789
476	0.05200503090497925	0.02034042997228102	0.015376464971926785	0.04752518149788307	0.07296085241749506	0.02970152081794701	0.08839947707339949	0.013683406162167967	0.029509395334981793	0.03952331143369829	0.08880344437473718	0.08686371633405843	0.004230662307140501	0.09832809330592532	0.083326031241911	0.057523491061352364	0.05731727276498787	0.04652962578582287	0.030821164554394875	0.03723142768290988
477	0.07077264264464167	0.016616593390909488	0.21685313378288637	0.08993715536623922	0.015055208018794647	0.01542128522053624	0.023617384230207334	0.04416189352162557	0.018146764311205273	0.03204920535453374	0.054367812445148794	0.02769126969457718	0.010982356691716948	0.036716798156296845	0.0065127237397893485	0.1551345111673395	0.08651508293998104	0.0237503719563683	0.027740536327873874	0.02795727103932857
478	0.07433006054717974	0.11150180257177662	0.02576365130721063	0.010858573073927276	0.013180609029863323	0.015578987346241555	0.056676806372946295	0.09817093195321358	0.027533234374558072	0.10225503557819707	0.06481530136246019	0.09078275463386108	0.015225128370124125	0.03617313557264884	0.04750791796708795	0.040253989779804045	0.034160036839219456	0.11246088653316681	0.012641164826282617	0.010129991960230742
479	0.02227508817645555	0.04300955173569005	0.016678561472374398	0.011744128110168096	0.17685628651795912	0.008008989520058364	0.06178672366268826	0.12319950807062757	0.00744314627388102	0.07411788812946751	0.07236238050646225	0.014687208644586912	0.010435003518473993	0.0069956840225083895	0.04553292708441805	0.008287831568699897	0.005982778232291193	0.14371726926225997	0.1283394058992208	0.01853963959170859
480	0.09366048807924776	0.06560611369531738	0.012405395460649914	0.014186805273181322	0.09839375540164315	0.025450089022577543	0.06756752699083758	0.08942682803361943	0.02907940317779102	0.03526209169601302	0.03622598978773038	0.015096650049044482	0.01704097375645417	0.021662132274160275	0.1172975786591116	0.030321420979816292	0.09102877727728768	0.08433353752673187	0.02986029128585282	0.02609415157293236
481	0.10496304665701013	0.04644827983658941	0.010943195184080311	0.01735711278667603	0.049335569640864704	0.034634244251843777	0.06751993090326693	0.060813344652494945	0.02405298865474826	0.03161034931124886	0.05333522308855848	0.0571060011069533	0.06214711487055713	0.07016963101434202	0.011747544893137464	0.04911265228177075	0.05060167086613997	0.09909413111956773	0.006961165208171201	0.0920468036719786
482	0.05387084092589867	0.05353920439357255	0.039751363359667315	0.16228822202205165	0.05520517959200522	0.013642741226778322	0.07783173891888528	0.015248035623216536	0.022693703621182608	0.09559694736853	0.032253318454461846	0.026539189883973434	0.018080740418324977	0.14359479809734033	0.008961895919174847	0.0181614473393888	0.00904426808050477	0.05129719408754853	0.0635544361142884	0.03884473455320593
483	0.04780908822067368	0.014034824680998852	0.02019325166244431	0.013096341448785222	0.08530979105617298	0.016937021908659266	0.019366645424893518	0.06464370287104927	0.06325708987736073	0.19541933928085048	0.017200018283299902	0.028770219573092042	0.010106284641498715	0.036226192121155416	0.016638227652842473	0.033779355240074145	0.07306495533097201	0.06145202804268662	0.07818484130463257	0.1045107813778578
484	0.11547432536805288	0.030188315086703988	0.024581419836680708	0.022929394483087052	0.10440011031484991	0.04784154190586503	0.06221036481477129	0.024303828914139753	0.03354155232365591	0.08705917319733206	0.06843965616451267	0.03718466568766785	0.004342220258517386	0.045195438071199655	0.007102897154490486	0.08914670715777014	0.01582196948641605	0.01570906352604769	0.076890538245267	0.08763681800297245
485	0.0692823301613534	0.0505402972525671	0.0465645683496643	0.04185642825916296	0.038200814458922545	0.040722115676870535	0.04659750160512774	0.03928462133821008	0.05744136400452207	0.0735275346323893	0.052535414853071484	0.060622033170023064	0.047713726114521925	0.022258431490634438	0.07934319251663194	0.05290886606508162	0.03015436273385255	0.04478848698147482	0.035139873241658265	0.07051803709425986
486	0.01826284502682879	0.04047843646514307	0.042666662331661	0.023541746188087086	0.09096691437869082	0.03041161385148172	0.05437141129162763	0.05214697568117228	0.03178993097367571	0.026154396300829684	0.03734315486055633	0.02432983416117326	0.018078849418525108	0.03184845609042414	0.02092224583321997	0.013288011087641993	0.02304572726022233	0.04038313355694859	0.027188635780753635	0.35278101946133683
487	0.02729637192681567	0.02998686336038708	0.02196985465025835	0.03503064988922931	0.030414544289445365	0.012587433163447303	0.020650327595583388	0.03671600584556895	0.3885730458656162	0.024449643348694376	0.033390595545216936	0.05303553464197906	0.05322804484889385	0.0399540647328482	0.06064227804531415	0.009665111589968533	0.04981070057847198	0.016527469073782424	0.03195907847049833	0.02411238253798047
488	0.03516182727304594	0.09855346023085987	0.038908296904018765	0.042897265860985995	0.05430123508675757	0.007958279406072178	0.017422560143655334	0.0652639443355409	0.01912419193806714	0.03561389543507906	0.04623193593371851	0.023723531560306935	0.03440455816927101	0.027238873646998833	0.01083279007390014	0.07226009311287253	0.10331417922352004	0.20466425166020805	0.028118859201954626	0.03400597080316661
489	0.1532302988916088	0.0695814417535006	0.024033879058405195	0.050181921960364986	0.016011200362861605	0.035346453926989	0.016894437396526765	0.09629224478936639	0.02596034954968091	0.020025557554753378	0.028437616421745446	0.017749098490629195	0.03659183546195596	0.019360109268454617	0.03546663873577088	0.024071161809331436	0.056197006404073525	0.23538256075462485	0.021852650687707455	0.017333536721648998
490	0.08374059300194492	0.01668299455182449	0.03362680335862866	0.041809527233266024	0.009434970045151125	0.04189273607079759	0.018883260132287513	0.04860046720021078	0.0754715388007368	0.07065853570769336	0.04652999606805817	0.03636493542210141	0.013122679988539969	0.08010773285078346	0.10873762584987504	0.08814395045011282	0.0567061092785565	0.0655803720841951	0.014675640905496	0.04922953099974027
491	0.06396756956198549	0.1347168252942399	0.02133715082284865	0.012237122541382697	0.05290622553071166	0.0042432533617406815	0.02941644505334009	0.10176437974114091	0.005907523939889645	0.11919498883457379	0.09388143878631613	0.042384982525459074	0.009639100974144213	0.027377865294245754	0.0028131863630294768	0.024051969585345202	0.08235852214693726	0.099772788014762	0.010136249673650717	0.06189241195425666
492	0.03795588110282439	0.03776405111359337	0.09325659507077251	0.05775994629050434	0.07342957268592182	0.031128950289316323	0.02331714217000029	0.05977707279715165	0.08744520605769024	0.05130351327253759	0.0261588389397027	0.01772149136288009	0.008834082630408923	0.052852106347990306	0.04695172548690606	0.08544239061512182	0.062970058606602	0.0537517869332648	0.04392774718812836	0.048251841038682415
493	0.1406602231653987	0.08339417979361445	0.015570437738933919	0.008798155150430885	0.044350651520644144	0.08147396905380137	0.02152476537154429	0.023141722836089337	0.012904344702926562	0.10476247434682627	0.09993778539600966	0.00972917056078245	0.14660196137551776	0.06864195287570769	0.014737001875816148	0.04302345512972115	0.02648968036036537	0.022479765990999753	0.022079292042466305	0.009699010712403743
494	0.00816400733446169	0.0874478801923972	0.011292572473797696	0.011509094350657795	0.011737654837606325	0.007801587817604584	0.01782647331427911	0.3804224774140006	0.03483588504291949	0.14279895219786573	0.03295921284879922	0.007274852088557216	0.027417731289625658	0.025075443112000686	0.014191288546593881	0.006460704102001322	0.04438743956617492	0.09531014173319448	0.020524509965622117	0.012562091771840322
495	0.1289457080313315	0.08099021352755648	0.010454044569858599	0.022980177463379572	0.010757640321688801	0.19057676798957382	0.025940335251590865	0.022890210932785534	0.053052178352254224	0.04560748670389014	0.06273686140144345	0.09680729011722183	0.011868025361568713	0.051301590438465015	0.014505566867389524	0.08046423643049565	0.033124332338485524	0.01548678385409191	0.014253363747345373	0.027257186299583486
496	0.04381860144421224	0.029143753844866536	0.005617506902431139	0.012918114087434018	0.04337816211445842	0.0029619554165579236	0.01589611197447549	0.17141324277378497	0.015165248925723117	0.14117701601744442	0.13929952968345014	0.008198412350054989	0.016050202834113705	0.027957146004370468	0.002745882348065364	0.003181533350267847	0.08614535789301823	0.1479879214211104	0.054864062881302605	0.032080237732858015
497	0.29749159866616953	0.0647969306936669	0.024232345041022597	0.032299410610949146	0.014284402298882426	0.04674558640870728	0.03950606495638114	0.012361549844381701	0.0734779512233153	0.03259133716864553	0.04162147446631324	0.016416942010201517	0.03479716736119451	0.025949229250303234	0.0176831525731353	0.020516153922160423	0.019205126053409807	0.11736299151393419	0.029636716343256	0.03902386959397023
498	0.009043508457478273	0.05084412102101503	0.012869346132528369	0.01742732249734439	0.05971483049203407	0.013887760775848468	0.024149817825430322	0.03590134612777206	0.04266891442068108	0.02854667462625795	0.025617390443653052	0.09286936890620448	0.3712053836736678	0.03884619579434126	0.014005733368348478	0.08182593972508956	0.025025579389771662	0.022730956820385333	0.013726240950852718	0.019093568551295605
499	0.07589324809938802	0.03348994856015256	0.018957564809739674	0.06753392682455059	0.012490076768585564	0.05784261089729066	0.08577115586330443	0.034201766569282824	0.07656762154671955	0.01375719594135784	0.03681885902003629	0.03391768509690051	0.012376749105964336	0.018979426236608997	0.021909943459301112	0.16148752505130648	0.19806954928809087	0.008617471039703044	0.019914260780546308	0.011403415041170286
500	0.013909970688046886	0.06855405261062221	0.031042914371457273	0.059825720592441914	0.029190015517308352	0.06678457468672498	0.04980434789902345	0.0244964926101069	0.047226132447281015	0.03279713263135169	0.024105884332594894	0.15859837393528564	0.07001529559402059	0.0651389717913117	0.09952631397937663	0.01787898262300003	0.04746082318112294	0.05386175304279534	0.011704786928640066	0.028077460537487452
501	0.22924100497652422	0.055094428218754266	0.01886700230102806	0.025040516519562715	0.026414385547012587	0.035159371716351716	0.04478976956528198	0.036204432486060215	0.05885461313280137	0.031669739551490265	0.035878968460276994	0.025341259432847242	0.006432396380991114	0.047101538480902524	0.023966158058371826	0.14579577521073372	0.0560828865880701	0.018461727238447488	0.028838977651497164	0.05076504848299443
502	0.018260587485635596	0.01867145702677511	0.01245044846545431	0.08204393702945485	0.005106540421578954	0.011219869805323086	0.08277945298175851	0.046874146649938046	0.09507605188530074	0.06689294670685486	0.06879496585748683	0.030815406070604047	0.004110900329930935	0.14884495044739884	0.12025808671287552	0.026122981007271517	0.04807878804061236	0.038915498530959984	0.04276785636848042	0.031915128176305485
503	0.03352052790463731	0.021992692577681022	0.02214949773341858	0.03650474548528903	0.016550504251252738	0.027556592744691678	0.026869422333296974	0.06308793963514643	0.044696415323756754	0.01581037970954376	0.06150794550386435	0.01801564380453528	0.03936662761272342	0.02092081030367596	0.4301140940721908	0.041122675693862576	0.018885487914115498	0.025488386380114057	0.016422542233514522	0.01941706878268928
504	0.05700399921956006	0.13034305109574715	0.015641317309622	0.005019561259281954	0.0638548604298146	0.008849736396567488	0.04328819999393936	0.04655279607222886	0.01823260186651235	0.04681105857397099	0.03254652160811956	0.03909193219388475	0.07724170596362807	0.05399553215719792	0.09871872504704479	0.015314736207246736	0.020990004413674785	0.044479652310587446	0.060798048523765615	0.12122595935760547
505	0.042431595733403354	0.07861109678124553	0.01839864010225722	0.014884191583789069	0.04130378290426565	0.04511570784277455	0.04305459183100312	0.02576887353679306	0.01262566894092418	0.053092437717061486	0.03667581107370542	0.05648947188175279	0.04832592881267196	0.05332730124075525	0.013719619004472498	0.09217635273426146	0.11381688015352963	0.14802777692892918	0.01595055418471954	0.04620371701168507
506	0.028190707049677678	0.022721463230081746	0.021862132834787745	0.023745438713005138	0.016114706620921383	0.029595221362159283	0.02145990639309898	0.19897272746548966	0.012334380276247631	0.04574835960164023	0.03274467282068687	0.012677217756843094	0.033947572206915536	0.06323196050861923	0.010822961674415165	0.02920859184620848	0.07182518942991299	0.21244826886440588	0.08352701929712109	0.028821502047762307
507	0.0611054861374995	0.008485620275909687	0.049612102254600735	0.05681423426331087	0.01997527396180147	0.04407693459626821	0.08547130143167879	0.03176851161363695	0.05513510637221918	0.031144726690830897	0.07111923303597568	0.04435180799099212	0.026003762710230808	0.07176821892126882	0.057527909643195485	0.07260499983474128	0.06479893776298659	0.05793139910435959	0.061258647076121324	0.029045786322372032
508	0.03313339932497363	0.014004329005505611	0.015855524770564067	0.048630439802275834	0.028030333330031368	0.07367839467453507	0.018687645478175044	0.03751449189745398	0.0527032071286903	0.051814649362548745	0.038934822525988046	0.05477037269918689	0.027509634794800945	0.034809993332516	0.16378759313560004	0.04140922989432953	0.06133982704303612	0.05389193220306307	0.11183356502712936	0.03766061456959632
509	0.07093876743082764	0.007758483489653805	0.06918422301908375	0.0681611947065924	0.024596284570670514	0.05069222405098777	0.05665904336501145	0.03547108113614018	0.03488143734934823	0.043871449905327195	0.05143358711233174	0.03559119699737996	0.06783607818164658	0.09750383234342817	0.03744323154097313	0.06987328793001978	0.049035215193924966	0.049601132541897415	0.04439810423881563	0.03507014489593974
510	0.06970017231915565	0.01250602431251424	0.028290065545235967	0.06978658952279497	0.04539329520004506	0.04065402579782004	0.08885426965316039	0.03660602987918238	0.08516447059406577	0.05604655504660052	0.04571871403313727	0.031476827783774176	0.09141560154129492	0.04330939065653807	0.04041941929141945	0.06027630971872088	0.06522824843915653	0.0621256138622488	0.008200585092904486	0.01882779171023039
511	0.012170321227260547	0.04197438603806203	0.010576521246855161	0.013603730065903503	0.04882260994186546	0.04177822304679969	0.1288626439586324	0.015253935403891503	0.041376105580521995	0.057180438061146574	0.01610874272692245	0.03646745681665051	0.0166572958053389	0.010214346164759764	0.29094837765002657	0.020152683115044943	0.011071078225596146	0.00474391494944494	0.013154486322456665	0.16888270365282018
512	0.13260046191945024	0.0035943673346632067	0.06659569038132208	0.07369687061452677	0.042838451029395284	0.0720550399077123	0.055899959186534114	0.015268948000707692	0.007235315717430187	0.034407122542795494	0.04014756941687322	0.0907599025973471	0.0037116323817845006	0.04100071532808342	0.004797796100407531	0.027492337613238424	0.06552793200193215	0.07569271933303617	0.07704251187491926	0.06963465671784089
513	0.095418391417177	0.03316580968608243	0.014783248033943078	0.004747788369493399	0.05658280330106194	0.11211416649721245	0.029165462127580928	0.04311013936836721	0.01175122643895354	0.03445466418808727	0.05477413449895031	0.0175758209351103	0.1334974166734416	0.00871241567347019	0.004306117927423908	0.07313542485312374	0.07649418008024864	0.09014957545070136	0.05717367732879445	0.048887537150776254
514	0.05821208711810649	0.025743390313621647	0.028348697274620697	0.02413393191486361	0.03907805476545542	0.05423763397836536	0.07814661188265908	0.020451465751270756	0.026023927744753417	0.07623359136576778	0.04541680256250719	0.05814545936255988	0.06211144960410955	0.11164643677641722	0.025511232574962517	0.07310108189682951	0.05717033195773503	0.07371747306484651	0.0395604928642276	0.023009847226320695
515	0.0703695927442676	0.009674764042441723	0.021870421470051974	0.013337345073520265	0.1080242433476399	0.061915344870078	0.05449822504035543	0.06479299687299234	0.005363185645206187	0.09230854271501256	0.0503307622657764	0.004882816467636581	0.05698624257827431	0.027233950410333274	0.0060247242386551715	0.07181792398814887	0.06873931519036411	0.03385875023858834	0.03324786067441759	0.14472299212623937
516	0.08467561223607818	0.04100971726163872	0.030749099205124066	0.06672969760076082	0.02888757990908239	0.08886822425930492	0.06543902596796614	0.07869179293820439	0.015969407345189115	0.043770611841953744	0.10050131517074948	0.07655163356316433	0.04288677379385557	0.06406776487294003	0.009700083294515431	0.019578576284141603	0.025911975695022686	0.06566018727283555	0.02764773104964586	0.02270319043782698
517	0.3200621040808206	0.008920362821157858	0.023326659581158135	0.06035276708541669	0.023744980513030478	0.056363786454199045	0.010461806184771192	0.04757787850349347	0.02721541675762503	0.020526652876861465	0.03976370887197827	0.014684281923139133	0.04564369457217698	0.07566908607858526	0.01590564771817418	0.01169618593018043	0.05002011389955776	0.07051335628863006	0.050591320191026114	0.026960189668017796
518	0.0979391285779442	0.020382279650150013	0.005200992678235447	0.005586518649419728	0.07568392775673258	0.16296528528913756	0.063854328293862	0.027700139332493056	0.009091322529462974	0.0505411015822227	0.0709002389643988	0.016145620954054855	0.011372361962528083	0.007927125255138086	0.0029174223669289944	0.04053916842606453	0.15632526244574235	0.094981867112687	0.06112562296867252	0.01882028520412455
519	0.11530077339600597	0.004432921509114475	0.011751235160641756	0.008980952959291714	0.12995883693454074	0.021089512924450354	0.0079834696346055	0.0914973083987512	0.007608534649575073	0.053539794655109677	0.13559843013481399	0.026671890044567527	0.004229341534943238	0.0067118439166979965	0.0023277929187392105	0.03999154707151915	0.11371646368993943	0.10018436814355391	0.026033362004957608	0.09239162031818147
520	0.022090162930596607	0.014470205103889055	0.00874298954704482	0.010069436619757408	0.07875411407953943	0.0075553713780469635	0.06979046352477353	0.021403930873442716	0.015073234709579685	0.30480579594180734	0.014654689500188533	0.03427538357966631	0.028610627871784255	0.056912343318416526	0.012842211741364542	0.05602603067245583	0.10557937315717236	0.04278918867447635	0.027777203942436036	0.06777724283356164
521	0.046594422756954065	0.024882775164388117	0.009583916314471126	0.029015234163231422	0.013529686184241257	0.2437206036636031	0.01505878851678282	0.025018437722372357	0.012084054883111666	0.022857545361373664	0.0992865904477429	0.0181041343470157	0.011968615176086578	0.030152419606616514	0.0537511957147414	0.08600296839203456	0.04445637265259125	0.08359172629241202	0.1038340813722423	0.02650643126798717
522	0.04242032223365635	0.08022875826442472	0.03547426681945789	0.014249297925217579	0.3676007914366285	0.010661610145810746	0.01072178806428287	0.02121413727097144	0.022696699940668787	0.018262949837497378	0.07820526941759252	0.017217310669008695	0.018387775693450993	0.024469114874525508	0.023315395135061402	0.047966119342791984	0.0246683364531563	0.07424543352472257	0.02613054176271699	0.04186408118835679
523	0.012025880075836534	0.10034741323137515	0.03548119283108041	0.023357566572424552	0.02319722586741788	0.0181040555481082	0.03395025913085024	0.05741236964992504	0.020188739355580503	0.2980239447165197	0.035390099987014	0.04618932549022112	0.025201634254681807	0.03244512997807236	0.007438406509755692	0.020777827340052103	0.025077376096667627	0.11144694790830467	0.02616028097955093	0.04778432447656152
524	0.06509419403310276	0.015131588941679229	0.026123282909481845	0.011065077175663521	0.03942325480689767	0.07616849438783516	0.09022130197279853	0.07045581644075496	0.007770604576634611	0.01563359187007808	0.10374988993937309	0.0969705901846931	0.0037411949405146572	0.08406793885013769	0.012703820423609073	0.07634827687957109	0.0685710407825248	0.03402984195385288	0.04729716133241871	0.05543303759837855
525	0.24285649777296547	0.028196278127771392	0.010991677770664024	0.035828392236136423	0.02500113801118521	0.057796722369855114	0.008526400932690557	0.039978730055937044	0.020019491730503183	0.03336383119658379	0.05620224442241712	0.029901157282470406	0.024796695474119248	0.011961305926551676	0.004444531409877385	0.1260554906155923	0.19901211130111252	0.01626321586216178	0.016850542732206417	0.011953544769198937
526	0.3023834192231667	0.030752678658508035	0.012078087793470341	0.08453046196029446	0.018609205338951808	0.08669591684902206	0.014306655368381	0.02593114756143032	0.03577831502667155	0.009327642060282807	0.0459624513000818	0.038575317404803286	0.017318423216188143	0.017264815887457804	0.014696468521058988	0.07079957957744887	0.04549898336735812	0.05269661935401184	0.056583560501241296	0.02021025103017079
527	0.19386129848483769	0.0136960147820022	0.008294151670340887	0.056954127302868744	0.029807719065337437	0.2019994039425889	0.01291314906530379	0.06954767162251205	0.007901476400079618	0.011585221847722323	0.06536974584449079	0.039770557158026756	0.005400081073053781	0.013860938035427376	0.037041304738600726	0.12758219455325587	0.010642486684484254	0.03388825921898104	0.022969951351410303	0.03691424715867555
528	0.024381268646278927	0.06105697861389564	0.015595054652656905	0.007062971645718868	0.02926737030614009	0.07260904953098372	0.07360077210865411	0.05794739524980984	0.012287842371013383	0.08665000230165161	0.012530101153203629	0.03469056940971693	0.02998935439400877	0.057810240134746366	0.010178743128696047	0.24161518819851727	0.024937552584259386	0.02589161528772655	0.05972839180088638	0.062169538481435596
529	0.07264251153539814	0.01246932488580677	0.009242983631833476	0.014141196872054878	0.042068513827556504	0.013779568014909854	0.01459755177784671	0.01983710587224701	0.018508121050267508	0.016148442838063527	0.0816884972612463	0.06818602626364201	0.008375252789899685	0.028756305361926394	0.008222305929266451	0.027607374844311992	0.4657098224385233	0.03622770641064941	0.0290539417879653	0.012737446606584782
530	0.05605507263588186	0.01832133008569533	0.020914563560193108	0.018583073461034993	0.016758657929867093	0.007573247791981239	0.0260751352853244	0.058042222850311506	0.008962057609254044	0.08720361183168493	0.4797534064244277	0.014574372969864458	0.01170810463191051	0.018928145509968616	0.033631298327230795	0.006877669148465772	0.012782922366016665	0.04184941099624429	0.04606380871810071	0.01534188786654201
531	0.06161529633584443	0.05100133712900837	0.04530977113544088	0.015007756972682884	0.04296057569823425	0.366626829268901	0.031643984177685706	0.030444003308253878	0.023238711501445325	0.021853085855606278	0.042430522948733757	0.016148799538429858	0.03990744263580032	0.049987138712123215	0.011002996365341208	0.030090249768777163	0.03580137311096491	0.03905956181524478	0.021974277726941625	0.02389628599454013
532	0.29135164972978117	0.042488217611007115	0.019314236731701878	0.04989250640132402	0.04497643541359993	0.03939803616806295	0.02745774957402839	0.11096092669211743	0.023993527062185573	0.029148073746347876	0.03994990177629843	0.022919721049274783	0.020863362574499167	0.0219313126237813	0.009154843418285187	0.04337649674934831	0.0362350641818854	0.08638651690529617	0.020790420692307025	0.019411000898867825
533	0.336465365090609	0.02436186929574578	0.028837211634039035	0.03893979338268808	0.03835005649647154	0.07634452407699852	0.03241750711402496	0.026329326974303253	0.01751366941358745	0.012377599085580896	0.019852220716799134	0.02718478930233648	0.00801839623598864	0.023143433604554946	0.0052794689272772305	0.03505536129304488	0.12198959139097405	0.05858780296385917	0.030572517420029782	0.03837949558108723
534	0.16273290827944553	0.16766724004212538	0.004512710945171075	0.005582336522739719	0.016390961667544952	0.08135140060147532	0.01899530894207394	0.033033350318048306	0.011293818402356322	0.057510347385504305	0.07936375308860735	0.01549183255067755	0.017664689974260885	0.021263209220866202	0.004518772608858433	0.1396848272404868	0.12919124532969758	0.01488458177251247	0.012312416867476727	0.006554288240071117
535	0.04068207474835773	0.0313501641466088	0.0410414267265836	0.02647543332673569	0.11500649146695628	0.007831639535959008	0.04641612097126424	0.07135904132726525	0.05190456217625538	0.0651318630632481	0.12403934392346382	0.00841133102248882	0.00987266912474143	0.029474989910228056	0.006733381243749329	0.027542258058223745	0.08093695838647477	0.04191093438690671	0.095850078277295	0.07802923817719429
536	0.05155506685735187	0.018271241422028066	0.021006550162450528	0.07225539416507885	0.04793540297793209	0.008505387962706775	0.032012186274709094	0.040339104181458064	0.03891009544619948	0.08060573854264824	0.129546986852158	0.05095422958665279	0.013913740537439023	0.03957741310562664	0.009498385199750319	0.07052547414511041	0.17986802168533458	0.03457705428733943	0.020190014485566222	0.0399525121224595
537	0.013029719320671717	0.05322874946667751	0.017339351091081708	0.013515401037737348	0.02908087286065297	0.007982939734479702	0.015204842073605689	0.016739545569823464	0.01870848370549053	0.417768716670589	0.05672403764814725	0.018844044786910485	0.03573940694031561	0.10898941531473952	0.028400296738441976	0.015228142776576118	0.02085368392236292	0.06977189948581936	0.01941784601263451	0.023432604843242597
538	0.07340783913769751	0.04924017201656016	0.02390230298116848	0.02258797619073193	0.031617866133533866	0.012102600926526869	0.08060542382100998	0.018831666949688717	0.032774380482505784	0.014107354885082305	0.06113251803852239	0.019075418692200512	0.021085555615163218	0.03889395085865604	0.022348855090848208	0.030688098888989806	0.32323432959542425	0.027791084468057545	0.06505667356611425	0.03151593166151823
539	0.17639063854098216	0.022624485694497824	0.03370440021241107	0.04889331415664098	0.022796680042197214	0.04369387997742252	0.053073016448792545	0.026743787494268936	0.01961103224834005	0.0342395734739206	0.031675575364065456	0.040217704414290754	0.05387048030295349	0.023668926329341932	0.00927933565486119	0.021109714723492448	0.019825766004929326	0.2642431162549821	0.025721455202453933	0.02861711745915553
540	0.01597085649674018	0.04108597017984062	0.037831849034769424	0.02956938280574024	0.03678924503714725	0.008561809418809832	0.049746629678642545	0.038883731629370234	0.03384056660353502	0.19308034695177684	0.04293648859987024	0.04609571877992642	0.018916137476574894	0.2560320650138077	0.029184693415377858	0.01278611702217425	0.013709952649904347	0.025014357804071085	0.02717576044725039	0.042788320954670604
541	0.26471641716102706	0.04614145520076883	0.08208879934246065	0.025670476957948194	0.026495642914082566	0.008358235186672237	0.031503022043992655	0.05204954440838552	0.0428183159917681	0.041773761278473376	0.047294134409141965	0.011261585018799904	0.026647443241099317	0.02493671263192204	0.009159724566479089	0.02805608913401702	0.05577882208631902	0.13038445304363636	0.027278245930296565	0.017587119452709483
542	0.04023677158848063	0.023726638426606134	0.06847379609078014	0.0176860233226726	0.012081048276829027	0.1335285967238684	0.01173088206302491	0.08820439425353306	0.014656313626364374	0.015587124063173231	0.072793688921766	0.04231724791843145	0.005788686433413686	0.027333863028259867	0.2084529111895911	0.11003314051601705	0.0262439516491325	0.025235112953653736	0.035870787141081766	0.0200190218133203
543	0.03317957075326651	0.05303260775561972	0.06770676953671419	0.0274607577171523	0.0657109704981637	0.030951686659371716	0.032936076599090106	0.0103001681503211	0.05563012133773491	0.0742316130416	0.09034414342174417	0.05823721159390822	0.050346346326420675	0.06123925899584178	0.0393087019645896	0.07904230739266976	0.03517423339345594	0.03243237804506038	0.07362239356215039	0.029112683255124817
544	0.04123364541452408	0.020938468249993104	0.04945937837577378	0.022754300716276227	0.05449567656493961	0.057838978998680776	0.03105210778244011	0.04951429456029074	0.06189793833199465	0.11715621974960645	0.058129983047588624	0.051819674449497394	0.039964041171170736	0.048204398869648085	0.024681794434877453	0.045084935744022704	0.058212109994042194	0.047628421947196395	0.04203063679348645	0.07790299480395045
545	0.08143827964248868	0.044598284539864516	0.027357133683801743	0.03479982568716763	0.052430044780509534	0.03209432301608391	0.10579398665904052	0.02621922934680327	0.025507743740356404	0.13512142348506337	0.07620460051958042	0.03354274342000077	0.006054437678534665	0.08959338628049868	0.02093033025154165	0.035991211650770356	0.01170120688462794	0.0465903690800401	0.05891070951197395	0.055120730141251906
546	0.043861585963690226	0.08211061814232999	0.021604565711055703	0.009650519722818893	0.04421001247611795	0.025887269301226284	0.07323451271127984	0.09836495535411906	0.01305929458400565	0.07292032818303358	0.09496890810258289	0.025842030533411536	0.06666611264204887	0.010242659685822633	0.003348537349499699	0.21265186705523384	0.016650219210426694	0.03565997214930951	0.016497546335943105	0.032568484786044065
547	0.015328103467697144	0.03803425946391268	0.0488817656352212	0.05158115155778212	0.01973610829981589	0.3795138422084704	0.01983037275148029	0.03806807823986534	0.037962659744265596	0.012661858221877716	0.051637461934040826	0.02078657912255008	0.01920451987915351	0.021775854808744076	0.024665284372405723	0.028934795903145506	0.01774117150358122	0.08384915306008185	0.02643093510082408	0.04337604472508483
548	0.08294469034857337	0.06709284969306045	0.04893490829765474	0.01489931747553556	0.0492929544430206	0.010082180471992832	0.06217442470157	0.05866965273785211	0.046694019828165914	0.039425403798093464	0.12416120748606456	0.02367084091390735	0.009295134506377138	0.09112591415819803	0.003404288604808113	0.025903517119399703	0.05142423770956716	0.055747110529449334	0.1068814046785071	0.0281759424982025
549	0.07574450834033923	0.04166149723504011	0.03068464015197077	0.15171211328718448	0.025735633146163887	0.0332643289981804	0.038358857437312946	0.01674663676153103	0.027081532498095858	0.04849543651664732	0.0468392115599195	0.04417446112076209	0.01934001244562923	0.04369579268274524	0.03924896532453519	0.03727246754187225	0.04014709514044483	0.1501098252488476	0.04832068004954535	0.04136630451323263
550	0.020491436162627216	0.08503997652782858	0.06177778890824093	0.022123865233082334	0.10902407509000134	0.008784540639470479	0.06595613165905258	0.026007680575279676	0.04960649059968922	0.05452494353346806	0.04262595474161698	0.0315525946405743	0.006294098037047176	0.08218737017231646	0.024285834229507388	0.05955928432087151	0.04511409424606228	0.01123677870731415	0.09233940779264414	0.10146765418330525
551	0.02840029938574975	0.006362885656113124	0.024727004215548024	0.08869546990558683	0.03525423998543977	0.024411557696888957	0.07463605307253675	0.02210704625996432	0.04801691214662007	0.03106384413419627	0.05455585634564051	0.01562764114585259	0.00792725135236701	0.1040464814042861	0.032775170296817834	0.06989920327857782	0.11212743458481407	0.019870339077989418	0.15283337788018772	0.046661932174823076
552	0.020860167578509614	0.015172460581111527	0.032557110792503854	0.007855010842156753	0.09648289944168836	0.023812667205524416	0.1366323112381358	0.05843412212878164	0.03543093914345765	0.034594654779788514	0.044790001953031046	0.02972790426527573	0.020444186382648617	0.11972263375876956	0.11692367009221295	0.04429029195406878	0.07257728007133367	0.022932426058971497	0.03387574934705934	0.03288351238497066
553	0.05383353728167522	0.06024199616607341	0.04557750634105956	0.062039776156545996	0.07139780408439445	0.04953725915268962	0.01986743889245069	0.08798360945662305	0.0535597164444973	0.04414469932073288	0.04943526209147075	0.048701566025263036	0.01295862333762851	0.03245209046317561	0.01465678603661355	0.04357413225455078	0.06489004003512536	0.08349112815215243	0.05465401485832219	0.04700301344895561
554	0.033936863780275515	0.032503601716867954	0.046227800311521815	0.025178245734477883	0.01721043179045253	0.08061084805005983	0.0746023926091147	0.14161396216963665	0.012260806839083939	0.011104309926707696	0.069981596929301	0.039081261706252056	0.04682951839076593	0.050086776838823406	0.0504523504759727	0.05922072147798485	0.08604670187639217	0.048815289218284166	0.03273635222248154	0.04150016793554365
555	0.011771028005362316	0.019281343034444166	0.023537578707821798	0.019599611366661582	0.048587092411410626	0.009601536640529746	0.012790718478885339	0.04813727931325328	0.025386313503494125	0.411447885008843	0.053155690383702006	0.024722087561109392	0.013486935717198981	0.02346079861959163	0.009037771123103147	0.018136591129682834	0.015651665858947974	0.17328236322313037	0.02372483985989096	0.01520087005293667
556	0.03015653113681145	0.050018500847748726	0.009974317820690018	0.010965695648211357	0.08758966840120745	0.0035758754537343817	0.16846507723911394	0.0354605117821275	0.04223683850652445	0.2352637078795812	0.022834481315094347	0.01565372371113624	0.012409315011574598	0.07970073257690836	0.09108625401544004	0.008357354917512794	0.006715815776588408	0.024872319871129173	0.03908776982544205	0.02557550826342352
557	0.04270709036185957	0.022583701787225387	0.005510158166217655	0.030590332231515062	0.015110972236118835	0.012839037523806798	0.06382694732010517	0.06071057422223376	0.04543489771347214	0.09889874552422198	0.08979696717583824	0.11818313055269503	0.007651424570232172	0.027103022232220973	0.08192877672661208	0.10716605154826668	0.055920039639065694	0.06017207952176558	0.016073363158998457	0.03779268778752875
558	0.16728385930543377	0.06738725510392035	0.04215482317080818	0.014660435012783279	0.019234724366074808	0.016489131876071025	0.030854013016026853	0.032459785716938125	0.028557371733656016	0.008875385731526193	0.12651041390996698	0.023845183894404466	0.053868801506663545	0.023907631578518582	0.008044500137137383	0.04120727573823955	0.10079822079082155	0.055288424461815214	0.061915737417810916	0.07665702553138322
559	0.007658075585139074	0.07802352782826724	0.022189083897348007	0.03247495029963493	0.057386174225892955	0.01893821730955383	0.024886868617043718	0.11449742949347473	0.02986742530682093	0.12138480446934789	0.19400552091935294	0.0057509001473190395	0.023573154449348606	0.023145040836364858	0.005578082905309252	0.014966266946673494	0.01117240898204028	0.13771950027811428	0.03504479242965826	0.0417377750732957
560	0.025260143468363822	0.14586839092739995	0.06764398402979056	0.18833163722929888	0.012412113538330409	0.03762251181041225	0.02940218216031535	0.06727567509495787	0.050334625762433645	0.03296868888986946	0.04702995199748351	0.019822127188149262	0.006415456346353342	0.043642585501567285	0.052800900816806634	0.05573496080985541	0.006668099384516037	0.03568313975666068	0.006900337001353252	0.06818248828608243
561	0.09836429169379318	0.05250082178038176	0.01580386430047775	0.007526914085166959	0.07629689738122018	0.005973995595412134	0.12145626014242211	0.07926612646007125	0.04546765718038065	0.07552291039163007	0.05123169611402242	0.04413956370854348	0.008489732356057562	0.03306473657021826	0.021377984605299844	0.08335908378393654	0.0296777113104043	0.012028701703449331	0.06343686264428026	0.07501418819283198
562	0.04124212175389697	0.025587516031762934	0.015230654162018855	0.01507785683028848	0.11352525050725988	0.004767945322313334	0.09666063786566038	0.012110552861802232	0.06579926722503508	0.031873596560429596	0.022801352006409148	0.04473006791250743	0.012619932486329423	0.22896951388426137	0.012207120682414885	0.055888746181990405	0.01932648065707951	0.008701199593927553	0.04548424462657674	0.12739594284803585
563	0.05166556442316952	0.023414417013346355	0.042675896271946616	0.011344963988229716	0.04442080446278271	0.06323164859240997	0.16075036610943258	0.021236494476941283	0.013127802768615325	0.030037126978036604	0.030881649859009354	0.008510559534424122	0.009055984476410482	0.16332747931457156	0.03256061694688659	0.06304919259606503	0.06523310038803343	0.06083151453002234	0.059335987551317894	0.04530882971834848
564	0.03469202203029939	0.03509840801841315	0.04687732081150855	0.12850326757660627	0.04212051837592787	0.055767833307118236	0.035168172809198324	0.014142852499214873	0.017564017094367716	0.02895302613518592	0.04317111030888218	0.053561834090578644	0.00973947215978481	0.08186937243684657	0.06357487824942792	0.07380529719833903	0.10042694213582569	0.06604732480869727	0.035258534471792856	0.03365779548198473
565	0.0980061644829408	0.004776199180217438	0.011674645318554607	0.012530237150452622	0.01945288566235202	0.006336909909568547	0.00915906673723465	0.006627757197169786	0.08863998711981805	0.20316539176657883	0.04885099942418215	0.04371724157491433	0.009067285040441535	0.12700450098869018	0.016043036453520187	0.03231538686038916	0.11201649105648294	0.07157617079443859	0.038721049587228724	0.0403185936948249
566	0.022385215608403744	0.017105165983413658	0.02529089920826666	0.024513577415373192	0.06277502503110383	0.014651822184353562	0.05127455382834618	0.01573986141940132	0.0321833306374849	0.4999872742654297	0.047114057340667544	0.01700128620782458	0.011283487563139438	0.019909718760913065	0.014310847637639498	0.030571067491351845	0.014159777844281561	0.014855739130490875	0.050885000111288936	0.014002292330825866
567	0.07727568845786267	0.02854364856987973	0.05905690365229783	0.030362218038522838	0.016162871251344118	0.18733959837960337	0.01408376579802681	0.01494695215048028	0.16429891206610484	0.011096554782272415	0.011547476834852738	0.012634803829460717	0.008044857469409614	0.05743843459287899	0.10179673760439438	0.06683396131895056	0.0993117122268465	0.005025953265177231	0.020189672544438736	0.014009277167195654
568	0.13535650109075	0.008010042496079051	0.011260356012682257	0.020073269206414897	0.03347333174002579	0.02673687022888602	0.01870781728282957	0.054173370682806296	0.01826994285147141	0.2773314645333137	0.013603292201963523	0.059487322433652595	0.01083972027612746	0.010675609302668395	0.02884197774665907	0.048517241901444824	0.08346567802714812	0.06348702279016039	0.016326805631548973	0.06136236356336767
569	0.04914740915884254	0.06493118041694076	0.032837909937811535	0.0550036776492279	0.024130017743241014	0.11233990258157468	0.04760630366123053	0.0321572754056493	0.019582569816075552	0.009953556693780924	0.027551104570824988	0.05808471488786497	0.004871126773791112	0.045363482892697815	0.02744971056928681	0.1814329146006016	0.14684772645651398	0.012275185839742754	0.00880276109899672	0.0396314692453045
570	0.11820758339030239	0.012173665271805268	0.023600278739714202	0.011280130327947531	0.08678522411568398	0.004912759716006362	0.04723854025841981	0.021323997825285178	0.04290558217356631	0.056588661149615554	0.04640421977711582	0.03035018580597564	0.03766188672201621	0.04767200987040306	0.00952218578672015	0.10004423243018762	0.06546674328275133	0.17230391580456525	0.04789943603147061	0.017658761520447683
571	0.023585375183014592	0.06671027844356807	0.02689060947938546	0.03929946882156517	0.018917965516166292	0.030646030551271672	0.03999067681964096	0.012522180862673725	0.013203737046351978	0.023831647403589524	0.026958723156321945	0.019470161319604325	0.012386538195579217	0.020012338797218105	0.019533664240035734	0.031044359337351227	0.022701281672433928	0.010634366861680747	0.5192936623723885	0.022366933920158736
572	0.04374771925527493	0.060329910009649663	0.037197102023256184	0.029346501696989435	0.03888590520608911	0.3914246266566776	0.01616366011063057	0.01406949709471511	0.03188202857830862	0.05435907438117776	0.041397834612050245	0.05827628852436632	0.017565195922966046	0.03142788850622106	0.027945559742213806	0.028115450043527484	0.01292841012526442	0.025460323651904575	0.02074831065139442	0.01872871320732268
573	0.13297581342071976	0.07752719450270679	0.01314347489715201	0.06571880005687689	0.023915588546059265	0.008030251458008442	0.040363673371685026	0.05845843224242787	0.023316856062253144	0.14865953456612746	0.07951186690576308	0.005856304756590083	0.007540069126205265	0.019638381210061936	0.005855967142776406	0.030221776726475247	0.09810623755812628	0.09660882074334562	0.03811924209881155	0.02643171460782791
574	0.07279671954406572	0.03620600726984631	0.03714710306086071	0.04347857558141388	0.014437620786343726	0.01916496202807415	0.11671739858720666	0.02970614113282073	0.07960494476641605	0.012248162004876873	0.01607728476125946	0.08135387608410184	0.007910261621158578	0.031055469146459312	0.13921823983818632	0.07759828537773976	0.11718709891931225	0.006472788631537095	0.04149975330762277	0.02011930755069775
575	0.09848946436901096	0.007985953569913962	0.039981905495787604	0.03481015671837818	0.049184676204587816	0.04459689761229913	0.02047892307333375	0.06958667197641043	0.03745923069805226	0.02371152556007049	0.059072746789118946	0.07848327900417988	0.0021689091699164864	0.06798812752893124	0.03149413407337211	0.10448400343825474	0.07066300669206407	0.07579845617167633	0.020584955131577168	0.06297697672306445
576	0.030864264092767758	0.037579934108614	0.02061554068486272	0.012384143130184514	0.03605226750622918	0.004107108900277343	0.026869160466323826	0.06645715499421061	0.024275251543466707	0.3456483410411495	0.016988730628050664	0.025173144571640823	0.05381430734707367	0.08007888483502365	0.007222515342349273	0.04600652689379218	0.07112614299187596	0.057797206899619924	0.015188465581280196	0.02175090844120747
577	0.04755109144427713	0.04230273458776452	0.09098483586474908	0.07111030609199936	0.020413297339368412	0.025851780324912532	0.12099936963924858	0.019017973628211657	0.024932187113509863	0.04301093900395059	0.08326096157618167	0.02387452695766348	0.0070196372192279696	0.09442558010335832	0.05944586816069578	0.04605454304241141	0.0681165165712446	0.030550388832610353	0.028120663179512263	0.05295679931910238
578	0.20296346113386773	0.09154176736040329	0.03218081489463134	0.054995718420672676	0.029130119052603844	0.055745764898151785	0.03781801825000954	0.052060694647172855	0.008950525854683885	0.02300604150335607	0.06776932134962009	0.016297637087708296	0.01137627735772403	0.01885708274250298	0.02506387167332726	0.10378833465722208	0.06223157117792207	0.06414734541248117	0.0215918320264025	0.02048380049953652
579	0.013917648483245238	0.04045166053263859	0.03851924544956765	0.02124051515413319	0.02540349293075231	0.048500184307606053	0.05201146256178122	0.018189577947171028	0.04171484090676772	0.008344028597730351	0.025748457779580396	0.06654174333518999	0.031028251470670648	0.15566712093733218	0.23738588750822673	0.05856321373359051	0.050619865776389446	0.011884040182505603	0.02498663420674494	0.02928212819837617
580	0.040476382996813845	0.006411453294634522	0.015688812344607714	0.00985348389727157	0.08471465561303299	0.0019553031924860144	0.0500820004886358	0.18669700798397612	0.009863169076021933	0.060562556108623725	0.05653429865972277	0.027423538808806432	0.009503806716843354	0.09815846840209666	0.007177248227085404	0.010204488313865044	0.02675551272323164	0.12021108226615197	0.09019881644129393	0.08752791444479859
581	0.03688750559234589	0.09855235614790393	0.009016008614620824	0.01575745838184596	0.029406260324898237	0.008410028983985043	0.16076519487638197	0.06978635744736456	0.021683197012346313	0.12023250726703029	0.0411346411442247	0.03692078727141245	0.01986738280678069	0.044721803942792	0.08544913526961154	0.026702340185226426	0.07842449292781159	0.062149675856132285	0.0034942158524718494	0.030638650094813438
582	0.16307286591255316	0.05472684414510262	0.007689464896228122	0.018565207726570155	0.032108698008931284	0.009299206503662814	0.009036068395263165	0.03616507573215713	0.010666736070957744	0.027420099581457344	0.029782712526856197	0.029007094344740973	0.07410511251146065	0.07001925764616554	0.014817717073261289	0.14293762149993358	0.1661840133417335	0.08786057789164008	0.01138918984597845	0.005146436345346224
583	0.10531319130171443	0.03698674386671887	0.00726859366802002	0.018653176956719794	0.04963559421981401	0.004521051571839062	0.04131437365400192	0.03456237745379885	0.01649294078318	0.1097182504956636	0.018627291907919927	0.08700684327502894	0.013349011365696413	0.06826149955123692	0.009062689211446309	0.11672094198306525	0.08966558949029796	0.16005564824369597	0.005537759106242903	0.0072464318938988154
584	0.017529422241491205	0.030717961537275573	0.0861163665095429	0.1924271027566523	0.025989414036141995	0.017240431091475245	0.01632206134141941	0.06933784498143755	0.02314407781506427	0.09794704123345355	0.10572287433225583	0.01319902315555342	0.025393650009489302	0.06104703007505924	0.003949898469482484	0.022479536889560257	0.1123990001654417	0.013725545959810273	0.010062200263649226	0.05524951713574427
585	0.04113002933037153	0.0866526877356905	0.0220962976817837	0.04764692085189663	0.03325913988756649	0.026477140215237546	0.03258442641706321	0.02663503027387886	0.040050490743812214	0.05790280628586515	0.06783129305616968	0.04179117385018181	0.02288430413164513	0.03523967903199481	0.09413308916164072	0.07413489515500711	0.073816010656606	0.03481911324653143	0.08585495605056305	0.055060516236494404
586	0.05024229846737647	0.09607855988922914	0.013359970906626517	0.040441293054121454	0.05317068338954191	0.05675592567990618	0.04160776260101892	0.051948215259052105	0.018662134837714922	0.027856926213042282	0.05864669096031432	0.045036299318315307	0.009055413365886065	0.0313313113659076	0.0188568424726269	0.04359794137419582	0.08694448161629358	0.04764090529479369	0.02469294759440299	0.18407339633963385
587	0.10010094719018836	0.06673459885319125	0.017662009066836886	0.029134429918179775	0.08420515996100901	0.005808005927129672	0.024134255652386145	0.007330173283480586	0.00787233601828046	0.1583061951680284	0.011685902405330642	0.040943168610239965	0.011587874954337784	0.10889033418115884	0.009908395527712851	0.12636318627735377	0.067767506779831	0.03794793898059745	0.06289590290633577	0.02072167833839142
588	0.028759590693988177	0.13032082574029918	0.05311592941735056	0.05292697053215181	0.027156808876528413	0.03170003588708505	0.0135301970565565	0.05703873399007219	0.06329717443286718	0.06008391729220365	0.10318262669526075	0.0077813637072344745	0.014007830096308425	0.025777774307645548	0.11738615546016076	0.0344392371626496	0.05857939100784032	0.057240627365300466	0.02003151630964142	0.04364329396885548
589	0.03658577012374808	0.06140974490244885	0.042545653359102084	0.023463124731048602	0.044661849489615005	0.05015653755645447	0.07062892902272268	0.10234539560321021	0.01672252638071173	0.0317318183041835	0.08095683623911655	0.0779234438979276	0.010638397555265383	0.08660558173067738	0.03712634909517563	0.08026787634715844	0.052711801631398714	0.011502865268910277	0.06464895291011913	0.01736654585100571
590	0.060879827120921846	0.039421585800414924	0.01812600748049695	0.037638247013120164	0.044313517279976164	0.024424668056858643	0.07368244852538572	0.07515290956261558	0.06809022916599983	0.05214467019351289	0.014212000206451433	0.01620653780535173	0.012038461510174639	0.07303933010271789	0.11429620842746581	0.03314493052314771	0.05010437624938256	0.06918451250318666	0.05248971476192854	0.07140981771089032
591	0.07362232388293188	0.02395497869309038	0.008790796452016008	0.01494134330857078	0.03615076712430266	0.01765637765922557	0.03189551742972626	0.028119450840202894	0.09620507327709077	0.04572322927680085	0.05189509141022437	0.014135816056162405	0.005118846830744668	0.21294100709236533	0.0816634011073179	0.03003350894954794	0.019474273718993202	0.08450829605112962	0.08552106067961605	0.037648840159940467
592	0.04114546634805959	0.021610027745911357	0.012115089574267804	0.009668150100611879	0.08035681660509071	0.009223267684830953	0.10703781257432936	0.026932211603108682	0.0461106161448106	0.3283804125856689	0.025156768623013	0.01818167594838997	0.01604176308306871	0.020993844134123897	0.10420645959692715	0.020456120267097717	0.008655548205509046	0.019240080041730705	0.0156537797304721	0.06883408940297782
593	0.0169923619801692	0.010729081850157201	0.03653414837838354	0.02058815479544215	0.05681074957612914	0.003701514034012027	0.030489487742792493	0.059261551592307934	0.05261652590951688	0.3195858104875302	0.09360041877035663	0.008512159904805321	0.010466773032056356	0.044460905623571544	0.12725477980309124	0.01244848601071978	0.0237128768861422	0.05619203516772624	0.010399367243735507	0.0056428112113544315
594	0.10312553551366875	0.0042778175946607214	0.007594828405254668	0.04308261855814095	0.06066246568799054	0.04373503095664262	0.06491041812303674	0.043663372915981456	0.05840448468488224	0.03622454612509017	0.046290672987711695	0.09509733877578369	0.0038047751135155943	0.06568796507236599	0.028625146178643673	0.08589200328035372	0.03455533694458249	0.038508587300680706	0.05544620864818731	0.08041084713282622
595	0.04220437911647675	0.054878824078405365	0.006904715462962911	0.00599261775311191	0.013204889500914226	0.006914195771029924	0.020414833351768538	0.15795446044893938	0.00637086611021065	0.3299102595133446	0.14744924052502173	0.027199888957214705	0.0049967185501463805	0.020904318704270283	0.01752878975778802	0.01512996340738409	0.04100142304594417	0.054915201624472526	0.010835051609221245	0.015289362711372661
596	0.0071693654404184175	0.021203937624137064	0.012712920717241187	0.009122664232358788	0.21467309116832603	0.013628202136707722	0.010614842712437277	0.16470966586279095	0.02371847315612663	0.05081219977865577	0.04642261961738556	0.016164261431132625	0.014620435325551571	0.008097463675136848	0.02483540593549737	0.012157539892365801	0.011107398206933813	0.08873979206826697	0.20142822889192208	0.04806149212660751
597	0.01085238439867502	0.04844202106833479	0.02964702445005725	0.01758329638966075	0.04828768429685611	0.3939401888759159	0.059540905209425864	0.014461240838755801	0.03686143528295606	0.014038157950500386	0.026931116966380647	0.021138639819026642	0.013647322181207625	0.027568296760694604	0.09639900815910574	0.02058882651568847	0.009276786526820237	0.021049722120940223	0.027822710691959632	0.061923231497038204
598	0.010254251305195987	0.5321281537548799	0.021020401735297702	0.020116693416412364	0.06077213424204062	0.014163247179216777	0.02103539343156727	0.03800218384531262	0.019943033001969406	0.01025054728955406	0.039027411784772106	0.018992456473872887	0.037891989442786114	0.024419619075514588	0.016466335297016597	0.028401832042196578	0.014616023663163722	0.009767136458330002	0.02648381706384066	0.03624733949706008
599	0.012891953969661262	0.06793386989266358	0.024467831281766043	0.012581327289928427	0.10310772500734215	0.04255637013726255	0.062054838593759584	0.07878537308894581	0.0355774551128396	0.07373474271864368	0.0552331909491829	0.03034211508797079	0.022303399914648254	0.04319991824833482	0.05463795076254221	0.08020457581568398	0.028812817342200363	0.051873526473040464	0.045599411868182546	0.07410160644540098
600	0.055959954910117515	0.056641097391351494	0.02644650074346951	0.013655520215817975	0.055848221238283556	0.09366376253450522	0.0636602753040003	0.02761640713789472	0.10839496152424763	0.022093799737537265	0.08468665165880004	0.02719872030444772	0.01022775718769237	0.06003154724610471	0.07323439753406405	0.05606807190338031	0.05718129627454686	0.03415563753366472	0.02930666847569213	0.04392875114438192
601	0.019185687027932462	0.06790526478334466	0.02193060770716219	0.013735677810732724	0.0622447570230535	0.013487495813635514	0.10089344632747901	0.017125850289289785	0.19749310423204602	0.01601709645882549	0.05325501995923548	0.015188482228857964	0.011736947378865886	0.049468254854145854	0.18535286199198495	0.04378328154095957	0.016238520095725517	0.0192666369759795	0.011332109228408513	0.06435889827233542
602	0.01068496555834877	0.0343218868935584	0.026354980349829044	0.014016820830961419	0.09555373778707175	0.007704819679835339	0.011767703352181351	0.16097107277391182	0.012034241728331138	0.21526989201500318	0.0774298572985161	0.00995499740189085	0.010856586019141076	0.061435301235537323	0.015165579581942416	0.015872924330546677	0.037987097683929244	0.08157709474820009	0.030134010681233336	0.0709064300500307
603	0.021628218963223814	0.03694275756806701	0.012109921144211156	0.015210717643142505	0.045536427081989454	0.005916877932644269	0.02157089306216696	0.39053172787782525	0.02961706157902803	0.07472622646915812	0.02603440382652268	0.035690005375670235	0.021722059236330315	0.03478186847850392	0.07106406696954179	0.03669113448676658	0.013943328751003028	0.05787843647895561	0.01898715690025308	0.029416710174996273
604	0.006589214363400352	0.4245844501755144	0.03236444696075912	0.015515931170903318	0.021627939584201263	0.03231927378064911	0.08848608221645891	0.023926323025764307	0.05200388145544529	0.010912779628520879	0.02350134999012239	0.011992058790665965	0.013538823425879741	0.032030784875065964	0.027626624063264115	0.05327613003857148	0.03294182953472764	0.02998164911041166	0.010865184387162611	0.055915243422511515
605	0.10361591377453853	0.11052707582696253	0.011191650540937622	0.020241476422923496	0.04322054373787524	0.024518302760478866	0.00933997291152487	0.01858804711992439	0.005138381386783084	0.06293375614286943	0.06551190010734295	0.011924299873117567	0.07198320051762071	0.03499060136803363	0.019938026624012884	0.09353004487481938	0.11065828807978069	0.0873059795807607	0.08413679775766374	0.010705740592029734
606	0.03829394368800774	0.01922891760171931	0.019961857368635448	0.017711735922442545	0.033745602347308196	0.010601276907125286	0.03339705815075149	0.021958372674175577	0.02172755215595821	0.02115592401475685	0.02332132141800245	0.02282793318459282	0.052118198704355814	0.0695426234666004	0.03400186396841574	0.12243885911407956	0.33837467832850326	0.015129599908956766	0.025126448525731346	0.0593362325498812
607	0.11117402830096808	0.02464342851596424	0.04762931436054235	0.03914568954739733	0.00820876103303057	0.0264178032634977	0.04291820633405861	0.028705151400175117	0.05245334926677126	0.03842282860868669	0.05873659051092839	0.06397244175381	0.053453932706456875	0.06241472751593806	0.062130361803352546	0.07923969579820175	0.05327820824868655	0.0670407538270406	0.07200471588454527	0.008010011319948038
608	0.03458968915855082	0.012521701693058529	0.014714700839606682	0.03402603517962214	0.022324343242939436	0.014979694433131045	0.04735653321066495	0.11996776429207437	0.0439427833979625	0.03436958014539357	0.0375948399286933	0.025714521361038304	0.03419681294666856	0.014146788151073997	0.0328378332227635	0.023266629619487538	0.03097176331745981	0.30605926505167125	0.10235271652943181	0.01406600427870788
609	0.043417009589408966	0.03734686411081446	0.014660599796105848	0.06299172315884691	0.058719589662253414	0.06548537904208938	0.052749680729991553	0.06644286560181108	0.0410315762044134	0.04919768523915481	0.07156612089287653	0.0391039955577236	0.07305764527219002	0.10053035261512534	0.08562329457400186	0.015533592449340307	0.017674193598579274	0.04168766232258444	0.022288624172089197	0.04089154541059959
610	0.012374113089664459	0.04105576680658922	0.043065788619177335	0.020650087125770523	0.03665760763531725	0.0234952047677957	0.0245189936026695	0.027049974863913417	0.02740523072094586	0.019886697156693618	0.1011390205066318	0.0375968471123769	0.016079132571812267	0.041044030013351	0.04213513904359479	0.00784640873729281	0.013895801383562906	0.008689885096214014	0.43463657727164157	0.020777693874985136
611	0.0775437829807993	0.05602482607981589	0.05042617723437502	0.04946853926967557	0.00784741254525287	0.007652243419479601	0.113837359223656	0.038971963711127815	0.0601894635351878	0.05355238827364692	0.09697263452676212	0.03268930845764574	0.004372355654907098	0.1068778092366498	0.061789952650024085	0.11238867835592682	0.019200961311199638	0.013918811012651992	0.004098219329252284	0.03217711319196362
612	0.040254593255395786	0.009462864563980756	0.08913210406243328	0.05095613466148828	0.05052768807567031	0.023195303594589378	0.0646196338243152	0.04183589054899619	0.07530940411966507	0.06996998863131289	0.043282079955891485	0.02323091591257575	0.06790983436894224	0.05475094094757656	0.07338321261319064	0.049949434478383646	0.052336614581586206	0.03536756131135754	0.04252867938265172	0.041997121109997065
613	0.05234040602899497	0.06901340906098725	0.04992638029727519	0.033072140393126184	0.04031102935200322	0.07745303209190553	0.11034495769674066	0.03249563739291289	0.046808050395656706	0.07742422274695912	0.06230295981077241	0.06382847997627546	0.001834631276020196	0.03997217110414638	0.05839573566768266	0.03376054355254442	0.024945921622585604	0.06291390094137966	0.020550673615487725	0.0423057169765438
614	0.015899724190957608	0.03543820563239443	0.017544040758048107	0.020526438826797586	0.03208712389774461	0.031146972619485014	0.05045328530977137	0.018713551957238214	0.015654382033586305	0.02269005608633601	0.020064740338329664	0.04000113971042328	0.018121332533023293	0.04687720556916593	0.03124155617917914	0.02913845317783859	0.036432620276059	0.015477576367479236	0.46961365625419005	0.0328779382819526
615	0.09124873749585402	0.07619857295167123	0.009061682340124872	0.007367123530880022	0.027293414113151993	0.07207508431536595	0.015425407827871647	0.03665892672697567	0.0158442103394328	0.020732630208658717	0.018618163465169958	0.13371558492019164	0.005458717846760784	0.008998866426249518	0.01735900593482329	0.10561625822411592	0.048489585419358314	0.07875331773386206	0.15533047368489775	0.05575423649458388
616	0.04404779250072613	0.04422859077995032	0.04633114219822922	0.04986413347333092	0.03234937037265118	0.03402268733407182	0.06625668465215559	0.03913541853052488	0.052162022325771	0.06552584609093214	0.014212032394733322	0.05641706439027922	0.059066032653961875	0.09221643979167593	0.0564248029552925	0.057706433276867516	0.0755281299298855	0.04533595128799467	0.014855298288814017	0.05431412677215225
617	0.02970045762460837	0.05520237793994634	0.01028095273997055	0.012769643083664926	0.05380245219502077	0.007257313743658032	0.10443641126634165	0.05739384218087298	0.06006890519231383	0.07753835278018173	0.1377096028069055	0.033618204632574304	0.022550572124468742	0.034838968671048645	0.12162659233107727	0.05481234191079832	0.024172814566993578	0.045766317653807995	0.013307827332484768	0.043146049223261665
618	0.07265336856129273	0.023133689953870003	0.03942371083321581	0.026800204843375985	0.035730574321359974	0.039479425105889886	0.039845809519629675	0.04713337611256068	0.07842049879583891	0.05625576118470759	0.042669001220149834	0.03423316201955211	0.0794189429872473	0.028988134993741248	0.12823987615345905	0.07951706653830055	0.061820088025374774	0.036944032378809374	0.02553426879625357	0.0237590076553709
619	0.049565166076742426	0.08527822320651407	0.0357702130102525	0.05251248857014825	0.0700651338771211	0.011522168503182273	0.06873022827289717	0.08795913592699603	0.007184163122879943	0.06550409818449919	0.07199122788914582	0.013680751045735502	0.08645384797878708	0.013431021996913171	0.03924697512007338	0.048687343440051475	0.037517418164189756	0.024043049297632454	0.06858701619027975	0.06227033012595869
620	0.038368694105796707	0.08814423748475685	0.05554373263283491	0.03530746277494534	0.037639996621758674	0.0478802437731538	0.052734647770907535	0.03425952162251465	0.0387056132731921	0.04753190159278958	0.021391131560318452	0.05807443411620202	0.036546765134170274	0.08251583505023356	0.1137967023666301	0.03698340056077167	0.028765257507622346	0.057635850522773126	0.05152498696146013	0.03664958456716818
621	0.04563024207323846	0.05194418951414474	0.03336369462149765	0.036033181031395335	0.07137418755751375	0.038157155921610425	0.05567400562855933	0.046220794966530705	0.06736256893466776	0.05178510907761086	0.0767284121607187	0.05627041645733775	0.005165771306221018	0.13617789943489722	0.03640323324590798	0.04620877728376663	0.054413989592413815	0.04340215980268401	0.01764644448054232	0.030037766908741544
622	0.03937036909251543	0.028111808352038612	0.011448284014673031	0.013617957193347869	0.02188138262111779	0.03199657406507422	0.01331889372669791	0.28466988558615514	0.0436395314293335	0.14804691384121296	0.03070560410382482	0.0822536541235849	0.030743036152444843	0.01736910112599715	0.014639280173804042	0.006330187746739117	0.018345012458935446	0.10556158534281447	0.04263714152628219	0.0153137973234066
623	0.03384842445321531	0.03118580188545935	0.02002801962674603	0.05771573277563847	0.1057114331874147	0.017521244759846236	0.04465162440680627	0.00842245890867596	0.025732932971041317	0.026086938075994992	0.07353621712185522	0.021014668665232314	0.0528219660006035	0.018215508572764914	0.01422999583643518	0.034890113984523324	0.00830896752980027	0.030158421278664575	0.30377962051717367	0.07213990944210832
624	0.06503355305179498	0.036628895802490936	0.03849627727718166	0.050583067555334565	0.05893007016103534	0.04938846725692333	0.06439891423515583	0.02274320425633573	0.04241395719915788	0.03768848070618284	0.07401986125809036	0.05774001117482286	0.004819804541268791	0.04329324057948377	0.0774265679334545	0.06014473057712198	0.08191695693904333	0.04125618651036269	0.036083649294190064	0.05699410369056859
625	0.04163397840761645	0.054209710167163666	0.020706326593134112	0.0467945792429752	0.06616869555589013	0.03638613219855925	0.051845314741918926	0.056555893541861066	0.06577740966386797	0.06421400587756901	0.03516725239999199	0.03717179726223443	0.0017639666443807996	0.052093997069777444	0.07326283402079399	0.0709031837532964	0.05335244410799125	0.060344022982641445	0.04817206925166514	0.06347638651667134
626	0.00890166077607479	0.045718042227163413	0.006942848892764375	0.006598277236183489	0.061678476767707185	0.004769228444397933	0.06911918785944117	0.08107310630716894	0.029788925780865207	0.11643679218778845	0.07300168184265082	0.00663218275225737	0.0029816722358043278	0.03549563179799124	0.06995842453054238	0.03691555565219285	0.13360500636867123	0.06239432816108447	0.04074600719571743	0.10724296298353297
627	0.038370622922469906	0.042127435847091464	0.011396349519274217	0.028638115371359685	0.01032197530395989	0.010918041359699834	0.021323878128698223	0.02242838240328665	0.038655777714110495	0.013537467613360025	0.01391858458309274	0.05289704767938092	0.02272633248367533	0.013956841791791639	0.03870857586819435	0.2849119827236591	0.30154924176027165	0.004091316499590658	0.020954054195797697	0.008567976231235543
628	0.0644117337516812	0.10219223639937054	0.01589377306398224	0.026521182936142248	0.020763021583352026	0.048310188777004506	0.033411249192282236	0.01551810660879899	0.035757203598625005	0.021491762392156073	0.01801744728633659	0.013472903351845741	0.016825491811692413	0.015975482229087682	0.0217739441528176	0.020308968985432472	0.019855185019540665	0.017359569278273295	0.45003436107979344	0.022106188501785074
629	0.054444352940964766	0.09512251247849807	0.005168256981643691	0.010617978879923815	0.05069580017260535	0.05002733454588511	0.04909264441149289	0.04604863777102857	0.04638505801636109	0.04777173647380697	0.10898069835395738	0.0710342408107497	0.039974728478859536	0.03368278148007758	0.04590406538906412	0.06631802794775876	0.04792312858518358	0.03718423393154657	0.06383761538377275	0.02978616696681968
630	0.08681842390518155	0.007786327730949336	0.1633806913849956	0.033598338469412466	0.009336994403054702	0.08735955240204588	0.05496835126668363	0.03576243081773431	0.04868655577248891	0.0441568938416332	0.07449299250854495	0.038143503713171927	0.008975105857689639	0.052551175886313056	0.04779024358574787	0.07063988518106323	0.07345994220929733	0.04086139839036561	0.009264611361581613	0.011966581312045168
631	0.024627751526658182	0.027706643656744644	0.021389947690125526	0.043937823784831916	0.045639554050450226	0.013699252826444899	0.023335374537523858	0.021710807727529938	0.04953369900631402	0.04246509604559871	0.02843715999761488	0.027107119990910936	0.029101503536847546	0.04424416014779249	0.016889060535274145	0.014293445525978695	0.01390382837105321	0.03129948394711944	0.4330333824366353	0.047644904658551486
632	0.06669328773658979	0.010713460256036271	0.05035612641850145	0.0382340634849377	0.018962757637159856	0.11783912840324515	0.030533107849267736	0.04671079390870639	0.09480186167517343	0.023062544327772362	0.019688191565540036	0.05516532859174275	0.014533298968588277	0.06904841433651913	0.02037177566926774	0.08868778596966444	0.08958154685538816	0.06237775165054968	0.03948063463870158	0.04315814005664808
633	0.04888661482522512	0.06369014380425368	0.04321052131600352	0.036668132216281644	0.03910148094500494	0.06748685663542597	0.059104278983247015	0.06496129623613345	0.046104720990991555	0.0572787367180033	0.05737694601173051	0.07944391997483491	0.005265523892704938	0.0425156205309981	0.035435519844922755	0.05851551986912007	0.06887842495424427	0.03641618113039865	0.04026890507490396	0.049390656045571614
634	0.035261085612688446	0.12046624596328484	0.04999530229101559	0.03967552524037148	0.04851711248099717	0.005776892460180696	0.09895662785534952	0.08302965742987944	0.01806517567842978	0.043059431854529796	0.03152957693420243	0.044426857395495845	0.0027741042611377194	0.03755231946941655	0.027913789732809516	0.04304633286257533	0.05805247837845509	0.08065854819085579	0.07076645785199627	0.060476478056328685
635	0.01684279616706938	0.020351897797280846	0.005719764355225143	0.07504320565185899	0.0336626507266346	0.04409519019527785	0.010363761299400271	0.14117351449925974	0.023400417210451146	0.17258711194388882	0.1208979494587443	0.05720123340434495	0.04524715701685023	0.00786344649234326	0.011612588545457499	0.013246335825144923	0.10707634759871452	0.050367561337741666	0.025608351449440788	0.017638719024871023
636	0.05400653580785791	0.07583308945791212	0.0394330805473711	0.05020226465589354	0.07258947748993169	0.05909518569367748	0.07558067141317105	0.04275864725706348	0.05896141861745882	0.022226279266640444	0.05763041692054986	0.04073545652329703	0.0063274285097287995	0.07322231871467084	0.02316112795734274	0.04469680857149804	0.04519763182116595	0.03299915873550553	0.07091763349500971	0.054425368544253866
637	0.05816252256420395	0.061430930215175227	0.052930672669174055	0.03299640678607783	0.07338530696136035	0.08029730002691668	0.026012792889532767	0.05068395208646508	0.0332952643463878	0.0319496174880584	0.022111729570266657	0.060142737002680476	0.014424973956561149	0.05318982917802723	0.04850567977579776	0.06666447052087653	0.037473313980030926	0.038527586090636536	0.11875379922283434	0.03906111466893632
638	0.04623921378998575	0.05065644715266495	0.012381532676495199	0.0035693868313709364	0.10568862636922233	0.002067320329833357	0.12988564497147623	0.055810886807444386	0.039020435136920016	0.05527276328356937	0.0501505155856058	0.07978291546763426	0.00803676691280542	0.07639009456835948	0.07124663153550632	0.08170913726969695	0.019583094745797575	0.03507862300468354	0.020804743680854366	0.05662521988007379
639	0.041162143101495026	0.038430272974435034	0.0035454278068414113	0.029963330681733975	0.01384850001840046	0.005089554187743383	0.1313036346161427	0.07075025402735285	0.07657744287432185	0.051096478881568146	0.04598786168251649	0.030754646495637018	0.0044531553824356555	0.03932290568939363	0.0789197412461594	0.029789303601708644	0.06304237970080283	0.05388713121859995	0.017036590308697194	0.1750392455040143
640	0.021283816137869855	0.028453407971106504	0.05113216435323486	0.1131525050325606	0.09455510214003297	0.1111185088996144	0.05124366622938956	0.019575388569877696	0.033363929541727524	0.056991810409368134	0.04532117341211095	0.0401287354495434	0.01959341607903159	0.036346445000301576	0.02003191556791757	0.03965449644445548	0.024567745127889038	0.03187637491952752	0.09849199572137156	0.06311740299306923
641	0.06904739938940872	0.03734039212678753	0.011444485476256145	0.1152538576256969	0.05590784701670401	0.034071976159935596	0.09684154586901125	0.04926133876526902	0.019809613541590547	0.05435605527565459	0.055814277911228	0.05186810758862912	0.01828048739999552	0.04360594514124091	0.05143867256131115	0.055648342177542894	0.1023056425856218	0.02877452988780564	0.018901559058602635	0.030027924441708
642	0.029734426494672613	0.12511956075788952	0.035532350941320186	0.011161918242653144	0.011531003015640027	0.014910017448090219	0.008822560203044984	0.22436507440618916	0.16061911470790688	0.01101354157491841	0.05065822612627886	0.023694795259750497	0.010634178911291549	0.017884059282592152	0.0071226499066560055	0.02273674524611558	0.07896415232183077	0.10146727420699722	0.02773822942508421	0.026290121521078028
643	0.039068541655002356	0.016570538980154006	0.019850819259602623	0.010886969881692183	0.12409694967357152	0.034086054290932366	0.0564206313505496	0.03952324377297174	0.019631082920158936	0.02472948400322511	0.10320881755843336	0.04385277743532487	0.02876759198127045	0.0777478144294799	0.046127355481548296	0.02916933294792423	0.03485217169670788	0.01675865207169977	0.08509705396327939	0.1495541166464714
644	0.06725363354214338	0.03990591131443769	0.08478584839216498	0.021089819430567876	0.07646928287244067	0.04541212442637292	0.03802275394635782	0.04329940939888338	0.04259420046800007	0.05370725825223975	0.038326785241904616	0.038979775688172694	0.023460656004583358	0.02995848425762091	0.07819865541622241	0.06147186275853846	0.040840467294205145	0.03573067815602436	0.09423268202422103	0.04625971111489847
645	0.15289121222459873	0.018047093974972398	0.0210458212484372	0.04157448004188957	0.10048477387608808	0.0020090587021191126	0.05439982279216503	0.025991027170068223	0.09858404174707969	0.07232676587058447	0.1181137594226378	0.006466516232016841	0.026522415285210287	0.018578322806731072	0.04239915107642786	0.03943328453413324	0.03018673057259278	0.06177406244955719	0.021371841465041928	0.047799818507648514
646	0.00537978414062735	0.05964002466984245	0.01568297626512142	0.01377224343517416	0.03140221079587477	0.004620623999209338	0.03262417963253114	0.21761274629188215	0.059785848526030895	0.17698293062143167	0.10200264494860481	0.009794305453423491	0.016502790174979666	0.00851054457273837	0.017666477720139212	0.013047236390393041	0.019276801041536007	0.1621430076084922	0.016669249682408863	0.016883374029559032
647	0.05742789403097241	0.0422441971087933	0.05101812050545618	0.08926543019042406	0.12079092021137919	0.12832582267386453	0.026015798050257128	0.003201221126940952	0.035713002404750796	0.06378667566921574	0.07279365561607384	0.010894588531440498	0.009957288800616906	0.025050708382544737	0.04067873886585626	0.05748138145649017	0.024568115853562833	0.019864522281725472	0.08239147441924895	0.03853044382038607
648	0.034149062195561526	0.04834979947398819	0.03527396635775782	0.06154299065184325	0.07071822841297541	0.022068041407769922	0.033356647606961436	0.0688375095052832	0.041892973064268375	0.07582666635404593	0.10061045858881375	0.03614864382267207	0.0049010561624261454	0.025072391533692964	0.03502389525909266	0.044503863338129654	0.054447880774201374	0.06816146425637765	0.06710744439335543	0.07200701684078326
649	0.040260973136563884	0.026018803262668467	0.06251971487026141	0.18853897753794063	0.05117453421296751	0.013549650933990708	0.10283416421859853	0.011654109230774853	0.028851046189389575	0.024091390472785	0.04915909580143652	0.0763357451206815	0.0035646832634405596	0.06112344349450325	0.07168613703732132	0.048655215205102	0.03794709844333249	0.015524169188154264	0.010189006094943456	0.07632204228514407
650	0.023225543482271738	0.012473507711362493	0.03791872731588238	0.013465909373624805	0.1280968300769166	0.006513892339482214	0.024436374375758872	0.026015585042950543	0.02977735148567549	0.010958840409952587	0.17479749525821825	0.06323220546849594	0.00615748176497906	0.12336580893807074	0.052479420997432635	0.03006777970016481	0.005005790540596166	0.005936394018626435	0.10174159039018171	0.12433347130935656
651	0.04381142395299215	0.017705332275776902	0.05606785210189362	0.020446595845707335	0.009012323776182855	0.02960962034404976	0.06361516371375024	0.08918535443868325	0.08322529918887114	0.05752256046659453	0.044471741559834715	0.1478258763059836	0.006464135790265845	0.0639945042574256	0.02027488148544558	0.08088610776119777	0.03815830533150571	0.02988625012270324	0.026072821857488448	0.07176384942364772
652	0.08926208691550362	0.05990013629030595	0.04169576088297756	0.09563546542483825	0.08598210344507952	0.024863628416312625	0.07597825496298681	0.030811478090211137	0.09039538708667001	0.050170344402920786	0.018309336007248864	0.021390333234377272	0.003709227320020609	0.05721151146162035	0.054770489563320646	0.020550585708414393	0.029819948487299484	0.06015708614148898	0.055186437755792586	0.034200398402610535
653	0.05358959538498493	0.020896733968856735	0.025735892940543955	0.10322114704367705	0.052613482261173614	0.010813703334455574	0.03974905046896966	0.20474223627668	0.03359934714599998	0.047110205237228975	0.046128287353886924	0.06295681753479083	0.006038029743974441	0.1469429065170747	0.04833390473579642	0.007271062922931624	0.011486542728034455	0.041262603848263524	0.020345387059886106	0.017163063492790547
654	0.09415481184558475	0.02154322581269096	0.12738074251435	0.30418597105580514	0.02905406586746997	0.012526439004356864	0.01381624487883133	0.022392215646643863	0.024431028056692974	0.02759352412364363	0.017260996487693792	0.05375742851893492	0.026356953330429735	0.05489779967551465	0.019338489981252427	0.03669641796802659	0.015688511769331923	0.01603532315668765	0.05149074708109117	0.03139906322496764
655	0.09656145715203152	0.027300029759794023	0.011633305189947526	0.03148300929862228	0.02449948354638841	0.007660171359569592	0.021598264235629886	0.11875000607779054	0.10954394142771114	0.08482487342940757	0.061017542028507774	0.0361558840969868	0.004388458315349504	0.05813979318998147	0.07907707708600284	0.09539514814226205	0.03677979690456862	0.05478725579707056	0.025571153963917355	0.01483334899846054
656	0.12939933494214714	0.0643630196850513	0.04215366597738737	0.05795716653326576	0.006480574847248214	0.041380376942104134	0.08196293178139162	0.019501976785428497	0.08827895193562013	0.05845476493848787	0.0036644020833725846	0.04577372860357243	0.006862648063627668	0.11257757067439106	0.038501552585253354	0.06949375528483936	0.06946437911076114	0.042531010335254325	0.007330613640395849	0.013867575250400162
657	0.016651144441678298	0.02709506038727506	0.04731616474004184	0.08071706809748035	0.12770374837377182	0.046750288292408765	0.023608916198340265	0.0578169773299647	0.03214711382501864	0.1049293341017359	0.09544723653624329	0.01695082209939662	0.006822383375125773	0.050190741558817586	0.024691010651662668	0.021002686251252487	0.02412184023860409	0.04866913480565694	0.03310363362637042	0.1142646950691545
658	0.014382657093870207	0.07061214072565725	0.015261751487308817	0.10293793699068667	0.132647128782272	0.010934896127127402	0.03903968881122628	0.002769827527186733	0.01334288213354711	0.1536658514239012	0.046075489898307315	0.032172701922796754	0.002528644270300827	0.08269826484701633	0.015674355885028884	0.022580203484912714	0.007055609869621602	0.052598013067534956	0.0950203579085389	0.08800159774315802
659	0.03570839376864507	0.10845261495030417	0.09924815608618867	0.059724071914564456	0.01820463246596797	0.01830126768718006	0.04308170723738157	0.03507761760972632	0.06391407656473574	0.034299788760546915	0.06581960066465777	0.024841777366500888	0.005027267022456213	0.07054693493603073	0.037256667938144104	0.06224888587784113	0.039028007924178425	0.13231559440385876	0.020475158497004223	0.02642777832408681
660	0.06051535465820405	0.0769732048687599	0.032258628495786375	0.013041019142253913	0.02987025364472101	0.007331945121613708	0.03028461618700918	0.07703791371626909	0.03512467574818583	0.21082358149337269	0.033537271886622054	0.04211007638049792	0.011875835433723066	0.021151802295601995	0.02121831767652756	0.05493036785787442	0.042877921493555994	0.1497177074099528	0.025357989222570973	0.023961517266897502
661	0.010108132096035836	0.06130467978110946	0.03540430871188511	0.05170775292660977	0.09021096702530544	0.015380243917870311	0.039789593143774546	0.03047214939374242	0.031028520016434878	0.2968912438454071	0.038372891448694164	0.03799239378169642	0.006832664325056559	0.01527498791129512	0.017985974439244743	0.02380219346514672	0.0249855990769624	0.026294749128969896	0.023418153766308847	0.12274280179845032
662	0.16911985386629463	0.035078574393892475	0.015234876331581987	0.05190951321412537	0.008692441085670011	0.03401874303778923	0.0297257867374113	0.0159561295758519	0.09420970647308928	0.015005826091044944	0.0999415830368957	0.0197639454648924	0.029421497454146305	0.10748096686250433	0.056133186368065115	0.12941897206568045	0.021824073134534414	0.026946745767738985	0.018015852164632598	0.022101726874158588
663	0.02336576267417028	0.009792979191930234	0.05540277229271738	0.012503335933631524	0.22882969154879806	0.00825935351416442	0.046886069319860044	0.01385601119823326	0.01441366793993391	0.13057112741305169	0.04607870758492332	0.013751113436831853	0.021965709358348517	0.04120386692376082	0.016855704829109742	0.0614888125567271	0.01067866980462329	0.022238840877464385	0.15137580858499095	0.07048199501672925
664	0.10499070946075424	0.018435145295213857	0.0807968512773505	0.04515264031240431	0.025421624323677124	0.06800181839713873	0.0265957372075401	0.020436395723420087	0.027741380882013108	0.003129445970854363	0.013872172967700314	0.09642082150730145	0.03836673030816557	0.035722028002933844	0.04042737113222255	0.15243869366650828	0.12133623971116883	0.01188430242431237	0.016869337025084107	0.05196055440423629
665	0.05816512268934414	0.019792288799469957	0.052705822071089065	0.08198839239632756	0.045320329659123894	0.017518913465676862	0.05126971809987326	0.06648153855408871	0.07663613128709246	0.021927572630474	0.047576346826981274	0.07056278117948349	0.029778269033802075	0.07546554597610171	0.07420883819299919	0.05344957018861269	0.07182024404227015	0.023615014098527738	0.0124196988319917	0.04929786197667007
666	0.01248429990415568	0.03312646115672952	0.04148868236470029	0.022101889172101322	0.17422723829910636	0.012209247228848542	0.03574994692901636	0.04067011547214682	0.014193610311963561	0.021935676670333668	0.027819349999539594	0.019605802092813294	0.02421128173025559	0.06380738658260948	0.03777946393618936	0.09133251423798472	0.042083220935915634	0.009241455020767632	0.2585989410696982	0.01733341688512433
667	0.061192480044705906	0.03995433013105558	0.03500890523138383	0.08637014673911704	0.020561751676806912	0.03273246218132933	0.0542536831113223	0.043126363769712676	0.07348677561326897	0.03996915403342871	0.07477775791833964	0.058027409938966275	0.01310888772486186	0.08262860371344928	0.0486269570063957	0.0395980916885979	0.016267614165155618	0.01680021925501863	0.10496721576246275	0.058541190294621126
668	0.058339403477116115	0.035654286499784686	0.04946791491460196	0.05206757639522126	0.08554394370706415	0.035444764958837034	0.05083411713271472	0.07579090714016938	0.007558796391311107	0.06696453299586867	0.09739540424569032	0.028722157373595975	0.023766129880577275	0.059296667844596	0.01917331395697422	0.10091873516831343	0.04671575475209598	0.05092653428201307	0.03606318058396429	0.019355878299490367
669	0.025300976595451226	0.042708262612631304	0.03691863850258923	0.014376837774911666	0.01546357381176596	0.02270553378630912	0.021977648789042892	0.05255739009091869	0.01496736508440671	0.38782722365268374	0.027787603321081225	0.07449073898148945	0.04914948707372842	0.035011998920060614	0.015886674467429647	0.018985721611096622	0.016957380895819944	0.02756895740341481	0.05475317169000764	0.04460481493516112
670	0.05388888322374544	0.040596966331791426	0.024281081836114854	0.06216716546752315	0.05048231518890061	0.02500104890890684	0.021149163996542354	0.01726293645743529	0.012785324052329697	0.05977360212913111	0.05716245923779925	0.03663170353397457	0.059986005571351884	0.09333385835010358	0.02651568468141013	0.044320946407702344	0.012525456158951127	0.05405297090843792	0.17668275723754195	0.07139967032030647
671	0.01298916830566615	0.031839037331375615	0.06175665435317906	0.07430414462998966	0.017066184241816416	0.05534688833943074	0.06347245242680319	0.029014565520536054	0.016007389995567497	0.03188693369357587	0.07466406124597387	0.1931194014849257	0.03180752776526288	0.02097604778467993	0.011484888107479352	0.1024967367124621	0.08515679254392887	0.026864297842869013	0.03948642585669701	0.020260401817781052
672	0.06297127944546345	0.03964102153187044	0.0686859157070791	0.03337959164330126	0.025078941050216196	0.01865663407055485	0.02475296551004759	0.024558450783031406	0.021383356014921973	0.012149882776002761	0.04632830800438385	0.009268929620799627	0.0710094701125751	0.08350271425754793	0.055581699555744754	0.043255827401382396	0.03664476696225129	0.02496188993579345	0.2685544563884202	0.029633899228612363
673	0.008675778554745443	0.017708384683125803	0.03409974156516596	0.03528193783646955	0.19539782965718636	0.008510985118141277	0.024468552747929924	0.07502774408528516	0.048017272708036185	0.023083392895044564	0.015376461321050295	0.04213744059891377	0.07154883633457254	0.07612118666469823	0.06365515479402777	0.01741420574449984	0.022199564832830903	0.050228290406940185	0.0689791694875202	0.10206806996381601
674	0.11264704205222613	0.04722608630153585	0.07446492530127008	0.11586749288401677	0.00608348640252755	0.010420784587995325	0.08509046630155502	0.023697988280100887	0.025868922149719892	0.027737720622638944	0.09459383037460581	0.02546967695496617	0.004189180071663124	0.07590337533244683	0.035294140899388836	0.08852469859222628	0.08431246952310813	0.024857437207224047	0.012753707170375807	0.024996568990408526
675	0.015206167476066228	0.013195773521748826	0.028057688692387877	0.02295258143785684	0.019255315333933258	0.012962839134677245	0.026772265705147315	0.38933263912121724	0.039147033385367624	0.07310116715450059	0.03884116092920528	0.03199874404884799	0.038459775724171405	0.056040350327378315	0.012699262335953677	0.03307214571045557	0.03472524621853032	0.05241345990319593	0.03215831749083037	0.02960806634852814
676	0.07819116025137443	0.016645667658829116	0.011863446720950271	0.0159673306949075	0.01467998374016784	0.0249746771335382	0.007443109755106987	0.08163560579423672	0.032734531196991545	0.0532053112892975	0.11540342947790598	0.010384346460936968	0.021978703248642862	0.012024560517437492	0.02102005218298621	0.12467522239409495	0.10785167166295564	0.2209781879015008	0.010823573064418189	0.0175194288537207
677	0.030462683881034725	0.009766812618608548	0.05230332564241719	0.1436566051146935	0.016250403019669065	0.010051376471921688	0.029974893675429222	0.06425460361143832	0.026895682178742577	0.07016719172375828	0.07010014009746031	0.09316075798955542	0.010285041405562453	0.05575808981590915	0.07650971423505401	0.057828418386155975	0.026237234597952772	0.03096304311908122	0.06903339872971892	0.056340583685836665
678	0.03497704943826254	0.0442958967947902	0.093669501593608	0.03787093078134651	0.025608940410739557	0.01883074548754412	0.04116659160922183	0.051395588960470355	0.014776100259580267	0.016472048471157057	0.020048830267982348	0.05572944468803839	0.029409956094822713	0.05280243186391257	0.014481479061692412	0.08620139008151806	0.06524394965588763	0.06301232995836224	0.1916254304667924	0.04238136405427082
679	0.02511512052568272	0.0180645425352311	0.03585915714081756	0.024261902600449286	0.0300594680865591	0.014663116573270596	0.05293591550975016	0.03858312370860742	0.049789390632690056	0.3051407370118502	0.04607332935191978	0.0670205581572053	0.04298125691122669	0.029207549161872827	0.032051702878115665	0.03826350527427918	0.02060973443769318	0.059088987016857865	0.0453722279617543	0.02485867452416704
680	0.03840128953568583	0.056224243003728136	0.02087523500067789	0.015277957224382636	0.06441267267502838	0.041059616098468275	0.038863114648507766	0.019821887382300517	0.04350118356020334	0.06813864839367759	0.011708690932685192	0.04349630917082745	0.040247001593714506	0.05126111780597623	0.059245979393426886	0.09113150274221724	0.03627165680403945	0.022122658241890268	0.14721503129619554	0.09072420449636683
681	0.04044235435203338	0.046738793029750196	0.07051284023752012	0.03305747943721635	0.02360823821720406	0.025864108662113746	0.054815782797881255	0.05563489626348745	0.04742497632174619	0.020543466367815854	0.018840890457007015	0.10558422819834641	0.03410616361933724	0.04510368821132637	0.06591822404110902	0.01201975857264857	0.0550605084460806	0.009169524364329325	0.03340781322671579	0.2021462651763311
682	0.04119558405662483	0.1485275796974966	0.03211215439401111	0.02493725513892551	0.03325369470429748	0.005333338780575173	0.02647314831981928	0.13049076113278824	0.04114278630179981	0.04799246561411244	0.05098098044347711	0.11437492079841573	0.011457622650550166	0.0641586499743748	0.011751882848618214	0.07214894367614284	0.040867340651908196	0.02764144057912128	0.05935106516681767	0.015808385070123467
683	0.010746818157734518	0.04762689058260585	0.04077588365517504	0.011355200023862802	0.04265512869713674	0.0120564086659969	0.02674733357288012	0.053371085452064246	0.11491433663573022	0.04702958565855203	0.048676366248735316	0.10880319063597745	0.04117893205265402	0.01853053457774824	0.09246311824250497	0.07231464231910747	0.0654949165087685	0.0444173944443296	0.07281854383508177	0.028023690033354167
684	0.03708575051029449	0.03857931917948506	0.16105553320217808	0.02347454285172085	0.02430107262012087	0.05678422356330736	0.08890651410592114	0.0972576831607897	0.06290203424005945	0.05138181216301479	0.025457353711778073	0.05820015638461055	0.010352380965283077	0.056550464286656554	0.022862358147578882	0.04837526451160012	0.05258180013162587	0.03570460194127075	0.01624671641869605	0.03194041790400831
685	0.02605626196026273	0.08430764581085666	0.039751160354241026	0.04564776668296902	0.06987190115750419	0.07804754442674797	0.04785760690432352	0.03666908282640075	0.04834886224694411	0.05286917538959801	0.05061991229213649	0.04914395177431401	0.03352521364290555	0.05071453886682453	0.0497941947419788	0.04833600072984133	0.033299503877118226	0.0569061217938696	0.03819026509458064	0.06004328942658284
686	0.019039745817211438	0.03724618703740292	0.008729275953278376	0.035823045234222375	0.022092810239589745	0.045151368137349664	0.1004993436963631	0.20058521777768898	0.03068435514527814	0.039235991173662714	0.040831913632451346	0.03999113751770211	0.01456770697373961	0.014460257646081092	0.01049795562093648	0.01763808071731129	0.0923788662981641	0.06633498287590567	0.04819694651379857	0.1160148119918623
687	0.022706378434735153	0.04679323643819013	0.029487567475158086	0.010403968290066146	0.0494299165228186	0.03564635631198682	0.02236348526583597	0.12702958502027897	0.04670330918462187	0.09156206661695171	0.1122820163514031	0.011045861995261846	0.054876330582597777	0.06568497420710104	0.008505609963956842	0.03551053658395259	0.029618536415366974	0.09541899803271156	0.041418529511422914	0.06351273679558188
688	0.04730749349233573	0.0390205023744768	0.00610764397627239	0.006449435641624004	0.0996913009200365	0.08595762600073747	0.04057334116687214	0.0744359857813454	0.010362161366804148	0.11007650129336106	0.05546095036799444	0.01058418576342687	0.009385587621478345	0.03777925853029456	0.012323942293450185	0.04338132284809382	0.06912538025833533	0.06819503925014246	0.07532358200912097	0.0984587590437974
689	0.04679833084127925	0.033062631994100034	0.025639063932944982	0.06936594699869786	0.04827869794271745	0.02965393611287038	0.04132692545340907	0.04123264943829045	0.01666128987189943	0.03444170913155374	0.07598794480362496	0.048898639132917004	0.030317703812665513	0.012471830142056132	0.008368242838596348	0.06952311205214677	0.11901470047250755	0.07952429433650579	0.11505672652661088	0.05437562416460637
690	0.07747858258438967	0.05428599331340984	0.033267241157359954	0.05232909046122673	0.03553535899937636	0.05839074072358567	0.016246001711843122	0.03080469118806403	0.01744027162364772	0.04082351280017629	0.037586775209090185	0.032068126133361	0.11074088742978219	0.008233167027190713	0.04722788733203555	0.050177874699507685	0.11367090699197852	0.11987278010262814	0.04996745598434015	0.013852654527006493
691	0.02169380052501332	0.04506420505122128	0.0355392207430498	0.04912651536443833	0.034797945711369384	0.03794457599603428	0.03310081131291968	0.032057194721542545	0.030751055873626466	0.0723660831940325	0.038224485835093185	0.027249741847341136	0.13008831832931186	0.018416166485422214	0.00234226112943582	0.07442402214200175	0.0853124603136786	0.13305080835242356	0.06302698210564112	0.03542334496640317
692	0.08447311431509914	0.023143529955213793	0.0069079045836227156	0.020247049011033028	0.053548299178620654	0.05076415545456238	0.12007992823855775	0.06193215838003611	0.03726375783284011	0.07118253802034738	0.08653166639977856	0.01810651768700919	0.012082358493338056	0.03756050166158446	0.005300325973977059	0.032170624795863446	0.03542663111924449	0.08454540981874466	0.09124816570423638	0.06748536337629069
693	0.04883956624942282	0.08904914990095134	0.013999598775568011	0.06847282882692321	0.10073507773552849	0.05368958876058015	0.025404295388350828	0.0698641182408504	0.03197629875536179	0.0567336294903224	0.051899036786112164	0.012406848331008831	0.0024658139014858854	0.01862664392751214	0.005794972712558881	0.07098663129407477	0.12695096395276442	0.053032768667864764	0.04989949176090009	0.04917267654185862
694	0.07261713197960948	0.10232730194644125	0.011075921476889853	0.005691772565979784	0.08637713730372681	0.06262421105059139	0.02439500861731915	0.05787521671234317	0.0041137117541535165	0.04641953985993585	0.056415233879242896	0.01136049247427644	0.044215010188030375	0.025686890241228735	0.009596325369941976	0.06351036191927664	0.08338581063525762	0.10710706181739806	0.08439345680582723	0.04081240340252973
695	0.04667127402407921	0.048844596485563344	0.003401621632748539	0.03145332316699891	0.06724740319994896	0.11269776449423614	0.05576736685774172	0.05459070458329497	0.03750922733247195	0.06825805332021954	0.061462871455552945	0.021825750615660593	0.0435890549983411	0.07141271415091993	0.015335568381189296	0.04812098402981764	0.06232357848043283	0.04928063279072567	0.03473887296464885	0.06546863703540785
696	0.022385805681515113	0.08564317168789448	0.04412857877148331	0.08511151925666623	0.06568933156734597	0.03859304344106848	0.04189946372385068	0.019602637194284633	0.0428062138512461	0.042009420145955406	0.03593631828964505	0.05554674264339286	0.04593829549429157	0.03230369042209054	0.08168050523169834	0.052472999313515914	0.024059480866258295	0.04835681289636446	0.09819962014640415	0.03763634937502845
697	0.035802002797862796	0.05571535886230258	0.01305851308006792	0.007774686789140401	0.06463674850518679	0.03299960672471327	0.02620955247510697	0.10501057326365283	0.019975559572693476	0.13748650480993918	0.06435193241533156	0.02215213445459882	0.007195829152769926	0.006307813851949728	0.002266661468060819	0.08293807811830939	0.09851496634009707	0.14992095922848384	0.047413417465111046	0.020269100624621582
698	0.03705001317013724	0.09794160042459467	0.012653267321588899	0.015000687967338956	0.05867948494628579	0.060484487987743696	0.03616637198955793	0.04575314471641439	0.008531555086231327	0.06364828643172125	0.01873492282470932	0.016002438521057597	0.13034915643078207	0.003710463673629865	0.0014827380112339284	0.08177515688353774	0.0896758923517378	0.07480148250599251	0.04125101592883758	0.10630783282686748
699	0.061525227157201164	0.029176021532021253	0.039781658046763244	0.06256146352356567	0.05170869948678169	0.028368916677028035	0.07246198663913954	0.052788474724303106	0.0567744668005495	0.04607348882013827	0.10882969065792056	0.03551572243439491	0.05303521219315287	0.09208373649405759	0.032655584743078586	0.03517532760672629	0.027793863282503883	0.043588269843184764	0.06122226101652761	0.008879928320961456
700	0.038246277357571384	0.1421489416745548	0.053936813484607445	0.03805732801060508	0.11198510414344826	0.04277087520015036	0.04014540043753665	0.06227102777189773	0.05124035125863944	0.06666597250782881	0.03366473885771664	0.024478112017303988	0.009307464341624525	0.029141943759623267	0.015962494114541644	0.05272342930039878	0.03826027113604583	0.04191157151742571	0.07528721056349442	0.031794672544985254
701	0.028698887442688545	0.09326668614214755	0.02236568153315073	0.047121489485087056	0.061235582096157294	0.0679098638491527	0.008568769767396435	0.22035446382192903	0.008287293005883508	0.13612648274724848	0.03185144394235052	0.013954414256506151	0.012696985386233598	0.00933578714069786	0.015584859727720016	0.03985510110139819	0.04206780897119129	0.08881182606524858	0.02696326146982629	0.024943312047986187
702	0.05725172087048893	0.05038549087010905	0.0469922984292294	0.04858073144467552	0.10158893678987695	0.025404225674779523	0.03361311984097929	0.04333476947350714	0.03512009048778072	0.054647657046097926	0.03987542249311639	0.023270545384792205	0.034406564714068756	0.007711324916092127	0.08635842693433597	0.0502550377975689	0.06500050151679843	0.108357700779694	0.06415336289793012	0.023692071638078672
