# Supplementary material for: Mapping mutational effects along the evolutionary landscape of HIV envelope
Source: eLife. 2018 Mar 28;7:e34420. doi: 10.7554/eLife.34420 (PMC5910023; doi:10.7554/eLife.34420)
Supplement: Table 1—source data 1. [file elife-34420-table1-data1.txt]

| Model                           | deltaAIC | LogLikelihood | nParams | ParamValues                                              |
|---------------------------------|----------|---------------|---------|----------------------------------------------------------|
| ExpCM_BF520_gammaomega          | 0.00     | -35218.83     | 7       | alpha_omega=1.00, beta=2.82, beta_omega=0.70, kappa=3.29 |
| ExpCM_BG505_gammaomega          | 269.00   | -35353.33     | 7       | alpha_omega=0.88, beta=2.14, beta_omega=0.70, kappa=3.17 |
| YNGKP_M5                        | 3455.10  | -36941.38     | 12      | alpha_omega=0.55, beta_omega=0.70, kappa=3.29            |
| averaged_ExpCM_BF520_gammaomega | 3544.84  | -36991.25     | 7       | alpha_omega=0.57, beta=2.53, beta_omega=0.70, kappa=3.22 |
| averaged_ExpCM_BG505_gammaomega | 3552.56  | -36995.11     | 7       | alpha_omega=0.57, beta=1.58, beta_omega=0.70, kappa=3.22 |
| ExpCM_BF520                     | 3821.76  | -37130.71     | 6       | beta=3.27, kappa=3.12, omega=1.59                        |
| ExpCM_BG505                     | 5430.28  | -37934.97     | 6       | beta=2.33, kappa=3.03, omega=1.32                        |
| YNGKP_M0                        | 11721.58 | -41075.62     | 11      | kappa=3.04, omega=0.52                                   |
| averaged_ExpCM_BG505            | 11760.84 | -41100.25     | 6       | beta=1.70, kappa=3.13, omega=0.61                        |
| averaged_ExpCM_BF520            | 11788.22 | -41113.94     | 6       | beta=2.42, kappa=3.14, omega=0.61                        |
