# Supplementary material for: Mapping mutational effects along the evolutionary landscape of HIV envelope
Source: eLife. 2018 Mar 28;7:e34420. doi: 10.7554/eLife.34420 (PMC5910023; doi:10.7554/eLife.34420)
Supplement: Figure 4—source data 1. [file elife-34420-fig4-data1.csv]

site	A	C	D	E	F	G	H	I	K	L	M	N	P	Q	R	S	T	V	W	Y
31	0.051169100657036184	0.018096182331367616	0.0609152249508715	0.07457290663589082	0.14018611518300825	0.04593738323556083	0.05562786750507594	0.048929759917686784	0.04071587596773194	0.03502473224776783	0.02451997185000443	0.032451199307219764	0.03371907598429644	0.027310257636749616	0.045953869718911244	0.05171034010398099	0.07108247496478311	0.04327966363768049	0.07253007399045103	0.02626792417392531
32	0.02038492940982267	0.1680851464797277	0.05934230546468478	0.06851794367684931	0.001068127269594986	0.06027223094415715	0.06434642087961669	0.012025696251186206	0.0591975560530464	0.02937635881677712	0.014085134946255934	0.05071351386079121	0.06893051479739305	0.07756231185366326	0.09991630283290757	0.052906430937407094	0.05189624662800715	0.03821262791534834	0.000984874385644049	0.002175326597119522
33	0.025207357245139603	0.02575277927955274	0.02935209845561695	0.06362305891277995	0.03542897266747267	0.033586600690818647	0.06567964293223602	0.04722194743951959	0.040365632333566284	0.06462972357310796	0.0970594021212555	0.06270518985111238	0.04147306848351671	0.060001139708325844	0.033918232631233884	0.05238439365089981	0.0658327275048591	0.04786377419121004	0.05214626234664878	0.055767995981127506
34	0.12808948313124474	0.001682897380044866	0.0048162770271863815	0.023926352819573404	0.05232392248984484	0.0893207099072478	0.015666091434951113	0.03870617126647787	0.0355695309099852	0.08923592238966815	0.03407713481476293	0.030392287390610385	0.027694358126338817	0.06176702238914198	0.019444901515607956	0.03549948658727628	0.05212173084475155	0.0443711488266257	0.06069074155391908	0.15460382919474075
35	0.0005003298892995743	0.012149806099818097	0.001607405766775695	0.0009157653001275799	0.20555388328824367	0.002702501838986337	0.006476209329806349	0.001232240176308628	0.0030242084108209307	0.0025979096893321315	0.008119025527405071	0.010407466334163739	0.00046111967689157276	0.0009634938946928327	0.0015306285475821056	0.0007500649211176262	0.0013105203563948057	0.00044385113548684737	0.5094131123181829	0.22984045749856358
36	0.10912645190470105	0.018224841149793773	0.0019436586432241456	0.001678609767623715	0.020692544424651856	0.0006915516807336062	0.0015295179774106478	0.031474018861824105	0.00031449788558763784	0.0023242881485146605	0.0013834588358257655	0.001376679386516675	0.0009296708850270518	0.0007415001058392833	0.00021475266188489855	0.003392974173265041	0.18254684565498772	0.6052019994528883	0.006194506275413662	0.010017632124286387
37	0.07408864860674676	0.022402103150669133	0.0037885102162145776	0.0006490529956000477	0.003397857798227952	0.07588526607733914	0.0005646613785199597	0.003236497765331192	0.0011916792050719334	0.0008461639302364923	0.016147944116288754	0.05050556661605465	0.0020221063267161377	0.0007638668224683808	0.000289349013705874	0.15859123755019763	0.5554021304323596	0.012101317536202588	0.01752101643825846	0.0006050240237906675
38	0.008026632828031828	0.007119182049325474	0.00741792766097361	0.0052704497958377125	0.0038724377610073334	0.0017696593829095418	0.0012273687124573745	0.021876378511259446	0.0017751718928831512	0.01730429543710359	0.012680265530270017	0.004683038342316413	0.0015861968458053897	0.002717808350451803	0.0025009163897690132	0.005637248398484424	0.0034568321877495567	0.8741438895606389	0.016311776562142104	0.0006225238005832003
39	0.0007263668986903566	0.002039265613227042	0.0014897626414704652	0.001517708876954482	0.38855931601603094	0.00029827445143334525	0.027002037857422688	0.015624743927090002	0.0002117220641149992	0.028991372578819397	0.07618370194523266	0.007744214751362441	0.0008271140959212158	0.00029302735393673513	0.00027818278031235024	0.0006097384117423808	0.00023658252282386845	0.010683923873123523	0.023605893053975955	0.4130770502863152
40	0.005789576345210622	0.01026215266999329	0.002237621616913307	0.003036908708817003	0.11512930771597714	0.0018497231319135393	0.007389819307185242	0.017624316922620398	0.0010933411261326335	0.0010245021944206107	0.014994553328055715	0.005796829157543542	0.0016164806077220617	0.0006392626277621224	0.000742283944260426	0.001010117600467892	0.004501641710285695	0.01296462459139532	0.042986655095802934	0.7493102815975206
41	0.032874440242508386	0.0010703223861597408	0.0020243947123625805	0.01052375969520184	0.0016254177766014926	0.8606326680499435	0.002218906667054193	0.00284690221677569	0.00330733195648122	0.0029920671302856084	0.005640435154982517	0.004628486053215326	0.03139431055045638	0.0026028864897581134	0.02035501779507823	0.00022553089598961488	0.0005153871540192094	0.005700976489296549	0.008349227029225848	0.00047153155460399985
42	0.012213350189259788	0.06342948309060016	0.0017565513858951414	0.010456965999325801	0.01049860659006727	0.0039664069385127315	0.0011441127975778083	0.20013293710673358	0.0026477664750597174	0.003231053631596037	0.0028600075532145604	0.004378177228453781	0.0006326354143889473	0.0013667185287216375	0.00021753752413161285	0.0002705003958588574	0.03517375336663883	0.635208418082763	0.00806771998366723	0.00234729771753362
43	0.001211021421505913	0.0025650382914447468	0.0005905659752265267	0.0023903222807153592	0.007498484811635878	0.001757495698709325	0.00761255706213174	0.0009494300292329645	0.00046491075947066834	0.002365253165599258	0.0040226041208398415	0.0006347837125983729	0.9263683340324899	0.0014932296455063946	0.0005917441774947741	0.023737566835402835	0.005353455034962121	0.0029801705905943394	0.0049896715903174	0.002423360764121649
44	0.054009217602782496	0.019065390911076594	0.00014400135616067123	0.010938904227721846	0.0017809229148010826	0.0028690817732077933	0.000558622736608053	0.21351935196929736	0.33319226878170927	0.021459730184455975	0.00840596095833572	0.02519798064434505	0.00013433837044582748	0.031052579669169363	0.003613951509987379	0.052558907265515875	0.007281315192022624	0.2091772390753975	0.004406762330278653	0.0006334725266808374
45	0.0009035167799908052	0.013824288515639322	0.0008794655907731315	0.0026249655941895846	0.33869677520562397	0.0013083625598501129	0.0033683768696987477	0.0002878725389180233	0.001124070436823114	0.0020357130597495124	0.0012354835222294137	0.001328430938391269	0.0031457385362773744	0.004812705771065434	0.0015763277193513758	0.0012981788546952756	0.00030611910154727297	0.004603713503013217	0.4135445541163547	0.20309534078581834
46	0.05237424922409929	0.03633588767827817	0.05097170919705316	0.11603127226816788	0.027629750514868507	0.08785313309893736	0.03720009895061687	0.021147969252624743	0.07940341725271685	0.05167469366631318	0.04466425080487054	0.09649280941980892	8.285827541281808e-05	0.08895287366912533	0.039880253404985105	0.04824121048075795	0.06872726169332011	0.015618804211351376	0.004618248580669379	0.03209924835602247
47	0.11671579667437078	0.000945963209488155	0.14000569160727624	0.16263560870991736	0.0025712015865796928	0.03349569560472773	0.025496937106577407	0.007188834694217922	0.018919367593382603	0.002618088085580852	0.038868916772135845	0.024602692539493175	0.17388020616610436	0.06660482088133092	0.008631797254031952	0.056735672491389874	0.06312231168044576	0.014542813493621983	0.027148743996592794	0.015268839852734575
48	0.17791748628067025	0.04721445036492548	0.041100565899159155	0.01666569388001	0.05962183245516871	0.11897274405351804	0.02302150259659462	0.025524363966970852	0.02648271957864262	0.004172702837643202	0.015089009525085073	0.0004435602091211091	0.0014940409677475705	0.008782116806815855	0.0052679131465676685	0.2209221198303928	0.12560849777565777	0.014112440740906439	0.054611992814350654	0.01297424627005216
49	0.03829415826306343	0.012930857495966178	0.07209430954162499	0.025571273020353447	0.12236517724219197	0.0059244947618465535	0.02865816281483825	0.09465140893383182	0.025335085951576918	0.04146320170622582	0.22792770559953693	0.01841241539242654	0.014986292617790173	0.020594486160731496	0.03223898893446252	0.05661355650689734	0.030403848615477694	0.07224715612962976	0.019221135735815967	0.04006628457571215
50	0.10668585555318912	0.06869983566958672	0.006915509042578531	0.023530534918510232	0.007844331510269191	0.057112536856456515	0.003444000823019416	0.020638854458762505	0.0014730080598357625	0.0023916799176406838	0.02089077918513596	0.018456349515718246	0.09482617139264188	0.007911949373034128	0.001498008238742977	0.11160464698237355	0.2506924201975953	0.18481205736718084	0.007451632188753349	0.0031198387489750922
51	0.0417192922626256	0.106581747652523	0.009369867370089156	0.0032204298540428437	0.05279895038870049	0.019434179867711354	0.006466286253103699	0.0883851865147282	0.005515274411954747	0.03394039098873544	0.08229754305638688	0.0021696599649345025	0.05908488841914068	0.013972095468749958	0.009059483499971845	0.039077580791739376	0.09907470813323875	0.2505373895058388	0.02654902712945325	0.050746018466331394
52	0.0010911124886654438	0.06367551393645542	0.0005827598352510513	0.000988482025663038	0.12170682853660064	0.0057389326131441825	0.015781350443466118	0.0563812958012156	0.0027623806588108844	0.5499255702158915	0.12539254339886516	0.007835219339429786	0.0037641193271320357	0.013964857270558082	0.0004790591279278136	0.0014828796054264372	0.008982922740540068	0.008216805374265319	0.0037622786513193157	0.007485088609372094
53	0.016750288962291734	0.020106257355959195	0.0010542556738609601	0.01446649633220554	0.2295292661126843	0.0030288178328880455	0.06078157671806636	0.1511481132810602	0.0021272111831969393	0.15062273375495816	0.10123855117561062	0.0012530905609073556	0.0036295592730698992	0.00717699836141943	0.0004894313170328396	0.008037862654171387	0.003568068799327405	0.040334370383268106	0.010435266942913468	0.17422178332510807
54	0.0016611745695434591	0.9236481335235657	0.006254912538598296	0.0012982072491667654	0.013487625975266674	0.006295396698641895	0.0008167363353627522	0.003333794586677976	0.0019425765855880534	0.0016636861143615204	0.003001181718218807	0.0006119442791138271	0.0012452527124499086	0.0010454055837262135	0.006921330286090881	0.0022152524395334145	0.00719999315107572	0.0019199750794386425	0.010920692980512665	0.0045167275930668195
55	0.1625626139322251	0.007281672030342466	0.0004346595039595649	0.007242819383794173	0.0028638391979976005	0.09276835353374277	0.010139859738742946	0.3416400289040517	0.00043623290362525843	0.0008397283709038041	0.05427282847545188	0.007880109377391236	0.00047158989717275125	0.0010676632202385988	0.0007118269405671784	0.046330862455277885	0.024151750342616227	0.22942458613105918	0.008105587107920595	0.0013733885529192793
56	0.043916096676269	0.12038907344865431	0.0003934692581271135	0.011643112419926677	0.0036185824026412554	0.014820564993120098	0.3584455137057842	0.013550052450130828	0.0007165759463530049	0.006521986879122871	0.037580828272860946	0.02882327108734175	0.0015704817924955107	0.025909936114631826	0.0014447000205875954	0.08962020938144073	0.0970073663908041	0.0408922518515309	0.09755628077675585	0.0055796461314215635
57	0.030016290761438122	0.007790077274845172	0.04527783891208617	0.014548663894214579	0.03984031450688744	0.05751891531363068	0.10775214205917837	0.023244798620139877	0.07219254676433376	0.052575821546162506	0.05968636431906308	0.05446877528806263	0.012470971755695889	0.02918473274443584	0.06681245250342238	0.09402669363109335	0.06548362403859673	0.04769556080800828	0.08677045190224336	0.032642963356462
58	0.019577588106582566	0.0020782313557876457	0.0027426272517056434	0.00862753674692516	0.08613443097057917	0.05610001676023837	0.023372492051768896	0.19091884269973602	0.0014100078467553679	0.018981991072768916	0.09109919276424529	0.027216240744429288	0.035916962067342656	0.07150975035905724	0.05115163968174729	0.04270111370895073	0.03773075481684794	0.13444986470512452	0.07207436550379534	0.026206350785611992
59	0.0383372523454979	0.0479703499438233	0.03149950459752551	0.0447810427136053	0.0317027227843306	0.04532893707211005	0.027331545007062558	0.11058425142358103	0.01966898134717427	0.022831879007785882	0.13535198314446303	0.04219333701116185	0.04259168971135984	0.047390847964388264	0.0311359963578477	0.05338042144597874	0.05624527083241523	0.06981010477926944	0.026748142467475165	0.07511574004314467
60	0.029076726397268635	0.00045891415486733737	0.0005458875587408211	0.0009656689087119159	0.1869157471515241	0.041108830002294844	0.12825013042558558	0.0437306703866671	0.0005900728863364408	0.035620277028400996	0.10232150738157866	0.07868587752398995	0.0257534561037669	0.13510250583233538	0.000927644216510054	0.05216244513746804	0.021105839791110255	0.018152193593368646	0.009340823939046259	0.08918478158042797
61	0.1253345601527638	0.00599530453808884	0.01320595441947917	0.00119465208962768	0.01637286260802775	0.012146816684623042	0.16021358596972882	0.08730024470980159	0.00035011583533212803	0.05838382676741938	0.10814375394522646	0.010236084421059085	0.03378646044823438	0.11157838441707302	0.0014915770555935298	0.05867557663728991	0.08856921003266185	0.06933924968252342	0.015399768999483018	0.022282010585963213
62	0.08017681611594445	0.04073098220429553	0.026511641015587405	0.022738559039349005	0.03938763221290232	0.16780892311404375	0.0658647915819656	0.03708592713532361	0.03890702161955198	0.027206858849228247	0.06607588930083469	0.04583322708788389	0.03814093518460762	0.07360595773392822	0.06422500894608565	0.0236057193461475	0.06352450491655719	0.008563887494976935	0.019835842278304077	0.050169874822482474
63	0.09078132901911387	0.005583292748624911	0.07819928618031605	0.023659364967435585	0.019476445468032406	0.07093322947294348	0.035264712774273954	0.032114142931289544	0.13534618572741688	0.008276603585648752	0.06357701345339384	0.05794748270710878	0.06862855576949237	0.02829565150416863	0.07915102794913874	0.07074844289114715	0.04293699236388845	0.03215279435006323	0.011985729031022452	0.044941717105480936
64	0.004030132710554399	0.0050841394936011	0.0862874298471379	0.10933646315817318	0.0006991659649134786	0.23042842048107287	0.002206696256238022	0.0006697401135344431	0.009456068805295072	0.0004666051861675106	0.0022604850827382082	0.4609143000831408	0.0005654752852501154	0.0066782195141998684	5.175082292611559e-05	0.06527479351639115	0.004044254835963474	0.0006041696369377379	0.009451550713011882	0.001490138492752719
65	0.008237353062424665	0.011551591682248823	0.2714402316313113	0.07250934864947979	0.08343799150351684	0.038096643721894245	0.10568053106815188	0.01550740873608013	0.030126760116163262	0.007950489299856183	0.037670623777621946	0.06959968671766639	0.002205940102990662	0.03621555107001285	0.03676769290409711	0.014328923931007086	0.0518193478717961	0.014177560474490616	0.0506400111655267	0.04203631251366338
66	0.14513431631435103	0.00034019241434151895	0.001284241796426343	0.003667608568914458	0.06356718862091304	0.04927257417396877	0.021766599241118123	0.12803103108550407	0.00033959026602680694	0.0072176985048995	0.01781597298076139	0.1299057824333662	0.000247332896611207	0.13505624870345387	0.0004475377229802801	0.03561295059092487	0.06733488085670912	0.10486256542738749	0.028709477240803784	0.05938621016053818
67	0.004656605506245456	0.007318510153927865	0.24523088344007493	0.0035644746198533537	0.2461110722806286	0.005651661587091518	0.008858444983815819	0.0032162223169628903	0.0016679459316786096	0.036012929940109135	0.012040775605316053	0.055397642746116485	0.00046099666814541256	0.007886533663352357	0.012907882979663684	0.07122942093425334	0.14725071189949615	0.02534766103581674	0.004703597587381067	0.10048602612007057
68	0.03158145734827533	0.021349982794835902	0.0024255876888319276	0.00329011215754052	0.09064156564759333	0.020894377806131383	0.019829369132008477	0.41302346517940075	0.008508438224015775	0.04002562999779818	0.04487082751162675	0.011556018386564212	0.0004267945028060911	0.0055838804989905184	0.008450705724299424	0.010850777347816387	0.013237291644381564	0.140846615413015	0.07821370377731789	0.03439339921675074
69	0.11338243454437673	0.011221661935914092	0.0025828300766784886	0.0017705652176936387	0.15160590062732313	0.0007062938371383504	0.003818857364043367	0.3458254597105723	0.003674183189996289	0.005581951283620645	0.038931504413822315	0.006628400004497945	0.00026363301737986327	0.08667592893128012	0.007957062866738553	0.0009951663547518794	0.0001927262203523675	0.09144872438901415	0.12228974020790144	0.004446975806904263
70	0.052744858630103704	0.03998607784914662	0.0035870217484543572	0.04498064731634384	0.008765085916789416	0.03710105890508062	0.32383159239851433	0.032517668293330304	0.15661695588265964	0.019378345224017834	0.05861246709795785	0.017114475294365817	0.000896965096691288	0.032710299234978514	0.0003796198768874247	0.07098184626036723	0.005938339050105323	0.03917073965635681	0.04648035363904256	0.008205582628806322
71	0.038539444145757544	0.022335838800093745	0.004872918169393046	0.17032890522967417	0.006923288857907566	0.09457840401316175	0.04231222777657057	0.07042853926229484	0.0242859208858523	0.02004406452012327	0.034337771888577964	0.06751363730265658	0.0025565749473832845	0.019086389832515597	0.020236165988376298	0.011675383293998037	0.12428519763204172	0.1293041931105402	0.08952819967734263	0.0068269346657389126
72	0.039529119330755653	0.04096028978495728	0.029131435157698483	0.024498764399300075	0.02520011920754322	0.036603618566149354	0.07219660977206159	0.04845926418212023	0.09311516906550271	0.0031618936428653944	0.012985299208389898	0.06327531399076457	0.06499740383438057	0.020733826636784674	0.0711585780418471	0.038618054041021796	0.024457383016224476	0.04575425225859632	0.20134536602181136	0.04381823984122534
73	0.17210781357551547	0.04754081706225746	0.005496878352075171	0.04257284130619675	0.04935097883954619	0.09044357368011187	0.04481860991277982	0.03947690315077058	0.04514682082701307	0.05546296759732415	0.045661199067522806	0.04583987116556587	0.013325036812333366	0.04573774610824444	0.038323955246566975	0.04828741980548255	0.04212678463403931	0.030026396312124934	0.05087053540383166	0.047382851140697485
74	0.019644020223681335	0.8295979665739465	0.0037638006898337638	0.004357173178556882	0.007477071575593217	0.015824630089513448	0.0023471355667673355	0.0028620545243856314	0.004639649307702226	0.0023801498765819605	0.00947019432922697	0.010986003259773109	0.00272771355034626	0.0034660503516945936	0.004677809957802009	0.015441854281568513	0.025539096571442182	0.003481459481793014	0.011714302555698424	0.01960186405409271
75	0.052532321981462196	0.016744688315231956	0.03732469511391626	0.06890843562180933	0.010377565798531338	0.026381436966672115	0.008106269430564453	0.05049141240195857	0.004574823527782506	0.022919672102266482	0.06325494616090555	0.0062254365869438	0.3997632582753962	0.023493873774669997	0.004432016171507314	0.02368213420268154	0.037347949043493305	0.06609308777719379	0.04298306029810503	0.03436291644890831
76	0.10795007676814675	0.003979022730423005	0.0040004436469442345	0.0019532953652660876	0.09214587131362269	0.06837777591747023	0.004348925296416113	0.003683247256412839	0.0012449758399794677	0.20365348474962558	0.10043817203972592	0.0024421138578307796	0.17494996176876726	0.00174168053939622	0.0017943499614455469	0.03932905624227988	0.0017834392485209392	0.022201607874486995	0.004885747628799571	0.15909675195443979
77	0.04485533306289229	0.03665163280182554	0.004565602925017119	0.008132447565774048	0.16846197306975313	0.02236858517051135	0.09650686274402848	0.1302362215607228	0.008974122635509549	0.025755542431666948	0.06269423259311892	0.05042020515598327	0.007701941474835278	0.04230106506738624	0.008829345406791015	0.01608792675567974	0.03342665270248041	0.13120063707437002	0.024963166363940057	0.07586650343771402
78	0.03823556108262735	0.007353919445362785	0.05864003353229879	0.05591124090205612	0.03539062791788423	0.045652549750265295	0.05132273607151037	0.067281395690948	0.007628635672344499	0.1399911767906945	0.02617318555524273	0.09992633672209411	0.029508335428479887	0.0872024825413043	0.045948125610952295	0.023085838576417918	0.01748745347371447	0.057320098895670746	0.030074778481578433	0.07586548785855303
79	0.07117992427760693	0.03645679292511706	0.012790120415240466	0.026128655822971546	0.0710336779701627	0.07620855858657574	0.04046505076481696	0.009476022596172631	0.004520688922700019	0.04901455076424947	0.034805023286016847	0.07078888461348395	0.023611203773343446	0.08165132714417198	0.005951642007166097	0.07753435262764644	0.15592860147560098	0.09553900444121138	0.044483613763085884	0.012432303822659562
80	0.05441536358083184	0.006077909175585964	0.026120081638664	0.055214405632624364	0.09877629924102553	0.033690589342125564	0.024843506767849084	0.10831078500205928	0.02135955063245037	0.04491969648844606	0.09508255324432352	0.03809018950054771	0.0002903140265500051	0.013320277380875678	0.02284643434911582	0.03728761826671794	0.010563223087055202	0.07347661259858727	0.16248416219459214	0.07283042784997269
81	0.06954640080570003	0.02132061337986991	0.06823544120981985	0.08744734588496865	0.07540927834236137	0.04579695957188522	0.0026714726667434784	0.04789474804019409	0.029636384659668856	0.028708437182057196	0.133449170663435	0.04020137854989848	0.03257816902830008	0.08499677207542236	0.033533448608904656	0.02911874561969091	0.06199881952748014	0.058798100517692076	0.029546400586345826	0.019111913079561872
82	0.061383915445820246	0.04162443488721336	0.05376053740817951	0.05363638762364786	0.10632994760434879	0.014513054234375936	0.02335264150859086	0.07968267345334525	0.02519219567303343	0.04437798509888973	0.05844012769446012	0.05410095456933938	0.022435652094325617	0.06233189971691427	0.06687345428967838	0.06982391508477509	0.04419341917787482	0.02696474374441506	0.03181060300230124	0.05917145768847103
83	0.13998746641238216	0.0030599864737573153	0.14684217482467166	0.36289315203989253	0.00292667477669831	0.04042429187029994	0.005536645472771684	0.012521146490378127	0.004540936593849707	0.0029689796273677845	0.01602565667370783	0.009950804061662228	0.04736845790162566	0.10091239837630553	0.002269931033703966	0.025122494159872576	0.03796127152509495	0.01765899635940347	0.004779556255423797	0.016248979071130945
84	0.07888493278255562	0.02069541293510395	0.025620867104997894	0.01773503840479715	0.011300216761679081	0.08152352915228407	0.03316205814677847	0.0621975823116217	0.015585226694605688	0.01724298359072711	0.04000522354964222	0.00886748559715355	0.00635279797405603	0.15381697694561428	0.021901561134573113	0.11180155927083447	0.11655734242286445	0.10650538207674708	0.009744186714274466	0.06049963642908957
85	0.01613655135165166	0.03432044828699644	0.06323215954656665	0.06638784297410352	0.14413822956316819	0.053904638931158315	0.03435365376044337	0.016299204027676338	0.052163720001714015	0.021908096243732814	0.10874752720669446	0.023338145268210944	0.06872139666091724	0.14549770417947672	0.033505924519329225	0.015238433869038791	0.0010236685215366736	0.02326589005014636	0.061556779324977946	0.01625998571246011
86	0.04641524235627335	0.033370677797439796	0.0015808009346166764	0.0053146810516263	0.007674563795030758	0.0009661790892846476	0.018339966900698744	0.1442398301168684	0.0009226657945335599	0.39470967892372544	0.057177036097458105	0.010876966172678002	0.0004457180446421614	0.03705412874491822	0.0007823425073129958	0.002016157196278952	0.01506730785190568	0.20590137898222483	0.011877894957898082	0.005266782684585375
87	0.033811438474568876	0.027366283222659476	0.028033987476776843	0.050884544232173125	0.05333786480980832	0.0020010001864686146	0.08143210957716716	0.023812270353515595	0.051653082366291424	0.0339983551679414	0.07023423086078708	0.04755161268387987	0.18702458148693196	0.04710589259622829	0.03877448709474674	0.04188044695623622	0.03487667055859021	0.03966144734331219	0.03198879509721561	0.0745708994547008
88	0.0883777881975651	0.04018533149444934	0.06393633616069272	0.009862616859025954	0.053328685695350556	0.10770735327979011	0.057865716330937365	0.003009824613206157	0.018252253405794266	0.01297228675989066	0.06296934316755308	0.06287681884944678	0.0022671369697015715	0.07415148321246304	0.179389989531233	0.03837477783298017	0.036372003466985214	0.010865250008152796	0.030001199041812664	0.04723380512296938
89	0.050277534567691975	0.004845185498433245	0.0016111144236083327	0.008859428197271592	0.028340962468443916	0.001322303133445559	0.04208646656182331	0.4149409148745987	0.007652696052473928	0.021690738341133595	0.014655861664046642	0.0011865842323507346	0.0005196623326398429	0.016564929375599693	0.0032439531245190495	0.0033886435313219116	0.024781981125441253	0.22066339146419187	0.06469066098774996	0.0686769880432149
90	0.04995112509654203	0.010658151541360445	0.00145700967429479	0.04684744548126225	0.03427788641499054	0.006529033788946316	0.07992121034709629	0.08688096618032423	0.042900834871892134	0.014637417842771453	0.030803548960413065	0.05265544698417134	0.0006273812138494787	0.0027605070793061933	0.13538967541287728	0.018473839530930534	0.024496237121621155	0.08342892163066484	0.022950370076808037	0.2543529907498776
91	0.2509692112558631	0.0335657348847032	0.027804010037812507	0.06528103070852001	0.0007726596568040525	0.013712049973183404	0.016425566577707867	0.02741185105416958	0.000914776440979	0.07629659252370656	0.021685632590209936	0.01295764388442886	0.002701257674804232	0.07672489808676843	0.00023759296435518478	0.06511919992838953	0.11715413724300956	0.08291209381707493	0.059330637765266536	0.04802342293224348
92	0.08581662111649768	0.011298973762950198	0.05673372470970566	0.05546466016936748	0.02583636267349468	0.011366788988143804	0.07419273362493693	0.07804880544111595	0.05052803833186641	0.03382112516222508	0.022098147283894597	0.04589093733986243	0.02870083262377457	0.029946313324967368	0.00840613463535503	0.0286016179540747	0.037543809141516504	0.08395826165397591	0.032257033251263285	0.19948907881101166
93	0.0009555612853358172	0.004534755967008932	0.01370508608273799	0.012002805362423619	0.674097621330322	0.0023732594911025718	0.0022201177069344304	0.034105686105268915	0.003471547256936078	0.022781295980886244	0.08111031105540709	0.0038741607698942267	0.0059724332482199586	0.002332832711137478	0.010199647695326964	0.027173648450817427	0.0015626643277210505	0.004541445771203039	0.06952334981662225	0.023461769584694016
94	0.03351243592121003	0.03812480261509242	0.15010181000880507	0.06269639174350615	0.08932198540191721	0.019533410232625077	0.057315142693845605	0.0017124538986592799	0.005010668053163672	0.009104525688613327	0.05106303206344008	0.18358664965163482	0.0011814165127644108	0.053472576225888586	0.023188120790169967	0.09655334320710882	0.030466942171758597	0.002523648227731331	0.03258230197786902	0.058948342914196525
95	0.17098478933957129	0.06083833032461676	0.0016119101389417663	0.06607616505593758	0.0032086658999209722	0.05621114899224489	0.0003325838161277438	0.08550941047160297	0.0055780702571739576	0.14883776766444706	0.1446202477482186	0.000230963184528575	0.010882114640581668	0.0007486002308530981	0.00037713143464191654	0.045433976785246216	0.08764666528530461	0.10639784801705825	0.0005216819456218321	0.0039519287673602166
96	0.01180739260977093	0.006101552152158964	0.004996935719380715	0.0010702830036497754	0.2602421893739704	0.026278689812219445	0.05323481783545419	0.0006557951430486625	0.0018827092570716335	0.0019062845576085542	0.036300167323216476	0.03521812138648439	0.002308989950514388	0.0056045454671706475	0.0015869879811045492	0.0054260923284677595	0.0014037993561865695	0.0022593134832489827	0.3410369928519615	0.2006783404073114
97	0.05994953474516106	0.00574663312048041	0.13217391019212577	0.02174847118106987	0.008196388788694208	0.028074160647659427	0.057651758695470186	0.013787358931610975	0.045158047816840595	0.00806804212486031	0.07342189042932919	0.0741282248726419	0.0004304628789795998	0.13145013750775983	0.02740558499437732	0.10571363991458912	0.050601549304173876	0.030830439669904963	0.0024180833798381346	0.12304568080443341
98	0.02920493173591917	0.002470855385801769	0.040044775150476865	0.1808669110849723	0.0034995063413793552	0.01773313417496335	0.08731575725798772	0.00660444947742479	0.002617908981436277	0.0860635336854434	0.004305833533122945	0.35608232273146523	0.001059390340123827	0.03858624444251414	0.00020864289767568112	0.07709784807224718	0.033575287532544885	0.01708461382761061	0.004187064151829361	0.011390989195061388
99	0.038585764772065455	0.015625507097001418	0.03963405896032121	0.07148207315207405	0.06142504811865662	0.0328253084776649	0.1371737802409074	0.02017103548620143	0.07445081581554647	0.02080201531390172	0.03934014769212107	0.05364871334391115	0.1025976474769404	0.032539363752419954	0.04072671307758188	0.046932851127853836	0.05963240269627623	0.005673914702199662	0.06643056554477281	0.040302273151582475
100	0.007222381158693583	0.0012467748468413169	0.003476932311041192	0.007069220516562498	0.08014113333348055	0.00042269469811554854	0.0015683077923654475	0.1492457450323866	0.0034754529158837234	0.0982679195545126	0.5405654264069938	0.0036304310062312893	0.007222306153315137	0.009101080381327942	0.001443116616783341	0.0016776431891728217	0.0023173117920481604	0.07468912889810857	0.006108838015285717	0.0011081553808501325
101	0.23701327208667555	0.02011988394384685	0.03587487399629674	0.011381616030360085	0.0078872650902972	0.007706781244280303	0.0024218618530199394	0.2713524344657234	0.00048212070017203407	0.008947492020511117	0.04728401900448358	0.0397915064845998	0.014978968019123639	0.001423296877551912	0.0005119801288053425	0.002138626111594743	0.048211528467931454	0.23725091846493454	0.004294003585071136	0.0009275514247207064
102	0.033715144193259036	0.00433198851308621	0.11116071563679578	0.0887046058109302	0.14221494008421798	0.020774242581426103	0.03544764073354062	0.03102888773917146	0.0059501761589144265	0.028933270721513093	0.08561285469278687	0.076493047551766	0.017953712979742815	0.04198469715719037	0.024001437616600143	0.04082992329483162	0.05318421990902256	0.03717804885939871	0.09729475880686916	0.023205686958936673
103	0.10498904211262115	0.0024441649467081632	0.053205097761527834	0.12585201452181174	0.025576368197386914	0.059203259037488236	0.04779354537408622	0.00865558833242617	0.023882222823046743	0.011725723277890562	0.10059568218621266	0.027122321721449558	0.0010979975908657533	0.18963734854311723	0.012168359902312104	0.09187231472414002	0.049785329903482965	0.01883586135452894	0.01586416508807134	0.029693592600825488
104	0.05918546415866499	0.0050558495516141375	0.0018246218650997945	0.0034963706415354063	0.029837246205208324	0.0003622635464177648	0.009537058776140936	0.12678039024117732	0.0017937564785376686	0.37684973213224077	0.19941105817650004	0.001132289917000806	0.00034568260284253835	0.005733990394780911	0.00010754124407771288	0.0007500557586046725	0.056940041793571684	0.08937936777483713	0.002648106957090175	0.02882911178405724
105	0.0723118284525486	0.005505910214243397	0.009266039871413233	0.01390846816039474	0.013343288505104672	0.011413632087990492	0.17971579307006888	0.010200058882899996	0.04409252245120882	0.055756413247041815	0.031389779971450114	0.21302794573940104	0.0003460499270386375	0.10225344468640642	0.04910973229115113	0.04996023995882997	0.017970428792923737	0.0014007950473173378	0.11069680716330782	0.00833082147925897
106	0.05052606112486942	0.020279270524598624	0.08790539481269317	0.09581416557028902	0.09467054165499539	0.025807427330445342	0.019459074965983352	0.044189554609267205	0.02269924739715186	0.07622843175732878	0.05121013702029845	0.03717238632586927	4.9439034151682634e-05	0.035209202426764875	0.010206796280358758	0.04357778160789131	0.054753823358653024	0.09212905841815822	0.10279527116095412	0.03531693461927823
107	0.006957911857611583	0.002702863678995844	0.6878377615627529	0.034819702825361926	0.0010036129965761151	0.019654575404160584	0.013727446584496523	0.0012189070080138933	0.0008424204744437355	0.006083662926858624	0.007626570746678687	0.013866108645804755	0.002158719265278827	0.00523346647035863	0.0008331008144298228	0.035094563952838574	0.14919065563158868	0.003860442898261684	0.004294775020446736	0.002992731235041791
108	0.14663520332369792	0.03670166361211399	0.005007451352073144	0.0013554718661714076	0.03235372394440682	0.0002825441543903854	0.051421429084534724	0.26146659562700836	0.0037587938003761836	0.031106169185066625	0.07881696592641387	0.014003705411327037	0.0009174103868396836	0.026919176750623112	0.007505291199660185	0.07707822205485051	0.07792956196535003	0.12644857911874838	0.013244851480508331	0.007047189755839335
109	0.009639723178518531	0.014849374667328842	0.061649624409889546	0.07611480510133495	0.009582291452305318	0.007473980318466904	0.053047741474096854	0.04829829140384541	0.015036288542732106	0.1677133103797135	0.06077485914378645	0.08818004086216419	0.0037102465892288553	0.2111755549271151	0.020705279616277588	0.012584424879744451	0.01390500016962734	0.09040588757205444	0.0050872930921428625	0.03006598221962682
110	0.058373288889480665	0.0243445822969174	0.05397997995717818	0.05102689206593235	0.08563206869640276	0.057905458247635315	0.0875614832289702	0.012534334245057087	0.04011068938441209	0.016219811847383112	0.019023045350749293	0.10728831740471917	0.00069861165294589	0.05661891711278042	0.045685767474604747	0.07195380638387057	0.08878207021659748	0.02489637737469737	0.03819941530702685	0.05916508286263923
111	0.01598797577767909	0.019143236822467647	0.00782589790269946	0.00996346939801829	0.0020051603444260473	0.0018761765716200885	0.14383626359379273	0.2459369804384267	0.006717393060416833	0.21416508924629238	0.032455721896018454	0.001705925068115459	0.000986515253691136	0.13176850997336947	0.0003684831371079768	0.002219657614238294	0.055474979978639136	0.09735963184775163	0.007909866503841527	0.0022930655713876364
112	0.04699830135318468	0.005645009008501848	0.0013247206298101194	0.0014132366425864545	0.25428699411757527	0.007765045622604925	0.013444387972823865	0.006090647679879994	0.000763311260784948	0.0027720446306823405	0.1901561137463627	0.010451049843708244	0.0004122933390153801	0.07031966168910239	0.0005646267288010591	0.052082520622698386	0.08110121583143211	0.07640636919329748	0.07416376262609269	0.10383868746105505
113	0.08285018714805341	0.0006617675770365824	0.06730670071473248	0.12113816570156924	0.01441812920666675	0.07497943848844832	0.06454448259217428	0.0014849508877380242	0.008255283199409087	0.014455092345051265	0.13459675885322864	0.0019419410415334043	0.00019709713805176097	0.1116799579942826	0.006896079847020743	0.09875281450168136	0.17345106005150548	0.005373180772442763	0.007935716882162916	0.009081195057210785
114	0.11534264519382094	0.0354006150376233	0.1112496630192748	0.33547619161348335	0.01065468198378781	0.010847694462047657	0.026649315025654794	0.029217547120733194	0.021881510338847228	0.00430620028618554	0.022824193675873804	0.038819997924295725	0.00039790285836538186	0.08003896408704027	0.03271111376531769	0.019293107284458454	0.016508959807152123	0.012409686900348459	0.03727255629960822	0.03869745331608132
115	0.3149885020793221	0.0026011361278066463	0.0015245153695526697	0.005155621614186305	0.08932429359683242	0.022547918011896803	0.013294374152375093	0.01258887670002476	0.0018240261504574773	0.005331035737044959	0.2695373197830355	0.004922753797820835	0.000255539435073253	0.021457290140885214	0.03156307791193231	0.14500643961186344	0.02179379513722674	0.015540516352109316	0.005978728221381947	0.014764240069172364
116	0.015203531380932264	0.00463413839859352	0.0023435821686427273	0.005018188597268572	0.009694637391525643	0.0019438002022716765	0.0021226774464853985	0.04890723147980938	0.044661329808346924	0.5815905674632295	0.11527848866396218	0.014852457130098721	0.001019968087128217	0.023521274377282818	0.002449904766220134	0.013707976620622214	0.05897732113041123	0.01419144171228804	0.011960324924230251	0.027921158250650398
117	0.06484862085539345	0.018231893094007228	0.11919505183225221	0.2164715813175784	0.02321643433002241	0.08934532630777343	0.027293972992643353	0.009494099952844727	0.047716205927063535	0.0447032224259433	0.02534909734265781	0.00882309845830055	0.00032203787162659464	0.040627268126077934	0.038207739167575354	0.10160656855272215	0.028290369083449955	0.028114808788413263	0.04030472050444248	0.027837883069211908
118	0.07316857545006751	0.004267236244586048	0.001242646446320095	0.023508428435887796	0.08127213271244337	0.015587117866824655	0.000611459083205354	0.03670816686524073	0.00011433491577986488	0.0009395312537116141	0.07567182036413252	0.001199183583186228	0.08668901142641154	0.1550505224410232	0.00036815725289789764	0.1672523362482979	0.08078879352220084	0.10551468793409924	0.025418556194935413	0.06462730175874806
119	0.20113375826405108	0.2932434128029432	0.002753858801887002	0.010597941848526603	0.013290869691739163	0.002760778811847346	0.06081257498542261	0.007116824311475791	0.0056556772582500294	0.015225875701024143	0.07263798883361582	0.018352679156371916	0.0005363012518189811	0.10189645990201604	0.022607495735680477	0.03489453165064763	0.006330472581179941	0.026612002190916625	0.06082767515969989	0.04271282106088575
120	0.036923036784017295	0.019838405501751852	0.01941449859011441	0.05023407911738802	0.007778594678137648	0.04217643775630142	0.008321650676646314	0.02510366969592053	0.02280875767134027	0.1771214034998899	0.05814349328620621	0.0025126118916272105	0.0022397493023336035	0.043162468332461804	0.01318730270664823	0.012145600154684515	0.198247655236957	0.24495603892047027	0.01159020161115132	0.004094344585952262
121	0.018532530269766704	0.12600346907809892	0.0015555691160779796	0.07263520896801874	0.002696537701592968	0.022670665368779475	0.01454485603041644	0.026482511524616358	0.11923114440107226	0.013829745751863569	0.008562953294035506	0.18158076182379843	0.029898565801468397	0.04060728060624639	0.03278597640455784	0.20636221595451334	0.018400494892039914	0.05929558242453102	0.0012673587841298443	0.003056571804376103
122	0.004553733432016843	0.002199928936352579	0.0008225582307409282	0.0010681814152594508	0.003285737762339481	0.004670336596073293	0.002562113286068124	0.01784585373686138	0.001280328550906732	0.9195589190954413	0.006892750647851406	0.004057904363541187	0.0007927880769921248	0.0015747782204704344	0.0012675705453052757	0.0005423245082099364	0.01085000339688232	0.012189321969374063	0.003200157285135205	0.0007847099441779049
123	0.06794948411133009	0.008497123767941558	0.009088148399256058	0.1566550552881527	0.009402060451119371	0.08233980197309607	0.09759955445170473	0.011708384262373694	0.027592780591411924	0.03157218425618736	0.04423033110325615	0.05325060594395132	0.0044616226865807585	0.006096172747849415	0.028493384945939924	0.12903980265316392	0.17519946518417062	0.0072949278288743195	0.02555892677125486	0.0239701825823851
124	0.01919439190238519	0.010236311381494766	0.16870812029367468	0.09489600325391005	0.007522921545230537	0.11903195584618434	0.02626424874380129	0.013217933742254424	0.00345616105648317	0.01067659790741726	0.023210582000461215	0.15984271416254722	0.06561556721904696	0.11274897024860754	0.009082653988279215	0.06332037864809102	0.035235241560285756	0.0395092052496201	0.015648452814309533	0.0025815884359159276
125	0.013684381425154669	0.017394012503610688	0.007754361610525613	0.001982800283789007	0.00438718361949174	0.0011647338581417454	0.024518271567882853	0.03238853282113133	0.00638137311083134	0.8231151990796636	0.03679433401190725	0.0011866028508033047	0.0012439464789504486	0.001062344690791235	0.0027295221529456894	0.003780515414427953	0.0030589973748974078	0.004038108124163543	0.005091424002018485	0.00824335501887218
126	0.0013003610693863822	0.9114893179747283	0.0025470177725561015	0.004818858184463876	0.02110045387574947	0.0036720953223881897	0.00598388386670214	0.001177898668504104	0.002513055399156455	0.0016865828621549109	0.0016893993116302989	0.0009805344118270238	0.0039795756141178225	0.0026717698639833016	0.005541198369160452	0.0012742348626958889	0.0015335094000072304	0.0002666064062834742	0.021283451024260557	0.004490195740244136
127	0.02369659658952548	0.11369510699391806	0.005322539331956364	0.008734224398987167	0.0053256687213962175	0.00107291869232348	0.0037938186420654343	0.0281401016841601	0.008470622297877518	0.026471188061249994	0.01022069921834958	0.005103839427860103	0.0012044743989598685	0.022021316366157343	0.12268606747284495	0.0046984710284752205	0.12182726358427377	0.48200611891466827	0.004693551909561493	0.0008154122653897439
128	0.010811097142986484	0.013502445586401974	0.002813415147626918	0.008782934960166926	0.008583872481732943	0.011794608811163624	0.02931528808942324	0.012525043034642752	0.016285797326602427	0.005786295843622767	0.010178321643495894	0.019757677515198434	0.019301811856952747	0.019633399233049287	0.02189448890095891	0.09556368429611148	0.6383565873977509	0.028631680218817422	0.013717232166639289	0.012764318346655753
129	0.0016866351491068201	0.002275839170554465	0.0022513287306752104	0.002642556422056167	0.2778554783504786	0.002474263185246176	0.000539555541751262	0.013770933475391638	0.004800642024341567	0.39728904938495596	0.21996985329838575	0.0253580865922188	0.0025937360314960403	0.01638962588442705	0.0011316461486354798	0.0003268177463243915	0.0024423002161826596	0.0035309075167287416	0.00878784951624504	0.013882895614798215
130	0.027845945837838185	0.0319328375689363	0.032730786521492555	0.05330843040714328	0.04908777013245275	0.008626377602467861	0.05552313224502498	0.1120635362165335	0.04320509664112528	0.06684783453763081	0.12883735018839246	0.08442422669389013	0.0007207760213008549	0.05089662586828532	0.06707777392615893	0.05362869211363953	0.02601210465453836	0.04420407874297576	0.03149357666578547	0.03153304741438774
131	0.0012592698539820874	0.8805988543817157	0.006176420033191057	0.012114117982650035	0.013682411586947463	0.0045223651067178815	0.01778786697586047	0.0036155342739975435	0.00363820453666493	0.0031987745040271192	0.018936221927594057	0.004193753365494117	0.001992568218075604	0.005865579673682211	0.0023047315319129186	0.004201826159016268	0.002194082480622054	0.0021754013510075524	0.006226757872177062	0.0053152581846641995
132	0.07937298808497503	0.009935525255189051	0.025348685489862702	0.022046236635074427	0.0632985086356878	0.024006662364637516	0.027337862216742406	0.06374763513189832	0.11944233998766247	0.08971911153058523	0.019796247213464464	0.09810445994657856	0.0008548995013833635	0.034113810506193006	0.1143441764287643	0.03666179013395458	0.07061110746902852	0.04866216480984681	0.012309966593587343	0.04028582206488423
133	0.09378309430490957	0.05092349866395171	0.017870712949264067	0.01862932720626474	0.016874022635032564	0.06723872042981811	0.022096783798291983	0.050014410261191654	0.03519136060754684	0.03716899966026461	0.06542337559700435	0.039446655743173915	0.09762306149153142	0.034481420524884614	0.01130166002592754	0.1479115768492351	0.15470889092673132	0.01207556422897096	0.020326109397950876	0.006910754698053901
134	0.011840486286339257	0.005336886312180979	0.01172339427742766	0.011778249823236525	0.010477840793656077	0.006049846473490226	0.01232249387433846	0.0849538016535516	0.019809851311215758	0.17481385093298613	0.04711703816821763	0.002383787217496619	0.3388765054878975	0.017095945326291533	0.0034904684290574008	0.0013317669356421008	0.025811405206589706	0.17800742527666488	0.009461228995895039	0.027317727217824835
135	0.04528718254010403	0.09132332085509308	0.041130668714894854	0.020001089156953807	0.04481055655868764	0.06614898271438663	0.017191942808866618	0.05942709645422465	0.051217887717516355	0.05570701253626582	0.07069648819076121	0.060743203530340906	0.020372137224179274	0.03915760537115591	0.03759212936052157	0.019173032375549497	0.015545922315850783	0.0365622405998688	0.15221865014160305	0.055692850833175454
136	0.010633199430908648	0.01791268759112293	0.04242812123658882	0.05901517687157094	0.02801715900801426	0.06661380592520562	0.0677159627387961	0.07202746695654877	0.17283404779383793	0.020243035941494913	0.08596109761440437	0.046835492370690346	0.01662664360952698	0.04040664071111331	0.07968649985547056	0.011925672322996047	0.02729222623632916	0.046630127172117675	0.04186232758136842	0.04533260903189442
137	0.07048115513912481	0.041021204705410805	0.048548191857228785	0.02601537346791977	0.05437403074252271	0.05477112231381864	0.04593597604145608	0.021435912385076722	0.09292884122819496	0.01594963052811642	0.09194945933144269	0.08143010736247998	0.019456924279240465	0.12297188967427987	0.07425750066184929	0.04134540590817354	0.009747973335618698	0.027010437363329993	0.035022090561596435	0.025346773113119486
138	0.18965110631903934	0.043501286907691256	0.036433870088286545	0.013061650785885816	0.009551665529998768	0.08159895006092584	0.05681926051462777	0.04570973738258228	0.019426527350004864	0.038887717235514055	0.08999676078752726	0.02259619055104173	0.005595144075876479	0.050365320428228284	0.01474068909201532	0.05704437373724532	0.08386942411380613	0.09888951110250375	0.023928681094017808	0.018332132843181345
139	0.038576450174965346	0.031540170909401845	0.06818628643526028	0.01360741067297006	0.025411981550342407	0.11761053715274701	0.03341689085951678	0.060109472816204934	0.04173001950123402	0.06022645035684727	0.056396201265195026	0.03016864327542911	0.019250504136594515	0.05287850619471266	0.0321040982215227	0.07875468688178387	0.07789074998081429	0.10211293137422278	0.04280659389016064	0.0172214143500743
140	0.16415449904242005	0.027464041010477187	0.039831883706200874	0.06382296773867663	0.04379167264488682	0.024231466282826936	0.016498130101085258	0.00514852832530016	0.06574686013574979	0.03347987985146655	0.026814829448694906	0.06724907731647879	0.04209293785128327	0.06425753415878939	0.026482256249210738	0.05969617410714776	0.04156027159125872	0.057035174713253436	0.04150719732112053	0.0891346184036722
141	0.11932624832403046	0.009579490538547942	0.040894377841370275	0.06940765239680793	0.03497918192412221	0.08624754181659504	0.01600391428783218	0.021846716838032538	0.1283883196945898	0.019168756536084137	0.006615434324617274	0.08904548770007027	0.032583725118803725	0.056692601484653965	0.03028128440856611	0.11706457238305526	0.040792288615394176	0.02459898602987659	0.04906776637294969	0.007415653364000402
142	0.03712877936144351	0.037777455686005254	0.014948996190460858	0.0181347883342312	0.015028774717754064	0.052420516642180226	0.025602417857843042	0.030767592152427917	0.021703787331895177	0.01875797955072024	0.4686091263072516	0.025471192856743638	0.027553497945973508	0.013196700225150215	0.038312221524794715	0.022866853538476905	0.06509307266193305	0.02398187946608505	0.019348530596630106	0.023295837051999748
151	0.057450773730862034	0.03615831853691681	0.060028094992129626	0.02829694968584133	0.056650643475618455	0.015977624582515698	0.03629807382274415	0.05181306152710475	0.08319585355082335	0.03158110581408885	0.060124169820174565	0.021826060808907033	0.006836427324926838	0.10408976826458967	0.11140540980275408	0.019392828187744703	0.04801339499861073	0.09015123957627445	0.059682844927947315	0.02102735656942566
152	0.0724471848242154	0.015824047421920777	0.02906243499544418	0.031882873698391864	0.022546304465798632	0.16016466966899262	0.03352307861930468	0.04858280237536701	0.08688270140274229	0.020554054310212903	0.03485177527478872	0.06398189845468696	0.030261828232984327	0.027709569575077215	0.10881022498128674	0.06055222251128432	0.035095018927907735	0.025663016349347298	0.024864660658727403	0.06673963325151896
153	0.1339314417231652	0.002096447930081759	0.021119411542458066	0.2779404303599914	0.04379969890834509	0.015406632216593406	0.048651175131289214	0.02847112777134739	0.005764718332707857	0.08135434439660383	0.01637863406026975	0.007001901720313795	0.0012719249579661487	0.1636331008381886	0.01166918897147313	0.03592098069782786	0.019218438473525442	0.041212936983402754	0.025351962188548165	0.019805502795901268
154	0.027415201371084604	0.005604957785259978	0.0027337911079498905	0.0018109351271056399	0.10170029179827308	0.0005424645678015752	0.03264580917299944	0.21002809824881233	0.009305712248403236	0.151689903990895	0.15918040985111295	0.020136507501085595	0.0008428766375255044	0.001603385370265109	0.011517358051847967	0.016915669701556984	0.004893219999391091	0.15053355099768526	0.05583505481908433	0.035064801651860426
155	0.015314096794141913	0.024243324818083913	0.0028512461570738296	0.03491405613121052	0.05082622345323309	0.0014750461930715475	0.09816091501781235	0.010134987137152189	0.1391650340082	0.10262409830015264	0.049542246363945906	0.054294780280955704	0.00033527691371465366	0.08776467294470822	0.019577178411274404	0.06597002771725262	0.036659237559144464	0.046410662109171025	0.0681885013331602	0.09154838835654075
156	0.010077746412186755	0.01291060220026716	0.003601639759105104	0.007449429285284587	0.016881161426670455	0.0017857749897288262	0.0019674477293853097	0.012957767573239864	0.016806560170504713	0.005839078180929948	0.014902364754394284	0.8110802129776791	0.00044935898200572236	0.014412066088685838	0.024789080490558252	0.0064464445793848725	0.002100088471424426	0.020508512159454893	0.0028648179244759294	0.012169845844633966
157	0.001264673663446837	0.8942366274508725	0.009997687248154481	0.0021608897019736195	0.012429445716406909	0.0015640054306852336	0.005598300877915546	0.006497613640933671	0.0012225084789545813	0.006938572577686321	0.0027735458785693905	0.003405930564685369	0.00202354378311002	0.014465150312560347	0.006238764041224255	0.004919575899437493	0.00451110427623162	0.00395540123999617	0.006767178063019416	0.009029481154136229
158	0.0028982222691156566	0.008787687851435105	0.010449907606315671	0.0022987801203907484	0.022869525051672647	0.0022355071772064473	0.003046731191015111	0.0049025001982406025	0.007008893866461142	0.0012675067648803852	0.0038102406516104374	0.008414088491722921	0.004824395316397675	0.004352819832196259	0.0011142787806109617	0.6412550108173332	0.25233495256646454	0.0031113312836264046	0.01105931579542169	0.003958304367882296
159	0.014636142530522669	0.005666206147720637	0.01833026216038563	0.009228641436260643	0.48682528142880704	0.0019746404971499156	0.002606977232887241	0.008666194047395777	0.003518155525543494	0.020172829757812392	0.013974191969991485	0.003157756279541743	0.0005551818664232965	0.006604079338704943	0.0015552676783379066	0.006033877250299659	0.004388449869216705	0.021003925579855285	0.08670288206274739	0.28439905734039606
160	0.013673275826228973	0.01092980911659352	0.028611128579216532	0.0880997548895479	0.12092151606511894	0.004702761036322053	0.029590426198845582	0.044581112319822126	0.0348500436619952	0.08857343766373972	0.09823810031834632	0.09303410564148196	0.003560654208600834	0.008965193860489737	0.017069703347524893	0.03620135490213506	0.025624156434860518	0.06688575157104391	0.14504496432929528	0.040842750028791
161	0.11611085533145447	0.03481533717041336	0.0031784949893273453	0.006756701734478025	0.004593424069950405	0.004984767688800134	0.003962246212861066	0.1337821379229183	0.016550666268699082	0.13135540585801983	0.1063016267778641	0.025644170347018252	0.001495648835941505	0.008997181643349296	0.002414949201521567	0.08252128272635165	0.14031827817450035	0.17080222775688791	0.00165335021082839	0.0037612470788148636
162	0.01504199117892421	0.008513277282319986	0.04888209561086221	0.18023156252045913	0.006958981753498855	0.006345142415293419	0.07564724934225257	0.021256830442546896	0.07077725016570048	0.004580842702627612	0.03265085119250747	0.017908579493810067	0.10020070144672119	0.06991464536342737	0.0647788777273548	0.03772507763108302	0.167326870881504	0.010059448225794007	0.022771767334794888	0.038427957288517584
163	0.07888979145055829	0.06405840680303443	0.016511260656724067	0.023201277506633092	0.0015355642121881426	0.13554383570516826	0.0044165351293383405	0.011122320946519644	0.03262187695829902	0.006071463545505035	0.06693460017135765	0.008441464563402503	0.0054230023710172635	0.013921207624045258	0.02604973357519872	0.05099092198689108	0.4377068902343151	0.002665037607389265	0.005001452192235997	0.008893356760179008
164	0.003926397269823338	0.007504839428537934	0.008095542648845206	0.09388423738115202	0.06389505019419435	0.02163242432254626	0.04095535276886233	0.10440535517833303	0.016115205075233632	0.0063598432535782595	0.049017345892935965	0.0037337839155493426	0.00626870827045253	0.007466429627840196	0.003668358375213344	0.0018399308317264052	0.008342993365039167	0.009530225016781883	0.1786380709385036	0.36471990624485123
165	0.003187207756167237	0.017316096060221216	0.003286622150409809	0.006610995731452124	0.009083449752195336	0.006793189545764582	0.0019344551959166662	0.024787380688786956	0.01735911325619954	0.7878060060826837	0.006308695972756121	0.0046259425250151955	0.0046730181789242375	0.014830558151811815	0.010413784642375393	0.002321227920817586	0.036459141264473235	0.015324922900160883	0.006057387499383803	0.020820804724484426
166	0.039263890603467494	0.04012527629767195	0.0020631283222182577	0.0060700280911012905	0.14545326493826294	0.006709060302692605	0.022314603449999904	0.05558924851149571	0.03697178265400186	0.0520914650074773	0.12505869200030512	0.012966068899765383	0.00028790459761121183	0.054203999662572944	0.024918501806938796	0.022716033401582833	0.02223155511439095	0.11037883884122554	0.07806896342266008	0.1425176940745577
167	0.005924119418603333	0.03242721733635876	0.7882760542793299	0.018034095004426366	0.0060275105810138965	0.016814578906339576	0.004862836107193836	0.004101840635430864	0.0038632347708571378	0.004603883478475909	0.020374239824508027	0.016444037323268	0.009219809241359683	0.0036261997023499665	0.004576938929010605	0.008819945001468007	0.017674330986561963	0.01744886183906091	0.003948456732133781	0.012931809902249479
168	0.02304406842882984	0.0030662633878744293	0.0020180684371007823	0.0028051906998022426	0.0031369449576090593	0.004412310950599442	0.01986028808363379	0.04055114134394259	0.32398916200633415	0.02806358569716903	0.029378964255684835	0.009829288048555906	0.00025479219542298866	0.0655188695879622	0.28139011056235425	0.005847670036183368	0.016494913284449835	0.12386150547331394	0.012317672073802384	0.00415919048937467
169	0.010704247866154173	0.009444866562406725	0.01733451449106119	0.11412906504057886	0.06105916456410139	0.0023201321832207345	0.019139875957277674	0.07062560611766606	0.013558324307481079	0.05429124534549817	0.11352541876730933	0.03087871694100459	0.002922291506210648	0.03529646249021255	0.01444339140080232	0.07274530632663334	0.08153368626599454	0.07573285070585732	0.09316408047123079	0.1071507526892984
170	0.008039398682230081	0.024364087915611322	0.0055594693158725365	0.053113810882814985	0.008514394458970344	0.003885458397725435	0.043848183603069364	0.040366735825211726	0.017051121066149918	0.007125647996254294	0.02318799638097225	0.055797598236368096	0.001339228722875172	0.4429792060741966	0.10941087404577206	0.01053298255756003	0.03599336905734067	0.0963571193208945	0.007241357167865781	0.00529196029224484
171	0.03501389407951027	0.009195127679264763	0.0018156126751146117	0.1289633160454912	0.020298584563943397	0.017599648830475295	0.027439519284129497	0.123784398367283	0.047643465216208984	0.13408626198106788	0.047156273743375714	0.06834340164866196	0.0061003726139716614	0.03953498847744083	0.015103703532456696	0.03434598174840635	0.06841283711400334	0.06919054990347517	0.07691795352050886	0.029054108975210432
172	0.019723566289710195	0.043416596498925125	0.02220094223053837	0.03198423814893613	0.023559604784479864	0.04665338196905728	0.05679137516964436	0.021618720234472328	0.0058347995537357585	0.009579423374340557	0.05002952844271654	0.012814337344523443	0.006964949243866013	0.05240354814744719	0.021680509307895328	0.023399047207382184	0.03263015454114719	0.39299838679429405	0.05681751000729531	0.06889938070959291
173	0.025925461688034772	0.03474328174354575	0.008608310560800575	0.006525017207174206	0.051084882575252746	0.002658887231760601	0.0318469908192572	0.014045163307215546	0.0017865018055144505	0.0015822955922982752	0.009996784191119393	0.07363806601683774	0.0009869161595852621	0.09408886623968633	0.2454598280959033	0.060715656234817235	0.037112363537515	0.057874886952124324	0.11831154459318631	0.12300829544837102
174	0.3550388168884325	0.10087158082165422	0.0030278410598145226	0.00405079726595278	0.0076459664154031595	0.005582723353668486	0.054898681329030884	0.00563772412763239	0.003010337747844988	0.006899769056661113	0.014741881729362343	0.05430586773280867	0.0028453267666348273	0.0029557060014420516	0.002067875985813224	0.2688603468428297	0.03636364535152756	0.055089638295755805	0.010769771398122395	0.005335701829608415
175	0.0026465945400453894	0.00953240420206691	0.011240273499216013	0.0064941455731592395	0.04345606203263074	0.004210072491883777	0.011411059025211695	0.43045185077848325	0.006304816269740868	0.2187424941097843	0.06653138358983227	0.01821299070248526	0.018138244899278413	0.011519360583356833	0.0014362450997848447	0.008471403915697522	0.027074509792948148	0.024069047506086565	0.01490132297271413	0.06515571841559376
176	0.00623182631651447	0.016444081059264554	0.010440237791853872	0.006178918764602672	0.7754791315293786	0.009876137170442192	0.011529258684142068	0.011274200751115453	0.008822183610700016	0.01676732245379629	0.010096850128603452	0.006716901906822524	0.002188261416063475	0.004470430264243855	0.0028497988454812846	0.01767361877299196	0.0021473455737013648	0.03657627130600379	0.03263678440204584	0.011600439252232215
177	0.009427843807342151	0.030191114216133113	0.026523574656615957	0.010579649927358796	0.026950176387949793	0.05157844912512219	0.0266896391422064	0.014100999168837322	0.05177690325749963	0.022947781351940363	0.02715213518486596	0.04155433448049677	0.004761668384199287	0.07907300638255943	0.00503298315577381	0.030249415719195368	0.04315106772847197	0.04723606117223602	0.027819097842402947	0.4232040989087928
178	0.08318403989180465	0.01846160076119695	0.0240699430310624	0.02831117494317198	0.054144235835200984	0.02459340178188278	0.021338276590245214	0.07675788727234964	0.07406800189147641	0.022154086354386926	0.036864148146639776	0.05138405407017946	0.003060643561544144	0.04498045586428002	0.07450705662382462	0.17011226439181307	0.11123517425782935	0.057717745352496075	0.015411614670936755	0.007644194707678857
179	0.03658862987361889	0.01380838504911007	0.034706406749779255	0.015156009475670647	0.017849990989405776	0.03500994746696027	0.006780125642806547	0.04897057481518306	0.02003385536714369	0.3786472753439891	0.03600973028389592	0.016896307446054637	0.006031406956905605	0.09004173205776302	0.004402999063702585	0.07740612975936217	0.007636784657840567	0.010367428720268806	0.027108196056567616	0.11654808422397159
180	0.003343776197476145	0.00889531339582419	0.7965603749477878	0.018183244679118943	0.010738197431904751	0.014154802613923882	0.009790058074239237	0.012519085034931878	0.010145472735081965	0.00841807476610246	0.022959201026073944	0.016588998361970742	0.0019277995844717264	0.010652474243535652	0.006887982583246882	0.0018454676111516188	0.004514763579122264	0.006196939594948121	0.014144156894716948	0.02153381664437079
181	0.015541129502285183	0.00967254168144088	0.0059413547173484205	0.06099185874677324	0.008690605724287684	0.0012054523619123593	0.015088816061249517	0.04508102010208271	0.004741390029366748	0.4210566846726783	0.013260048202798014	0.003973386701061182	0.0029532308033510413	0.005215649301365673	0.0032924110325086016	0.0018767113862155457	0.021935773071997372	0.3514897478268408	0.00533877418610649	0.0026534138883302773
182	0.057274337279953534	0.027976186990956768	0.03568389732505723	0.03548248333982672	0.013066330601393016	0.01090062160138378	0.024646453653162256	0.05836510096706568	0.026319480981339113	0.032099342740333575	0.018193697287507783	0.023517865118326244	0.014401945469908408	0.019429000361551707	0.01834364601859751	0.004405318229422399	0.04316660872857465	0.5004113565995855	0.024820126406475854	0.011496200299578195
183	0.11693188739830312	0.037039197590473596	0.01716841561862703	0.05943096018149207	0.03879643591424307	0.043373414344250835	0.011599195581423303	0.028591697178998635	0.1372834412476952	0.05052753639009694	0.02540708686539961	0.04668177059732006	0.11068791468487708	0.07389702784935516	0.02195601274752623	0.03637844434703359	0.05995511176496038	0.02787319852192495	0.0382760710093632	0.018145180166635858
184	0.020467679340899707	0.01045710687617162	0.02357151419844041	0.01673687796471917	0.04144746484801675	0.016639389842767638	0.004737587412852248	0.4886719898162521	0.025451888162024792	0.07708962713432468	0.13802436284799324	0.0256888214145893	0.010477727366859509	0.019340249398454516	0.00777533164787301	0.0033132604030710476	0.01393593359778111	0.017272001405627457	0.017947427040141895	0.020953759281139704
184a	0.10402288426132435	0.02040521717483265	0.03194086347616714	0.016853215382210348	0.019358946399676183	0.09891451071335301	0.04082186879826848	0.02359015702121187	0.06436957439857811	0.042323307357417635	0.05836041512868454	0.10355432514355398	0.05856306117214898	0.035685403020196266	0.06935734265888718	0.07658149918142135	0.011934362859017606	0.03393790990783685	0.03432280934765731	0.05510232659755615
184b	0.10250313871507676	0.028399289735297553	0.04984065673433418	0.03429599890380073	0.1009516473539857	0.06087815982816744	0.10486354502769575	0.014877319483575051	0.03760427701355308	0.02464774497530669	0.045408621909112074	0.053310228384135086	0.08311984822058206	0.06381340181768057	0.002149668028409328	0.02493097688141327	0.08290142134699383	0.03609079610852837	0.039369747109156875	0.010043512423195587
184c	0.03253502892564236	0.0795000155884292	0.12208936609295405	0.02676014101536378	0.10663656968830243	0.03025533908043193	0.041432309077200406	0.0004285758499478908	0.02336159076912545	0.005747693171081835	0.04290959132347425	0.03966190216574338	0.13284456846449486	0.027846697455644637	0.07715653343799907	0.0375402334779539	0.02817838860314359	0.011741071293333074	0.057444076641270735	0.07593030787846301
184d	0.06435068444094447	0.021457157639058217	0.0828170961233205	0.016494861827618015	0.06436206709170815	0.060823698362073735	0.04676534597730429	0.04161485062970349	0.052396107989901894	0.01309781143646146	0.04659987419719185	0.08044062263844527	0.017241652479473697	0.0453567514021482	0.11735167478468703	0.07344197472270035	0.007383021651633567	0.07603178517646561	0.03974764245185729	0.032225318977302915
184e	0.018690694377474115	0.07392041003149205	0.037099056138770604	0.07431293778817218	0.06299579569399298	0.07292792432450966	0.04036912449493155	0.026502183828309652	0.04734643070015948	0.029378800492057936	0.048565338739119154	0.02484092288762492	0.06694106699207678	0.02721164857533917	0.06398429413327414	0.07183905788480068	0.07831017896293682	0.056564462173997986	0.03925563686564083	0.03894403491531934
184f	0.04950545161673214	0.06322571061827498	0.051994960883256794	0.030632130269499278	0.0061847568453142305	0.047799413344836894	0.06223560813241401	0.04544531546232404	0.08352364286227554	0.07597435718003058	0.029751546557730435	0.06669516154874436	0.05263219095262948	0.02178744516043741	0.0385369962577981	0.024524967559935006	0.14655490667582607	0.04378729706586042	0.05355948222719237	0.005648658778888085
184g	0.16352229244465494	0.025917130499556514	0.013803535296787803	0.045267728159224654	0.027288454587245277	0.05839305773039709	0.09498827771725224	0.024411160124462112	0.009195748607171367	0.04710282263710196	0.029166043890147403	0.03877589017005517	0.07971974306255959	0.04580736472700286	0.053947461156751204	0.05934111981698321	0.03905755495934694	0.09338167359125546	0.033860436735882946	0.01705250408616093
184h	0.035647585231612995	0.03182408886853675	0.01791256419214672	0.0028874972834023035	0.13416133988117587	0.044193822585250085	0.02986352735886607	0.020896253161524877	0.06297363353248915	0.07474414508608805	0.05313780712287322	0.05729257993226305	0.08891252286989877	0.03835566440089333	0.01722297314404782	0.06149041015123965	0.048382164108541244	0.02039667003632899	0.07358339837609248	0.08612135267672859
185	0.11824383857241294	0.012626800338221073	0.03391548364965833	0.05030273046299844	0.049840038349474446	0.06291986481006921	0.027755619632471838	0.0374064680417552	0.028064211265676122	0.03356336090120355	0.08442673215997894	0.051490886745790596	0.05768904186922119	0.09618209411519654	0.108827410473918	0.020557062918836386	0.060324116581302746	0.011223636372386686	0.045682804449868136	0.008957798289559626
186	0.034948412406443224	0.03494210147276907	0.05062924425344367	0.038421377235286845	0.06557864976607118	0.07513330623286056	0.010021502183535274	0.04800178928989104	0.018115556338889404	0.09760424130164136	0.03640651191032262	0.04731481503778952	0.04961725175800736	0.07514871978818234	0.04419785844020084	0.09657398385035831	0.003486997562590402	0.0884129583585237	0.07633244935748056	0.00911227345571268
187	0.039677621412967386	0.08178798376100233	0.03264575590492726	0.02666700946305866	0.025533018443130672	0.07430495188762908	0.11929497230143711	0.02520159817649342	0.07461800883371833	0.03442858080489501	0.03220109005371435	0.03212900739059074	0.03680815604572394	0.04090438791178764	0.029012327079516686	0.043999450556816644	0.08848077162964794	0.08273469322702379	0.06427617781239238	0.015294437303526587
188	0.042136934963785275	0.013820661102548391	0.03432993123937192	0.019067571117956646	0.041768683827822395	0.022921449486399525	0.047503770205714856	0.022925532950760844	0.02970652593467764	0.09861078386562364	0.020204502963474372	0.03861697170507525	0.06243806903692561	0.09817432590243047	0.12765263700931537	0.04602355191506588	0.11863152339289477	0.04126978666248615	0.06058533798312857	0.013611448734542463
189	0.06189128544790593	0.04198325621207401	0.031428241907032896	0.07901961643255125	0.051308375107187845	0.060008888168596314	0.04270806619535466	0.0318537353281616	0.04740543079173013	0.008172624019917906	0.023509056364249364	0.07243512711568001	0.04574717938593964	0.03310265246255419	0.10889570408878395	0.04815191507366779	0.05526549573463092	0.0679460605829191	0.017728848672146618	0.07143844090891568
190	0.04798547992580177	0.03622413679909737	0.03583863584275782	0.05236661826947362	0.07824089481015524	0.032165925506513614	0.04476774705232788	0.03402056671921108	0.06120244960725114	0.02907347081319804	0.04113281464250854	0.08597481184510504	0.04722225667467169	0.06383531356022812	0.10723932538717977	0.013616709736564793	0.018804201987235057	0.05676094158672167	0.048270834213115066	0.06525686502088288
191	0.01963902809738865	0.026549273987268168	0.015311579162176093	0.006048658585899895	0.2005214860445572	0.002879783047758707	0.03344522541315892	0.01404973140500425	0.014114742432977627	0.006599542564704404	0.1583440539259066	0.004200733269637132	0.006193809221679044	0.005499147343671909	0.002508230146151448	0.018322444972214105	0.012281729875780134	0.0033333486564135414	0.08917495472554371	0.36098249712210845
192	0.1607510428488928	0.025177996660531686	0.006203437878704712	0.023078305513695545	0.011759032768673534	0.00560656621705641	0.016465943043201557	0.008884757023976614	0.030007820991128444	0.010775878661588233	0.016038252567249212	0.008486468284376674	0.00047292082570393534	0.21569833690965295	0.2871784349126324	0.10352945353451852	0.015973503239540873	0.011458155109897972	0.006928342834008848	0.03552535017496914
193	0.01285168683566142	0.006427718995341641	0.004581674431240642	0.02856186649132237	0.030479253445950098	0.03538923154914047	0.003936378656105636	0.022868613982808005	0.010572614927330018	0.6907401321675439	0.02354925979071566	0.007429012269366259	0.03868122741970905	0.006776519396028363	0.003410848603574107	0.01843357982922624	0.009299846758440505	0.01682563075195669	0.0199210100624861	0.009263893636052784
194	0.12754278421712645	0.03914924374037649	0.05503522945703637	0.03977073297389706	0.03692829986312391	0.019400233708058063	0.02676145676002229	0.04486984246730553	0.04051186406690938	0.03147627749938836	0.0345455906772878	0.05884880179931138	0.0007547278352565595	0.0629386315131989	0.05659061365429363	0.1556431228095287	0.03037711023028678	0.0757200268489202	0.01653581234076635	0.04659959753790588
195	0.054397552662956025	0.04491723545460761	0.07576419687523807	0.0069089654329146	0.02700155744023278	0.012529529973387478	0.11300042159488997	0.009631387162169717	0.02324669177701377	0.04944389790511562	0.033403049168278603	0.12204664155835995	0.026120661806369544	0.016283881068329505	0.010247558893542098	0.217970489376982	0.08329178035977576	0.010015104412834583	0.013925969675474707	0.04985342740152766
196	0.0010798701676275474	0.8859927715324409	0.00894623045268601	0.005465957607421477	0.02351847067589744	0.004665784480975345	0.002098966005880958	0.002315098405110987	0.004667926257768132	0.001525526140146953	0.004367821085047714	0.005080843748094052	0.0033095083542263918	0.002323479367919676	0.008215610136958857	0.00321760276211376	0.0009259472600227803	0.007378935388246495	0.00444704566659799	0.020456604504816477
197	0.03567321957006265	0.00708278001986803	0.01089525480275231	0.07713572594388315	0.013531497166720294	0.0049232884482858725	0.00911150108743765	0.05120858346161805	0.043384591454789664	0.09356154612734603	0.0355981833141219	0.3239759377584346	0.0407231507910706	0.021570918417907668	0.01463703236803629	0.11166629359558952	0.024829810314416986	0.013491180705634506	0.009928559829827457	0.05707094482219686
198	0.018612471163539868	0.012040429226627175	0.12901290034976337	0.07243980295578734	0.0025183763783494973	0.025733601070867404	0.14204603070297345	0.01492077898879039	0.010611704070994515	0.010449715688995732	0.09227853106246066	0.098550737740867	0.0010467693584834687	0.07717999353322177	0.025168922060979787	0.02475702153195755	0.14829996575015947	0.06842047350003656	0.018452139405319437	0.007459635459825626
199	0.08991829435979348	0.0031685410518399646	0.012818061999202518	0.011636397884197396	0.0036066065753863432	0.041268550301256014	0.032542711046492624	0.005911137387772217	0.0061778784373149945	0.0041066796317119104	0.011976663847965224	0.007508736488623256	0.00807279988299404	0.03990570542649654	0.01558364764642093	0.5489823423826763	0.057517900297902026	0.02471248844139787	0.015394671182878199	0.05919018572767819
200	0.059330690061577436	0.07173718949331592	0.003772180781778822	0.08774061670187243	0.010101779754451022	0.024736341006955563	0.044724577855962504	0.06510515575328814	0.06555447540644459	0.011152879349511967	0.12719960352985898	0.000602980300835762	0.019629257389436026	0.08735326039672126	0.025557262298215155	0.08707221720623758	0.03520120272617193	0.1145899168116358	0.02865558224507352	0.030182830930655487
201	0.13186866299317868	0.026006149150440742	0.003836922392028718	0.015509157541720003	0.025963721693931442	0.020662749996576055	0.004217617841321172	0.26990640945499783	0.007537102184551708	0.19241023887277295	0.0322487974683644	0.0034956875119691666	0.1443535427110398	0.010615724264930569	0.003950376638933301	0.03272141057141453	0.01697700683157926	0.028362655237732688	0.02259994524431664	0.006756121398200408
202	0.02536624229034835	0.07922544413326166	0.013604993698867276	0.008991211203411691	0.010120411825166849	0.02471286174027868	0.03232765248744314	0.045596926177923346	0.1431535691482474	0.01792345087307118	0.0180929741798495	0.005358581977071055	0.009437224190317891	0.0039969479103866105	0.1553505485812916	0.008803915320757772	0.24298797042286988	0.12125199122143657	0.03003827781011561	0.0036588048078841405
203	0.041177620478646856	0.01693331165657217	0.0056924974902522905	0.018573091369330292	0.009457864348970366	0.031613479986571935	0.04024070870397934	0.002275125641737013	0.04826244237635037	0.012765706885646086	0.01997799309336838	0.008057713755225739	0.014352536900687822	0.5112198248472358	0.12744353526172394	0.049748170090532354	0.008769655498331292	0.005058560234705898	0.01337239904393971	0.01500776233619238
204	0.2172889982844769	0.01588439639003691	0.00881342934257765	0.003893061818471536	0.007046553846753684	0.007892044639737235	0.014098292963753678	0.12936626820551705	0.03787586217230598	0.07020425342329348	0.08270550887135139	0.01680844240683495	0.006077416615523368	0.029587834695012836	0.048207836759651436	0.018568921533547802	0.047447937759360355	0.006578031803528122	0.20097287144466355	0.030682037023602098
205	0.04223506664419743	0.7049906135174809	0.006969999650435074	0.0038493113596852284	0.005675866386584573	0.032889431173424744	0.042390183196765206	0.004627392411672402	0.0044625731686701075	0.002705000745855681	0.012420536184459086	0.019323117382576818	0.0028753507958367438	0.002627840867083668	0.0026745053673238707	0.07878244701328094	0.0009114198189941539	0.0009387521179121266	0.010942078435510242	0.017708513762250907
206	0.024067752851549357	0.011096962816147393	0.0777373358698479	0.11496140235776882	0.01200738081955144	0.06066169979807301	0.07398563979143494	0.0994740412564849	0.021113523332809945	0.0898328019675989	0.010801412815808646	0.07613813142876986	0.12110274526012053	0.018984417434188387	0.009978678321121731	0.09680125394894772	0.011178548558765428	0.009057945381486063	0.05514151448745579	0.0058768115020690955
207	0.17682657192335358	0.0027607048686794215	0.0002940391541975233	0.0031432504128787544	0.0035603955349323636	0.0007029515552498854	0.11782908389751229	0.026622155110611542	0.034930777226107254	0.0995107587561772	0.14693364985932353	0.001193132748435869	0.006668402873706966	0.07405991816529013	0.08955008507297352	0.04645279762809762	0.034423304701367854	0.09669796465085974	0.0009129525060969115	0.03692710335414805
208	0.02315849448789624	0.01966092173256648	0.028838561810772673	0.0384900705142769	0.038492956755102566	0.0021533632192552495	0.00852972702374388	0.10231829319846916	0.025081441723779137	0.19750080259361757	0.10771948464646003	0.06898936222764411	0.007879400581246036	0.07025767323178174	0.026287663384014722	0.020713995383292313	0.07160827613181456	0.0548268501696576	0.03351390536205556	0.053978755822553424
209	0.01112668950592824	0.10899008268000683	0.011877140090829179	0.010835915066859152	0.023229612371547196	0.16156440470379693	0.00564039695275847	0.01351384399894814	0.03493138099424844	0.02182646551573488	0.017323526237702364	0.09344946631460203	0.023051798083022036	0.06667076323596902	0.017975569845686826	0.19893421521004281	0.05452659531408271	0.037941900711505556	0.06991418566956287	0.01667604749716642
210	0.10692336622490099	0.010572156869567001	0.00023435531652874346	0.0014839872783867726	0.06699164533864356	0.0005581928970559808	0.035734043109956384	0.023589773981352914	0.003680348053408344	0.10269726255447516	0.0796541496158634	0.02893601084509254	0.0026685944353487764	0.12087760203766482	0.0005342606523241769	0.029921413590190626	0.0661970828246523	0.051062266599838486	0.08956101252026177	0.1781224752544873
211	0.08672991830872545	0.0197689698382767	0.01588989806507511	0.04104608031362409	0.06829164114885966	0.024961273235862915	0.050677989978415404	0.02449351045511351	0.047075800113006994	0.055922620719773775	0.09820003801310999	0.009627864537053795	0.0002907522500263972	0.04954734453505693	0.16353842500607604	0.021856257159515332	0.07928400837810072	0.06948569110435575	0.01328503168337255	0.060026885156598854
212	0.12449714290185372	0.026826131633691318	0.0037635865359939556	0.003957430969934457	0.001432218044173585	0.1626647617004572	0.06944664213402436	0.019814106925839122	0.013472098380646497	0.009451964352572647	0.060438506418298336	0.05347513939196984	0.18710137240831154	0.021644423094931038	0.0003530222013270158	0.14308555089696795	0.05935368078518701	0.007853960255108886	0.009147285654111305	0.022220975314600183
213	0.010606796416860919	0.024531816755576922	0.008882541812432705	0.017056443853381988	0.04349410450960615	0.07036290590493209	0.04184152687548419	0.08150259574323614	0.04052921785854763	0.16719300814167193	0.2196167201170349	0.03593224296334386	0.08392881431479972	0.010908051630212435	0.0054905970306954295	0.005774067500843494	0.07860298579026184	0.013099050592894564	0.03300121121935839	0.0076453009688246506
214	0.08452353762399893	0.007971562673816962	0.07514403329828666	0.037019389830344994	0.09320214498388345	0.08921095250188997	0.0478587088439364	0.010342421231547832	0.15272591346043954	0.004571730518057786	0.02551696660563202	0.05031342242750586	0.1910395580597901	0.03689019045960034	0.02682864502572829	0.01126016203565419	0.011385474548896738	0.007040507812841133	0.02006511269664042	0.01708956536150833
215	0.0024554007781530025	0.0029807993025343905	0.0006971554029337428	0.0009481381607653002	0.3136054842252927	0.0010765677208328423	0.00941078675908144	0.28214417429314925	0.0027861099174785273	0.10590133801956618	0.08278331798610075	0.0016917468108264624	3.859989645750721e-05	0.007531730416987924	0.0004544626178959321	0.001596386488891252	0.0135640155365616	0.12311899125182482	0.0044615671713412325	0.042753227243325045
216	0.014195362705903956	0.019572101472162144	0.0037075809805938178	0.03557481371035721	0.042147643975820645	0.013930448118040308	0.1173512741517469	0.18842794131030416	0.07210269033629801	0.01808951531071787	0.035579288134463316	0.022616281290590796	0.000393366525866544	0.05426306031328875	0.04872909179813252	0.045479525696578274	0.0666428092321878	0.12441990450212954	0.009641343273040769	0.06713595716177664
217	0.0046084314612692846	0.0025906824791276845	0.019543318381339814	0.0011480983851075014	0.25561336839449256	0.0012723087772702228	0.013490990303715117	0.05143238359213902	0.000702657050519154	0.2041256366489351	0.04888571920097256	0.004216586789595619	0.00099581174935054	0.015848530678810906	0.0009847231260026765	0.0002712224876740447	0.0021137930529973575	0.04152671576944092	0.12847316805831757	0.20215585361292232
218	0.00256272533630347	0.8619359831400937	0.005009755443925035	0.005172186839640335	0.017142565203558908	0.010717627933981656	0.0021144090588504504	0.00648426353562131	0.002661442484206359	0.002145977955809413	0.006708884750195977	0.014504421180021156	0.0009868246429191243	0.013014592269237327	0.01372206761079694	0.010335098766648145	0.003936767337839858	0.004875966076664869	0.007226790426695789	0.008741650006990192
219	0.2888573888048289	0.01421189370919685	0.004386868369806968	0.001708883642404555	0.0014448649565996195	0.0026088953549929634	0.01763911095391167	0.024941955513848917	0.0020050981011319954	0.0012007351157951444	0.013867672592950919	0.0010183941826836568	0.016709753369702294	0.0005702640943989867	0.00030533305322325986	0.13153288485036663	0.1858513207027607	0.2837306077789536	0.005519644649191449	0.0018884302032509638
220	0.04730514622194892	0.0028729187256053453	0.003484442049577892	0.008434565504410841	0.004715839863935521	0.01343449211446146	0.0012313238292815062	0.009664095846176956	0.004476292438184629	0.004843401242891534	0.005199474290029125	0.0063259307405070485	0.6450779340716614	0.004614673559143574	0.002591706581197705	0.07528422163829486	0.10219173875062293	0.042537044285893603	0.00738079444872983	0.008333963797445545
221	0.04612327747023074	0.05387888409406055	0.0950290916498779	0.002762639970279046	0.0008288859167203795	0.05849189633553448	0.15490117003925002	0.002917365022021387	0.017911355291262837	0.01201982505720272	0.09746854607447303	0.15384557514397915	0.01634178303486275	0.028616426473268005	0.06152987229620688	0.05787301163294149	0.05250570896079408	0.0590145636738721	0.019854100318220897	0.008086021544941379
222	0.007547696663543913	0.0034293101409229227	0.003771784396588859	0.00527641653226784	0.001124967250463964	0.8178814539588211	0.03466464364943856	0.0016219201890272197	0.007612825142386935	0.0014708978006613025	0.01706273671326881	0.015660042979404078	0.01023314455037812	0.013991674754318407	0.0008308808414133276	0.0036885904309986606	0.023856363674698906	0.014345701511959973	0.012862879269223762	0.0030660695502134805
223	0.00971634040965231	0.003721474699607071	0.0007896479097151901	0.0005862858811124731	0.3151227669106895	0.0028893139195754363	0.11420249647665323	0.03372962350893498	0.0005467741469569546	0.00742862222098857	0.04874243676299949	0.011801029823909265	0.0027530509816220375	0.00028397232436923347	0.0008310147846046562	0.01258188469369432	0.08916365519889077	0.010870035951869013	0.18383155613895816	0.15040801725519734
224	0.21363673453768225	0.005925570908361139	0.00032620899531243125	0.00240993759462541	0.0019928638859367164	0.05897395620550108	0.006849464818914977	0.06758161818465523	0.008112870207899137	0.0020427103110524634	0.02408020190182372	0.0223191131653078	0.0001344838416685102	0.049119178933236314	0.0035559923308020962	0.21953309863353712	0.12959943540185292	0.18176072400872126	0.0010819145726630374	0.00096392156044651
225	0.003210095152911613	0.0008858735720641117	0.0016078916606297536	0.0009398109720960713	0.16565146500486455	0.0005542664880081664	0.0006690602225534751	0.21079256220506498	0.007530393083384262	0.1773440339156772	0.36377960746336513	0.00740272135201797	0.0007641525237527706	0.0014821060882132698	0.00031224677697861574	0.001800984983121757	0.004763185212376393	0.04502818814122546	0.0038664439283946405	0.0016149112532999293
226	0.0018984786495963495	0.003909263012955862	0.00185899586119529	0.0014006690151551697	0.1384483382416011	0.0026494122554409872	0.004466220297564843	0.14388530345565054	0.0024417669054528084	0.3190318344615506	0.13758113604970082	0.001065193659683439	0.005040054608977599	0.015544696992667634	0.0015011966601518954	0.0004050233631303966	0.005527968239051262	0.17558003524995802	0.011820982553697908	0.025943430466817352
227	0.03941162990861482	0.01579494656047218	0.0006073621604141382	0.04054959055030725	0.053822789240168395	0.0009124139606787924	0.05771327841826676	0.09416115559341266	0.08337470944864402	0.058663061448288194	0.04483266930689041	0.0476138046441413	0.00011030155461243843	0.043409196063576995	0.03118897321875155	0.020776812253738106	0.13860743745119308	0.11122363899234172	0.028426988328902458	0.08879924089658467
228	0.006232419800639625	0.8794900839550346	0.0020444493053987487	0.0012170470392245053	0.0213552334792877	0.023831733015324787	0.001399250498325768	0.0022496385207711783	0.005072995210960178	0.0007863230287743705	0.0029443172353050954	0.0012485082385957412	0.002630605450984767	0.004393110803737006	0.008058114095266146	0.0020522899486428645	0.006127697350662344	0.020491430232129026	0.006826264640450497	0.0015484881504851274
229	0.039905048686392795	0.011999770633898291	0.06421148044428954	0.027725339006779176	0.08084899679305414	0.043560050078192226	0.05026806977556153	0.06257434587323402	0.04138963869317398	0.03788188249357858	0.09756722272149117	0.06962921025897582	0.00018115984193186628	0.0905955633688015	0.05384129187246895	0.036301338439016326	0.05154362425142288	0.03261222284277319	0.05173926723509992	0.05562447668986408
230	0.04036312794408696	0.017340081987785805	0.07443496569287684	0.12568494274419875	0.015575117125261089	0.03442669588079339	0.07158206148426045	0.04525751250536244	0.031044482044037577	0.052619590175970954	0.0975975244240441	0.03232614743103359	0.00020823031206002236	0.07705841662103187	0.004795070162348358	0.10158192740179199	0.04439283768013407	0.06080855104857146	0.009287719657168252	0.06361499767718198
231	0.023485127550178966	0.032189424831691474	0.10662716503160151	0.06261185855281023	0.025985011880585027	0.03331011174695691	0.04500317711355501	0.14558404998199193	0.07298864661813069	0.03204439771534888	0.031658960418319636	0.02512806053059208	0.06025117524224239	0.12309483196654428	0.03493119749594519	0.030968206970021634	0.04827284278787349	0.04251630846034514	0.015772546248652486	0.0075768988566131705
232	0.05634908593398914	0.02025748999721584	0.061189182013168406	0.02924945931464979	0.06478708959956553	0.03490468227534418	0.04410134806859738	0.0343480167094472	0.0421696718801862	0.04842682936398477	0.04088185642030883	0.047455759858330365	0.0033376345304223167	0.07460757718196914	0.058557456250786885	0.029536245452309855	0.0562254524587336	0.011860237231814627	0.07963676199444801	0.16211816346472793
233	0.0047829038955369265	0.002097407828103096	0.005042712183048207	0.00260732599733285	0.4060010521706896	0.002794294939301318	0.2538304345901798	0.004510437538625931	0.00365070310072705	0.0018591848794562913	0.04577325004702596	0.02297146813090039	0.0012794600375904647	0.008089763887615146	0.0008808097039120668	0.00202045313391805	0.0030885181257249	0.008694885559314783	0.1360686350481644	0.08395629920283275
234	0.053025788782427405	0.009840724396287751	0.057923251945140135	0.057235232400159965	0.024235999753022562	0.11274724571935012	0.02536544104615	0.031860313653556925	0.08450722156146359	0.028271626476780234	0.05237537695638956	0.03904583937421018	0.08240184974349173	0.038885441428624976	0.03328004908637036	0.1380641860499295	0.0487429383186779	0.02273566714950966	0.026997737191383802	0.03245806896707348
235	0.01571139266772828	0.00737337314062344	0.009632915351408783	0.013286744902235675	0.0071402280220390305	0.7887617411103043	0.007667448046010654	0.01510341008918312	0.009659265926177087	0.003231813805551671	0.015004538356281554	0.010420893912031581	0.006085189985023763	0.004293744024791393	0.02766916608805768	0.010336263725454077	0.0019034061298618947	0.009504956539101043	0.03269196650267245	0.004521541675462506
236	0.07904821803864988	0.028477320399743006	0.10746772453474934	0.03456138784619783	0.04810139109062942	0.06571318766762596	0.01202016986405544	0.11532296778740685	0.017280488735083067	0.041972447851129996	0.09005521988758122	0.049376025790928355	0.0004199648510786117	0.07201944983650779	0.03051662734009996	0.02658761486723034	0.036392960533244555	0.07741572145186126	0.028248145611071217	0.039002966015125894
237	0.1396003482329965	0.007768215405103289	0.004486535680752583	0.003772182298120166	0.004980667850516804	0.6715272761650678	0.007795429032052851	0.0023569631155575506	0.009124171470925176	0.006219271944837464	0.004836904196179218	0.014537102439679645	0.004400460642623936	0.025520742351398416	0.0055182388360880495	0.06415366371429938	0.0028011810697715672	0.010414513439832991	0.005871522248668666	0.004314609865527973
238	0.07646236175362686	0.06165315923181756	0.02528801461317197	0.10506877655051332	0.06519544440988413	0.033041715220382656	0.06131823105577429	0.01342026261533214	0.06191096601380713	0.017593333660154337	0.015874266861215656	0.04014183777294998	0.047825916760605276	0.04943212257394971	0.06283454322387391	0.0566555567196327	0.09994951884613462	0.0546576464014656	0.02804075137919576	0.02363557433651274
239	0.0010487788568226005	0.8949145890884278	0.0047795116035699425	0.005935675360800893	0.01202441461544619	0.0018500237938492193	0.003410007263714232	0.002414883472244672	0.012589865415950155	0.0010647130349362485	0.0029815958346005407	0.00810201365194915	0.003922483583914624	0.01674596917442463	0.008532578480749124	0.001304737427020865	0.000669295079750249	0.01094677693859856	0.0034198311494550576	0.003342256173775033
240	0.04501816831298745	0.029616429537392013	0.09105057789251143	0.05087650673429538	0.07044010512864932	0.04462992858890089	0.05054165626512113	0.07577650228208789	0.03147137989308871	0.060686666490834165	0.03068027818869425	0.04932641935574945	0.03404683478869064	0.07018784743371057	0.054446668393593856	0.06529291596109695	0.03928741973893078	0.04054786202588266	0.02835386767768088	0.037721965310101656
241	0.04560488615592501	0.012187560574530376	0.1185613591630934	0.08689812834100215	0.044836668969138266	0.020958755782168177	0.02439709559720126	0.0360579173019026	0.1405621524763168	0.043074679521231	0.06471811254112422	0.1506996837056773	0.0001294619608279855	0.0211278903129756	0.022947420277903377	0.030922774026037273	0.038012488356980303	0.03440378817728066	0.01867591743226829	0.04522325932641587
242	0.009052131910595859	0.011165015106024518	0.031168071666505457	0.008365464607354038	0.02107931760065589	0.0010837136605902679	0.0017401838614980287	0.17788984888262033	0.0012383451747798235	0.1390542738840621	0.15953045764926202	0.0009968647086571495	0.002111777938012823	0.0026124638385767816	0.0015149004674263169	0.002312194663046227	0.04060779164616669	0.38084156083974485	0.006408409334530848	0.0012272125598900092
243	0.1475656290139353	0.00757848081534454	0.042932008333433955	0.02878151414889345	0.007743760403796518	0.08503039254842605	0.05825631299014478	0.0072385565756070865	0.00966997391602989	0.0017270387236261021	0.03290943058283123	0.02859531693053581	0.00011419697394483985	0.03644373387964077	0.007069942643491466	0.12000383937994769	0.04743059739512259	0.14120351061938272	0.0185398931597077	0.17116587096615754
244	0.11032869331242669	0.08355104021380504	0.005921718569942326	0.04719200172723894	0.04676002004978885	0.07775903036014294	0.027295843820374945	0.014942851353537678	0.007116747635361034	0.02891913058532141	0.061213756266869764	0.03417563842005958	0.0010200050464604456	0.03968472426521164	0.007609261198000153	0.057649500443401586	0.1437716210463103	0.13448797109132352	0.029122285621549775	0.041478158972873304
245	0.05525327035309159	0.046323456415132996	0.002590880839381487	0.007736952179079366	0.0014955966757341126	0.01110036349059142	0.0013417091377027068	0.1474709168705443	0.008093653588175933	0.08847075893776477	0.05684236844079212	0.07080324031995984	0.003654607699081934	0.047112755387062624	0.04917848616882313	0.019239615900327085	0.1483084103092376	0.2161498600626623	0.015166108806425646	0.0036669884184290778
246	0.05321189643221684	0.04504522132017518	0.04170615875618711	0.1035958238881779	0.049023130860004	0.014677990093574782	0.02609638859221015	0.14278396365020607	0.017616648754800367	0.01666325395129619	0.0446696778813249	0.04010914181398772	0.007763387497237378	0.08023869698386231	0.03604946577493018	0.03310487044268268	0.09424850885582352	0.08815539954361862	0.061953044173101046	0.0032873307345829546
247	0.0010530046196323042	0.9186852342158688	0.005151794311763906	0.002052649884982737	0.006752048119922798	0.0028091451931095343	0.0012980801716592134	0.007805694619268455	0.0019569047331337653	0.0009436295526975148	0.01525128864840357	0.006237875551056698	0.0017717644253967691	0.0012475641569138424	0.0039733301666088116	0.002209712689143028	0.005506630874462729	0.0014823929915249762	0.010193939047032669	0.003617316027417758
248	0.015491685250252572	0.00247045634705177	0.0019207917666380218	0.011179655441240848	0.0010612592629586403	0.004941829920112522	0.010390969219963698	0.03794833682717265	0.004832314150153021	0.0023401052051958	0.0023486786633802603	0.0008438477526557005	0.002782881732352298	0.015194210968617113	0.0016125334174981046	0.02712767610371983	0.8014755675895033	0.0523112780316291	0.002470394779280111	0.0012555275706245567
249	0.057767111168895706	0.0014528262068364906	0.14229123613407946	0.2785479661241847	0.0007234364835260222	0.054564915602845994	0.1747568020795395	0.0006862117685878713	0.07080210139632295	0.010544393142676568	0.004607462155176212	0.09900858265543616	0.008045651656183064	0.035380602515625734	0.010083173673349714	0.01674916663897184	0.014715782665816886	0.0018737212596908058	0.011930707907854459	0.005468148764399822
250	0.16342527173082738	0.0026436218929920163	0.016110971265413228	0.014756359396594644	0.012975335999095125	0.3597705423267832	0.017240403471201066	0.011876477532705557	0.05598711863789292	0.028026641804582586	0.06973328514702465	0.011146786250921059	0.08323552933638359	0.013584714848337379	0.04063185572281638	0.0358468948695225	0.012966886424820506	0.018578997476560534	0.013021426118909116	0.018440879746616498
251	0.0012064622532803658	0.0023441722678437258	0.0012441011905746926	0.0026832779053787277	0.2567509610117848	0.00039302851961821165	0.001666009347868934	0.2646070039329044	0.0014970246306302256	0.13826993508184396	0.13259801298672777	0.013096501404790937	0.0021067631712367164	0.0014585662263097157	0.004132991249207944	0.0003870719577045643	0.010059810006742305	0.12475453210983785	0.019393764550210302	0.021350010195503984
252	0.07656673673800207	0.0026485159114963677	0.0979456472563569	0.0197764503312312	0.058524067008408294	0.026016964821741297	0.04237063717135068	0.005053415588826504	0.09454712166002922	0.09042296703680003	0.06081350914743697	0.060636907127015895	0.060879559753151825	0.020347162558350777	0.04857978586665161	0.0268975289008168	0.00956469794369115	0.019706921022207124	0.16635551340612595	0.012345890750309228
253	0.20056696114382197	0.006965132658090948	0.0008834983236859992	0.0054597313294939345	0.003702389357235599	0.010525406573010192	0.06753490482888479	0.011316187821119162	0.0056419193409993715	0.013088630481874438	0.021743806585960902	0.020232445550082523	0.1972188081474822	0.00931612452134587	0.0033156264826723894	0.026951339964901046	0.20021982159852106	0.13931936977708423	0.040668702530900235	0.01532919298283312
254	0.060056651544510724	0.0796135039892905	0.001507427438898946	0.004744432121200264	0.09743052628757916	0.0663351111130013	0.09278055992753242	0.005994388020799135	0.011090519024016695	0.07938644699933489	0.03563185614907329	0.000240912314593048	0.00025108923799513377	0.0735865602756952	0.0016030196338614655	0.09960291900565889	0.16659622602788451	0.07828460053308035	0.02087005282695932	0.024393197529034776
255	0.1141092128790478	0.010540069620972778	0.0004293113490164773	0.0016911043287019015	0.1183627696733448	0.004583358094224518	0.0007409301064495991	0.09358755273546758	0.0025610145978736064	0.007629420550550577	0.022100700747986396	0.00038308631526826824	0.13523259057753775	0.0010706994036630009	0.0024509405475420967	0.01463325841711204	0.06483900649908036	0.08917920588640703	0.022746249802323225	0.2931295178674303
256	0.11682041625777749	0.18813237371879554	0.003071273349442168	0.0019620810215997945	0.0050050966710483745	0.05269307268821341	0.0038240452257963208	0.002793838563680993	0.016081703351374974	0.003640347276448949	0.005286084231761683	0.01510067124931719	0.007223098352924946	0.005959926649155001	0.001026598440053495	0.34202608875076906	0.15029951481308657	0.04981144310192952	0.02084958374618707	0.008392742540637313
257	0.04857381270904915	0.0028329967508015177	0.0017791813015570748	0.007799143921140475	0.022005293439908785	0.002131273736419668	0.001647247132102172	0.01613483918785432	0.00154144639277493	0.0012610143821930146	0.023757225609388616	0.026726914314074965	0.0007880247270892967	0.010338103136937846	0.0015531264460788348	0.15114925699529316	0.6114755020811519	0.04860942071024873	0.00533735076568138	0.0145588262602542
258	0.03627282360368906	0.0013199996550099632	0.0008160619332143313	0.0018608384101883267	0.0030770257603980194	0.03240029287775047	0.4543361924241063	0.007433957193934411	0.0032013005667687906	0.0013390256268195312	0.006733685576691857	0.0025845770643467174	0.0002814882473840984	0.4027680938910588	0.0012920476219259777	0.012848163494154506	0.007632556660064937	0.011526923349005994	0.007309466954600009	0.0049654790888879466
259	0.005667448459230182	0.03328498537293556	0.03035434281698282	0.0026911138194357686	0.08813517432852713	0.0003621541645181412	0.005408284085030756	0.1449565864589305	0.007968151397399299	0.5626019819300625	0.08004997449354581	0.0020635315133144005	0.0029361769252260876	0.0042406332695878865	0.002110304879437753	0.004028281976434919	0.00022198587212259724	0.016029018348396963	0.002717459501392215	0.0041724103874887526
260	0.0005561975233962453	0.004209776765799249	0.006320191194501557	0.009225556564503632	0.12351456577637353	0.00066636085041453	0.007102275786053727	0.21177413173233808	0.0016337224437929256	0.20874662918377807	0.12120385854070903	0.002124340392916697	0.007135559293691484	0.004656800359228016	0.004756930655283856	0.001508750216105708	0.04896092898723939	0.20187160753383035	0.01818539158211374	0.01584642461793024
261	0.00608907886325231	0.0051585261901882515	0.01330399015297518	0.0030191179897971275	0.005718959917141035	0.0020112319302895594	0.032851705175191155	0.09039344889441397	0.003519007473047376	0.545614426406457	0.06947092292676545	0.0024011299992667836	0.004770963768280645	0.004948052609922298	0.0073824169620013615	0.002811114424946946	0.021082760034231623	0.11024460013211411	0.016563056028450825	0.052645490121267235
262	0.016407183236576257	0.005499041187099379	0.013869252396946447	0.03891355247652971	0.001990114313354774	0.09998113579424463	0.014729534936270171	0.02090556792175861	0.0035356926450014446	0.00777092120171079	0.013506523400800186	0.6870424872790545	0.005959567763712836	0.013721481482169728	0.001756808979737964	0.010163280853452954	0.0032722179167035768	0.01472635615792844	0.024297632172123534	0.001951647884824184
263	0.049665425182300486	0.005670069402137018	0.0071029106497366564	0.006717782573950271	0.00573277222356429	0.4302475182853158	0.00646365157399348	0.005837361886135398	0.00914813795974948	0.2239614730915444	0.07643550573695343	0.01370857513233381	0.0023014470333616427	0.08472756259542204	0.002156478208133612	0.028290475759161725	0.03335155585965919	0.002989850610147076	0.0042662231429713305	0.0012252230934286644
264	0.026791373508819702	0.0038915884875098533	0.013105966486810462	0.11856712068108298	0.008000452349028164	0.008147555173460334	0.05038752297154721	0.08693967729802299	0.009463404334458787	0.055106957976068044	0.06403881633832535	0.007136516212882731	0.018112671045824813	0.04683210311674646	0.0026515058482691183	0.2283118066376594	0.1842453681640197	0.05479581597689308	0.002559784566600311	0.010913992825970394
265	0.0069557223640275565	0.057801358507668495	0.012040109563443117	0.0057302421211972866	0.03367250394538084	0.00047710236340790026	0.012306458610054943	0.15308440232326237	0.007359799623472642	0.2767444687561038	0.12092259109387313	0.0072327932937929895	0.0041041615487110725	0.023830578589751794	0.001240591437418762	0.002918464417109292	0.09657857469506224	0.14728581007216965	0.011954271244179606	0.017759995429912384
266	0.1792851487507862	0.02485569185711564	0.022201074486524416	0.10771295215618516	0.004460615027692955	0.05913345678424047	0.07376929282384291	0.01080172204066037	0.0010932708810203434	0.007557161112615949	0.041067143814000714	0.16922734126811295	0.0005245750338139419	0.006998051928809764	0.0017836317815505165	0.17924287953030776	0.030496484806337005	0.06621549572341869	0.0026065475294578416	0.010967462663506306
267	0.059731935052741776	0.008255484320486775	0.08501553386056852	0.07959730762359883	0.02216952918263366	0.07358642184365258	0.04030370346794087	0.018226410467944536	0.03067450732814032	0.04341699431983584	0.06104150023715797	0.09440667070318425	0.07168563107480218	0.057507611896251705	0.04370058358657228	0.03603127947439138	0.05999061271740297	0.06066736818811066	0.003954849737150925	0.0500360649174319
268	0.14731507514032777	0.006300227688063395	0.10941031161309629	0.08411764318990649	0.013383922129615039	0.07142957294483215	0.06789050649733229	0.012991422242096512	0.01581465601346706	0.03747594546523727	0.05541372109702316	0.02193112436985578	0.004145726308517796	0.06063189570489676	0.07116866129342304	0.04260791957530392	0.0878767681510667	0.013294869484736717	0.018849239168369596	0.05795079192283241
269	0.029475455991172655	0.017982886345990864	0.08894591931377703	0.12466899594896466	0.03307903291895843	0.05890937391798382	0.09089632243950202	0.10227986088739781	0.06209301565922849	0.019438628306161214	0.052150590922037554	0.11848214664467105	0.002849723958370585	0.027204174380463186	0.025929508400280972	0.019301276569047177	0.056653751091654776	0.016736781381622656	0.02761342756813832	0.025309127354576515
270	0.022508421944937188	0.08411094355599345	0.01905804547777491	0.035473644635636924	0.12072619444296363	0.0006942840899655685	0.004229715034000448	0.13558866455475954	0.0006752777563872692	0.06776599613114226	0.15187582412649367	0.0020122707969968717	0.0504087442908202	0.0005196445127905182	0.00018819680351130676	0.007644261023722333	0.17536079943370161	0.09278454686328418	0.001501197597391698	0.026873326927726385
271	0.06440429962081401	0.030056731139439866	0.006549022978153779	0.06955374093979061	0.069074925264569	0.008931258795709442	0.047632615849164596	0.04975993505158238	0.02631976442663576	0.07091565959087565	0.121617562482807	0.07142272470274777	0.0002232394193616984	0.06471169395254465	0.013387335474998301	0.06583321696429567	0.09653260828626167	0.0035231399658660974	0.052225694055098304	0.06732483103928379
272	0.0031184093112021417	0.018027906411575912	0.003040712887269344	0.009259622062498642	0.0039399560845361494	0.0013965398234869865	0.002623329097790742	0.5218318701306387	0.0027232607371672243	0.12477878690649676	0.0761920790619967	0.0059622225050260024	0.005719126951181694	0.007924511687875559	0.0015037178694610805	0.0014744913134914367	0.008598480654419193	0.16825536217060413	0.026688866772476273	0.006940747560805413
273	0.03306143884554375	0.008307445231601087	0.0009115859806749015	0.003744221315614175	0.08775449901930857	0.010322992267281962	0.04003210993919693	0.04503861279460346	0.08464173508348903	0.05678835968630641	0.0685820839203202	0.004215569046284954	0.00011379808014831549	0.16093950468500712	0.07485349100868413	0.012441620521231433	0.0441593576735642	0.02823268044425491	0.15449889716906812	0.08135999728781636
274	0.08023327439602929	0.05294667420267669	0.010513474513891502	0.005182939587036381	0.10144971653255483	0.052373148495277334	0.0066463342393860755	0.05316678689658179	0.004297121319895951	0.008735337987017207	0.04092062668563268	0.0072318144018373425	0.0010598849641850212	0.0012377121646964374	0.00027344240570767567	0.1662594635368894	0.1258908947983469	0.051975025793796134	0.10832572321678101	0.1212806038617805
275	0.1292556003803635	0.047097481848042515	0.027613521540224787	0.18089363927387833	0.02866820783202951	0.004134627036378394	0.03824158594634357	0.04442432567567235	0.0051977172260108786	0.014194273063438031	0.055553373200223695	0.01832693286882628	0.18782311788700623	0.04767655132209194	0.018950904692941313	0.04942558409366303	0.02738373270903263	0.01361394251927246	0.011527128740172397	0.049997752144388216
276	0.05078154795397502	0.006289973554881921	0.01165423340886045	0.1380381854341256	0.00896005649191188	0.12561050105975233	0.014909376456600936	0.004245341914536712	0.001926098678572367	0.016560040679636023	0.07439029761545249	0.23697253857569758	0.002817384705467057	0.03243120565278358	0.023277896125686585	0.19231235663190127	0.019611115190381483	0.018163922896290877	0.006011822811569465	0.015036104161916326
277	0.01085652855646972	0.022684110581728995	0.0012587076103770993	0.009965795251553883	0.18768740097181513	0.0012121059767256077	0.01889531944118371	0.14043247709446496	0.002308758923380195	0.11852254375463078	0.14918341810388927	0.0071193308299673875	0.03243708642328685	0.008551914001359436	0.0064742963140318795	0.01337628338620322	0.04009279071590132	0.0994803580342973	0.08216123325224445	0.04729954077648879
278	0.02740008301323281	0.0167718647393409	0.05927387714012215	0.01921963623017022	0.01905311039210964	0.02380271556595201	0.012479116391518025	0.04671320171470835	0.025236687344500956	0.049465049393886955	0.05523003545495007	0.056158852314209196	0.006515860037135371	0.017183323492367873	0.0428686634410994	0.2365153715251246	0.13770784167576616	0.06523149688700963	0.009629463439093476	0.07354374980770241
279	0.13792053845324434	0.015102519542781159	0.05681029488827483	0.05325775927413333	0.0032706878390638904	0.0025368455552667794	0.1686103732986204	0.011249976714637417	0.0012144669339447373	0.020918643150807624	0.06672852282779691	0.2913809935794861	0.01311513582424984	0.018543588817141767	0.022740273960964574	0.046184885259018	0.017318064790776837	0.0037273868645940856	0.018095620632842455	0.03127342179235485
280	0.07530153008676999	0.01741514800564238	0.027925187104270267	0.023731498936329698	0.012526159637178137	0.00721452815015403	0.004884697116342545	0.017942443252580514	0.01995149260852801	0.002292002894764492	0.019514196096477397	0.5157802686230437	0.05185298901361376	0.003288335403243404	0.013382458424877374	0.03989084406313043	0.06695478048630188	0.026641852261955725	0.038326672208683334	0.015182915626112856
281	0.1711477065638044	0.0008292892921242669	0.011866910690047543	0.006180235282254234	0.031419559630601085	0.12798736381005374	0.03476525781947396	0.012594489214183158	0.036243399743985605	0.0822052606445507	0.07911372627967833	0.04772932482455915	0.00702153617201925	0.030607836277829228	0.031373879363493555	0.15607091011023566	0.01562219554625577	0.022894587322665666	0.0403055330246964	0.05402099838748835
282	0.11782197786474133	0.005548137385522196	0.04187767215943255	0.020050965925647445	0.02763447451427435	0.07833452612924331	0.01456815136994155	0.03154416308614732	0.12330878184445869	0.06903582335158752	0.07416470747653793	0.14281081579053734	0.0008498236718281672	0.0006252615191936718	0.050523460389553965	0.0003856902639390512	0.0004935076434077611	0.07687704833938575	0.05481919579571517	0.06872581547890476
283	0.017068197446530046	0.026301976452468116	0.029812418484218946	0.004637730760395192	0.003320548506974112	0.014512518805258341	0.007439247826445804	0.039025254115853	0.005967032833791885	0.0011627368112194906	0.011374303393331831	0.47550101826556984	0.006395831175250863	0.055783747812261676	0.0004908868691085173	0.22857160061562884	0.06032424068434184	0.002488966031710307	0.005882630348983631	0.0039391127606577024
284	0.014930539339280837	0.004455174873774337	0.0010414951968996165	0.0010031975069375915	0.12270237040308053	0.002024134433741185	0.0016473157247911007	0.35747874316626455	0.025770655278293243	0.22425220006519592	0.011870441617910473	0.0018660517545271882	0.003500756785046483	0.0016466489923311753	0.0020967042281489078	0.002308606517312723	0.005230366843931285	0.1913379482631714	0.011018921678481978	0.013817727330879343
285	0.00969595796123961	0.0024649461187950697	0.0033364444653449766	0.0005184589402512206	0.1857751598204872	0.00034346203364075614	0.02915457630256064	0.029879893301843558	0.0034298273240209705	0.10418273567553027	0.11780643512641015	0.012091766222858567	0.0006947849509284835	0.0057727776583699686	0.0006569637273590766	0.00033671084328839457	0.0007439444454818703	0.05808599341380608	0.332147891917138	0.10288126975064514
286	0.01375772807626074	0.013109203003147184	0.002013996737876004	0.014133982505611199	0.007360159347773624	0.002237218996802149	0.005037696399386715	0.03163362282716218	0.008769301064087269	0.017077521316338787	0.004077560975616797	0.004351878163129429	0.02536643040863421	0.0018660608793880304	0.003062082776378855	0.0019236735835216053	0.00873222616746251	0.8262271671522492	0.004950261154515633	0.004312228464657902
287	0.04956667654666198	0.018157038082903438	0.019008142285971783	0.011191366283579494	0.08841803718737384	0.010262756717045192	0.08626348158957392	0.06875194497709447	0.03402232465926838	0.062395149799829366	0.022037583442733235	0.049288413200002996	0.0010803529759829517	0.09989903475433248	0.008963631233580132	0.04078289750229889	0.0899267182909894	0.1620740351233451	0.06570519639356684	0.012205218953866167
288	0.001401075190045153	0.003726440111870461	0.006494177073715199	0.006462204081010173	0.7011360359633341	0.0070873198229227195	0.007845438367429522	0.02138657786767965	0.00952852054606122	0.10080893387132867	0.02891380900070138	0.0044572690692604834	0.007111982823279115	0.006976028456769834	0.0011485347590589454	0.010461181823393865	0.005064323414060585	0.04787874068971416	0.006765136186869729	0.015346270881495068
289	0.0223641117694529	0.028265190399760186	0.039970827124242575	0.0876902138541337	0.069308146391147	0.017710408355114948	0.05560903680378947	0.02993598760740024	0.1410800132379696	0.07588558842718833	0.028209884080572345	0.06138088246664332	0.05411305625399426	0.022721584078756154	0.04859707101759344	0.07378235187876926	0.05488258857525139	0.060661552411055586	0.022039819984872505	0.005791685282292722
290	0.031228466478438046	0.02786467270304882	0.10880061211171613	0.04157221279165709	0.044567527030750585	0.04115443309571065	0.08670133783372526	0.09003749973197879	0.03330398265603544	0.047546909009559345	0.0679214861926289	0.056939246257476185	0.0005198493823712392	0.05209662168154942	0.022111820255421775	0.06647240133661211	0.07482512006423427	0.02608520736131809	0.02253024070397363	0.05772035332179423
291	0.056573010737377076	0.010646341529026123	0.044318657437741056	0.01427612539392661	0.05755725378432054	0.08361419652862985	0.08917307882448702	0.014326271769843017	0.0210759190692491	0.022933678655009167	0.0423141171210472	0.016116573291961603	0.3478084441450647	0.02394802966100638	0.02253691458376167	0.013191766581354056	0.041446210622519915	0.006721359657397408	0.051297592208193896	0.02012445839808365
292	0.014395336856964092	0.0031740778541508212	0.012557365552643389	0.008979282492392403	0.004971111190507817	0.0036476731812155215	0.004637327852741124	0.13879057361644234	0.019478243009546446	0.0181404160330618	0.017992628327182878	0.0032545990029861733	0.00155389957337213	0.004454272241433145	0.0017666623192265378	0.0008897509022192454	0.008434542305442175	0.7200746853562447	0.006294750014088057	0.0065128023181391876
293	0.07532354740789607	0.004730619669866367	0.02344546407463537	0.04518992795870801	0.035059020331602825	0.0996107661293522	0.0950065967344806	0.04480034156653047	0.05690931552187764	0.05007891346415667	0.04947741695074368	0.014059628426591161	0.05803182258011281	0.06549566937347129	0.06632712510613303	0.034445439870864555	0.07421367682843087	0.026241855879950097	0.01747875327293474	0.06407409885166145
294	0.0007654749089306865	0.02755843898774191	0.0033588081274375983	0.0018912797157979175	0.005782681780181782	0.004227107725184643	0.0036154048552929567	0.47921194152188107	0.006882412078386891	0.09214722718605593	0.14103138735184462	0.011358613527693451	0.0008607016246801368	0.004316682049187898	0.0003670099172642497	0.013274851761105247	0.006856237156231298	0.13788282914201896	0.006129951759945037	0.05248095882313779
295	0.01667430623154773	0.060040632160031686	0.01654623299185501	0.06427054403656018	0.02280823150345042	0.020735990584209486	0.015470619738421452	0.015322240719536346	0.06468636000956256	0.024070413494053918	0.14456845463738924	0.04697863148025272	0.0002978227833208566	0.29689434734901254	0.04998445530008894	0.02110840785923519	0.030914295072827794	0.037721371176263896	0.029787514901731038	0.02111912797064904
296	0.0009116489910530172	0.9374899725685609	0.0025795924194922724	0.0017095059605084554	0.004044929626231145	0.0025115298465215566	0.00617335957636916	0.0020970443021175924	0.0018040268247992532	0.0015509871921229076	0.0022297017750640977	0.005959667533985601	0.006245554046156497	0.004379387815560306	0.009229465558045064	0.002140150015880735	0.0023404176495071725	0.0018061577566524532	0.0018285731526073204	0.002968327388764412
297	0.03333505043452122	0.09833018843357536	0.01989292594965464	0.024810421383113235	0.015904766032685362	0.025783578643984416	0.04706166834994252	0.05263093041674474	0.05810077194511448	0.035655081576181025	0.020616359384894	0.02098599502066873	0.0011536425105875677	0.05701686722982127	0.027189663108259994	0.1530038727653502	0.17424628927615513	0.06973387315861297	0.044986295759338775	0.019561758620794092
298	0.019750723179032894	0.003297594234801691	0.003564756506553767	0.0019155601494633746	0.0033779421603051508	0.0030117380481414976	0.08867231976843942	0.014221723004457561	0.022545048861691844	0.0008933285388995577	0.0075536689254566405	0.006772024150175333	0.0016112102067089725	0.007656078785632996	0.7362662526136273	0.009337056211914854	0.05702692433319228	0.005469317730683493	0.0032185375247041283	0.0038381950661174184
299	0.0348115064887075	0.028091372313205895	0.01882940702810533	0.0027778329061297863	0.00930597187283767	0.01259655510287179	0.017410607031822862	0.030323953820027692	0.055678211771268624	0.019235489881414637	0.031618744338448426	0.006034044379634731	0.5332045530073252	0.02090304196525322	0.04629886664710069	0.03932971154628368	0.014086120228226359	0.03474356604680785	0.03584837047637314	0.008872073148154998
300	0.011113421528598875	0.056184399235761934	0.0036880116064439607	0.00659366724344894	0.09768419919653423	0.014448388691446877	0.12423117272793015	0.04512397943671139	0.003409196534495119	0.04557797781757786	0.03230251680330005	0.10315734342658428	0.010240216451190385	0.014572348938470337	0.01971944670456687	0.2341073876997976	0.1557427498508099	0.010248684853227873	0.008048460391177186	0.0038064308619262634
301	0.04996247795123473	0.08983159122046619	0.017025311243824018	0.02378069809213709	0.022482923679536502	0.011185894676968624	0.014891490007447637	0.02030589936363558	0.028848519517907466	0.0165817924273792	0.1346601145464572	0.30969896087348925	0.0010934145950240325	0.07184324992147872	0.037685303869239795	0.025994290468713894	0.01051245939081672	0.011287000182558153	0.034509972909170045	0.06781863506251516
302	0.05300261736130619	0.0096524835748683	0.007875913480352718	0.005416602395436638	0.028424103636541024	0.018541558181346007	0.19585908082604409	0.0014308392046373146	0.012316976926361042	0.007749395014793168	0.008751810452490136	0.046399203356860555	0.00014683597592964054	0.021767857417066678	0.08026652995730162	0.029109627801510007	0.09660572755741634	0.0007951043457275781	0.11252690129763843	0.26336083123637255
303	0.009647453613662985	0.02601174790221747	0.03701464127105811	0.011416293305385834	0.013009517913743388	0.0032320983709079724	0.009493504034034726	0.09025589923968778	0.023211978038624424	0.015473710112181311	0.06465213831202109	0.036528789218570105	0.0017472214345644105	0.029416740065502333	0.011466857579680157	0.06554267722073	0.3578744725425295	0.17371989385805087	0.0028363485448354374	0.017448017422012147
304	0.019601612046551333	0.021736097786862547	0.006902262456043495	0.041087161263308414	0.02399655574348211	0.025219019294890194	0.039599717817387595	0.21174455379356594	0.029908768173755786	0.0849606361914792	0.019899787594954664	0.01976007536002058	0.002365894580114408	0.019673938761372058	0.1671138281833039	0.015309967777888813	0.049190240637895406	0.13899654222173016	0.011957105644010445	0.05097623467138285
305	0.018790532254620552	0.029468859456487393	0.005034158688088189	0.00865316903124443	0.009906156261490258	0.0025935789746190873	0.03487686516733541	0.04599644675763139	0.33177212302652304	0.05308188184226214	0.07078666832250748	0.027228775450421405	0.003961535813046892	0.12688163728115673	0.14187969362043681	0.014377414040812452	0.03029120530607135	0.01569724103320808	0.012708999701085614	0.016013057970951254
306	0.09561982432298617	0.041722697244178895	0.040203074376300885	0.11847477233529095	0.01736489264018333	0.009853281936371241	0.0074675170647519945	0.08224592571716538	0.04738923128918462	0.13070796050943204	0.05129499989902495	0.01813425065041849	0.03590002079216164	0.055976706515855804	0.03634828492263297	0.04013851973270205	0.07290310516777854	0.06605937408666483	0.01950525404594891	0.012690306750966458
307	0.0009000090223870758	0.005093841050887697	0.004349338349772327	0.0066173770214277535	0.20202775757834118	0.0006225621880006942	0.009515448657590377	0.2771537544100967	0.0029984778696313294	0.010436795446015503	0.006905927975487243	0.005176509317244026	0.0020729347733743643	0.0035161835933163704	0.0009100384827499885	0.003290636979516807	0.004696647445180996	0.01526652799989126	0.07487941875685418	0.3635698130822342
308	0.04101249290992668	0.012467099221712222	0.0024400206291657787	0.0020362047837166686	0.0373877471546861	0.01248307734604032	0.018090871626804065	0.053488608946296694	0.08265030490122949	0.12108689805369276	0.01565757338456066	0.0703852302035262	0.07044329206371074	0.044344186346041856	0.04087357725448173	0.02922425803568295	0.06215717127636902	0.07281353776579753	0.09703037101737665	0.1139274770791819
309	0.0036937460997894353	0.028499120223522228	0.0012370469907981628	0.0014679310941551815	0.5887815775351114	0.0036365362544256334	0.005473365434785428	0.30581501173929926	0.004944581513473502	0.0027100897320548943	0.010668222158020537	0.004144257054452867	0.0006282468780769968	0.002524599665635532	0.000943617088909409	0.003204836790349638	0.005681108797657655	0.005184255679359953	0.011467724581986548	0.009294124688135732
312	0.26921728776286263	0.0030567736455704058	0.00891304492645758	0.008039166854473421	0.002484902386842847	0.44838090490018023	0.012063502312381867	0.002016377058316916	0.03798227831007905	0.010976337317380243	0.03118967287833917	0.01820745962495515	0.0015632588846570745	0.03875026394946185	0.020866599269352047	0.012743063484693418	0.01300805745994634	0.0231899698647506	0.011249524884552631	0.026101554224746696
313	0.0741766428819505	0.01240663995051581	0.007951178309983962	0.02026168120749489	0.01884877181694513	0.04975481370162341	0.00938969346735597	0.0224616208443948	0.00927215218348369	0.022332909404573317	0.1254235569611003	0.08205957727554282	0.2721166991600953	0.05157542557137005	0.08774413938185709	0.022323832115725195	0.009038488769627291	0.01666795425314281	0.06135115368951199	0.024843069053705702
314	0.01400580840430907	0.011389896805620628	0.00446019521233277	0.009920003542142623	0.004542664560412771	0.8329473557106015	0.004891027194641823	0.003600470355094122	0.01979366729440351	0.005395342376056211	0.005478729742028468	0.012448846105869856	0.005608069647028729	0.005663731314361439	0.0036283002650022715	0.00691805154665157	0.02597311781901665	0.01033614994352654	0.0062238951478612	0.006774677013038117
315	0.0501041116486611	0.12507284210845504	0.08532654667793647	0.11956145284804683	0.006731840073106984	0.004064800291121925	0.0029420701025874595	0.04101221951557466	0.1217880747096637	0.05465608586788952	0.04673889307309365	0.02473402289120955	0.001402495619091996	0.18561162185562943	0.0674242876408044	0.033036899209563465	0.01430611638087649	0.008992756617763067	0.0054003862060005205	0.0010924766629238057
316	0.05317193656128206	0.008128305934170575	0.11535587305525594	0.15283858676899562	0.026070531255633755	0.002151269815328548	0.1234086105610848	0.002597018243463499	0.02638884824646822	0.052341993932245076	0.09953827062555716	0.11628543327884223	0.005109621895495279	0.058440295720724116	0.016570082785281413	0.06790839647733111	0.011563323422384277	0.006350790256649163	0.03858975418898265	0.017191056974824283
317	0.0005516061419815025	0.009226536511096308	0.0021744597171724023	0.005685420442790019	0.7991526068570934	0.0013647178076613149	0.0007425696821410715	0.0008558582153567194	0.005875952726408901	0.00678270701248252	0.012994487085823183	0.0031877712643066016	0.00041590341764291333	0.0020564519543924704	0.0009986510345675124	0.0032475747056361676	0.0003495424894220186	0.0009884592142979651	0.09664529717441867	0.046703426545308215
317a	0.008804737851983989	0.018276945922967136	0.002084120789708559	0.07751997934370584	0.04952512087363659	0.0005954642103809019	0.043168133313852074	0.3430297245924892	0.008149138734878906	0.15711900259223247	0.04571457916025907	0.0011729326174551881	0.00038554407017495627	0.021041956869376176	0.002940067665821323	0.002115235950214392	0.007612097630636054	0.04937260362663339	0.009442776600264017	0.15192983758332967
318	0.3453171105740042	0.04366345615039293	0.0005338024397763364	0.025933931290329972	0.11050855790999259	0.11770190319554177	0.03520766829574454	0.026383872318620872	0.0018951525052710405	0.006497860635119369	0.009376466127127284	0.00605007790920712	0.01647984273844532	0.004699984561725422	0.011215584440315934	0.029003429989607695	0.015105015817973614	0.04988022904744734	0.015189427700240727	0.12935662635311593
319	0.004185517227887547	0.004276533183682489	0.0008331053894864677	0.0030494723663642797	0.19436498306829963	0.011298901489318773	0.02189470469114934	0.07740245412478183	0.015573322303642093	0.03220995186847976	0.03643355417640785	0.15806868006107538	0.0017564469959044776	0.05895920588893766	0.07389746482917478	0.02895279914068111	0.16067094177767804	0.05820239573685611	0.01938037149583976	0.03858919418435277
320	0.11995281555198561	0.006828844134826502	0.036848002038788095	0.026729474493764442	0.02045808473952465	0.10201463775987055	0.08243298362425501	0.07512694871430996	0.02401100946827403	0.027142286814067444	0.004630654113628643	0.06107088138227088	0.003588476649663039	0.009852730591564239	0.02966527744368688	0.15582007246925575	0.10180027810217969	0.06523426438797678	0.025344412926278297	0.02144786459382972
321	0.13636420085693468	0.055371715840739216	0.12059518089423094	0.0988077431588938	0.015485569348104059	0.10593264522724301	0.011853420296340652	0.030221265729506192	0.06126488684395533	0.015404679166597374	0.027531742136293235	0.0491853251612267	0.03096348685981935	0.05336495993782392	0.029447420516762877	0.07799181631776886	0.02212309774565227	0.021331997140836903	0.00997653037849456	0.026782316442776108
322	0.008829027769333465	0.01980660878849558	0.004679211458715683	0.011039870818733828	0.018130421978119617	0.024704373153660156	0.015109584497327406	0.20447809379133985	0.012761996669477922	0.01410204237638688	0.01735956970682119	0.005329842072067136	0.42314103779046663	0.02658185519771617	0.0038288731954889154	0.03241712531977626	0.047995447996760573	0.0456948486682236	0.03963484410284662	0.024375324648242703
323	0.0422800807152749	0.057060534169281765	0.017964936146353867	0.027398353999305895	0.10773198147292308	0.09186449638893243	0.054986427416810243	0.05996194663770582	0.10389329731800051	0.045190064192960615	0.020404000371726516	0.019420818765740273	0.01148055165703049	0.05228310684480776	0.08845793829963895	0.05499945405441256	0.02680109408741781	0.05686023858830457	0.03296722511098079	0.02799345376239139
324	0.01826344326860881	0.004754548112100792	0.040549004663911696	0.005771510247352359	0.0032700646481658075	0.7902875807071494	0.005439378047027589	0.0008833933104664606	0.006174575582304283	0.0019532802871169044	0.009990516862428087	0.008632256886214518	0.0014677075110706103	0.003077863156375065	0.010252069165553993	0.05704617444627978	0.014524974369392641	0.001807070343440409	0.00600609617978348	0.009848492205257318
325	0.08496282389646707	0.0018438766083346185	0.04814660955836607	0.06889435495928543	0.03427878045633638	0.027436381098843953	0.1499302766121183	0.03063378488890328	0.013971779398819658	0.014952805817670061	0.04159771562926434	0.0703755802132809	0.021657645847317553	0.047270022842083044	0.03630515314082159	0.1349425006994259	0.05491502566374913	0.03218183557228643	0.02205515369126788	0.0636478934053583
326	0.01671831846471808	0.005100441891026904	0.0017935326038482986	0.004299165577954883	0.03549146273730038	0.05598371366501775	0.03170567526538898	0.2641454941348922	0.030641718955700312	0.11394516745845097	0.09092980992212239	0.017722675653711585	0.006999881776502365	0.07186150783430634	0.008360319954902967	0.037079061098676806	0.05116082346333321	0.051416329600640874	0.0015788905121757331	0.10306600942932914
327	0.0998260881437347	0.011097625871759132	0.012720747859184013	0.04716965399888313	0.006810938886471557	0.09301540963076474	0.021652392110040393	0.015511266130644944	0.13550530179109355	0.020737231465996524	0.04084853163705953	0.029808970690512342	0.007270680234120449	0.045213687066238684	0.2020537042897004	0.055287173886504254	0.017016411509979748	0.11866822477265206	0.0036958121519448423	0.016090147872714938
328	0.05374738152039219	0.02295291114187107	0.00278381223158433	0.003505061653300816	0.024561548196013798	0.06969230449010731	0.02454916204634196	0.054736827969960905	0.12652189602603167	0.023838640123149665	0.17820845546128644	0.005461211031672007	0.020970319721264615	0.09206971399947413	0.1291735864895714	0.07653521070851971	0.03748219189256625	0.0086145229561818	0.03503913552290657	0.009556106817803356
329	0.21092809053124834	0.019080676036003007	0.003005742199525502	0.0073005780277293	0.0023881584702851485	0.0006739025443840292	0.004238334110025414	0.05666350921944449	0.004216888218389826	0.0022105310719065904	0.026942966979504483	0.006017295412836207	0.4018596956378794	0.006186809951581365	0.0017141384987323124	0.06952243205108913	0.09540051728478523	0.07727179949866077	0.00323955881618337	0.0011383754398059348
330	0.0422097674807441	0.02350750034940558	0.009558301320575353	0.05051215247920033	0.08288486862641438	0.006370319350781241	0.19018703233754813	0.017151681101146735	0.05752302523652284	0.004661050527076772	0.10363090747860787	0.10646145904512362	0.001109401712014886	0.021906323054790535	0.017389159887271514	0.06146342858746051	0.07615649324320896	0.039475852964724036	0.03031899549901746	0.05752227971836524
331	0.001155130960880369	0.9357921530446842	0.0021003076235635763	0.00199824231768253	0.006447220073355911	0.002755799698247739	0.0021274657528092666	0.005830601310020613	0.001706456416928764	0.0011210243008967103	0.0025981931716938713	0.00586091826867633	0.0018690810729916853	0.0013601418772381441	0.005154456553772397	0.002991486966851176	0.001365515701447524	0.00027809497470104595	0.0015824897050770862	0.015905220208481074
332	0.017636229679384902	0.031107074918091275	0.056480627029333964	0.09254086419082695	0.04890529897630271	0.015742404424967108	0.04133447395799621	0.04282239708761335	0.06233405851727717	0.06621759801089802	0.005021678417812698	0.19745030602035799	0.0035408486870423476	0.03296204175787019	0.02743554849498679	0.0359330614941215	0.05774219491585849	0.021506256285288402	0.09486150748595153	0.048425529648018245
333	0.017753879675416955	0.0062335120855102006	0.005782178909107098	0.002912411462005885	0.002888570079796133	0.0015061171781734382	0.006169011359340204	0.029976119543253545	0.008503673090512904	0.23794500214614103	0.014502165455511223	0.005847309576551039	0.0021420093835229116	0.007519253176144923	0.0025465322486416166	0.001097014552724029	0.0007465123514455092	0.6302408077248581	0.01293045542374587	0.0027574645775973565
334	0.03128303143254423	0.030633631161987866	0.05610932885813426	0.03255108237083942	0.04532329812683194	0.07229313828555273	0.07900570327284727	0.026148817424552252	0.027221850225565395	0.04727319832778102	0.016377517096206756	0.04000271453376148	0.03138146146264693	0.09442294628752981	0.020620326447046092	0.1394852057214173	0.05854879265921804	0.0285810425716389	0.05406476731614989	0.06867214641774845
335	0.014042245444026493	0.008894974529809297	0.02271355961907967	0.028669341549757407	0.043305231562167965	0.12048944057604093	0.06842440973708305	0.01495622575139606	0.07763283065591894	0.11946902736806979	0.038091616028053936	0.02756643113470415	0.005081911658970927	0.08344350521081147	0.09771901759318863	0.03129992350621249	0.04349173986784346	0.06902024867264582	0.051225548784548505	0.034462770749670996
336	0.06500643359730696	0.0026853868491348945	0.02312118054866588	0.04573957414817552	0.05876337804333002	0.045486921426592206	0.04424184666422703	0.028191873282577114	0.062397556948616414	0.06273675537552188	0.06176819354375468	0.06125119538782008	0.015990815976186085	0.07491876658522088	0.07978192004225049	0.07400477914477115	0.035762436346165306	0.04158869994698984	0.0549918883043023	0.061570397838391314
337	0.031015803405043636	0.02740424544299224	0.018575117545377523	0.05780890293567258	0.11531303642659677	0.017412356838616215	0.059833390213749435	0.044426723108176046	0.03325554954690077	0.0465816399515979	0.03824145317666277	0.0280477030876555	0.019472415524106213	0.05313955891453328	0.05270967389580017	0.10316015913692754	0.05801750797725567	0.055889139649402404	0.05082466254049674	0.08887096068243656
338	0.0007856699225535262	0.00821152744219696	0.0014882240006482562	0.0008369985633118961	0.0035091793676959985	0.0017295787054558466	0.002687130118372378	0.006292010671774606	0.0013685980383785726	0.002052589437685793	0.004849923039568935	0.0012790152608421741	0.005049645472394528	0.001913640700222848	0.010021400660627648	0.0007808905985189474	0.0016083186655386468	0.0014736802790830301	0.9372989850568881	0.00676299399824128
339	0.03301791184769384	0.0625376057769348	0.04946719582754438	0.026929725337662438	0.053249981370185426	0.10167049751488948	0.02021316372947567	0.0038911962923406135	0.03725415071516707	0.037403703961742286	0.08065694147251058	0.06006530135712809	0.0013079593532592632	0.035309933990338396	0.0433885248682025	0.050425324585698546	0.11861476085926324	0.04636695427021592	0.03633795608896615	0.10189121078078109
340	0.0823074715370947	0.035114085297443504	0.03367238000026285	0.05997880522467956	0.04927675493819519	0.0033306931683122175	0.04417338521194215	0.024382672257591317	0.04547447202352726	0.053346381736256394	0.029344163125389844	0.09457541553477507	0.02406659406293045	0.01765114927754472	0.0651282674542888	0.057400820409990914	0.03943076251424024	0.040979572896461175	0.08590512432559971	0.11446102900347399
341	0.18328295655272167	0.021721451293347644	0.0004235269881256482	0.08440698062165806	0.0017701759692216946	0.0578790240044258	0.05641243227091077	0.05253305696225771	0.07702804606855522	0.05975489585503635	0.07142690976173967	0.012658303354753427	4.9986937934047255e-05	0.0698005575551376	0.08411118596534267	0.030706468457729633	0.07175302361909287	0.04077867971001441	0.01774388271285855	0.005758455339136662
342	0.0010067844850322944	0.0007355060257802608	0.0018248070938753152	0.001269193862816071	0.004942884683854827	0.0008717010942779431	0.0021726676867993336	0.1399998707125198	0.0065651075227784106	0.5315686707139006	0.10730998598228893	0.0020336007319889543	0.00018677889290047865	0.008374420342028102	0.0006062067984110426	0.0025501063092439507	0.001118872822692976	0.15455018191621292	0.02618654567646228	0.00612610664613548
343	0.0416174409797091	0.02534554039363236	0.04059794967634912	0.06863422987422178	0.04277149261819557	0.05607976558291814	0.09410428511179177	0.05418367624039238	0.12268337553216002	0.049115744506552005	0.03320142795505584	0.01673439165824169	0.0005294102599058693	0.045015516844458495	0.0214371702346138	0.054030454265393935	0.023070681336900736	0.03790138285752555	0.12509474679694854	0.047851317275033466
344	0.06627595354948744	0.013441659553257587	0.04983246995920004	0.08943053892194042	0.03565572251730795	0.041249181521081514	0.04513338659250524	0.033690608469030076	0.08370903671938736	0.08131146976524271	0.032607439561793544	0.04569788647696665	0.00020768766844827432	0.06950904460966685	0.05093447534067839	0.06094248438768784	0.10463694247982044	0.052973614121850345	0.025097638564596323	0.01766275922005091
345	0.019124725559540708	0.008530143913028311	0.001843785739497244	0.011115284965075295	0.007414524422061802	0.0006082102799454263	0.004088158120958757	0.06973063102467866	0.01447406872195488	0.2598303466371317	0.0716786773716447	0.00516026531748561	0.002183971342515464	0.005711979842370321	0.0033549118467877193	0.0020574032642836863	0.12537463748025984	0.36545450537030555	0.015182927428293889	0.007080841352180172
346	0.13541768868202267	0.00802120307291513	0.013696595006059109	0.012513529534198162	0.0403851486064606	0.0034720983821647637	0.0021907878538281345	0.024101706444207303	0.006744983549361736	0.0020219047557483807	0.013057866813696252	0.006202259629455168	0.01089748877319659	0.06340331004431046	0.0027466352404453753	0.08790631768332685	0.18514348850227813	0.34874668746849974	0.012737564457855972	0.020592735499969386
347	0.029723814561815637	0.03588671815484703	0.0634008446493979	0.04401399179510074	0.08709399299118267	0.0690770742020436	0.013282544868882532	0.06023781279706744	0.054386530576883856	0.04346633798478378	0.05526739246850754	0.11689329577531533	0.0019751138771381353	0.04446729007447277	0.05598342717287424	0.025595232979552157	0.05059425600074995	0.05677312168960035	0.04053684579135952	0.05134436158842494
348	0.09525962200329571	0.024966891782227364	0.005497285666632324	0.027180421372261877	0.0021326890419802167	0.13078359743782758	0.015600685581620383	0.1334360797099018	0.07277794585187945	0.04913547003235362	0.033583889327279924	0.08441866144085314	0.0006066252235637309	0.10963006648604731	0.013074488351000136	0.05445573137642442	0.05150412969245805	0.07367886768854696	0.0023089128584181553	0.01996793907542769
349	0.00463641315760349	0.0075629797291842625	0.0029937682837584798	0.0009493000419179314	0.13160679456054283	0.0011612733638092904	0.0028705952529212817	0.06921776967243759	0.0016939668893121514	0.48971379323868097	0.2691396909968044	0.003168151017573773	0.0009563640033099207	0.0007627746719538498	0.0005876244437140508	0.001122831540437259	0.0007099148568939888	0.0025151565176840833	0.005516741642862395	0.0031140961185978457
350	0.08574715622069828	0.002114609358323598	0.0012005983250429784	0.005120732656550042	0.05770620765043448	0.03506958813824511	0.06018589501022761	0.016092037700590044	0.08052186386351899	0.0369771702408694	0.05113932590615498	0.015116127339686177	0.00023643304226912625	0.05770169473503737	0.16485320062893027	0.030153420945504068	0.07310650197408444	0.06157651548057961	0.13435902883618747	0.031021891947066175
351	0.04975664517699831	0.005906356882525628	0.018851233905219252	0.03708864786036854	0.037137950152918785	0.02139091222680112	0.05865205101872176	0.06530245837698326	0.0823849446628635	0.02671358805751665	0.033593914250751054	0.031198820270942253	0.012649172149910468	0.07907109771768257	0.08939470997814268	0.0558960778646841	0.12358248872714354	0.05349944885013818	0.077396682235962	0.04053279963372661
352	0.052581009397529875	0.016648332844343548	0.04222182695951257	0.02697890517767609	0.05372930905702788	0.004143943744550294	0.10284151489101559	0.05959682461927654	0.03476590104348297	0.06981497467078693	0.015156448260902967	0.08618461995064375	0.002272971786574362	0.110425762276586	0.02386787794502283	0.0975946082301296	0.061474711131733244	0.07537007634628934	0.04301306591396288	0.021317315752952648
353	0.00055607734027797	0.023413628670147173	0.0018693930206459622	0.0031386304530615617	0.43001687991503185	0.005297503278306066	0.0025411476365364088	0.11171395403473455	0.009264646376499293	0.08051022271962295	0.007192340806644219	0.009151399892870855	0.009119354566078647	0.002148480795423637	0.00219765716311227	0.0020862372738424994	0.0012973893598504957	0.07287451436674358	0.18193737859147024	0.04367316373909973
354	0.06357374392036225	0.0037236634119420893	0.03609329156221459	0.009901187496025254	0.06898042627973076	0.07471553467706475	0.12752837624118157	0.014859338996597013	0.07378208969108555	0.04967548844704078	0.023986295808431073	0.043821507145928855	0.1146119845327413	0.029934780248125126	0.053970418731529385	0.04099863018366383	0.08021136166188302	0.04667853309967999	0.01823168071040241	0.024721667154370512
355	0.01510675739061567	0.03561812712881856	0.11799539432486483	0.00867116358902475	0.03462342414716072	0.02846541429673146	0.04345867471096714	0.028987833842396137	0.10407620059626704	0.05527208472820942	0.0188838633957523	0.042941203657947576	0.05236225367131573	0.06095816541332702	0.03970109009750186	0.08496430506335464	0.03290632657714474	0.026487937021388682	0.07595098710060208	0.09256879324660958
356	0.05168501908089712	0.0017914262691817412	0.0597136168017392	0.034905661109111794	0.022746098691296946	0.02354025151229642	0.06227048232973504	0.022766263936213126	0.1198152507262061	0.009686466529969375	0.04924587425054281	0.06551103879423903	0.02326323752840402	0.09551406334063202	0.090576269183654	0.08023616630435554	0.03895094805520649	0.017764819477461637	0.019597766421099474	0.11041927965775816
357	0.09651094600459381	0.04643915819132523	0.011970810992349834	0.017315344777474893	0.011099304951514961	0.01966792833220144	0.03249246948261735	0.04620282648780098	0.056239508009813304	0.020302171159221765	0.07370900850661832	0.03173643936805534	0.020241569126091624	0.09567509200679208	0.10922109164269604	0.021294163003946966	0.09126779200876636	0.17210324292630122	0.008326539657353313	0.018184593364465165
358	0.045391704739977175	0.05144548342277515	0.08591413286638991	0.02695877355569736	0.02909991320222635	0.06698266536320992	0.07641375327595276	0.06773308335472233	0.021445019708955477	0.04714123162966818	0.06903382914054108	0.037994646577431006	0.026553820088201435	0.03274909955380414	0.026841799042613516	0.07511123249633524	0.05099344794253759	0.048912014207200004	0.09629019041712325	0.01699415941463824
359	0.000815753653867586	0.002623768776638878	0.005534209210212609	0.007400766827688337	0.07107228261928913	0.0021496121418870615	0.0036042596082066177	0.6089294137023564	0.026481722922843207	0.07210016388730595	0.06574003361594422	0.004935430501924656	0.0038191768617404577	0.005866869407343285	0.0020336429697577554	0.004576155307927549	0.0028104750363869124	0.01899094082229533	0.008217959397469832	0.0822973627289142
360	0.0748641318914078	0.005401379159776861	0.007107385998180065	0.025437694285729985	0.0974917996274213	0.00874083385415049	0.051685228596564284	0.040221415784884126	0.08631587040817625	0.031659979336928164	0.046154275017798764	0.05292773185522272	0.0006886346428083851	0.13545560834767065	0.12721214703185676	0.03423323835539557	0.054457824937289796	0.08351356736064958	0.007532640661787016	0.028898612846301526
361	0.003814535947749476	0.0011547641716995502	0.0013385674885425306	0.00521699366108448	0.8538526633005598	0.005219115123387643	0.002869609794576281	0.015663784448787122	0.0014166995135356567	0.048974451789112215	0.022933140722485673	0.0009778707640601722	0.005493747257421267	0.0031466843325450595	0.0012307237293455314	0.002073102644720426	0.00513618532781897	0.0028921198043707535	0.006609111180445287	0.009986128997752072
362	0.07124299291710957	0.048145540121002646	0.01901587822636306	0.026747477297530107	0.024834281766748702	0.07605162387528645	0.04436582945995403	0.03036551313831963	0.1331476076312501	0.051326853014561614	0.08497962860398979	0.07576288661594931	0.0012863488144584923	0.0638779764937397	0.06363614783858244	0.035397847137683416	0.0483597898214031	0.07564745410760206	0.014421654561571046	0.011386668556894531
363	0.09819021000053996	0.04794536894505718	0.08463743366710676	0.025183930853884668	0.012578996145026755	0.05673985481950088	0.05646013388042927	0.01253509306372783	0.14654945508349257	0.011892460031726735	0.05585180752669301	0.023208940963581202	0.08046107485598968	0.036588063736007106	0.05929038676744786	0.0642768807501946	0.035247972600396485	0.030994624298782143	0.03168138548603788	0.02968592652437725
364	0.1711964961548009	0.006421970615133527	0.005921794284523002	0.0036194379496933817	0.01433155555275058	0.02171968425231448	0.1472194159154616	0.0013552469903958286	0.003210266227451194	0.0015939178060590917	0.014204518815452177	0.22869303663324386	0.1795533397771647	0.009903265208539538	0.0006990208182994942	0.15700066266444135	0.011131286936345955	0.007200820248977966	0.006304607383418257	0.008719655765533263
365	0.279118368979758	0.08846755628998569	0.02276538623483608	0.0023209468720379995	0.012628423048377845	0.0045904224095399135	0.0028503451931342527	0.009922016536971884	0.001918290930201838	0.011535145850488796	0.03773704123393358	0.0055095991217488085	0.08710721355130219	0.004416544494156924	0.002034662826644987	0.12443730647486993	0.2197968049496681	0.03365434896091142	0.029502335834442582	0.01968724020698903
366	0.002658374850292126	0.00408433858026787	0.0022652065129057106	0.006561670179026781	0.004123757643634672	0.8943991185641412	0.0014297812457353732	0.0021634437236984056	0.028400952675532998	0.0005649253531803131	0.005351661126852183	0.0016091619284674848	0.004413417821690906	0.01105670511429893	0.007501099293055925	0.0033537734385639183	0.0005129650070766825	0.005609663602808439	0.009116363792270096	0.004823619546499715
367	0.0035781387584953124	0.006599299304645756	0.002736193104936654	0.010973080134528988	0.004312567280051677	0.917264762728609	0.006983650278092851	0.0038169755183919637	0.0015040402859710373	0.002094917927973218	0.003924401850455694	0.0027334745210115877	0.0013083227282361873	0.004582398140606499	0.007262008651949584	0.0013737620467169972	0.002828148643691056	0.005024942197870701	0.0080866375061874	0.003012278391578074
368	0.007715152393006044	0.005052913862464063	0.8674885167345572	0.013042257902093552	0.00938272027624982	0.004097211556909023	0.008112440127813397	0.0009338026423984533	0.01392187347658852	0.0013713373157015504	0.010709450695179958	0.007840479856166493	0.00863104007824743	0.010973947348222046	0.0015473333978451723	0.0074685611788168505	0.0027544522308611437	0.0012036297008688902	0.006469396389289184	0.011283482836721271
369	0.009352458460829986	0.001022344219847009	0.00149324519900932	0.025430350302653847	0.20112891992730003	0.064080099651997	0.02634339240678518	0.08540368188633221	0.055688044361040655	0.06346256976485158	0.014078041640505272	0.02175598876599896	0.00749416574333897	0.011302490408782558	0.0789590875986952	0.009101366440518885	0.022333913204757177	0.06211887676091694	0.004321835985928412	0.23512912726991067
370	0.021835646342558187	0.015533266082646546	0.05424224195675888	0.8228357176445682	0.004130185813345727	0.009842286972806867	0.001523938645626043	0.005430654375198993	0.007659751557900821	0.0011390347719969886	0.009680463726364446	0.0018404423163731623	0.00656173498757082	0.012683553452065247	0.0009605831113267994	0.001700180441958716	0.0008391805556550978	0.006910216630715708	0.005162577667483915	0.009488342947078834
371	0.010413014696018559	0.00362863423662679	0.007116615937031538	0.00884994518490232	0.038676993897908685	0.002270905219987434	0.09935419141699339	0.10177697624198759	0.002838805986029086	0.053725434288919634	0.013385900199544502	0.010154225397976792	0.0412196052566232	0.0018953229840422438	0.0006913118226000842	0.003626855727949457	0.020544581890046317	0.5711424152335193	0.003358004501041922	0.005330259880251186
372	0.037217456013219914	0.04508102253613623	0.024193986542329758	0.04115349010144117	0.0035510440890464943	0.0287243993341882	0.006418520116211046	0.17203614534442038	0.08251965744712628	0.03747732013388377	0.19868315115115773	0.00819855115178611	0.00022402325803559103	0.02552049144093183	0.01437592660388299	0.08982577921797447	0.06023821192940818	0.11383566277815547	0.008121209497742109	0.0026039513129220157
373	0.1090040229683231	0.02053091077647667	0.043141802963731796	0.03809559669263572	0.07489489444769501	0.051057170845739	0.1051762270329672	0.012783649115758373	0.027269725439256435	0.023781119520062798	0.051682737884778375	0.009503185838426513	0.0004880901332740945	0.049561285718106966	0.043772004420861994	0.16077558184295726	0.06646710958719582	0.01871767746402596	0.06097719920996643	0.032320008097760256
374	0.08013441423597671	0.03708908304773292	0.006448948507908709	0.0033649239227146652	0.1686507552807841	0.02941539945014057	0.05699538231817687	0.0029344173369926408	0.0015421306574819242	0.22611759106137516	0.04890805318153649	0.03862661102013485	0.0004164069724782318	0.030420919973716036	0.0005698318740111267	0.056898620653769806	0.04130599591314312	0.011996036149157528	0.09111655444036917	0.06704792400239916
375	0.27011606227605206	0.00700962420732966	0.010235831396010314	0.05405961224555449	0.009221781137460356	0.13192180076513238	0.010233508959870333	0.07002251353890047	0.009957991635356277	0.047050360086459714	0.030467829963633477	0.03678820383903192	0.0012861360186513012	0.01322744136936734	0.018185361089446257	0.12226420495143475	0.013119152248986002	0.1191573090688045	0.015284718917664223	0.010390556284854153
376	0.005383377949818845	0.0037609147005595056	0.016108802590640167	0.007050919896699066	0.5705471710121462	0.002934844341235632	0.016132181589358044	0.009350755204323047	0.004295204141290178	0.007764247702592555	0.22815389234961136	0.0038386330567294286	0.005638196267301048	0.01075826172323479	0.0018761161407501777	0.005796899180989204	0.0008816668171979757	0.07954442208509686	0.005530643877088427	0.014652849373337364
377	0.03839420397839694	0.04158109445519214	0.02312118726052216	0.057014958339626054	0.007317692296875688	0.07928862874726259	0.0708262444474391	0.12205718483867575	0.009696382192488136	0.04268040165044004	0.11231823373441302	0.12038242293081561	0.018590617280582717	0.08426624953378146	0.016503210912480564	0.04938435762018665	0.025149254382091004	0.007162947170529381	0.061125123419439535	0.013139604808761264
378	0.004839105778195353	0.9114323928028787	0.004990182471651855	0.0037411826632157727	0.006743830955384468	0.004432102163431426	0.0063429271930364245	0.006687468010441969	0.004007242887442873	0.002103633400190381	0.005458904649877428	0.0039513050718872214	0.0048450553462374285	0.003376257523010458	0.003965594275966905	0.004617406879902714	0.005749931428052648	0.0022328287201349895	0.004054795287514967	0.006427852491545939
379	0.21359112464034347	0.007994744972221588	0.041978512590699395	0.024825314325151157	0.019845687882268967	0.1781170850169134	0.12184309472198679	0.005297177547912035	0.04484823535672003	0.04211671566841763	0.025050494980039254	0.12213774264230383	0.004231882990672754	0.08314561503645933	0.029126450054440454	0.0015002765843501256	0.002018162422426516	0.006959582770152002	0.011341679552787148	0.014030420243734196
380	0.008039877165420865	0.009642795917108236	0.026549863662078788	0.010034273080764874	0.012557487340576797	0.19028166616714104	0.03444259187664128	0.0038656052307440097	0.0642116314874454	0.010211621483224546	0.03975205523172914	0.3085005188338779	0.0024941289637636093	0.132643959589101	0.0745072589892189	0.028200490788349443	0.010468242655297246	0.00489572983470484	0.005748578526093788	0.022951623176718217
381	0.020919075292522734	0.23045709048373414	0.06327461065619132	0.04551515432228337	0.00418929048159935	0.02165476501715356	0.008864750111657955	0.18699853383087975	0.011280827235573769	0.0955749280886018	0.042551015530554015	0.007634190961383913	0.0008498134898186355	0.04375789155282335	0.00029483671179723105	0.04743813774626512	0.04999884610404948	0.01653796820208482	0.10134213312104866	0.0008661410599770512
382	0.0054588058279647226	0.004688675234056383	0.0016529348565622424	0.015167764737803915	0.22424282452649133	0.006956858465073852	0.010402483272532419	0.08044001374058209	0.008530057873879407	0.006864703034679061	0.03547361509384393	0.024904977688022308	0.0038928239358175507	0.025965847347739844	0.0525707032837523	0.0047215916103883855	0.0035323206166331944	0.0006136115533791232	0.22041669516034712	0.26350269214045074
383	0.0006081042565306545	0.003058030540495319	0.016459367770995638	0.0006166479280068532	0.6678310155478178	0.0032684660328927296	0.0040397087252797385	0.015018688475940706	0.0021702098730908563	0.1721501841773507	0.07573415020053519	0.005302834809279176	0.00010060730351300223	0.001297420600895736	0.00017659765208752806	0.0007359236018831235	0.0009318154557221815	0.0055128341767732335	0.006537314542416052	0.018450078328493644
384	0.07339843496562823	0.01182802574408902	0.00027560553115644034	0.002171721758161938	0.19304386995032718	0.00023182679645834171	0.0491422121364493	0.03767193131824624	0.0003522889838385843	0.23802607855057514	0.1767691486144308	0.01565224147025418	4.69580658149386e-05	0.02608590318866091	0.002352106720168109	0.027810328798305278	0.025597221977715107	0.030974173517901854	0.005539054248548955	0.08303086766326925
385	0.0021463645221465487	0.8695256845783024	0.006941939414839326	0.0020602069216322603	0.015752296962732826	0.0018219136427837393	0.004923409988912216	0.0012180996947222355	0.0014778059374918134	0.004317948987252187	0.005160809435364075	0.011383629562029344	0.000589429811386962	0.0277025658814244	0.009758323778111514	0.0032605613097173415	0.003490808470305682	0.0015590951996874494	0.01750048766789802	0.009408618233259636
386	0.06687587260191369	0.018734399868449863	0.11263597594815804	0.07125905916549538	0.014091865992623721	0.03518469664171732	0.025660693911076855	0.01646014657443098	0.060903994714247345	0.013366059887140586	0.008223305831811224	0.06962823201968005	0.0008212187711480437	0.018181712276228553	0.012054550361334054	0.10868004065237717	0.06122389094367684	0.03690973229403473	0.0104558616101569	0.2386486899342987
387	0.013111802176775723	0.007566716150729682	0.00841822497873388	0.003962710641773519	0.0064751947185067655	0.0071139291981765105	0.004376089175847351	0.019075037271257863	0.006951280559768734	0.01730858998908477	0.01077904260102626	0.0046923271894074425	0.007923848861709992	0.0009109669571877019	0.020610256344118852	0.34947767529873847	0.48066373319670336	0.00415411847779461	0.019561236344208935	0.006867219868449779
388	0.02526806172289363	0.03755903971533331	0.082184942449911	0.05097749212470545	0.10354781040157382	0.06415308179426674	0.13018446442554715	0.0389372562340137	0.05349980897786435	0.009302990138890717	0.055807626539851066	0.16218849580264913	0.0003257101091417596	0.03271840826683302	0.01613402763596598	0.03250329182796662	0.021961269139745766	0.017769317386374314	0.03517318806318767	0.02980371724328476
389	0.013087705380179698	0.05262893773769675	0.042775428754625235	0.029864067782064057	0.053325491606954746	0.05835809587320767	0.02718549962330797	0.006764640744275449	0.04180685640753491	0.12905509514021768	0.03867457533963895	0.05151220681086529	0.06476917202680982	0.07456922137367447	0.12434881554027018	0.009390103124598625	0.07004886193764535	0.03294414668595069	0.015754032116767406	0.06313704599371493
390	0.0005550279876671545	0.016290445119442103	0.004643779225558951	0.009316422515582116	0.0038412828293826235	0.002344493897633114	0.0029318107017263237	0.030786060401734573	0.004478925478204478	0.6092607725803387	0.2737841205609981	0.011814557565014767	0.0019349206803801911	0.009819683537881102	0.002402649725657167	0.0002811638959078682	0.006583361587426755	0.003158795473433721	0.004192893221690271	0.0015788330143397301
391	0.0010499456951229976	0.003880848713472924	0.0007036435237313184	0.0032232609121149954	0.759951050787703	0.00031724154602214385	0.0017220734676210833	0.005263477484202589	0.006124434541804939	0.0038167632917096065	0.0045400729485956075	0.0015915549238498298	0.001792253322512624	0.0026400084946464754	0.00020414273074187409	0.0069424494913508305	0.0021105072312561134	0.0020701313658684334	0.174679169333487	0.017376970194185624
392	0.06880043848145403	0.06325133389079164	0.039243903345294	0.07503145183519229	0.0019746951007261412	0.038201082672599466	0.23299259362732574	0.010602525795104442	0.040232770087234644	0.0028508586921386254	0.09630631947466979	0.07393291057667999	0.0016538644217489284	0.0582330396726694	0.06323545928240394	0.07253727117318969	0.04361434720184173	0.006324582279385146	0.005703222785160036	0.0052773296043905306
393	0.040170456368579334	0.007992788869704554	0.019314087224960017	0.04328624109295021	0.08097118335145913	0.026287962692746306	0.0772486116912946	0.016957528225479836	0.001621296767269268	0.0040306722032160715	0.056317210209043456	0.002223038793478273	0.003053860302875487	0.09375082639512448	0.001902096124686467	0.23781156315688984	0.2436504496704721	0.008266751862981168	0.020579849499656837	0.014563525497132477
394	0.0520658758566312	0.0038684948569238952	0.05165518830902662	0.07491039507348721	0.06251026620062235	0.007348571207006704	0.02661872310707309	0.016174787149360034	0.061895277580737984	0.056803865621738406	0.06871900000560474	0.021762431612418028	0.0014377160393984783	0.07282310062025796	0.03224156056391203	0.01835081670230782	0.061129611738824266	0.07003257888953204	0.18339874928853195	0.056252989576605114
395	0.0015945629616036124	0.004916017889847678	0.002896718798549905	0.0017246114037971314	0.14363610423552092	0.038361559400015934	0.18972250153755776	0.004403156287904455	0.005667691996251297	0.0018187524730265542	0.005129447611521505	0.002844792854431508	0.0002993259143785703	0.0041338958224549785	0.0015020319858733602	0.003564826575491085	0.0005598005127713081	0.001783622103047414	0.41462848421046034	0.1708120954254949
396	0.0487466753024609	0.012358491301066915	0.1406343846859172	0.07769110034376868	0.01636283817741643	0.0317079337169062	0.01809569979934722	0.040245846093245025	0.049132243054135036	0.04911052463063806	0.10742940907148027	0.0066898344239678	0.10726499366284234	0.01783359782299393	0.03291081394287465	0.034721069453344286	0.08401308837853869	0.04273521899692237	0.01190255315915177	0.07041368398298212
397	0.01363035007609731	0.004840806895295408	0.04517747337886217	0.05456450782265882	0.05092630072556345	0.02058041294584913	0.13231687734498504	0.03258336333769115	0.04681356918512982	0.035046445559476565	0.060175657551075595	0.033206227261078934	0.04425469869016309	0.10016172627742718	0.051933244590873624	0.04490269054477689	0.025162732142107725	0.05559229548338265	0.03450701831096274	0.11362360187654277
398	0.04129177395396247	0.013552964108679245	0.030771846267086397	0.09223079414060513	0.07246328928631525	0.08314558085836717	0.05449043860717603	0.04044557128875001	0.058142795737246365	0.061945293030701655	0.03204866335503837	0.053335461062342535	0.03664251493828958	0.03523094537093038	0.01946893937447606	0.06399142144294935	0.0457666961834129	0.0384878952851892	0.057375307670509065	0.06917180803797283
399	0.06468545130848984	0.016257198500374916	0.07870262839198752	0.02100839313534737	0.020183348469074828	0.050243998030651375	0.025358597740511135	0.018605544866714355	0.06543112527123882	0.051308013627859826	0.045112826354549745	0.058245443668459115	0.04852521132299005	0.06388587036602901	0.026726485882571715	0.05489787425022912	0.05322493062840122	0.03814504386908353	0.08164456480382096	0.1178074495116155
401	0.02505256412635851	0.04197783373878294	0.034590675949210996	0.07186450098219173	0.020138733035456085	0.07839637046387511	0.037688300295445204	0.0621208928804693	0.06277549976122745	0.03067116554602938	0.08582068928725255	0.04996159978376877	0.046503795077297676	0.03264121876266215	0.06317902827632356	0.050904772316053164	0.04162699400334191	0.06728756944796772	0.07619194022595721	0.02060585604032858
402	0.06047537355172419	0.03679151063116873	0.03826536236953046	0.02148173277493897	0.023728023290474437	0.03906265626983033	0.017225427664878723	0.05619836521007024	0.04630133385511458	0.03514940521404997	0.03444900561938386	0.07625620087868076	0.03721146862822889	0.11785128607178191	0.05754958506442107	0.05272560728275123	0.058452608799051925	0.05002378537699497	0.10115044579013592	0.039650815656788685
403	0.05471364369152789	0.0469564576031528	0.055217617019875015	0.09288982942672364	0.0236579507023584	0.03428853417160273	0.054285827109184774	0.054267672399271855	0.027614450668631503	0.06987039436931294	0.07126649997150467	0.06262553377165386	0.05854587954338522	0.04375768896461081	0.04863637654084215	0.03403526433073763	0.03891558349982942	0.05157882751596966	0.043244901620823076	0.0336310670790019
404	0.046977572715232896	0.031716329989019146	0.03366518332998844	0.022781377984542196	0.12437595341987573	0.037521280302512235	0.0445376104711835	0.0308322784112956	0.04733537811845585	0.06040886534867187	0.057259982771082366	0.032305579053158624	0.048755373543425636	0.01865691268700223	0.0754783479837564	0.06145783931086123	0.038863115356927894	0.04250260432271984	0.04504320351747266	0.09952521136281561
405	0.06731923287333332	0.02013818877304637	0.06741113110760892	0.03763998174213386	0.038503677190903626	0.058347435646345196	0.03050043984170675	0.040523825512071246	0.0118054993733927	0.042902542614064114	0.11704426025735777	0.01806018738827499	0.051118089168282484	0.05142265767473456	0.05293064841772669	0.049540591746660236	0.016513981914752413	0.04059810370800464	0.1466056657079959	0.041073859341604214
406	0.04021510030519324	0.05206941004919284	0.043233940071049054	0.060582267420939404	0.048168757845637365	0.06474686614916601	0.03730697948098041	0.07668935536824895	0.012786677174207908	0.06179290059005889	0.030536892263624757	0.05630829995498754	0.04941105581940376	0.058198077661217075	0.046262786245558525	0.04984880513714257	0.037482147640028086	0.06193447479874015	0.024579184286968096	0.08784602173765531
407	0.03844412457581364	0.023383875757841233	0.07506297024854286	0.10132582184842293	0.058724723429733824	0.07139159016432467	0.05150010593388494	0.043174965411074566	0.02929961864973769	0.03287750293367824	0.02776516764351689	0.07258856727566058	0.031427071913195	0.05183817180978335	0.052425370808927084	0.05362318524386205	0.0676145497938843	0.044674795265387	0.03356108702181936	0.039296734270909864
408	0.03458968471477138	0.024500555256036432	0.06396773421560203	0.0467617851541778	0.03316785447697824	0.05724067061165803	0.03825399424221575	0.0406957344131356	0.04198938094750145	0.043224958288152766	0.10822464565586988	0.05816263354613308	0.04941673730757501	0.021369665353570794	0.05705533747249698	0.0628329386759282	0.05482252507324626	0.030623882290170913	0.09357745087497815	0.03952183142980142
409	0.057209038067042084	0.025526018010714458	0.06562021136467047	0.05835794447672225	0.05576091629410934	0.056355543834453486	0.028833547103631018	0.032092083946337925	0.02528219620656611	0.04649643183422774	0.08235304964068393	0.03339340321053457	0.04082259983145878	0.04539084016377228	0.03436766117889008	0.08093731851513987	0.05919763248369227	0.05632989440458746	0.05084541545083173	0.0648282539819342
410	0.03927892014348239	0.15717068937451764	0.03640891173716473	0.05654214011675165	0.01801942171964705	0.05032522785344614	0.0323456013724719	0.057365445828463264	0.05156809575024867	0.023639236202334723	0.07970258595950348	0.02864467425257982	0.05156889436731363	0.04722602333742481	0.049556318360028086	0.0518503990612337	0.06599623680998747	0.029730724211620763	0.042169546209488616	0.030890907332291526
411	0.035487809203038935	0.061772615391824374	0.05719974680888615	0.028768700737047483	0.05540482855549986	0.04926304302110297	0.0718095217611662	0.046186505150544274	0.03200765970180703	0.08674230079331392	0.04841375499899369	0.05080696168894888	0.056734257548620014	0.07677398929485194	0.03876863936837536	0.022993804340967983	0.038194982636380805	0.042511832112887386	0.02957191094216856	0.07058713594357413
412	0.08282386052809117	0.03574907825741567	0.07848094803998143	0.0610974690157188	0.0193740994812525	0.08387887886768419	0.06346450586540635	0.07081929323734022	0.02130523162036766	0.03615519528825765	0.023251734891425232	0.03531967530688475	0.11080494468045153	0.045044431430605984	0.017059755041889592	0.0413520421074805	0.06725758636668477	0.05795213054600181	0.03426870675589603	0.014540432671164406
413	0.05112057875793383	0.012152301264097417	0.04483571438479343	0.08229812691238592	0.09162440503938599	0.04392769546905122	0.016286456139305912	0.05741100188517632	0.010025789027033633	0.1106012605423496	0.056964219500272986	0.023964001765987338	0.039841992402989364	0.03726545480438064	0.049910754330007925	0.046615968728352476	0.09554973635303557	0.05062164505648346	0.044880894836294864	0.034102002800682124
414	0.0032140563159807965	0.0019098295253314101	0.002218504312966585	0.027417990270020738	0.07786734037176363	0.0031180663778876865	0.12793927951524148	0.38495883631676053	0.015083649343455761	0.08903553885321515	0.07842172775016787	0.008118691962777223	0.0032728254445104723	0.009948935967156344	0.0040824876554308165	0.0005659876856469856	0.014903455232633018	0.03125538452003614	0.02523949296414748	0.09142791961486978
415	0.010812427620686803	0.008187398678136127	0.01435066329322065	0.0056741316087273235	0.07293170922152756	0.006223470408778684	0.06946691267370249	0.016017134822079962	0.041007856955211835	0.039499556639626	0.08014723003336527	0.009878410436287836	0.00638059637399983	0.0866803950150683	0.088281614610207	0.033267553847919816	0.08359820642824978	0.05613470354432591	0.11455001535783794	0.15691001243104102
416	0.0023967377377632475	0.023023190228810202	0.00802355943562877	0.0023868484115106437	0.09922870005977714	0.00047134995499297996	0.004654206402059461	0.30762100179702806	0.0022855890825848662	0.25564210288752665	0.18337000588423447	0.00468071245925811	0.006221407942075061	0.002107567479448848	0.0027066711535460044	0.00031566896791188125	0.006355394322985258	0.08292054068724647	0.0020111336169409302	0.0035776114886707892
417	0.056713718162615515	0.006390890378970382	0.014708936870494516	0.026079197180673943	0.01648794757118166	0.0885329769266478	0.07003833559854121	0.04926769609616629	0.04372537893916737	0.012333801873909237	0.024998073828380794	0.06977574312229749	0.17219483063250973	0.03559676764961497	0.05298752720144338	0.06547709459553226	0.050062270235665986	0.04250178024244746	0.003889209225742471	0.09823782366799752
418	0.007822336350715922	0.8919696110976345	0.005878529613248146	0.005564299879528267	0.013037735003134357	0.0031343665377398335	0.0045988117276292515	0.006479584869531769	0.003885883115936763	0.0016251083698095143	0.005809330497512597	0.010446598614970527	0.0019079109189504204	0.0039354020900955605	0.006903116882195564	0.004166825007438714	0.005557835552311031	0.0025531934111225974	0.004572632521570307	0.010150887938924397
419	0.04455308548059411	0.026789423262082647	0.03502936100122911	0.043531383281465996	0.09578222624542233	0.04451992518141356	0.09137838122031315	0.015000358117844819	0.06690009934691447	0.024624818606753765	0.02438051796154342	0.0921159464934643	0.0004898889522233484	0.010585383943361294	0.1407303074285388	0.06208046982479353	0.011441559824862191	0.0057000462823760065	0.09196699460156799	0.07239982294323495
420	0.07367858210144507	0.02347646447393456	0.002593116696809244	0.010476607250668698	0.006414757283450811	0.08913592529664537	0.06621386604291471	0.07798285403542368	0.018747988164966457	0.04554577657721607	0.047547309655603526	0.03281154703272664	0.04248023354524431	0.13218620433871528	0.06095700086567824	0.2351471685834152	0.008239098959461512	0.019631061360212972	0.003418926471602365	0.003315511263865366
421	0.026401041136546326	0.005610433982560359	0.002946967542715728	0.012624405041726114	0.0022872798628309583	0.006769255176933378	0.023761974069318566	0.0033105623019047134	0.5388764383298993	0.005910388651746586	0.009596945551372891	0.011279396391475462	0.002668957368337082	0.032626636117022954	0.2125259727206781	0.07802970008913646	0.015069486145735802	0.000546036936080316	0.004857207997449697	0.004300914586529258
422	0.034408100233107794	0.01607664223633777	0.007849912055643176	0.007840004361007633	0.00220123900169482	0.006370194286045077	0.05356426947701453	0.010257712947762574	0.029057877360873643	0.02581956713563958	0.03269449689461821	0.06960860585035705	0.003387940760156757	0.552179670816975	0.09470457260068961	0.0030387935683284573	0.004516520541653777	0.0027226955627450908	0.03482870324359384	0.008872481065755626
423	0.0038862935389052406	0.022971661567094424	0.00959362067409021	0.0050566135237387014	0.20628830687236355	0.00040202634723222	0.005220065791158224	0.39998378453478967	0.00306177721180117	0.016699092970630512	0.019346944315038892	0.025231238219444344	0.0017835901309017884	0.009925531711950989	0.0025365469075027862	0.0119565948429079	0.005008289007903876	0.23443054544985795	0.010274704642716985	0.006342771739970595
424	0.011934098151869764	0.026874944408032446	0.0006133486806165805	0.008878397534316008	0.1652008517133629	0.0035572544546955986	0.07686286087712661	0.046130432804602044	0.007384140529164858	0.0325270365482066	0.021696058041551426	0.19001009893526274	0.0006879000058344584	0.02929380146152369	0.02391721044420564	0.021056034236139973	0.07618006466402025	0.016305419345819742	0.015400112209987743	0.22548993495366085
425	0.029866959323721243	0.004824254408254389	0.008970833090827732	0.1106545079385029	0.017201889967225967	0.10314740739831546	0.04778904113875451	0.005728452706787258	0.058704717521747454	0.0065849617804723684	0.05372449601591048	0.04997012688398877	0.0008585732840843269	0.06470241594864605	0.005765401472090567	0.05124570454384307	0.15899320422123686	0.014408486630834586	0.1430478666086131	0.0638106991161428
426	0.038122758229387	0.00795291673023739	0.009631763938622692	0.007430831541503861	0.21961370312829784	0.033959343239240505	0.03860558997121718	0.08781753182417645	0.009062487322902083	0.09155794865731609	0.04582907139791317	0.07988433463328772	0.015086659866534066	0.00779334531498444	0.14988675954044012	0.017055377379372804	0.007049517546705937	0.09252454649794843	0.009103192423782706	0.032032320816129695
427	0.009320228117473997	0.005485080585533411	0.006829440658802222	0.007126620709092662	0.016749359773841035	0.0053184382323662426	0.0033445969540697737	0.00361343198531515	0.02780036840301696	0.0029542662467221007	0.008389031925015725	0.015479857249409907	0.004236696928150143	0.012129998841507849	0.005752307393294832	0.012838699581055445	0.00362433846789861	0.0019215006149130962	0.8378243554404341	0.009261381892086615
428	0.13652175322968346	0.00323119630248968	0.004869363746162669	0.026042252749785215	0.038101397497669304	0.0026926965103031674	0.14086558480596803	0.08081936634896442	0.008807882791628224	0.0337766452168944	0.0426183487815906	0.05662837267640179	0.00047111153414183224	0.07408973550676902	0.0029338974326472396	0.1735820902621276	0.08203197955801951	0.07535994597226604	0.009307516233546002	0.007248862842941938
429	0.20603527629396226	0.003224029079741924	0.0004933239690077619	0.008979020410300163	0.014189448026406218	0.008794097948450853	0.09530601467506604	0.005269558968465824	0.053406643924607075	0.0008436455502508353	0.0674968457133873	0.026553043463831798	0.00027611359094535713	0.15113611619469985	0.03924919844508734	0.07292582191376612	0.09382182032300099	0.03794804226991872	0.006225070806291903	0.10782686843281152
430	0.06282829900989002	0.002348871811198761	0.0045044923013344215	0.0013113515035122704	0.16432745993476675	0.037087167245396103	0.04975516303314653	0.02760335920118229	0.0026173389184322234	0.057972549449168825	0.08822996823325867	0.0330843665723801	0.05742378935876457	0.048408209459910485	0.008754366831841066	0.02921305970737883	0.07696681393776607	0.006400309008945882	0.1372496983965506	0.10391336608517558
431	0.0613867088192873	0.0013124034420224705	0.007337063784602374	0.02823732231850743	0.009353130619804079	0.06134506384531195	0.03634095646037222	0.006796510926867927	0.11197997865368844	0.01863156296316722	0.06402879519668961	0.1235018354242087	0.000702169470453433	0.151259566121371	0.1870718276487473	0.08979748398621117	0.01030694161973057	0.014963424776943615	0.0050394682068027104	0.01060778571521046
432	0.037284631562692475	0.012372486349888656	0.026447076804366206	0.05524126199839299	0.08383978319504175	0.08811100997807235	0.05420429686113948	0.027642796814481112	0.024944773079731673	0.01983256041213606	0.030427286232694754	0.0848737293239225	0.14617850095911902	0.025391898318722326	0.0351021441920569	0.046434565359394615	0.02990180046067539	0.024806142308101953	0.015081091849212677	0.13188216394015728
433	0.06977227047628998	0.010033519889654301	0.1347953055543925	0.014845096081550933	0.009747557576435334	0.05804874272345738	0.01966777310646965	0.023708672641503965	0.015675263988665575	0.02799233105263483	0.10550366972055936	0.029244010492172335	0.000903070776702674	0.02614791198647994	0.0441842050208273	0.08403468656720413	0.09118111705417481	0.03609023063208677	0.08795409017995394	0.11047047447878428
434	0.009634021089956242	0.006500257926764745	0.0009696221539546558	0.002159470496317185	0.17650397291890685	0.000928463731763619	0.011422459315385502	0.20590964071947296	0.004235309531643727	0.08722174928298873	0.2245931773518676	0.0024239548040447326	0.002686442469581346	0.002257947469504118	0.003424889421899975	0.003895930401745623	0.05626912031925031	0.14584759769403274	0.021384468030143603	0.03173150487077565
435	0.030366487300698117	0.004838267512303494	0.0010358941728990105	0.0019126818374839909	0.13997408332890368	0.003764649777334531	0.01948788380840935	0.0012301860620573901	0.021016998361335935	0.009909938271910538	0.03164367237093315	0.004494900424618245	0.0013820448661864097	0.004243705006105104	0.00036193770657147895	0.0008967383884893602	0.0006310823489601087	0.001390662646332808	0.4001176588968145	0.3213005269116529
436	0.06544175165656121	0.048262447881209154	0.0025630891790145147	0.004182752256547825	0.14405787608956733	0.001861967880781199	0.006287688381197443	0.16043889738103026	0.0057976796573231985	0.06109256412859487	0.04254309465208593	0.07001549376333668	0.0010076045918993397	0.016780006533879965	0.01623490698335136	0.00563416609720763	0.02493164971912981	0.3098062294475501	0.0026689805041934943	0.010391153215538577
437	0.004524801489472966	0.014697664026947941	0.0010579151313332344	0.002867321422706234	0.03331436213230871	0.005689895524413008	0.01008236047982867	0.2742896520907443	0.0016463294646322688	0.12600589858877337	0.03684445018859854	0.013672212942121953	0.20790647512484692	0.07513837370436902	0.0020286051554079293	0.0025945814723978998	0.008578821035187173	0.16375323504401257	0.004508806267436144	0.010798238714461048
438	0.17803382693326358	0.025520948290129075	0.0009552525618029935	0.0017126764518455686	0.0011342089741346061	0.018909082050369532	0.008534347297602355	0.01899864862401041	0.0015736084779607584	0.005527226710758209	0.047085927127241876	0.0634841319132556	0.16632662678895885	0.034350458421745715	0.00949451339264729	0.028467347938296056	0.2993946390966701	0.0845644042342399	0.002386990891450109	0.0035451338236174735
439	0.014386568754174765	0.053527402690859406	0.003547665024600848	0.013470447673143	0.051772157139264745	0.0044476011412408895	0.03593616405435799	0.32645413664684003	0.05038604455629769	0.019088155713079768	0.0766891400981836	0.03377740786355796	0.021284496949030653	0.06568098110115726	0.01606677234054432	0.013041490463416964	0.02485943844379204	0.07194743564261913	0.03389779936094629	0.06973869434289248
440	0.10319178749082615	0.028515952604924687	0.006658290418107019	0.16547633149119437	0.005773189857908379	0.004608274939843644	0.0049109017400479045	0.08242181308319697	0.015902943022028042	0.014546630834448982	0.05557971323090154	0.029768449541339007	0.11021882950323587	0.1094873145654316	0.05771900228453256	0.04173363969533813	0.06727064699740276	0.07639752986985116	0.013105362714484252	0.0067133961149571705
441	0.04983875338879909	0.009296538069054951	0.02821638463085877	0.03785369619065747	0.0019356455633468064	0.2991592486541378	0.08097716772636555	0.00788276023052455	0.038060096967139564	0.008039259531391988	0.012668171440573717	0.05337367591540356	0.06328978620202912	0.08748734102911494	0.048791482656129294	0.022012275135447602	0.11058330770677517	0.008202362220691452	0.003350546405104033	0.028981500336454524
442	0.04556446883847306	0.045946467235985874	0.013089568199143153	0.009832969018070082	0.023728670917119044	0.017640941365351027	0.03129738132957804	0.06595553180899684	0.06836757025934703	0.01394451051197979	0.008969536012458621	0.11969584767355161	0.1733598726837258	0.010237018971877175	0.1076031272049929	0.051777349469301875	0.02355608502361269	0.12428293423047286	0.024996339852638397	0.020153809393324156
443	0.029993526568259418	0.008530303550279355	0.018177939672949592	0.005994735340355604	0.007862028741913647	0.038701891689232014	0.03596770891673587	0.05521709220058564	0.007268850636754169	0.07391198913094102	0.052211611431905475	0.13833054587863788	0.053131834780976585	0.04763089308308158	0.005961193521225813	0.059158141525155625	0.08343369259862532	0.19909467144010765	0.012331861516794475	0.06708948777548332
444	0.038472419317694115	0.02186916614987627	0.014543706316335595	0.03330094440514857	0.07756691875168122	0.09508625281304077	0.20193310550734384	0.013330359344177482	0.09933784138870977	0.012152676407513751	0.029339736292349032	0.009367743582168379	0.001253779924508032	0.019986979678958634	0.052256676783969926	0.014913380792555409	0.0652646086468424	0.031405848126537406	0.12373643709126318	0.044881418679325956
445	0.0013373808464613676	0.8442200976412408	0.003085228224164274	0.002948695292946442	0.0322865182459688	0.006616276927549842	0.004692116916483874	0.0018464793688242683	0.01475783859333486	0.0004841819862336572	0.016180002989435678	0.0008732234381584106	0.001848048282526562	0.005482377932164682	0.0020940994582180524	0.00828459691679429	0.002452866067735143	0.0019194811388158232	0.041535876229929096	0.007054613503013998
446	0.012994211097346687	0.03169508554472579	0.020206272642867645	0.03500518565748742	0.051202633019027485	0.01627472075480243	0.012806519577398232	0.045755408336401106	0.06234124917401813	0.03829644850208566	0.025610368070002432	0.04116028878582046	0.0017419778516578974	0.10889312546787668	0.07048623744371936	0.0773823037914341	0.16359465135626816	0.07747140776464849	0.032844556800665954	0.07423734836174595
447	0.0974568806816723	0.002002740934058709	0.006777331341041257	0.013104669570137693	0.045642317678480294	0.040639036293983244	0.1155204746402036	0.0010199065702613578	0.0006003445484877521	0.003498664990145813	0.015953302206900197	0.2575020863589887	0.0016096683952486384	0.011651224023239693	0.0006851150974643801	0.14350688878575366	0.003596174601211982	0.0011747541975461056	0.012961145783748702	0.225097273301426
448	0.035463855329844945	0.013736305293351916	0.11777924514628704	0.04876608577181597	0.05154142132556256	0.010545303799358563	0.16256974651696426	0.003775031332629594	0.03785954723224074	0.03710926827526752	0.02428801642746359	0.18313531995646018	0.0012718055083627063	0.07801049577412103	0.04828534091831188	0.07731534395849944	0.03186678720638016	0.006518127181319555	0.009562009509757665	0.02060094353600074
449	0.017616105708051843	0.003806918203844073	0.004367256644247152	0.00451045301446919	0.00991740724532124	0.0019366087895043274	0.008060991521878284	0.6147873150503116	0.017758847910280085	0.011572642322199572	0.018776322096453052	0.011112289108601322	0.0013272756048058438	0.005819029990202967	0.005651287312859148	0.0015364969026161555	0.008794252570769498	0.2125436402759044	0.015068829404350092	0.02503603032333036
450	0.0053399550822131395	0.008969385872826252	0.0031364631038206937	0.00951219842964202	0.015216424052772544	0.004427876965632667	0.004477195453378401	0.007026289890486242	0.022092838417155362	0.0053805543298593855	0.04322659986066236	0.005902486784283186	0.0023132206014768336	0.003422481599330924	0.0057665354295783015	0.09161180269698896	0.7446653813319548	0.005731793544855246	0.006695305509719166	0.005085211043363443
451	0.02201752959716716	0.003962137562306887	0.0034182974923264455	0.007508838775292864	0.010696167267990275	0.8416434225373683	0.00591039821761987	0.005831142367286179	0.00878254125402101	0.005028324793113867	0.007172484826738019	0.00782785602343823	0.005908144215088839	0.004725467930974411	0.005972063803143745	0.024924133178855928	0.0037901047146494103	0.010182621853874373	0.004886007238609324	0.009812316350134595
452	0.030296598735685104	0.0425066580229358	0.0017958222736743751	0.01577730823885732	0.032461328425626136	0.0020774337657033714	0.006872446065699766	0.058853409489181704	0.0038882234708109615	0.44427403681596384	0.12266093204118811	0.004398802975971207	0.0016746396429548442	0.004493579134590309	0.0014354397458034398	0.0010786663559403807	0.0070852594612259194	0.20916609063861508	0.006099336647974675	0.003103988051597757
453	0.008083990304015996	0.0056516898069819774	0.001611651751260718	0.000786331689490986	0.0343098858066926	0.0015332306414950867	0.016420710595776735	0.2712595730198473	0.003865520434803401	0.13954735745504013	0.15320161847512676	0.006224975441903042	0.0008396468812869076	0.009639911699927601	0.0010527198451116251	0.005471986882318229	0.04900951577112268	0.2680404674531281	0.013340219833337965	0.010108996211332051
454	0.006649726141217854	0.001078853459558141	0.0023896325469552593	0.004572726523165488	0.0231348240069473	0.0015991238615210028	0.002625071042830769	0.10138427793159958	0.0040709390851531	0.732228784927492	0.07876354087251164	0.008108975487786154	0.0007831801625827071	0.004865345326943596	0.0007117751058936609	0.005282034977919933	0.0009557981984803143	0.012509823386952496	0.003893085262126394	0.00439248169236268
455	0.03772010348406595	0.007816616732207926	0.016294274462632336	0.060650391947436044	0.07682802348105061	0.0025276693434942835	0.021797881058704487	0.011462112678150862	0.013952895159910932	0.000972363288696268	0.010927814015127275	0.04364587728955088	0.0028877824420625925	0.10859161408653213	0.0014851048620528014	0.3036637414693328	0.22980378748666383	0.0272019788544986	0.018098501086254992	0.003671466771574606
456	0.007634121780489808	0.006732156516983718	0.0016480907134284305	0.004381680725627796	0.012999201341243822	0.0019164869887808487	0.021680624743264574	0.04159643631729843	0.009854739413555951	0.0015917646891697688	0.00510340260868628	0.004572067564291941	0.0029158016287371235	0.003693054753861871	0.7144020594959831	0.005626968906606608	0.007431284405552444	0.0008495215759082661	0.037843012938846114	0.10752752289168302
457	0.0020284647965139488	0.004550571411928512	0.8909911821898857	0.007788906659498858	0.0033391424437615256	0.017731260525968025	0.0028172050209160767	0.004455980367895572	0.0014938319207111598	0.0031605475908983998	0.006696135533231481	0.008106452917902475	0.004639919322550246	0.011239891968351727	0.0026506576124030756	0.0031020995711454682	0.0032146283456264647	0.011249048803551818	0.004055553629928143	0.006688519367331303
458	0.005748115971858179	0.007764100242644619	0.006870270131474056	0.0017164392057503943	0.006890861872337911	0.9087340104867366	0.0015927550877323365	0.004017480085228403	0.006187419395312456	0.0021280153832556182	0.003828373361767245	0.002002824843815267	0.0014048765709007776	0.002174269736541782	0.0012978159495577758	0.005308542226097607	0.007563574264631942	0.011641047922140053	0.007907703379097429	0.005221503883119541
459	0.11960621885390604	0.01753193965808039	0.034959595948288014	0.04261966205644693	0.012904263536234977	0.4144511152165743	0.022661376720369095	0.05855667385605035	0.007256539534945794	0.02336792764419905	0.03525416689965573	0.025901787709280574	0.005421435662649494	0.044131635673821196	0.007315828516438591	0.024833107485953878	0.027367417239166917	0.008262269824099465	0.06145320389012495	0.006143834073714211
460	0.04805769368491348	0.06746444747718043	0.0550722206015061	0.022452114812909214	0.02489817492078403	0.16076469870970228	0.035947145122990284	0.020254328435646042	0.06212861980448403	0.030732519809570456	0.01221959125149127	0.03405814784110598	0.11636430041155452	0.04394076125744212	0.0237024351106948	0.10569190968265421	0.04806677946931792	0.02154046368649517	0.017624352667538506	0.04901929524201904
461	0.07308187491526404	0.027018857803530576	0.06277365149698023	0.11070295375984608	0.04136494047554458	0.033972215142429714	0.04759431857988572	0.03809822249520123	0.03523750091401608	0.0318615194932958	0.05687694517248729	0.01752710457912874	0.06862907243391946	0.08125881874785809	0.06714974046412565	0.024405587160818046	0.03037131948401813	0.050582796027523864	0.022944276045954268	0.07854828480817257
462	0.11704129478675332	0.039750429279129744	0.04998661625199637	0.02813427877445995	0.036907147376839006	0.06028819465221235	0.07010309262859481	0.02469120851860251	0.05703785299083445	0.03731903937460563	0.054167695369730554	0.06150255919587761	0.03844838915085184	0.039063820847040895	0.04786015805447353	0.05915679005493036	0.06907797566414053	0.04852819710158306	0.027707727513895438	0.03322753241344809
463	0.09657085533134226	0.05577113341531811	0.020591923586518603	0.023186268483336304	0.060704665830454564	0.05565871496346646	0.03808001610424109	0.018799511269141523	0.09390307456491999	0.029083366400940242	0.008819481918423732	0.05923047418098653	0.0939562502899159	0.08948626535628479	0.024614040896706386	0.042618091959589544	0.05118807837496057	0.029833293363068784	0.04749096130528321	0.06041353240510164
464	0.0362352167312403	0.028387559695259475	0.19535721681508836	0.059785663872789996	0.04854172291952753	0.07106508967240178	0.05373805605480512	0.02381072661456633	0.09348456212717161	0.054339205888134456	0.03971454027039065	0.027785879327517304	0.04999203666832834	0.010600844996325427	0.027922303715639956	0.04277198643601317	0.05106084644766589	0.028167084672310917	0.010893262769069009	0.04634619430575455
465	0.054876050033766346	0.07759206411747138	0.01982344617371194	0.023902042309334785	0.05846377024334648	0.07170583635355904	0.04313570619452019	0.03466740084703951	0.02409991857125577	0.0309896589493026	0.03201612510295224	0.017962764257303424	0.11229196507008042	0.03342502680027703	0.06988089262035138	0.034020536337825674	0.05153767537184595	0.0692232812547597	0.05049137978454245	0.08989445960675368
466	0.004474806618227637	0.010026804875581701	0.023151442667724145	0.6073793678824445	0.0067538582491117076	0.018720684692650456	0.10071227876008584	0.0065545911585680365	0.005137264258306511	0.0017027922579959057	0.017566685957686942	0.012796099821999678	0.006844799705009822	0.11906931835778144	0.00715506353253328	0.02010090303828582	0.009591399562274174	0.003977215962727582	0.016675498753048905	0.0016091238879560967
467	0.007095102191214544	0.05106344797188827	0.005939577727577246	0.006819270458233993	0.010464213004336531	0.006755157932501625	0.012632471959740299	0.059639750936271566	0.003952211154833375	0.0640625000350365	0.01968464415121224	0.006447548674129437	0.004522677275005669	0.01313640261289937	0.00750238455275779	0.04929564758205799	0.5031285080472526	0.08605978713449844	0.04898125119768857	0.03281744540086397
468	0.010954487762112068	0.010664613603971761	0.003553474671225968	0.006367811636893361	0.8071328554201271	0.0011992336130887743	0.0029736164876294283	0.03591406819528125	0.0035258756739153774	0.06037249978031494	0.005914934602689723	0.005561102369914476	0.003095586664991724	0.004468676813816619	0.003672809252281654	0.004865489001570396	0.0034210274993772614	0.008841530730596658	0.004370888980308997	0.013129417239892362
469	0.005430832666283171	0.008231476379879758	0.003412227090840401	0.007473331692084516	0.05424284527409992	0.0026406707057218502	0.006557354063799251	0.0095998700037857	0.015009449245974308	0.008630668022470188	0.0076159457892292495	0.005326099237274638	0.0038475495386644976	0.0016807267699497864	0.8342457160165017	0.0024977927297446965	0.0028205336678307695	0.008931496699204719	0.006287018029848974	0.0055183963768118
470	0.06447514197825971	0.021024492836714096	0.018596763503549534	0.01593336355323375	0.009200231149605437	0.005643057149613449	0.015638113721854686	0.004762191515336752	0.013159990728849168	0.01531872839004694	0.023000588949679126	0.009494362513698958	0.658844687402197	0.007330900209028356	0.010291481117420466	0.03196750565573329	0.039525166146098585	0.004127896395154973	0.019366991517715062	0.012298345566210664
471	0.09251916577132921	0.016025028379705396	0.039769715223486234	0.004749691247303492	0.02745109091118061	0.06717193711835215	0.027108251876705153	0.007620032473366073	0.0008165268182280442	0.03299751551223879	0.02618896014422002	0.06389835401855726	0.010164744362403772	0.10648925342450903	0.0013372694645851597	0.11430098673852296	0.11014373412168516	0.05589597828432777	0.0008010069561600007	0.19455075715313397
472	0.005228115570560927	0.0023717763777949185	0.00276257374395433	0.010827785744963892	0.007479184426307834	0.8887204786419255	0.009237940244149548	0.0022238612079406757	0.006037790078072605	0.0007396080270653818	0.0120372839729486	0.003798935270731338	0.007333131067491515	0.0050705104018145125	0.01442601253476647	0.0029408677152508804	0.000806036503202815	0.0014021899901948145	0.007953063804091253	0.008602854676771939
473	0.022725832141063905	0.004415262433719351	0.027192557155530827	0.019128069103021134	0.006732974568643963	0.8090325426650904	0.010986419541751625	0.002425435067648034	0.003687065193674589	0.003107999042409951	0.01063285062738644	0.004092247679538769	0.007240922324864037	0.016245321354164642	0.010117855968392228	0.002733177148724684	0.0036087952861764026	0.012239627433261653	0.014961352469331578	0.008693692795605907
474	0.0958940764041847	0.01921175529362634	0.3994770800592299	0.027435064354205674	0.012283939397022945	0.006887583967115802	0.0893582325983655	0.0059839684895503014	0.008205647021767704	0.04439961653980761	0.019391194581008638	0.046763756128305634	0.008554293335106135	0.038168335298510395	0.021589360630941967	0.10794853962180175	0.0020708299569473093	0.003969793562156224	0.025513513980443072	0.016893418779902535
475	0.04153098993109568	0.0005606797551387504	0.0018307890271173793	0.0006094320732297147	0.006217881079548106	0.0009341573804430982	0.0005851731902541755	0.2646703573894327	0.0035379405049755356	0.37310321443603084	0.12144628407398182	0.004498606613218223	0.03654107593370076	0.04031818226470433	0.00019842150818254864	0.005068430759903783	0.006096525760221834	0.08871410832087931	0.002774564576462048	0.0007631854214796782
476	0.06210837409695483	0.02189944144634379	0.0019178092466192406	0.018693816714118933	0.0743665498953439	0.013717153592166579	0.07407582043895038	0.023186781504613417	0.018181680111875778	0.09181326779853943	0.10846291899964493	0.051264420247884385	0.0006488126966693981	0.17092969349133896	0.10097947687779447	0.03824005378644764	0.04558849076451589	0.04409379281627057	0.018262686922086463	0.021568958551820984
477	0.04227642151701255	0.00932156104072052	0.45657392852877554	0.1418433741810072	0.004229697983469893	0.004490251915566323	0.010694593535639544	0.008251565442922375	0.007863573844521082	0.0049431269640054475	0.01957332225329668	0.005075182966045247	0.0021997673304132107	0.01495583105386988	0.001279119028589438	0.15677060271891688	0.09046319184612085	0.007025380296808813	0.004883884522408134	0.007285623029890277
478	0.043875221636944434	0.10204106789705976	0.0041248315277812265	0.0024412153464459054	0.0034772162057450946	0.00705413125135459	0.01932115931743963	0.07494065500055415	0.07251216975768036	0.21060795737432259	0.04806036128446257	0.1305370153426191	0.0015154069642459766	0.061269234328379364	0.012124813454591096	0.030023050168303644	0.0669689376430701	0.10521286493627363	0.002678556804557089	0.0012141337581697128
479	0.009161429008111224	0.01840613737479693	0.0037343583521458673	0.003868768080707248	0.17988544489994382	0.0014162187039539664	0.023256598420804863	0.18528059294362	0.0012517583915433261	0.09357973272502798	0.0333248790808283	0.0013175803508670293	0.00666360944885956	0.012804276318884235	0.005733294753198285	0.0005558545939403023	0.001293144681626967	0.21293457927523846	0.20332904494295867	0.002202697652943043
480	0.14898611823543104	0.016850785077788602	0.00433910130339245	0.002747268002539801	0.05029848290754066	0.011809771591019145	0.10905356828304441	0.05671806873724811	0.10524467637375932	0.038630820726555076	0.03516370832843636	0.0016224385839173302	0.0026190528523891464	0.01717983047751123	0.241579733230343	0.008153865799089072	0.05994691248190918	0.06977158229986312	0.005648240811602373	0.013635973896620678
481	0.09377398604558332	0.025186335363061068	0.0037817405670859633	0.004259218113452763	0.04167072270442249	0.028873272658966928	0.06214676796692564	0.04055201276640955	0.008616958458242792	0.023290967134741207	0.07849127435404109	0.03831965977268141	0.05160387859639856	0.08558316183517212	0.0012730610285451203	0.06921744556331615	0.036417038048070755	0.15446778062953875	0.0016543123815266618	0.15082040601181756
482	0.12576831261500662	0.020190832234991084	0.026415920097051335	0.4973854603486996	0.06322861383667784	0.003483147224749248	0.022659981634378958	0.005817623901972976	0.01094730745645891	0.025336491655270663	0.016189527759167925	0.010300759701722536	0.003189048774488768	0.08066678070524458	0.004307340560230042	0.01100562884119376	0.004931032214164036	0.020260936647128927	0.026514758363578604	0.021400495427823584
483	0.014954691674201796	0.009876707243747462	0.004562427475744733	0.0025901853457314973	0.12074662631722154	0.001476337828707996	0.004091340955142081	0.0374069269507549	0.010840877605407062	0.4382812945804974	0.016925962568987984	0.0045827597303543174	0.004990226761584459	0.005471599988262688	0.0021147703800225588	0.016658074237852927	0.02552793185979462	0.0996921142021991	0.0709297689598891	0.1082793753338956
484	0.1586334383687101	0.016133993799305454	0.011383053426486598	0.005197428045034838	0.059380918621991415	0.039839055309564775	0.02007037914787363	0.0016113477233480097	0.0033029404339244874	0.23179174433464186	0.06403653756441133	0.011617387085419156	0.0004202307722867607	0.016525912322423064	0.0006468828182793861	0.09600377181744428	0.0010894293549538613	0.005974319101226719	0.12338906350703252	0.13295216644564167
485	0.03273968140586317	0.04259182725205204	0.015086773277916035	0.02011460188726215	0.06303574614461387	0.03614527981458601	0.05063717849747133	0.02069115897325516	0.06818069458830166	0.04842244247145009	0.03148462054557534	0.12271596486735586	0.08964685855714329	0.014518883849542003	0.06887614926236987	0.07713291397614326	0.020818711257853097	0.049527800749558974	0.04259001625710994	0.08504269636457681
486	0.0028264354623538782	0.008893506727803844	0.01579543099018945	0.003432572569176976	0.028438519607353756	0.0022036587696638676	0.015401898098583711	0.00810201974229519	0.006745923314701379	0.0020961318537245314	0.010396741059976183	0.004306704068315394	0.0016766308197668145	0.012063205086291337	0.00536238201559841	0.008995739756279136	0.006327950888507031	0.0034681627236538737	0.005792807055436452	0.8476735793903287
487	0.001574954348481845	0.004102630531670295	0.006158510091656017	0.009507478890143427	0.005196750794122651	0.0016269378440371912	0.0066207845933921525	0.0072967656757646476	0.8746815245070363	0.0030873210652314813	0.0069880047649699475	0.01820597881537672	0.008538526127341612	0.006966970897303728	0.011125600168452364	0.0007667112914762535	0.011458463277595088	0.001941579677978532	0.006236452548789481	0.007918054089180237
488	0.02912506051584636	0.06001972708360451	0.01287523818031748	0.02985809246980255	0.01528106525939865	0.006010190778432396	0.005810193188559515	0.0695925513280206	0.00632865506752439	0.11179666191082764	0.035816105118206626	0.005109045973065064	0.0040400508041685415	0.02257845408843841	0.005884477483897147	0.01540808451521721	0.15052066917529217	0.38910045616323297	0.006481011836736261	0.018364209059411454
489	0.08096018416037269	0.015465627702822154	0.010177347789940625	0.01662944648008959	0.004304116948662458	0.008062726874073337	0.006276929647274232	0.038888610116935035	0.006563028269994462	0.004984269879317637	0.01722646482751576	0.004119779730137416	0.007868082005021636	0.006564207387120312	0.004089034874229631	0.009474727850726398	0.05016892544061928	0.6914531285330954	0.009602475891872606	0.007120885590179353
490	0.07222713520366286	0.016151352047285614	0.005070357710630459	0.06355135344054662	0.0035927042945120705	0.04560073773501536	0.010712309855701421	0.02768956011436807	0.09850495504851353	0.033897369623117506	0.07043360015593542	0.019892173965103767	0.0008531921263551762	0.07497210623689245	0.11038383758772081	0.1668626828661836	0.05079039407534632	0.092442773126901	0.00877530389290228	0.02759610089330559
491	0.054964124097968296	0.06381326451843232	0.002483261524053244	0.0011953465386090613	0.018415848627453706	0.00037211925273685284	0.0054835669489924814	0.1818523479925933	0.0007450715727110726	0.24277883268103326	0.18481028601169255	0.010081802694702238	0.0023712891413821347	0.008434924365923786	0.00029541882477371453	0.009479690592836218	0.07905522907826355	0.0787075705202857	0.001998367175108115	0.05266163784044852
492	0.03464999698060683	0.02829513359219123	0.06682446366067692	0.06395765503106376	0.08100036526566833	0.03246575690815272	0.03489307050325211	0.024998407190091974	0.0755066361969921	0.04073026240558122	0.018627335113840966	0.031554535882050656	0.0005759668189273973	0.08531713918233422	0.03637424495040681	0.10209427790125342	0.07801526194535155	0.08274306588927316	0.03687895426892274	0.04449747031336174
493	0.3978052338087377	0.03563394982990159	0.0016953519672641961	0.006924719505236958	0.01403817783641647	0.04425596823694261	0.0017888552585253858	0.0051510029904628	0.0017724471826453163	0.050800962298225796	0.06664932843498445	0.005421954758126456	0.2825988567402481	0.019679113195567536	0.007396300583530788	0.040356631265741086	0.0038603421044673706	0.004773950166377955	0.005345429608784004	0.0040514242278133885
494	0.0006507973097733585	0.04013091450809895	0.0014144596694598	0.0011687129041464206	0.0019229922435233648	0.0017626233925303117	0.002567452530214614	0.5220561750371573	0.01026064905875615	0.2397372525689069	0.00792930362917079	0.0024085598919539263	0.00671114970486177	0.003797269963835591	0.004217618582051996	0.00036486547740416207	0.015110731188567858	0.13307535633988665	0.002350478447407414	0.002362637552292705
495	0.13239505957154066	0.07293299388601833	0.0015332175049300543	0.011379872995642283	0.011748778749957348	0.5104283606401	0.004604448199839013	0.0045456994000158445	0.03134473001844685	0.03041047986264298	0.012704061836887218	0.03596926142097302	0.00311407722656372	0.02301835408595225	0.005496600989014479	0.08825574942879584	0.004489822048412335	0.002308038042889382	0.006492022426980622	0.0068283716643976955
496	0.008559509426866976	0.08379579209471831	0.0005634082477815128	0.0005945323846339037	0.09737771282121828	0.0001541317797889436	0.002161771940451736	0.1640529532258416	0.0015800557047260118	0.1809327956299512	0.13404242463441982	0.0005840562967723373	0.001072356346011381	0.002790394848739345	0.00021509252870396093	0.00040188064504568854	0.06043634237483914	0.23696656844888092	0.00786474425500083	0.015853476365608105
497	0.7353988387695024	0.008872670803498697	0.002642405707524418	0.007113565857213962	0.0023195773068543208	0.00657976007017425	0.0046759450526339	0.001199086763370632	0.02514741610755401	0.003389326483855858	0.011902991512740399	0.0035534036839144985	0.007496048312311584	0.010412529288135276	0.0029904844945018113	0.006887551961336804	0.004072012726607882	0.13836518982259702	0.012507369119256812	0.004473826156415258
498	0.0022303490243329315	0.01086288517800986	0.0045091269475654215	0.003990914422440044	0.006615962299281939	0.004149184019843204	0.004399157130166361	0.006083571734954966	0.004275518231885045	0.005821007535074301	0.0045702913888676245	0.023517001088930335	0.8880520117263331	0.005730174693784901	0.000510556373584733	0.009855019494440972	0.008025102418010466	0.002131589675077461	0.002593929408872505	0.0020766472085435718
499	0.04521077530374747	0.008472766066406671	0.007075540176972158	0.03297724176312165	0.0016662585460527608	0.05696178872225679	0.061323786278885586	0.004078996467509734	0.015735265841232818	0.0023209865747169036	0.007789572481386831	0.022447755876863876	0.003502373583312511	0.009398957388372015	0.001297501878759072	0.3409099291860881	0.3606043475715694	0.0013830131454891758	0.015134166763018705	0.0017089763842376851
500	0.01080572878371035	0.13790954261862132	0.032793731261327	0.047396289771249045	0.014848297888641122	0.059758973707919785	0.027856482426063124	0.05159164093614081	0.04162385182540234	0.014629238610168842	0.02421238490381325	0.0804798804726315	0.051972324109514384	0.0684423768558905	0.22127205340041997	0.03069025319100447	0.034270962648769374	0.019913832685352063	0.015709346007472244	0.013822807895888687
501	0.5452662751053924	0.010036955135588364	0.0031762109573270705	0.010434337756456536	0.005293496402959529	0.018633144459497666	0.008698174116607385	0.0053507661533577725	0.009348774784910049	0.002952786884592993	0.007619533836865538	0.007570454929989363	0.0059152715945700865	0.004890862106599592	0.0031567274311714044	0.28989958188830106	0.011663479423581855	0.008162121267683196	0.03252667507136076	0.00940437069318758
502	0.011914744093842035	0.03441642492683808	0.0033799737153678362	0.031558976170356086	0.0015209984918868626	0.004833223226604678	0.03764606220059157	0.03346202873010101	0.1371757347542608	0.12509258242331553	0.07317086891703424	0.005562764308458353	0.00045097245330238115	0.12483017196774022	0.26708416312380084	0.026281741851242525	0.014668127757485327	0.05311550784764964	0.009108052859475427	0.004726880180646499
503	0.0023056586245746025	0.0017517470861750126	0.0019526566183852533	0.0025662920852324187	0.0018958248157399768	0.0028011472193988475	0.006406402263369362	0.0060100985863085175	0.006946263500736785	0.001236161121498117	0.005511478290554116	0.0018078057638147291	0.0044025883457836	0.006349850654016101	0.9310641894076009	0.004801893821077566	0.0013395757908530007	0.00369521787814875	0.005023771217651545	0.0021313769090807607
504	0.021802660701802295	0.13292073411153763	0.0007943659580660181	0.0003918462369758628	0.09207506688929652	0.0007603307158327671	0.009820163177882816	0.09588393312903001	0.014824538874708516	0.03251929939419758	0.044204094107863655	0.006755038218287249	0.0961918509210155	0.033620948851192274	0.1281995271475654	0.0013010872658941312	0.002230891704627517	0.07275723748790207	0.013535967855721844	0.19941041725060038
505	0.03046721164454738	0.07389129029304188	0.004600846620461568	0.0031273350958394962	0.011413826619947073	0.018324855999670698	0.010826345638029372	0.012772254315661912	0.00865088031112782	0.019939363564237714	0.017408635090196432	0.06751973258615424	0.004964472955187625	0.015799752774350216	0.001369208979747621	0.11691487022784872	0.18892701685283417	0.38027582513160046	0.004050756193063169	0.00875551910645251
506	0.018003896316672523	0.005634380967026929	0.006209337246427026	0.01039851873014289	0.008997323446897127	0.0020587447766738268	0.0037348378981478113	0.1661480455985667	0.003913990502131551	0.01981450818059851	0.01023478632902303	0.03443909851366173	0.006464224421623348	0.027688952145545388	0.0014916914333915577	0.004925084557443186	0.0617594574083933	0.569041384594575	0.0345596590580614	0.0044820778749972475
507	0.05758326256879161	0.003015746288875114	0.05133756305752738	0.08307694613184924	0.012836022351370241	0.033479986757818936	0.050415764193741774	0.013277666472873793	0.029329458190032943	0.02014289363314698	0.08281347161414362	0.12491107102496722	0.008494899818428558	0.07204507917374853	0.035606996935729496	0.0894512565269837	0.06979045653751838	0.03198456805076293	0.10514447839548546	0.025262412276204013
508	0.010639837597587194	0.0033277781472795358	0.006115828890012905	0.015282077880515867	0.021174068264031586	0.037853673870624556	0.0087533025207311	0.008965736047369836	0.05323410209797184	0.04525976043690261	0.05078984232456346	0.02394989345378153	0.00535269117689346	0.00737830910488035	0.4901850975907504	0.02780340813645039	0.0373218333967555	0.04119644842302794	0.09290019320467971	0.012516117435190169
509	0.10871798353948281	0.0020928574033775467	0.12427688370386045	0.08681134237652667	0.01644601292625387	0.048627725259501375	0.018177241218075145	0.029100406409605734	0.014004385225125298	0.03198114701279562	0.02193707086776291	0.0579072573904205	0.051782639522750654	0.0984319575813042	0.056784967788533876	0.050856574791404936	0.03398687243155084	0.08304517236344364	0.03737423780742988	0.02765726438079408
510	0.07624037236256105	0.004618354465136185	0.011229824571442476	0.03632742959221898	0.0052325465963380564	0.007708568653378037	0.22428695203518498	0.03832666477658281	0.0966909997560356	0.026326430146042717	0.07587896119361534	0.008788975205730888	0.09851048140499581	0.03286528903612601	0.0680725620080095	0.05126147859478001	0.06054902552824327	0.07154269940714668	0.0025660498750763876	0.0029763347913555403
511	0.00082417765531695	0.00405967881421755	0.0043373314019351005	0.0009466901774205694	0.019446568661169176	0.005584701487883601	0.05232564758197488	0.0017662346095780569	0.011489539717876614	0.008683512661278323	0.0057382445149841725	0.009580955530365696	0.001540117825081249	0.001114122878064415	0.7868054812054779	0.0008274474678063513	0.0019400506535803318	0.00025729390811122903	0.003669230426489251	0.07906297282138866
512	0.2372246572448828	0.0030507828263111585	0.05672646069846844	0.05215426226525799	0.012137041448306666	0.05617935297988471	0.031925487325982764	0.002475032299806666	0.001986212716325024	0.018598017598823097	0.03578954475438012	0.07976074753800276	0.000309642654258899	0.06521332994905601	0.00010773871562127177	0.03278409199400725	0.06040657356875794	0.06732407660654081	0.056535813782699694	0.12931113303262598
513	0.16334958871235863	0.00847188404616762	0.0013171829134690863	0.002799418341349967	0.022344964230164414	0.07970794576197195	0.008912231738320993	0.037668020433320806	0.0007361590089685202	0.027009792368768076	0.018991305562680885	0.0025942414039256774	0.3605440557652707	0.007467915085991975	0.00012987675761477212	0.04625286383989563	0.03652864390497502	0.10988651655640767	0.02446451135706463	0.04082288221131304
514	0.05405912280036554	0.014361595151858917	0.07036289255693669	0.08009470008719936	0.016769812728684722	0.04859097418474188	0.10175668583901121	0.02062868979944281	0.005311725538256469	0.057234571239169675	0.0345826083627969	0.04809515844186143	0.06823221813017674	0.13313220919453708	0.015271789017808936	0.04970143333640863	0.08869823221596627	0.047443430362302606	0.021899642140716005	0.02377250887175807
515	0.1155933861021773	0.0009933296895401238	0.001871239651031539	0.0008971619385617547	0.09064159764883936	0.05833859610465299	0.013769400570365563	0.052954034422995094	0.000998331739633637	0.05901394414114874	0.049531385464807835	0.0004712835301823237	0.19161088841520282	0.0026845960054498286	0.0003424279133431913	0.11051782902066751	0.09990148122029924	0.008349892925540382	0.01632476537583864	0.12519442811972215
516	0.08958672241390542	0.014780904482324457	0.041555569271895694	0.061625966021778	0.02703902183799063	0.17908767660825226	0.06383123457549568	0.0315724581850851	0.006333786886503225	0.026146279581833482	0.07250460377981297	0.11309557966079381	0.01715926475510366	0.06992798787827396	0.002068006131531467	0.02408694908530249	0.039137815343564704	0.09410141574665946	0.018218781457213055	0.008139976296680335
517	0.8108049409696824	0.0009085291212295821	0.0025470100785777096	0.007223900339529108	0.017590543549397007	0.01043624155090775	0.0007774617414796097	0.012365571560638187	0.0029430069098803913	0.00513361920806654	0.015702290096647767	0.008028265167780836	0.007169702672425896	0.02977330310736839	0.0035254763804260236	0.0021289558304468485	0.029627608404610824	0.018952146680150432	0.012251457771722133	0.002109968859032758
518	0.10618964175102714	0.006063713593688953	0.0006539328696179413	0.0007182772599528452	0.02870705825159507	0.28539746119908066	0.010065977775638446	0.021277615006459135	0.0011098077984408213	0.03987228771090346	0.0660098489638598	0.0031105589251665933	0.0008856696867333508	0.004228957671088419	0.0005202158891228764	0.04259315543267186	0.15841973430373815	0.12313644115007318	0.0971634724221086	0.0038761723390326685
519	0.25212938868163526	0.002577004312214925	0.0012287844934269988	0.0012982933797191258	0.17709983534506862	0.010482894182244677	0.0006888781532029596	0.10784161787086002	0.001531506346618343	0.05279250336009866	0.07009670137344676	0.00253046919535237	0.00018017521944278065	0.0018110872566748368	0.0002673186334544772	0.023429943568851398	0.1421705152167821	0.06749813619857942	0.007445174050509633	0.07689977316181687
520	0.0017756017116817445	0.004310232307413787	0.002654893984904344	0.00199936548803573	0.04643290838673695	0.004915376689800676	0.024350542762176495	0.015157780054205629	0.0016154939960246883	0.7241207337499004	0.0030743392474177505	0.006092752260159166	0.002936725491332785	0.029825465585957413	0.0012708518956716188	0.05511241121079477	0.0285896228475599	0.004886519820308148	0.014430806002144816	0.026447576507773084
521	0.02840780559644682	0.003748687281655176	0.0012008944339873954	0.01198804888912989	0.005715626030782148	0.6011645587431435	0.0043389638107722865	0.003509397036679999	0.001825317962033161	0.002709268970698322	0.04245966842008813	0.0855650115922033	0.002849887608309564	0.0038137329741076208	0.00796614086519847	0.0818451595012053	0.029697916030229334	0.01709726220055509	0.05833665897696463	0.005759993075809964
522	0.012576524157569104	0.012391185567023658	0.0032254816409252604	0.0015065191416940257	0.8337372259190011	0.0005049626311165664	0.00137359874885601	0.018227442655702992	0.0028799747558464787	0.013665778535585404	0.04170452304265603	0.0033067970187710713	0.0010948798078333575	0.0033956989157941883	0.0012798149893199927	0.007668164265590972	0.0016222278600577	0.013346874349730673	0.02130396799595576	0.005188358000969807
523	0.00283296824829784	0.06553004803286969	0.008190272988956044	0.0031449820139002227	0.02669138588727114	0.003518743792726752	0.0053490900999427805	0.008228153294198869	0.0027806712666139017	0.7919882664295388	0.01516285571034543	0.004322151037872212	0.0026175454254554788	0.00815887339860955	0.0006588475014927827	0.005456903881814762	0.0027686384443748953	0.030314664540311474	0.005692218530854684	0.006592719474552706
524	0.11170310138086408	0.010346980598379345	0.005253718271670964	0.007909810166950935	0.031854774693920944	0.10360126015531901	0.05091826919539392	0.07512971162057767	0.0022404456977081514	0.010870700569419243	0.10498489945546047	0.06785168256209881	0.0003491597018348618	0.12743682772401163	0.003821090670355729	0.11138803765633963	0.039623119585451214	0.018441072580897198	0.017565038397098345	0.09871029931624765
525	0.43787130545274366	0.009073608903944647	0.001470171447265969	0.009516303862021368	0.006226487638566535	0.02221582116662333	0.004553761610947475	0.005395733274485607	0.004196249167371577	0.013169070628055229	0.020047389202485874	0.005866593257338332	0.0015018951500724669	0.0019784692773765935	0.0004462946438553119	0.21230051271678582	0.21096979683405903	0.005277431986944467	0.017463459800700767	0.01045964397835576
526	0.7726744378037044	0.061553321677372416	0.003055865208309884	0.017444557857241395	0.0024003122858056113	0.05759445463965547	0.0022617567175925615	0.00879911173183129	0.006396813717190441	0.0007561104618754742	0.0067857898262389214	0.005076092959370239	0.002690046842499142	0.0028149809674284485	0.0016224228758385567	0.020952282027296733	0.01076960953080947	0.004797636710085525	0.007889244810382622	0.003665151349471351
527	0.24542905128590306	0.0023090802741360973	0.00379263416115085	0.012000541388082486	0.011253012357974124	0.4585729022480104	0.0038097300945028416	0.014790246236371587	0.0037732248370720956	0.001287927004373047	0.01268330549787658	0.006352052443000477	0.0031898824908615044	0.0017611241482307187	0.010500007311203206	0.19591372713725216	0.0005366310795638295	0.006064227328131119	0.0030443852766549344	0.002936307399648792
528	0.010060161653699527	0.008484886465653834	0.0012472195698195335	0.0015441314825558378	0.007686838281632468	0.08705274851052001	0.012352669322591533	0.039944823648984995	0.001843790011902399	0.03338756724214443	0.009221424892805946	0.022375687326063758	0.0018219125853862123	0.030999417852825794	0.001056580001713662	0.6706352977219467	0.023597963594172038	0.0116977973148144	0.009588124858822284	0.015400957661944685
529	0.008603044406649425	0.001704142890639251	0.0012610966355746992	0.0009603354359973105	0.0023465363425563776	0.0004131528936433448	0.0010639718981303226	0.007863947603248192	0.001030158638140077	0.0008198872202415709	0.008473487921345953	0.007769462455049124	0.00018190693976837937	0.002099469519410124	0.00022764792243432417	0.006550993076856596	0.942685775732502	0.0012733539326066268	0.00373364091729922	0.0009379876179070047
530	0.002772458400466771	0.0009748578093327557	0.002109523339156463	0.0007316794348063781	0.0009382061379058624	0.0003954755262812239	0.00166345813255851	0.003749154464653645	0.001339672077583139	0.013358906139616999	0.9525849765466118	0.0008940365772331005	0.0013248703531151744	0.0012087934122645538	0.0012496559166212755	0.0001952327044155194	0.0024797380350722303	0.00607518752390249	0.004878137112682555	0.0010759803557197638
531	0.007507915646339979	0.006461569521856504	0.011521945903127611	0.000833518052476234	0.006137982186246473	0.8811603038927321	0.004144671055378458	0.0033036875603790635	0.0038721049940374083	0.002392968673923908	0.007186068260944596	0.00796459426021117	0.004957840916252695	0.005623735359366899	0.0009156768995245518	0.019533595576224076	0.0034281902009015747	0.015328551081694732	0.0034320082710552545	0.0042930716873267015
532	0.7398277614784302	0.006723287391394863	0.003277820639209172	0.027780887964632392	0.00947622780079037	0.007878647624326591	0.0038045008087369873	0.0226699951179505	0.007344066220478707	0.002803975019318818	0.009707757891481473	0.007113766841624104	0.0017717566130942722	0.008029948449712191	0.0023965982042850847	0.004659488653355717	0.021905512691715555	0.10424324677257303	0.004448657659761647	0.004136096157128338
533	0.8857157893520481	0.0033286358537514475	0.003346957155206992	0.012344517451394628	0.006832263109327226	0.009002548772088574	0.004976444672042776	0.0029723864914966607	0.0020156872665916957	0.0009828264474961914	0.009486399023778451	0.003538506776928027	0.0019530223745447713	0.0037024170315745606	0.000454649574634909	0.008327589176021055	0.020991955357024958	0.010685860339019608	0.003845212040557281	0.005496331734472373
534	0.3643472612470201	0.17590239400295335	0.0003192942144088751	0.00023422559885551483	0.004321372904799318	0.06938137503678792	0.001520383518601948	0.001479935859019466	0.0005146739369601708	0.010940867350275862	0.10919815324787484	0.0014195758761523121	0.0025366441128018835	0.0012354584585458036	0.00010966095113209102	0.14209590560901295	0.11208920327496684	0.0012066128738643096	0.0008742650128315841	0.0002727369131348626
535	0.019401720545403484	0.012373166736942465	0.021049066163432363	0.008979447299916756	0.22808887824927224	0.004491842026064773	0.011198987522682698	0.060282297953677455	0.017645175138758976	0.0911195730214587	0.20692589097550781	0.0028658971881520817	0.002288803676333431	0.012143493723474433	0.002260250088527499	0.006927833739499614	0.05437401376044243	0.07824648526561263	0.048567303011789714	0.11076987391305049
536	0.15655663675969408	0.005611581305759864	0.008618991336363005	0.019027808720467422	0.020574604791121977	0.0030813705374400564	0.014206840594946691	0.011133262266010413	0.018755091681129425	0.020485845219632464	0.08697983971604413	0.015235642223354304	0.0014692229611673621	0.014886667551280838	0.00225316382258016	0.01987787221844792	0.5460660286929617	0.01365655956377612	0.0034620322248963813	0.01806093781292569
537	0.0004939279970712268	0.004782299464080419	0.00209121848968611	0.0011206285557900759	0.0030753078145789015	0.00025302166157375463	0.0012710164492196903	0.0019038195068901231	0.0019538382758491216	0.9383397988970474	0.007701147869916007	0.001989386055582716	0.010003965658275405	0.01029171387887593	0.001965449849286481	0.0006294891222883021	0.001273016440726737	0.006208853436064767	0.0018022377484019146	0.002849862828794808
538	0.01627973289793598	0.010664453751796399	0.007091267295723873	0.001882924865241213	0.010472092719110603	0.0007387868501352827	0.013487695625031533	0.0032730183954807943	0.0033448846478502485	0.0026495797296308683	0.009387068667170734	0.002636647575603724	0.0016443405719338553	0.005029643037646945	0.0030090580963795027	0.008777873893031442	0.8316179618083717	0.022283004422251375	0.036310384298218104	0.009419580851455778
539	0.10057294469737837	0.01020551240789047	0.004900360350376556	0.05815231249941213	0.007669092678010929	0.015500445469097493	0.018121977939817818	0.0039017043887304816	0.003400987466908243	0.008628290482514565	0.011247903470868431	0.007966480253220512	0.017649724883752133	0.006157816354340084	0.0016565889041309223	0.0020412206626819022	0.004748089040621514	0.7021828602058419	0.008617581615809947	0.006678106228595666
540	0.002480758747226575	0.008442979199315024	0.007726232032958855	0.006512906137996876	0.00910893366683533	0.0011005654953174559	0.008818793371992284	0.007425116431234566	0.00850591227370724	0.10350631362950129	0.007665269972381207	0.009294938969918993	0.004142143163009492	0.7774959799877842	0.005972981579142576	0.010105963869593546	0.0029665464824764555	0.004352412576015208	0.004897901162288271	0.009477351251304502
541	0.7072606322576507	0.011478243957415528	0.03219279484614834	0.0037722393727016076	0.005706132871766161	0.0021901372938281905	0.005205019013291448	0.011021352506744877	0.01194417585543483	0.02276614292059475	0.015130894236286848	0.004069049909500168	0.00369925725845423	0.008262796687863316	0.0009193791939544214	0.0077643255442943065	0.013428028493045268	0.1207652651670839	0.00768012422793524	0.004744008386005665
542	0.018553340544483703	0.0099820513407513	0.025991234081088957	0.015506083182492362	0.0025976887960732424	0.16765457102370881	0.00241139564965046	0.04059196664562792	0.02504131441440961	0.0020807750993465973	0.06899105322945796	0.03496230596483305	0.0003980635104241752	0.00745876860520603	0.4312612404664881	0.10917719217549333	0.025515974837621812	0.0026952409627444386	0.006100863571516129	0.0030288758985816877
543	0.04022977377301785	0.0470283465011709	0.048482459114313765	0.07785002932600579	0.030803080734388175	0.03709787695543721	0.06267347207258071	0.006078056637571157	0.07522001951642085	0.07179386510602674	0.07881887297289061	0.06864810380767357	0.05644988290950532	0.06808591591597059	0.029176127559564908	0.056526235181904895	0.018185626750707524	0.04308803361739596	0.06399947256080181	0.019764748986651533
544	0.01395903034743081	0.02162623679250576	0.03808937033380059	0.023641015608084903	0.05459039878802463	0.01982660157915204	0.05742516140609425	0.052272618756509855	0.0358941073389436	0.43493932439469307	0.03403742508741697	0.026500841509268163	0.01090812271886208	0.017643720654456917	0.016665076086608555	0.026615880226391816	0.027127829534957622	0.0213217797183206	0.021994427135999254	0.04492103198247857
545	0.05923891292805774	0.04175440390337383	0.00797781170689602	0.0061231075218368255	0.046421851484140936	0.014557071709802584	0.04323949728089623	0.01366250542976197	0.015174364478130519	0.35470704236984246	0.11358343044389377	0.04041763462128371	0.006740135545802698	0.0812702728718058	0.009219101846282832	0.006551354320961816	0.001971267539605396	0.08284007953242657	0.01855463909531045	0.03599551536988782
546	0.014598801434257255	0.052320527364638866	0.013900664734878216	0.0014556598566304022	0.05479212447793928	0.007021463850019188	0.02303178374381718	0.07708978681414884	0.0014610979590012594	0.07489091956872666	0.023231923653273968	0.02560969131389283	0.017708945287073653	0.004370270127159938	0.005705482994686944	0.5294015269444333	0.03629650599009139	0.014914292823735431	0.0029579272655865193	0.01924060379600884
547	0.0068736772827817216	0.006959370696778803	0.03193205091346211	0.003894448063378571	0.003975183715825494	0.8814762544211593	0.0040670643758287175	0.004162882904282485	0.004704631371474776	0.0009145685734185297	0.00680705765295006	0.002936312873304769	0.0016300998708662108	0.002840191107461904	0.0012799522050930452	0.005058074090839921	0.0018303565399825285	0.019484542241000633	0.004891744519664531	0.004281536580445677
548	0.03117345805971934	0.04112382609863009	0.024916252921660005	0.010737998245502941	0.11444865543561397	0.002257223260909926	0.05754363496456351	0.09241190044890273	0.022070002080544146	0.06271778893288942	0.18310686315006602	0.011903778637587814	0.0010401578520773354	0.06920305286416589	0.002307486797835702	0.005655030107576837	0.045373697114522236	0.048122866672569584	0.13237106120327774	0.04151526515138484
549	0.03153336430957232	0.025854421491412392	0.017968365701604073	0.1023011230234589	0.02033253338741922	0.011293158094001143	0.01698393184426492	0.012406497155122886	0.021173826304229905	0.02781650352367796	0.02666679939506303	0.023929470567070885	0.013244048484988183	0.041910744012655245	0.029191052910580162	0.021460879767693737	0.031169137439303683	0.4620454990825594	0.03339577031295338	0.02932287319236865
550	0.010807432510091348	0.13133714892908263	0.027068523387773054	0.07069058848136806	0.09302411656883784	0.0027261309661893115	0.08290586842099922	0.005575613285995365	0.026525536183079904	0.03929231842400142	0.028388053787183183	0.0813835917922285	0.0010724695518964454	0.13650480881459734	0.01864609617355831	0.029267659884054595	0.02376421891172446	0.004654658636982928	0.10771477675491341	0.07865038853544265
551	0.019649831388423643	0.002210950671226559	0.01367484938790224	0.054435385658476325	0.030798104270215253	0.013776804385500158	0.025375764843693138	0.037630240436349244	0.026980357032659566	0.014713766779296993	0.038261547713445684	0.02507870747984765	0.000581184797312192	0.11569327180434484	0.009395563640210837	0.07544486283769292	0.11297926068848024	0.006927784841149499	0.3050948237824326	0.07129693756134046
552	0.008347422919885127	0.026157901405900866	0.0056793226618467125	0.0032907613403153654	0.07726602530798787	0.007554956092728527	0.0909657044513068	0.03658622309316543	0.012920457310977618	0.011973612053172657	0.032398261667878084	0.02606700189139728	0.0016401759139440556	0.30431115476847076	0.12756869068980262	0.040675042724229615	0.09581377770681046	0.00436307892616611	0.011368179577192767	0.07505224949682127
553	0.03123845805335096	0.049908053270214914	0.04259246243412557	0.0813252379352725	0.07833843774290208	0.04061941229700089	0.022750202463629292	0.165512022844493	0.06764272399082424	0.04159763552412954	0.03709270575554719	0.026302530341554664	0.0008858612675512347	0.034128784116579776	0.012756790123273215	0.04120578280883877	0.0517814208035003	0.09248403459702847	0.039926868150267726	0.04191057547991565
554	0.12880814211068173	0.00675817523124482	0.07489307978255191	0.003509753729690961	0.01135404040477973	0.09320691205886113	0.0658681987555862	0.10999542056374924	0.0382752950507915	0.009222978851584598	0.12826891324482848	0.0402043846177143	0.029466946711369	0.041755716053815284	0.029977950869629393	0.11179664447438607	0.02679794656221217	0.024390051050088565	0.014390898610634396	0.011058551265800584
555	0.0011311474635337967	0.0034478987927945895	0.004445970019161493	0.0017677547252988922	0.0034757314343201898	0.00034652975568441336	0.002069953117885729	0.007522401644399994	0.0024450909696384633	0.7973690488904085	0.02322775063013729	0.002791283698168094	0.0017070825337920997	0.010710915430932224	0.0005248347320718106	0.00277643993688567	0.0014384585391715508	0.12733802287811985	0.003626534351018456	0.0018371504565768888
556	0.003696444338461115	0.014204619777308056	0.000991072820330215	0.0010046304785871504	0.030805216180568015	0.00019190334759369015	0.2121691274376092	0.009441459276827211	0.012823762625110072	0.4873854304619467	0.011514701968837237	0.001149969729265901	0.001688733393945564	0.11979081746906074	0.06889217308590467	0.0003877429978094169	0.00037798826502777045	0.004893906080595599	0.013215318593725501	0.0053749816714863015
557	0.014654570004736092	0.006471240693701572	0.013726312206155524	0.01514308480141446	0.0026268657497722668	0.006826221496865924	0.07758477140090092	0.02079725194889334	0.01665436428129279	0.05696261725690583	0.07951440234966327	0.2513203131388748	0.0013848137071072054	0.04812969975307426	0.11968154219771182	0.1257572680245783	0.09265404720565347	0.02773611148722721	0.008009658750172252	0.014364843545298706
558	0.34552047412587267	0.015160193973715487	0.01900558799404438	0.0025041210935131033	0.01811958340935669	0.0020217305060876403	0.007402195591753463	0.04405024205277866	0.006159119457381236	0.02889996797558236	0.072699580076976	0.0033147672418332736	0.021901750805161047	0.0069264845782548365	0.0011133599404905608	0.04476285338571684	0.2643533255018225	0.03909513164138797	0.014049385482807136	0.042940145165464204
559	0.0005633501489384174	0.010101416944854986	0.0034904821057960052	0.0030727130744181287	0.056273920935151905	0.001923309087175437	0.0040818449447370285	0.14062689527392425	0.005042925837647059	0.21625579824444635	0.4156158784469529	0.0008752962060294274	0.0017395995365323245	0.003578885442588579	0.00044855335849444835	0.0016726236601845106	0.0027502958237197368	0.1181813940515331	0.009377179618503238	0.004327637258372019
560	0.017533212147854544	0.11263457353862256	0.049039866441837464	0.44327522891069693	0.00287481193467375	0.006044674813915961	0.010084553667475524	0.012453858170468488	0.020360892163507196	0.026854632679695272	0.025489677284953598	0.00805491029639006	0.00045815837823523676	0.014907825430286228	0.03500016589801894	0.060913590528206524	0.02688436607843887	0.08861948132684441	0.020655767048890383	0.01785975326098803
561	0.21889300993269611	0.03725334062555009	0.008883925561184757	0.0012094936253713886	0.05768492972894066	0.0022638176855006406	0.07837803947854412	0.03975352812639002	0.02616735271378704	0.057092955323178755	0.05623647555819567	0.012254719594943772	0.003223874373250656	0.010543788015816487	0.01388642351279434	0.13083466530057167	0.14725395491180235	0.021421265794314245	0.024722268304288118	0.05204217183287908
562	0.023923307369194693	0.0034924500772586043	0.0030436653206273086	0.007402401074253407	0.05162322934202286	0.0009593738914434927	0.021604776739759694	0.0018922863452680353	0.022983537782309	0.002602217608266064	0.008172674046944056	0.0062500539442440824	0.00042211278235722635	0.6771246578545457	0.0014057233882907914	0.03538305763833582	0.0024446257029369597	0.0020956500564594405	0.006341981348051384	0.12083221768743144
563	0.011040330848833506	0.004611502094731527	0.005698892275693652	0.00783571281028931	0.008127593424504259	0.01379749895721175	0.1608901902069218	0.009550187731493485	0.005676372651735358	0.08271294544136948	0.008663145423994188	0.0036979362439392544	0.0008487249446320499	0.48958045588018617	0.005459726369601693	0.03330822722180727	0.06959295536709385	0.02072347777935471	0.032323949735488335	0.025860174591118508
564	0.007321377958555628	0.008935084961035152	0.013107224195245406	0.08333840741444826	0.03690598292062146	0.015417347549033627	0.027646332434779097	0.0037311164595487433	0.02685778760312649	0.01746764669148615	0.03640963745209124	0.10501490367888801	0.0010565714272367875	0.17314581880186414	0.04920977876128175	0.07019046869543442	0.18398359561230007	0.07224092246599977	0.046627142774296644	0.021392852142727067
565	0.13798997619928688	0.00040956677461503335	0.0010927995410302104	0.0014995490651801076	0.0055890977790955506	0.0010189531163532157	0.0080291993308014	0.0005286546016556797	0.027227456145010983	0.3883413518677132	0.0799290327326963	0.006538760462837211	0.0005535720686814529	0.09746957456460377	0.0006047441873301862	0.005192821387041862	0.18371942283747622	0.03247094682731068	0.01534298785140379	0.006451532659876453
566	0.001305016368276167	0.0016524072503309685	0.002396650044288088	0.0020175106247793677	0.013912910997386483	0.00040347227126748497	0.004216372128417762	0.0010942405804367802	0.002460304866179161	0.9414582119214907	0.013269832309437563	0.0015908167130016728	0.000631970845302328	0.0014691726812031546	0.0004613843676463997	0.002828529260465236	0.0007521038280702635	0.0034951326718327637	0.00326855753681255	0.0013154027333752796
567	0.06284644364142788	0.005133811108035616	0.008301768572956886	0.013212850199031135	0.0027063469863850484	0.3167993267479464	0.00196337331094237	0.005061610402189154	0.27745662477523925	0.0003930013274556264	0.00789854122343856	0.0013122332269494212	0.00044668098658838003	0.024780119871263395	0.06601172299176106	0.11854399395911994	0.07403751214821347	0.005320012841623548	0.004999439310816464	0.002774586368616357
568	0.15110300667162482	0.003975558975720766	0.0030457207142129375	0.0016269723187882965	0.02182291458721067	0.006086460111327803	0.01486119391618031	0.010108117260947774	0.002932628446161467	0.6826305926960502	0.004428340133546507	0.004470682831653876	0.002648087132770382	0.0017505620010393357	0.02285211104699702	0.011622522468461181	0.023890827546817702	0.019646016525008792	0.0022785655090884842	0.008219119106391715
569	0.03459814221935412	0.0363075384771138	0.005275952688457531	0.025121154234770383	0.017163908209375068	0.13239472437922906	0.00907675632062491	0.004659684868384311	0.01232667150072185	0.0012200235474395828	0.006078676720868049	0.0662458042045799	0.010931455712986796	0.02572663508909785	0.002864382937127032	0.30304019441744345	0.25743727393300536	0.006434103881559758	0.010623591822943586	0.032473324834917675
570	0.07189398438825804	0.0071356265509056075	0.009724821130607395	0.0019384783679719094	0.06161120787700067	0.0005888563884716274	0.025000920688170898	0.017736046094427294	0.01527375296662977	0.09464494916940726	0.02800403714667363	0.004502928505271685	0.01426335986165216	0.023060829983615302	0.000859340496624575	0.059887056765756216	0.06036184582069227	0.4019021840377346	0.036139881627599034	0.06546989213253013
571	0.001569560835953535	0.007146698645088869	0.001620195480531655	0.00278655716232373	0.0013316706205659173	0.0016324992008882133	0.0035637527385111987	0.0009087351304099623	0.0011621556702109954	0.0019951954288986895	0.0018865334870336893	0.001687303632135192	0.0007851073677800963	0.0027870578429394976	0.0010205358161026199	0.0017699778512618321	0.0015899509637275636	0.0004802581097275693	0.962449868329313	0.0018263856865961478
572	0.0037072417181277886	0.010090907310304237	0.024842848570619847	0.004827395392208976	0.012496336380664616	0.8617946702787223	0.003654973902576216	0.004864216630799608	0.005497241267930916	0.010628147305249426	0.006949691146351193	0.010965855650030054	0.0014268518044547004	0.006946982207476684	0.005300592068221307	0.011510900583618915	0.001550216182220617	0.0026872988757438467	0.005225509425641629	0.005032123299037019
573	0.1497993811227925	0.028180659636138895	0.0008043634624688472	0.033202555480696436	0.002340798637208612	0.0004027797725859309	0.002688947586910208	0.0459652379577097	0.0018312148050034708	0.1579432669202343	0.13809691417371325	0.007853519083524291	0.0020187302102342634	0.005186659752603965	0.00033251535978011035	0.01917820879322437	0.2692941495353615	0.1091915406579208	0.019689683216242926	0.005998873835645528
574	0.07092022517703017	0.01294329400607046	0.013553487553411191	0.0175644228013989	0.006477550308574375	0.006196403426749633	0.12050275560355911	0.003189380759748014	0.14126477259399534	0.0011746591741319343	0.017438472041670545	0.13365410302558986	0.002900251238018811	0.019739535190248986	0.2671133449609641	0.09239754640758581	0.044784948451391374	0.0018743763782726084	0.010734053750116185	0.015576417151472765
575	0.15135344217437802	0.0014928758803438322	0.006832763787664018	0.0290214428310061	0.013785734306544445	0.03222918961446163	0.006945100779950912	0.0633857943981638	0.021314457850675483	0.003429092069224807	0.07678003896228511	0.03469201022301207	0.00017521768652901118	0.08736507608219757	0.007714922523366455	0.1336841048892567	0.15020797459735144	0.0711479646435592	0.04653130327208227	0.06191149342794703
576	0.009005671562589086	0.005961207485630157	0.002571558165948985	0.0013984483367493873	0.006778007568137367	0.0006205062730097193	0.006006279051285957	0.029306716822627973	0.0017793998663151198	0.8099882119789775	0.0066949551759090346	0.0035277322992107053	0.0049864749801337375	0.03446404639510751	0.0008338336706984091	0.008907339933438218	0.05330434025637736	0.01097550762346343	0.0016011860785660728	0.0012885764758244793
577	0.019203073586484976	0.02267317825210655	0.03613977696136259	0.023702495495221885	0.03811848897648909	0.006104058276924242	0.32898238888235687	0.003640317022059751	0.010799847464720524	0.014145511302494319	0.07425821302097312	0.012199155822117549	0.0016667757231846058	0.2734733699163485	0.04952318952736193	0.03763370340361581	0.0297166793356838	0.0025649510158332863	0.00499184872671014	0.010462977287950537
578	0.5295919321187553	0.04794434309278429	0.015067229736866115	0.028678849672380102	0.008423403113093851	0.04329739317118539	0.006322235100571031	0.02182346808516397	0.001772279590279567	0.025965393837997692	0.0550497014439162	0.022534590275386065	0.0029906878595089693	0.002666320542343888	0.003554981698242438	0.0915075081443631	0.048715286485376645	0.031659976448441464	0.006819977108919294	0.005614442474424652
579	0.02839923436628008	0.007303514812940175	0.022634373130302303	0.011414605140427062	0.013835181642824261	0.012116732369652777	0.030133904363598425	0.002695235187597347	0.01736168490119984	0.0011903598884633114	0.0054896646757799945	0.013961025430022618	0.005394644673865481	0.15705301404892824	0.5811813303449526	0.02906067701949735	0.014760379344922511	0.0019280118489976934	0.01850660590422172	0.025579820905526025
580	0.007519601954865573	0.012886732133613592	0.005316804345715609	0.0023354451279850993	0.09369033168334188	0.0002345001237098934	0.01908889792762223	0.1439939159876249	0.005435494635566477	0.02907771636393313	0.025685195537655567	0.011409076130584117	0.017882497576266903	0.03601477016980482	0.0009516133710030651	0.002561496571174222	0.10486439122555569	0.40147236822197335	0.041746549794014993	0.03783260111798883
581	0.013546498463701095	0.034980232836736354	0.004053967495113807	0.013750104829211574	0.0230884381053804	0.0005214051286440077	0.33030247160410847	0.10311496019562445	0.004662202082162567	0.14743249381680165	0.021365045467068272	0.01761478562945464	0.0011181747728229486	0.022231021454287837	0.08799006524891727	0.007695322631126542	0.051989110402740735	0.07068936139391084	0.000894852760280988	0.042959485681905524
582	0.44698555773634363	0.09634118521331211	0.0075472032973414056	0.0025056509083183705	0.00672476319887967	0.0017134779193521393	0.01046818724184832	0.008606824529682616	0.0019727769837537355	0.0073947204895417505	0.010892786483435436	0.006323489125311514	0.015568170829194716	0.040471522867698805	0.0030135625708153173	0.15770279723514685	0.11102804545791721	0.05996116516885501	0.003005800307784556	0.0017723124354668775
583	0.23929912779138166	0.022156233283758306	0.0008153909253175528	0.0031493712341812492	0.015241620932760809	0.0022150814553410962	0.063390224599735	0.010336776463262578	0.0025312864958174793	0.08940802949384387	0.0046204882420089535	0.03497035962388883	0.001295368460436341	0.07654363123891958	0.00024685390024757934	0.06665039546369422	0.07458923531741872	0.2895294989022374	0.0007720558704128061	0.002238970305336024
584	0.0038594926374859438	0.00401465176975276	0.027449303526835226	0.7209228563056443	0.011875472004732993	0.0027008399026911944	0.004343205657929358	0.010531125498779126	0.009552053129083651	0.014655886269094564	0.02042764187278352	0.002715150931872899	0.004663577743267705	0.027568020531441865	0.0019038111758156694	0.005756107780320679	0.09514138791147632	0.007345611957824946	0.005707551557988377	0.018866251835178788
585	0.032476427372397136	0.029082906464529698	0.00812540911727145	0.020768741101760548	0.01544593869853315	0.04204445421520861	0.04426817166889348	0.011829917521465191	0.05131716572204592	0.035229199273684716	0.1149931390872528	0.09818815347545669	0.007677597420713713	0.05671954270433658	0.16100500616649413	0.05091275687420871	0.06874614283644406	0.008573869458967437	0.10427086785261135	0.038324592967724565
586	0.011440633879896285	0.056999505449652585	0.004472348611962881	0.00633286415952855	0.13183021316839866	0.021647121317318243	0.028720463082506708	0.020949896125799682	0.005998685745044203	0.014344885290069094	0.040918267074524464	0.014539716366723137	0.0025191188080754038	0.00733630178735407	0.033061371938813304	0.0172535289119555	0.09852408020331534	0.030934259955852025	0.008031126483500075	0.4441456116397099
587	0.0942011452078322	0.03394419213750944	0.0024661003225398778	0.0043540536406240825	0.0323558020933649	0.00040959216148869017	0.004595533710617443	0.0038717366236706223	0.0009091132818692121	0.3636213474556458	0.009405065189654465	0.038229987604263736	0.00518588230965838	0.04726900102605756	0.001855479346483541	0.21764337351558913	0.11066450015860943	0.007862570815547825	0.01613284515553558	0.005022678243438264
588	0.00965774319484606	0.07361163568716961	0.026602555479108753	0.031216595102369436	0.014816676276570455	0.03215111753003411	0.003497036300578348	0.08172148139957082	0.08522209819344388	0.10087629859259355	0.18557168259474183	0.001533095586935283	0.002255667278396338	0.028038402949182265	0.2117623001990156	0.006805439625352025	0.0372097526306359	0.0468903900946169	0.007466552285051425	0.013093478999787519
589	0.07915474817609651	0.016785917244718788	0.03027454785923989	0.01816828942014407	0.04456111936037678	0.0409423370891118	0.05726285898178986	0.08493306180323905	0.015998524039185696	0.017275279009164677	0.04472099055129344	0.036843613718580706	0.005322802121349503	0.06938120408981162	0.003802238568453762	0.06871922460970714	0.15835167124529934	0.01615618940266697	0.17299835888826506	0.018347023821505264
590	0.021272913939878166	0.024854878194463338	0.008085128975183972	0.011826259949672506	0.03320261975527255	0.009924427200543722	0.06597831588350363	0.10473083912888641	0.06901242508063872	0.031479934972414365	0.011134941985528465	0.03787462704971671	0.001268044753779123	0.08884586065230167	0.2208194579176218	0.021893638477437357	0.04827863551402815	0.1179963568224336	0.03531130140172889	0.03620939234496704
591	0.05328748551780413	0.018559690136917804	0.009093986062342308	0.007113033799642725	0.004390795013260207	0.001679708264151554	0.009972846841823908	0.0034563321841529896	0.039258023259400254	0.018028752970135186	0.1373172046356862	0.007697857273208029	0.00014968964409829087	0.5828762257359694	0.056882302106817606	0.004382735904612115	0.0029227822705198236	0.020642023188446754	0.019027897305890443	0.0032606278851203207
592	0.01015500337454734	0.013536772490026893	0.002356875753532554	0.0015288556945874674	0.13339151711211378	0.0006807565588959161	0.042588775334936206	0.003255773438911604	0.00813371443671654	0.6763320086781426	0.003021068760367905	0.0009197903151979983	0.0007182417594717824	0.0035938694005697622	0.05611103377891385	0.0043660988433684034	0.0013576210777362465	0.002113703571823817	0.006516987168915182	0.029321532451224368
593	0.0036260450407207606	0.000435954269587081	0.0024283933779615592	0.0019459089224343415	0.011404001232840376	0.00047065589367753936	0.0013444800361023372	0.06385092884575923	0.004256410368727256	0.6775114523924007	0.11504193151082041	0.0009005447346405447	0.001982492072299546	0.016153271001398968	0.0779487092937596	0.00022457000074008822	0.002009394102328658	0.014896643829124293	0.0031759079915575374	0.0003923050831193125
594	0.14173206901296406	0.0001383720685605686	0.0031425998942461275	0.013403000160949481	0.023909682007057603	0.02797292370959755	0.040898304014805965	0.011214929996752769	0.06314875172590804	0.010240819526790205	0.07571662644270448	0.08110186969956999	0.00037751037202778744	0.06190659591332393	0.018764886104218267	0.09455220184461405	0.035983326633817043	0.021287890403685106	0.08078431932000572	0.19372332114840116
595	0.003831705731854351	0.00943314342806318	0.0004954797822094443	0.0006611739811892883	0.0050417462790298346	0.0006368328006360246	0.0023498692907493036	0.19700921031164367	0.001115483876909664	0.5413903506923349	0.20527841073816216	0.002251400885155001	0.0003256506060013991	0.0070257760132636776	0.0009237876844454555	0.002970985067967568	0.006591314387142745	0.010466466613743794	0.001272280889280924	0.0009289309402177228
596	0.000542444024878209	0.006567965759705906	0.0021481269389880906	0.0004490873749799138	0.4442418433515587	0.0005586149818939416	0.0005200535637411461	0.19632813811928912	0.0015453060669016396	0.008898515915520508	0.0445889708032929	0.0012409000964881131	0.000786597173558873	0.0005939715926429184	0.0035242229555808393	0.001450271788676467	0.0005214003398249571	0.055762523032169685	0.22148049711279325	0.008250549007514948
597	0.0013737462594262226	0.006302537623125724	0.002757226415967695	0.001429562627970212	0.0123923277264229	0.9157713355663716	0.0052453899027332	0.0032415642148887537	0.009424008766635997	0.0022391401135816655	0.0033038290194818474	0.0016789713120164947	0.0005876208734232089	0.003499064236784013	0.010835156677888914	0.0018598774247272623	0.0034901021705043625	0.0025669431788118155	0.0033116020635777827	0.008689993825660302
598	0.0010848333267085607	0.961506973105631	0.0015683932977602617	0.002993878760646029	0.005538892548750588	0.0005891786724670766	0.0013476192053761393	0.0024021314532972483	0.0015090214778738665	0.0006147456940184684	0.0031387364731064143	0.0017625676441385908	0.001082046803923729	0.001424506836168253	0.002116843765902185	0.0008127623459266629	0.0006856328526648343	0.0006844462765189607	0.0044385563130627205	0.00469823314605838
599	0.015592193571577038	0.06314529767251581	0.005695794574187299	0.011734787572662784	0.13865632809550352	0.01660018959231078	0.041882552887862634	0.1180763450293767	0.01680725600865479	0.07269143200139835	0.06087879137981805	0.03548293103885276	0.005186277559291525	0.035214029426567435	0.02712383132993281	0.11722109729826195	0.019547185982024193	0.07213401292917962	0.031293881183948706	0.09503578486607306
600	0.07248455982537351	0.03461810892170428	0.007987873300129428	0.007356957294636694	0.01998191435792898	0.1798707161663347	0.08058784058382218	0.011610861819964671	0.08685094583002076	0.011027081835923115	0.07459033181701215	0.03480835290706353	0.0016202230218366762	0.05128528176389275	0.10013612016750245	0.062242814320277014	0.06804829294999976	0.015603170143827836	0.062068182543044303	0.0172203704297051
601	0.003569220751906996	0.025730955611882506	0.0014960055770043019	0.005140588674527238	0.0154494549801054	0.0009288561818836814	0.1503535314124298	0.007179948526368237	0.3481530918514866	0.009790286759854137	0.006851851615168098	0.0017478112346346053	0.0008186761523302209	0.008424469329870022	0.3861161589217118	0.008745176105144274	0.002677275599713376	0.0023116886795612342	0.0031871706289125037	0.011327781405504845
602	0.005679952802699405	0.04001227854411146	0.003222212299146807	0.0014357448609771005	0.06270912919464171	0.0007952568102317551	0.005372524139151963	0.1805258034176359	0.0022717379401326477	0.5124823292340399	0.06970802303102751	0.0007654830806239095	0.006404420215253774	0.01613543085929091	0.002170276130673907	0.006478229870781541	0.0038353896939867407	0.055326388877429265	0.005624136543045391	0.019045252455118476
603	0.0025760606909227745	0.00294165247545838	0.00124697896194018	0.001341124902399687	0.005914335389524817	0.0019968465441706222	0.0037404008190164216	0.8678374796908712	0.002517679699830701	0.01708663527660363	0.018469021686591577	0.012176321911959056	0.0012195379805375578	0.008260716546013916	0.030562801724241303	0.003374986794558537	0.001847513636174854	0.011774216084507131	0.002842868700374932	0.002272820484302683
604	0.0005997234738775894	0.9278048620959767	0.001709756161919848	0.0015914614030781366	0.01525273362602776	0.0018072412631372848	0.005488967799700629	0.0019113928238841571	0.0035899383614745534	0.0011964355241058779	0.004022383124378003	0.012026533745010169	0.003321278393447187	0.0028575259224911825	0.002417639265148712	0.005704766061503073	0.0014472250460843589	0.0010274358692451489	0.001480541710173882	0.00474215832933571
605	0.07241757954594154	0.15003084718447485	0.017828460985584767	0.026841786426813268	0.017766759818224415	0.0049403990776374015	0.001846045411607852	0.024944758666241757	0.0017208178652260474	0.05491864181763474	0.03691758321915645	0.01842723278122015	0.0789761776058887	0.04717532913236396	0.004785277475634905	0.10255966727978691	0.18028568854609248	0.1031805098445745	0.05344086735825854	0.000995569957636621
606	0.0024434751089452847	0.0036193784873443323	0.0035688007887456114	0.0023480274788453786	0.0030645174158407014	0.0025841165587832146	0.003373652467602565	0.003950880328530294	0.004707932819222688	0.002052891079910809	0.002652418788482363	0.0058009226018866725	0.004062323669960063	0.009677740116060901	0.0018159748862124144	0.11924191555763572	0.801928489908128	0.001776666842944719	0.007697278556189736	0.013632596538728566
607	0.0761149719603103	0.08240236719631074	0.02451419361960089	0.03175489126977184	0.003503869180395142	0.024318403727000226	0.03240003867300463	0.04375943038447732	0.02273361358345125	0.02752690516670148	0.04576803442908743	0.07891829225386195	0.011914400813302051	0.03763331690240046	0.06616918372340079	0.2126805454117561	0.06681230616430253	0.04889991096946936	0.06020869636025395	0.0019666282111415975
608	0.007719070432914479	0.014563065894206346	0.001514924130992989	0.005034844066927901	0.00268018219335854	0.0014553090082529397	0.007655306936966925	0.13091896066949707	0.005211622029165082	0.010323308766113655	0.005258747172088594	0.005681709548717576	0.0030884338087908145	0.002866424851316682	0.0015426569234187602	0.0010069527804427998	0.009769849414735157	0.764455334097292	0.01734241306880369	0.0019108842059978896
609	0.009613488693594352	0.03916471948696264	0.0031111323936251966	0.06771748854081738	0.02485759519262599	0.05609508342004965	0.053628085915492264	0.06441781394853453	0.11878605927669653	0.04067940546614053	0.061802734113556176	0.03988901135261133	0.1026213426344173	0.04662593051028474	0.134249574423058	0.009863131032079225	0.0034211966556692134	0.03235023761991714	0.010192757762819827	0.08091321156104776
610	0.001419668327975796	0.011173865269274606	0.009950936019961486	0.0019547372483769304	0.005983591206288497	0.004591467007740685	0.0023773327592797088	0.002025360990932424	0.003179352898303408	0.0012882600840896223	0.01473276557869787	0.0029054285590189143	0.001360003054967961	0.0028095734239674728	0.005043964730096964	0.003321658063278783	0.0008500736591496041	0.0035227060992316503	0.9203998352174464	0.0011094198019210913
611	0.10762266116872372	0.06787087488224568	0.06453309617486719	0.026729313142541965	0.0003047072528921825	0.003118620676902509	0.14114492040499385	0.021472725267043732	0.08945250467229776	0.03619956283669107	0.09630060546900099	0.01798862632408764	0.0001195638605608568	0.10294007646975792	0.09195729698963587	0.1203906900873378	0.0030644224112751236	0.0015852673530879862	0.0011614044116543027	0.0060430601444019984
612	0.03279236551042744	0.09383682016629362	0.07055027433959515	0.011445930382200679	0.08060780025995629	0.0287325402835254	0.020107098905045157	0.05138103633398584	0.10971480722857299	0.048378338804636434	0.008733708083498385	0.017295233409317705	0.08827251041856922	0.07963027010613424	0.0644420235123657	0.04473031220175161	0.040012156572676136	0.022984709277547092	0.024033402392084388	0.062318661811816584
613	0.06573030880688345	0.057999504149158616	0.07584081912132994	0.02845173085251602	0.03526353123549418	0.08675893219629009	0.09435852131050564	0.052048407805086315	0.07141657098398786	0.0685993090807379	0.05882813062639098	0.05672130771809064	0.0001420528728336117	0.04161325951118808	0.04841656006692696	0.01756185681614758	0.016012673343156415	0.08333263278894024	0.009448040273066676	0.031455850441268945
614	0.004035592758684053	0.004791821042360523	0.0014796300786789269	0.0013853565921805502	0.0026123233998246497	0.0017758419874023754	0.003905205851422546	0.0013006288375048542	0.0010403787773413705	0.002609825340285151	0.0019031902988419299	0.0020174235667205025	0.005703206347791087	0.003704853035343374	0.011715621312732804	0.0008962149739783971	0.003065278642850811	0.000455187291365561	0.9427833533961296	0.002819066468560944
615	0.09441299585422608	0.08883683473062531	0.0014586195972372742	0.009900475318848512	0.02064848163051053	0.11207840748895348	0.0015423756074377456	0.020589438992940322	0.0037791480820978593	0.0093352719560405	0.01643088381309753	0.07273470535069522	0.001221409210862778	0.0012850784540553316	0.0029749243437749194	0.20521730241474584	0.09045696930241852	0.09150593067361225	0.08752583213552426	0.06806491504229578
616	0.02668546413825346	0.03823906076024035	0.011948887267677684	0.1426884311651826	0.02116064983245036	0.03598816013256388	0.04996457330185204	0.029589035461021602	0.07069646217914326	0.03988905006723042	0.06136037063915706	0.04359723000676697	0.052291142207411205	0.05344184208258187	0.10302450104514302	0.021397091770538276	0.030750314103721987	0.03783278221250848	0.011135620928777868	0.11831933069777784
617	0.04068760803186342	0.08221829768078419	0.0036517380608008026	0.0017236341347524717	0.031542674059739664	0.0016705745348790137	0.06906791840395904	0.043838837269624904	0.0388579240986376	0.10730458467455657	0.1626408800665056	0.004358533638388058	0.003531473431305164	0.0491384059754346	0.24220698819268194	0.022376876470329675	0.009768255720027184	0.04991367302094349	0.015079711249807524	0.020421411284979166
618	0.10786878527478298	0.022389936654873988	0.027076320267950066	0.012470177402142004	0.00991526479582263	0.049734165617709394	0.02049572475909438	0.0461034767702301	0.104859085416743	0.0630983395310276	0.03021581482430996	0.019382197635159644	0.10376588156461487	0.06788566832089768	0.11439790557895484	0.0645164825436799	0.08069706576613027	0.045078865786450366	0.004339724347237505	0.005709117142188895
619	0.04785390048231678	0.1490893748466724	0.007592033926899264	0.050756816447562685	0.033543294968997585	0.0022864147607802076	0.04195234575093194	0.12753638170724424	0.0004820952422988122	0.07099309357052105	0.04739981551579882	0.012102076264689598	0.11895051623353547	0.05849510394223856	0.01634090759327286	0.02802007041099779	0.035958938959027194	0.033730547599438276	0.0562949271545034	0.06062134462227306
620	0.032836965587683	0.1414695066019777	0.03663667244794732	0.04875431033676925	0.0327901017512079	0.04306347668177446	0.10646771318519131	0.026122912916481313	0.02848128932587071	0.0378064780681281	0.02228295247927386	0.0528025133312823	0.036095246088208695	0.07128481625478983	0.09098210794936612	0.02480413218216232	0.024947556744122277	0.03583675713793777	0.049672737854099897	0.05686175307572581
621	0.08491749412771409	0.06713659613625265	0.013965793231437729	0.02147424817063706	0.05982767404453076	0.034063958714123585	0.06878410097754417	0.03857858369764472	0.05011179088963451	0.05175846017726032	0.11913876926948622	0.03680429919148852	0.00019101158879820382	0.13921244823138904	0.05663404277908162	0.03809260940606044	0.027962744415174556	0.04520927629986836	0.029813990582658576	0.01632210806921475
622	0.0020132737688598732	0.009081666957794835	0.0009261619089650466	0.0013126958693476436	0.0011355167022048176	0.0034733068353383794	0.0009209076398696744	0.5534318378800583	0.00753527270217162	0.25254155022240954	0.01595819791359074	0.008348445794583501	0.006082499466764233	0.001682792251096229	0.001910304717048382	0.0019862134282030396	0.0012489680947331448	0.12184530198613298	0.007777698407976538	0.000787387452851266
623	0.002630849318527009	0.012302369554535078	0.003474989185123066	0.006513356928445074	0.08655115411653373	0.0016075890987447652	0.0040800601504634776	0.0034920220504569832	0.003847559578275239	0.003248486502406931	0.012934398605847865	0.0018068933063573223	0.005790085105794994	0.002030090425795208	0.0027548086514403167	0.005140222362009718	0.0005300300478670595	0.004421490338895214	0.7945253790400273	0.0423181656324537
624	0.054851294500771135	0.034535047166833976	0.020619877092096898	0.019210625754782433	0.054345184845298086	0.05879476616625736	0.08880914574090827	0.013549913713528133	0.0429998026575527	0.026262412290723933	0.0322731552262746	0.11229824959293888	0.0004801804737296691	0.07734569555238135	0.06558628804233167	0.07859785031951351	0.08394238544763895	0.032007740075696935	0.04055365566548345	0.06293672967525789
625	0.02994438214279606	0.025265670700340873	0.002854196720952281	0.007561362508718059	0.08968537362598855	0.02294167780849423	0.04580152772632342	0.04354671138724422	0.09956788549618688	0.05072722711087338	0.06782037300173678	0.022807193845813225	3.11734015962692e-05	0.03014145195724565	0.11239213544280865	0.05212307369994107	0.06651691436594526	0.11121842638065361	0.07674555017916349	0.04230769249717799
626	0.0005074694898092596	0.013669779886791836	0.0008057723743479697	0.00031075333482114573	0.10946297686130062	0.00026603001651868654	0.04809387849707855	0.05990025376498623	0.022139496077210573	0.1505907193208499	0.08796221823462824	0.00040432349744255985	0.0002172977268616756	0.004232177589431078	0.12828994013536577	0.010887297027429606	0.22876054619107014	0.05668193597058371	0.01933204330720179	0.05748509069627085
627	0.0035651297353229082	0.005315482695578341	0.0006445805655266328	0.0014245326102334123	0.0017218765704059467	0.0008239117229944915	0.000966424933701071	0.005262463716127696	0.005033092884448283	0.0011418188130177533	0.001638319087024642	0.0205390262546253	0.0017585250195288492	0.0010455306339872768	0.013205780865273659	0.43642553717599103	0.4948382914129719	0.0008713240514548257	0.0026851181681430475	0.0010932330836428347
628	0.0031194087441767785	0.014605653753081078	0.0015255428695532885	0.0019992478054208615	0.0022258595769924965	0.006228134894067174	0.0021944442061212544	0.0008861261564229154	0.001443876528008922	0.001434531391960485	0.0013086283574609428	0.0006675149267697071	0.0029470355421742705	0.000708381976108858	0.0010673968410103703	0.0008666164248143902	0.0009851272777239683	0.0008397544507512725	0.9519020128700941	0.003044705407286835
629	0.05031188089569136	0.06080267369229661	0.0013401218715795372	0.006004531700128622	0.022855626195560096	0.03663952524821067	0.023275158095266382	0.05332375603402158	0.02853553385004386	0.036046871637958666	0.18540981731226056	0.15394024677840404	0.03527926826498975	0.03179457270326512	0.05060513083833276	0.09160963957729519	0.04865169310082998	0.017748450027146978	0.04708322419591097	0.01874227798080722
630	0.0730945797972455	0.0012625361892945363	0.11852960339140729	0.040553143263897536	0.0008736181157035551	0.1851348984101939	0.04049758926179449	0.011478679920261962	0.049783015159621476	0.014866801808641215	0.05270526163982001	0.09201387673437998	0.0007939163169895705	0.03936745361105318	0.03729846809583077	0.10094804425396978	0.11466559070470587	0.024217167178466913	0.0006380059008111622	0.0012777502459114145
631	0.0032724765130621395	0.004240309195818327	0.012671413973998735	0.0035607691294864134	0.01212913362006509	0.0021441957090913713	0.0021260311519615675	0.002237885216558228	0.006532155017813401	0.0036513273824617344	0.0024999802775147227	0.0034972155972223524	0.004515772467362408	0.0051543086746006425	0.0029519608290217636	0.007416091927214596	0.0012590738905243182	0.0020119040931868	0.914967995785678	0.003159999547357401
632	0.09156726517831851	0.0009838199550351921	0.032957854291749765	0.01622771459013166	0.001248011712021511	0.12235034446534657	0.05429250751383822	0.023267829797930215	0.08457084202113596	0.0022072991459401417	0.0019311122864231138	0.06372175990759152	0.0005815803970420539	0.11416417104888892	0.0015074121185497493	0.11220018592273337	0.13063487843668078	0.05758086207902291	0.014115722178698456	0.07388882695292133
633	0.020259126459977107	0.0731517194541116	0.04382454209541934	0.014728476370819182	0.060195712412981356	0.08738264635265011	0.05000235614434354	0.03130131156819523	0.03662295279637554	0.03213788234528334	0.043413321232363244	0.05329902241672895	0.00014564667477951802	0.02969310392838811	0.03972901406607243	0.06647011755073068	0.05968721422703967	0.04756742764730269	0.155351183428953	0.05503722282748544
634	0.018415055241114586	0.15243781486561786	0.022278250195275944	0.026286471462605352	0.02911738697388996	0.0004766712856148747	0.17720613396249982	0.07862626256762849	0.007461233625100396	0.028269737165299347	0.0382537534455584	0.014795318796123258	8.985862531585333e-05	0.022037823409553348	0.008049804933708703	0.052341889494569506	0.10333252311891068	0.10421851875524475	0.0447339339333443	0.0715715581430247
635	0.0006728216213955578	0.0014477770930267939	0.0005404560283837155	0.008077920807855896	0.003122519210777026	0.003319558522371315	0.002831997913310805	0.27536923802436675	0.005025699031839472	0.3593534346207483	0.06409411901045357	0.05158677508504915	0.004486002679442238	0.0015338489847477005	0.0005843487155759321	0.0025981236289363014	0.18749451456562655	0.023193841770905894	0.002442524314039478	0.0022244783711474446
636	0.044417892154219374	0.122346686235763	0.026327580268145887	0.02459186864788095	0.09265792262220061	0.09250499352832875	0.08072304784125672	0.019461769122088204	0.025569162214367464	0.03587076528064005	0.054793668044934116	0.016163421750042786	0.00024227314582904962	0.10156534290961275	0.05474255790932091	0.044028278599794836	0.022601049015512714	0.03360246688632001	0.05219519822864888	0.05559405559509298
637	0.09599107066212563	0.06223375413003716	0.11906259511155211	0.008637365121194018	0.07358712717866975	0.11167172534340404	0.02927295249336764	0.04674364114790463	0.009414913977941152	0.015425450138152757	0.060915084156468444	0.09925860840284488	0.0008482021752497308	0.047620394517564835	0.00979438980528672	0.05393152808615815	0.039791985024143585	0.0364818759366285	0.06159767467234327	0.01771966191896313
638	0.01909609121094282	0.03262862467140934	0.0016343395600307289	0.00033235929458123533	0.11814114709845536	0.00014140618446082518	0.14878971450917078	0.024528039584147884	0.05571235512091565	0.04653980296587835	0.056882106656872496	0.18154999577793815	0.00031456562849792704	0.07814835808957593	0.08058979393563512	0.08244811854787643	0.0030380625460683314	0.01862741538130444	0.0055681652300617526	0.04528953800617638
639	0.05141247521185094	0.016639746970376564	0.0003696664009297716	0.030129314397754552	0.00876540837694277	0.0006641539105488898	0.1104638489446377	0.04215221308011249	0.11325149045203939	0.024225167589020664	0.005249514227682627	0.019256313847612616	7.924915839852708e-05	0.03348275802370557	0.16931086355194877	0.02651900698259771	0.05188300448362777	0.04574316787682746	0.00109137818301985	0.24931125833036552
640	0.021100671785395382	0.021745267157806607	0.08033783126100463	0.1069203903433125	0.09234911285709406	0.14751143425375907	0.08035297692013868	0.0096180948827981	0.013622804633408984	0.04893458070680082	0.025597029369925	0.03240428972786124	0.008034895956339348	0.024907655680969688	0.01458477003626214	0.021885041779990712	0.020779666953484086	0.02384123792269372	0.12384522730003841	0.08162702047091691
641	0.05878215300969535	0.010834000010374416	0.008443218396039474	0.17190724462805218	0.03406486837729688	0.04469628582718576	0.0771234954577894	0.02953760910716105	0.011994511144206582	0.02698804116839726	0.024594826904725142	0.09070860120606616	0.002419102842958321	0.06765246024999609	0.01981992397958405	0.10653106546862132	0.08837274103285715	0.03796578300876032	0.081447939634753	0.006116128545480174
642	0.0022801032517416786	0.03112431015821654	0.004535784929774617	0.005088270262095297	0.006521161340042368	0.0022092102476285774	0.0030509111186438616	0.7225764679385792	0.05886593786258974	0.0012410881764211728	0.012375030963578733	0.00790280051754858	0.0009935605732477547	0.0026563674912974057	0.010872296728916483	0.006282238408623694	0.014124692433447137	0.09696160802416899	0.004887279624571354	0.005450879948866839
643	0.011639805569404487	0.007952262311360998	0.004651634656265029	0.007610713775079557	0.2074360786097515	0.004187943718431244	0.05624669778823873	0.010668602652930721	0.007826164834332558	0.005482733981796615	0.10419811915445697	0.015277951852172091	0.00248630812992136	0.08543045144474622	0.04780581175108778	0.004245564857977155	0.006332809238314104	0.0043154974199273895	0.07197207367265077	0.3342327745811548
644	0.08400876473579878	0.02155891088393985	0.05819255725059681	0.026688269632463863	0.07321163790700608	0.045263016032334236	0.029985984573046447	0.01865993665517887	0.03201461093509242	0.0804931392045706	0.041049147620117195	0.03495711201284203	0.009680473438579503	0.029275841334136188	0.08585787346814198	0.04666035633640133	0.03544474083132732	0.020319477397217532	0.19212799001696196	0.03455015973424697
645	0.27546576365401987	0.004753232020924459	0.002121310819508968	0.00965873757677882	0.14208087267891278	0.00034249590560142686	0.06909509735042832	0.004878118128895484	0.08158728176699924	0.08862917112242034	0.1863949153297883	0.0019492719219974318	0.0018836383296379788	0.0013122590249855161	0.05283535415261104	0.011965469693698393	0.01605942753093568	0.02149332156788575	0.010390646663305681	0.0171036147606645
646	0.0004769447643583743	0.010981767244090675	0.0013543285826809594	0.0009511376980445181	0.003067520674770277	8.948417336450912e-05	0.0035604410667651456	0.2500326611181043	0.004182043288481973	0.1850283948232753	0.4479329758361731	0.0038267256118548736	0.002075163214675837	0.0006829895684065177	0.0012487364360781407	0.0005152335985977364	0.0015314647051316874	0.07841967177574766	0.001523830083325067	0.002518485736073423
647	0.04085463600100714	0.016468104723831065	0.07510417379820426	0.149442317035392	0.1337062829179006	0.2497629419998687	0.008603900666389871	0.00021991829303873804	0.007061093608209821	0.03879792523988488	0.1051809551188471	0.003184141091506484	0.0011540172608274924	0.018320266284810535	0.010290778747513964	0.03786375371880013	0.001801975132998141	0.0014582943259574754	0.06559020132628589	0.035134322708725636
648	0.017969833179880525	0.048065702026951464	0.06715149497260263	0.054352040217934466	0.08739604158702495	0.008477646209630004	0.019818505290200916	0.10777097882656797	0.019134056309433902	0.09643380094761751	0.08437123830240792	0.008901686341708731	0.00015440872915974563	0.003927084556315095	0.012624930957006928	0.06003788721014838	0.04863635762479109	0.052144692521972826	0.1425805939259516	0.06005102026269329
649	0.0340072643090426	0.003052799579156065	0.11075887437233559	0.28435965185217305	0.06542302028549572	0.004616736304166307	0.09914742064341694	0.0005286463918468096	0.04061507157222033	0.00915318297233812	0.021711774767808414	0.021152911326858845	0.00033136229497392894	0.14314377932442165	0.06982023883822386	0.03709463924512375	0.006271491362965379	0.0016726172353625636	0.003804590778854098	0.043333926543215995
650	0.013104351333743398	0.012480355026674543	0.033459585805391844	0.05784026605727813	0.12492938531634797	0.0005666210507960449	0.005767302752996034	0.003987056506992954	0.0225689103483746	0.002229424694043606	0.2391551240452641	0.06259071330339788	0.0011230079165079757	0.18346313862598765	0.032486696532647234	0.012028104347830224	0.0018299912045296163	0.00034306915299663824	0.04329730319379243	0.14674959278440716
651	0.016240968077739115	0.01623684631294923	0.04788818002393268	0.0055896814852889	0.004366508365149564	0.0072463443323141806	0.035610862305970194	0.08668526281457412	0.030780766292248206	0.07050400044414097	0.018685409980763325	0.39446237282084096	0.0020324767180875283	0.08563988175173962	0.0018499311270114057	0.0252420905477551	0.07687466898104516	0.007663028433852668	0.02035432924025525	0.04604638994434181
652	0.06906190607051439	0.11629484705839777	0.012732674413065604	0.1312457027343988	0.046651647481724214	0.01688700541905963	0.04795834509648392	0.052286620275861014	0.0664133626997538	0.052249817899639395	0.03470085340886828	0.05541097626696216	0.0013876779145178635	0.050722703464421634	0.024589773170555083	0.021615748875687936	0.01757562366216352	0.09485735539908562	0.07204872160201135	0.015308637086828003
653	0.033013646047451405	0.0016992059224628581	0.0073084468385955234	0.04842886229422232	0.010169035924569072	0.0004218969542159958	0.005780088609127163	0.5417527739733338	0.004742581640106553	0.030026012489381467	0.026855359272721185	0.06455513865424824	0.0003834705675893353	0.18859532953077335	0.007567797830907489	0.016100906214360073	0.0006012954711215723	0.005896117667271211	0.0022221809337893083	0.0038798531637520063
654	0.043218533591559714	0.007740797024999871	0.05744173054790051	0.8242436733238724	0.0026966546867158298	0.002322487775512529	0.003078686273391753	0.012508585879084596	0.004419391979181325	0.002362611761661457	0.0028233953121071785	0.006559343693341423	0.0019550801616045454	0.006669319695713436	0.0036074975107084338	0.0059374342645977995	0.001632852268939067	0.0016185718760245997	0.004743604748957913	0.004419747624125886
655	0.06622903600433282	0.0058757598718168465	0.0023680802429760298	0.007987018609303162	0.005896935845055382	0.002697766761633856	0.05280464296926553	0.13420944006339802	0.19949925480256342	0.1550573889632518	0.047739776931393224	0.03427796841118374	0.0030159755522372006	0.04041949819837198	0.07915670352164682	0.05921576204289075	0.03521604996385429	0.05333198140508322	0.005822276992747378	0.009178682846994662
656	0.24907382013193502	0.036838881789661625	0.10214239746187277	0.10541057099010735	0.000499891079569126	0.019424479977768475	0.06450528216793953	0.005888341657897199	0.057850144327333985	0.028537124175461615	0.0006889325346166325	0.03601972187678882	0.0002703351037689545	0.08796878021571922	0.044071367515556015	0.11368420115354365	0.028470389943568996	0.01431629817904633	0.001851058320935663	0.002487981396909027
657	0.01569858746455551	0.013847796788208343	0.005609859498584078	0.07087643768380285	0.1856760336228706	0.02574382324829513	0.01489068970842371	0.02852623317244657	0.010421865268904706	0.18434257336841192	0.15882430328675337	0.002648331660925919	0.0003117104930123234	0.030302294817961123	0.003669496533035286	0.005984979844713595	0.010994444125231515	0.026974944940044838	0.026424853310663805	0.17823074116315482
658	0.017219162652288674	0.03415740956254429	0.0022073101005656874	0.04754040102022205	0.14774953672709293	0.0014603724286157422	0.039127763021208656	0.00013132062215736755	0.0026032343375895573	0.25829134484788874	0.13661514110570677	0.0076514946128462945	8.823658148785732e-05	0.11706652526977979	0.01527825697077588	0.01161712134921802	0.001439143992165768	0.020510501853143244	0.10122419349385504	0.03802152945084763
659	0.02961453304667421	0.09866907305515112	0.14729837048618857	0.0662911341217237	0.002607670776503208	0.010493946918727905	0.042267029279082435	0.012931549864698645	0.029269641140494962	0.01739946711625387	0.046084422493603644	0.026976900773826046	0.0016263946771741065	0.04712810818934374	0.022513465322638808	0.03399232927507734	0.010026306470618274	0.3201497513013725	0.028669300657975894	0.005990605032871011
660	0.014065379022131888	0.02715252247380649	0.009852677349248374	0.00927245163878589	0.011957947811448145	0.010170351417217028	0.008011141158459748	0.026220666606408465	0.004198365568507357	0.7209979994779452	0.018691975149193824	0.015248126841260269	0.0017352126951918263	0.013442577988682246	0.0018219693509269562	0.014333845106325807	0.005525124360465418	0.07251902279660782	0.007370307167822934	0.007412336019564109
661	0.003316414438988557	0.009496751835659935	0.004242966234217837	0.007042967197873205	0.0613512058383118	0.003722108476045412	0.004046052733309934	0.004267511238898174	0.007752381162413554	0.7660144634855625	0.008506644498310675	0.002942300806658923	0.0007690167370839071	0.002506033892726695	0.0013517674335531053	0.0038657568124664107	0.0046910750204447035	0.003072413265564767	0.009860552051177305	0.09118161684073278
662	0.4092643024883824	0.03788554738066265	0.008194065026485895	0.03195338164974671	0.004448790043053303	0.012370953814738694	0.01500899436491991	0.003282872220812354	0.03341873866641182	0.0028072052811113596	0.050696033097073954	0.01784922009289364	0.03182158492562339	0.11844210457225439	0.020136842979860535	0.17285321061422645	0.004375439787902371	0.003509899314836791	0.01632477510348924	0.005356038575514088
663	0.005284227259653762	0.0017283066200782609	0.0465035111880433	0.0010794719727528594	0.3609242898239259	0.0036827790758633292	0.007695586514162215	0.010069232776697839	0.0007221746032647978	0.2633230792341505	0.020507674737059903	0.00884327619082668	0.0014732729355022385	0.00421676469181787	0.0033444288636357206	0.023556904894816273	0.001397481951638945	0.0021376470233858704	0.1483268449226673	0.08518304472005639
664	0.07186783219507412	0.0014099128338238905	0.05813395103187641	0.033037475348902154	0.0035035065257057393	0.04584791359007326	0.04591792767019628	0.0011267868092397937	0.009559421236326549	0.00019166521902593228	0.004414275843925472	0.03785022282207951	0.04090812751077717	0.017794607804122543	0.013150788578482946	0.3133289347177571	0.25939748318034356	0.0010241293093922312	0.021241886744272163	0.020293151028603344
665	0.05753389477168851	0.004266065104939963	0.025074555243449127	0.04134309028902036	0.015479344073393374	0.012267618086149588	0.031278124178721785	0.024091108262003547	0.141700483395952	0.011070836371708876	0.038257960706493024	0.03711453971381251	0.025668744187603572	0.11032431324330257	0.08753316261871766	0.1015723900190057	0.15730911586858384	0.043339509606321706	0.003988865120179701	0.03078627913895237
666	0.0022508656862602963	0.007935467394731492	0.011374675811648319	0.0021362547200265373	0.1818187343715112	0.004835639597454954	0.015481976665778384	0.0058515466030759035	0.002236267743755168	0.009049860344119906	0.004437706991952656	0.008601116047725753	0.0034989931847009734	0.012482982643902534	0.004952536315219094	0.022169227159853824	0.011279728718821207	0.0008475287118849641	0.6809688980278847	0.007789993259692038
667	0.06665327148530692	0.025497030866378546	0.08603093134313015	0.056630275861285856	0.017866049846661652	0.019466454957297746	0.09209007711365419	0.09639103141835172	0.02632091301548472	0.010417015818344888	0.04157146325308368	0.14462535224223655	0.002248185500932909	0.056501741413513946	0.01047563340223252	0.05196427185935769	0.023453751974468817	0.011130935268371073	0.09516643770441076	0.06549917565549568
668	0.08719598478564305	0.015032666388104446	0.042266666351355425	0.05247075396888194	0.06767378566263396	0.00892282943995332	0.022522545693669314	0.04354236129480179	0.001720223165466199	0.051590860822413195	0.2323176175415156	0.0143522401341805	0.0031735921921617737	0.029918831377925493	0.0023063032943485165	0.2132167651794881	0.012013206621724806	0.07059482648842356	0.010848916695203282	0.018319022902105565
669	0.003547532657607519	0.009893060327211604	0.0055379034314824395	0.0039032009693444887	0.012057752238128473	0.0020270262937410353	0.009128350589754206	0.010433737607207156	0.001976942081261687	0.8519239477552614	0.014467323860917359	0.021621004159486763	0.011869973127944189	0.010385620937079697	0.0030595557903004434	0.0025630722506292444	0.001522312954527523	0.006088535451156857	0.013164453600205083	0.004828693916752831
670	0.03205110710539253	0.018219735786816665	0.010615945624009498	0.051246134387881496	0.036936332214266704	0.006375712185168248	0.00550882079139993	0.03583723930139981	0.0011096727905738084	0.04958308963562542	0.08189585163019288	0.008674472306966888	0.06502332746684035	0.05528745399164273	0.010766989726520475	0.007088709646929935	0.002731706518770638	0.018573696064522943	0.43226618842947895	0.07020781439560013
671	0.0055068808031653585	0.01951382903674243	0.16725420281064496	0.06798087380358464	0.0038050551874085747	0.016804625520054375	0.009859351921986819	0.006161897609375562	0.004197142392420682	0.022772084602577725	0.05610557165273022	0.42616862489026874	0.006595912082082541	0.010069811109568056	0.00135242113479944	0.09160331833620228	0.05714765245826483	0.008385225058437133	0.009507732054210563	0.00920778753547521
672	0.008532441664679192	0.009184872129537227	0.03805125328185068	0.008351278341922019	0.004219473063775771	0.0031266172690711793	0.0032132268549706204	0.0027654637540725315	0.0064265085619717435	0.014834229091454886	0.005108561399593694	0.005438441331703447	0.005724251512298776	0.021609805725632744	0.011513020416131833	0.011090266723992338	0.0023828023205072495	0.008672128676096662	0.8259843416537461	0.0037710162269912416
673	0.02160482297354375	0.060407199220347776	0.012940033330641788	0.01225142921808499	0.6168694847085718	0.0038539589894434853	0.011377554628417774	0.02680708818820886	0.008846376482419264	0.008968740210381654	0.005079433749647413	0.013241783994673791	0.023503977261932745	0.03390783862378284	0.014168242952787919	0.005119960566403439	0.012069067582895578	0.01614075193403679	0.05084781831637651	0.041994437067401774
674	0.15977340452263275	0.03966789759172523	0.18912533873002751	0.08342587415873333	0.005017138637302255	0.010411253220752802	0.05157770180478381	0.03861587062672841	0.008572946646672212	0.011291540204689988	0.07250050202506204	0.013745913854861192	0.0020573734877147296	0.058612810691727774	0.032060827528248716	0.06563644770320459	0.11373058264292107	0.02028445601894589	0.01572819389049286	0.0081639260127729
675	0.007675926285926502	0.0024069249490495854	0.004671801421192759	0.0023503734439705164	0.006180708812842242	0.0019379347621087876	0.0032946270614580605	0.872356235149745	0.013729272627136604	0.012766263082681212	0.01649181776842075	0.002760781992887611	0.008189899859830771	0.009680684668765779	0.0009609684639279847	0.007746787765003347	0.0051097519958636225	0.01212324677219603	0.005878895662284782	0.003687097454707927
676	0.014233322265789217	0.02271008588847962	0.004406964144165343	0.005010199885728028	0.0041990738928912984	0.0034938736604744184	0.00168909196520469	0.10423379465621611	0.003024681382727532	0.011959386498465648	0.09460213047245543	0.00242822531034907	0.004612626816392995	0.006406207153391665	0.001288221636693855	0.17691682112288226	0.17155971072885143	0.350947935396629	0.002384307623577051	0.013893339498635561
677	0.010257309470287372	0.02118943319670646	0.05059125745991162	0.08694411211418801	0.056248010177504595	0.0025281373195609295	0.026684755034568342	0.07069470490880866	0.006999610829081655	0.07524954238166699	0.026149122233729647	0.28770079179237923	0.007379365575020595	0.07528777807766131	0.07221169862044932	0.013867055086094064	0.02102651862094516	0.009874133177950037	0.028289073295713348	0.0508275906277727
678	0.010202108052833447	0.013855124296966125	0.04093883533063084	0.011266117442454667	0.009732825915854617	0.01094677135029067	0.023480785867605942	0.014398043239811793	0.004169818549414169	0.006536161247897271	0.01274864128655802	0.06361782557879445	0.015300391527943604	0.018047590427606747	0.013638365333584137	0.03414855316164162	0.05307810601922063	0.011484823835966216	0.6210176827116655	0.011391428823259489
679	0.0171037272237324	0.00838967764797067	0.03666221456166542	0.009862169376770587	0.006639413746355337	0.003381640701439544	0.01170762066352869	0.0063048657990208475	0.009378872820445885	0.7498735065345536	0.016218908799512165	0.02132221249951539	0.01715307140958975	0.009811110347278865	0.011066472937054062	0.023073846134144996	0.004507669588238279	0.016135991722285057	0.014363327925501995	0.007043679561396545
680	0.01663519924203226	0.028619659781619945	0.013851412909651964	0.009871447208174679	0.024659797268514045	0.009654393788408256	0.02229402562908358	0.010424743860089647	0.01477624479388202	0.038359093097812186	0.010142910229142335	0.014670173777240367	0.01649140316793371	0.018542501813364927	0.031954242199690015	0.05078518540328352	0.023745585198259762	0.006248432778608038	0.6049112299568975	0.033362317896311285
681	0.0398432181553324	0.023219605302269238	0.04203997227936264	0.01479076858691318	0.0666599206220331	0.004058152504121425	0.03455393856006024	0.034817608401725625	0.037721040709625724	0.004179030014965167	0.012191320431041305	0.05167007046511065	0.010174135208430355	0.015410734455348874	0.01817046642118164	0.012576565025020177	0.023818660424365656	0.0021546364139437757	0.01827149087209855	0.5336786651470503
682	0.00936628147243459	0.16806577463880393	0.0383178661393977	0.013034301557159544	0.008384269964697473	0.0037256716775314887	0.015248878820884335	0.2944733263665455	0.0184101392682977	0.05803523377494089	0.04066817756678832	0.1007133904779939	0.01709501590158973	0.037791109715738874	0.0038325343324344843	0.044519209463036516	0.05448389379865231	0.02188036695185594	0.03078658186789216	0.021167976243324615
683	0.00390649344930833	0.022927242208942305	0.011590011810063172	0.006293473474844619	0.02792081371573398	0.004719322617168083	0.0065522725847533755	0.04269089372594688	0.23599164811036827	0.01776321248045424	0.028929633951782312	0.044345382443527356	0.005983131635156659	0.02407254834151209	0.3503752819629227	0.04983231025459417	0.01467372894233699	0.025756774262377647	0.025593832590941386	0.050081991437265626
684	0.01134765653544032	0.060945129139940685	0.07833412175076147	0.010213694043152996	0.024240070301479018	0.01339221381861493	0.048955879627293745	0.2931737359478861	0.026639664812523087	0.04621688891742511	0.0617426261445505	0.05693657434106319	0.003735441292551456	0.036245167778638065	0.005747504111188715	0.06291027440331942	0.04716053377105575	0.02666029579972766	0.014356005523445639	0.07104652193994222
685	0.016103422785681287	0.05423421610673962	0.011838634093055007	0.0390204377570894	0.17259664630657712	0.08785373925393429	0.031354631266956326	0.026428472686119368	0.03658884805785477	0.1328328623203362	0.03943828613329742	0.0377917634993858	0.014665884555885043	0.04266027699878152	0.019507771331929623	0.043015461920273196	0.028229827753568894	0.0501136218016469	0.0601290214363338	0.05559617393455424
686	0.002432118832385273	0.015215404769542279	0.0015189887612994943	0.007199573323375493	0.009868228886986569	0.004210522627084308	0.11372785496701186	0.5627429500385086	0.008078119346377874	0.0362618294043385	0.016264006712247057	0.011236075117009635	0.0028007344128153926	0.00269717537096674	0.001648652995642879	0.006180499100862492	0.07864213902486641	0.060659952237932795	0.014717588694052595	0.04389758537669365
687	0.013611053809167632	0.024933543601226467	0.020403466421490064	0.005160899371956271	0.014776206319436089	0.009187340867942161	0.018439796185820926	0.13238494112033827	0.017187993563446635	0.06724638507864861	0.21220444245075326	0.011414292697492131	0.029435412990037577	0.11232009948622032	0.0024577636208571152	0.09015097861784209	0.07362603675558312	0.11927351804618284	0.009790780045518163	0.015995048950040114
688	0.02094710192076343	0.038764642556424346	0.0009448814734495676	0.0009502594655620571	0.029606132937253477	0.042102513581923295	0.007599557508966483	0.0745688553997779	0.004198930821626721	0.30360969790442405	0.10503759247133106	0.002151416051338707	0.0013008951146777311	0.03901371819858913	0.0010680799298167364	0.009355829243129023	0.03619635495393916	0.09064820124874212	0.035950871390127315	0.15598446782813774
689	0.033246854446668	0.06779809650711695	0.024073313136731753	0.0348240983590458	0.09081925818191747	0.1154343134712272	0.012236050220820511	0.015107724846196642	0.008569571708938335	0.08153036980970602	0.03587412226041287	0.01286441191049849	0.007535360370457902	0.0041505948071107615	0.0008233441364376286	0.08827344199668404	0.14662344726676654	0.08397158533303682	0.10101601954302114	0.035228021687204965
690	0.05618353290039086	0.08016644172684011	0.006608695759421693	0.034561298714218244	0.018739920744683135	0.09636415123727717	0.002379330664964096	0.10556201685683064	0.00895888586561262	0.020386670727688752	0.035732843247085186	0.005993049957758241	0.11098415691145096	0.0020611877172530485	0.009087735211754183	0.18075198830890013	0.12057320241020104	0.049574503118687524	0.03819673879089865	0.017133649128083614
691	0.019115907832638574	0.09264734343155333	0.019263934857487446	0.025034146483004678	0.013525566403035183	0.041775769963048985	0.03376195576548215	0.04566771147145887	0.009509161213483183	0.04107851594466394	0.016379484799398394	0.01595157010011122	0.0755771125715856	0.022508699285133587	0.0011992601996001614	0.033044443934633135	0.052806782568054565	0.1741920500359541	0.1531486414617735	0.11381194167789946
692	0.05640865551277824	0.035900631009957704	0.002280987648880919	0.0062851226041377795	0.0732134906589448	0.04084119507939387	0.0738280194550242	0.0774986056442768	0.010539928618164983	0.061422064205639074	0.03824841268525874	0.00573351618831163	0.001962637705517014	0.01975262452664065	0.0010900113627803985	0.06033640995974068	0.0351982328809881	0.056817920542020464	0.11973328215799477	0.22290825155354915
693	0.06698306147778973	0.10296194241753576	0.0020001438017024664	0.0285725726139224	0.11192220948148474	0.06502479168772539	0.014606378843158355	0.07665182988892914	0.004451157845310022	0.07710605764743274	0.04331535259623954	0.003354427990419656	0.000291985523386468	0.009538444372075593	0.00017545822606379464	0.08627519022506518	0.13614521146736322	0.06189308853019974	0.07861482642016401	0.03011586894403213
694	0.11942016487628337	0.14744671661811182	0.0017313287697945092	0.001423217499613198	0.04646798078896193	0.08684092157177113	0.031986902041134614	0.05039387493795089	0.002041628668773782	0.04954370000379637	0.03845213108690779	0.0008375959931047153	0.07887630331316775	0.011692789554707334	0.006813053025376364	0.05691615993720558	0.10296185320465165	0.06993294744873865	0.06278396296767268	0.033436767692276034
695	0.05948947485382689	0.09709397517716863	0.003011348583788585	0.024830323148466272	0.05995359394214983	0.07768739931440902	0.05414971191879179	0.03751461720188342	0.009872696683855622	0.06166207843251661	0.03848264234684687	0.0037643961614849996	0.01320722183227299	0.03047543704599062	0.0019420333100049075	0.054868451662309435	0.10179636008610793	0.02556428492317595	0.17086173686229333	0.07377221651265614
696	0.020766911331732803	0.06165944324848829	0.05903848304756702	0.12837994674437642	0.09449944797717202	0.020238937669719473	0.06136851228809385	0.03831309872342812	0.013889591751967991	0.034100043847538106	0.068064823480535	0.032753782482770055	0.039634021264751976	0.029995178062488657	0.1431669287653105	0.026611244989434676	0.007786309159601117	0.019735986386928073	0.0854874785604477	0.01450983021764804
697	0.08418640293534385	0.08154960966329088	0.001744298920947502	0.0018720814136987353	0.1015063415331641	0.10533931472391916	0.0023468396097250325	0.14097876591885608	0.005400819942866685	0.13565197842357216	0.03433829412155948	0.001881986901867026	0.0003169910010083819	0.0013947219542078618	8.282328045326004e-05	0.05077706947438674	0.08992211937904959	0.1411552174152532	0.013097666232370771	0.006456657154459398
698	0.06490706779556728	0.06293872850881967	0.0011618477004967575	0.002294118391380932	0.07777874362827063	0.08827168998780768	0.004259596128026747	0.03886220339925477	0.000752298991616057	0.06633414643839153	0.017023124085059918	0.004034227877338706	0.11538113498814173	0.0018597420738064399	9.990683858241979e-05	0.11530356916448176	0.07113375492909611	0.07616531922715004	0.11124061312824222	0.08019816671846865
699	0.058026721743728006	0.027750748184896694	0.02221136893338436	0.04189642741041778	0.04193366905767037	0.024641779576680647	0.055947703325399445	0.01625019980494105	0.09351105688106329	0.04147139907452428	0.16321702036729377	0.11172223799328958	0.01751027088295949	0.08979783695659674	0.0136433448017401	0.03803640015731191	0.04318302873764516	0.03559958467511308	0.039235906336271685	0.024413295099072797
700	0.04539869824618844	0.11506894064915944	0.03982606488525206	0.0899754782299518	0.10471265476549119	0.06045983254723473	0.01895221708137533	0.08589588546781012	0.05608458399514612	0.11448727271879588	0.03319266029242932	0.010264117378023145	0.003016607875693125	0.015252410061426512	0.0015142152196650116	0.05232966968464341	0.01845773691142144	0.04292037189307824	0.04148995490070725	0.05070062719650751
701	0.015054513182601158	0.06989798152727393	0.003081932500566673	0.015252632490637161	0.07382565609684734	0.07620016312692943	0.005176686108309281	0.17362841532807902	0.004270663570496578	0.12706601183027677	0.11236980024949786	0.0023543846457350364	0.0013984506383638014	0.001593807798911721	0.0019107746755935267	0.05800443695760087	0.10668180840977794	0.1302262357374924	0.009345728598850264	0.01265991652615911
702	0.05382540229429832	0.04959065603639683	0.03337545907936715	0.03840506854757676	0.12988136308248655	0.027225475368401725	0.02372037502871804	0.04295244485640751	0.029825013163114197	0.07015180145194104	0.023374073103788306	0.0815482617058904	0.014581053581799291	0.024332627968425728	0.1061893258663709	0.0534864673331269	0.048306085517932945	0.07867891043182722	0.03555542847380996	0.03499470710832024
