# Supplementary material for: Mapping mutational effects along the evolutionary landscape of HIV envelope
Source: eLife. 2018 Mar 28;7:e34420. doi: 10.7554/eLife.34420 (PMC5910023; doi:10.7554/eLife.34420)
Supplement: Figure 4—source data 2. [file elife-34420-fig4-data2.csv]

original	new	wildtype	N-glycan
1	1	M	False
2	2	R	False
3	3	V	False
4	4	M	False
5	4a	G	False
6	4b	I	False
7	4c	Q	False
8	5	R	False
9	6	N	False
10	7	C	False
11	8	Q	False
12	9	H	False
13	10	L	False
14	11	F	False
15	12	R	False
16	17	W	False
17	18	G	False
18	19	T	False
19	20	M	False
20	21	I	False
21	22	L	False
22	23	G	False
23	24	M	False
24	25	I	False
25	26	I	False
26	27	I	False
27	28	C	False
28	29	S	False
29	30	A	False
30	31	A	False
31	32	E	False
32	33	N	False
33	34	L	False
34	35	W	False
35	36	V	False
36	37	T	False
37	38	V	False
38	39	Y	False
39	40	Y	False
40	41	G	False
41	42	V	False
42	43	P	False
43	44	V	False
44	45	W	False
45	46	K	False
46	47	D	False
47	48	A	False
48	49	E	False
49	50	T	False
50	51	T	False
51	52	L	False
52	53	F	False
53	54	C	False
54	55	A	False
55	56	S	False
56	57	D	False
57	58	A	False
58	59	K	False
59	60	A	False
60	61	Y	False
61	62	E	False
62	63	T	False
63	64	E	False
64	65	K	False
65	66	H	False
66	67	N	False
67	68	V	False
68	69	W	False
69	70	A	False
70	71	T	False
71	72	H	False
72	73	A	False
73	74	C	False
74	75	V	False
75	76	P	False
76	77	T	False
77	78	D	False
78	79	P	False
79	80	N	False
80	81	P	False
81	82	Q	False
82	83	E	False
83	84	I	False
84	85	H	False
85	86	L	False
86	87	E	False
87	88	N	True
88	89	V	False
89	90	T	False
90	91	E	False
91	92	E	False
92	93	F	False
93	94	N	False
94	95	M	False
95	96	W	False
96	97	K	False
97	98	N	False
98	99	N	False
99	100	M	False
100	101	V	False
101	102	E	False
102	103	Q	False
103	104	M	False
104	105	H	False
105	106	T	False
106	107	D	False
107	108	I	False
108	109	I	False
109	110	S	False
110	111	L	False
111	112	W	False
112	113	D	False
113	114	Q	False
114	115	S	False
115	116	L	False
116	117	K	False
117	118	P	False
118	119	C	False
119	120	V	False
120	121	K	False
121	122	L	False
122	123	T	False
123	124	P	False
124	125	L	False
125	126	C	False
126	127	V	False
127	128	T	False
128	129	L	False
129	130	Q	False
130	131	C	False
131	132	T	False
132	133	N	True
133	134	V	False
134	135	T	False
135	136	N	False
136	137	N	True
137	138	I	False
138	139	T	False
139	140	D	False
140	141	D	False
141	142	M	False
142	151	R	False
143	152	G	False
144	153	E	False
145	154	L	False
146	155	K	False
147	156	N	True
148	157	C	False
149	158	S	False
150	159	F	False
151	160	N	True
152	161	M	False
153	162	T	False
154	163	T	False
155	164	E	False
156	165	L	False
157	166	R	False
158	167	D	False
159	168	K	False
160	169	K	False
161	170	Q	False
162	171	K	False
163	172	V	False
164	173	Y	False
165	174	S	False
166	175	L	False
167	176	F	False
168	177	Y	False
169	178	R	False
170	179	L	False
171	180	D	False
172	181	V	False
173	182	V	False
174	183	Q	False
175	184	I	False
176	184a	N	False
177	184b	E	False
178	184c	N	False
179	184d	Q	False
180	184e	G	False
181	184f	N	True
182	184g	R	False
183	184h	S	False
184	185	N	True
185	186	N	False
186	187	S	False
187	188	N	False
188	189	K	False
189	190	E	False
190	191	Y	False
191	192	R	False
192	193	L	False
193	194	I	False
194	195	N	False
195	196	C	False
196	197	N	True
197	198	T	False
198	199	S	False
199	200	A	False
200	201	I	False
201	202	T	False
202	203	Q	False
203	204	A	False
204	205	C	False
205	206	P	False
206	207	K	False
207	208	V	False
208	209	S	False
209	210	F	False
210	211	E	False
211	212	P	False
212	213	I	False
213	214	P	False
214	215	I	False
215	216	H	False
216	217	Y	False
217	218	C	False
218	219	A	False
219	220	P	False
220	221	A	False
221	222	G	False
222	223	F	False
223	224	A	False
224	225	I	False
225	226	L	False
226	227	K	False
227	228	C	False
228	229	K	False
229	230	D	False
230	231	K	False
231	232	K	False
232	233	F	False
233	234	N	True
234	235	G	False
235	236	T	False
236	237	G	False
237	238	P	False
238	239	C	False
239	240	P	False
240	241	S	False
241	242	V	False
242	243	S	False
243	244	T	False
244	245	V	False
245	246	Q	False
246	247	C	False
247	248	T	False
248	249	H	False
249	250	G	False
250	251	I	False
251	252	K	False
252	253	P	False
253	254	V	False
254	255	V	False
255	256	S	False
256	257	T	False
257	258	Q	False
258	259	L	False
259	260	L	False
260	261	L	False
261	262	N	True
262	263	G	False
263	264	S	False
264	265	L	False
265	266	A	False
266	267	E	False
267	268	E	False
268	269	E	False
269	270	V	False
270	271	M	False
271	272	I	False
272	273	R	False
273	274	S	False
274	275	E	False
275	276	N	True
276	277	I	False
277	278	T	False
278	279	N	False
279	280	N	False
280	281	A	False
281	282	K	False
282	283	N	False
283	284	I	False
284	285	L	False
285	286	V	False
286	287	Q	False
287	288	F	False
288	289	N	False
289	290	T	False
290	291	P	False
291	292	V	False
292	293	Q	False
293	294	I	False
294	295	N	True
295	296	C	False
296	297	T	False
297	298	R	False
298	299	P	False
299	300	N	False
300	301	N	True
301	302	N	False
302	303	T	False
303	304	R	False
304	305	K	False
305	306	S	False
306	307	I	False
307	308	R	False
308	309	I	False
309	312	G	False
310	313	P	False
311	314	G	False
312	315	Q	False
313	316	A	False
314	317	F	False
315	317a	Y	False
316	318	A	False
317	319	T	False
318	320	G	False
319	321	D	False
320	322	I	False
321	323	I	False
322	324	G	False
323	325	D	False
324	326	I	False
325	327	R	False
326	328	Q	False
327	329	A	False
328	330	H	False
329	331	C	False
330	332	N	True
331	333	V	False
332	334	S	False
333	335	K	False
334	336	A	False
335	337	T	False
336	338	W	False
337	339	N	True
338	340	E	False
339	341	T	False
340	342	L	False
341	343	G	False
342	344	K	False
343	345	V	False
344	346	V	False
345	347	K	False
346	348	Q	False
347	349	L	False
348	350	R	False
349	351	K	False
350	352	H	False
351	353	F	False
352	354	G	False
353	355	N	True
354	356	N	False
355	357	T	False
356	358	I	False
357	359	I	False
358	360	R	False
359	361	F	False
360	362	A	False
361	363	N	True
362	364	S	False
363	365	S	False
364	366	G	False
365	367	G	False
366	368	D	False
367	369	L	False
368	370	E	False
369	371	V	False
370	372	T	False
371	373	T	False
372	374	H	False
373	375	S	False
374	376	F	False
375	377	N	False
376	378	C	False
377	379	G	False
378	380	G	False
379	381	E	False
380	382	F	False
381	383	F	False
382	384	Y	False
383	385	C	False
384	386	N	True
385	387	T	False
386	388	S	False
387	389	G	False
388	390	L	False
389	391	F	False
390	392	N	True
391	393	S	False
392	394	T	False
393	395	W	False
394	396	I	False
395	397	S	False
396	398	N	False
397	399	T	False
398	401	S	False
399	402	V	False
400	403	Q	False
401	404	G	False
402	405	S	False
403	406	N	True
404	407	S	False
405	408	T	False
406	409	G	False
407	410	S	False
408	411	N	True
409	412	D	False
410	413	S	False
411	414	I	False
412	415	T	False
413	416	L	False
414	417	P	False
415	418	C	False
416	419	R	False
417	420	I	False
418	421	K	False
419	422	Q	False
420	423	I	False
421	424	I	False
422	425	N	False
423	426	M	False
424	427	W	False
425	428	Q	False
426	429	R	False
427	430	I	False
428	431	G	False
429	432	Q	False
430	433	A	False
431	434	M	False
432	435	Y	False
433	436	A	False
434	437	P	False
435	438	P	False
436	439	I	False
437	440	Q	False
438	441	G	False
439	442	V	False
440	443	I	False
441	444	R	False
442	445	C	False
443	446	V	False
444	447	S	False
445	448	N	True
446	449	I	False
447	450	T	False
448	451	G	False
449	452	L	False
450	453	I	False
451	454	L	False
452	455	T	False
453	456	R	False
454	457	D	False
455	458	G	False
456	459	G	False
457	460	S	False
458	461	T	False
459	462	N	True
460	463	S	False
461	464	T	False
462	465	T	False
463	466	E	False
464	467	T	False
465	468	F	False
466	469	R	False
467	470	P	False
468	471	G	False
469	472	G	False
470	473	G	False
471	474	D	False
472	475	M	False
473	476	R	False
474	477	D	False
475	478	N	False
476	479	W	False
477	480	R	False
478	481	S	False
479	482	E	False
480	483	L	False
481	484	Y	False
482	485	K	False
483	486	Y	False
484	487	K	False
485	488	V	False
486	489	V	False
487	490	K	False
488	491	I	False
489	492	E	False
490	493	P	False
491	494	L	False
492	495	G	False
493	496	V	False
494	497	A	False
495	498	P	False
496	499	T	False
497	500	R	False
498	501	A	False
499	502	K	False
500	503	R	False
501	504	R	False
502	505	V	False
503	506	V	False
504	507	G	False
505	508	R	False
506	509	E	False
507	510	K	False
508	511	R	False
509	512	A	False
510	513	V	False
511	514	G	False
512	515	I	False
513	516	G	False
514	517	A	False
515	518	V	False
516	519	F	False
517	520	L	False
518	521	G	False
519	522	F	False
520	523	L	False
521	524	G	False
522	525	A	False
523	526	A	False
524	527	G	False
525	528	S	False
526	529	T	False
527	530	M	False
528	531	G	False
529	532	A	False
530	533	A	False
531	534	S	False
532	535	M	False
533	536	T	False
534	537	L	False
535	538	T	False
536	539	V	False
537	540	Q	False
538	541	A	False
539	542	R	False
540	543	N	False
541	544	L	False
542	545	L	False
543	546	S	False
544	547	G	False
545	548	I	False
546	549	V	False
547	550	Q	False
548	551	Q	False
549	552	Q	False
550	553	S	False
551	554	N	False
552	555	L	False
553	556	L	False
554	557	R	False
555	558	A	False
556	559	I	False
557	560	E	False
558	561	A	False
559	562	Q	False
560	563	Q	False
561	564	H	False
562	565	L	False
563	566	L	False
564	567	K	False
565	568	L	False
566	569	T	False
567	570	V	False
568	571	W	False
569	572	G	False
570	573	I	False
571	574	K	False
572	575	Q	False
573	576	L	False
574	577	Q	False
575	578	A	False
576	579	R	False
577	580	V	False
578	581	L	False
579	582	A	False
580	583	V	False
581	584	E	False
582	585	R	False
583	586	Y	False
584	587	L	False
585	588	R	False
586	589	D	False
587	590	Q	False
588	591	Q	False
589	592	L	False
590	593	L	False
591	594	G	False
592	595	I	False
593	596	W	False
594	597	G	False
595	598	C	False
596	599	S	False
597	600	G	False
598	601	K	False
599	602	L	False
600	603	I	False
601	604	C	False
602	605	T	False
603	606	T	False
604	607	N	False
605	608	V	False
606	609	P	False
607	610	W	False
608	611	N	True
609	612	S	False
610	613	S	False
611	614	W	False
612	615	S	False
613	616	N	False
614	617	R	False
615	618	N	True
616	619	L	False
617	620	S	False
618	621	E	False
619	622	I	False
620	623	W	False
621	624	D	False
622	625	N	True
623	626	M	False
624	627	T	False
625	628	W	False
626	629	L	False
627	630	Q	False
628	631	W	False
629	632	D	False
630	633	K	False
631	634	E	False
632	635	I	False
633	636	S	False
634	637	N	True
635	638	Y	False
636	639	T	False
637	640	Q	False
638	641	I	False
639	642	I	False
640	643	Y	False
641	644	G	False
642	645	L	False
643	646	L	False
644	647	E	False
645	648	E	False
646	649	S	False
647	650	Q	False
648	651	N	False
649	652	Q	False
650	653	Q	False
651	654	E	False
652	655	K	False
653	656	N	False
654	657	E	False
655	658	Q	False
656	659	D	False
657	660	L	False
658	661	L	False
659	662	A	False
660	663	L	False
661	664	D	False
662	665	K	False
663	666	W	False
664	667	A	False
665	668	S	False
666	669	L	False
667	670	W	False
668	671	N	False
669	672	W	False
670	673	F	False
671	674	D	False
672	675	I	False
673	676	S	False
674	677	N	False
675	678	W	False
676	679	L	False
677	680	W	False
678	681	Y	False
679	682	I	False
680	683	K	False
681	684	I	False
682	685	F	False
683	686	I	False
684	687	M	False
685	688	I	False
686	689	V	False
687	690	G	False
688	691	G	False
689	692	L	False
690	693	I	False
691	694	G	False
692	695	L	False
693	696	R	False
694	697	I	False
695	698	V	False
696	699	F	False
697	700	A	False
698	701	V	False
699	702	L	False
700	703	S	False
701	704	V	False
702	705	I	False
703	706	H	False
704	707	R	False
705	708	V	False
706	709	R	False
707	710	Q	False
708	711	G	False
709	712	Y	False
710	713	S	False
711	714	P	False
712	715	L	False
713	716	S	False
714	717	F	False
715	718	Q	False
716	719	T	False
717	720	H	False
718	721	T	False
719	722	P	False
720	723	N	False
721	724	P	False
722	725	R	False
723	726	G	False
724	727	L	False
725	728	D	False
726	729	R	False
727	730	P	False
728	731	E	False
729	732	R	False
730	733	I	False
731	734	E	False
732	735	E	False
733	736	E	False
734	737	D	False
735	738	G	False
736	739	E	False
737	740	Q	False
738	741	D	False
739	742	R	False
740	743	G	False
741	744	R	False
742	745	S	False
743	746	T	False
744	747	R	False
745	748	L	False
746	749	V	False
747	750	S	False
748	751	G	False
749	752	F	False
750	753	L	False
751	754	A	False
752	755	L	False
753	756	A	False
754	757	W	False
755	758	D	False
756	759	D	False
757	760	L	False
758	761	R	False
759	762	S	False
760	763	L	False
761	764	C	False
762	765	L	False
763	766	F	False
764	767	C	False
765	768	Y	False
766	769	H	False
767	770	R	False
768	771	L	False
769	772	R	False
770	773	D	False
771	774	F	False
772	775	I	False
773	776	L	False
774	777	I	False
775	778	A	False
776	779	A	False
777	780	R	False
778	781	I	False
779	782	V	False
780	783	E	False
781	784	L	False
782	785	L	False
783	786	G	False
784	786a	H	False
785	786b	S	False
786	786c	S	False
787	786d	L	False
788	786e	K	False
789	786f	G	False
790	786g	L	False
791	787	R	False
792	788	L	False
793	789	G	False
794	790	W	False
795	791	E	False
796	792	G	False
797	793	L	False
798	794	K	False
799	795	Y	False
800	796	L	False
801	797	W	False
802	798	N	False
803	799	L	False
804	800	L	False
805	801	A	False
806	802	Y	False
807	803	W	False
808	804	G	False
809	805	R	False
810	806	E	False
811	807	L	False
812	808	K	False
813	809	I	False
814	810	S	False
815	811	A	False
816	812	I	False
817	813	N	False
818	814	L	False
819	815	F	False
820	816	D	False
821	817	T	False
822	818	I	False
823	819	A	False
824	820	I	False
825	821	A	False
826	822	V	False
827	823	A	False
828	824	E	False
829	825	W	False
830	826	T	False
831	827	D	False
832	828	R	False
833	829	V	False
834	830	I	False
835	831	E	False
836	832	I	False
837	833	G	False
838	834	Q	False
839	835	R	False
840	836	L	False
841	837	C	False
842	838	R	False
843	839	A	False
844	840	F	False
845	841	L	False
846	842	H	False
847	843	I	False
848	844	P	False
849	845	R	False
850	846	R	False
851	847	I	False
852	848	R	False
853	849	Q	False
854	850	G	False
855	851	L	False
856	852	E	False
857	853	R	False
858	854	A	False
859	855	L	False
860	856	L	False
