# Supplementary material for: Mapping mutational effects along the evolutionary landscape of HIV envelope
Source: eLife. 2018 Mar 28;7:e34420. doi: 10.7554/eLife.34420 (PMC5910023; doi:10.7554/eLife.34420)
Supplement: Figure 5—source data 1. [file elife-34420-fig5-data1.csv]

site	A	C	D	E	F	G	H	I	K	L	M	N	P	Q	R	S	T	V	W	Y
31	0.1609984112424623	0.044197759429019205	0.05126507345331674	0.047925399988916824	0.04623099776691168	0.0434677629287875	0.04563481602232813	0.05635432667413978	0.04891839773271338	0.04617247620498701	0.046523589254650576	0.05040267377061631	0.05362966209154544	0.04147732629167699	0.03992540707298629	0.042769772726070826	0.00956510780748491	0.03157896406245307	0.053611824047842115	0.03935025143109089
32	0.06156431756432025	0.07879308566530287	0.10823772841759183	0.1347119826701605	0.0014631355616621792	0.22978363694552958	0.016356115251887172	0.00960594450516149	0.010369348543744179	0.005624553244245526	0.027138315202795565	0.005098074648175734	0.02110707294701852	0.06668752644884021	0.008216653671692034	0.17956009487837388	0.0029644618251271943	0.006753510139824036	0.018453800354861792	0.007510641513685281
33	0.05548553708677013	0.07500277887319519	0.1753825354729846	0.03704231813575867	0.005834883481320858	0.03130188273060187	0.02147294294033606	0.002799252703237967	0.08355963807702871	0.003049457775443065	0.02277703353102472	0.14729762627741724	0.0023108060642261746	0.12703786379771007	0.05314455995622003	0.06991343311676115	0.05892802560235768	0.00415567995454811	0.014564511801046773	0.008939232622010868
34	0.01787944628804411	0.004358597643881185	0.032235573255383926	0.07067722572119492	0.05603254070240215	0.0231898606825495	0.002395821682018525	0.04845804766826154	0.00873690170614093	0.1737983467094123	0.02710649541898114	0.020739811972309112	0.011563932719920036	0.035264731122838934	0.09327304763591171	0.014446972249612252	0.23366689906815818	0.009658568778019204	0.03369709042912701	0.08282008854583352
35	0.0003878534280705232	0.006744070076347432	0.004724255154544035	0.0032132169536488813	0.04450205457467596	0.004608475749652756	0.004863298072542923	0.00767183359862889	0.0028421323098048387	0.001677503036670005	0.011240848879486757	0.0071848745995105046	0.006952228715843895	0.006935123024928878	0.018419667782549658	0.0014983459150856864	0.016540249027493563	0.007896697022586309	0.5364404122868255	0.30565685979110296
36	0.013831830391546241	0.010755223571011966	0.006335340379012123	0.003405787879190776	0.006330506674173395	0.008361541209222653	0.006593223028538537	0.011718642668401263	0.008253088830884846	0.00413491467502107	0.005888207693271517	0.011455194134803259	0.009309035685522413	0.002862962928728784	0.0028529125971368577	0.011439793460725784	0.23474464900085887	0.6320734912712337	0.006346638927505017	0.0033070149932109003
37	0.006768731480430116	0.016952958532304024	0.005092947842834789	0.004414873312767887	0.00946609356731228	0.0279615003497285	0.005672374018059688	0.021481987945056596	0.018187747381152267	0.012060995231541532	0.0066290586107691585	0.021611146958699496	0.014743097748384294	0.002210963499690234	0.01616270757189338	0.053030742384520956	0.7178639959687255	0.006741107646307271	0.023308566996754477	0.009638402953067535
38	0.011119077265897238	0.012304795128532978	0.0028802457733390495	0.002410888766412699	0.01253044291242498	0.004850888466796321	0.012861208839127839	0.0674577251374593	0.011565368704664793	0.004750809313224078	0.007372211198219767	0.03435656478957009	0.008981932262298035	0.06984921558708188	0.01153442840704219	0.014588884620844865	0.002930527089377157	0.6910479787301329	0.012902332558261754	0.0037044744492919293
39	0.004207777800933007	0.005927042357006209	0.009846791857170328	0.004664031055936448	0.1615935672514091	0.01158263746225238	0.005251048871154487	0.002672153785883259	0.011108368728928081	0.003146678162189905	0.015342836855910343	0.0037863018557012826	0.03409543585515492	0.011300074962327855	0.003444694147287335	0.009945445955165342	0.006613779502786783	0.0026546888361183283	0.032130199061053154	0.6606864456356314
40	0.009539304765584549	0.01008689611382639	0.023944170795962397	0.014305305985467368	0.028053815302063034	0.0030638794327225473	0.0037579820721944848	0.0010236635313970856	0.0026387536824886613	0.0030367108295814692	0.014985989693631676	0.009178014771667038	0.005676970349581629	0.004101630838085752	0.0022336147013101567	0.002392356600597333	0.04067643918185343	0.030374700095546818	0.012508272318600423	0.7784215289378377
41	0.009547159102176649	0.011822592913556005	0.00406271204722768	0.012318901318896618	0.010022731681734303	0.8214646589343104	0.032579244619719804	0.0025701731213955835	0.004343415059755899	0.004453540571171461	0.012916005246773611	0.007890539065003577	0.0032037829256487014	0.004748156092263061	0.006900592128771958	0.014003028225282212	0.007448148562323471	0.005140789654542162	0.014532331294647177	0.010031497434799697
42	0.10603531058940656	0.029725559127108815	0.013304938116937495	0.06233371678801976	0.0107553736095225	0.0034549389417522576	0.006065894540619612	0.08016314587168996	0.002293927278703789	0.0034099505817587403	0.012118419303497803	0.015481921792735947	0.0054170292701063456	0.0060112364199635514	0.0049819623347198356	0.003775985004829061	0.010223580694819235	0.6070057846655502	0.012641522040248012	0.004799803028010404
43	0.0022368939415109913	0.018418802097044894	0.020152901152689553	0.002228114232180764	0.02613935742804732	0.03403064492287833	0.006295661243088567	0.019304743046120315	0.004580128837411752	0.002175085852857999	0.009477454064132855	0.0011200500457135545	0.779386386299028	0.022919024719361393	0.003675147250994067	0.017834057603418947	0.005660562139203684	0.008198282726271103	0.009838834256640934	0.006327868141405027
44	0.02805274617819637	0.05983545648251217	0.003589426069016656	0.004433298042554299	0.002615656779747216	0.0008722874772149784	0.0005263186248530201	0.07260833728838405	0.2640079824121927	0.005253806935992153	0.00854493736517192	0.011606478710018305	0.003622770438541261	0.03087432373096727	0.00869050952737776	0.053137947828913755	0.0037085134151686504	0.42987072005496313	0.004961546823126593	0.0031869358150877396
45	0.021198283920557618	0.0050464984760570895	0.006377428300172288	0.00467087994179106	0.21655678871426695	0.002712735942421041	0.0020402198228755193	0.0208642412079148	0.010019614427378701	0.003153395366898121	0.005412410024081349	0.003925026908221224	0.006667979217062988	0.05836460590566488	0.003430581643901151	0.009405620643554831	0.0036955243371089744	0.005424051000705064	0.4291133303487412	0.18192078385062507
46	0.10621428508871741	0.13436497128115074	0.006994641962917915	0.025856541812056853	0.02154719929385264	0.013569375224889942	0.1734114570360173	0.025738184840851674	0.09514166020266726	0.034692413580071496	0.0192018813227197	0.04780119057734442	0.014504744612675712	0.057286298895983204	0.017158626760659573	0.0335467334267673	0.03081219369167109	0.03631481828801799	0.0029002992512032165	0.10294248284976458
47	0.0684755594346492	0.0028884753717390264	0.24392295123444185	0.1912013851710008	0.017788377896784967	0.005471555523588905	0.04561537621723583	0.006206487281660555	0.001956292147753138	0.0016756984362444902	0.005823068041907954	0.006386305964217701	0.2635066055637039	0.01066499491741461	0.006388450683278074	0.05163952210521558	0.025213079403219887	0.018078272038436982	0.01162680843558933	0.015470734131917319
48	0.15699138389983408	0.06247154860756047	0.06763281587067355	0.027321970566162448	0.02644089371066368	0.1569552663516275	0.03516120390394783	0.027554819966042043	0.0017911860952100655	0.0012772321909610624	0.018444741020336754	0.0040857224225174845	0.0017341674213633244	0.009286513505434742	0.0017342459303425987	0.06089909030243641	0.1780604157627019	0.020465600950640154	0.134398092546868	0.007293088974675897
49	0.04505810535338206	0.020402430337487797	0.14555357368898933	0.06219162486183239	0.03890314106167361	0.010449434163036403	0.04092963441026668	0.02655352474662953	0.02023144109803356	0.01588541134902681	0.13710233544686387	0.010990507828588559	0.002860267915740418	0.09354578855186808	0.022743502019793065	0.06255026544899388	0.07811425089275734	0.10912339488703722	0.0386354780872826	0.018175887850716964
50	0.08343301014089997	0.09967370527483978	0.008085852894897104	0.027265359745627462	0.016038690218704233	0.03117012745201961	0.003727987142717712	0.02501304207801897	0.00919851386524747	0.015401855861682285	0.01693511712075994	0.007774112419025595	0.10242527243750645	0.004241138100607332	0.004648007735664046	0.10731254302679877	0.27861575726130566	0.14025043785690908	0.0070172402578796336	0.011772229108888909
51	0.018534514369421412	0.03804782028892154	0.06178553715788632	0.045951283660865885	0.00706082449424368	0.02863820455324142	0.026426227789102353	0.13671544459875293	0.005757063659723067	0.030053920021844437	0.023346847049045716	0.004201834187893297	0.03947905396203245	0.03879119692540554	0.0018748447312681611	0.022518069993609238	0.08320452554504415	0.3219879282964394	0.05492722224382148	0.010697636471437497
52	0.005913263159565069	0.07663790331972781	0.03713484785278458	0.014727278654843155	0.015882079997063567	0.03430740729480054	0.017460300767621968	0.042266232983234814	0.004556441928067754	0.6161721800969098	0.027640707138213854	0.01609256156478445	0.005781068249902758	0.013525464369097769	0.0066227659271646975	0.005030194570118906	0.004474919515599601	0.03023511406998727	0.010438938988452454	0.015100329552059278
53	0.004669138314404873	0.033935241255221266	0.002339988389006892	0.01771569044242263	0.3979028906026921	0.009700188968998737	0.031866965464500595	0.02589229212233758	0.018928691261408274	0.035815345053598055	0.06538289127202027	0.020506692473173566	0.008003985840974963	0.00947821579794137	0.013076944360912404	0.04981280143334661	0.036460552697828545	0.045478163626604874	0.06631610548867245	0.10671721513393387
54	0.01082096216603306	0.8093117063925797	0.009789172481102833	0.026085887754869308	0.04378112529445486	0.0024916321474321226	0.0064429510529364475	0.020386610624565198	0.008546355312390997	0.0036534315066743825	0.0033663595716397162	0.011182228723844697	0.002231071476771754	0.005566455427827604	0.006724020518657786	0.005362687370516432	0.004242855664668337	0.0027767722437492316	0.012612265124405362	0.0046254491448802495
55	0.5654582160841938	0.013459492922100323	0.014420191539688964	0.014396136151389571	0.00601376781016568	0.08585092777267625	0.013750003921957868	0.00879061642949235	0.007692044221573301	0.008475241808426763	0.07723430027286417	0.0033114759839675875	0.005090469449672426	0.01235207498951657	0.01892675245940932	0.049405070620251075	0.04705373497824068	0.02076235707757955	0.02439742527145943	0.003159700235374385
56	0.17351674724710167	0.016344987190725184	0.0031573010950755	0.012908171238514067	0.004136041169361459	0.00435623813647554	0.06280007292390442	0.03750351814831954	0.0050608648989963045	0.020954898798982696	0.02114701585785708	0.05208922575627752	0.006639004482232148	0.01787963294849082	0.03255519770090063	0.12179289649092657	0.0763653828715787	0.2511265379388126	0.01899103601398121	0.06067522909148631
57	0.05364554182997061	0.052287463590832924	0.12782185345230923	0.04574951937034382	0.04209666341666283	0.03232657305512579	0.04802687034660338	0.031588875512109295	0.04044186950021728	0.04947150136103868	0.046137971565541586	0.08651617375560233	0.0543655650832645	0.053885146602306845	0.041821406823967705	0.05797863695330837	0.036255862739671706	0.0479544115227922	0.04140900946633183	0.010219084051999129
58	0.026043929198807343	0.049826544241533696	0.04426000931113441	0.049040785178909356	0.044726258959276295	0.07475075593944863	0.04998776711821173	0.04788135221184855	0.05449766382062584	0.06543244096684395	0.063217394835852	0.05346865484702073	0.024894840671650282	0.06397988765183714	0.06795345707144017	0.05538972399649061	0.02465104172823878	0.05619844194583944	0.035568703635120304	0.048230346669870874
59	0.04913609021274311	0.04246011465060687	0.06843222751217386	0.04059369980796374	0.04570382589888494	0.04130309571465171	0.05839605639125274	0.030163184487171785	0.14318465973252945	0.011178810830215553	0.04804097065328327	0.054037284842146024	0.04316338419821174	0.04940254300328898	0.020425280723755865	0.03983696888754834	0.07062881301549997	0.043279732548569476	0.05643471065419286	0.04419854623530964
60	0.052151525692647145	0.04242917160187199	0.05403701436045651	0.042101217002570766	0.07978495132960822	0.024757033552895543	0.08063570185390095	0.05264662403758538	0.06089297776906702	0.07155876182503389	0.050277857299614766	0.0510522178960712	0.04226807899642924	0.039401832143130894	0.051116728178048104	0.041396042996279775	0.029345114923625484	0.024669947309010395	0.04595797613384963	0.063519225098303
61	0.015095147809221623	0.008911975542590154	0.043985306731015236	0.026950237772500513	0.019696833136820257	0.18367740344146782	0.0844677212382223	0.13718812223238136	0.02518390580175024	0.17449848014945246	0.01845216022960142	0.02563089085823291	0.03223502448247936	0.0331354751914576	0.03403419107266498	0.0032510340345876195	0.03389272371924424	0.03584851985907945	0.03827999809284992	0.025584848604380404
62	0.04738650286741418	0.042018428257117435	0.024681372808862175	0.04555394118227395	0.036347891226355095	0.08150843538913485	0.0739281906665153	0.0099506542484237	0.15335003320165716	0.024281575316696453	0.025357737900330683	0.03362063284538661	0.1486340892009894	0.07024439661737882	0.01126447994488865	0.0234089281163705	0.008810325658184402	0.009473308690987043	0.12510925673823992	0.005069819122793788
63	0.044216932376912405	0.02814387412019489	0.003943251461621832	0.026358927433822923	0.05799917861120162	0.023878339155747053	0.03252612316274011	0.023832001483817644	0.15739131835585962	0.07961434401349755	0.029310244223774606	0.04519646009636639	0.11507912140029171	0.07695559746968111	0.05734949246950124	0.06172027372265949	0.019906714385926377	0.05020738209141631	0.03166888801365329	0.034701535951313874
64	0.0851855422130698	0.03611431400221641	0.05144491137420347	0.023494718957344195	0.023734518321888914	0.06122874845437956	0.06846304945780776	0.003587916463106933	0.009418782569341503	0.006934382805961422	0.04884096249249567	0.05950245994426885	0.02126302687458328	0.03861135088549294	0.024666248756072272	0.13388752849013352	0.12930211380405915	0.020723779862083357	0.039830268160534914	0.11376537611095602
65	0.04073935500607023	0.05706130922644169	0.008567340352887996	0.04163158999314446	0.08429892251890703	0.011553671995028903	0.07932702235631506	0.004950439512204981	0.21804819021987643	0.00912500660034773	0.05082710668374963	0.09862088278353442	0.005592780078036506	0.07400131836450817	0.04993969670538438	0.027899956924664095	0.0575726755519294	0.012357034874647293	0.03377782083356524	0.03410787941875645
66	0.2300111268498688	0.02484880137843465	0.0384121432841271	0.031202140168675983	0.030917979721630375	0.13647516245010102	0.01422058706875086	0.06794487669010621	0.02452580363567909	0.020998209850792933	0.06123121948136079	0.025810545614774357	0.025963295561214104	0.06382109509083815	0.010578079326395508	0.06389084511787278	0.056659552469181994	0.02706848178986731	0.017140604550720716	0.0282794498996075
67	0.010089371979207083	0.04211959380808201	0.042606284337359766	0.022783474489674816	0.033811709110661406	0.018874254317333885	0.01523355630209421	0.018823875741270223	0.004875946923793256	0.002556731936172038	0.015394943014502196	0.21923845910613837	0.10277250379159669	0.07308853540162642	0.013433237800153729	0.14719552734695746	0.142442836672156	0.02873889555451336	0.026569761633444006	0.01935050073326311
68	0.0059928475833647	0.004846536132872589	0.015683944288514922	0.010845859253435591	0.025157611160933718	0.041020594131199246	0.031612103860894115	0.5384373020197064	0.006539513932812403	0.06212921718881152	0.11597968282133769	0.012523197548229899	0.0010255654000427877	0.010935408074525444	0.004988617037351188	0.003767190093420326	0.011166374165000678	0.06041516817256841	0.022847914212344705	0.014085352922633501
69	0.005107278601275934	0.012420279698564681	0.006552439461529173	0.003408882743821503	0.11335602608241901	0.002650004893885687	0.09903954633716888	0.00928808765213756	0.011018384500723946	0.1488996555850044	0.10970664501252754	0.023323742698802837	0.005168233711739585	0.005614157765735896	0.013110812985592102	0.0004866036975216076	0.0031900929025505975	0.005249925252483298	0.2113413993386592	0.21106780107785666
70	0.055383474921476966	0.018270747727778106	0.019974010199661312	0.03187905133809238	0.0992357432839027	0.07924338520797294	0.0495941498773633	0.10220484617098	0.018280469219669377	0.010584922284655704	0.028654994934985124	0.050317281336384745	0.0011102921460358988	0.16386001574885745	0.014464021011611001	0.08631981242418714	0.033581342624114593	0.08180806177086469	0.048651610814568376	0.006581766956838165
71	0.02867949865146653	0.03021162470241548	0.005882321456201528	0.047156838276332554	0.07137433312307556	0.06019447491861742	0.009453358803645692	0.030923675551380307	0.00866624655034046	0.013788177751409976	0.03147670268806025	0.02376939031905984	0.04497777191810604	0.03764463617318051	0.018756278788551576	0.15908458754996857	0.3228704173349741	0.018410768447802723	0.026083643380013205	0.01059525361539765
72	0.014024611641135989	0.028818098292916088	0.027033922104722687	0.05937696493696936	0.012385742521969932	0.03065684702260082	0.2644360505101032	0.009413931343384963	0.021407964457596636	0.019897973690021106	0.05768599595020061	0.03444305164024981	0.08750972769494832	0.024108314442383354	0.05377246574346	0.0563677750986049	0.10742200800783297	0.007591444403267066	0.07505036409338091	0.008596746404251242
73	0.04300079431276896	0.024868864739277734	0.0356479245575287	0.011784719356229162	0.16059314501121064	0.07729510485871617	0.005904696779789645	0.05925659213044064	0.015296805247470286	0.17659678009777732	0.055956255177087626	0.06890564588523689	0.001408490711146108	0.1356533082070756	0.001966965911181896	0.061608332727138726	0.010775468957522738	0.008497799723345738	0.0278450310059948	0.01713727460306077
74	0.017687997979533077	0.6822946828816905	0.005217685234326324	0.03120262368541956	0.011652148062032821	0.006404521224098416	0.004665307145640096	0.015580413672000228	0.05088197899678088	0.005485726960815024	0.01381452539121704	0.04064359609848995	0.00962643994369326	0.009746607946963554	0.0045093393059078175	0.01850709173169779	0.0020206687444164336	0.015048769838936299	0.034781268019422364	0.020228607136918462
75	0.06209318704004478	0.02997004082180771	0.008705254540271058	0.010662804231673569	0.038473768694530446	0.002346066587532956	0.0020224037695558746	0.16586970669331888	0.007770043890352656	0.08218189163174164	0.05050224399997234	0.044450201557609925	0.045404018527652	0.020885338622651413	0.00094071437169045	0.03441463352940148	0.10880534732805933	0.26979256796592205	0.009103727543592547	0.005606038652618921
76	0.14523716218774999	0.0035292661833669844	0.03711570317085453	0.011578079347051417	0.01679598472265394	0.16531989315309142	0.030284504487812794	0.005765488764729797	0.028431858603337117	0.030080661289503544	0.021640950366799343	0.037655710230202685	0.3273296440223252	0.03677448156508548	0.0028592953883613856	0.03579604355018524	0.02162762973987443	0.0038117744601775115	0.016394960083871007	0.02197090868296614
77	0.054299004880210874	0.05250064231847532	0.002175762772004044	0.013476313777305163	0.024867823344158792	0.07132174112514844	0.06048949878160737	0.115462547627347	0.007751392595632025	0.0763681906675673	0.10574790990116649	0.015961697269768895	0.0007225929253738532	0.07386319797076397	0.005522125416523105	0.02918843747376111	0.034390249978482765	0.09696935930352918	0.09662106342829901	0.062300448442875196
78	0.045547053297181755	0.14972089820589574	0.0801624570962814	0.022731228696501966	0.025455218328135857	0.033932766154300895	0.023526966600124693	0.07923773054297387	0.062099393274744466	0.12236607946884641	0.03172190478287376	0.03602006321828185	0.023667938100335573	0.03700184146258646	0.07996189203784798	0.022950856081494206	0.006459241162882871	0.03866825622493567	0.02418955265912298	0.05457866260465167
79	0.07003685148050048	0.011994068864326857	0.013564122258105937	0.017621715437190263	0.12092691635212302	0.026201199690678564	0.033423361774189655	0.040050257310932556	0.02038119216945416	0.04106354583596455	0.03843424420237388	0.03488258322283168	0.0971398332677396	0.18431755630402483	0.015143326684224362	0.03707111715367507	0.0697525055952109	0.0687346911809045	0.042115065522981464	0.01714584569256769
80	0.10459521426747574	0.02491155057351806	0.05869460521441555	0.13338008704129808	0.04874596820753663	0.077865689598382	0.053029497057817475	0.016107539385364626	0.014231664172238834	0.04286647533454479	0.09944453583972208	0.03969309356970126	0.0005061049992250617	0.037234827980653376	0.028931868486706685	0.0388744941079362	0.0030325984996401405	0.015456578383874237	0.12984652878871583	0.032551078491233475
81	0.043453209955752505	0.009604016488397026	0.12649060329623646	0.16089017769996447	0.0379629949220875	0.034770595423199484	0.002301101457072257	0.03208836907193837	0.020923042799934417	0.07819356322151898	0.021188595813697267	0.06863475774365713	0.03444473423142489	0.056058505596562634	0.00896479159034453	0.03895943595276088	0.08131556053239945	0.10052059796518345	0.02350548255939712	0.0197298636784709
82	0.03398412525116558	0.011464597104965467	0.11898121229523279	0.03183416865703668	0.290202384097941	0.020320002891230166	0.018305366569768066	0.08663312368874573	0.0011692877453173731	0.07902655989267537	0.04003412808073368	0.03724387275034417	0.01225068446765365	0.041961337855410244	0.0323450769453611	0.025452710814896626	0.021625688897925526	0.04612241844580046	0.035216988569452747	0.01582626497834349
83	0.11533607914482692	0.012057311869588794	0.1020599262431436	0.5294358250458694	0.012917277796663346	0.012110044569519857	0.001096619584852098	0.0048965770385735385	0.001666054281453339	0.007689917071351361	0.00790200114173195	0.013315403262043285	0.011085136308275732	0.06511915828610786	0.0037456710628310692	0.047227108844167004	0.006721515650922184	0.03134595735845417	0.005153221208856527	0.009119194230767957
84	0.03600885672972808	0.05301768780349102	0.03900460763601435	0.03376387851719536	0.018837743887942713	0.029804402856466933	0.08978396301980897	0.08383681240089032	0.0127084728855682	0.023980212517814008	0.07094053261379758	0.003565464031522066	0.004305008616387799	0.07605668889945737	0.04093471100757488	0.05106839085496182	0.06968588123328523	0.10993410820549324	0.11326639598037526	0.039496180302224786
85	0.03584325351214425	0.11455527637205601	0.0027814091351689666	0.021996305602955492	0.043291706335016576	0.01630524814270667	0.11303513477902973	0.09916822114893495	0.0033694605441861756	0.03765227588939245	0.02373608402452025	0.04705770510362093	0.04595039535279611	0.05950548640318777	0.07933903923399827	0.06373752481818025	0.022860900331858298	0.07512481071380625	0.023448543893169322	0.07124121866327138
86	0.0110046891450314	0.11805517876564132	0.030933862514565577	0.004409189525431814	0.01199108772995541	0.006654296286629266	0.014263198248464778	0.20020778823900234	0.005053412861322271	0.31217250828434634	0.10301913444263444	0.011476691556910513	0.006915399171175879	0.05277067950816859	0.0032720987697190717	0.011241028379542368	0.009735642915334448	0.0647774018046259	0.017985076233342525	0.004061635618155516
87	0.08245941202502881	0.01537397023222369	0.011411984328615869	0.05093174850471682	0.06590312577852821	0.006717863678159879	0.029245834196599603	0.007438880401651442	0.029647510440696353	0.08934792490635485	0.048507710268964534	0.015567450183736035	0.045423063811133174	0.022002795386738275	0.04472730630683472	0.34060153240040275	0.021651674947094697	0.031883511907314095	0.012274591365127653	0.028882108930078417
88	0.1593085074481049	0.021811510789077622	0.024932044340519828	0.0542282942421352	0.03205165493112197	0.10453291721500378	0.15981917851622865	0.03637367106410975	0.029063475812564424	0.01931132353594143	0.017432621283480835	0.13527014601785728	0.034886144029080454	0.016474088078717898	0.07729399332980702	0.01753822972471443	0.0053160249737952935	0.009740075418504643	0.023110382521414174	0.021505716727820357
89	0.007146035857196561	0.005373408835245971	0.00531593967316782	0.003794793873427576	0.02022745385162475	0.006102097997314073	0.07519580009246661	0.06989899016587736	0.008733953669834014	0.10130532311549412	0.02910868242474138	0.0068772928657001575	0.007936573126135953	0.016956200272481924	0.029310557455608205	0.0056391763101374184	0.04380375892893389	0.5218066736794762	0.017753990774252625	0.017713297030883292
90	0.07520855669761387	0.025758901701274935	0.07125561626829266	0.07666168526360297	0.04071089080195089	0.05646644129188994	0.02052841907515302	0.027190378554453408	0.08137013159269905	0.038211933379082325	0.023211668421561277	0.01859313743752888	0.0021363791824196604	0.05884054222236733	0.14854333714065715	0.044862672574360746	0.0932078846798729	0.01549866920891899	0.0702920338629839	0.01145072064331641
91	0.13755944123586597	0.02534272748380996	0.013442843602336933	0.17425354422917522	0.023728451931151688	0.005060308691429714	0.004536170561897982	0.014793122751008941	0.005814605128712015	0.005787792801984796	0.02555889757728203	0.0034629994894187976	0.003942266910798893	0.0622819272965632	0.010195993619438938	0.19251735077419094	0.11667753715669968	0.05771821740390556	0.04602970967032128	0.07129609168400743
92	0.025243490470278074	0.03751902012978449	0.04126677500455585	0.037998731528909355	0.09021005042839975	0.011233921500774796	0.09785423720055174	0.03290333837680884	0.10878983528756878	0.028042565977849217	0.06731838239358444	0.060373964227371686	0.10206067925464989	0.10755750052717081	0.026215290504458987	0.026032129274852628	0.024526789585665336	0.017129928403931762	0.04066842628452807	0.017054943638305516
93	0.0027043252644699356	0.08577696556087966	0.01900840531497626	0.011851945779166732	0.5926725217016395	0.011967040110227076	0.009214608153506224	0.01556735580048662	0.010550211975452976	0.04711212698680245	0.05946806192594762	0.025156733855129877	0.015460903266555423	0.010622012189635358	0.006652914171638018	0.030036159029772705	0.003947503789483433	0.011823384262683657	0.011486853675661947	0.018919967185884533
94	0.04598242212628638	0.0177899213175304	0.03441450736170328	0.13349882270427899	0.06645056950944973	0.048276211010585164	0.048422936622190695	0.017018453959995426	0.03229928931516817	0.02427433600191051	0.03427321550381595	0.1944651129717434	0.01057040289326178	0.054252569384498295	0.017099572416122377	0.10302721977873415	0.07140855878874519	0.005679854098607685	0.015897091481462254	0.024898932753910162
95	0.04893137257321487	0.2546326289913742	0.0025536446806801527	0.017345632661331933	0.03878953825635788	0.04086815634777188	0.06717610910148511	0.029537203211863483	0.016745675450093114	0.08146997847529477	0.13546088881383364	0.0018024681329300558	0.00648428793981409	0.0002899116998961578	0.0031200934547313515	0.08947731835701418	0.04167722611327733	0.11020732585728209	0.003908121315741861	0.00952241856601191
96	0.03238822551841363	0.0024884494701955385	0.03441339351341696	0.01720504909951477	0.16290357390212165	0.009122973290450512	0.09805986776919683	0.016147850895234343	0.00560334406809659	0.00564268486108523	0.02554012553890094	0.0038515996752592724	0.052661088832018435	0.015633897088185023	0.011631547960296579	0.001412288457610241	0.0015078524430105998	0.04170433840327713	0.40561719312512085	0.056464656088594946
97	0.08875845454602287	0.065797913121125	0.04343321059708684	0.035287652770594154	0.036202788656873625	0.03445637984177441	0.1282321912281184	0.034280698003417216	0.06396293018323573	0.028446127187321753	0.02715006840309161	0.019537577764109904	0.0021536992831604936	0.0163280621579335	0.11017364280253739	0.08424924837766444	0.00819810846044984	0.12412401313145219	0.008933475915230879	0.04029375756879987
98	0.012927433481595745	0.040482658344127294	0.08311664752168184	0.017857093404494907	0.004449976090942285	0.012539999684595909	0.07529136687482614	0.016026794757755484	0.009006352608867115	0.0588573711330757	0.020684367944189843	0.41801272444220433	0.027340357709084214	0.004126332550178408	0.001244132443709464	0.14993392729413144	0.018130525535152753	0.004522345686947999	0.007294891383232756	0.018154701109206448
99	0.011355266360505843	0.010775951949504956	0.02318632955231494	0.02805454890974679	0.07764663943168407	0.08158379460282551	0.12463087115359629	0.02748192828310559	0.0727317833055797	0.01612462297520114	0.012560555930490191	0.03387808935292251	0.07359016710137975	0.059942417886878874	0.18488990157970214	0.021122762607492004	0.008388324722005073	0.012659530289748493	0.1080659908941793	0.011330523111136925
100	0.011116370248611621	0.011296243182906009	0.006850024470323192	0.03626288314640946	0.06352816057232705	0.017789697438389273	0.0045961899439908305	0.009827142217048997	0.008504403591045344	0.15254116174593674	0.5513050912433746	0.009914876083214	0.00494433013508667	0.004983016012246243	0.0034648392107156957	0.012747944059212866	0.008741315532366912	0.06249545016072299	0.004407812852167446	0.014683048153904211
101	0.05403654939119085	0.07012288586179075	0.018713098466591895	0.022694475440434896	0.011545665353467901	0.023327262254154303	0.0027554211431256065	0.0341499669046455	0.01070224483381177	0.03507001058170293	0.02135945690071997	0.011289726529768911	0.03154661252015179	0.01825430953171727	0.012280964005667338	0.04917331230865198	0.017531951595763453	0.5081005650017049	0.023855928038170864	0.023489593336767107
102	0.01756670546287081	0.020571466156873587	0.048706280145234995	0.1151247102815399	0.006850265978387158	0.008470310279973758	0.11869003531153681	0.04435737322416377	0.042564945285278044	0.18667414686401865	0.01640289528358456	0.035165993197166526	0.032951170869101105	0.05387403679140632	0.04446297332506747	0.0417757469811764	0.020027599280339887	0.006454013657114974	0.05344877777931629	0.08586055384584887
103	0.11858591373666907	0.01849997152190598	0.08698908462101893	0.072076050142327	0.018439524191393213	0.025133785439341035	0.010076302368532904	0.019160967046513048	0.0031925741641726227	0.01703887579990536	0.04238346907448646	0.10213795175429019	0.001688990962154172	0.3081610822619767	0.009635800212599252	0.01762268845047494	0.07910250031645572	0.005505385013252142	0.023770985605862525	0.02079809731666852
104	0.026093604828872952	0.012196218137496636	0.01561508132059916	0.01386900307371036	0.25249515765323516	0.00780810216619171	0.0025931924813615793	0.0029585443876217923	0.03230767413024843	0.08822014332347888	0.3741131999770618	0.008196175163091549	0.001224366452908925	0.013028402045394806	0.01321174252782758	0.0024478485880637417	0.006328838395609588	0.02294142861164867	0.022177999145107687	0.08217327759046905
105	0.0399782708472785	0.01356294916330021	0.05374223007985682	0.17333033821478636	0.0566313865157552	0.004652727239703548	0.10325830915281657	0.013508476068506225	0.045539753428790714	0.050643004502313585	0.0926558476267627	0.038759482386032544	0.00024163828036910477	0.06323877358224302	0.03657357176117916	0.0263318519845273	0.008740986476074184	0.03564463021366988	0.05467022041395747	0.08829555206207691
106	0.011548137659294173	0.020874586894023103	0.02979203883725572	0.04647912187301334	0.036248182342049524	0.04790865010325617	0.022272446223419614	0.020838722358716495	0.018192429514247207	0.05093064288523318	0.14010041060534154	0.06191734077790618	0.0007313594121856362	0.06138074810458297	0.019104149199719454	0.032243350522583925	0.04400044829267339	0.037548719477237466	0.07700086349924437	0.22088765141801658
107	0.0017635903653544596	0.011632191333707879	0.7508387302879709	0.06728297300461633	0.003959035785833883	0.01706975614211599	0.011060838950759615	0.005152029581565105	0.005868435766581072	0.006005986184364697	0.013009606720567021	0.02635077968660798	0.0035703179330079503	0.028835810387718812	0.012784456621212963	0.004468073214734435	0.006610598483217125	0.007921664029314992	0.01249058062995915	0.0033245448907896946
108	0.05031948204128583	0.01483423621279528	0.021025341899706732	0.002710344658938528	0.07873921851150067	0.003192415176569477	0.0060749786248013	0.2761784128177976	0.005064577651353765	0.21161154625004475	0.012059153409523281	0.0034917627746734567	0.0015363825850698077	0.04540878083007209	0.018986636434940807	0.0045417602588265025	0.16692310296647292	0.05353575272600292	0.004841996416280684	0.018924117753343794
109	0.0024563761556033355	0.013339947642013093	0.023378304987100737	0.10693389455480813	0.006897631720217989	0.005784501486944091	0.00419006032313727	0.20244326386815806	0.020238082732856332	0.2688921885419187	0.09745547376308575	0.050890921911618044	0.0030947860842352013	0.0320699373310664	0.039442687379910434	0.005874082988497972	0.02282105513840056	0.06960623830161405	0.014730888489310253	0.009459676599503477
110	0.178391521279164	0.018144681471724426	0.08190969245077451	0.09228407095460373	0.03071860598050892	0.06800045341363538	0.030945364691518963	0.02486230861741803	0.009249332014196553	0.014593543229162552	0.08067054122685072	0.17882228662624122	0.0005386535968896138	0.009201315851651681	0.008401084185834025	0.07165779611185144	0.0523919300197181	0.0056420870771412895	0.0042565840719074625	0.03931814712920751
111	0.147296938169868	0.11775425109271793	0.006749922345072978	0.012177415686249232	0.017758157428008733	0.01177609924428879	0.07431581516311504	0.011371145705059716	0.10062618483398653	0.20815819597829158	0.008570209246077968	0.017161450011987264	0.01342025389719629	0.0420583584056017	0.003655262767802858	0.026453276393893718	0.04146094421108171	0.10240214064160627	0.012780997059782773	0.02405298171831073
112	0.011148341374567933	0.006910046121217195	0.006228349333648232	0.0019017272944756652	0.29760648744163604	0.002786659516041324	0.009544829245808881	0.03289722248374058	0.015058812533877737	0.020666863702351476	0.005073427022783502	0.015414500552201902	0.0010307643490832926	0.005465982912048692	0.01909661407027802	0.010830317831477308	0.01296959516567002	0.023247888441820325	0.4727617252514236	0.029359845355848072
113	0.015338561849571242	0.005169687348746264	0.37626505456791204	0.11942236526062007	0.12389022519774093	0.0021384105922311117	0.027500084513759106	0.013902309006710687	0.03309973193547353	0.0035587021824906974	0.02222674806409497	0.015012919903838049	0.006363209426374303	0.06892643129707736	0.02084033618079551	0.01857286874900992	0.02009020812999707	0.010296441835276839	0.012170887601625109	0.08521481635665516
114	0.05389249188815433	0.04607142465420403	0.12626278844473418	0.2820554262830677	0.0647348401990482	0.003999831620631285	0.009622224524419612	0.018038844664199638	0.022339869524664796	0.014332965174233124	0.023775175317301996	0.1698465936726114	0.0002972651421790544	0.07613250890081376	0.0008727398474072533	0.017243549009207177	0.02266979316501693	0.009507648387703424	0.01013108852598962	0.028172931054412487
115	0.2961085391995748	0.0033259617815256442	0.009058450627569412	0.11090136209234197	0.03364498844759305	0.10952054209587753	0.009141994716255031	0.020803489433163267	0.007846705797840796	0.0005569293362114235	0.05582573018767002	0.0014123472056500473	0.00163103399439928	0.0524448517554658	0.011069626085680908	0.04901565253945064	0.182317605990583	0.020002355132639933	0.018452668077264808	0.006919165503242675
116	0.009990689794208812	0.01053903741575184	0.019896246014601358	0.010570600430368863	0.022294318498787512	0.0006803556488614283	0.017790759745754784	0.06281333644160153	0.0206738491639608	0.5169318207891359	0.053559211591926614	0.010539659528832512	0.0298292816359257	0.007894519151041432	0.013948963246713474	0.015743222877366455	0.08859087495742292	0.02094317968129446	0.044035059418647673	0.02273501396779598
117	0.08912177347450945	0.009194282134313878	0.03462872085240972	0.03606542391500261	0.030941820836424112	0.08350375559742712	0.040694606711609196	0.003876104457016818	0.04461132863338591	0.06346897486617578	0.044040960451859935	0.14898089387474434	0.002176317873752867	0.058889860584596554	0.03578535304319007	0.1359614505919339	0.050829996794532054	0.02115719391184536	0.006570730720765658	0.05950045067450458
118	0.040782102727222436	0.009764738284527513	0.006255414420134019	0.029180195177832473	0.006837181268087682	0.10771875428532732	0.2813686777125113	0.002841101251140814	0.0074271496696636284	0.0010924731830593102	0.0035057109528270768	0.014077033964934966	0.21186681346577524	0.012505102039650315	0.002999728649650197	0.170751480347827	0.06976965585579145	0.007794991204813929	0.007267407610801483	0.0061942879284220525
119	0.050808139670508054	0.6918401611033409	0.02675920839578395	0.019090402023221233	0.003392388181690277	0.017815818156830626	0.006903342096760467	0.004459706377523406	0.002942200193763381	0.009850952482376775	0.03389696314455341	0.014777865058003761	0.0019614273809895263	0.02143389104116153	0.01598333955178721	0.019918415415540913	0.005760317308617789	0.017679022916608108	0.02222158270953775	0.012504856791400898
120	0.02429923469357086	0.005234633664414235	0.01034133880326471	0.002037185028685649	0.15526719083978346	0.006882191674287278	0.005972618239030617	0.0604595262370593	0.03538968386472333	0.08076898961543073	0.06986815863014899	0.004359301689954765	0.004470827500501433	0.010898613129234137	0.015360916910616192	0.002782582935258105	0.058728191509503806	0.41972192746107356	0.01258508276186829	0.014571804811590552
121	0.05217240094045698	0.006836734266080312	0.022808048146667256	0.04826195529162168	0.014211685209005807	0.010574255717042997	0.04404100658078264	0.0051316869564667885	0.30889797961793797	0.027088892281494543	0.013687233399163825	0.024615972329057326	0.004783898038513138	0.10404391952145634	0.08898467133661489	0.0928917008190748	0.02367606222537837	0.0340513494714152	0.046774953775497174	0.026465594076271887
122	0.0022965094471486354	0.013059239303739081	0.00837461394692902	0.022308292977527303	0.03152161495633773	0.0037260584254204723	0.03142041848194664	0.00730432893166771	0.054540562652477344	0.7015758233770557	0.02973585379396859	0.014581949514632087	0.005676498516289626	0.006542189524892003	0.0025174524393754873	0.013971950867452562	0.012741922182844426	0.026328308251898948	0.006296732731796212	0.00547967967660059
123	0.01986611860119577	0.05155964439659003	0.010545462794911734	0.05993534323482438	0.04582681246537316	0.04489175507854174	0.046756621767710366	0.0027762538001867994	0.044676848778737295	0.010921732764430685	0.030271960036476493	0.005381120643856955	0.0022261585962251892	0.037717488624352875	0.010851290059505891	0.021103793933875913	0.4358581105364251	0.05967992104919346	0.02394725039004784	0.03520631244753815
124	0.05261640574630696	0.01721622758287873	0.05204774702626326	0.30139464939790617	0.03177042902784876	0.03588942565993553	0.03225103686737929	0.01739188276205704	0.008749096544531676	0.014419992224036497	0.020909238762494637	0.10089705596205793	0.1745962456388193	0.0644198974368489	0.0035737226026046195	0.0032475636569863223	0.007669084708787976	0.01337121115087808	0.0370565808605957	0.010512506380782497
125	0.007369029212436624	0.012369075299189125	0.008517071248606508	0.019503765212369482	0.022288455731531782	0.01251620869076268	0.019111411917993527	0.02473648002686918	0.05607671100178772	0.6193870422135269	0.09239305523070979	0.013479690632468129	0.008049192346649631	0.006213253846689017	0.014598985966488677	0.0025249665213224986	0.0007114797486776925	0.02778397907282453	0.008771553816049061	0.02359859226304765
126	0.0035402370929426543	0.7954123772475155	0.002846357183658893	0.005021535363479445	0.0063869469310490895	0.007101807260426586	0.0032602219620048297	0.004802548532867521	0.03603329248651322	0.002890693332474239	0.003930134442465615	0.023687273926534323	0.02132729960374058	0.010446920661544963	0.023713032603333167	0.00536390042861675	0.010291550736265306	0.004151649751127355	0.020956305285755775	0.0088359151676843
127	0.010239596384035248	0.005280094841820816	0.0053576705038781425	0.05602713295710049	0.02521704977338252	0.026002558701739516	0.0024223337694887262	0.08646008865960315	0.01536666459084258	0.02081858113569278	0.008728012050861907	0.022913262044909937	0.013582879392438553	0.013705179304205103	0.002338244804237257	0.015707042614126535	0.01587097101397759	0.6233224481736737	0.010433273613196587	0.02020691567078897
128	0.007108688745195074	0.01595523803500829	0.04347803396837272	0.00942947423251904	0.00587515601800233	0.002184742793608038	0.0071839946046135085	0.017029795848891693	0.015291135489136585	0.006306592985875715	0.021218390713802122	0.00988998517813149	0.018067678656320026	0.01593782689644722	0.034836585435651594	0.03624477338796729	0.42027241774101515	0.13605519518662415	0.148281143052551	0.029353151030266884
129	0.01051031180463314	0.02665100751026487	0.0012850463816103505	0.006572822831412407	0.013967274708467774	0.001729485432318952	0.006258941041650021	0.023204488264250773	0.019266038620577314	0.5837910355918075	0.0954357444077117	0.02790259404457296	0.016021994208035586	0.009979692773856998	0.02552990828846104	0.006888508846290919	0.0003117588841892679	0.003768580903741072	0.09703254621482259	0.023892219241324827
130	0.017820161348457576	0.011551938875930926	0.1835360145684181	0.10050432962316341	0.03737290894540722	0.006173776472307242	0.009851687180247015	0.23252576790343782	0.014567916451156725	0.011235579119918088	0.034477372104741257	0.021096927228876516	0.0008121373453205841	0.023252216809592132	0.02460362076334243	0.06754829727752305	0.12489911267064953	0.015755742348094338	0.02126089664547477	0.04115359631794136
131	0.023553390413262074	0.6978467895535524	0.04803166039674125	0.0011848293750529595	0.01163808556982222	0.003674377038643271	0.032792749879919744	0.0037048720258617105	0.006244927903644153	0.0017756908713945036	0.020054720952275066	0.020274950757280998	0.009968061780782144	0.002289997305255666	0.007103047790162337	0.08310096044464065	0.0005881250516373685	0.007391014678694932	0.012611160879985012	0.006170587331391522
132	0.06909935660805426	0.0033962478099585076	0.08566055322854498	0.09498502624313071	0.05281055106686234	0.017967386160894105	0.04371221001105826	0.22010325388130106	0.06338384135221836	0.008722253424080282	0.04263327581122326	0.02543895517557262	0.0003578371620054234	0.005184944803052577	0.06584943430371754	0.024043048260269827	0.049703101061246154	0.09506338551139105	0.013356434857209056	0.018528903268209513
133	0.07798448041810795	0.007520380228854368	0.035484116007202485	0.02597373649282601	0.016991409740143376	0.0783359919675622	0.04518289831350209	0.013298168677896904	0.01814440390983171	0.012096721984733412	0.06643642851149796	0.01293750472909711	0.15126647360361017	0.2377469684651886	0.023410463429306066	0.0612432563665353	0.030270839952969048	0.006382985398131644	0.03522735595064874	0.044065415852354774
134	0.016289604251362604	0.04256279070289872	0.010312171107741313	0.016222470503836312	0.03911375766673743	0.0013486023270756924	0.0014951236670162455	0.022298086891609406	0.0024566725022725573	0.32442471679180895	0.028136534441069585	0.04595151651291365	0.21044367516039256	0.007774892736406437	0.0014782620864480362	0.0015602685968566328	0.10356056726228098	0.09485718012357265	0.019458809115878783	0.010254297551821603
135	0.01828989246448415	0.03975935412621841	0.024202403134715073	0.03481022833048126	0.041907335836055756	0.01262497801440416	0.13713784587923825	0.035135815969097914	0.016112387841100344	0.030734032655447375	0.07190454792202076	0.031267144651138896	0.010103822482248047	0.013074427958419807	0.04297861487890375	0.0159394792675744	0.011468137531166295	0.30089171186319763	0.043391532420511206	0.06826630677357653
136	0.04548277699293387	0.024186060655162975	0.10025606049010886	0.017750813547237867	0.06463555927753886	0.0755534939444687	0.042780498129512776	0.01624662718134549	0.017740901917519796	0.017488868107555785	0.0523622597321587	0.07755475433237859	0.0434826996722464	0.010307271667206653	0.03208985792745928	0.08056025278978493	0.028934182798586377	0.1459094616162492	0.043511753270435015	0.0631658459501099
137	0.031660264148956355	0.05748155929123926	0.05158433222442633	0.04986907533673085	0.01479965186060066	0.0443865218533788	0.04213738271501052	0.027558267861468297	0.043889383805617584	0.014392451070055786	0.05065499146178816	0.11108105540866435	0.11435377696414302	0.028236760212172522	0.11056561822218906	0.0464429451647022	0.04615999305722045	0.04274839917625093	0.028002185762900828	0.04399538440248399
138	0.08377779135143623	0.05462769900791703	0.04074903573024598	0.034022766597839725	0.0457087089500669	0.10488328034147813	0.02878014512956797	0.06496310991718747	0.03609713892108456	0.009047311614305411	0.02458495844047261	0.03574339314969919	0.05959030474903953	0.04749290454537975	0.06176728540823184	0.0587110922228846	0.044229741075606954	0.05560465513160848	0.06440725226506332	0.04521142545088427
139	0.08086639061836927	0.04580662198753415	0.012927026058364273	0.026613409727805196	0.038383870798454685	0.14605454165332601	0.034578068181678356	0.07993479256986613	0.050478779577990414	0.018014038689614507	0.03096754250365067	0.0091750207325829	0.09193266123811421	0.048065721957972346	0.08934326242751706	0.046413210956516265	0.05289732160269655	0.04218686205484281	0.02136804546274244	0.033992811200361905
140	0.11953423408057381	0.04397666698716745	0.0515886048472143	0.10083328930942749	0.0782337231110303	0.019557116364065624	0.013726698798525384	0.05116184154883707	0.13603230089241541	0.02888924045251019	0.017595839024437523	0.07092226628365447	0.032223373504060585	0.025682017110117486	0.05069705646284533	0.027433611756500057	0.03525458840338309	0.010429714600301109	0.07431930792885379	0.011908508534079421
141	0.15448700800183293	0.0013656541422180713	0.05005198944566373	0.007506013117342452	0.04392126050572437	0.036411823774811315	0.014046112716106056	0.08909439833880296	0.08052797674840395	0.05681023355621403	0.014689842195504628	0.02001533689583702	0.04522669323363601	0.06335708226162655	0.13214929867551026	0.11479962996552533	0.021975148961739126	0.022259388988261054	0.00844284325691599	0.02286226521832407
142	0.07192205124135154	0.008416209507553125	0.06675239736107486	0.0490549064854137	0.09381933914705731	0.015188396437379412	0.015074882282838155	0.014862197014615032	0.003313655582267301	0.05949478762981583	0.08738510099929052	0.057222415617517765	0.009313023941257327	0.09919199381786747	0.00376935576963457	0.012601640350459384	0.012549806592258921	0.07555742664796417	0.010492449340351637	0.23401796423403193
151	0.05771956061785899	0.002009822327100849	0.014664145144150896	0.0038731112230385874	0.08311604877207943	0.045513965531152965	0.06896493535313551	0.17710437710062632	0.07772104768283879	0.021943228677033733	0.028914256119149464	0.04911113579008548	0.00484236848620295	0.08598424759137284	0.05902912754120782	0.05129713542357732	0.03136531422023912	0.06929470672664773	0.01495653641204124	0.052574929260459966
152	0.02703488103023938	0.0037745061582718452	0.17311866120928757	0.054906428144470734	0.029792137730095605	0.08113240856123002	0.048255932639779606	0.07581578757578177	0.0172636394583767	0.013645693632274422	0.06848131328581503	0.048752481335294695	0.016134492686998677	0.053083821752616715	0.04500648888668074	0.08082218081257887	0.04123470183789351	0.06557836298584717	0.014517741533825844	0.04164833874264108
153	0.03364775064516175	0.00621135052387503	0.10278285184251507	0.1942179695221185	0.09430478329278956	0.015398340279244215	0.017902402018847387	0.033863406953859476	0.022856845217266716	0.0460904289586381	0.040830188560442876	0.03500417974804466	0.0009472879746950403	0.14219674917438943	0.024957409051549775	0.06907958768798841	0.03254685792932452	0.0020962133336374657	0.06279286251541276	0.022272534770199453
154	0.01140728564802401	0.004368437104424901	0.008663065381422967	0.027071708325335297	0.08208284324699572	0.00945860097747033	0.0018669291689157848	0.47925155876183395	0.0338668935773515	0.13028757770865948	0.04752470237250955	0.002853060447355624	0.0009954719526949962	0.009727323731839764	0.006433390260306126	0.0018375059464204914	0.004416228877655359	0.04602917097428651	0.03427103502613647	0.05758721051036129
155	0.03496478891230616	0.05037931897550056	0.012930203060927367	0.008697105410565807	0.10277841913352768	0.011266819732468597	0.0073925791635242365	0.05382428894850415	0.1923903264739439	0.20478447582724213	0.052222138748212056	0.002086433626420746	0.003880404895573284	0.009798855513858345	0.04415685892118459	0.025043637756667073	0.08231983579776014	0.023492941258343496	0.024284624487415942	0.053305943356053764
156	0.0038005582393255822	0.006580509508974395	0.008909557675589017	0.015333786688252094	0.013236598534242588	0.006711861677591314	0.009546872743481856	0.01387766209268756	0.0029446526433144693	0.005987480982633504	0.012047673393655277	0.7733229473838003	0.008479891843262198	0.007438570665444464	0.019679568218715	0.010214794672512248	0.003072065846676204	0.009740745498861258	0.056873545599765825	0.012200656091214799
157	0.005396374978642136	0.8543058724111032	0.005178605626573998	0.002171550369467668	0.009208858088572403	0.0020953257066666734	0.00904725421568348	0.015514054072503366	0.02906795472973032	0.004194845451717048	0.006264698562101976	0.007648140349626989	0.003849052633141601	0.006010891419145165	0.005203507603989675	0.00688878535371252	0.0006108358345907225	0.01081348610911781	0.011773010569099117	0.004756895914814066
158	0.015209277746013026	0.019049157578707298	0.001979399238293674	0.09162651471646145	0.015877951547762007	0.0011037797754297138	0.009726977009948555	0.026494874589069187	0.008661534001651549	0.007282755286722119	0.009573575377491008	0.0006672280817713356	0.007489404284313716	0.023476258326457375	0.0006533880984314356	0.5887424344208789	0.13660496973377567	0.01038390976208563	0.02149096654673638	0.0039056438779999183
159	0.012929264419224892	0.017362832294947044	0.022424723277265492	0.026720416946534934	0.1285206598013856	0.009106825091439985	0.017910860813185058	0.019381022581727893	0.004661634669210396	0.015956785240968045	0.01866405568922058	0.020643087694651324	0.00427123631607146	0.0168566083476094	0.008798174177387135	0.004296661589286634	0.00628590808496241	0.010539952483885595	0.012704078647498328	0.6219652118335377
160	0.01153345486691726	0.020459528667741922	0.003843323983576098	0.06105450591162088	0.07207715941593568	0.06542218547233597	0.028945390715647026	0.07434146646323171	0.011868632116265319	0.09670588917009734	0.06368455936704696	0.2158655383140442	0.002232289620414149	0.06601607063792052	0.04001989712188915	0.047707138411949984	0.006495274789522278	0.020569150852898333	0.06186716166414478	0.02929138243680062
161	0.038073811402498964	0.021728454346040475	0.02722288961126267	0.03415814115377636	0.006724185603850943	0.013908630204345497	0.005266743336964379	0.031227183332347256	0.006130815481446942	0.10636171924190242	0.02596853378417549	0.03776301407081687	0.015227108178293718	0.014170395117574624	0.002467723358725823	0.0046378801026787245	0.06414850676624048	0.528291929255643	0.00677313910930028	0.009749196542115085
162	0.029649423745009326	0.004870118629260921	0.02814688742217471	0.26798417928160717	0.009686492223770842	0.013952415012284985	0.0030003832069365904	0.03208873666839718	0.008871367022833783	0.02316649491358513	0.023887868908776817	0.03029196707729213	0.038220170062821864	0.043380435484561684	0.03948690608501413	0.04073823329286385	0.20377259422259858	0.00860059295561516	0.1448889863207785	0.005315747463816575
163	0.03069627662236668	0.00444041114126179	0.04032954488195254	0.005631255469225196	0.042236166232735683	0.08447362074665953	0.03509535438348377	0.02881056611663659	0.022190816942524855	0.036983724349147956	0.046152265849200916	0.014968858054535633	0.026104536028556537	0.01421924877963167	0.004559728624034243	0.03259389239292126	0.475100571581215	0.007358715225124343	0.018979604201456793	0.029074842377329
164	0.06210148103868958	0.009727687505338698	0.027081718774271627	0.010625263449105773	0.021845584310265977	0.03508232181077376	0.008214314659305196	0.06249725796329436	0.06398956554056524	0.019301268100496132	0.02522672786709541	0.010028284614520752	0.1915979237407212	0.005808960804317521	0.015183954293381792	0.05919811525999207	0.06888326608879053	0.15754372960128596	0.07680889515199829	0.06925367942578993
165	0.025813832717103097	0.008287742798333289	0.05356360952185487	0.017141825298457817	0.03144188172261848	0.03426636730888046	0.006213406316530591	0.13117423845075651	0.011382683050965531	0.02176681689155353	0.03425874450891451	0.0022343827864839084	0.17372578220517593	0.015088569909212583	0.019267685314426804	0.002617914504560166	0.017077510139802382	0.12173375803390389	0.04557907374899264	0.2273641747714729
166	0.10421020434478868	0.029379503251359382	0.053666559172199126	0.028058031689637074	0.00993855524873129	0.014090732650286026	0.04530009052338773	0.03664271628650455	0.04438416600090736	0.03600408663665439	0.047609631310421036	0.04119827677239372	0.004023431085493049	0.19224561980071825	0.06796434530176519	0.00928166239676762	0.02013114900306652	0.18966617799353472	0.019319466041855957	0.006885594489528455
167	0.002422194729046908	0.074396936342158	0.5048508418659912	0.02207096317709898	0.031477582373472444	0.013874703783538127	0.009508413700528476	0.008133276005229657	0.011790759837473262	0.002310737325690524	0.05210649290225704	0.06407345084611861	0.0048725258683116465	0.030461503855334648	0.0023160723793145548	0.02437199847156976	0.007264172796743315	0.05255874901196034	0.023197402698874044	0.057941222029288364
168	0.038296714127958	0.004170155358070218	0.00709601623517862	0.09334169176883676	0.027724520282760852	0.042446361683671906	0.03922743818807422	0.06564892787924868	0.1078166900854677	0.04308010815399527	0.07710157092962422	0.03564754068883977	0.002221845348368319	0.0431168800877057	0.08254180393375755	0.06600392578607675	0.02500289856115344	0.052852992756180446	0.025887932681160943	0.12077398546387072
169	0.006529905477562446	0.0692995496851716	0.012570298791861575	0.03890901527609156	0.07263592577861742	0.008301729326768023	0.015982639806336584	0.18202182781329282	0.060443008237784965	0.038257250385961734	0.026552477101177654	0.04256131476993887	0.08479376599217121	0.03219035520907919	0.01829822033708345	0.01880835340031145	0.1159307986927522	0.0911761028599666	0.04225994561755696	0.02247751544051368
170	0.1929601512819387	0.02138171835279465	0.005168576082351198	0.08122558800686372	0.06354220222709112	0.0011772129187706225	0.014260285217343543	0.12452566041002668	0.010280351185991613	0.08905114677913917	0.04774817807825901	0.03306505124602984	0.006398474825712125	0.13121131877445047	0.01778685546421761	0.02517017663304014	0.030927512800352698	0.0705978168154775	0.012935422525310956	0.02058630037483874
171	0.03406660208192785	0.011263679154612323	0.0022056998614929436	0.02871019698667411	0.28210137737294216	0.030400235667264415	0.06861198047248189	0.008459458105262305	0.08095305895004469	0.041593574567593786	0.04108424585866864	0.006220694241078102	0.007934952004878948	0.10707103546478232	0.05294089073084109	0.048203715392224115	0.05259477491176516	0.044754057185519655	0.026780590412289782	0.024049180577655663
172	0.05333294931630438	0.010089192262954521	0.0051817277757513006	0.02900890191338622	0.10668668284304292	0.03176201589746298	0.018148386858460954	0.01635524089734052	0.034946033634865516	0.010610538000079928	0.21990036870604776	0.004411057555823271	0.0033410493730019644	0.04422587348496656	0.021837880557148467	0.006468619658118432	0.057420576238262834	0.2719019563929666	0.03425874112164277	0.020112207512372075
173	0.034639431568536334	0.018319818268799463	0.03816564321120135	0.03631401490437241	0.02036373106154585	0.011531628875344162	0.09272858674100076	0.010400050201631367	0.005579331090231756	0.00596244632075064	0.040418026327967656	0.028935338839467705	0.014339972058536508	0.22597542774802737	0.06772909454627252	0.13297904116934745	0.059370988465345866	0.038152179971606394	0.0804158366415167	0.03767941198849786
174	0.002334569592769153	0.01548018368256874	0.022564021729258577	0.003280143771734338	0.005385924488706522	0.011382061138963971	0.0019241884085455785	0.03652581397550806	0.008296428498159958	0.011845046807957936	0.04394338552150454	0.0809027013062645	0.010823145165393278	0.010426585776971174	0.020585301378645254	0.5391208706074524	0.0838234001464588	0.018346463616353698	0.04621240102728041	0.02679736335950315
175	0.037829549895825494	0.02575610245741591	0.028357751557570556	0.019636118360461658	0.02643038463231636	0.033201306175966665	0.15271155703002243	0.1375570607072037	0.01722661244691473	0.369576671921963	0.021960224153720388	0.012099419652332105	0.021456253500965264	0.015471355268921051	0.008816014200043402	0.00467430311447171	0.00932920011950633	0.028187574897996188	0.023715394081621752	0.006007145824761365
176	0.0006121811599868683	0.005394304392194231	0.019514762310873197	0.014276852003492978	0.8164849113756134	0.003919367781503771	0.009699680114003705	0.011460452039205543	0.013056910259363334	0.002922837382460732	0.01204411140681885	0.025016272944642447	0.002734376961672138	0.0026027580975947723	0.016001471606375665	0.011147022963480954	0.006017506164217762	0.009334211028951786	0.004859681185772451	0.012900328821775492
177	0.00485983866889991	0.029529700930409665	0.011821005973852092	0.028598668843250616	0.030504001849479236	0.019620735461044127	0.03589589770536521	0.008972802704063986	0.010455472846712886	0.0041073221952152485	0.042231147719948334	0.023767058378249876	0.0035420233716292925	0.07038484114618998	0.00389110477813685	0.1608029837085453	0.00738219249425255	0.0211904849520579	0.042268785664826045	0.4401739306078709
178	0.03940765536983872	0.01197844807729833	0.001647007797480268	0.014533953180435898	0.01464606316886076	0.026476877406610505	0.034486722659502866	0.03152787180779511	0.18298183534703302	0.06503179781595086	0.10636611747237912	0.03369182417392595	0.0004950366416931575	0.0037330590258851976	0.07216565409027095	0.03975265586429967	0.11498479178598821	0.09736937009394851	0.03312393912936003	0.07559931909144299
179	0.0645036310616738	0.012411990476052218	0.05217684611037942	0.007260326031303742	0.022487678355052422	0.008478069648141013	0.06277946597446463	0.024138849292697304	0.005398235784346405	0.5706878444072263	0.019116128630068573	0.0176825014909703	0.001633777926348411	0.002234182529248842	0.0017577934007429346	0.006217060253154176	0.047792977407769784	0.025251935813845633	0.017320972897266956	0.030669732509246938
180	0.002436137548042563	0.008144179468216571	0.7419215183916491	0.016270410876337734	0.015049967374067282	0.006169525795064687	0.013805128758975377	0.010870333880912717	0.009741824854286459	0.024068796573561764	0.02801307838505375	0.024925701103388206	0.007052607679972196	0.015527590969625577	0.03278632334412895	0.009348820083098662	0.007279555500539413	0.004550394803919133	0.006405154556708684	0.015632950052450887
181	0.015529209656564085	0.008184808697007837	0.025143214349668642	0.01983390519604744	0.01468927341343882	0.003941835077078787	0.0049357844082906195	0.03225875104822252	0.01272443153185446	0.3132508619349217	0.03344943827205953	0.007594878488041322	0.007848941710368207	0.00434011341334241	0.004426910413940063	0.003493770166772447	0.017118069500359878	0.4507834158325406	0.012480293065967641	0.007972093823512931
182	0.020754151137145693	0.014965704424445734	0.011433742703805013	0.04892621278241391	0.0022113405245354745	0.013228491762701996	0.012970886700911866	0.02216565995072922	0.005860624803106593	0.0169326631974115	0.015953978287741057	0.006257098430335385	0.012855961968411	0.12079135616139539	0.008992127239966709	0.013477467471257224	0.22480371539460586	0.4059995325560307	0.00603221287977914	0.015387071623270635
183	0.24944109079932544	0.021319519924397595	0.016485729273362868	0.03932253228876912	0.08533022160604674	0.01159079231902201	0.03193278090906202	0.013171186384305304	0.054254195946329145	0.03714734836658115	0.020794028579674367	0.018698441698954116	0.03119371826256607	0.06571478344155059	0.07123525064671497	0.01107124883801348	0.06886150164108826	0.08749915832840337	0.018153412731783097	0.0467830580140504
184	0.0028980187621282056	0.009454998590129826	0.003345147024209086	0.006081280493263753	0.022643862702321212	0.008837665406702638	0.009815728415299391	0.3930685999068316	0.010557114683648719	0.02694380748220416	0.37006784527345415	0.041804208485992304	0.0027132693921308056	0.0031454870438672347	0.0006669566033984566	0.004456706840964245	0.03336510066315806	0.02376258611437598	0.016705913298908814	0.009665702817011455
184a	0.09319176353324259	0.01624927314281016	0.05188359686589981	0.03825022380353496	0.021270164029712	0.07126699985522925	0.07107403058753113	0.05757721246678059	0.02455839718236985	0.09139664066320055	0.05978567885041327	0.14654923961373323	0.01621774567246435	0.056142983977644896	0.03929650784658767	0.04080260784742285	0.03371085168290333	0.03253296742534271	0.02338289849475973	0.014860216458417206
184b	0.05852942036168515	0.030518783132824318	0.0498724452794584	0.016454731529140315	0.10998807751391745	0.05726545372206014	0.06820982514851148	0.026074883379328912	0.05000920310169471	0.02629627606979746	0.05868419052368914	0.034580304704376	0.04334354422367281	0.08501987345106944	0.011797168678739728	0.06476732135973232	0.023199498349719728	0.061496194438307894	0.08428409738306067	0.03960870764921394
185	0.032898971572390516	0.004033805045559752	0.023632111661013786	0.03482418521121743	0.06249152673447847	0.021776230044599956	0.07788481439717013	0.09340899712551858	0.058233913086133564	0.03586523033253363	0.01194875147304187	0.10977431118141824	0.051377047296671925	0.12627049007799657	0.04538936987267685	0.006913195412283982	0.030121016808839496	0.07900028281706373	0.07349543949204118	0.020660310357350282
186	0.06580068930075106	0.007626984009247451	0.0248851602822041	0.022467474445823372	0.026082925692617685	0.1292878941855215	0.03962434928740231	0.0020397603837904042	0.11774889891856426	0.03419906804745614	0.09069937915886607	0.06698550490792311	0.017215585329649286	0.14997642657684976	0.006745018287990848	0.08246462097077886	0.032007050725113964	0.042086579937455605	0.030181872187549467	0.011874757364444767
187	0.009966890863777928	0.011034052167284567	0.019734558534973627	0.09934310963365255	0.05666841161566484	0.019932915446832487	0.05974441035348369	0.012838007998042555	0.19611869698719658	0.06906657234606851	0.03774386081299857	0.033684913720154044	0.04777994664202255	0.014150398828938772	0.03795677400178803	0.04376985353322972	0.02637168978367912	0.05184032815802523	0.0854748182803058	0.06677979029188087
188	0.09240678136911931	0.002506621199045025	0.04232181595304371	0.05639478046102326	0.005450417000302802	0.05264693761258008	0.07098962825798581	0.06130838747730537	0.06406592435442082	0.006207419474519057	0.03839545976934396	0.00994514313445149	0.03756742573673632	0.09229743232035165	0.13747308390756788	0.10088489421738461	0.021343918303547947	0.03669536259429972	0.044150631158821806	0.026947935698149305
189	0.0561913078369266	0.029657659469134758	0.03544913741196388	0.04323725568948255	0.023857727825350453	0.06892469189950173	0.02498059914402343	0.04665010612917539	0.02137081337374885	0.01032917832268663	0.02925939984988156	0.04008378431064119	0.0375005616239008	0.08893583208940242	0.05492279970525301	0.045826418299779986	0.1036875451239328	0.11417190868859979	0.014662042424364531	0.11030123078224957
190	0.064292246255796	0.02060012851201933	0.06611828804667247	0.03666423339618997	0.053109937059294	0.004940948327285142	0.06202884058617226	0.00986434990940403	0.038802992686020346	0.0047537614601759455	0.07253547829091662	0.10574176111725762	0.012140994232413042	0.016530406143483105	0.09485377710064642	0.038941008367368246	0.1989921761480062	0.013919158713504949	0.027249084242557963	0.057920429404816294
190a	0.07721173455616813	0.0016032257770353872	0.01834631527368749	0.014362396244230628	0.08726801094675206	0.01042647403949574	0.13535557475918839	0.010145481202842619	0.05731327026960777	0.03366530478166556	0.12570864387339395	0.025694381894209153	0.004668785929146397	0.055017095124872656	0.03472284348477891	0.01719130096208969	0.01745040463948984	0.01613883703084369	0.09634503404237967	0.16136488516812222
191	0.01594642803540765	0.007622611135224555	0.02256086171081637	0.006552114604567257	0.21781805038517385	0.020429202965525174	0.008341528236459107	0.0022569371789498234	0.00717783772586488	0.015619052297368366	0.03863091732708166	0.013618855224209376	0.0013791683868007117	0.03657441196622467	0.0010009549447235313	0.010634035628438215	0.005783887764843381	0.0040826401975073605	0.014624982531876954	0.549345521752937
192	0.08822380804724744	0.0015382253770402955	0.00357715736313996	0.005067511199482188	0.016307895780955123	0.03137404669109459	0.0719862989661083	0.12461621661759774	0.007505606317289223	0.11256024932043021	0.10788825182381344	0.00941610754195413	0.007019328804688553	0.0044475732296802555	0.3408249592945139	0.009667619819084733	0.023453341505708044	0.015163941630399387	0.014336801164422864	0.005025059505349541
193	0.0038498622492802643	0.007480242260916603	0.004105344322790044	0.0029164002116553256	0.028776854597663427	0.004771464244882149	0.010626034812306083	0.04261135473142195	0.013466060086320149	0.7218047423431659	0.011506507893718184	0.009942017585897307	0.005034408187213568	0.005023429989944323	0.013173397009360353	0.0065257420319018026	0.012983360144247077	0.032671617935869764	0.05424793443443851	0.008483224927007114
194	0.11510457326056346	0.011778855809015783	0.0049988497166572315	0.01003707703209817	0.02841350837880082	0.049128204324202736	0.03660981952515731	0.03423977253392911	0.014387203453258612	0.05064507915480725	0.11237037945062511	0.05013949756796541	0.0009234080136146445	0.03360264291942054	0.07104898484324793	0.066353996295349	0.02816556104667861	0.1000911602043573	0.14349973855086046	0.03846168791939055
195	0.10454705535346222	0.043321198306361205	0.043177435979684285	0.005198132802289259	0.010244377240993498	0.33413185399544854	0.1592222866114624	0.014747431146794556	0.005365841100811595	0.005890710682726907	0.015394734713473322	0.09523985660618386	0.0009676282042202407	0.01781840746652207	0.02936336304455016	0.06231502163303352	0.002966485424026078	0.011947935838786021	0.036868288415103916	0.0012719554340661489
196	0.027048670620585386	0.814218831304889	0.005366785267217036	0.006980716188427364	0.005769580636326142	0.019732675261926364	0.006062249327411689	0.0037398338425587486	0.01913515619517545	0.0017847316155705521	0.008282562740027628	0.025413819757152824	0.003455789969108661	0.0055759505408836275	0.005153917484119021	0.007406894243327563	0.005664694970683564	0.015424908651103303	0.0032566706371994214	0.010525560746306582
197	0.06308901747932616	0.12446209839599333	0.16199265125650905	0.08596696148729059	0.007824932674993307	0.05632238206051519	0.0035739279195865286	0.005460692222341852	0.01810441480290231	0.023726848384963077	0.0259235426820802	0.24477946109774826	0.00421000705550981	0.020386080882159707	0.0042270820411342705	0.04239367485570338	0.002702843263216138	0.05160426232558064	0.027953481096265175	0.02529563801618103
198	0.020475362219173752	0.013529778388008201	0.02875070360857273	0.033212356534680146	0.013938097175085653	0.04170024621514398	0.021031781145843725	0.030868484109435587	0.0527098288294845	0.003984777544153112	0.02404740054130697	0.02544301522827886	0.0011918897852016958	0.04188385250156023	0.18439377042960917	0.1795623254805329	0.21361295980649625	0.030456826535452505	0.03022396474279088	0.008982579179189168
199	0.06850601041712566	0.019634913751595845	0.01764140630377314	0.10247948684452568	0.0036473303248022062	0.0014421335799895635	0.029339321571329912	0.013344646569051032	0.14784381722658657	0.0012053219966951074	0.02901220653269359	0.01709648219102493	0.005891278021803456	0.01784851235581799	0.048667306129628655	0.25940463038917233	0.11471037488194483	0.023231524152991026	0.05062116126690262	0.028432135492545762
200	0.033114163215411246	0.040840321833704535	0.003000405170410248	0.04059351266398739	0.004099328742134431	0.002449796447976012	0.010280988986167479	0.023364108232510263	0.07274840081671083	0.34624634274577226	0.0461698968524488	0.002852330269696458	0.0009324654598145612	0.07510321561489981	0.09620830970562141	0.015491582154452978	0.007843270812052813	0.1446588645163857	0.018791140085717167	0.01521155567412551
201	0.001956643018852111	0.01754840133699227	0.0025195816800671635	0.011412126780503946	0.01688596664826526	0.01911234893901873	0.017566918774490455	0.7161131583980533	0.024546985119252237	0.034282481458827965	0.025676691809205978	0.03940365668149664	0.005970495569946849	0.005460802402664868	0.00026012319722133585	0.010651192369012377	0.007388734991374409	0.0053047730014564795	0.019551160220196744	0.01838775760310086
202	0.015496563906688911	0.009781491625326866	0.01092892153171265	0.011000506385603574	0.016301440313167413	0.01158050407494014	0.021903306206039412	0.06013199914100104	0.03855425921794409	0.030761163137758195	0.020428928561900647	0.004628412777214736	0.0027371871805938973	0.006121609668501617	0.1516737561256894	0.008405591060053627	0.35933171214756854	0.2031675528347604	0.0036076854078482836	0.013457408695686762
203	0.1586281290015424	0.004999549388559101	0.01494041380904139	0.02143925802087434	0.008882808657880254	0.006026894266474083	0.019842225981565386	0.002774539832079777	0.11373060160304818	0.011750673608869135	0.027045395390769233	0.007505590446091327	0.0014034797971458803	0.5109029988764857	0.024810350120879558	0.015551487589418381	0.0022007152588269397	0.007810447558771487	0.004640030907955151	0.03511440988372242
204	0.07759951274538546	0.12248251062906995	0.027067361083350026	0.007128073281293648	0.006300590288321659	6.31890741398505e-05	0.001723890766639305	0.2156219396415704	0.012615499257699109	0.07286683609606957	0.2595390403270871	0.003310798905735121	0.005818856161900002	0.005373781058159418	0.006544626801754913	0.010382016628600041	0.0363647751924342	0.09313420292258835	0.025437123882710643	0.010625375255491292
205	0.005552243235945713	0.7468156541720855	0.02382520932155678	0.020459238107747683	0.006146578013026735	0.027735153280232426	0.02836987120276274	0.00684804279137298	0.009266912894911654	0.002873077184783836	0.02437430903405819	0.008312857050563721	0.012326168972315827	0.0036589934043755766	0.012339066271438928	0.006179988751292963	0.00812090244879377	0.0013611384823627784	0.03983087609322694	0.005603719287145316
206	0.04980687475946029	0.020157534539563614	0.08192503613104263	0.05197640518630388	0.022679181570442224	0.011660303449234972	0.031047680637384934	0.3222746097981411	0.022852410157757054	0.03225524397573888	0.03640054045965606	0.0815380696617887	0.06138318421403174	0.010162314295711712	0.004505185588501044	0.03291962269004321	0.018134677914982807	0.06428586479381944	0.041108077884554894	0.0029271822918408748
207	0.04331782347404851	0.040104300598565915	0.019268824979291645	0.014341464046998173	0.020448040819412924	0.045240179255914045	0.06427531858881899	0.043179695229050345	0.22277898374484484	0.01739205186350135	0.09142064616539193	0.001705006712304314	0.1181958183596369	0.041133676046496426	0.1405311930073956	0.005483783317305183	0.008723583504060474	0.041913904954608804	0.019542434246650323	0.0010032710857033195
208	0.032880328686115824	0.03290944666153862	0.03115534439736294	0.004274003584066764	0.025754372269646848	0.07477677468427232	0.04274568502533048	0.03709813634464358	0.03694028884929362	0.10178907000999587	0.1172538707676904	0.0661943432939091	0.0019187083027256907	0.07438243909625954	0.013991471268564485	0.006265027849797035	0.1946403455328738	0.06146870789507925	0.0212466656280736	0.022314969852760182
209	0.03627150009802785	0.029998431528688158	0.01816533880211513	0.025215952061592058	0.021925537049570842	0.1068267864836049	0.05951930311648965	0.10096106013816042	0.037910888723806165	0.06771522083939252	0.0768815119357455	0.035977511216739796	0.0023364353931145535	0.041563531536105536	0.03003444295243218	0.13542283170875655	0.13711006002572684	0.01082151774620755	0.01821287421391432	0.0071292644298094595
210	0.029476725360589536	0.0017673206012467021	0.0013208421353789169	0.013400252448534017	0.20263988065032923	0.014863058240006	0.0404420620927735	0.04542079838330188	0.0043511038426729655	0.04732493751725938	0.1514036664545135	0.02492875539847151	0.0027458141580603023	0.06750977563636029	0.009693297325345757	0.016918346504661223	0.07511355180969194	0.012317872591126931	0.22190279839435179	0.016459140455324664
211	0.0703335245711618	0.022101415998964674	0.024720451217295082	0.05943691387845134	0.17596644439457676	0.03174987276287765	0.11480030587709625	0.05990893995794409	0.015003609587277615	0.03145237472503009	0.012945408408031238	0.015043063105578167	0.0014627879291568874	0.01398432345156309	0.05334206771450659	0.06164520428153575	0.11934893336726318	0.04570302571550749	0.012662923667870635	0.0583884093883118
212	0.03776920076622578	0.0195273628889119	0.029006141866581448	0.030150129917948108	0.03520339610962698	0.02920847772629294	0.026453878368290405	0.045057844833333464	0.01895981830667567	0.003451765500346035	0.025200695310875126	0.013777353879338117	0.3448514220000953	0.029884172810533967	0.008499234455996266	0.054107095949093055	0.027324179008067728	0.15996582735772874	0.036039118106576284	0.02556288483746275
213	0.06460405149676231	0.010175228474284545	0.013235990647302107	0.04034078330811389	0.039306570024595526	0.0014218124155112501	0.05965904673055784	0.028362065675285267	0.03707477536694617	0.03249168126746169	0.06320725038059237	0.014423039021228943	0.04939446760866501	0.12353862804710189	0.024701166806842607	0.04489986924382746	0.19109822038284827	0.03873631760480151	0.08470230909839165	0.03862672639887979
214	0.07032970107894201	0.023208043431384738	0.10216731596662909	0.1176590284093227	0.023362374185846798	0.08392576583367392	0.010064707049570671	0.009338200031149123	0.055007220068629355	0.00791703310018126	0.03127657242935424	0.0721866501965675	0.21724896939201938	0.014942512918744467	0.033695855999903206	0.024417183889224783	0.0244662863363921	0.01013204452750396	0.010710651981802054	0.05794388317315876
215	0.006097365925158099	0.003120320818337752	0.006572738650501823	0.0074433643105498775	0.3127386638173492	0.0051440841125292265	0.009579743132878217	0.3964006271169353	0.02545523992646432	0.03678640327954761	0.02230808185098646	0.002791261446049222	0.002363061465057502	0.003973181836770037	0.017606007720834625	0.012116090231124208	0.0035208299523641537	0.07562578608521021	0.009089575587758397	0.041267572733593536
216	0.029768924593466268	0.053433488689565836	0.005251136372033907	0.014506992566841301	0.14650764596449295	0.007057057183075257	0.18240638104506382	0.05365123879472959	0.051583195268191745	0.008208095244777853	0.015563091498771858	0.06749492436825728	0.0012512808153832624	0.02102803194456647	0.03863796862724464	0.09491604846715443	0.05253913295548481	0.02989578683067981	0.10057368344705925	0.025725895323159696
217	0.006199635379575096	0.012152036675196768	0.05086110640199251	0.010434051143236176	0.02809172475328706	0.0044121878901291125	0.0027783319385112372	0.01522085935581029	0.006187228951745034	0.24569899707275963	0.029922817640365296	0.02422299264602259	0.005771455298808861	0.023855671900557204	0.0014883975278763598	0.013906795535912408	0.0019410790616042732	0.02022256784357229	0.04673835192901371	0.44989371105402426
218	0.029759298539882927	0.793046947055034	0.013008522367731834	0.0071359137904016216	0.008669255837339103	0.002692245650552739	0.010591623017366388	0.0009728762060819514	0.016524376288990048	0.007527135393137536	0.005250238697452877	0.02198169325496824	0.004417415209746188	0.003370163193056797	0.00487056892507936	0.031296697378848486	0.004264900562006857	0.0016979945738076466	0.01301208960678763	0.019910044451727785
219	0.1912736863227904	0.052141072406859876	0.00673378325445322	0.0003747760763664121	0.006322730614526493	0.004397350713929073	0.014419862511127124	0.022927453858713046	0.006075210039855468	0.0015458263211490916	0.017766653826044813	0.0009135532249532545	0.005357963006988282	0.011002460639863695	0.002005542896091377	0.08572487705340799	0.2964863314596046	0.2625972551747672	0.005140435262271495	0.006793175336237241
220	0.056781087536264103	0.012404956150251998	0.006122068282876355	0.0107638476410355	0.017939094659129143	0.006800776264599022	0.02577421669851898	0.01193162248007509	0.015742040097524508	0.016348354748158576	0.013192585235380716	0.025933898764814785	0.7100711928531446	0.017905575051749504	0.00385406816963692	0.025179852360048563	0.005647387652388899	0.0017820652753019381	0.008394821465437758	0.007430488613663
221	0.13507757395444103	0.022118146523950465	0.009505274619026444	0.013994194978391	0.008337430342350982	0.10668828079042424	0.015775672312330045	0.013118724874216553	0.0013806980731784241	0.004927240680315707	0.1186825370419693	0.09234930610222612	0.15074595927213236	0.07896760030620233	0.019860729478191567	0.06453073093324692	0.08526324386136401	0.037889322050803136	0.011094590151696403	0.00969274365354312
222	0.04160797727427097	0.08262875457548498	0.0076918161251678645	0.0004893876084250919	0.00979706997654828	0.4699705100943431	0.11431249167596154	0.002346799802150305	0.02088372857315474	0.005631294804447186	0.01417179024465923	0.007876198929281994	0.006123540320050837	0.016302029881601773	0.008783037761540359	0.05560182699518686	0.022969338217212774	0.011123274570207857	0.019592720955755857	0.08209641161454843
223	0.0036718677397681297	0.0023528422301574343	0.0019688614764046455	0.003273195347842902	0.31587146698538	0.0031453270522088404	0.14505550839010112	0.005029794468346613	0.0051596694809967845	0.004568080644727509	0.005332148725695313	0.008366531295698029	0.0005059756596362117	0.002146578733588137	0.0031230186909201366	0.002113303658096864	0.0023384290701833096	0.003127365576110137	0.3726290417772866	0.11022099299685141
224	0.4179506437301392	0.024991456414272372	0.006862506203595888	0.0034021819551008836	0.00682011057770623	0.14159906596062466	0.0015801308648729481	0.01848626409658614	0.00663850103107141	0.001187824024850784	0.008266765190741371	0.017590701377569743	0.0010525001847645366	0.0028831064687231877	0.00649662201835134	0.15194808693119438	0.07712426991571639	0.09054851340654424	0.011348090956059244	0.0032226586915150676
225	0.0049270985436724955	0.002798398259849927	0.0031960055141060976	0.006090211058525193	0.021264733398343425	0.0017257062921903657	0.00530486916131191	0.7153384708612115	0.01177131723578423	0.04797626641731675	0.07198398503538625	0.017845734395240623	0.0011606371945737696	0.0038187172113862246	0.004146528161805149	0.005765231910586584	0.008362960288301172	0.05133855244119301	0.0042818505639450975	0.010902726055270132
226	0.004325189149657373	0.010580567543843646	0.00970403218980743	0.002985064624471816	0.036203924427291624	0.002935515376848371	0.008386330361807163	0.1697913577387938	0.0024746616593528917	0.553172604977427	0.043814300133833604	0.015346732750824267	0.002395808747389898	0.005298309137135873	0.020825723740124508	0.0032425069341495976	0.004957562348436442	0.0849834504953419	0.007202211967818253	0.01137414569564453
227	0.04377555488975302	0.004750597073499499	0.030703723242926965	0.030037512439876884	0.02526874761976416	0.0006634012870344166	0.07290115758951136	0.11277305727709665	0.13597839482108653	0.051550023036194735	0.03162162027903732	0.020945361682025508	0.0005435134068844582	0.06806585956382459	0.12627126855516563	0.05079686430333719	0.034056567736279346	0.15098640364377153	0.0037859604675663694	0.004524411085363927
228	0.012600389570584345	0.7087838031992199	0.04810034049951307	0.004691177217678087	0.025048403801312413	0.006088956551753604	0.00935124805892098	0.008996174078864183	0.007688176010269059	0.004996871699227878	0.011828048951389161	0.05023675958663749	0.00391675359706802	0.016827411811216712	0.023750192051646538	0.010661838239541137	0.006195815531474819	0.003654007457873101	0.021068683007006855	0.01551494907880274
229	0.07243846330046524	0.01579597869493899	0.038555982515322	0.03490896135791828	0.07271449138351618	0.027026001625910328	0.006066700420202282	0.03201607346243446	0.036389313467996474	0.018484653764572746	0.025784222485894924	0.031914515154164394	0.0004894267309426795	0.039914527569630646	0.05469787975779056	0.046392441976501664	0.04711985169716626	0.14749914211353632	0.02006573045217944	0.23172564206891616
230	0.0547427849508725	0.08891058172977491	0.17212040486294125	0.03210550652066933	0.045565271975797864	0.01853057588172509	0.055125891319885996	0.03747341200602824	0.006715354173214853	0.021960462665494538	0.0991750737921166	0.04052580156247054	0.0030651030199779624	0.060778779741288064	0.0029461465101230503	0.13407569565066121	0.07442510811875805	0.006765634393165492	0.03156137990075106	0.013431031224283347
231	0.03627142938584213	0.007806210135893645	0.0526751675738216	0.04461733179643709	0.11765607260737193	0.04850731405699688	0.039485723246038135	0.16063229457862715	0.029398933163870836	0.024577330568766896	0.10941239670219649	0.03360737373196564	0.019779204637651423	0.0612258250784983	0.08166031260363475	0.04257091743477565	0.024543668424887498	0.007131582743152591	0.02790784023201291	0.030533071297558452
232	0.11272548555455383	0.019849531042455747	0.044081701934578894	0.072505390331314	0.03361883011821847	0.029007404792648957	0.0744170409369212	0.07379836717037218	0.04152439736773865	0.05089840416969252	0.08509142928682276	0.008122285619677861	0.02554066477227739	0.04373892377056041	0.08407716738412452	0.07611901502628894	0.0577166434266686	0.015677373979148923	0.03686877921976802	0.014621164096168062
233	0.008615770011944546	0.007000520385503997	0.013729570122289857	0.011505730785341076	0.33294276693343006	0.004850713991934745	0.3150868728928929	0.009809437058330418	0.013705197657802263	0.0013275307566110969	0.02194244900516131	0.02638975989950957	0.0007852078402801579	0.02966095203741296	0.003989222690465475	0.006197195472979295	0.00398880548741425	0.0010989757136149342	0.17750653690831192	0.009866784348769387
234	0.08847853873864972	0.05235742027154739	0.04216308147548668	0.03710378537506266	0.08577261047339277	0.01199459512047765	0.028027883926384937	0.04070375029486338	0.05470132121354442	0.03755360234587257	0.012054393381325433	0.04566465235817866	0.04124940788129682	0.045391508027691096	0.04320902056472512	0.06186770707724092	0.09048705886764802	0.15511919661781914	0.014236271553699525	0.011864194435093013
235	0.009712893962371405	0.03110897153786975	0.00904208161144892	0.009413814327606525	0.01779645118784509	0.8273777185830711	0.006919983531189111	0.002470043355501946	0.01496225882239193	0.008392607841616193	0.006997475028049208	0.006316119132142111	0.0007568172437453158	0.00988365663263402	0.009636786182715676	0.004030569980171745	0.011672909812821946	0.006981286400970792	0.0049279068887141545	0.0015996479371231194
236	0.0322357917793023	0.04489537600816149	0.020733808984041917	0.0575945651638461	0.034438449214075496	0.00630395467367277	0.03316674044167336	0.019246181691302662	0.03715051493927024	0.045640061428945444	0.15868230132883077	0.14393501130108766	0.0007780737165416712	0.08587861213754498	0.011164069316469941	0.08190538355544705	0.037216038829816694	0.07403855690754103	0.062328273071421775	0.012668235511006827
237	0.05353976037333024	0.01326268923561467	0.024456475082071705	0.03186585410753714	0.028760771453450962	0.25247008770845153	0.1492454484631497	0.01067225390458026	0.005549781415989849	0.006248875858280146	0.015897122580161068	0.039380407516380826	0.007867667904208859	0.01679322779279979	0.10159039960280053	0.13467482547470652	0.010774788691221657	0.06265977671312738	0.029121127961736278	0.005168658160401052
238	0.02946177855699373	0.00639632994412189	0.06591071635159114	0.05241864442514438	0.05592391110773272	0.01905600728272876	0.04290293647475011	0.016103741953457585	0.07210948899600422	0.047424304761799874	0.037193653455223984	0.03850005261599402	0.04674750446801331	0.03867840494471335	0.00925013216642061	0.041289795135877654	0.09771569977804051	0.06831842726178816	0.17127908181584428	0.04331938850375964
239	0.015073880777962826	0.7844587571748775	0.002989873525934803	0.00636380455660285	0.033946020200326256	0.017010217042543546	0.02481471632108961	0.003896177889621382	0.009073457440165163	0.0018978225411357315	0.006255896992638019	0.001821700874033701	0.01125513084582532	0.017818043810674856	0.008468969798026225	0.007243746240351	0.019001950951497888	0.010262913666637612	0.008464872887161974	0.009882046462893722
240	0.04845620811019763	0.038328102577460235	0.00565595207151778	0.038149807127307124	0.04289763325266109	0.06648650832615295	0.04507789855006861	0.041172566200378416	0.055334218696200754	0.05637370963225384	0.03728246996701945	0.029639753725275747	0.062053770224493945	0.067518126004831	0.03694932873173898	0.1313234019921402	0.04324123210856053	0.01985845977643404	0.0795983488779598	0.054602504047348115
241	0.04493075699332249	0.011501347439157565	0.023809339649804247	0.3057182321249233	0.021555645611332712	0.009136815823694149	0.033986283853848206	0.06466396560457406	0.027943237151952346	0.026488904328776205	0.021784647630568095	0.05900443689891966	0.010083570968377534	0.011451632807104694	0.09971646282711731	0.04106020477246903	0.08984104932543213	0.049545314432260984	0.0355450817916486	0.012233069964716558
242	0.012025357006928214	0.08952847190347031	0.03184761307239853	0.0008462631690540465	0.0012285436658322952	0.004285001482067786	0.008680039781277935	0.028433504246777933	0.005405470894733008	0.3045670416127247	0.018935984259751154	0.002177133570159588	0.005489342369872736	0.0021254898657058294	0.0019940064949134583	0.0014104703588911699	0.09532135064473983	0.3569867281272951	0.022744738168374863	0.00596744930503151
243	0.317555323523032	0.013107177840105603	0.014829869075302324	0.002789952818081556	0.02029393279848352	0.019645120371771525	0.017506277726082733	0.026042155435182224	0.0011977192410383049	0.002121584538555528	0.005233512147940916	0.002767610294981924	0.003727925638007784	0.0004041157087736519	0.0008001240752667229	0.26126754584998557	0.08104651341445217	0.14895177629603792	0.043642297791831416	0.017069465415086478
244	0.2068124376972282	0.04455942611812737	0.019442665534677783	0.012580804824680242	0.003955449187008848	0.019665368207235502	0.01414796947272163	0.024225485223768283	0.00721573633426669	0.001983826116954105	0.03154501820419213	0.029979807356303966	0.0014580958064514535	0.038470001189732934	0.002208583235397766	0.01620379296140945	0.07817617171816248	0.3348467195387529	0.006339166134397663	0.10618347513853063
245	0.020362856809099203	0.036915711617589254	0.02067993853993743	0.011324350477749849	0.007451958766870699	0.006781710905663452	0.004428883210794923	0.06315567896956462	0.030730117230806788	0.08183227440935868	0.04413336270959589	0.06246834365976536	0.010861578154994049	0.07658918325100057	0.01979177261183589	0.08384801568087945	0.0847207412487674	0.30388718808960763	0.01537493302505708	0.014661400631061893
246	0.036029720565525426	0.026054331458382613	0.01393673348196582	0.07292772621547262	0.044273689853720634	0.0639812642632856	0.040430174893977086	0.13164528541787704	0.04386610143948856	0.036360060266428754	0.07209075328773079	0.009241360382796762	0.007972027101310949	0.1282864724016335	0.057421856748776874	0.026818181102477592	0.05476507136250807	0.04636006729828568	0.024503166949422797	0.06303595550893273
247	0.002512187085543451	0.8653507224123006	0.0014738346887290298	0.0037546784367395894	0.011063160114066474	0.008385187044436582	0.017360620610139342	0.015616836305956637	0.001886151116184585	0.0040203043372527055	0.004473316164351748	0.0020151416127269983	0.012312715154659365	0.007742728378575226	0.016733081633274447	0.005110939769938685	0.00383544664068687	0.0041858134901537804	0.005597129506783005	0.006570005497500876
248	0.00817135597070328	0.03835493513282339	0.0023729706024465586	0.011570164662386608	0.0008697346748590362	0.005873109073061036	0.0009611765618216846	0.005546976990594907	0.004866504534078485	0.0007779916832121258	0.01709163854996688	0.009939987542967123	0.006083980146904723	0.003059797883704838	0.012589554908310414	0.1155429943730789	0.7304585292008217	0.0085480038856211	0.013675571720817781	0.0036450219018194026
249	0.013835359332471632	0.0137272563338904	0.1959089412109179	0.07551184475405347	0.0027713206125040283	0.06770397758772134	0.26219529169636435	0.01327601561615612	0.019552917184835077	0.0033187108207418845	0.003726610406000305	0.009671209584650009	0.007387646572553116	0.16403670867139897	0.01120599007388644	0.029788545827836185	0.04291102017016551	0.008637162969628428	0.0072137588022524995	0.04761971177197243
250	0.23644777805455108	0.0017535776977150262	0.004756185603361667	0.007983683127941343	0.00445947423819569	0.24675199802148928	0.000683118411181814	0.002631409361962557	0.007160407216318975	0.0038915900718581526	0.009811322925011039	0.017876516043493045	0.27909687263361416	0.024132613810131497	0.01137790109728222	0.12009402021085645	0.00640643200761024	0.0007445706516092988	0.0025761594344142404	0.011364369381402239
251	0.003162422323894571	0.0057019576224708836	0.006431022783552912	0.005286060412196514	0.0956653028186264	0.0016896146572356445	0.009524465939948304	0.43603293917684655	0.007977797559416414	0.15638903609999158	0.05871262738974742	0.05053600341523902	0.007877802520973497	0.02208016838621376	0.0059773592870954765	0.002047521335175936	0.00862458702914589	0.07594228264207253	0.027360197347389193	0.012980831252767748
252	0.05981274819589924	0.012258792198160002	0.04027977409899624	0.012889955190607845	0.029795583850276128	0.013076050993781233	0.024144689371616204	0.027235560103797737	0.08310101465150203	0.0722931405579279	0.06884298570519311	0.04177879263880963	0.03643309936613466	0.06799433840031169	0.2016312922119505	0.06327484868344907	0.011043723139249777	0.09357315045143565	0.02106773931984489	0.01947272087105639
253	0.1739187329166378	0.006351839389684737	0.0041687514771658095	0.004399451405451821	0.010485229200188243	0.012814260534313534	0.03388984732514584	0.008018365922985465	0.0012175831431367936	0.004622557186958563	0.024306929558132056	0.013786860539277782	0.47805625733111884	0.015637923911790946	0.001141437209749591	0.01977893086638463	0.014247818903294065	0.1574356058910843	0.00914527927534909	0.006576338012150204
254	0.016207979181358384	0.14174846489606624	0.007312609867656545	0.007514113691649194	0.02252115511654945	0.028792524422814946	0.05872766007796259	0.004922453213674777	0.0004330665261988349	0.15353723490323345	0.06476428970808391	0.0005486941634668863	0.0013574986314098872	0.11905325295008462	0.0015528038063047148	0.04683239922730619	0.14795374809891593	0.12999428092952234	0.023989539176699857	0.02223623141104112
255	0.08192463945589437	0.06765335678569978	0.003887149363782319	0.007955739773848326	0.3898137789475819	0.005868173592657189	0.0008311312719450805	0.0030045293821572517	0.002679931885416581	0.009855969505952366	0.07247082737981056	0.00012026053941020868	0.11871432548618119	0.0017251174058012474	0.000562704365546152	0.008564780648303924	0.06850950375345705	0.052224468252756374	0.0016250571490334692	0.10200855505476486
256	0.26033389879557906	0.11976345858720915	0.020828342096532122	0.017881420958173973	0.008263484755756908	0.04385036455660643	0.010973759196252115	0.005376017767600161	0.018386143137514417	0.006800715459652326	0.011373069206466246	0.007237452959650251	0.0004901478905745221	0.0038833140078012294	0.002118543489251226	0.2720268220915061	0.10096300277341201	0.0705057820637807	0.013586516364695973	0.005357743841985043
257	0.030238058400673392	0.020555343023074265	0.03789749489887351	0.00639482550537031	0.00875263594755672	0.003981983658794023	0.011968032257014698	0.030287288986086878	0.002009238200472284	0.009974901736556333	0.014300580857756165	0.025228990709772053	0.008533737532464171	0.003154182133325424	0.006150427902927069	0.23871624737544891	0.3779969029572283	0.14300444721495256	0.007342110545362515	0.013512570156290213
258	0.011401053762169286	0.01158361293781507	0.0018481430367321581	0.011948824523260843	0.00386629889634342	0.004121835154951412	0.6161035975441146	0.004611791886312571	0.005518104860233653	0.00226668744800084	0.004915226334541731	0.0019109086505674155	0.002459528851192701	0.28866082612596866	0.0006975249401232947	0.004242877926638803	0.004114740685004203	0.002792118781483413	0.01284894036317161	0.004087357291374212
259	0.00495209034514763	0.0022687389566987035	0.0014167057469995955	0.01898685129620163	0.283715301108815	0.006181861697905343	0.0025172478957148675	0.18412756068929778	0.0018286889994830215	0.31937492990800254	0.08102455236865269	0.016540429966659	0.003949032249319933	0.0004184695172662959	0.0036840539258050737	0.0025224712358362443	0.015800190170976412	0.02298630110813821	0.016644766497401525	0.01105975631567838
260	0.004250666791351956	0.0022550170565529062	0.004321366038239684	0.0017166173724624968	0.3278777310434429	0.011066976400883766	0.01336060145723379	0.1293094670449355	0.010496485051696302	0.3228922414300671	0.06195083202583473	0.0010921989796297835	0.0060825999546763295	0.03586431648407426	0.0022548760952083996	0.004883085522313603	0.005752962438587653	0.03497728720245708	0.012599076555333677	0.00699559505501803
261	0.007561413556448758	0.004100529812801598	0.012790449946575225	0.01665918062297875	0.0031771261767327232	0.0021929830410490885	0.014884954723815909	0.10976852842265304	0.0011762027636855877	0.6695733679722516	0.0208944432235734	0.008285271906987102	0.005918971326852406	0.005818746574943707	0.025317441045339117	0.00844507691604992	0.005820021396049582	0.07186947820723041	0.005116735574585618	0.0006290767893964536
262	0.02596564516679304	0.0014726536468301333	0.014925789398964292	0.01556509789009383	0.009669089608461892	0.005850275444758309	0.022760559555558713	0.006699907364195517	0.02010461673338959	0.006106578910372056	0.003822899737261205	0.7994051739775934	0.006846360653638222	0.010984397525865466	0.001048018013641219	0.007826904118971311	0.008388667784665675	0.009509025990729662	0.010245296360816251	0.012803042117400297
263	0.08093156840625354	0.005193699894828474	0.005302328364246131	0.010599636066514073	0.001085684342075007	0.44166571535071947	0.014974472200717702	0.024474013976596282	0.001718283833016605	0.10315992228073252	0.01164037815351436	0.12353620923867346	0.003281477375500323	0.0719784741962317	0.004679200710932349	0.06131691647244357	0.0028995344352971525	0.02113020813167101	0.006165876231692	0.004266400338344197
264	0.01041946279787528	0.003483515912913849	0.003137291579504078	0.005750996672932762	0.005046465862459171	0.0035142753374808712	0.003900464310050254	0.007942939846336098	0.016822889163595412	0.013868183391898437	0.0013136007541186701	0.019711004019551854	0.003131647107171889	0.00887524216425158	0.017584262090299507	0.3915884343974213	0.44545523783416435	0.014925510073828308	0.021065742900077077	0.002462833784069137
265	0.01562941648258362	0.04635774994816047	0.0011809455406808938	0.005058180154545391	0.07456324901291769	0.018489217376252365	0.03205018167596399	0.055811997651897885	0.06950305747907126	0.1349999075710525	0.04313900534917681	0.02922066500438241	0.0023998256705352198	0.09290795430510768	0.029529056933020346	0.021170828914233	0.05414201968505649	0.1225454677391377	0.039642478564296146	0.111658794941928
266	0.3076227718081391	0.03895211256688403	0.08315850051369232	0.032202432171440955	0.008128799908618537	0.053282357231725856	0.041939354434970016	0.05155911314602915	0.006566917691698571	0.04439031808109558	0.023291371050505882	0.019194822506190302	0.0008516231594980106	0.0637893131982106	0.008338909413960335	0.0706932199073612	0.05820401856033296	0.05809649274143279	0.00043972551788652763	0.02929782639032714
267	0.07435181758028159	0.008956041782963237	0.09578067441073604	0.04564410423247876	0.025537326500500133	0.013384694296768864	0.03289319927040979	0.05285699767123407	0.060387982898787045	0.04041507906121994	0.28834798156139446	0.0076077651710131	0.013599887077180874	0.0377784389659598	0.04061647967678082	0.022890297286512314	0.031873956228438	0.022583156681775587	0.05518569679795989	0.02930842284760573
268	0.05729841155338409	0.023115969077077584	0.06919794013042886	0.042715138932466874	0.025107158595645298	0.060427675533144216	0.02774227369042982	0.01918444300182105	0.0485172997154174	0.05738346256920213	0.01171715440013001	0.19261279665888092	0.014083850030478181	0.025077439348251962	0.05106718397061414	0.03315845376859018	0.10570677514820732	0.0198936064749664	0.08306721123668336	0.03292575616418024
269	0.05184371081178433	0.015987905010017962	0.06103706697194882	0.040574347562946464	0.13986088720610215	0.0398871164625289	0.016634976601983976	0.018893353377797913	0.07285643274507766	0.03671907385648812	0.017548743011476745	0.033920806752417855	0.005859484894772224	0.21181797633920105	0.02774768034874616	0.08757654092908425	0.04643064418293689	0.047120934310028666	0.011386706101982955	0.016295612522676924
270	0.11888588775136401	0.03752460434319151	0.05319677266703815	0.11640557059373884	0.001389516445319356	0.0062923902614058815	0.1025455664093442	0.0782525240686321	0.010799743114161332	0.02024395867695342	0.15969486651351403	0.009030353954878799	0.08139109652500187	0.007305751197308644	0.0008851221696843064	0.014703929012388026	0.0933824261311797	0.08218259797511637	0.0016399785008520506	0.004247343688927535
271	0.026858828074097302	0.016688006494006223	0.0028580697578080255	0.21991866350686665	0.038810867464753825	0.01561479783596948	0.06243996439176039	0.039924322969632844	0.03401351668151551	0.025727363730685123	0.056925302262774216	0.024899546222063897	0.0003716357240646451	0.10161154409252554	0.06459313874136106	0.10379172602197409	0.041096370250872594	0.06541996044019022	0.03407237424029419	0.0243640010967843
272	0.1238841443314867	0.060259643214453554	0.015485872240248283	0.006842795734942767	0.014751598035644626	0.000664245815987222	0.0026424372133149136	0.2055809892936178	0.002225425377133774	0.15230786992987363	0.040599597218359415	0.0069990752284269	0.0013131871316411853	0.0006537659088084042	0.0013985084407508051	0.0020630484873511348	0.015938338302511634	0.32284349016414055	0.013095282071494048	0.010450685859812677
273	0.17038440354153292	0.00892760775524767	0.0025630857554333267	0.01716417585649887	0.18474918155895254	0.007754614947813597	0.04960193498285191	0.007683254727386758	0.06191141681823509	0.03177753074831488	0.04760525091059721	0.001337717762216283	0.00027803661750015323	0.0599895689958571	0.09119867232403685	0.06141836388899677	0.04062272349940986	0.012741549644513779	0.03862510402106088	0.10366580564354351
274	0.1758575353764944	0.013379320304608732	0.0029097740586978412	0.004426336271079192	0.03604602780685251	0.12998820103407707	0.012264310200285292	0.12643644969045648	0.0016950213782976936	0.03040605146734782	0.020834902223207007	0.004167007717033973	0.036799074633163745	0.0033012248777702004	0.0031560454754024875	0.1294411545815269	0.0523125605410876	0.12395001974776189	0.07988937521210591	0.012739607402743403
275	0.16484598849736853	0.0036091890647950015	0.045853846483197166	0.07483246669305343	0.05389062374691336	0.010352015215614801	0.05978121215568749	0.08485782276144666	0.0030385328856188166	0.021060325988049425	0.05608099890744797	0.027791186307575405	0.0398325880591535	0.12658580380268655	0.02768918326633072	0.020760578175413262	0.009501081900118799	0.01425194437009443	0.1082826663488519	0.04710194537058282
276	0.07744294078958704	0.13598660085751277	0.04303838071050705	0.14487263542599202	0.005143734033593137	0.03173186465460543	0.024641351949709834	0.022201774581383157	0.003958323460688803	0.03700292936997163	0.031865537224331095	0.11316523136708047	0.0007680610830858313	0.09427757353622614	0.03571031936184725	0.10147818985901441	0.03913998919774873	0.01246076939069399	0.024691853006158726	0.020421940140262433
277	0.003620819739011252	0.0029952638114671103	0.0012010355700233682	0.0003295331812234387	0.14684231644500753	0.0012159464821354658	0.010541297026763471	0.1320253388137177	0.013200072677465067	0.10861289775662017	0.10176825708286652	0.03579260449248342	0.02896096280388349	0.0005455531893199484	0.004057713886945779	0.0012543686584958666	0.02402868784093154	0.06048992907299968	0.19100684893352313	0.13151055253511595
278	0.10939394971964485	0.029464805031507276	0.026964659024321137	0.013995565903899004	0.06768642287680368	0.05619988660059544	0.12403129537807453	0.02737504763063314	0.07655416676671731	0.030703431614168268	0.03672312756192952	0.05156636881094653	0.006891161487641022	0.018467231452817243	0.09202568017448405	0.02476460584932926	0.061566034856218296	0.028443012780229777	0.02211983996715859	0.095063706512881
279	0.03602330041143619	0.00995273887327705	0.04984901615954949	0.08301413829593524	0.0036055862891678048	0.003148728737514385	0.10162403458606514	0.030355150260666756	0.10512207106485737	0.022346273042080207	0.010427795225385193	0.38163725844616064	0.004170384055096582	0.04152671145645551	0.024211267192447934	0.055952498539978725	0.0028225541393478827	0.004711281816912861	0.022488643859501074	0.007010567548163885
280	0.006344750615342038	0.03106762493703821	0.05063169887040059	0.011130579766693424	0.0038037552790064952	0.015406787690049441	0.0095252025101596	0.005895446988398645	0.007636364221195972	0.005674041126872605	0.028413059307139138	0.6480241674841041	0.030572704124803972	0.025602123063885387	0.0006166980056041839	0.01800628865388317	0.007499027422670224	0.03356680780271679	0.028762130077207314	0.03182074205282879
281	0.13010793517864402	0.0033775100180029475	0.019559919608460832	0.00259323837708803	0.03383105346586034	0.04482983920607928	0.04323073635368592	0.05605144350459594	0.004523031621818496	0.17545114632163405	0.07529011925337692	0.04372182265202741	0.001039932576060144	0.006910096974617719	0.002231692524087876	0.08885027909994529	0.0005421503173230189	0.05278296453014737	0.1470201482007519	0.0680549402157923
282	0.05638319114862958	0.010086080296359894	0.06665141851461395	0.01951274609315431	0.05426077778992649	0.016436844761146176	0.04406352011481969	0.016073740611947294	0.17713119531220126	0.03131725506184182	0.19057778273828002	0.040085700382354685	0.0008794701604011696	0.033032036667134834	0.14414302132557277	0.003889893566182398	0.002276886279300281	0.018468977415722065	0.038389911186361515	0.03633955057404982
283	0.008072082093049042	0.02974046912468088	0.038779455848803844	0.008612959273908226	0.01132988366904943	0.030385981905455595	0.012785829924498464	0.023557106586280272	0.04745492626731333	0.013898597609849172	0.015177972014010945	0.5867362756109745	0.0014863800770505348	0.02113665664095398	0.0009813942864677957	0.04437468384155966	0.07080866425199282	0.029803413909939114	0.0037948483450125007	0.0010824187191500005
284	0.002909976677937557	0.016111170052995623	0.008621043095275314	0.008937467412303985	0.047516468303673766	0.0013456529163495276	0.011136057285382413	0.40216985332180494	0.012768090732417987	0.29523759826515344	0.03809910369326862	0.0012903818590543395	0.0015109050078707914	0.0062578434390218925	0.0065623163776635735	0.008505058910638803	0.004648026464851761	0.027839604565895057	0.058363531235911564	0.04016985038252889
285	0.0021691945368854464	0.0010496701059794346	0.005667409169250776	0.0020342799417010717	0.07227049944020394	0.01047805586735558	0.07473260263688786	0.29433475535114545	0.012604712992359123	0.24512238835439235	0.03401238974376996	0.0029233886324159003	0.0019461589973057015	0.011193242658149128	0.0033115902103365634	0.0012499381369411528	0.0011911236686882637	0.050487074338712364	0.11002381896897179	0.06319770624854795
286	0.12707075813512178	0.013500812975518582	0.009531302820149528	0.027098345250779653	0.005174253110189239	0.004638546243253157	0.03806599608121134	0.02154211991790499	0.008976663670051996	0.016672598377975755	0.013769510593748034	0.0041538795744028075	0.004311363332026536	0.004848062686054045	0.004454299377878163	0.0047857440647201014	0.009137664597473472	0.660088898773027	0.018250658606694815	0.003928521811818956
287	0.034890580852325194	0.009469595602920213	0.018281333765016186	0.0010530598356260446	0.07851142422274227	0.0897957387399177	0.10184899988232092	0.03255658118050793	0.038768556679782684	0.020016864324441268	0.08527355732728996	0.10940349842284489	0.0007878121669009515	0.10652453331671073	0.00783669841963258	0.056386404436950574	0.07663372075927181	0.007129611303537437	0.11697640371928435	0.00785502504197609
288	0.01510491006220599	0.007132839133690906	0.004519878150041168	0.00356290138842602	0.06127439047288076	0.026603128009873633	0.014444370402631686	0.012190348390696883	0.00407789949473568	0.6878900961294577	0.06038354541514601	0.022177123738007093	0.008101868768205194	0.01756587151792019	0.004102494172281621	0.00791285001134251	0.0015492754768261208	0.014156771220379729	0.014246816684730356	0.013002621360520996
289	0.06889903103542032	0.03065953659869614	0.0644793632542395	0.04321331069190257	0.1008538194485038	0.060548377988895084	0.04831408650183909	0.04555955724004614	0.016087361450654973	0.05178520022863435	0.08009451601989326	0.02040364797057849	0.07363788554411324	0.03840246678085838	0.040342761711598715	0.034487845668590866	0.10059731394767629	0.04202784241725237	0.02030291671137184	0.019303158789234484
290	0.06059050383244298	0.0060640346310149255	0.03617464653715585	0.10167764903326841	0.020597972202843682	0.017998148851114348	0.1583072815345825	0.01412904316555872	0.06845074348076975	0.08222040100300824	0.010307166320700533	0.03869676022542362	0.00029870656131340606	0.052588004741432354	0.0210805907917559	0.07210043674673035	0.06285716761940638	0.03482392374042309	0.10555861130773989	0.035478207673315144
291	0.05509756077425677	0.009201504554991795	0.020650006963352587	0.10615484795269042	0.08983556380142523	0.08142393384252927	0.032313765078632	0.012844487275924986	0.005587912070519681	0.06386382019706385	0.030276052810407107	0.007461557116403423	0.25887596334050417	0.02308972214114229	0.0174915003008142	0.012220576151413786	0.023651889655120314	0.09487594759752728	0.008375230591770904	0.0467081577835099
292	0.0069671833954061966	0.03352604176203793	0.013542492082502565	0.017069875486184917	0.02180481808760872	0.002543978622672305	0.009614899641752914	0.08901030528039339	0.003400562285574777	0.10706461119050882	0.02511293744169052	0.007230281325601769	0.004781887482738349	0.004132835709864805	0.008729131134147526	0.0035142724901816714	0.031006937959961314	0.5918270015109384	0.01760453951340438	0.0015154075968288779
293	0.06597754044987097	0.0047373978834112495	0.038352878385969943	0.018797722040485368	0.06577568411564254	0.01993147280191308	0.03687063350866248	0.07650858630004134	0.06684520473891067	0.05560281661593822	0.07673006285257375	0.10119684327733632	0.05634062067984726	0.035948792421298705	0.04226581475907216	0.056585390220364955	0.050418111982380436	0.03600929518209564	0.01052551420984926	0.08457961757433569
294	0.02637376281997682	0.012551205748104765	0.00784560612926086	0.0016301852766197442	0.014902638260722446	0.0035283415853031436	0.006538456416458821	0.3189460070370341	0.009261069774241557	0.15027846978262335	0.1932337302324315	0.013375527370745223	0.0015080891723698905	0.0026077518059553486	0.002061237242189801	0.004010936351172949	0.022327604300198433	0.18817315325095504	0.013819781986541773	0.007026445457094453
295	0.08326818470302272	0.00708396962391032	0.017206215994629688	0.08153312657477174	0.04273476854209448	0.047879806417191174	0.0268780973408791	0.03591934695581241	0.03678093132020673	0.02519220836776166	0.02937282158127928	0.05465083790891055	0.0028572754783675516	0.0571592452835279	0.0585310434216286	0.05597735029886295	0.10270006230574018	0.04464592709293746	0.16597491037472173	0.02365387041374401
296	0.007858864984902878	0.8599869720578415	0.0033580834131555215	0.0028491900793874733	0.0071218558046835575	0.0046220469865420315	0.008070878242699907	0.007877909565920431	0.001496304261514774	0.013766233363246564	0.024174872611117733	0.0024675352271949745	0.008458652384442192	0.002376401905960725	0.00658698540323555	0.0005273519159910204	0.017783877860697687	0.005664457028080535	0.0041878109376821335	0.010763715965703073
297	0.01865579867077029	0.06423617775346098	0.0786147743249921	0.008577199816679764	0.061877100628860066	0.01968475044349812	0.11061638733940952	0.12119095098487113	0.01979763244882496	0.058985837832973974	0.12359350137936062	0.024319651867176516	0.0017669315319237965	0.13256727229661328	0.013040373286099546	0.007859519176078881	0.02719853657224734	0.0038436431162324437	0.07286769998697332	0.03070626054295332
298	0.002731971142508918	0.02220858608992678	0.004065549036649989	0.01899036447145324	0.006885113607562696	0.010617614443697725	0.040655049960775395	0.005437807230197396	0.019350549127226682	0.0020174487412678533	0.007478284136911478	0.005465690656970258	0.002130752755144327	0.00356683887218537	0.7737294248203005	0.00323928524172966	0.005922231702320287	0.021687529802670136	0.03767828731853893	0.006141620841962236
299	0.027344105650560193	0.029761030872893564	0.02955458256987858	0.06097255552700391	0.019009879851353457	0.017617146697352322	0.007602626980798816	0.007303921728686634	0.012993560461152145	0.012912104180314387	0.03816874081065489	0.012033295386680593	0.5633829636480578	0.008580669324992962	0.00815600667343243	0.013433314335357943	0.029252035419910023	0.04858472438205827	0.040349298419705644	0.012987437079155336
300	0.01535251776672763	0.04439088527266904	0.03672345971991276	0.010096542844938938	0.2808233654509065	0.00871251427357187	0.09662247017060774	0.011751082874973996	0.11030990685222823	0.004858555665631311	0.031914041807632416	0.12051957437303584	0.002323409214585351	0.02622497640496369	0.074599453321621	0.01753168605918046	0.05015384282303548	0.002058114879276649	0.019278554530482037	0.03575504569401896
301	0.0011457852666636329	0.00895858765011384	0.013927991871078018	0.021660787167377384	0.009806760958594948	0.07635539021338433	0.08551864865714036	0.012689099149033763	0.010583694505125968	0.004416192545842282	0.007661880394403005	0.5179697709505274	0.01210367195878959	0.04671233101297962	0.0510222602705569	0.019871215690063837	0.016315420090601353	0.016504614154162933	0.020585194832898702	0.0461907026606621
302	0.12210487076956561	0.059401000170683026	0.029717858966877262	0.03333822864480285	0.014209943940123551	0.004362155698163456	0.05693018252192478	0.0017513772474332865	0.0393244128623691	0.005853218170065801	0.06504643638417666	0.0728950241882551	0.002796081516266906	0.26369539317628105	0.0013231694599898439	0.09589794930490915	0.0030180633834455497	0.0032922552171215534	0.10687947100214173	0.018162907375403683
303	0.006266229711982923	0.018462568705517348	0.002748593676077436	0.008426524991798006	0.0025997512835367826	0.004661987009930288	0.03321809867017443	0.016937483728273275	0.012396975107087175	0.010198076771447222	0.025959517267649772	0.006870485802126599	0.019222133731083165	0.10697160503523301	0.058357488321259636	0.06461475056688142	0.5394887504732778	0.042351568583938536	0.009255795501771493	0.010991615060953754
304	0.022416217606753074	0.012756763224509745	0.014326963949229	0.005710957826877522	0.09609023545431508	0.0015378403693066451	0.027035852739021402	0.13259076763470917	0.04235071768971968	0.04871723027147165	0.03698493280912681	0.007770751259459912	0.0010720732442173393	0.026585021734569236	0.0923350859909677	0.012335278596054298	0.0007225288230901284	0.29637079096410573	0.04133510538851667	0.08095488442397902
305	0.024399513626346816	0.01629387337506084	0.0025073591869061093	0.04586674811183007	0.07195233459254313	0.02594234919776144	0.030042501118378702	0.17772379003785702	0.062359747279772816	0.12051668284243003	0.1363144450953595	0.016680327941173852	0.0012792491790177987	0.023050242903574526	0.015839086792288938	0.024227322024578078	0.06991640617166114	0.10547331277153844	0.015106653222639113	0.01450805452928175
306	0.14165300011220136	0.006832299870124019	0.04164145700160329	0.06056416893041585	0.008067125523183135	0.2674493451169401	0.0026382162462657644	0.026654593077541658	0.006454875566026888	0.03697485099832174	0.06209016118274252	0.00409353425570314	0.1144589550478347	0.014140931884331288	0.033882445467902304	0.07368644741982738	0.0784286412085961	0.002713994309683607	0.008316582805516833	0.009258373975238224
307	0.014516146189326876	0.04901061168229005	0.0020606637084432293	0.02057108660326521	0.03612479962519783	0.017278964863533523	0.006017444256938714	0.04642023335043233	0.011328447942959083	0.1464447522717039	0.011786916795592765	0.0004976654898595388	0.011527813024543677	0.04876080928960977	0.009623457365137466	0.001301720486883147	0.005680377938770313	0.5430147538868886	0.016043937984827124	0.0019893972437968477
308	0.02953950234302993	0.01170205679651982	0.03577964046251578	0.02094241835022717	0.07123777435518985	0.023116163931960733	0.0892213605495338	0.013092564512323513	0.01013565189381146	0.09299941608356524	0.07505553272454221	0.05863882861045199	0.04259562139632376	0.0034764139916388004	0.00694270467245395	0.03752106018526236	0.0011998637390584193	0.08917495533686354	0.24756542317226243	0.04006304689246523
309	0.006594950771416409	0.014850288939489774	0.0019948620772320645	0.008210948037525973	0.13558562456144257	0.005451033311956649	0.004509783262781039	0.13104756529365819	0.020999068118913368	0.513399563002579	0.054459440064550856	0.021146172326423927	0.004756043313403965	0.007115935137040572	0.0006272893201332971	0.01012759507645552	0.005075417089227083	0.030632256663856754	0.014247655643733563	0.00916850798817938
312	0.021622569274793942	0.01033424922782182	0.0013036682189057588	0.008042878053560782	0.07807553716036246	0.09151519080557059	0.11487711321539912	0.034950413941811496	0.01933136467329578	0.061081330942101664	0.0334054583516385	0.03430234282593467	0.00043060485452976917	0.22983810072950317	0.0065350135210089765	0.0484400371558112	0.014517834414940239	0.00914209059647341	0.0962637764463726	0.08599042559016408
313	0.06674136844782508	0.04119825684640835	0.007199828838579447	0.015170998626978816	0.020229113938217157	0.07148078685274478	0.017433444582474738	0.011616719270992275	0.02018759361870424	0.032969813455503864	0.021269461662575852	0.0021584776933907717	0.5207609434556484	0.006407248812916278	0.003147712966084069	0.00918332560806493	0.0010357040998256446	0.08559479432944783	0.021229593381702057	0.024984813511915536
314	0.0331884102204484	0.0075497869225725186	0.004919389390066394	0.0044694500011683335	0.019054787033518355	0.3887756650693379	0.03444212238813324	0.004753671698555241	0.04742334412830771	0.03393661901829387	0.04712652526459375	0.052161403913336145	0.0038975083665523523	0.19449239338128968	0.010995883288788552	0.042003058163103006	0.023835518078655697	0.015562963657125293	0.018365928465240836	0.013045571550912788
315	0.1986505533401157	0.0081206137511827	0.011493678846959286	0.17825358437760214	0.029244767055922286	0.022950670476541354	0.0078117020182624135	0.0055738886117436375	0.014189758373737552	0.014922511538745803	0.0778947889895162	0.0019086315778091335	0.0030994198844328832	0.14442398096844483	0.19034609514142795	0.018829489389748672	0.02951665296304074	0.012180970171561894	0.007404864258083555	0.02318337826512115
316	0.060837126204981246	0.026652552128296914	0.010213859895512415	0.01526537338900926	0.03240248491197637	0.0009386391897959042	0.059069992506658404	0.1438584716035598	0.008154701085840767	0.05131528177389065	0.04089408449127912	0.03224967379069073	0.047133608224182354	0.013714689242139727	0.021187139903364845	0.014622753645081381	0.07119952119864698	0.1804943919467935	0.025886836602393798	0.14390881826590582
317	0.0033811423941560656	0.011994124740714986	0.007112885077017977	0.011896957056567615	0.727874980255062	0.023253445306520085	0.009366730641234135	0.0042566364411193115	0.0036211717046846716	0.0032640974056529774	0.00402787565434674	0.0024931688527792296	0.017336915379802746	0.011492021071355527	0.005882937418203625	0.0023557839371042147	0.003853609216310708	0.01395157629253776	0.03638974436461328	0.09619419679021624
317a	0.0734494028420052	0.021900199297095056	0.0021304531996399665	0.011927994784192432	0.14649226684589783	0.002489468192447785	0.030536096892566474	0.12770060084929274	0.0038939362797087	0.05789829377467042	0.06690895065501648	0.001440713600024942	0.00493527311137424	0.05077990516463368	0.00987557998791646	0.00792352159390996	0.005005102398344711	0.05884560508471275	0.05779551641631141	0.25807111903023866
318	0.12609970509771018	0.0008638266133605418	0.000776744431245461	0.001081135473658503	0.019780463039433368	0.006207914281212364	0.2571303603268883	0.03895643237276678	0.004005550939664529	0.004415761085870842	0.11779011981981834	0.0007972236914252038	0.0017710415186400705	0.008657436620378968	0.004567517954690649	0.15562888671167951	0.07679821719106995	0.09085774299895943	0.06217433491321438	0.021639584918312624
319	0.013861919434302204	0.014749233951856736	0.008109140267534074	0.01123488572555702	0.06445207349668891	0.0159208325810451	0.025480257700335636	0.11023685157063598	0.0034097892856872715	0.22631279728783626	0.12784813630558525	0.0039770972832159435	0.0011730889841094117	0.060856052948693944	0.1445108072485022	0.03495186933263478	0.05718631629359893	0.0027257213105002414	0.021677954489877898	0.051325174501802094
320	0.42761177530095934	0.0011645432683935462	0.05969802140563141	0.10843307531114815	0.03650385720318472	0.05983178667809119	0.02530566347955289	0.035421327383728926	0.022972570355044408	0.002314326118955445	0.014019048657909929	0.01123455573073635	0.0014560702811446465	0.02582073055181689	0.002802130299571045	0.046322085918109934	0.025502843525112975	0.04726265507168038	0.014476492664131846	0.031846440795095965
321	0.02028854471609811	0.015525910032571063	0.00805964412187996	0.024329889819087264	0.01617471747796691	0.08045740549141116	0.25036018142254174	0.010495708301569436	0.06910345471122378	0.024875045217343177	0.021734539449203942	0.05872577007249659	0.0014729785223451474	0.025860857208745293	0.06387338073939837	0.0150415815560814	0.13933111300454107	0.015501978157854398	0.007253428452666212	0.13153387152497487
322	0.006138086684769065	0.03553432433667237	0.0036416684975864276	0.002328273930107138	0.09343373784530644	0.005587235286296711	0.007866327504249824	0.37718430937398306	0.0048165359049296644	0.07869767275235467	0.027117730407626515	0.0045918694411162895	0.010515228756911221	0.003711291775962266	0.006716118480147271	0.01798250234339727	0.020646207382035306	0.15104334745126144	0.029937403544598173	0.11251012830068877
323	0.0306843547084979	0.029965521410399962	0.009777147402624978	0.006523435651414474	0.039046492985053874	0.0010936551331220943	0.24420547169578546	0.13274271777771143	0.0160766584552704	0.06159319657659096	0.03405685675338551	0.026456070010329357	0.0026479878446664775	0.04298299183303252	0.01838445747317838	0.04098651102797665	0.036842384196208076	0.08127464946222712	0.11143950778564732	0.033219931816877143
324	0.0016701653155035202	0.011363295460933958	0.004035872390939594	0.008715216782721875	0.010935377247076623	0.7950618326600779	0.002484934666350662	0.0039005105714803585	0.009970470807992345	0.009982759489840256	0.007845545022163154	0.03992627665694295	0.004294495633280521	0.03785408707706546	0.0031804328840502063	0.023007848879736188	0.006112229114515817	0.005544477180630183	0.006287173911436808	0.007826998247261623
325	0.06109262450186789	0.004156916818651138	0.08721898638007373	0.04928782354820354	0.018901751752542877	0.05999468508830517	0.02315356968772452	0.014241756824016197	0.02237166952797999	0.016132640858771648	0.09150447962581693	0.020089900539187015	0.3211729466311069	0.06577873734767412	0.01161263320594619	0.030542167340111302	0.02272251602759146	0.0438336676986491	0.018851509469679145	0.017339017126101308
326	0.027761044575295008	0.0021888064943558676	0.033822275966823044	0.029919686778564564	0.08068416471134002	0.014099138998924603	0.013216499679590371	0.5019421415713428	0.010164499705810098	0.048140635994533984	0.042564805774752974	0.0029888846641148476	0.056152701215027176	0.0007947166257352583	0.005715313564535287	0.004541059354612822	0.00926932818457367	0.10383973163692226	0.0030078369278012077	0.009186727575344304
327	0.02970074880197283	0.016420331676897805	0.004674930807994024	0.012620796879553475	0.003502777677068626	0.006010227182679631	0.1620741304884863	0.004498371133909802	0.09506362076835466	0.006410040433861394	0.0301881421084006	0.003909390862950386	0.009281253037886066	0.017798334322609993	0.5576362062906987	0.021280813946494757	0.006422981001439672	0.005711611295744959	0.001956719613724952	0.004838571669271316
328	0.025364116285707478	0.033926228757365215	0.12173810401071725	0.10646314380511193	0.03082916480353132	0.015039746707950606	0.1266237017657964	0.04674650383939994	0.006059986048415968	0.013242444601009333	0.0768936104675054	0.03478119022681504	0.0007809612976210806	0.052147885849484564	0.10157869849507581	0.09752539593479108	0.023563830768608594	0.033973596439065494	0.026335797936497787	0.026385891959529555
329	0.45971563502518303	0.028287406041705935	0.005523842295476189	0.00523464484101371	0.00772499672226985	0.010071963538235834	0.005019440405218661	0.008224085691119709	0.01237350050968368	0.0008632968104428645	0.022103084590989204	0.01011559787589416	0.004791695903469442	0.008990482313822806	0.012565488345569307	0.11041052808404077	0.12716399536232978	0.10025207974584895	0.01844915305287033	0.04211908284481574
330	0.030663794319505954	0.019123087497362596	0.013856799017225727	0.23931108554925085	0.06669452905032826	0.029217899350087066	0.18098502325428104	0.022177260996834834	0.007516118782878967	0.02078697887069154	0.04827729881033966	0.01079433593203549	0.003162183929463214	0.02170069516753628	0.015272682948513288	0.11656082981687177	0.041653665446533296	0.08397186175017177	0.013753926861301152	0.014519942648787424
331	0.004964678265986474	0.5765599864786677	0.036916267337454164	0.004747615733948689	0.010151580595597318	0.004830111646709432	0.007264981121061886	0.002332496063078606	0.009738261839242326	0.010542859642281136	0.015059106901081924	0.015880092208684058	0.009053439113045174	0.008998724074426562	0.002188499376075798	0.002694061309950082	0.00739284018510882	0.022396829787479724	0.2229289656613716	0.025358602658748692
332	0.1324480976290655	0.01770887079723383	0.033435972177231404	0.0032759864352910725	0.05060698578475806	0.001554469036180374	0.12674392329080572	0.04926544867291348	0.02023047740256621	0.05505199055822507	0.09245879748404016	0.09958424953593133	0.0009655921979239224	0.09579019705156672	0.0106705694235087	0.0217521144400062	0.00663788049015176	0.04694898607277903	0.09845630496685209	0.03641308655296931
333	0.0322536896698702	0.024231481682523356	0.011344798737158303	0.0034598370934676415	0.006062510091832819	0.0004488685922300789	0.005507579545553086	0.021292831614725	0.003283788937574035	0.12779761172359097	0.10898246207136775	0.025356467392078325	0.008075920908552863	0.0024198212566938267	0.008476566301416444	0.009066454832166114	0.01562402000773194	0.5794075328335727	0.0035377305507761246	0.0033700261571185442
334	0.031220209852166204	0.027027181129197074	0.08444749093567025	0.027619559705516196	0.002377707000377691	0.04397966494291106	0.00531992036405429	0.0032368996130005415	0.022224462663475292	0.023522034323771954	0.027382996771657588	0.019582753651721505	0.0158017970303307	0.03927454425017082	0.01997394076052693	0.493040221669368	0.09929069782163381	0.001295052469310929	0.008329451839069435	0.0050534132060697685
335	0.06343250577951405	0.012527304018938713	0.011056251129609038	0.019123292293032352	0.06929050443926607	0.06401305985256302	0.022889022083147616	0.031241779837679933	0.044197552151383615	0.03752953952646758	0.13029007628699762	0.0070590425303050375	0.0011858285954922411	0.08248596193767882	0.11740968273276026	0.062829851249984	0.007076332435787125	0.04958509355733115	0.08900350240787441	0.0777738171541875
336	0.03377734699319986	0.04353513882123742	0.024424146017197706	0.029532087917736004	0.20506295547558345	0.08651153072910459	0.026824782233928254	0.06503632093276841	0.047362104123500094	0.03051543063153383	0.036329164548359764	0.03308330958682267	0.02606245246699017	0.016607284385303706	0.025105147841382333	0.025420589373105786	0.03705532911992432	0.10652643933484732	0.013956772746607154	0.08727166672086739
337	0.036710962960670786	0.022538143277039648	0.10923811847100003	0.1230420765789762	0.01145493257743961	0.06075162937473202	0.04950911709418764	0.0467402575509981	0.04672417614809953	0.03643285675440626	0.060253055993728336	0.03595486766185384	0.0016895947965919304	0.03304378709051215	0.03744844037603024	0.11061553877984145	0.06370711570550228	0.05963937065589495	0.04499917409598995	0.009506784056505084
338	0.009632139879495984	0.01457317741099068	0.031154007576101816	0.007162028924384992	0.004954134997517612	0.02471224611495842	0.02435991125753333	0.00996568050476159	0.006852953654999873	0.00808702634730191	0.022761808941689905	0.015761420632296675	0.005260604774498021	0.005531684587110075	0.0056575448486444685	0.024255093084266773	0.004689419423030245	0.006888540179402145	0.7601315486246342	0.00760902823638139
339	0.07566041980111161	0.07106764304061379	0.022594315370608506	0.05995205442792477	0.038887066872929324	0.013238278896464962	0.1410024894375981	0.004454391454421309	0.16409896496400647	0.03397608574461243	0.02548483499363108	0.03437761998869159	0.0009314980845839852	0.09309875243568348	0.019786254609973124	0.02729591940181256	0.0656448828070783	0.028982751300912893	0.040381739569221115	0.03908403679812057
340	0.048023971449478904	0.010982886182303944	0.03973019441701131	0.013001225311666129	0.15398018135972313	0.02735682830001854	0.060947615304817813	0.014158424381604705	0.05962773859269144	0.08288657108564544	0.07084434827651054	0.037113876575085	0.03255924700736082	0.021453375885072568	0.03964798976467173	0.04605258892980392	0.037679834981174096	0.03893006582143032	0.020747655464953586	0.14427538090897607
341	0.1032758302518146	0.04640101465303391	0.004630876295976056	0.07014934092691662	0.003704087418872646	0.03845968882402952	0.029504404255639	0.05793101121206227	0.01787090357229217	0.05817547823386583	0.17786781188419243	0.057070055844657464	0.0002615031361507015	0.05764542455085104	0.026641060209645965	0.12365579747576708	0.06459680467636623	0.058310928279320655	0.0020220360361769634	0.001825942262368839
342	0.0030994005557647853	0.025019199465480632	0.010815556736824475	0.004891173051659833	0.016410494300920536	0.004548621891938976	0.009498100535387915	0.20639890721813758	0.02843502134719521	0.5022686921505345	0.04431347006370442	0.010095812846443215	0.006295520900972009	0.01056267136915806	0.01009359056003545	0.01077090629964288	0.014020537659837856	0.06626481710828451	0.013125823194299852	0.003071682743777278
343	0.01781381387046093	0.02707183437751413	0.03485379436971797	0.009049940414600301	0.04619174298042247	0.04137501861751798	0.05531494961013368	0.051182033573116105	0.050986664809504756	0.0690999301685692	0.02055992310999864	0.06106073151414919	0.0019402435825382745	0.08274071582568446	0.046597405441291276	0.04701995046151421	0.06935992330088075	0.05088777667976686	0.1456001972897078	0.07129341000291091
344	0.08231807962214294	0.02682914134134015	0.03173003664553629	0.0957090037252947	0.03916008177767888	0.030219189385964133	0.022446586041122558	0.022205052257247043	0.060536089011171426	0.05207297568027628	0.0538074972158868	0.10818199672147456	0.0011490136542308077	0.04190585074058745	0.02804225970284374	0.01459849877478459	0.08793023076316357	0.07234275615970552	0.02262609759570899	0.10618956318383936
345	0.012746096609145762	0.024265662360093358	0.014253884457581708	0.00783570995844845	0.007064775319384967	0.0014754920561963153	0.013901740879458285	0.027646353745971748	0.014202598192802307	0.19663207676986186	0.030979809422918357	0.009079808204102898	0.017456957299341075	0.002515528368894209	0.001176854760796351	0.002716325918088437	0.04403488862595835	0.523818827233186	0.0036638914848536384	0.04453271833291584
346	0.24992442489745015	0.01575209801000414	0.004028334033542983	0.027134177822317494	0.010072591505062118	0.06615341590577196	0.02134149518929645	0.038520376104402544	0.03615070587238695	0.013973067996070508	0.10597056940120789	0.0031524480207456873	0.0030976042591187142	0.012804191672992701	0.006000334131268992	0.1882456873513612	0.01662716891743464	0.1161535772782177	0.03207614708895841	0.03282158454238867
347	0.02299435676485412	0.0347841505869846	0.04388581964919495	0.07672675688666865	0.07933848236984085	0.02478871249715642	0.04117391864116825	0.025515001350027208	0.064502599477347	0.06879753458118568	0.04158291632004348	0.07214735336202477	0.0005679231439489368	0.051215891495735175	0.023156498032998154	0.05840795518728788	0.03709933115624562	0.12831015896428885	0.08495192359518132	0.020052715937818072
348	0.08105504104368134	0.04547804446245993	0.0017356325633856502	0.0751628012455853	0.034724582430941044	0.011514012453016862	0.053145983550849166	0.03253784164495718	0.021588802105232237	0.042498840936415996	0.14500968791002	0.03135988640302311	0.00028667430388088915	0.05254228158747182	0.057510250403164216	0.04739041453350158	0.09032791758596209	0.0618301511059838	0.02136518555927498	0.09293596817119262
349	0.002637044926190736	0.005960978859175176	0.02128025589699639	0.02136725115389562	0.19330822117407098	0.00045530037646787793	0.0008595803796771785	0.2140864489013601	0.026690265069327833	0.3329963109706861	0.08993732726395615	0.003611825084366573	0.0012297428514103322	0.0019310058167494408	0.009460590872104801	0.003361738937692799	0.003385853102758953	0.04421243949518763	0.020612980146330118	0.00261483872159516
350	0.03953011434663584	0.002274707448951206	0.003985438163580705	0.01353858977091836	0.07321410226500466	0.048917112096980284	0.03942850947634773	0.09854957968974577	0.03336240183909778	0.05191489976018781	0.11689245645339874	0.0287777151585213	0.0012398058211932881	0.047095697473102216	0.14803245121535208	0.0138014720053087	0.0438163536684599	0.027247974994100088	0.092931260310588	0.07544935804252542
351	0.03610089582987019	0.02225310105666407	0.03145537824696454	0.04278065701686565	0.06674335074042452	0.05566159365188131	0.050397326929981154	0.07409362526213982	0.03804587920450171	0.07097951485532539	0.10009383419044457	0.03945313392871183	0.037308585304801904	0.05345710662040153	0.03375156936082324	0.04523391708116666	0.011314471315785765	0.08811347636370594	0.08443264729333454	0.018329935746205443
352	0.020077493804768136	0.0022670199300285038	0.007374070746382033	0.03374108961612035	0.5066937756974649	0.0017617509917394545	0.0624506327006433	0.02024196472734096	0.007207510796779103	0.07316565573569145	0.0554206467158145	0.013896606376239195	0.0011909752140678966	0.054267379401319635	0.009504849884912474	0.006132848346876177	0.0008254413523125216	0.013946850711024682	0.03948254021856797	0.07035089703190653
353	0.009420509889944787	0.03235603721048579	0.002923351430423176	0.0011387499707399204	0.2838132678678184	0.002863774147947267	0.00824974015720725	0.08596847067217334	0.001838479175970596	0.06871489140922811	0.019870719871955732	0.0036621568962761177	0.007658191803945439	0.002468793206769252	0.006068166087617426	0.010507100703581658	0.005243777244367536	0.036717700646528614	0.38452522814606127	0.02599089346095834
354	0.009666784207997964	0.07367600954140228	0.29287850660937226	0.05889363177660271	0.04187670846192308	0.02130703639371825	0.020205817009177906	0.07437365657303653	0.0375622162542189	0.03803303858006308	0.016418951675510187	0.01586556970985324	0.0704599387238804	0.012476991583866656	0.05783290918305205	0.03773088790257385	0.033452520099926435	0.01577254184152217	0.05830268440536356	0.013213599466938593
355	0.08450147343312349	0.020654768456105425	0.02531580950990132	0.016213230728481756	0.07729253478002159	0.03798922340105904	0.05178286031566909	0.01187265800368298	0.020515198145827574	0.029643292190948606	0.09851990037105117	0.053937066183021146	0.09604053250401065	0.04217849616687833	0.04814242044418764	0.02103459118784932	0.060180461020018707	0.17018296796294935	0.017148336511713318	0.01685417868349938
356	0.027650308935257727	0.017438427367094132	0.04967641885661118	0.055896550648328415	0.06307669977713219	0.015106535914119933	0.11163572070152045	0.0035528398114746586	0.03050583235561779	0.057076689658085496	0.05106680252008415	0.04801452629420452	0.04039823976918926	0.03648414774671033	0.04190720932087819	0.05744586862916399	0.050933161173284176	0.050769525119435374	0.028837855376522222	0.16252664002528577
357	0.05118283638216318	0.016634841702987426	0.011962201890114266	0.03815963690798701	0.08616313270295999	0.04123603208122845	0.021037020218628983	0.022810030464417593	0.0759600044897499	0.09304180672852913	0.020245579656613326	0.04318937286896625	0.08282141003963266	0.04492148113955732	0.051364299750784694	0.018130797022317718	0.09978422233233665	0.062775262546988	0.03765675153207071	0.08092327954196687
358	0.030338580238040105	0.04546881565422793	0.023708058041694055	0.13602761494267804	0.01278888609968255	0.023326002769532016	0.00885345566907932	0.04166320163040263	0.04466790413279379	0.042864112038773466	0.04660660110621247	0.028281673967586643	0.02285402138297104	0.0344356716982939	0.03483625092598546	0.03138835432730878	0.03670813068689813	0.05806029323588632	0.18396385277516059	0.11315851867679282
359	0.003431526288174216	0.011171818668657846	0.005854099603730962	0.006542441278348005	0.03440467487223023	0.0014912698403338465	0.0023789719076343853	0.5600377823331754	0.007235233431862781	0.17641335079701403	0.025944940134326345	0.004528703190987695	0.0027661496746816255	0.0030041856314511886	0.0185069288658244	0.0011630928878353132	0.0032783778440821187	0.12573514948187792	0.003780456840329734	0.002330846427441785
360	0.027903396618098607	0.13716926794371123	0.017921053462947777	0.13025780358755254	0.02497266885459237	0.015217317554287417	0.02224290345638812	0.04203658845088759	0.06048313952060775	0.018309517352647634	0.0842142908741768	0.06530503511244215	0.0002646451831142643	0.06830004952282365	0.05039689527582408	0.03798452218922431	0.0845232447985257	0.040336629737437305	0.00740595398935166	0.06475507651535913
361	0.010116011276275722	0.00605423921316153	0.010900872063933116	0.00628075099989038	0.7308101409700222	0.01740004181353044	0.015246430943364675	0.05956533840983549	0.007120034542827482	0.0011709186105431678	0.025383734165889786	0.00429010676085745	0.0020918690700709596	0.02006975457590879	0.01774674358389439	0.010303361167492933	0.002978426489642317	0.00512000955898469	0.02168818721959171	0.02566302856428284
362	0.08567555384140998	0.08992633729572279	0.10807191690118655	0.05082877710728545	0.056291742633797104	0.026921764478859536	0.012463136201744815	0.017945126059365542	0.07866563217561039	0.06943934227972241	0.010562507910724009	0.0586041947260776	0.00020478354589793763	0.05839081412704889	0.04162477345166269	0.1004161376441401	0.020974736639137105	0.0355120077980367	0.043596270250175734	0.03388444493239467
363	0.06643983779999446	0.04164239838784153	0.05352146383844948	0.05802878005835484	0.03247753337087187	0.029470078489932612	0.04792967171453864	0.045034190472662446	0.07118980224964984	0.024691920440548545	0.026422099323953705	0.09897944144943897	0.04386650216593875	0.0999695908255694	0.050623712346952586	0.04673281780225924	0.044975106657698875	0.021462417066424988	0.055569772276582774	0.040972863262336484
364	0.0639928030565497	0.005843416190906971	0.0031436953120401426	0.0018600603535212838	0.0007445731683248743	0.032389073479402945	0.20831857416685565	0.002826467089070869	0.0007519891086211502	0.0008328539876239146	0.008417593011503894	0.29191584639457757	0.034267753413215474	0.008447958864347706	0.0009090563115365385	0.32500370197129735	0.0013136105646476127	0.005511626786723577	0.0007496181923092584	0.0027597285769235093
365	0.1308373280971844	0.013576794170541473	0.025647680477862114	0.005677194378425567	0.030771267324973733	0.025161537353491303	0.00857763213292284	0.00986271180762826	0.003609770746509235	0.038411855538000875	0.006947558328950644	0.01946361308961483	0.018889087687497107	0.006731233128574621	0.0046886015044094774	0.4894891343094712	0.07674791216030159	0.020979925543107215	0.013877351745125954	0.05005181047540748
366	0.01086481247572906	0.007361338102043641	0.021903272160447223	0.021884504859553268	0.0018615328643055119	0.6986033314442782	0.009765355115468865	0.00739669460507835	0.051533373162672196	0.006933628565288791	0.005536447737724135	0.010960872544790458	0.004503594816605612	0.02257363080800807	0.019337988834951744	0.01714175876819462	0.025981842114870667	0.0048633385745146815	0.004208965061964784	0.04678371738351014
367	0.0008341342127404484	0.028000902026050472	0.027729995483953256	0.012796064427205954	0.002393579186164382	0.7720508897990197	0.020510741565463467	0.005094847301777219	0.0022855661492460406	0.0031957124670321936	0.017168202518705326	0.011654047788693249	0.005143261010523775	0.006309313641983206	0.012418720489405677	0.006456405054588435	0.01759289885512877	0.023119965850214787	0.010918662854133312	0.014326089317970183
368	0.004040240972863254	0.012462977344144734	0.8402428749506622	0.004599216695049749	0.007545341818319995	0.007575607395610328	0.004678386742335301	0.010119556965747015	0.007069045493980302	0.015129555002758328	0.0322940448164242	0.0026607028798361684	0.007159051299077705	0.004105365314706633	0.01614464414244844	0.013516599464805242	0.004042879813823657	0.0005121225245619519	0.0011966089415593525	0.004905177421285481
369	0.010811182642322252	0.0018944891605097815	0.00926133214202484	0.025000703039850854	0.1964600251846957	0.007114016119334689	0.027279547398359257	0.05207092649887456	0.001468745065865521	0.24071041660896883	0.10955104765091828	0.01273752226727481	0.014290937218604567	0.01863547684411703	0.016638963091231636	0.0064301458082494465	0.008590055431595542	0.050474207095232426	0.06463486065860975	0.12594540007336025
370	0.00790873031092917	0.005788054572879366	0.017769648864594687	0.7683257782110853	0.01103719423250948	0.023225959546993115	0.002202550429159721	0.016259205370451817	0.009815006703413011	0.00806242354429646	0.004885644011212986	0.0009053496762006054	0.01854089607579633	0.010277800635280401	0.0031762926467013737	0.02581747435426861	0.005904209754884106	0.03177625115144336	0.0162987878168449	0.012022742091055322
371	0.004840759761045423	0.004174246780440302	0.009039829611637996	0.005811557442687281	0.00496047873525412	0.0072785682305614476	0.024646382517061336	0.44776722141946274	0.004813689924946212	0.006842233726350744	0.003093246765693305	0.014060969851800215	0.0034198235624076086	0.004539865032616662	0.003687204313162808	0.007503530796098524	0.010214923707492895	0.4164890510046298	0.0021038261114846913	0.014712590705165906
372	0.025902367640362058	0.08795807127502568	0.011529476956269472	0.07049216640626185	0.03093969649999797	0.02723175494413767	0.009569005610312025	0.11921211936015622	0.023689040560317867	0.06440933274955712	0.05193405419000021	0.028840905257844652	0.002750145397623711	0.029925063183717928	0.017598295811530017	0.07430942684572146	0.18195094657848676	0.13364253961561898	0.005669404301494334	0.002446186815564129
373	0.08200001316913069	0.015302069561361537	0.036879670119971474	0.0044259021103823385	0.08247231010997501	0.013312742991202938	0.2447954088570356	0.0079596098988784	0.0034477259059505754	0.04737051974544517	0.02924183528183826	0.005228579967005752	0.0012713058823588654	0.06394405724562342	0.05778081733287084	0.052154192164332695	0.14281224985975013	0.020141228317740997	0.05392803128461853	0.03553173019452669
374	0.07881380784440573	0.18362050897283883	0.031494515009249324	0.0020835086533935307	0.3410777732948155	0.005690070686913133	0.05500829456986031	0.0004623723345237637	0.004809516827722872	0.05273123016945233	0.004944605106058613	0.0012521120001565713	0.0006053105181072532	0.007493049615638703	0.00014441849299239482	0.09072000871752141	0.020826819721215403	0.0012033094842122955	0.01620682477524328	0.10081194320567873
375	0.21607827334890634	0.021886033966961076	0.005134088670944396	0.0074541835148930246	0.04446764502303126	0.05132179513428255	0.03244388526841932	0.01581359939745138	0.01625768842268036	0.1430392026842724	0.08547889317629327	0.042961275386880764	0.001198828184173316	0.042084488519658535	0.002087176721392668	0.13539294562300216	0.026449089048700435	0.019574677349287892	0.019384347508394604	0.07149188305037427
376	0.004486673790843899	0.10189158277507765	0.020926727158599973	0.009108171818174261	0.535482122510356	0.013801502734793733	0.002416925356186068	0.03383678034330334	0.006188803667340045	0.06573351072570457	0.03410010474601585	0.0013294333550377022	0.008437127639452263	0.015330312257765186	0.0019941827136550207	0.0062861280212150525	0.021653037059870702	0.006626132799168687	0.014034759588171575	0.09633598093926848
377	0.003628808025527315	0.07233919832726358	0.007842288717661672	0.017814116709411854	0.04256142654966154	0.01702725814752928	0.08333148535062122	0.03350469747751838	0.11447530040120363	0.014972461199001596	0.08621071042715098	0.1770457363411394	0.0016924314340308645	0.038791439508005926	0.003553107279134903	0.019175811975963113	0.08186570014904175	0.02220268785613485	0.06699039174092837	0.09497494238306974
378	0.005003951023849824	0.6655721316073719	0.002389586962992377	0.003495569341521243	0.02179871876131476	0.015060887396562306	0.017872368719466104	0.011225949839574121	0.004625927847889741	0.0073232580627897925	0.00774495952105687	0.05753898412050271	0.0014256602770794857	0.01029056562998687	0.04282500452554962	0.009269477729657081	0.003376288891180306	0.015327648651112092	0.08871797942893386	0.009115081661608949
379	0.09998164518470654	0.016100310993510718	0.03396388028448188	0.0360056878359462	0.03880351988106677	0.05670201764471809	0.0624454910236669	0.00949266691929962	0.054728592706138675	0.03456406354081024	0.03545987909949531	0.19978144702387687	0.00511348223216703	0.024997233410132418	0.014776353569929132	0.0015937361933466595	0.005364798839187656	0.019819972481546523	0.17135092164007998	0.07895429949589276
380	0.019813056063215238	0.0325411698867134	0.0059281712139136	0.013319460118213616	0.06457568792440604	0.5732493021611154	0.028355219116695172	0.008314744997971845	0.025111443083306168	0.007851611782667293	0.018466088569229665	0.010675733202603782	0.002956198447761977	0.10433596343628537	0.002069503220858522	0.02428234724160293	0.03213840205849522	0.0015300136922191336	0.011535784276597644	0.012950099506128037
381	0.07360963624167051	0.022108786373442192	0.03494593534026747	0.2769965232517639	0.02854929582106058	0.05108781368408724	0.0017054078610056972	0.0026392007509890582	0.007494499910486205	0.01228667668112846	0.059241277559695646	0.04043933443462325	0.0012928792423953024	0.05854694119262729	0.006027923351549642	0.034693257963820036	0.2143139946368513	0.044356789121424635	0.024589872898980118	0.00507395368213161
382	0.01002149449088475	0.013230422266221361	0.00285857346870212	0.004173381441487015	0.5096402636485284	0.00363782410992404	0.009127168697557387	0.022342454633491302	0.0011568780160477344	0.002263478769055256	0.004624198798220958	0.02222568965376575	0.002507394780695064	0.0022160584666545157	0.002699383223429287	0.001174669879115797	0.0003234514064534596	0.0056349425922750974	0.24203831113204963	0.13810396052544105
383	0.003878242309312042	0.004840180495099836	0.04082146894049084	0.004306964049476766	0.6727064037913384	0.004059102845868077	0.0053092637890880204	0.019549483745480534	0.01473980432286328	0.060858085203052116	0.07719970853243052	0.004589698001692803	0.00531689214475865	0.006111164730263738	0.0018644588344038752	0.004562606441904027	0.005754254740185609	0.0034515270468009162	0.04703977889246298	0.013040911143026896
384	0.004958296261180212	0.015295220236118803	0.002624724176190084	0.005003986878338913	0.049478285351518124	0.001590076689198598	0.03837930509001924	0.007847379176094684	0.0030206383541389707	0.21615341800691928	0.03420117951176431	0.013717961614240378	0.0046794452487507205	0.018905911777156562	0.005950392985288483	0.013072267087105786	0.0008830945494091234	0.022791187653954315	0.03326244732626166	0.5081847820263518
385	0.005326297768050537	0.822705215571366	0.013166647978788262	0.04246515000621625	0.008362446405512779	0.004190706778220354	0.0013488717670338908	0.003888527150653626	0.004722942621258718	0.010142306640034538	0.003414098115592913	0.012971528050755118	0.006436212018843327	0.008919932597956263	0.006663529559107965	0.006176972413127716	0.008752702910646993	0.016964523766990532	0.0057295931697320815	0.007651794710112166
386	0.09608893876974339	0.019604731444691787	0.028048504676114184	0.03256023452282299	0.037324723082665524	0.04932520209997363	0.07815190112853747	0.01423054298300809	0.07440571320179556	0.021491960408528844	0.06291875573614307	0.07829661464040182	0.05011532137417951	0.06324407027467906	0.01314859421535932	0.027006656438133842	0.039651795891242035	0.10897163191593648	0.048192602114310666	0.05722150508173262
387	0.030662356430525502	0.04409914529764249	0.012934083257043925	0.03846214583761069	0.003665051993316976	0.008316632786364925	0.001467473398802858	0.013995075345740208	0.03828804254099568	0.010541462797723836	0.0038519739112411527	0.005498167763060616	0.010456795842965688	0.0016309574390258083	0.0071027263772285455	0.17909874533880468	0.557586715082708	0.00888261343707104	0.01881803964633567	0.004641795475791931
388	0.04156400944602348	0.007920180337712197	0.03651243067301405	0.11709251606686466	0.015856505175242806	0.08784017499706005	0.038213978011496695	0.08485888531352587	0.06101198476115453	0.018239043088491547	0.06549636966128398	0.04729326323141449	0.0038065917607748158	0.051940581297234015	0.024232894302492	0.05328993948768802	0.06354894546391424	0.07363461978899338	0.06590680212054019	0.041740285015078996
389	0.021161351119450552	0.022397772115045133	0.022534971294526397	0.04814857439377512	0.006354915678478149	0.04308827072638979	0.08461603851097273	0.01394023300332858	0.10407220670507471	0.019457935022523826	0.03402454004235229	0.08858174080863933	0.01118718468744197	0.10163824586823156	0.038729331706179815	0.1228838792753042	0.047022480975190704	0.028288775778648707	0.02639061888995633	0.11548093339848997
390	0.016637829117503035	0.05813356919443103	0.028120213765351423	0.023839020474807092	0.04171939239405981	0.0018387607401472471	0.015735701287870166	0.052106530212705726	0.009050171779034976	0.542027989501061	0.06078821894276985	0.01286749384876096	0.01890461969283305	0.010235716002069016	0.0017317216733949306	0.015774202407720355	0.0050661403068886675	0.017040738723993344	0.06636888104220348	0.0020130888923949788
391	0.001932698244512649	0.006803206116522842	0.0068520417048427065	0.010976787911146322	0.8124413979035433	0.007725425797203846	0.001265256820281172	0.000787412541495886	0.006668878742226983	0.011823170279171286	0.010423271274546645	0.009609455968617502	0.006977971512882832	0.012467210101771991	0.0054668870034700464	0.0034107966611420016	0.006639974194097029	0.00797977977350247	0.05141153416801791	0.01833684328100452
392	0.05213637566765745	0.043715899778878964	0.013268775743673458	0.03033485685174205	0.014208150317000977	0.09312144178982869	0.032363495290880145	0.02457333989939644	0.026789469933367997	0.031249093445126934	0.05256965361178814	0.05439462378586603	0.022129394008932952	0.056454805448781335	0.06860664009108053	0.08557536621070962	0.048028692131182375	0.013716813745474931	0.20751403502865687	0.029249077219974242
393	0.017361333563700183	0.002084800795980395	0.0510515695782983	0.09970613825892158	0.04550847477631729	0.022588126239660312	0.06080483172577495	0.0063094085856512366	0.012145656376042351	0.020209554083826693	0.0402311637713248	0.022170888986957564	0.17141170215708645	0.06194940526984077	0.001765266300838978	0.14838260508302695	0.12175119831164237	0.01980619172763547	0.02559646742930071	0.04916521697817269
394	0.06957381785766391	0.010269797474528197	0.056440857606419946	0.04295782125376327	0.1422428479437609	0.04980305761036956	0.04154545765523067	0.052689618901836856	0.04227247876215338	0.03721140159929699	0.01896636804970389	0.02243384065432886	0.018296737757167253	0.059314796739204576	0.05079726393183683	0.03894498329644936	0.04896478671544725	0.06375326588592332	0.062372217073954656	0.07114858323096028
395	0.11966615243140455	0.05913650568285418	0.0692111909843316	0.03574031723428334	0.1277397636265769	0.018315929347021774	0.1271426672906997	0.047454662890852324	0.004363046651253034	0.04437652144838516	0.02670456739785154	0.02620208784830184	0.01701352290884897	0.02984389299741409	0.0006213070530986788	0.05362862021816137	0.022528035532193312	0.03963611989271708	0.10438937874731494	0.02628570981643553
395a	0.05647813982581033	0.0043965353895181495	0.06120862306277248	0.05049695590915754	0.03909382010608108	0.030902088646562346	0.008964419042067316	0.10207616076104781	0.006638159098788702	0.06238681109700741	0.16078708527338428	0.05443165076694702	0.023054732041439225	0.021624399596065488	0.055976439598545404	0.07792709800862463	0.05649006328343925	0.03271619139107539	0.06095855588724421	0.03339207121442205
396	0.019909079033250385	0.0031797725423056396	0.05724101719767954	0.020703251541328384	0.036250853751216526	0.026554804823880274	0.09220064498525667	0.0159212434040376	0.041930820006532386	0.015131438870732447	0.07843455517722149	0.07574796233462135	0.19125910414036132	0.053685626129621064	0.024566785440918122	0.010577731025856511	0.04798390336419431	0.0343890523116275	0.08638153102443388	0.06795082289492438
397	0.05964562860332947	0.0082971007725015	0.1908170119020634	0.06492735876423754	0.07486219738416855	0.016528889879188165	0.04241821721545714	0.03310027070214579	0.03849239423545916	0.019338786746958898	0.010235682004110729	0.05074588144970863	0.07459432811791793	0.010046794600371901	0.017593244231508362	0.0628329685402163	0.049654288488916384	0.049046567113784426	0.023684065599669294	0.10313832364828615
398	0.01469239463858135	0.0005728075891832611	0.0719452139314929	0.06896289777666548	0.0747000538761962	0.028778148624070382	0.06046393138502993	0.013391775465315225	0.030277091146824222	0.03399938344166776	0.227245357459455	0.07384117927513616	0.0277915679629866	0.07694549977975852	0.017087400522219038	0.03441377008016448	0.02057638138807237	0.025061434825819268	0.02772120785896473	0.07153250297239713
399	0.03422062918188948	0.02127769163573246	0.14724752383095874	0.07306161656015868	0.03911561688484606	0.06104493161646911	0.02319721919538272	0.03876759840833652	0.03508660090883221	0.0325495424371764	0.02625065355183435	0.008258757003321335	0.040094987581245835	0.0998126774762246	0.04349870504714191	0.05274947016408465	0.0555465663272035	0.03997933351677591	0.04999426296057888	0.07824561571180665
400	0.02860814641508064	0.016548669180593573	0.02961682742755152	0.012402481205612268	0.014214435304560853	0.023111672362326755	0.0291404107849315	0.07592661479266045	0.08594748846479866	0.023951036862196077	0.18589229338855187	0.07880371871077152	0.07113782914990706	0.06831441031068447	0.035836591895278685	0.0346762338810962	0.03476587605874242	0.025963949269736684	0.042860015391361105	0.08228129914355778
406	0.03156736847449033	0.10210352731518021	0.031512000887914164	0.03144142024263685	0.02112083458127918	0.04517267735733667	0.012628742075841703	0.10243980695536088	0.04944334385573148	0.056817167304090324	0.09427952957194537	0.04219635346814203	0.04654276866233401	0.048829796951887425	0.07058809571023347	0.036864197150876896	0.01903092031375061	0.04324171993263742	0.09898930059576311	0.015190428592567936
407	0.04563034752757434	0.018413269217057045	0.04256516880434151	0.020312137340071923	0.07999004580104965	0.023865077972299	0.07045179056046952	0.01557264947717675	0.08129422079789114	0.021730337970323896	0.0369827944763679	0.04334184576992347	0.03480961191669953	0.06568596476081966	0.10649948459311089	0.006651824036798999	0.11461852599720045	0.05374784528869916	0.048519965490995985	0.06931709220112922
408	0.07172166879472715	0.019462643380783795	0.15361701279883452	0.06080077679842655	0.03171502390974075	0.043224090298395926	0.07003179539370577	0.03816850193272682	0.08466635251168685	0.020054808560864387	0.06760565190453253	0.020049439874539193	0.04512824245247311	0.05242155593197457	0.019955667665925013	0.06320226282661626	0.007720041905968418	0.03517772839149479	0.07489078898546084	0.02038594568112287
409	0.024427440120576623	0.04052228886521203	0.09342609923529484	0.0037471969448905637	0.04977234943400467	0.038632295603672456	0.02271465103418737	0.005816506268473124	0.0182741763076102	0.036602383573468865	0.07248306444103136	0.04411636471745639	0.1057809209157792	0.06691886122035398	0.08960932500479339	0.028787311905809763	0.03924940957506681	0.06039629947497401	0.06595006447065221	0.09277299088669222
410	0.06393728086440571	0.0409314394646992	0.01063470862482271	0.028194377731379568	0.02763213173474302	0.026301039310862234	0.08999434935525265	0.020143459272664765	0.032133498123764793	0.0363165214090448	0.1191517012127868	0.11528967693277949	0.027024951476062063	0.03962350196055667	0.015621121225115444	0.05589323179737234	0.07631630801373533	0.012859530322671679	0.14844742404449812	0.013553747122782622
411	0.04179040994570626	0.03787828073185593	0.024863669671289435	0.06060523426763905	0.03881576102348739	0.07122949249177903	0.021514446403922232	0.04566331822223762	0.046767792084815296	0.03107383025843859	0.062375865479315666	0.05530982226891439	0.11522009401429037	0.016190648740562263	0.0464424675260566	0.09868455437919335	0.06257970958763445	0.04395914459049569	0.03878920880167503	0.0402462495106913
412	0.11026962808671453	0.015600439964758477	0.0707143925006157	0.09611925674366409	0.020301709164559086	0.13275459201847106	0.06525018910065397	0.04769080423855573	0.021152150639030223	0.042046825875120826	0.024345574774545325	0.04695355422255325	0.026715745644688874	0.0525141125488937	0.015183770083443383	0.07696509316421331	0.022628375511166223	0.03531996957033071	0.013464550566286879	0.06400926558173489
413	0.05173566179937436	0.008215519693619947	0.02544523719218108	0.037248750651694966	0.08755756769140056	0.006463265814956533	0.015635421137221644	0.037391655004259505	0.04414514826275486	0.017784242352209264	0.06109639324545656	0.052822321482431635	0.037507862266393056	0.012981272490564678	0.015944015973622817	0.014021366178596577	0.025628709226743773	0.3093790259903705	0.09943543036053692	0.03956113318561095
414	0.026778098737955693	0.001577068048925948	0.014177309776532884	0.0159622446311795	0.10062065310882669	0.012840561803650261	0.13176985581032627	0.26125458128306855	0.029635780888076585	0.10107147715871535	0.11954309564354576	0.01827706009384517	0.00790626666263111	0.030046002216246346	0.012596557348961939	0.002454919905989189	0.018840898516433707	0.041519192133628854	0.02377705924967912	0.029351316981781016
415	0.06571587714855832	0.004456604587407365	0.003788738402555781	0.01803082291540231	0.046207118673877334	0.007413717531284151	0.18761257516519014	0.03804964162723779	0.15984300655794118	0.022337898434569722	0.006341712532548143	0.07385900131645987	0.002074535755893977	0.028627969519396463	0.1272617062664419	0.008592789158563333	0.10208851725488692	0.018460841095046893	0.036800408265536905	0.042436517791201445
416	0.011993185610980993	0.08382444644352816	0.009804675805311643	0.00019840351835937224	0.051176333488416416	0.002947075232904711	0.00687096371706074	0.23409276294479006	0.004461532211302859	0.4191233702040954	0.1064224306046147	0.017228239203512262	0.004943009383808286	0.0026544965300792896	0.005012275397315382	0.006480491148098288	0.003086962510206678	0.02292557798915538	0.004044357651998654	0.002709410404460867
417	0.08227543596887486	0.06203024165870714	0.010376484881997388	0.04081038376191111	0.055829610879115886	0.009602485470334182	0.024975174214312754	0.07875669114289108	0.023234027222648657	0.05803120491626842	0.01248090460867139	0.050153630554561145	0.02464870258859055	0.021657106052028204	0.0539254044113869	0.08398554207216727	0.10050987511105308	0.06254429390868266	0.0893824218739766	0.054790378701820686
418	0.005243721861874594	0.7098054177429515	0.013603835814158121	0.0069314770909494295	0.012384599497962959	0.014119968320390894	0.020765160466095636	0.020958987729848572	0.010551222378702577	0.011165027765438533	0.01391221733409941	0.006939581235812607	0.04429183410626287	0.006583941888338088	0.008602171846921611	0.006670810567115083	0.010413169511642999	0.00034994067533360845	0.05980564700557728	0.01690126716052359
419	0.03721020486048503	0.015147836793882196	0.030238457630616094	0.01268455932618973	0.11446338184297014	0.01711119601179336	0.09724508153457914	0.020949611926771215	0.04275040803882569	0.014870237386376554	0.029165548131199166	0.11915966063521263	0.0013171667342546307	0.03151480777755671	0.2775652940044129	0.019881476383243182	0.007759793351454951	0.0423382782284359	0.05023418006865993	0.0183928193330811
420	0.018923463659485187	0.02147157773406779	0.003756634205307946	0.003542821262721216	0.006916712769818506	0.007568642536003132	0.006770566648825146	0.5332393152243082	0.01670475124407825	0.0782855171334135	0.03811613187029671	0.1691741668348749	0.0012517439587129901	0.034130612750421264	0.0020749084508434	0.0015918260351705277	0.0029234142583019007	0.044267556281684516	0.0036082241128046807	0.005681413028860308
421	0.005162830434058736	0.011033052951007809	0.0023099095862516737	0.005063179956495323	0.012503577979118176	0.003823549403807264	0.03373816707470664	0.013919775756501475	0.5591815704184829	0.0008956078494676076	0.010194013121718273	0.011650342113453034	0.015918807944869197	0.027996865445832284	0.18005950824973588	0.0032150689376327893	0.009485769827078184	0.056625891591798705	0.0031711818751670234	0.03405132948281708
422	0.05409097712619711	0.030408631595097928	0.009894389100504306	0.005808060016508937	0.008226044503007054	0.011189949280454166	0.019363275488202387	0.004508916625126529	0.010973582357575841	0.005630566799187254	0.02059756427959887	0.017914945195182618	0.010800251813162787	0.5084558199428586	0.07582184850729215	0.14492818986506692	0.034525757485813956	0.01301937801107756	0.006880779771995073	0.006961072236089879
423	0.02114595397667946	0.009148518929937255	0.002994806131370229	0.008508756769159317	0.028782744384513146	0.0025968567516311456	0.015146922438042785	0.6318913537307645	0.00910104789055137	0.07797216600897727	0.007911965941146482	0.014252883325195769	0.00771093976523978	0.038171832377473056	0.012607027625419927	0.006359664198019887	0.002871167925304071	0.05225852885589878	0.042780362949837	0.007786500024838712
424	0.014658137994408885	0.013405214530666008	0.004115118236550272	0.005891527788070276	0.013548451439740134	0.004208935389302387	0.04334103098877618	0.4452824294138688	0.01795084004641071	0.11013239097843687	0.016481290195608348	0.034225148372297266	0.007559497758900738	0.0019105120257808482	0.07113426357063071	0.009309526551766952	0.060989193753186864	0.11623217985182835	0.0029814048864000185	0.006642906227369251
425	0.3464329332426501	0.001876113794351282	0.009548052313516934	0.13719869430102954	0.00842663638074588	0.03977515575346481	0.021825190085336947	0.009289142886001814	0.028679133538975297	0.008284959971814032	0.021649960620874105	0.06699608077568685	0.0015034420282858763	0.03236125976377125	0.008953156102569597	0.08847204913523332	0.12965438844138621	0.020638608811198944	0.0151360283486959	0.003299013704411312
426	0.03926942912729905	0.010461392034453404	0.009376125783019032	0.023681528042015107	0.11317475311326176	0.0031408916188190405	0.045712726757114464	0.06510680630621536	0.008940037563546808	0.08485212133332357	0.257474730978858	0.0330599366769399	0.08866777937955848	0.020940482363302183	0.029827934550682115	0.005260026158173953	0.011602830252371759	0.024675484654937678	0.05113944696681758	0.07363553633929072
427	0.014137809021103962	0.009229292073098012	0.0178879609630749	0.006733098145842332	0.03591891012293088	0.01531117178016824	0.012138962883731192	0.00670400746829177	0.003051654062788886	0.015060374025473918	0.005317812876630953	0.0059101215240442975	0.006250855602672372	0.01628026650379608	0.017231204550461496	0.0064054425524800096	0.008997468591038638	0.06824039259317731	0.7087167193462325	0.020476475312962383
428	0.026951986216980858	0.008628903662093734	0.007304351565523769	0.01002672918433963	0.06766668356264152	0.02888122458358769	0.06385594097149129	0.005205835034094416	0.0030004715469892705	0.026757804925038257	0.03487882549896352	0.0676786641204493	0.0020802854654808837	0.10320822689307804	0.010223885713597931	0.3125937198159964	0.10841330566126804	0.017450534321446356	0.060131148064945704	0.03506147319199324
429	0.14612462891599576	0.00616974795675698	0.006721005535896132	0.009923625389581147	0.023195073065664252	0.18974963966409397	0.024780006560805975	0.048832540507218435	0.022933291435221142	0.029051103344513888	0.05542002142655807	0.028829204668805897	0.001587188166803723	0.040492053945838005	0.053503393491786684	0.12592514789476508	0.019352309082601653	0.12219553583374815	0.040141395005444926	0.005073088107900229
430	0.04511881010701638	0.0012281065782328122	0.006923127373089481	0.08409739048227814	0.10961601636959721	0.09359512220971557	0.06458835470368565	0.014580365061926033	0.006935939125854643	0.10160029447118019	0.028702604017145337	0.029233908575533218	0.02945841628598376	0.012543887401715265	0.04815459048212974	0.049400735191839525	0.01273239964571583	0.012313451921320316	0.11704287243032235	0.13213360756571843
431	0.09095161021194777	0.0027631026225665967	0.003370063903000797	0.020632066445763583	0.07205084781995529	0.14595296870188462	0.05365567702378195	0.004370090176778268	0.10498837589178968	0.06431617336621549	0.02657128472907923	0.16398184406140845	0.0014987884851729019	0.031142031095319735	0.07536060432782649	0.05636564159518565	0.023249860504867843	0.022613814376269244	0.017704876518121887	0.01846027814306452
432	0.08081998999997976	0.0064373639592771	0.07068831313925095	0.23228522309518906	0.09378766950571535	0.05062185843887728	0.051507835088710756	0.022023411811708308	0.006804842963525227	0.028389279418875493	0.07001067133267919	0.008817085837998246	0.004911863499711078	0.03824505986099107	0.01503379212622459	0.023598760700334356	0.016747292335978832	0.06108446129195855	0.098014113951944	0.020171111641071056
433	0.21502871131477863	0.007057421133034726	0.023576033725988724	0.002044517210806962	0.15729336608051248	0.026350123893982273	0.028277498894903455	0.034296264713959745	0.009642105762345152	0.20141547829496656	0.02266886013430132	0.00725516171611833	0.01569807951529384	0.013856367670310737	0.03585918664506007	0.028481924614384008	0.01632739836447083	0.03189029348005589	0.053998744020017996	0.06898246281470834
434	0.007199836060036082	0.0015178856860006572	0.008985511770914945	0.0024344647952974537	0.024723374158387997	0.004630031972831607	0.003421017217668312	0.348574687064347	0.008312228810579839	0.22975386098422185	0.0136063182662296	0.0062662691848135	0.00697520085258839	0.0062688708932818445	0.000915377683748063	0.0037285377097081543	0.023865938379581213	0.2864819480538893	0.0071195353136389045	0.005219105142235105
435	0.024652337929584083	0.009520949907100685	0.022354403559139605	0.013201255471652342	0.019462428430885918	0.016126207090747698	0.01877405523385739	0.005276901103521545	0.0035679920900394493	0.005789970738776012	0.010667266972689578	0.0005395079009826318	0.005954790976932697	0.03419831159748427	0.0031495251356128857	0.007521533374357244	0.054905371838423506	0.0067548390297657275	0.23787822493633587	0.49970412668211084
436	0.1313576716981025	0.00241045782969111	0.0016031921200116283	0.005509399201790215	0.05004885163092356	0.0033176257422306257	0.0012929655863153527	0.04363700770366794	0.014496831448739702	0.15580079744828623	0.051998498520476596	0.0073864509238748596	0.00298326002417291	0.027519650791510968	0.00445541443493225	0.0203021577061695	0.02339514622967167	0.043139691955866546	0.07222217073946566	0.3371227582641002
437	0.0010884607567436155	0.10417037590213961	0.010415098606030668	0.005259741256860525	0.02375093184541844	0.01019408047385009	0.0108047901395957	0.1212166829004618	0.0002924697304455139	0.027453249169177296	0.024091781270879506	0.027573795452959862	0.3991468002899351	0.05769163690101558	0.0030652751907409353	0.0037719417975624584	0.013119302574650308	0.06406803721128246	0.027246468742543925	0.06557907978770687
438	0.19514833576670887	0.0080010191117197	0.004962615065439157	0.021530142991161298	0.0011857355015444766	0.017958723766785607	0.011141018102764187	0.017999015576228194	0.004274297603280265	0.004134865140126658	0.006941566260151181	0.00866736290101542	0.40964751381415654	0.0007442488029189355	0.0003953216631959381	0.019673127905592423	0.12728229838568206	0.1027356206154896	0.005018300988627104	0.032558870037412424
439	0.03075613171037135	0.04243631423048198	0.01008733736763047	0.019890239480612734	0.04168781379782994	0.006999494808331838	0.011064716419947804	0.24002910093327276	0.02350654173952371	0.06244778113900239	0.059369631473117655	0.057665019648143676	0.005390007051756687	0.06338969654416593	0.018700407929717274	0.1861213888520664	0.018773128768806133	0.06801107717038501	0.006177603085637383	0.027496567849198954
440	0.032878920938236376	0.06267425981187327	0.008135437107434196	0.043501093420318	0.017971796576143045	0.09751677221097046	0.032055874873805304	0.058235093861268385	0.015190782965689249	0.00847427139333892	0.03041793155030975	0.08965595714733084	0.2101548874128517	0.003844945301124097	0.052005299491100575	0.030642524257441746	0.1370846043039631	0.05022581544823996	0.0051253157301921195	0.014208416198368882
441	0.011281680712289428	0.0025814320246411618	0.007025063756892015	0.04679157449574727	0.011337145517875511	0.6789417980089975	0.0311293463383214	0.026206632653498242	0.008053521064970572	0.008148025438207262	0.017249022295072955	0.042611360632550534	0.0048407296248885795	0.008415982257625264	0.021253047750926048	0.024473167968160025	0.015083132531294173	0.0039004333477935115	0.01368855066829733	0.016988352911951242
442	0.022030156350863736	0.005280839988042317	0.0020221193037460398	0.010251786375816203	0.014177496283913264	0.008647966035500845	0.037358535063839376	0.050392500273522274	0.04271813369256024	0.0410083444668963	0.3190590351907547	0.00692441051208721	0.1070445919652993	0.009701221826573164	0.013474526413378153	0.03360118811957449	0.08892231148065738	0.07006913954085911	0.08611035439796924	0.031205342718146834
443	0.02147354595108995	0.08653988497697138	0.0017819377599347264	0.008226875824304066	0.009367614514598175	0.0031755427901675745	0.02099270161302627	0.09810759438372901	0.028821176257734102	0.28985666013867006	0.03804576734362582	0.019329927997659247	0.15303140668596202	0.022089974110879963	0.005365957211651821	0.027540367603308424	0.03372588219060454	0.06385653526066967	0.03422673558365079	0.03444391180176233
444	0.03738876138243609	0.010100578037003628	0.017975200595195865	0.13827401921616567	0.03572571560733487	0.052584050657025455	0.005617125107442465	0.028406486294261728	0.09030282898718903	0.007942219529236414	0.027771542972426788	0.12408821923675849	0.002396395241863762	0.03601497325640413	0.05090805600866195	0.015698748128085607	0.052462214389350684	0.06333593700405732	0.04967905894174743	0.15332786940735274
445	0.014980008633592803	0.7127105236377798	0.03852027283100586	0.001984511356692972	0.02277726081931714	0.012915477027574972	0.007023694240255127	0.03518256638503828	0.00825955790144532	0.009533012965658068	0.013720565136000862	0.006175390922979329	0.0034327403411505476	0.007146719801952727	0.001022765529568792	0.006953429957528752	0.03823812682975303	0.014212276806923569	0.0384092335013959	0.006801865374386083
446	0.05566819919732988	0.02261601885585112	0.03390111110608494	0.059365236016901315	0.05098797289273628	0.023635432137715438	0.06230875608224262	0.01391185517588736	0.05584550352678003	0.03943362931627675	0.07618790532155613	0.02092150672448486	0.0011284211022395566	0.019525854443175977	0.2379817236084347	0.040381834904388146	0.11425519667997557	0.036954425909028796	0.026614565169872706	0.008374851829037836
447	0.1121468508960638	0.03454687008899497	0.004012752318880732	0.004615863096154033	0.0782208080140478	0.09981612914197292	0.31152779130873254	0.00676594889303721	0.05775326655088476	0.00196343401355416	0.009978151405771421	0.09758248122791616	0.0004943203537635876	0.017668345083970305	0.006043233193885971	0.11038362003675356	0.008351786670182937	0.0015357827170261768	0.0158897628674049	0.02070280212100204
448	0.07816869908741564	0.006739305205981395	0.025358850146508186	0.11400364447639254	0.016265742960661928	0.017747544722814326	0.007054531825522336	0.060137449241726544	0.030374556577902074	0.0713985651384234	0.047854977943779325	0.08977662990111955	0.00844178872484731	0.05597778658574603	0.09598713725763154	0.00989090214955042	0.11711939477039954	0.07584112446774355	0.03016472640855424	0.04169664240727999
449	0.0022931644133900256	0.006084369192983837	0.008233449726799336	0.00770995826612072	0.01499072142849178	0.007416702736178747	0.005595388805071742	0.7010740657854457	0.03157883586188894	0.013783680312939455	0.01610116701346662	0.015274622675120298	0.0019086388019659718	0.0009490243616786055	0.007123607922886853	0.0004187583878968313	0.010207722781399016	0.1302417062873221	0.01260125569746328	0.0064131595414900315
450	0.04633915145742393	0.02543626907032141	0.014284160714346312	0.024136365251133645	0.012071059374526035	0.021772766337080526	0.0027011514980804763	0.0006006311238647972	0.015373834745472017	0.0028546788551439928	0.011287777587708431	0.03776199503847274	0.01295929314798714	0.019240496276780445	0.014036927409369713	0.10627738702175535	0.4521690270855362	0.14042472634822667	0.011974673999814524	0.028297627656955572
451	0.11375281116023901	0.013077753286053468	0.01754096895572485	0.004155754657710768	0.0057355387174670425	0.6463220080693487	0.020230878817217697	0.02207388093249927	0.01528123419491116	0.0024122964531653724	0.020821435616626346	0.002754806052002491	0.014714538186905884	0.014821686435518783	0.01180601010448896	0.05222893392488894	0.0007278000064642219	0.003034527764639986	0.005151356925742943	0.013355779738384163
452	0.02069748135026891	0.022326238978442377	0.006468968658623609	0.007428693001952863	0.1356936786190325	0.007449199635799353	0.0027362972288134967	0.018107005435135902	0.0024324889950213388	0.508655856472884	0.08694023560261488	0.014308121328314029	0.003397054815013003	0.0065083140085153415	0.020745159652212256	0.009802296001195511	0.010360011297592954	0.03131714945125649	0.07494646303906524	0.009679286428245925
453	0.007644133829100817	0.026756587578213045	0.00506634607489652	0.012032100948073814	0.055236043950213205	0.013605382123724063	0.020463376505832857	0.5089784815879826	0.01303308910103374	0.18016847488110027	0.0206863703059288	0.006195977927424689	0.0077559572308292845	0.0075599995949453234	0.0002240561075020952	0.0036484988378206345	0.015132630010902363	0.08890475880465636	0.005988463032394236	0.0009192715674254105
454	0.009086405800717371	0.003549934081264697	0.0036029645580465367	0.0024661840095888806	0.02395878902944197	0.008275003331306345	0.03775295379648406	0.34453969342242585	0.01675525571302172	0.2708823992937067	0.10308294975179991	0.004916123267678955	0.0008377361233611706	0.005401636713848749	0.012431062476803553	0.001847397686095928	0.0007817089999655945	0.13536542916504277	0.01188054739882853	0.0025858253805708165
455	0.10755997301420003	0.005795998913773546	0.015951752776022857	0.007848724606250277	0.008597264263546227	0.001791947685333469	0.005260391401194487	0.022938943814741628	0.010949634302729236	0.008964023759020005	0.016533074982775866	0.10870710851450176	0.0021936977211969	0.04529215476584141	0.00640834077011475	0.1886636265639371	0.328532346041767	0.04192972953411501	0.04086200724648122	0.025219259322457194
456	0.10389571417059729	0.06387252994231064	0.027168177112687025	0.013792434450513437	0.050211745445925306	0.019423120441577763	0.01435717117044037	0.017648373807836286	0.04234621942445658	0.002485189748899104	0.08860223325034021	0.05041845332856318	0.02840267978180917	0.0141985170025477	0.3669227808102149	0.019565173837020045	0.014301022955535357	0.01668363726484993	0.026332927869579678	0.01937189818429605
457	0.03461646962968172	0.061847197457003684	0.6240896385372188	0.023383803421694598	0.02293629468779965	0.002303120024246065	0.013702985697819376	0.010758994896455537	0.016831790723977013	0.014535682809364837	0.030472999360074776	0.010804724261121007	0.002892736225473056	0.00577084991767103	0.013443892196852733	0.0013913208271245775	0.011942977561279086	0.07635021343769796	0.007204062143185718	0.014720246184259057
458	0.012978503897577329	0.009518624278984294	0.015777167491273978	0.003635763093743051	0.007194000028408559	0.7235151970021576	0.018809563641313292	0.0023727860690410992	0.005142669843230659	0.005049996219585833	0.013700673136820593	0.029079642414677476	0.003445506296010128	0.050610600595841757	0.014212666846404815	0.01550582843289291	0.0068302342245839635	0.005847097827674769	0.01984689741156316	0.03692658124821479
459	0.08063274869078385	0.025412760986091708	0.1004473794990321	0.07544381975213701	0.019000068271639792	0.40161001481072195	0.01888913738437873	0.004878890489509185	0.022221180403105435	0.0046534291233257434	0.07398656071476335	0.025479526861625166	0.01264975253263765	0.03923419568227564	0.008822811317576717	0.02130526990216	0.036630593896184845	0.009602591469800394	0.01586956914338786	0.003229699068863027
460	0.05832517357001128	0.06401411817041293	0.07385975315576222	0.04707213015666566	0.024488909814881877	0.022481241432438112	0.008660238174413698	0.11489678198608846	0.05569080648963715	0.03123663258115661	0.020743105704599855	0.022048516058598002	0.08515445338368736	0.01745209999743101	0.0451849679583536	0.04133351210343077	0.10777204875452594	0.10209580865649624	0.005683717584511633	0.05180598426689756
461	0.03641983467508752	0.026115985314810953	0.10450838000305877	0.011592822656287461	0.017086498308418605	0.022575362606011333	0.08438649827036447	0.05257178971666159	0.10711692593126239	0.06421376611554726	0.03084562713385026	0.06258581206284297	0.05000504404650705	0.025604325637617064	0.03881136581885286	0.021319720291567167	0.055102566926474916	0.05567731950163804	0.10263081046703966	0.03082954451609962
462	0.03782160028411283	0.01615459860080422	0.028001367312216915	0.09166063553141354	0.04880237679976009	0.04348623700659742	0.027517530404625356	0.09352750755937797	0.040808940601368845	0.028506868038509145	0.09157357261212655	0.05244277632616517	0.039815712715847947	0.03744816248897274	0.01394751802440034	0.07037201098850938	0.08540053986746794	0.024663616655525314	0.055458093243761476	0.07259033493843677
463	0.04854936443079795	0.03313827472635014	0.133409541481423	0.07897588034279229	0.04927104692964062	0.018620937712438994	0.025944846473447285	0.03946414776655682	0.049244400669673866	0.06611734423726201	0.18362518458719226	0.04461533778158408	0.04335856084145222	0.09398335211676331	0.021776518642919816	0.0073453798398158895	0.02519677208714651	0.022259987987226566	0.007665385833862509	0.007437735511653826
464	0.018331651219818314	0.07491886041031708	0.0283817367539761	0.02042960770090739	0.07252641115067887	0.03237248139947167	0.09470630033987931	0.03732115758734442	0.02610939802090339	0.06955244989293836	0.043446570853750976	0.051148957139391896	0.022864682772494697	0.07728806565814364	0.047659357013780004	0.05107834181447794	0.050276585881952725	0.058911797926919564	0.08147818846234839	0.0411973980005052
465	0.030197980677271037	0.11683260305060718	0.07343642352635843	0.03114949205573238	0.07766522132458024	0.06600479055643399	0.040831208625356066	0.0928501282788695	0.033789365151367774	0.013651039232196936	0.05859660702212067	0.015811785082445608	0.0675051800417166	0.04436634214706922	0.04285714188899397	0.038013470459391595	0.025200358490380752	0.04824740272361132	0.06467969945261162	0.01831376021288531
466	0.026179811151307027	0.0056843460262688	0.036467710058862166	0.6237598197306101	0.009073066001724727	0.017345156568745235	0.005015653754202484	0.0017750346948069674	0.020939473411059516	0.0027711693811292453	0.01470699827842906	0.08231905229245935	0.005630472401785724	0.06582352379410636	0.0026662925638094785	0.016210285714855627	0.017310457260627393	0.025376181833849747	0.007045732028363545	0.013899763052997588
467	0.04895546128184526	0.03353636707493942	0.04402188931554385	0.016542317068063188	0.021527677635094347	0.0020692031711839324	0.025710812594541155	0.0932105222548235	0.03093403699521078	0.08173245877241923	0.030971713357575745	0.026077367115071953	0.0030936504744040966	0.015666280976846143	0.02062151359240717	0.029460752801028146	0.19791974527587383	0.12505990592200728	0.11534469019144357	0.03754363412967748
468	0.001678610913061224	0.03458563579145827	0.014307416281914443	0.01463934596294769	0.6493937906576628	0.004588397867668946	0.005561972903321211	0.02764804803023427	0.005619233596136597	0.11939528150868337	0.022595521854092183	0.001363466919195237	0.002227202494102346	0.016202623757848197	0.005799199581680264	0.010618745092584115	0.007672255101473114	0.02389891595660378	0.021501802316112605	0.010702533413219344
469	0.004809893643287277	0.0073070762883843355	0.008679195167431701	0.009292226468673587	0.006111415952193255	0.001751737282173367	0.02041149909073151	0.0208008716459513	0.011541596195715828	0.021450856287836426	0.011629322003081484	0.01843314863404013	0.02043973376686116	0.003544684189849016	0.7846354242478253	0.02029766765263279	0.00809509010618107	0.012304135318615928	0.004525723848078715	0.0039387022104559926
470	0.03286033270330316	0.006579135282143206	0.019843274253557853	0.018173100026753666	0.0031798093604297768	0.0177661245820379	0.02432796330570813	0.030857551379681793	0.007774409116330039	0.0039573329014173046	0.00878295993105959	0.011994212273688963	0.7285007319133013	0.02080199892063087	0.007768988271897351	0.00884678872987315	0.019261554389466296	0.015466977621144365	0.006251536007595015	0.007005219029980376
471	0.040212669318615786	0.011338127398799068	0.004982633781304123	0.036401352361270504	0.023181862554300253	0.05613889337678553	0.010883684315089744	0.06118115789582893	0.00040138113049708994	0.039740172963525486	0.09059976272809302	0.030961524416598954	0.0013840964308976284	0.036512495043319056	0.002775000730650072	0.06687545890673334	0.09541315433274626	0.3597460513282353	0.009402636270091254	0.021867884716618654
472	0.002322144304466268	0.013337897528790518	0.005437790852591118	0.01717030382688853	0.01886558519812	0.8259952873226558	0.00653755719741083	0.004343799645115364	0.0183591119555773	0.010048390113182967	0.010124374835517428	0.004402459011820699	0.0019431255873106545	0.005214684851712861	0.022581854810961668	0.002943871258945306	0.0025577986779843744	0.015349823136311887	0.010171281336198535	0.0022928585484378442
473	0.030350747409574025	0.002527539404157861	0.013362335605776144	0.009704430198557079	0.011843869951138742	0.7448647195899338	0.01656685091330714	0.0026479821878722127	0.029364567611794082	0.0013517317607912808	0.03821701356429076	0.01876957123531881	0.020111753126063846	0.011954447889763945	0.0041413328571838735	0.008944984669110445	0.002300665596559987	0.006188557340138785	0.0037486300283982718	0.02303826906026877
474	0.024668618602118574	0.0021428956542995322	0.5620547958869755	0.021682791498035772	0.04928959616823347	0.010659201382126114	0.025935820421564847	0.01251878379801866	0.013288408917733143	0.004886002983387207	0.028243019747055776	0.07252491850616383	0.006310476634715719	0.11456971917280856	0.0030264314626327667	0.009205296608577666	0.0053106852403020065	0.012810175671311118	0.0053289874184748705	0.015543374225464748
475	0.02359825519438774	0.03547701426259534	0.03149897425047444	0.0015428105020719456	0.0343641594744534	0.0029346338855952996	0.0050041070717024225	0.03200074826872638	0.004213803276760991	0.27956107160419075	0.2840221144780195	0.003982338604077812	0.13733897925030386	0.03223754235607103	0.010362741903784141	0.010956804314826957	0.019947078541303544	0.024679806675827563	0.0022717874968439687	0.024005228587983013
476	0.061379242205877746	0.012942280467123899	0.006815693704363621	0.03608576055299755	0.0041904884321180775	0.0018146230199926516	0.1812695069589711	0.010338551316535263	0.06090415357162456	0.09313666834435054	0.09403068398960832	0.013839555424492785	0.002322278216057399	0.054564476879678046	0.25554095198228816	0.01941093483179146	0.07920143211351564	0.0013659539128325863	0.0022396126226277764	0.008607151453152924
477	0.02483401969044016	0.03986144470804855	0.6757418251319576	0.05135503548622032	0.00350884213996889	0.005783745314857013	0.00669562489821781	0.0007912515672524822	0.007493771769469013	0.009789204179134712	0.012008372284242895	0.007050583198100255	0.010471320487879021	0.01758898874588717	0.01187551093132996	0.03180927417036328	0.04135364136012807	0.003159878965273516	0.01336874621302	0.02545891875820915
478	0.0017586673098199928	0.13637623980328892	0.012460069726502156	0.0025450299927401057	0.02266690360551837	0.0007499453808454035	0.026537577120292078	0.06978702670730239	0.0231875715422163	0.12111024502812189	0.007118865321748971	0.3064110993859055	0.0033852848445732413	0.001004443926669186	0.0025938552373092516	0.0545790944651987	0.033362168609256435	0.16564859941360852	0.004897273962745803	0.0038200386163368158
479	0.001661745948989057	0.0023041238428003464	0.0016515676589788535	0.0011309907659476021	0.19394795949294832	0.00456275273509905	0.00987468303106313	0.1813391734426833	0.009953359667373412	0.07344230292137731	0.002987564715784828	0.008908076699692524	0.006416414548579496	0.004284956050385106	0.014045941232161862	0.0011497637319444012	0.0009987753295889923	0.045632101467609064	0.43244158927832305	0.003266157438670398
480	0.07651405884593905	0.017567832334408482	0.016170088425823563	0.010840219866101964	0.008303328954431368	0.007235823153277249	0.01094258964327003	0.025909247841012086	0.018041053931569982	0.016462231765061997	0.09667669168952436	0.04302389472819561	0.0035850298751240587	0.046618986222052454	0.516129377960718	0.040184278093941664	0.025769486162181016	0.0041330056470972485	0.0046243994018384405	0.011268375458431311
481	0.12585282343262838	0.012653614064012459	0.0014408812081567683	0.004863287790651894	0.06994383256992596	0.10756435904197036	0.02267137353720153	0.010448684348240934	0.002584702017284751	0.020386668831040764	0.0053835053382958265	0.025687424560427843	0.0030666817062453603	0.10590077461845383	0.0012903481961966314	0.32774754223226965	0.11852637997226335	0.021185151656633365	0.003352793017307176	0.009449171860793259
482	0.009975815945679683	0.005357576533500378	0.022259996230056995	0.5176441452261367	0.00884590026232366	0.0025770183003005855	0.11870771183282752	0.0072166615974981856	0.06583328676932844	0.009772268342852075	0.047572540065918135	0.010096157500909201	0.0029314743979103938	0.01855998043675289	0.008871587331343389	0.038652485099657824	0.023316552085414343	0.02164017264639666	0.03787974580394605	0.022288923591246745
483	0.006721761153786047	0.006761797759360713	0.01609332879625179	0.006381029258668702	0.18835964820148346	0.003012671343725085	0.020045137063895956	0.008821557929001597	0.0015238510360823679	0.5720103986607701	0.04318597267162946	0.008120858745341825	0.020049923066388926	0.01604970129734596	0.003115008579089682	0.006411394585216538	0.004571997589558347	0.055390017055104365	0.010608744438046951	0.00276520076925216
484	0.03179995701940425	0.018242262287607152	0.005670528248894936	0.01587419969460045	0.06846913532253614	0.03345776929626247	0.0075604332670989064	0.0018517214725571923	0.0055271583331069985	0.06654938188502875	0.015563546256890924	0.04672831847535057	0.001527499806928674	0.017285925897536518	0.0025791637064550925	0.010021012441804027	0.0043613566005584305	0.008351015266727664	0.38635451789176023	0.2522250968288907
485	0.05101801650983545	0.01678885437455306	0.02807751689482467	0.0029683746335763105	0.0322452222040919	0.0468497792978301	0.15628842185462158	0.11418392058644629	0.07234667387974471	0.058719353766231955	0.03222629532168376	0.019167802577979526	0.07308376857792034	0.08131163087388887	0.042713089309714326	0.04499014381324048	0.004919338417279903	0.02270741391154414	0.02006150542309461	0.07933287777189789
486	0.015159999652261774	0.061460220640358734	0.022508576586770634	0.009172606104462237	0.05939290995885166	0.008955063011937476	0.007388548693636111	0.01150398909932649	0.030971754908926327	0.0043339589649586925	0.031044558481040943	0.0026603022060807035	0.004569142461309653	0.0006941984059230202	0.0020723775549354342	0.0035830920019334473	0.001587359794613446	0.00462831066436667	0.004042271537567566	0.7142707592707389
487	0.015848342942739273	0.004039529846453638	0.00961800625054506	0.005380978293578775	0.010195553034968044	0.020991041004844	0.009195548790837931	0.001659247517892021	0.8449877575661126	0.007627782001863246	0.0027643895012360825	0.013068357739336452	0.003258050370834209	0.00971146998194819	0.011692071280048236	0.003322080304206586	0.007055844681006592	0.001768049264585267	0.015326032513943337	0.0024898671130205927
488	0.017875171218755596	0.032319031826438284	0.009297142059636342	0.04866654372817153	0.01737740102820416	0.008651959824526184	0.004976603170926499	0.063277065261051	0.0067274027208131	0.0968469093061607	0.02073868040011084	0.001760123155160518	0.005437599535441592	0.01607105759488439	0.00435471667288839	0.013702983083187072	0.14517812014896456	0.4349895862488623	0.019203634501987872	0.03254826851382899
489	0.026802048095939227	0.046462323793020316	0.005312469100061298	0.025525241388242175	0.01196810100795924	0.008984639795562523	0.022787016231746976	0.029748801159063334	0.0034120951756947088	0.00046753350608822657	0.02462732416431331	0.011390663668960138	0.004838062678910316	0.02044654321776772	0.0021558160383158506	0.008267866787923498	0.012209541481232896	0.7111759787715196	0.0037520207770563386	0.019665913160622165
490	0.13430532850036073	0.017997547133167674	0.009984133094678913	0.05020658456966442	0.004198544605805413	0.06183937162571808	0.003724670557420518	0.08282521476713024	0.10319912937955317	0.0753082694279479	0.057622458504830325	0.01378095652261032	0.0015662681617310313	0.09361665155800603	0.04113073126150544	0.07927897917084013	0.05798893242892059	0.0833868247752495	0.010011945026339446	0.018027458928520004
491	0.0003784011959916882	0.016604970368217398	0.001223231694643148	0.004732672156171833	0.0027297755617569966	0.0020764205190935726	0.0023456134281119438	0.277235324440634	0.010438275926150193	0.4383834700799193	0.014320273454790835	0.003720210359193317	0.006703517645253731	0.0014102458734926414	0.0036304137224593557	0.0023516402553199634	0.01359054519502677	0.19294778269666282	0.00021829953505059024	0.004958915892060025
492	0.014125900823526586	0.07102751127836822	0.024610117438968775	0.05976367291838941	0.11264100813531483	0.0016822468348340871	0.10073157379363755	0.01222517975757218	0.03770641470281053	0.04618007601808718	0.02188635154099015	0.03050031897209359	0.0003730673169490753	0.14401875972865835	0.026654537898852467	0.04450842858272249	0.037858189156288066	0.08415196377604281	0.06563619548900418	0.06371848583688945
493	0.07064249342916402	0.0016626201736608234	0.010406480006813932	0.007997188947849204	0.04072690063693116	0.0021248389251455452	0.015283664455970966	0.01125261201209301	0.0014164472966836925	0.0044426263336482365	0.020900394607868356	0.0040663968022603345	0.740697107171211	0.008994274182672892	0.0008853118049269969	0.017667602910376685	0.0025035825284783655	0.020536631540618598	0.006383848078933302	0.011408978154692944
494	0.0117524269150449	0.026964192239029044	0.02096930211870757	0.0029707380807397496	0.036146755807827384	0.012805838582206335	0.007605028184565939	0.6407911352468054	0.015213875319433329	0.06983797756731981	0.02229136509766284	0.002327698279981601	0.023860470517246306	0.019868216299917807	0.00959969736314393	0.006583652177269987	0.004318280668828707	0.027528390796905618	0.03123299405927877	0.0073319646780848425
495	0.013367676203310171	0.009214128237763275	0.014852715156663742	0.01169916415557337	0.016631521436524653	0.8025582262195403	0.03195425985523843	0.001482812292774261	0.002468946206181828	0.008845438256523482	0.004591388271842021	0.00525790807196748	0.0039699832272938745	0.012503300748300429	0.013466751134312512	0.01675402237226928	0.0031684184774844627	0.014193302665210196	0.004787971459804568	0.008232065551421613
496	0.01286585426677937	0.007356150929095869	0.007938247313876417	0.021513082516350583	0.23475272501526165	0.002018287939296186	0.06055362411526543	0.08891553480859729	0.03631428923507201	0.06439781845215538	0.013843143129032844	0.030336095917674596	0.0028530177723380405	0.009767374344607607	0.015939193914464276	0.003116460170434427	0.029840306945433315	0.3332256162434323	0.020665340657501037	0.003787836313331384
497	0.7693405434030474	0.011078588079387	0.0052259359039514555	0.005226130143627413	0.003941911403614595	0.016368845419880172	0.0009114734909132833	0.004623704565836847	0.005857398862409339	0.0016253311530514574	0.011867633102470654	0.017781423059518024	0.0022336560473127363	0.010222962644646451	0.0076877381070313165	0.00424735538844048	0.015331971415568055	0.08835689859100603	0.005051461019985288	0.013019038198302081
498	0.0031701332681312363	0.03081923325507084	0.027607699272170192	0.056225033412053343	0.007991043728450865	0.004951327197311507	0.0057941199571257375	0.016804684308232933	0.029979098100894046	0.0013524769575977706	0.01788756971414678	0.0010481703293153603	0.6887857678378324	0.007701713747937127	0.003563276153705296	0.007057557557674855	0.013586966857019508	0.014029962015546817	0.014448345461483481	0.04719582086829984
499	0.011314084834693717	0.0109781544539551	0.0030274098882680364	0.0043105278000011285	0.006627923703426362	0.011366968088061266	0.004333161221590959	0.006110150843987096	0.002633813316035547	0.002184671320552073	0.008217044215831327	0.030461463345526796	0.019679280033952962	0.011117759263276973	0.0024775446634380913	0.006885801401774254	0.814746276469174	0.0182705906133775	0.004479007913794103	0.020778366609282582
500	0.041953121335320136	0.05702362533293166	0.012580074122244479	0.04703141105384332	0.01016688209881355	0.0963105647760194	0.03720103126018797	0.003416411207298119	0.02239209290416077	0.0792977292759163	0.009735134154660664	0.021183570363528432	0.010086767120082137	0.008829459434456293	0.4292252418951513	0.020790934029807046	0.007558531605049383	0.0432417726193817	0.01888888275532668	0.023086762655820624
501	0.711870707748985	0.006726727717218653	0.00803095093026028	0.00798861783062151	0.015249617505692146	0.005999872392813427	0.0032219063258914237	0.003284397805710323	0.0017020646062586096	0.005465355590531934	0.008261767056970057	0.0020025068939251945	0.003514547883206165	0.0026892615041775657	0.011437282823072808	0.15715735592174684	0.012969033105958464	0.0038877869117574563	0.0096791653981356	0.01886107404706647
502	0.01452823884942287	0.03315049515142827	0.0022923333728404674	0.017263597861827556	0.03136369464852222	0.0012643642692662775	0.04512679540828322	0.0009041322953513447	0.3344345588601465	0.026776328516857153	0.04199859531878403	0.03285381179663346	0.007691526915613756	0.18227044381687044	0.153000851246596	0.01594746001599043	0.005852341967405541	0.008674190106729396	0.03709737895007055	0.007508860631360526
503	0.004912290101804723	0.005556748475355528	0.016029729812918322	0.007812974024909559	0.008686207220522973	0.0034481882265989866	0.016876452075793483	0.018139557984011918	0.008768020609589653	0.005830788482476366	0.01573594625431154	0.010786588371803432	0.010132314320994734	0.0024329125919264768	0.8285463190600436	0.006853906292081004	0.012482833157761351	0.0007476532798932179	0.0038306404926803307	0.012389929164522905
504	0.01017163240560103	0.02176592516833567	0.004188770464828493	0.00024552645346686	0.18548016342284332	0.002298546630753969	0.11161196528666018	0.09504009964279764	0.022150127943690003	0.05843732296564966	0.046536888623574114	0.033758161848343474	0.037951068202768404	0.12019486730661855	0.14867703818980904	0.0010968075716244155	0.02292337097205282	0.01976496770945954	0.0019972510252023647	0.055709498165920426
505	0.004647883893623637	0.012424743301140864	0.002567179687016432	0.0013266065409194708	0.0030259819427421574	0.0028341278396884044	0.005224146179812556	0.001659063614958317	0.002142745522079905	0.0011638508658605325	0.006828205524969662	0.006734311215196742	0.0002663090121632404	0.0030811719021447003	0.000380031360640602	0.00946156028695695	0.018525867787202176	0.9141955020789563	0.0024245619202969463	0.001086149523630486
506	0.010609206534925414	0.011039231420448272	0.003007046223033455	0.003568536059056757	0.0007750691735082575	0.0007683474234060212	0.0033574053309813954	0.0021031700648052967	0.0019136131343467223	0.0014107998448253717	0.0030264425871869513	0.0011576438572534352	0.0013110679932631642	0.006937586836495869	0.0013701480049129941	0.002004013242129831	0.0012499344470928014	0.9403473392224564	0.003635077355108053	0.00040832124476362084
507	0.04134092385666561	0.017089067374771956	0.008427680477815145	0.30622533979502253	0.003296493447105711	0.0174126684898795	0.06167890348969492	0.010836575531911329	0.02763635633146347	0.017469746030627325	0.03192127238222037	0.02213245257038064	0.05395620002577883	0.24891550201812004	0.0024535302236870474	0.028874897342654537	0.04040793825592444	0.0027738838205039027	0.02924272473499447	0.027907843800778282
508	0.00946826588991248	0.012452927078131785	0.00204994709004527	0.007671065792676578	0.02037647659868333	0.004611367676820066	0.006870002635431219	0.013515672956541467	0.024690752016540054	0.00719293616025717	0.06853552953588164	0.03167785829560463	0.0026139770249474998	0.007217715355354494	0.7040251408299807	0.010413118092987504	0.007661781058892845	0.02882885994340071	0.010597738871641617	0.019528867096268894
509	0.1447195907182291	0.006605627844259371	0.023413361906364418	0.17902786171954002	0.026162624434126265	0.03443261895012416	0.028985081014285274	0.009485847805401005	0.06617515339453117	0.024209997911973088	0.01971158211871376	0.08004111840498997	0.010102113185928248	0.0027482328876139556	0.011145937406688042	0.007394530740799385	0.032016720397074094	0.22058718528191085	0.04719086874171469	0.025843945135733133
510	0.08231249751348309	0.04157915280112831	0.00046440044301714625	0.020782914574033723	0.008461013049428747	0.0037998513477547477	0.01640027594383087	0.018692499300728478	0.19856297820081598	0.0030471981933983174	0.006423646472770908	0.0030312857003048374	0.09157262085254213	0.018744569746428408	0.1100004882775744	0.03924221200584722	0.3175666626440071	0.008186715843176309	0.0008681234923518597	0.01026089359737739
511	0.00015990517981288765	0.0008222083636662624	0.000641452551623768	0.0006464138845042896	0.0004887585248300788	0.0028558140253486606	0.001098178759608333	0.005354857423442299	0.005614629542357533	0.00012102596189545753	0.0020771343659406866	0.000566091107489698	0.0020537532313435122	0.0003714475562099864	0.9620476421436028	0.0005228690319185423	0.00044071719294914443	0.004272862992817917	0.0040375760027857085	0.0058066621578523585
512	0.9396959132971924	0.0014616602767185888	0.0016432450332219085	0.003570167793183929	0.0008779630364180439	0.003762493787229242	0.00120264467022251	0.0014560020759048435	0.0034980377529747926	0.0028131621946934026	0.0031137158138845014	0.002798957986068924	0.0001862400425484149	0.0016127134275232453	0.00024213891535464818	0.0012302625113818956	0.002881079264025005	0.020747250684418683	0.0025472314035444523	0.00465912003349067
513	0.11516994649049361	0.0022256432699498617	0.04987093893714766	0.0010073848192869636	0.01641974527418961	0.05527514316330529	0.0011386895777298538	0.03481841419466343	0.0022797207895138734	0.10521815288045612	0.0265216468306134	0.018394324982220156	0.09767437396664207	0.0005441188232533189	0.0009803889998342477	0.09774759789136474	0.12039491176069793	0.21325003499374418	0.02478590372665804	0.016282918628235683
514	0.056261040983754874	0.0073007383221833436	0.011257689097109561	0.029303656120198383	0.04488146875044314	0.10670686570731984	0.07078292141788113	0.03153305771581843	0.008208452529385195	0.017377674284166054	0.0592600607351259	0.0419560948574952	0.10270905125317335	0.07610210017622066	0.009415424914844669	0.12761991629801858	0.16193171505083595	0.00782829830751614	0.021428158816265315	0.0081356146622443
515	0.07516521723824252	0.0007304588207748127	0.0027636059707737293	0.009080401955904458	0.06398179395179532	0.024489083497982195	0.01858475941073972	0.12481782237789278	0.011183512605494678	0.09653841175280159	0.09090949782139707	0.00022301741175431852	0.26289135054541424	0.006786524981578292	0.00035849253848564076	0.010766700559971884	0.013792100865463564	0.09031238163824722	0.0054734855293628705	0.09115138052592317
516	0.001170165617108106	0.0011960901109528764	0.0012459856799003127	0.00808994244691917	0.0007101161488876858	0.9456501535053444	0.007926766861451382	0.0009882647757953706	0.0005981763949381192	0.0026722418028383567	0.007342777755964108	0.0031254113114172815	0.002313055545595714	0.006077315942302956	0.0029440265180076808	0.0006058307344258257	0.0014871978772127697	0.0008305128312673795	0.003027768352820992	0.0019981997868496848
517	0.9784004713664762	0.0009719011427344696	0.0024043913847929116	0.000905486796696812	0.0012818948707243579	0.000575166400626163	0.0008235521956909008	0.0005237528918148887	0.00018821012378491156	9.441962215070567e-05	0.001434520675314808	0.00042187348145534387	0.0013313572092696997	0.00022609667545095375	5.501124907866576e-05	0.00026061765838635465	0.00213766243354801	0.005225242259817691	0.0006676775196250883	0.0020706940425611543
518	0.082509782283733	0.0011998631318307492	0.0017734096456274663	0.002721611031281653	0.010916041366438634	0.09917422971772476	0.005000399127169162	0.01725015954521912	0.004845748222675089	0.13124617532345034	0.06958207205196938	0.0006135258027539399	0.00032206986654482827	0.0030486461727974134	0.003118824477996527	0.019259736863705138	0.05003253633036732	0.435752637424261	0.05869670559091829	0.002935826023536056
519	0.1571916005110976	0.019860546164521306	0.003641029335408438	0.004436910669871781	0.37448125196767407	0.004191717432046127	0.002597451902125082	0.04616186195215692	0.005045571461079018	0.023499414900450048	0.023395586144986654	0.0026116390888184056	0.0012439002442654968	0.0026769863253735806	0.0002863818904033954	0.022374458518201988	0.061642377929065184	0.21001957438011493	0.012946057364228103	0.021695681818111885
520	0.009626457997904835	0.00643545458596855	0.0075542777495330804	0.001777512997697188	0.06670378488850137	0.015463427267505572	0.010378480402895298	0.1662685930098527	0.0006642492434068475	0.2597214178954122	0.014336963056357956	0.009680544124486675	0.0019790016828774557	0.01408122143560188	0.00776779524056977	0.11099683236077008	0.022119284483031056	0.030604902318989404	0.01882565402467753	0.22501414523396057
521	0.0022417441034073924	0.0042294896765364635	0.002120222013318355	0.003337107213695674	0.001975012952394044	0.8877696825338658	0.0034018173402349844	0.004363504560555224	0.0008999228423168619	0.001048510577188024	0.004924881450967914	0.004866052140335594	0.0028872303654200204	0.0036695315138918377	0.008867685242020102	0.010274642554014463	0.002794508251253337	0.001703632251681695	0.03182985577067837	0.016794966646223822
522	0.007304690045989202	0.0015787722164398528	0.0009602028780808458	0.0005242597352761035	0.9517043428131736	0.00017221557740603735	0.0014239529985426954	0.005786538674763916	0.0008445621362901519	0.002844379852781618	0.003122257216621148	0.0006769786614325547	0.0008559574187394989	0.0008294153242476795	0.0003893298241514498	0.0030027165735170406	0.0008999820812536366	0.0019499778086601127	0.0019113198814946107	0.013218148281137956
523	0.005815870616519687	0.0047712859764615775	0.0031793543528247487	0.006662279433963656	0.006129277183927928	0.001290887681288134	0.007857442832057191	0.013076586972678049	0.008798090482689517	0.9129620268310303	0.0038296793876770427	0.0012225712730793558	0.0007221808835777226	0.006630705492142928	0.0004475245287256794	0.004609653580870398	0.0009123216898242416	0.0034807069770872306	0.0036321669975090216	0.003969386826065378
524	0.08529054689430131	0.028349117102157078	0.05584253304832431	0.00713277172400529	0.0708923260679055	0.07481290971677806	0.08555540253851521	0.031754844486026244	0.008824231057889216	0.007037972125201193	0.021758987330995464	0.027189104166309215	0.012934303148913773	0.13438093799131864	0.007012107261547359	0.22863331805724302	0.020163380564395757	0.016758659776708287	0.015410078423757235	0.060266468517707714
525	0.9203395728993043	0.0035922364243053673	0.000975312003263036	0.0030866665333876544	0.003869053764603531	0.00024077944139110348	0.008537841252598505	0.0009304988342614764	0.0010154878709909378	0.008276799437324255	0.002360951372393962	0.0015169120565347244	0.0024065257112868372	0.0013392120273232754	0.0003943196280874164	0.017924967481825715	0.013960014684248161	0.0022916076910181214	0.001965792280497338	0.004975448605354508
526	0.9658098491962158	0.0020839174569506416	0.0014719141976168517	0.0024711441949041607	0.0006944232996848503	0.0024929806141062052	0.0019346735485796704	0.0006179489844301466	0.0006871374126465048	0.00021890130799899097	0.0021013463159483266	0.0015708307801024048	0.004571399888153491	0.002407324314180917	0.0005709683888301222	0.0005884559037740222	0.0030233020996563624	0.002772945132952964	0.0033571580085107137	0.0005533789547570162
527	0.012113206583691171	0.013781977612760449	0.0050770813732673005	0.011180366246731742	0.005289626580066592	0.7211843370988087	0.08347143623468815	0.025983779933110775	0.00324813650129639	0.0069402317584959265	0.015164399284895918	0.017899200954570052	0.006298922655822932	0.007293379601025132	0.016307365068987983	0.00591131826874426	0.01185271600065822	0.01699347610358949	0.008505856973400538	0.005503185165388046
528	0.00025643715208395354	0.0024744711073426333	0.00090323433726306	0.0004677828570206288	0.0007982482184801158	0.002401972061115707	0.003982010471125181	0.0009463983250806738	0.0007090950652037693	0.0008618306789142013	0.001236314948736589	0.0014459535906610915	0.0001558169049348541	0.004624932541449152	0.0005976614746701701	0.9725140347284158	0.0010771654991560146	0.0004939998567895095	0.0034175466098707074	0.0006350935716862466
529	0.001724734144228679	0.0005798292324142516	0.0008140808308142707	0.000200956089334889	0.0022517122583975368	0.00021723756887206247	0.002100401593147555	0.0015559996702707302	0.0006428610984720186	0.00011395893454750835	0.0007340237319150848	0.0004128434232031171	0.0005487643701728935	0.000520463865751552	0.0002480257980663864	0.0015685285228876466	0.9826331421858163	0.0006994804767952483	0.0018109086868882964	0.0006220475180040745
530	0.0013908094687717387	0.000774579043952122	0.002781927815593131	0.00046387789023115997	0.0007186146181143627	0.0001233415934124152	0.0005992905511302433	0.004169318375264485	0.002586153451208012	0.00019622365479027632	0.9768822339683392	0.0015373354119895056	0.0011143989527288263	0.0004003065117279969	0.0009150274618294947	0.0004253624552713179	0.001576837461968554	0.001982944824900696	0.0006927674229089987	0.0006686490658675869
531	0.0008232125530717958	0.0030142239513993737	0.003172738331326038	0.0003769123239597963	0.0016014019933310185	0.9758563074080783	0.0014126594263993396	0.0009665893610406907	0.000700493845698642	0.00030072990561133247	0.0018200012853674984	0.0010750521693339832	0.00046114036155976994	0.0011000158483398662	0.0006285146570328197	0.0024698005142515006	0.0006946194591708895	0.0010702141285583748	0.0018126480862233445	0.0006427243902455787
532	0.9396028477569462	0.0027953381356618343	0.002174222228769908	0.007759709807646428	0.004887587523059657	0.0017729550640521016	0.0013036080280340835	0.0023195227566477714	0.0009259800693331094	0.0010943835179265185	0.00496385110385419	0.001919810690911896	0.0011389532556899792	0.0032894069455259114	0.0006415587937558161	0.001195326758197082	0.009931252857147977	0.004136922804155894	0.005396647660487611	0.002750114242195855
533	0.9771432395408941	0.0012693406527205938	0.0004611097287136618	0.002207611806020912	0.0034477269856716427	0.0002008730141379634	0.0022950098949293366	0.001619237270410401	0.0005976974478538333	0.0004530986051252763	0.0013083828566241634	0.0008195114061495006	0.0008242041878273139	0.000590570170540151	9.334871449649488e-05	0.0005236546119856182	0.0021923502084794494	0.0007313342774714116	0.0013330760084706978	0.0018886226114774468
534	0.19727367570759563	0.15519984508865606	0.01739179268705589	0.0035526316737511023	0.012895357496082008	0.023381949881802117	0.006382627273441885	0.010523226209095867	0.0009078990786544739	0.043122003849045035	0.22778964727563095	0.00865609150959977	0.002310644526175649	0.0019438894123424016	0.001108932318519764	0.09928243005904272	0.13566249711187855	0.043108315313735227	0.0036110284794331647	0.0058955150484618826
535	0.021425436006904795	0.0030229082410155863	0.02721637008082709	0.014844648611069452	0.057331599654894115	0.0052372636416966436	0.00977707630038451	0.032270016188474686	0.014396973946014881	0.24414690206592085	0.06248605718524155	0.0022237961761885578	0.015281732012293521	0.014366830740853386	0.0058814040683002715	0.01752378562709111	0.15967367608183605	0.06784892050083818	0.13370900304233385	0.09133559982782084
536	0.03780674034822309	0.013561828047559708	0.022646917340151132	0.020566485167735273	0.029136406539759116	0.0162772364012632	0.021327238681932714	0.025545233128268178	0.023664319904613387	0.01214876673002698	0.014313108916370176	0.011035790202450825	0.018245265637160175	0.04232103219314022	0.00656727857359201	0.02005163432594363	0.6106356948809192	0.01003960769221096	0.024104901652006887	0.020004513636673188
537	0.0036576058598544246	0.005689394834353998	0.011175564531189787	0.005709895525822243	0.012040554627085202	0.0028772647067220785	0.004350339136440895	0.004478244849486476	0.004576440310840715	0.8761647959559759	0.008282692231535074	0.009354724555121844	0.006713825459455745	0.018265919459483998	0.0030872943518617567	0.00268293357553301	0.0015289357789976961	0.0066574828217470985	0.007637226251390519	0.005068865177101513
538	0.018888486422110412	0.008340576270088614	0.009362444887342744	0.012522140162522585	0.01792378611619909	0.0023475657928238272	0.018605476327772163	0.01635758856125675	0.013364573128673203	0.01910933558495779	0.05211151402788388	0.0024100629777975375	0.006260603601988836	0.00859632509186993	0.0010185963302136974	0.024768373406849117	0.715833083889647	0.013663855718456427	0.02889792118812325	0.009617690513423387
539	0.017219964248372955	0.02277984317525531	0.018378159536295388	0.03429148352518035	0.014102823670746766	0.0009817845949313985	0.014194874306446776	0.016586141703852433	0.0035161432277981595	0.020548500812271893	0.01169218162325085	0.014645865778993778	0.011755319516830775	0.011765572859629682	0.0032439700816431134	0.002367709935382438	0.004168228180490086	0.7546978290113445	0.010103287821000067	0.012960316390283342
540	0.002356968892736691	0.0045063481207041544	0.004452706816934662	0.0015331363125088923	0.008317250657359557	0.0005579795456834003	0.005792840188532355	0.003665550698642468	0.009343574789070493	0.010674046661186843	0.006084279259274524	0.0050935468237058535	0.0035119224148385604	0.9139515368314546	0.003936670858943691	0.0013478636210964227	0.0033827062145972415	0.002173731843958376	0.0037443425249241414	0.005572996923847088
541	0.7883542358610732	0.007948554394738735	0.010080870701727546	0.0051719898540368734	0.012153269770810661	0.008547665581236041	0.012267562134639358	0.016865062234634957	0.005919712753534615	0.0017209079012408097	0.0112243836956502	0.009670448375448608	0.007400897399130765	0.004751391117388477	0.0033014571136608046	0.01643679406357563	0.015204873202752888	0.044043365438791796	0.007061315079006639	0.011875243326921445
542	0.002061982667677344	0.004164265355536082	0.005576789583699793	0.003597823486747671	0.005474963760001245	0.03669445819973316	0.004581403742196219	0.0012069674263728897	0.015874289124306284	0.0020881302325398447	0.005298484736152498	0.005450822168998979	0.0028458065396635575	0.008200279025277157	0.8758466043440446	0.008739765895223555	0.0024084144117458716	0.0013233790414024402	0.006084213940806505	0.00248115631787426
543	0.04722825141758363	0.0744737934015451	0.0356858395781832	0.020013716247962894	0.10213821958866268	0.0053671603502660585	0.09909858336769624	0.04491034589138298	0.03501592470249335	0.05219936225299664	0.07214453311248714	0.0406493207237822	0.011100731696411174	0.15361334643382846	0.059589216865371886	0.024267750544972974	0.020106259433219437	0.007511064840493439	0.047391930766091786	0.04749464878456877
544	0.0574484659978704	0.032755710757424276	0.0389361070854953	0.06247987422588425	0.06493867422729979	0.03577975196365085	0.03998382417811188	0.043277680224670205	0.019581787348387395	0.1304478229986861	0.03715476822577447	0.029056441418599643	0.008788994026186393	0.03071920243075232	0.02005800541861964	0.04137374499553807	0.17676542282012137	0.031584565292592015	0.0320794307828249	0.06678972558151054
545	0.09898566604868016	0.014401737970493392	0.019460596807929314	0.05733107062482081	0.03139366194775389	0.0011050937330382754	0.030705928515623565	0.018376410851747373	0.0057820024029085655	0.48301107215449474	0.029603364014825898	0.029296246642494854	0.012206384828156062	0.04009762992604671	0.007380914288875582	0.036368985579457884	0.048665399300264096	0.011416814487552484	0.016053965097229374	0.008357054777607007
546	0.003936416915916474	0.005480759143473234	0.010692268589570477	0.006993067780483876	0.027970738555992674	0.0012036761765577874	0.009946149679828159	0.0060677816220047615	0.004682807087260418	0.019210088718903895	0.014119298150883407	0.004861456596194662	0.009448571786018382	0.006601426046269726	0.0017492327068019562	0.8065377607747649	0.020660175489755545	0.0013631883153240822	0.012431565018268968	0.026043570845726553
547	0.005234940800580874	0.009600238689233043	0.009909390510353538	0.014473698296342877	0.007244342790968628	0.8312034061353788	0.006975481193666241	0.01041543886886931	0.00983639043003742	0.006002474158721415	0.011490338013207766	0.00875387821438201	0.007661071740915125	0.011683078571848114	0.009563642825316668	0.013741954638281437	0.0065486513050015144	0.00663758076690237	0.0076234317807862195	0.005400570269206434
548	0.04797148561426633	0.03432421712987003	0.03940149847823873	0.03196254077093376	0.05577097366515752	0.007028247633298613	0.016861341854813253	0.3497861131805405	0.026308409115137557	0.041123173390572546	0.0429430738394221	0.0492930888867908	0.008330525967732512	0.05745932757252371	0.021230590390686605	0.0035631477544791177	0.011303288592956342	0.03716230910426595	0.04423535858210767	0.07394128847620628
549	0.003806552581384998	0.02235637028887187	0.00851892371203101	0.012542708127889077	0.012968563007660043	0.00503727255485472	0.013182477687827578	0.012557192460116866	0.010331264435252844	0.03059314668835356	0.017542324774999046	0.014884035252668928	0.003992488276223112	0.005757461431489741	0.004472383305927201	0.011991356117469503	0.004320291279910298	0.790457862534946	0.006124133207872439	0.008563192274251235
550	0.03762261466221341	0.03802258980546328	0.050209951785166476	0.0451994593759918	0.05814925674947857	0.03524624119354794	0.06553888296317165	0.04393658663908341	0.0152581536937376	0.08261671746445366	0.03798503867655329	0.03717579613876338	0.01485323814012363	0.16135579102568842	0.04578367892752917	0.04075872970710791	0.02243932420207768	0.039326299608450487	0.07011638399207734	0.058405265249320874
551	0.04189052929479088	0.013055747197581308	0.011170195305094882	0.010603013151822455	0.05452433344743157	0.006919390472711889	0.018911883150160607	0.024428320462475298	0.03787854282937633	0.013895277200048245	0.05243861231346916	0.014470752320259406	0.003835616411778838	0.4413695675462942	0.007998542090558095	0.05039541991607928	0.011785328766379194	0.02566112789799573	0.14269755734064335	0.01607024288504947
552	0.011487909674196321	0.025981983469125745	0.02017469637839445	0.039383475881457894	0.01581330559238094	0.05319163365553349	0.043533496476550616	0.00881796199063087	0.029659014253989355	0.002091844494694912	0.024229606197795222	0.08106991455336164	0.0010506834267346916	0.5298253705223516	0.01837813102325449	0.036713829599172666	0.016949441409214495	0.0012958709816304952	0.007035862578673469	0.03331596784085665
553	0.007702850922499402	0.044813694088023874	0.0884393181944761	0.10073883649830508	0.059830227133763424	0.018017118144629456	0.10512929783556002	0.055921907078933374	0.03787763231666505	0.028166601646899665	0.03234053045778367	0.06765650755021466	0.001269194597080009	0.048743395907237155	0.03169007046333007	0.04299703442566534	0.06336042980362742	0.06774763561615775	0.06375232869806469	0.03380538862108376
554	0.03994824988960291	0.01109531359715039	0.042046337168361814	0.03620342182537385	0.08067105070941429	0.09764263361135853	0.04992151473094592	0.021860722053447853	0.04963886575480033	0.0037343779012325214	0.030794071374729188	0.11754683532253968	0.028305452545028628	0.06876152761352176	0.03870065804353964	0.03992821894595614	0.0965280609577045	0.08655858669536466	0.042591929798382236	0.017522171461545256
555	0.0030098443086307137	0.0008593195901640582	0.001582466407976365	0.003351198073947344	0.010009611882344746	0.004350747720349016	0.002446349387207628	0.0022698385929705942	0.0019253024115157141	0.9168287363138917	0.004058473463599048	0.001492334206445254	0.0004210284427852498	0.0015417662197868905	0.0005608670925016828	0.015131325691177306	0.001011323463568743	0.0153456970129588	0.009938967812491659	0.0038648019056874124
556	0.0030867935147982613	0.01531768980901581	0.002565336666737113	0.0005922128529198654	0.006719868118170677	0.00017329565094246485	0.30461759859418275	0.0014714037827179922	0.002552623985964434	0.5634144528545448	0.0050063359040771	0.001933827380295965	0.0034141985378695915	0.022756327287578884	0.014020888856105394	0.0008372272489966739	0.00016142694184766038	0.0011597277844937874	0.002353209957020776	0.04784555427171988
557	0.1243407544485925	0.005050689027061963	0.011881874865065693	0.005390141430494491	0.006348752901135713	0.005893455212380868	0.09067565940229497	0.05001436558257437	0.014111593078919942	0.05415256431422215	0.012021118939054136	0.05262811652104402	0.0006346915258152851	0.3150171468854759	0.07498585896373137	0.0853669703658465	0.03443348652782124	0.014976262683153461	0.005719617238379686	0.03635688008693573
558	0.27797724087948755	0.05598113215531933	0.016403054354689264	0.007874724438472085	0.04165972091627675	0.02375726482368204	0.012079569112979811	0.04793234992396414	0.02322845204538965	0.016271632647445106	0.04070076249610989	0.005745283096770341	0.0042185355901887475	0.007252593780582786	0.017140544924872388	0.057832734333700585	0.23701791922781457	0.07408540081916186	0.026651213283364693	0.006189871149728458
559	0.016882746196683965	0.02729486990475109	0.003922020355054713	0.010380969266693388	0.11889456366226575	0.0017045906138320834	0.010313446687752699	0.09330977634340519	0.022061741412181392	0.11968062049219505	0.4622519782445717	0.005113484929932887	0.0009649856614760196	0.03820536086583234	0.0014387051583158467	0.001398410493461575	0.012745398987587872	0.008479350215469647	0.018584535090114807	0.02637244541842227
560	0.003013935708149924	0.027383364073961265	0.07755300733634007	0.3983928339674889	0.011149214113420174	0.04099543110670236	0.005666558074266618	0.009891818085198106	0.020931500203603546	0.014067542859175431	0.024642615293835934	0.034697943369294326	0.0017786147262116214	0.017053236849742186	0.024303711260371282	0.06359467539117065	0.028380282055159245	0.017118047989548583	0.11406368237627847	0.06532198516008118
561	0.14488800197524873	0.047375125439657814	0.036831531800335084	0.004759503628603026	0.08445333498590107	0.028618221342183895	0.04265294944962753	0.003230142841578155	0.014806854030984707	0.0976182032841363	0.013172775082116901	0.008272896932085565	0.005148575863578681	0.02421863761946635	0.00030205235847141133	0.02538169265790351	0.2508779735155645	0.09311424675840962	0.036116226949169467	0.03816105348497776
562	0.00405786932366771	0.0033243240827228095	0.003665764101740521	0.004415633647277384	0.002866421632284366	0.0008881828413528079	0.017619192823203757	0.002852697925190645	0.006034388007705337	0.0021011500487066012	0.004112872150855441	0.004243610519211942	0.000253197943380762	0.8803387625477958	0.003317635200239585	0.02201899127029647	0.012095460281042653	0.0055751377418571495	0.005931710763195872	0.014286997148272581
563	0.003941332303337822	0.009458087504295713	0.0021278118536255225	0.005470607044283024	0.0036543305020072135	0.003533634786032915	0.07285635888854824	0.016821827994523537	0.0034009407434021726	0.041507073628416304	0.018543605162127053	0.011831673719924671	0.0008288491689296204	0.6719641414081673	0.009416930743263807	0.03945982402823573	0.034573541299373386	0.004671891135140671	0.02776881288522837	0.01816872520113688
564	0.05337915313543351	0.03391129776432355	0.02925196451125907	0.03674840012594114	0.0356747790347268	0.008662379082914916	0.06641460622078334	0.03658842362732493	0.044569170377755284	0.10666726407969153	0.03763533718538169	0.026745615099966133	0.01184363587148586	0.02035144513558806	0.005565542671835762	0.08061688200884823	0.04140450307657136	0.06768358008838261	0.16364370180732685	0.09264231909445927
565	0.003009778544759688	0.0019227877891786025	0.006030037294570393	0.0012075722426926174	0.0083427754482276	0.008924573474594511	0.006904829731105867	0.016374893736583	0.004299761429220859	0.4522646689376996	0.009325877207681185	0.003751018870520888	0.0050507576302416275	0.039601566492213136	0.0023344018144611078	0.003131904386218967	0.09139358795695028	0.3234378490192001	0.0054292529037883635	0.00726210509009153
566	0.04254595879923623	0.002183391588276547	0.008972217179155258	0.0022199538318483855	0.012484278889917676	0.0004472134468110313	0.020656540994118056	0.003114947477438494	0.006277161769459467	0.6505764938591487	0.05190297999097786	0.019009125629362425	0.001548056753281082	0.13258480078315807	0.0029461850412263115	0.02119697737477748	0.0024375410211063086	0.005908992803394424	0.0036243419500658377	0.00936284081724036
567	0.03047218977580787	0.0070714950655392595	0.002395775835692004	0.008532357911643964	0.002169938319930378	0.14911583027355366	0.0005754485943544247	0.002964568031668863	0.10986106575787835	0.0003471852324166645	0.007035211712914438	0.003100128638686839	0.0006588390188933478	0.015577566018119679	0.08155646154495302	0.30712215834184975	0.2529142935100955	0.011392568893375633	0.0035674887555094945	0.0035694287671170196
568	0.06097775286282956	0.0005732068862375364	0.001548807967783587	0.004094605296619137	0.013039988509919406	0.005298730247534177	0.0019901583206309143	0.00432254584008136	0.0008938948091206832	0.8189153720587624	0.005574592289924201	0.0021056081029025087	0.006990326916122083	0.012437977252695489	0.0062763200426312876	0.0320570792628917	0.0043238370367626715	0.008500583897116096	0.007232507859347333	0.0028461045400877674
569	0.018457944673078198	0.015469217032042225	0.011488395942146895	0.009546180232172836	0.0014780799860778819	0.40898751501349817	0.0224565827944285	0.004404802754846709	0.004700836326198776	0.0018963944734580994	0.0035638771141498294	0.10954023104444094	0.003910252849885382	0.001873023420998202	0.0026479327704267267	0.15222113016906463	0.20853135064551084	0.0011279744881424944	0.010506539520895572	0.007191738748537114
570	0.03684837967474716	0.005227540604462461	0.00537280359000444	0.0018526388335257987	0.027058626358201478	0.00011260772490214551	0.10178264719079355	0.020841793513808087	0.011135822881631561	0.0915406671658072	0.016702877171455174	0.01818867973223925	0.008101947549886386	0.04368030356038102	0.007783270354080027	0.007191587336916511	0.024083312444216087	0.32440588391385067	0.027973441607115155	0.22011516879197576
571	0.0010411486763457329	0.003239203470242843	0.0033165846547524697	0.001084804695203586	0.001081161211035525	0.004527875240295416	0.0026402957581021917	0.0003936871850605068	0.000470321535849354	0.0012595658316085052	0.0005419522784473234	0.001455957437503176	0.00041375436872355495	0.0010184242498305356	0.006017338032121722	0.0022814962259558712	0.00011113403254761141	0.00027560949479000385	0.9680669143870329	0.0007627712345512054
572	0.0035370650890685583	0.08224761603934327	0.001157874397259351	0.006093595481333242	0.014018197251714607	0.8177199213323916	0.003712150048640176	0.007246863528504901	0.008405889931889093	0.0019473067040432124	0.007992863796827175	0.0016889720225636267	0.001964145647791964	0.002285467967955428	0.009714517867497233	0.010339821832853499	0.0029918264245456833	0.002598741065955194	0.011508268221628704	0.0028288953481934707
573	0.11647916963004525	0.030354244345326836	0.004945466672620889	0.012767301612064581	0.014739704728623983	0.0012964279893545616	0.0036670365167937617	0.061230628813937184	0.005580413977294016	0.22129411499764234	0.0931846377247088	0.06280396395477648	0.0011501253375019503	0.0019328553751536619	0.000256828831115496	0.025906137752084984	0.06237031207957119	0.15069181061723103	0.030045920903136184	0.09930289814101684
574	0.08298147048600148	0.038563133353499014	0.019344503883472555	0.008376622653461584	0.004817545398522641	0.012057530948236308	0.12268042778498463	0.018984555325896938	0.3172753940027336	0.0045866609228872	0.026422912205246233	0.12344336074412318	0.000477306695301793	0.0803743052745546	0.07467068464303982	0.034339521115468646	0.0038296208276253864	0.004862148888578141	0.006287342961212821	0.015624951885153608
575	0.10539853440505392	0.03419658392834898	0.01353468711308938	0.01629155286582023	0.017304242686475943	0.012526551613956537	0.004170731649352398	0.0759069978870617	0.05855588161084926	0.010533236018688268	0.03007445017678832	0.06555709655055046	0.0014779108807430527	0.07586543756983509	0.006699412549134042	0.12632834846099136	0.12331960207431461	0.051987716945669254	0.10444263135033595	0.06582839366294131
576	0.00019563228830348612	0.0002900779080305348	0.0009915071698675649	0.0004451932903461027	0.009040768709589182	0.00016950333203261852	0.009438923714521905	0.006087091458031643	0.0002546646503780342	0.9638984187860254	0.0010689693636645457	0.00017518900514725558	0.004529768057960836	0.00048799419537258807	0.0001547587023390334	0.00056126834246694	0.0002331257296021654	0.0005061925143993853	0.0003824097128498344	0.0010885430690709753
577	0.015244749465471457	0.011661655747887223	0.010178509090799346	0.004220142295671503	0.03816892401215365	0.012146946112093607	0.04864998351770338	0.0017627023535562822	0.006832151121506522	0.23342271369826736	0.012557319594019617	0.028188872552827947	0.0038046568902548638	0.43827325077008145	0.020396168330188102	0.03662529371973162	0.009062639195565655	0.0041625409904859365	0.034779319300763833	0.029861461240970697
578	0.5181915343799018	0.07710822587995883	0.03232316814904686	0.013315489899346583	0.002887547014305007	0.03269442655826512	0.009915463790770249	0.010119068716506955	0.01619268945027623	0.021782589163794722	0.022824389441948655	0.010605747871252853	0.02699552511003237	0.015376645166362717	0.0026495889544862015	0.08085279127095335	0.048725754153516675	0.020657088254002646	0.012892862509901801	0.023889404265370368
579	0.053427030816407504	0.005753394512168777	0.010377071948608145	0.009073774847302494	0.0019459879354824545	0.01004049479161443	0.027413066455683248	0.019822710189085133	0.025809774154186192	0.04254030619348058	0.03481442236974672	0.0073731323847697665	0.00580445691959855	0.009114705388682903	0.7035930750545762	0.004434528354012261	0.003836300115526891	0.005207824755767938	0.012409316714696727	0.007208626098603139
580	0.01262548100110496	0.006427258295830476	0.004662491150018007	0.0036513022111449435	0.01115505299552611	0.002551655989018235	0.002289166151220024	0.007803071755985463	0.002807733829670045	0.009844761353908995	0.007740734271166961	0.00598843737324892	0.0076967801391595704	0.0014840195891375396	0.0008038085948953555	0.0054162930564577	0.00585708671888947	0.8840097765820477	0.007942979295383241	0.009242109646186204
581	0.02339796445399908	0.04209771245936051	0.004491718927709443	0.0251844390482541	0.07533896979004456	0.0011229099175377897	0.03377661229571736	0.07724015814421867	0.010581102238732609	0.30584805072517013	0.010816315549000633	0.020830868769482168	0.013843564032831872	0.1044470799933389	0.0017857281439255725	0.09375771323963743	0.0819345714734591	0.003545251139754304	0.012190467898620657	0.057768801759205096
582	0.9580968623379452	0.0007960458596962377	0.005264919693654968	0.001586029382162706	0.0020309302466490027	0.000547144207855216	0.0012076572062682037	0.000965741954552138	0.0010632646740108412	0.00027976297497585084	0.004510465317341136	0.0008085189626647845	0.0017098102548485958	0.0007201339684713062	0.00031671176843586844	0.00312915693276038	0.00953772719281232	0.0020815732876993836	0.0019594118090244697	0.003388131968171459
583	0.04218849693652317	0.0030166168656487625	0.0025110120148251636	0.0014461818374171531	0.0011834467061356264	0.0006860622536729221	0.008433976424518113	0.001580143947492517	0.0009357703353932649	0.07110899595614421	0.01184078962229257	0.0019423325658887278	0.004841013828829704	0.010177420679907546	0.0007501096611993577	0.00023713097748944	0.0034736152606306514	0.8317854427907045	0.001205183285699055	0.0006562580495874357
584	0.001665105827567751	0.004384129298211755	0.05219910466148404	0.7190041938599167	0.009219340332880743	0.0035274852881047704	0.0306511637068739	0.019610223194965987	0.021459406268795302	0.016534232914624362	0.012406379003586593	0.014802405384854589	0.007678264192638056	0.02885428843909701	0.0017700750993072817	0.019403293552883234	0.019617302036376256	0.004941414160514279	0.009591590888906749	0.002680601888410612
585	0.01696701958980951	0.02523384610725309	0.013811148855683374	0.009932229385655435	0.007036667850296274	0.034738360995083865	0.026000759675764845	0.015052430430726328	0.01992791153954801	0.04261010565693178	0.05349928410061591	0.0954446475844177	0.013798900512347152	0.011060085649077163	0.46372844154766096	0.016760060590047626	0.005447661380065912	0.013234697292200597	0.07258538530577734	0.043130355951037105
586	0.005628566845734914	0.017782519963360735	0.028866622823949417	0.012415222339367281	0.025660737093857	0.0014137983361679728	0.024026912298431815	0.04316873930653623	0.009121091018093342	0.011229872671905908	0.028910614831210917	0.03254732933749312	0.0082911977511192	0.008533945334367877	0.00163152695217926	0.01481000220644607	0.0087862555635978	0.009037135324632668	0.020115836693248786	0.6880220733082997
587	0.0093978390989197	0.003134781412290037	0.0020084340605621507	0.0014284728114045606	0.0035980098740748248	0.0014643653626403826	0.0013202094352129784	0.002028691382049072	0.0023157026363213777	0.9033850071094874	0.004605938243922868	0.0013477707084110185	0.018241187932579773	0.006555089031840564	0.00018488017324057613	0.0098773634030349	0.016873439060968873	0.003625117310858301	0.006360457429764196	0.0022472435224165084
588	0.008165473782124186	0.0249270770846625	0.0035675759888320947	0.031447209956525835	0.08610854315759608	0.017307140406592245	0.0130554128292384	0.1168724446820043	0.01665068967010091	0.057494744207980855	0.12934055480569992	0.06301824403932219	0.0001837598561135991	0.0005909022246838129	0.009057364365667304	0.004662504491541526	0.1283595829734558	0.12278492435974611	0.03467427779990713	0.13173157331820526
589	0.004533624607000436	0.037148495864598695	0.15031166285626404	0.04334621171008613	0.023646541302712886	0.0013534211166401564	0.08997587829591244	0.13602955434761294	0.004888775203140992	0.04107534182357708	0.013016270534934047	0.026570787230822672	0.0013221467382985915	0.018480631359580436	0.004206804004408553	0.06367658328171844	0.11758918799835198	0.01895284092423659	0.1156983969819677	0.08817684381813519
590	0.07838949035633143	0.02872520907977034	0.018691452040364022	0.022526794597483458	0.05342621744992873	0.005394108134584804	0.013772546553715743	0.08581991877567544	0.015392785200044395	0.03737120549179284	0.04991712534643667	0.061844090204231324	0.0011618093592658384	0.07382805788046373	0.016168789620690096	0.05173660114726613	0.02687154390563915	0.1165265587324602	0.21854296814010127	0.023892727983754396
591	0.04082343356545155	0.0056194402551203474	0.0012986928929579462	0.002636764797934772	0.007794542295498528	0.0005539967500548137	0.01379148684176431	0.005276369862967527	0.0073063807114804894	0.13880994666055887	0.08910844914612032	0.0024295950341315644	0.000138768433120998	0.6295439254888753	0.002682769389844519	0.0031676937514781077	0.0016300098815757852	0.012808463119569213	0.0318583144486759	0.002720956672819187
592	0.00029532016847778897	0.0005976994498231785	0.0003241360809631009	0.0003461283811118072	0.0023313971244830756	3.013549169017642e-05	0.0026895262418018687	0.004449922128806775	0.0005937761347920052	0.9837088085509291	0.0009499965557834382	0.0005009258137396878	0.0005672582430859755	0.00023403113084163787	0.0009204094470237551	0.0002180776623570903	7.404835631016969e-05	0.0003866712865423025	0.0004834320081353361	0.00029829974330177644
593	0.0016548675335529707	0.0007183038471801074	0.0005755284959889518	0.0011165847352693661	0.012952414904641281	0.0014326394545214288	0.0017844360315272716	0.005885203335247927	0.003890083973383984	0.9258098156519569	0.009902613358724315	0.0022346766318845895	0.0006518566816971567	0.008591152786306405	0.0027542048713697837	0.00492006202684747	0.0016607814373561544	0.00252188591588799	0.008245493717170151	0.002697394609485698
594	0.045706228797031546	0.005548921866013773	0.008116359168882509	0.017378680747534323	0.03184541843616329	0.022642245283985615	0.14085206070629974	0.005403538320967554	0.10294849312740897	0.03202393206983423	0.01638811203556843	0.017903818560881194	0.0014422297544485062	0.04512789148229936	0.0036729350863993907	0.10958279669988827	0.028558519383140777	0.011058716369460106	0.20802113945683526	0.14577796264695703
595	0.012185754300639213	0.004300125623599454	0.00721341516225237	0.0015550195459706727	0.025572560906268502	0.006156399739700348	0.002113536472361216	0.5485137932149963	0.0015278093371499794	0.2379008974923856	0.0563767075149104	0.009785452232090652	0.0028905867237954933	0.009923160000704182	0.005793900376877827	0.008934979030828735	0.00929219153616544	0.02389684820311304	0.017140584225582227	0.008926278360608319
596	0.0026298960935047843	0.0367723807031196	0.01111069634950876	0.013550716535586592	0.4987897419834861	0.004468960529727187	0.0055991412985185495	0.01840319613140057	0.004908052052793486	0.010692068894307448	0.13003743227151873	0.006825826148359747	0.005926991513180739	0.0077450423741632695	0.0045925104310214	0.0020936148783727354	0.0008052936782003074	0.007589920844329602	0.21986119062590528	0.007597326662995088
597	0.007847329816070385	0.025719701573944397	0.01558155289822773	0.0019488854704360228	0.011308981545376278	0.7791060101127922	0.015917272706388864	0.010825035690819433	0.011526085610473608	0.0009373229968185482	0.01540569566193517	0.010275511264702256	0.01951625540824415	0.007062588189944313	0.007041109725374088	0.0030143747361174376	0.02987986392505542	0.002598930609967849	0.004127521113918782	0.020359970943393212
598	8.792485173380479e-05	0.9904183827214869	0.00014622783295343642	0.00046562489107631797	0.00029976532025307787	0.0005694775402184115	0.0005787751053328358	0.0011800082958203638	0.0002840389501885884	0.0001206657484497316	0.0011533136910272866	0.0007090323840278755	0.00016799547798824785	0.000529885598567376	0.0005450964730296476	0.0011909595292851315	0.00013882355990074068	0.00023339214617657474	0.0003250754318506128	0.0008555344506330333
599	0.006961566755995877	0.001376765105290539	0.002175985957979222	0.0006800262314560188	0.01850707167084939	0.0033691616049326247	0.0007315945747042664	0.019669705240678067	0.000957533509513497	0.03268672120001023	0.008060434953761984	0.000991293012189728	0.000670496983714082	0.0019346333090419694	0.001486367219448689	0.85959235751523	0.0011902571914779256	0.01126824642092605	0.02558650382970131	0.002103277713098385
600	0.02849679999271639	0.008184104500697939	0.0051869735728623766	0.001982240090621442	0.028431873387299758	0.30911897890528306	0.28335822685728157	0.002481881767762804	0.009019020467706359	0.005761724468163766	0.009214329247170371	0.05299079281648588	0.000187671018207948	0.11954895979062491	0.0290529457679466	0.0654671862838021	0.009124636152366953	0.0003276772026050676	0.027758923328610664	0.0043050543817841356
601	0.0007891025381772978	0.005661062589899953	0.0026369222664598406	0.026680519116558134	0.009157977972271232	0.00012156000939920222	0.09448162257846139	0.002515978350018732	0.38370478715940387	0.0025178886763803057	0.017760811059003487	0.0006334871543706842	0.0008080153561151505	0.1720113509787124	0.25914056530724877	0.002232931605098192	0.005554080152370515	0.002366363477851707	0.004991650417144431	0.006233323235054547
602	0.0004281190546291781	0.00150384339159271	0.0033292163665072662	0.0008682057177826311	0.011390218131130383	0.00040739391871529127	0.002260912870660462	0.017257191381801394	0.0013862064589040865	0.8805827807965861	0.018853017443065105	0.000572949262328304	0.012704426393364561	0.0039934480240952615	0.001743983040533563	0.007772563070834275	0.01927552752418134	0.00509726798060603	0.0009780503385800326	0.009594678834101816
603	0.0007616557969346651	0.00350779975290648	0.0010559754374124604	0.0032327840886682557	0.011828972913162733	0.0026991744607364103	0.002950626739154003	0.8816822170228243	0.0037924460626259575	0.002704411783759966	0.0012734120939245743	0.005251221778353355	0.00023563136383985344	0.0048608392724127395	0.008413866101690638	0.004367238066919567	0.0073696237653835504	0.03655767186934497	0.003377801433499603	0.014076630196445953
604	0.0008360118128927147	0.9123788971793967	0.003819605359753013	0.0036493341151259094	0.002250422478404012	0.00010534813020573004	0.000913942011183501	0.0006027898502517659	0.004536974735792905	0.0008090845928124816	0.017421284310601744	0.007423006885959813	0.0031566883247953147	0.005810676382610402	0.0011270945858200153	0.0007386089642516968	0.004078968523652272	0.0010376091538964708	0.002095242547334099	0.027208410055259407
605	0.0030475706004195855	0.003065113402934971	0.0007754587948175075	0.004878614568365152	0.013282409110700739	9.519361414303007e-05	0.007838657912404777	0.005404512453148612	0.00039954186736880645	0.01970728350546707	0.08036724810847039	0.011622945988156984	0.03332270618521393	0.016041107437004237	0.009101771970426676	0.0015695019587249179	0.7743410153652617	0.011155516899041774	0.00033899357295736905	0.003644836684971808
606	0.003921832410744943	0.0029962025132252673	0.0012850856308577866	0.0005946059151906728	0.000246101956351552	0.00010853149031353503	0.0023172318917312465	0.004593958296224489	0.0006901905493189369	0.0004171647978649239	0.00433113670972271	0.0015858094664003707	0.002300632946898068	0.002795395280429392	0.0003522533837960192	0.0004918185133659878	0.9680753510538865	0.00034920970451907964	0.0017966204933765602	0.0007508669957818695
607	0.02338789838975233	0.036742018941261834	0.0245811577679388	0.00970477853447415	0.013018133109725117	0.030712101455232562	0.012691567833619986	0.010594744930760598	0.0293838777115155	0.10696890490823818	0.04107207499294335	0.1392174375079076	0.0014609132920011718	0.22709459162120832	0.10456874309238305	0.03599472790991817	0.049528847910831904	0.07286482625083199	0.02657542503015695	0.003837228809298296
608	0.0027536967893958494	0.0035512091233866443	0.0014643553561802865	0.008331988407429323	0.005325371512478266	0.0039619411636149056	0.009677147378958365	0.003357590524086408	0.0018076028394172095	0.007003452757448411	0.00788004667968108	0.008839128591611681	0.03042192826512519	0.004884804281995328	0.01243976362269566	0.0029069641393717287	0.009743423909187256	0.8377240529923871	0.012317293927048572	0.025608237738500725
609	0.015958950069241144	0.006686239910057911	0.0032364395313629994	0.04307132375851195	0.009272216544876732	0.005981805462202829	0.01450652148225771	0.07062424354111124	0.15074130943659744	0.01225180245169351	0.044360603486252995	0.015699885660171487	0.5108001710056469	0.007535481742740788	0.04268639375463046	0.009589454661318195	0.00018255554977275498	0.023623376956727688	0.010773597113989977	0.002417627880835408
610	0.008331846527365693	0.00336037089982597	0.002436361978767606	0.006863303292373139	0.0061017838245932925	0.0033510509372691876	0.002607939852510845	0.0027693460204361356	0.003656154508141719	0.0076327505978005345	0.006367544418471598	0.005642919664230664	0.0001655923569914852	0.0003989604329275729	0.002771819313837211	0.0068209203467675525	0.0037010079177116602	0.010670851680874479	0.910539935227356	0.005809540201747555
611	0.019101297562582786	0.06486117043202744	0.0026226537071532166	0.05143301866365144	0.016405758277577415	0.002403628675230552	0.14226346237302653	0.00840196461376559	0.113423867213362	0.03893871682620111	0.017221496684999418	0.12842933761199501	0.0005329077977226197	0.08054353899275978	0.08103503590085248	0.20996899943187106	0.0037865420049398813	0.0016531785302037558	0.007299204932131006	0.009674219767947065
612	0.02387959993078468	0.028016053791011096	0.11022266893141931	0.04501578600345294	0.0699252200449309	0.017389136986856204	0.019709931415100624	0.14938398139669984	0.13001265810511	0.03160006687434192	0.02826163847905499	0.02913567087776861	0.09076748266535219	0.05813318465428174	0.03324509646685752	0.045530172462575055	0.013260611859009841	0.023918648066992235	0.0036013974255637957	0.04899099356283657
613	0.1044476846845449	0.10424358940709781	0.013857534337159033	0.029209690803095562	0.01745466109774908	0.023230967469303393	0.05149549205177136	0.07540766031978564	0.16664717880517566	0.05431077706405256	0.02376157352521148	0.010470338692754667	0.000513212233569973	0.12098906629892983	0.06214358742751203	0.06166939263834495	0.02349506377246288	0.02780201416735045	0.0027333137944614136	0.026117201409667078
614	0.005283353136904025	0.003494258219441226	0.016242122030566315	0.012990921590937534	0.007818032787847082	0.0054350776069202866	0.006788715715153543	0.039080766081761406	0.013276724011455552	0.0012474489635168463	0.008299142793138925	0.015105587936834272	0.02045444152488754	0.005665210104878649	0.0032170144374967153	0.0028188986520883284	0.012602693998766797	0.02146220509536119	0.7729221372527594	0.025795248059284397
615	0.009042352046626052	0.1313640337060786	0.019355821505685548	0.004633060380837244	0.0033352748107768264	0.03298184998804369	0.0038380348623519426	0.0015835571481261925	0.010534520142491666	0.00335985507839304	0.006966708606850447	0.015815163456849766	0.0029683467079400718	0.04040884597105182	0.007363169353230395	0.6076644713591998	0.022864331360402005	0.07237292357905174	0.0009273594273001168	0.0026203205087131838
616	0.17571305336646661	0.0005751568796146706	0.004203823244063725	0.011306201066881823	0.00031694092648730667	0.09469054162754328	0.1421582610873251	0.004351618743839467	0.02702843364777792	0.0029144704298094916	0.012675234567001866	0.1913687804998079	0.011624964409807871	0.009388467029398443	0.04827278307268881	0.15712453182327368	0.06007311766022445	0.005691205805954127	0.0003715275722886554	0.04015088653974478
617	0.011301830688595384	0.007860308510672577	0.012993101959172068	0.0068269930179119176	0.00863104620453878	0.00042666446695349827	0.051253384929020346	0.0064448315388306605	0.3665377761655377	0.09318328778778262	0.0076157349743524675	0.008649639448680647	0.019560570641252727	0.0018990333480348206	0.3640053406502684	0.008078589659568453	0.005020602598785661	0.004785979607236924	0.01015931432199877	0.004765969480805587
618	0.029527428945118638	0.012770027650877003	0.005344105825235888	0.0051521535139446096	0.0012081801332249102	0.022998308594191625	0.010169235231467363	0.007657537337346233	0.07373915993116015	0.003143414362779212	0.014997379939434162	0.01342501997660994	0.015249158541427272	0.042027223141635865	0.03060896640231587	0.3013480185516393	0.3985239456627562	0.001933592343776655	0.00783642224078703	0.002340721674272052
619	0.016063601704485373	0.06296940339757642	0.0005047419841809098	0.03976644753576529	0.03871580198419445	0.0014048294715986675	0.08461809705385571	0.1406274577176774	0.0010497360039606978	0.17728461130800002	0.07478546611991885	0.00999566859187332	0.03534348041877211	0.06186149138961767	0.0012159246436964923	0.013190242393258061	0.023219260001751365	0.07756254378892516	0.05559196974933407	0.08422922474155804
620	0.21972840229792306	0.024871522686389532	0.05000936524849572	0.028542264407039584	0.016904212083251387	0.03423174498397184	0.1800348689957426	0.08373553540031647	0.07030218007857494	0.024645651688254097	0.011175721521550658	0.012285638356498091	0.00996681402257561	0.0071376150678497076	0.028400859812761272	0.07930862839891602	0.05443348980190558	0.029813110025856508	0.017748030569660244	0.016724344552467033
621	0.035394136810546505	0.03162408340808281	0.04892105280886523	0.09352660492562799	0.08377915677890872	0.0016664733222432363	0.043065252499344044	0.0681593835817045	0.007915207771733131	0.024468605537090925	0.045388406923989696	0.00612967343982839	0.0037765942747573183	0.14162609842305263	0.0768822274299785	0.04463989633768432	0.09841384698760566	0.05964300226436543	0.00442565135885879	0.08055464511573228
622	0.004900250445655984	0.0058115145602839705	0.002863305229726728	0.012790397713177908	0.0008504564956087438	0.0037179968592366453	0.01035529362151844	0.7755499090068989	0.006414368069119448	0.027531340697747382	0.026045777777857895	0.0013277944656875948	0.013208397260800538	0.0012302156706440906	0.006369337219383696	0.010590954457684668	0.006116921162102918	0.07264148760153974	0.0043872878255924	0.007296993859732274
623	0.007510382999905055	0.0008194086332832805	0.0009852173767134896	0.017366223572245293	0.056829643774124826	0.005805790797672451	0.019432583402205602	0.0046246574127126955	0.01570847465040364	0.002313499192863983	0.01064922710252094	0.0111281921397357	0.012315709146093541	0.003831678070278716	0.003370042712204284	0.0036361019124199643	0.006363046156402875	0.0008739613626452431	0.7819735163931157	0.03446264319245266
624	0.03489681158614696	0.012363594591681607	0.060334934502447285	0.042880596988289436	0.051042744635726105	0.0912931277360064	0.10867777824409901	0.0008345094167543005	0.13485346607230164	0.05175810962298077	0.08556228069887081	0.05206214135371173	0.000745166190455135	0.03472615715024676	0.05173951874734627	0.053328185327881604	0.08427929472687792	0.0007514287336499892	0.025428105687344507	0.022442047987181527
625	0.1284778266815328	0.05120401617588455	0.004993946201737625	0.009254893728086808	0.04569017615508149	0.09270415892505864	0.08727481705231355	0.003320950138349718	0.08606270508298779	0.04910579015740797	0.05124607764276837	0.06271067342474558	0.0006565511601629669	0.04121426359821409	0.07957737546048786	0.03363117555023309	0.08529813335717411	0.060492380502601285	0.007315367425894339	0.01976872157927754
626	0.0009806847658167266	0.0036784369101790708	0.00408013389060815	0.0006597165452791176	0.008510882528140877	0.0012004581126349807	0.0006563346014379786	0.011810055943753254	0.00041761932297742707	0.1260524072815774	0.12256901659552032	0.0010044937991881254	0.0013058763257482544	0.0004038627074108737	0.000858411785573806	0.005495879625716487	0.6533845263800381	0.0011224961582503488	0.00047559381618487854	0.05533311290396374
627	0.007754091611532914	0.010742633836649647	0.013834026329721798	0.010863180593668661	0.005946052618780266	0.017439273453207702	0.005234305624348216	0.0015226190030666106	0.0033800876075493103	0.004854419924968932	0.0001739239329729657	0.0043635731838913006	0.004353659792179965	0.0027242286469588857	0.0032436375298736954	0.14784302504436989	0.7437166922969118	0.006217916827828277	0.0006879773013788553	0.005104674840140399
628	0.010340065348074832	0.003097683709399162	0.011579668079057963	0.0162667081411468	0.004403359782310018	0.0021565584355123387	0.02310257099723794	0.0065087486952987075	0.018155319944293768	0.014169232124659516	0.022468485339638637	0.005450963436899854	0.0036676297532218785	0.003657706053235173	0.0018203927502155634	0.0033004643948906206	0.016674730386615096	0.004910967653389202	0.811809662478922	0.016459082495980954
629	0.021525561992119666	0.025402306080737173	0.0020390871543970613	0.03408228227354165	0.017828098282579388	0.013921976958586425	0.0064056770499637105	0.06166646027590848	0.08316296426015836	0.12228979908137552	0.1726500738486324	0.13183276091898394	0.0021460306622458477	0.15459702719452978	0.09723348257170385	0.0343509820633958	0.007217457722912289	0.0040488712589695774	0.005401644441217949	0.0021974559080411887
630	0.19628964032116383	0.008125784116050465	0.10008179184091698	0.1639715082567148	0.0005617514684199337	0.005209186015201353	0.03039178766945244	0.006400195973407915	0.00931623535715383	0.0013507883472888011	0.08394091513481092	0.0030339904486866363	0.0028435388061769664	0.20049272352094588	0.06809446348381262	0.05881063799844415	0.05216892776498737	0.002543987686363682	0.005439560886986314	0.0009325849030149903
631	0.0048167961259483185	0.0032559181715743827	0.007207051626182786	0.0023336962572636775	0.011293042697008678	0.00392201330852186	0.005189693513562762	0.009739800374904893	0.05271007000484053	0.005810509599070382	0.004537476077881311	0.026906311781650247	0.004014570044369434	0.005072045513045494	0.003669613964852351	0.01768261949992393	0.005734046357922114	0.012935791864160962	0.8089320740351993	0.004236859182116571
632	0.1350520615498443	0.018016358447016614	0.04999079456866301	0.020009620163387375	0.009438751659362336	0.03928163121771314	0.044909897337532194	0.006992390274235317	0.03353735564253573	0.002485140497993991	0.07495839541245085	0.048314477616160874	0.001000689587157118	0.05886360572981286	0.007056786818238207	0.14869440421254343	0.20463969371426655	0.047493850059196936	0.005505151654770452	0.04375894383711879
633	0.12116499245881947	0.003411766139965315	0.011817464369804956	0.03487219145176392	0.014184222745140362	0.010679387149387872	0.10676833988465569	0.003306141646460118	0.2233267942350732	0.025504620195232874	0.012836700932259672	0.015662007766908743	0.0019489272362793254	0.2086334056154214	0.1017307549223336	0.02973348466616822	0.019655710910485024	0.0099881913980179	0.009157729537757472	0.035617166738064684
634	0.048446037769434284	0.11626580298215652	0.005706483467372041	0.10631017280653526	0.014439035372324265	0.000801660117278193	0.06779084326922831	0.1670130950328442	0.010702165306900428	0.07269261544651537	0.016522339242050012	0.002070688717438518	0.0030390216456858965	0.019852574763167662	0.002342825841881629	0.02165893018858871	0.10502849328940393	0.16171985397135713	0.0019333347003056462	0.05566402606953186
635	0.003514852780718124	0.010781124882825722	0.010780715918279912	0.005941098232822317	0.0030858519370221093	0.0028687503203172716	0.0010391981275059336	0.3183944786999751	0.0021661049893009323	0.04771421579989852	0.0621252549618791	0.0033872926622725325	0.007538665668322605	0.0003131398415790426	0.0009222439877217913	0.005168327467831568	0.2790707210260338	0.2287196515689343	0.0018407903277986952	0.004627520798960521
636	0.03393452345524913	0.16857553167637787	0.010071417090527578	0.055616113654547744	0.0240492428691137	0.06789555074107491	0.06886331515303043	0.0064807410513207245	0.09838258094554571	0.008721859771085147	0.005307759032929377	0.15620881579007026	0.0055174858880742104	0.019044931257078523	0.08738599043410311	0.07574774611867505	0.041104727091286736	0.013078598524587983	0.007801890089523248	0.046211179365798744
637	0.059624652029624275	0.016007550644485027	0.042435422817109825	0.05145056684064466	0.05717599188226925	0.06381871030035936	0.02770890290426314	0.04087243082860235	0.035668209632906504	0.03162089097982481	0.05620468565247932	0.1494033066784378	0.006888528413913637	0.09999556170500548	0.04359327293627919	0.11493110346719908	0.03585969120315659	0.04683878080497101	0.005635121703150785	0.01426661857531774
638	0.04613793983440316	0.019111606028046936	0.0009538658969265615	0.0026491913152385015	0.1804684891537299	0.0023430836344950335	0.2305466410297478	0.010970103107692173	0.014801543199972076	0.001669326007481737	0.005526416259353539	0.0074038550722853634	0.008010291766981642	0.0005691634876836469	0.004838372990323933	0.15543111113719354	0.004372924863678544	0.03976573866532351	0.08193085743849543	0.182499479110947
639	0.05549176527314296	0.015499415851910515	0.010132038794887563	0.04212675707733918	0.016394049482526266	0.0006525462367076091	0.07160419941874617	0.01739598291304502	0.04458369872458113	0.037923283899351824	0.014383816624209206	0.13587945653678699	0.00201697594533262	0.006651380346155179	0.09905699681854176	0.021842905862389097	0.09421415693084871	0.012667823106626314	0.0022825768648290063	0.2992001732920428
640	0.07072621861900533	0.00020882371641049247	0.08132370440043105	0.07286034119641177	0.003878134492551373	0.0016029419479512105	0.2370422888864209	0.003219929672408294	0.10313159913144244	0.009581462324632133	0.010029177655877887	0.19871680883369067	0.006393839132088102	0.04389792708290347	0.03652034631386725	0.06132061498109988	0.029951546732217543	0.004485404911951818	0.0022791363022469473	0.022829753666391464
641	0.06556041483510852	0.04888225744310676	0.009404376053947807	0.31362975017891254	0.027462003498324453	0.028269254976327523	0.046834281779169554	0.04526211399670554	0.012427165393734934	0.029468071721927017	0.03826392709892589	0.06068074658499027	0.0006021104410683638	0.0830775672823598	0.015748277456758986	0.03034944411861667	0.04203317466258751	0.04989272056212957	0.011083496302023512	0.041068845613274736
642	0.004366716078370079	0.002905978694758539	0.01435878911504853	0.0010319331755957552	0.014897092153095178	0.0022789982562445342	0.0023109029507828987	0.8627108870437861	0.006982183442991793	0.0005269538302095377	0.011183339854873504	0.008520694168298612	0.01620443675787689	0.00883754351463587	0.010300925234889654	0.02132726236148667	0.005738659236200776	0.001075526117532352	0.0010777648567121276	0.0033634131566107725
643	0.008585770685097591	0.0025645177588040765	0.009571019967197477	0.009998439654484725	0.22719296070638081	0.01225863899961932	0.013302666403487455	0.001865758398741776	0.001027145623450109	0.012643259388098353	0.02549520906914039	0.0021671376759983337	0.005168222626988964	0.0041228553829935665	0.014107820015044369	0.0010748492925399028	0.011769255131059558	0.0025613436420055865	0.1611205778481403	0.47340255173072726
644	0.030904148598869703	0.06286564013487622	0.07785616033993557	0.07934172067675709	0.055672694106828416	0.06201210209273669	0.0454275573665736	0.010694977186466214	0.03274105604044639	0.06688314814803853	0.05167697239698463	0.012304120092309937	0.0007928817559903168	0.030271126994848428	0.05126366243664915	0.040337116144664946	0.05440163397623317	0.02907006953152675	0.18081765984962012	0.024665552129644195
645	0.16941338603862824	0.004695159377392321	0.0030216739644787233	0.10963859798584631	0.010061037579239577	0.00035492783681163073	0.02324884330654867	0.04035248511400612	0.051493073702625694	0.34100701660312505	0.0656757385271497	0.0010815824997253958	0.0031327227116083878	0.025979377830039094	0.0945916039245962	0.010428748565573772	0.001609549456680981	0.004815674490893003	0.002808086036162202	0.03659071444886904
646	0.0006441085617629608	0.0004555851152081011	0.0012646576281216896	0.0014780530652612972	0.0013737300848284033	0.0014884116617432561	0.002911532336573398	0.2679783987770993	0.002683391052582935	0.553443564622296	0.10031626038873837	0.004666364141360403	0.002114644306368714	0.00704214641455306	0.0015520790058697982	0.0008087838330036411	0.002156855514385731	0.04608821188733519	0.0012473205686747263	0.00028590103423319275
647	0.04586560839162199	0.0004011293065189446	0.005920459682689735	0.12794530671781548	0.08097694171130435	0.07152403565988338	0.0005176645423763959	0.0035921626541761792	0.011614022597165617	0.01735293638385101	0.38675635153660576	0.006983216414787002	0.0016916082931066785	0.011081134623751725	0.01144870958631248	0.0923474521537161	0.009891862519528491	0.006975382970269708	0.06577577367925323	0.041338240575265806
648	0.02822740865099065	0.058167983314383845	0.016689381855392586	0.04120289160605687	0.2078751574271125	0.012993700200388049	0.04481873935817908	0.06705822617947373	0.0400927616545895	0.053264787824293704	0.039091875356601795	0.0046913861823339445	0.0010438891789350464	0.0033109289923477065	0.002442567688979499	0.04765148164675082	0.019116742138426606	0.03996382899981924	0.18744360515801012	0.08485265658693476
649	0.02208534616025791	0.013364828241803272	0.013595838892393866	0.023561770085986578	0.03458419046141885	0.011805984525409905	0.1023885319744519	0.008583113628943985	0.013453744000661974	0.014477762219922797	0.014959064676377734	0.028342875562669446	0.008286222911374966	0.14698831767468176	0.017963583454535092	0.3579368726918847	0.03743196155881952	0.034822485128525975	0.031500334231307985	0.06386717191857193
650	0.025065284097198305	0.007046076461581978	0.0014544454752500346	0.026529797632314105	0.2485707928550569	0.0012675076413955746	0.0071615715581523805	0.0020519698449001753	0.0030923395842289785	0.0015325428855395588	0.045513937360805654	0.11957319231622267	0.00042805217230506583	0.12329079403528598	0.023592475153332747	0.005778498207927757	0.001056725494305946	0.0010962826016163696	0.09230721553986054	0.26359049908271925
651	0.04428716473371762	0.006961127459894911	0.06161779133180304	0.044167086472056014	0.07493476864140211	0.018189987134281944	0.014788587522791165	0.14547878888752724	0.002743619860048774	0.041929174224270206	0.013822817967697002	0.234783613404171	0.004259792382849368	0.013890446366211673	0.027116376469164972	0.034291682576728516	0.006532955271167025	0.047497252845039376	0.1433482390481463	0.019358727401031787
652	0.12456886995062574	0.01571545104201509	0.021143554775674856	0.07248102741731774	0.05937672639295465	0.003007484376636277	0.0024536614153605404	0.18904790376481603	0.001397140396937627	0.09606211460886156	0.02389316062698378	0.011169066533270352	0.000767790371533626	0.044584310962606406	0.02395147895275027	0.021869295535191183	0.010452857780118716	0.05365957448104967	0.20581575438855382	0.01858277622674209
653	0.08008978131550988	0.0031389425026586574	0.0010941076975760095	0.0010826660002945488	0.0038790307289770748	0.0043494462328809306	0.01093888429116802	0.4725220732898746	0.0014518609590801757	0.07650019504935691	0.05083683234889691	0.05992349864087498	0.0010802021845386566	0.16724625723651265	0.0020242566700195046	0.01903883757452001	0.0011587914815633152	0.03275917413601654	0.004075923145775393	0.006809238513905121
654	0.1507820463625527	0.004845231216298078	0.19361041190453093	0.43705342205591785	0.008594476685770099	0.0022832916191164064	0.00366550422008092	0.011139544174265761	0.002250135510335224	0.009800266644489488	0.013754882122790555	0.03777376828543225	0.009202913071520463	0.05904535542655122	0.001988129231759232	0.011372092550137476	0.011206126753953292	0.014383831119480418	0.00372433080203724	0.013524240242980346
655	0.059919925437540454	0.0036086744755751553	0.0004098865113938579	0.003806866472618392	0.015604324854469807	0.0005287272431396535	0.03195736230409729	0.08076524725166016	0.03227052034557141	0.15383631143744336	0.35968988894727694	0.013678590999522533	0.0004735589725951757	0.049996170127557096	0.04018618897444914	0.030298973616732592	0.004170396331327661	0.038808617464911536	0.04646820264578802	0.033521565586329835
656	0.10501394524006126	0.009700421405061683	0.44429007381019986	0.022778366687207084	0.0022634595209840374	0.0041927199909419025	0.05738498510273639	0.038738530186076266	0.0003931738852370844	0.027028754619328625	0.009278959482330146	0.035773182252652726	0.0003121348866304935	0.06823073228754564	0.02480350098355138	0.05116008504056958	0.04342870116864826	0.039261475337022726	0.001142770771481996	0.014824027341732798
657	0.041703826267944305	0.006173607671333575	0.02170489977500888	0.07815730985390097	0.2635062170095376	0.06139921800071738	0.011802056471923068	0.014203590736075779	0.0006897244085784461	0.07289452151703811	0.01877414306816583	0.008765536069783348	0.0010641316146450253	0.07630103793897086	0.0034570091000038286	0.02672087599009983	0.01965489203565795	0.008783177837806846	0.13999313835167337	0.12425108628113503
658	0.040915526659218986	0.004278641454524983	0.0013459159852112286	0.01010773779261777	0.06642368159077053	0.006512148221388931	0.05899145474579412	0.01666378379096697	0.014757313443235576	0.2362025795125865	0.05084706071323017	0.012079413513085084	0.00045306561722110864	0.058605956158096516	0.0049923907901092525	0.014154963460254013	0.001663588023239573	0.1220422109167742	0.20367217291000386	0.0752903947016706
659	0.08481212387412611	0.08952732423981327	0.1457904680394004	0.0883113252087904	0.004545451040789334	0.003401719506360891	0.00453902524564481	0.07753068878342576	0.007320521369290143	0.01598533809924774	0.16959639396577725	0.020816692048197312	0.0012938311068859593	0.04505754492486483	0.00822941201915981	0.03322259544755432	0.10531580782323548	0.08436046857750555	0.006942044441560518	0.0034012242383702
660	0.025739341265087683	0.004694774198409434	0.011754915633134808	0.041133972599444034	0.017889174006141727	0.008620287718330632	0.0023202848668260486	0.04336854038897787	0.007181488035769755	0.4270045757995565	0.2459968567558856	0.007545389887925377	0.009413865754244004	0.08266361816218161	0.004517706553896001	0.013257709174531198	0.007032392907301757	0.010141114716395184	0.015158179420051484	0.01456581215590936
661	0.0019741698569389486	0.003912385421910403	0.007350991450882953	0.012189232738944211	0.27864020968276365	0.002954957010534092	0.002880448154339064	0.001899397485642268	0.0033247083676697905	0.45964703787095623	0.06942486579868912	0.006257111307251197	0.004439560505218916	0.02031867680424825	0.0011534860068379475	0.0029535391469851105	0.0020955791430861135	0.0038241694922791286	0.006404858598847121	0.10835461515597526
662	0.28497581684490464	0.024216667968984466	0.004270599571408451	0.10864241897901548	0.003915472251735625	0.03438056012961919	0.007376866910058437	0.03161011906645692	0.09198897904045567	0.010617016785025319	0.02902054194569719	0.00479811108196386	0.0029905443998767055	0.11434057803253568	0.04461230452930159	0.1871796474431059	0.0022849222924644893	0.004382353828828805	0.007199388468743951	0.0011970904298175377
663	0.009793840772561683	0.007772611148412377	0.14858908748427957	0.0022279540752294814	0.28130575484466536	0.0035760856958320097	0.0057748575925127485	0.010704226390404222	0.003887498580853934	0.19602032016616622	0.1516460454394284	0.02165312778435694	0.004372612278867017	0.0079166802237056	0.0005384771146939997	0.020820709765728564	0.013714369372490428	0.0025809752608862272	0.09167612873107996	0.01542863727784531
664	0.04218563000388479	0.000676053201587081	0.14265573805631832	0.013412755282032847	0.0013482957290364011	0.19446729595850545	0.027597147963527108	0.005412961640199085	0.01412810870774407	0.0016507566295888303	0.0074771287355927755	0.23884943941553324	0.03742164990532624	0.0813251779523637	0.003621715735173192	0.08177069172619358	0.09066021315683954	0.0036519277243521405	0.010349280321837854	0.0013380321543635927
665	0.10679229696382225	0.02136040816566192	0.018194254566702834	0.0391309408865683	0.04048050199651502	0.007530871293335059	0.07219639804701633	0.04683110259463183	0.07799834928324526	0.010054869493490637	0.08302498146381862	0.05874706301658633	0.004246720934129822	0.07461721377596982	0.061080328697405095	0.05242724588825428	0.12552103581538776	0.012216987671604026	0.0022456806243418698	0.0853027488215131
666	0.0047529151354728065	0.016580296988607184	0.0042589124640448565	0.01911310312354702	0.13690600425428953	0.0024436304221255307	0.011266861208975933	0.01753976342759118	0.005621146266437515	0.009917165236932247	0.0215659868178537	0.024787855382537197	0.005714842303561417	0.03185699422341201	0.010118912517418767	0.000983698993900093	0.007967253210496045	0.011892201444879876	0.6486338359601413	0.008078620617775811
667	0.10073101028910783	0.08260085033221276	0.04537977901498088	0.005028941884807044	0.04076834179123224	0.05994644684848526	0.07279484405637185	0.10558059275083702	0.020439155528722545	0.00911194810450886	0.06276940804915622	0.032663896670614964	0.0024903780784198744	0.02031573718827206	0.07707844307945987	0.011700757237390638	0.03411332461141868	0.08148885820017505	0.0347749656807381	0.10022232060308832
668	0.1266008020705885	0.014064017765726522	0.016146209745527145	0.10698126717630438	0.02082524874307645	0.010729254109393373	0.00930183901049364	0.038288484175231154	0.002295645558617285	0.016338819286193434	0.07931020773075687	0.03216718256317292	0.0068362080029256336	0.2579664469902465	0.0006806809381468116	0.11930627829864483	0.0633890945644992	0.061914881900525194	0.009876218429270719	0.006981212940659326
669	0.006242277777899761	0.002313725866725906	0.004458780984099387	0.010423753310783802	0.016454253344979908	0.007290739206740369	0.0020928320925480406	0.017157647617282615	0.01209138407705355	0.8448392841019706	0.0006650345277846361	0.0004667352197881096	0.017255742356169786	0.012541442150509013	0.004721407481664857	0.003013839900961706	0.012523925968719958	0.01580649780696571	0.0010902460998368773	0.008550450107515081
670	0.007653059324807599	0.02430888828443438	0.02680359527718349	0.04835643892425879	0.09583541493145321	0.01028985588671679	0.021836627244822222	0.05605985635193696	0.0019557914666076346	0.053224991417632435	0.18227477989797092	0.01463554213433045	0.006599083468321575	0.026243653211954928	0.010371532831563645	0.007338387190664147	0.008599153724369922	0.04433165774015106	0.3099563829770688	0.043325307713751156
671	0.01643351586370664	0.01874719888697625	0.010140712166616302	0.028183760809907615	0.002004463849141826	0.01836027052562686	0.0036408355996975545	0.011135377178761022	0.0016479191856560802	0.007162679214951587	0.013455556595433434	0.33198113688791614	0.004268553289509167	0.014123265852911134	0.006177873281497659	0.09098071541830634	0.348801269604099	0.006628363206098213	0.02008370273754511	0.046042829845641946
672	0.021010633732378874	0.0028325881633797408	0.003242152837947234	0.005318918782253213	0.007557033858050442	0.014213380684806702	0.004399243232513402	0.01705330586396428	0.0023054217771628525	0.010155172075219132	0.007936674186856688	0.003070743287173151	0.015192224784132846	0.017752752098222954	0.0018984989324387646	0.01306749958887625	0.006353137582043292	0.012200477222671802	0.8233456685525967	0.011094472757311622
673	0.011488877947537073	0.023884467593922744	0.007999230071025801	0.010983569462911857	0.37168347810810404	0.0019891639210153577	0.02560505306179143	0.013732889967279109	0.04278072133951099	0.0033883242480217467	0.007786654436878519	0.004011273680449388	0.00842043208317667	0.004868449724318321	0.031305018061263	0.004397957341240422	0.010102325552875125	0.007439795367525863	0.2637612747628237	0.14437104326832872
674	0.09696725162929558	0.07929632203973208	0.011837709218298919	0.03981467572602488	0.0004143051183613332	0.005208508463319559	0.05990607639248626	0.004248668412335358	0.053913744194680674	0.0045348971425518666	0.014619858220116824	0.030588944455064857	0.0014815474514703767	0.10718168551647839	0.029995794648807684	0.0884016167682966	0.2823663586969239	0.03601932236348333	0.0012578080471386886	0.05194490549513271
675	0.0026625097934665555	0.0092153824777564	0.018694680008124687	0.005804994511004106	0.006751452831726646	0.016399449637606044	0.0051511777449540375	0.5699633865548397	0.006691030268721821	0.18376940406704653	0.015210092052917935	0.002344511866715275	0.004674309051879905	0.007642000322622568	0.012790732825766128	0.00865763755351474	0.023213676925377104	0.04217009741935428	0.037702498040543944	0.02049097604606171
676	0.03282503060482321	0.008675186260675177	0.002310329098521979	0.0036674273450959874	0.005615543314115549	0.011269550803349663	0.004872329935797709	0.0421184115292145	0.002230957879962425	0.01746193468252639	0.05501380674285115	0.002426944870157525	0.0025405132871835936	0.004056721863695747	0.004771348977011143	0.18084959658040795	0.23527473100753282	0.3652257480776834	0.006958110459953387	0.011835776679440737
677	0.022384971456506836	0.009680920739123055	0.005885158007414852	0.015364086860323712	0.03148071159954122	0.005589819827754295	0.04872535151188989	0.011482333209352352	0.05808014455636425	0.13844593289208112	0.22862499047052012	0.02665267954729535	0.0004079340052318325	0.10363583171254247	0.1410327542926367	0.02404338590341733	0.032926821914506854	0.010208148312207553	0.04681762223945461	0.03853040094183556
678	0.009244104266792818	0.03074556806363829	0.05665407069834464	0.012615834955742158	0.03698683329741517	0.01341216003734907	0.016645500169372836	0.004541710673592419	0.005501225477837012	0.0036883793709697062	0.031309837951920286	0.010034160502865893	0.025956565029736943	0.1510686692030005	0.004364460884419419	0.005167112655615378	0.005455994302834661	0.007035530943560938	0.5126133910610257	0.05695889045396608
679	0.020278882029800528	0.04976639961666776	0.0037983596052841785	0.018647008964459616	0.010333674544133696	0.018168696921993074	0.026367458089360245	0.011982359501458928	0.0018897484591760792	0.6581454226971785	0.011364967032663693	0.02586884605177813	0.04785105869493291	0.020064382573863133	0.005650129141529462	0.013481075052445925	0.02119174114763032	0.006008526669383732	0.00581141943580909	0.023329843770451306
680	0.015261663486253033	0.012235800475359885	0.004197149878937056	0.01246206688852053	0.08321626432053061	0.003062339373631522	0.050438885306464246	0.029331986073722404	0.013843315780126672	0.004403002587477094	0.025224763287258145	0.05047190199021407	0.003028462644048488	0.006953695457070133	0.008383100020750954	0.04288001051435174	0.01858663885800347	0.003752924819813795	0.31916237999575225	0.2931036482417138
681	0.02332007999893955	0.004038938713857191	0.0316465421970263	0.019383944590056656	0.05199303185166164	0.010521209086254894	0.02254258001905219	0.03942145605907396	0.05647468310655702	0.01354922322708593	0.03292487310062378	0.025844060865839014	0.002621174847996761	0.013005084793522529	0.03426601260928478	0.002918380376876096	0.05041479179282791	0.008771283917270311	0.06051192955993461	0.4958307192862589
682	0.004946849059580745	0.1706705741203671	0.009681913923038252	0.01778730719844082	0.012581101789232819	0.001160679634923333	0.010937960575053082	0.1931124707300973	0.029747150082874756	0.030591842412668428	0.004327496496682001	0.023696335434603616	0.016792730412391384	0.023674845209963213	0.0022535144101973052	0.11840351236435193	0.1495025408659139	0.018440804867771644	0.001952418960367104	0.15973795145148126
683	0.008898815205754727	0.0018612010718037438	0.005810068111488768	0.008618924780159532	0.016725366818457172	0.0008155652680050322	0.07997861301249233	0.004867662457465985	0.2914683510558349	0.003282198906708295	0.006096891136564014	0.010663545159407142	0.0036564835633857737	0.04762365510261979	0.2648989646035908	0.0015226786330810411	0.003690816100426099	0.0025861215159327104	0.06712155581834219	0.16981252167847996
684	0.014807594957714169	0.019145356917260638	0.025630456245556738	0.00545921186656501	0.02055377854454353	0.04926972116315444	0.05819969825327798	0.18960529455700728	0.022299984570206818	0.10133526822369086	0.05311622523252664	0.09599670302756598	0.010218254693680083	0.07500718024061312	0.010200663413159112	0.051464164634022695	0.0323691299009844	0.02952034866474232	0.056384036174376165	0.07941692871935199
685	0.05539752244200017	0.040969683842743285	0.0005861819538662981	0.005932601617581784	0.13161347770333928	0.02816075477407821	0.03670906914524174	0.1193215136897335	0.00019805415124647595	0.06613213609552304	0.19832409350974217	0.037115234506703135	0.0022485434602204477	0.032023778537538704	0.0009474746133044303	0.06506658689759798	0.02786030166443542	0.0461711132592645	0.10062874951349468	0.004593128622344777
686	0.002873972660534927	0.039931145408969936	0.008213868272282118	0.006242965019900985	0.011581064100994094	0.004997950499889738	0.05226218714237021	0.2014834944533161	0.0022627958514971455	0.035729133223356614	0.01174627788853372	0.2247092197808391	0.005584223351563944	0.005759031108941721	0.002303233591237049	0.012865392125228739	0.13059375106120355	0.07703819902908882	0.1008374275895057	0.06298466784074576
687	0.021427354972715258	0.034804192524562315	0.013694902332284173	0.06952245422099408	0.042246578551264	0.01362782593653738	0.03404664869702888	0.14563133966021877	0.010942775013553088	0.04936428662371887	0.10695631171330693	0.04705515781531672	0.01367372973157164	0.03749661263868126	0.001736972221947486	0.028423655084541956	0.06679800403285842	0.1673595170160109	0.02724781812268884	0.06794386309019898
688	0.09606328954484178	0.032911133400464705	0.01143008654763768	0.015929768061851476	0.06471035814733284	0.03793047391658091	0.0015238610747341876	0.12296820727939146	0.004806947494275305	0.09457158911942	0.0863121597071135	0.022674296678495704	0.15211563202160278	0.06274783692921898	0.0021324512500833525	0.04645330339519146	0.012443967958688594	0.08781208269012729	0.03771971234148788	0.006742842441460286
689	0.04392689665122065	0.08201025938020799	0.006360295937330012	0.02200558052086812	0.22239299935695608	0.07156300823459937	0.008849389700636093	0.00944598372641135	0.005874569436316495	0.0372386939243264	0.02060522336870688	0.10027980400766441	0.001788510747862326	0.0672882677858633	0.0015846675910989787	0.07478483617063426	0.049640373190248985	0.07820403624352906	0.06811425546206085	0.028042348563458323
690	0.08710088887625274	0.011935083153074563	0.0016935943022044553	0.02485211108528362	0.027860760151028306	0.08002549108034367	0.027588677037673193	0.04843475101122335	0.010693863086369472	0.08886140995537307	0.09767959841442532	0.011289562429728176	0.057555368033557985	0.011981263122890372	0.0052317757974175575	0.1432164858735421	0.1622266219553858	0.08017245945282318	0.013089431405057177	0.008510803776345909
691	0.11303566415694596	0.049775712087808476	0.028351150093537097	0.032294776446914565	0.027963917236735168	0.03328808141142349	0.06087134221984688	0.031961168180415674	0.00797672182451439	0.02648948980712167	0.07033137311393362	0.04816109598430455	0.00581956355915047	0.047629559983141334	0.000116403840337068	0.061203686664870804	0.06846434371745515	0.0039006539096749565	0.022259951962184468	0.26010534379968425
692	0.012209146162728802	0.1164805470991284	0.0046806475188188364	0.0018377943828504688	0.0391981633978268	0.2223051146550882	0.03222660033881284	0.056935058472110694	0.007174131333903702	0.055921240801763104	0.03534726035125666	0.04048029781242369	0.05820458895085954	0.03919420520945746	0.008588319392911112	0.06354370624444394	0.0539350361805781	0.04652561897436937	0.055607238762403956	0.04960528395826446
693	0.07733498458231212	0.21886641401513554	0.0033593834939257363	0.027158187712089183	0.15132302511384046	0.05499695508204847	0.03456867472235797	0.07002247321838237	0.004546114523205306	0.07467486862466269	0.034108665781104795	0.05036364975048553	0.0003506504860396946	0.06512064596103073	0.0005751396547187929	0.059564540308628615	0.04573717716664535	0.01730990543091988	0.0062975872806128675	0.003720957091853812
694	0.1678453392650361	0.04485010314153648	0.0015223952169617634	0.01574595034611254	0.0393705796858574	0.09114621348055589	0.013428415082903475	0.0770832652469953	0.002482383773285982	0.04874131524033194	0.04549267383976734	0.01886663591528048	0.07291259507579867	0.028839707503020173	0.001942835115998247	0.11787414338502188	0.04849581898144533	0.042204547614929554	0.05962770168523532	0.06152738040392599
695	0.03716473830754759	0.02730484024775515	0.004451578908557344	0.025135668510094886	0.0916863901899548	0.033778104631881786	0.007392888648835011	0.09092407765709978	0.0179584179360242	0.05805563217388018	0.0378819405997662	0.048448984572483915	0.03074478662713979	0.03286758112032142	0.0028400254205642526	0.1306650881559384	0.043326145389098965	0.11559186003395355	0.054317371341407066	0.10946387952769573
696	0.025904931258605945	0.03652523445172036	0.023284355168003486	0.040565554140291914	0.014888460964170179	0.024869676057851325	0.15040918938217324	0.025792510267215085	0.024267449442193424	0.0312161475375749	0.00845847580451691	0.0945277297057988	0.07964948781377544	0.09405070034280828	0.16499454975429556	0.03605495602343597	0.015206052958923848	0.01940222542565313	0.04820788240458041	0.04172443109641188
697	0.06700809595988078	0.06491497597275565	0.0014986619479058735	0.0020386277542953596	0.20145772788152863	0.06927080316398304	0.00033791629238913884	0.10685772683184476	0.002247621947636065	0.06384516154215054	0.035955401174380744	0.0014161704623695324	0.0036109133367360742	0.0071581306148193816	0.0008015769036954863	0.17798423748037995	0.07324759320793962	0.05527557761028677	0.0610507035115353	0.004022376403487274
698	0.03292038112948111	0.09023699059298153	0.00025477979662303084	0.0027040850942116764	0.17806945137265326	0.06226349637987772	0.03411393138694427	0.024582582505717744	0.0021595167608013757	0.03460258030070895	0.0725492661813639	0.026546661093059722	0.03257086636299628	0.0046516849220947275	0.004487906591425889	0.03017280666386458	0.052454533763934885	0.04619537362287627	0.025987101895892237	0.24247600358249105
699	0.041838970187172086	0.01440502164296826	0.0604990862247291	0.09510986949064063	0.054786394922388494	0.051431321381464945	0.051817610806433365	0.02912068217656772	0.035289435388795524	0.02047846834478055	0.025385785370867893	0.056234046933843776	0.022106397427064765	0.05590000917740476	0.08661256112290554	0.038101065484116986	0.06583136291371618	0.02997674981888748	0.1407142693320174	0.02436089185323476
700	0.05473892723198546	0.13016451463760484	0.054754354016122254	0.07742490889493536	0.05405150574875102	0.06887574369514102	0.06746543631663494	0.025614216152081388	0.02870290536727183	0.05320444828565438	0.03629185455904115	0.035164713479939755	0.047066955941068044	0.03432224667929548	0.016407395208875856	0.031839582019674476	0.0773259666680545	0.0360261784009086	0.021259954633493804	0.049298192063465834
701	0.03441429339282857	0.1370848755237152	0.0016162571000203224	0.0021837536322446057	0.1548125706371575	0.06398642662581065	0.004427414649908769	0.11866886302362228	0.0006784347762458814	0.11336990428509172	0.028687881106947182	0.00023448118997642742	0.0014846164330682041	0.001942572565652259	0.0004001612858353462	0.17176737601471212	0.04819952054590987	0.09694502188784096	0.015238168499611212	0.0038574068238011222
702	0.029118565011181336	0.03309689815738775	0.03821050341918667	0.044346236248584324	0.035208514430386674	0.03550944936981401	0.05475797485313951	0.04682308939312127	0.019280718093230603	0.05985939983966305	0.016634625656270018	0.16555562786319655	0.027174322172110937	0.02462654818546405	0.10027424227594973	0.020994728042889765	0.0935553161979779	0.05356684650412014	0.03851058167519375	0.06289581261113188
