# Supplementary material for: Mapping mutational effects along the evolutionary landscape of HIV envelope
Source: eLife. 2018 Mar 28;7:e34420. doi: 10.7554/eLife.34420 (PMC5910023; doi:10.7554/eLife.34420)
Supplement: Figure 5—source data 2. [file elife-34420-fig5-data2.csv]

original	new	wildtype	N-glycan
1	1	M	False
2	2	R	False
3	3	V	False
4	4	K	False
5	4a	G	False
6	4b	I	False
7	4c	Q	False
8	5	M	False
9	6	N	False
10	7	S	False
11	8	Q	False
12	9	H	False
13	10	L	False
14	11	L	False
15	12	R	False
16	17	W	False
17	18	G	False
18	19	I	False
19	20	M	False
20	21	I	False
21	22	L	False
22	23	G	False
23	24	M	False
24	25	I	False
25	26	M	False
26	27	I	False
27	28	C	False
28	29	S	False
29	30	V	False
30	31	A	False
31	32	G	False
32	33	N	False
33	34	L	False
34	35	W	False
35	36	V	False
36	37	T	False
37	38	V	False
38	39	Y	False
39	40	Y	False
40	41	G	False
41	42	V	False
42	43	P	False
43	44	V	False
44	45	W	False
45	46	K	False
46	47	D	False
47	48	A	False
48	49	E	False
49	50	T	False
50	51	T	False
51	52	L	False
52	53	F	False
53	54	C	False
54	55	A	False
55	56	S	False
56	57	D	False
57	58	A	False
58	59	K	False
59	60	A	False
60	61	Y	False
61	62	D	False
62	63	A	False
63	64	E	False
64	65	V	False
65	66	H	False
66	67	N	False
67	68	I	False
68	69	W	False
69	70	A	False
70	71	T	False
71	72	H	False
72	73	A	False
73	74	C	False
74	75	V	False
75	76	P	False
76	77	T	False
77	78	D	False
78	79	P	False
79	80	N	False
80	81	P	False
81	82	Q	False
82	83	E	False
83	84	I	False
84	85	N	False
85	86	L	False
86	87	E	False
87	88	N	True
88	89	V	False
89	90	T	False
90	91	E	False
91	92	E	False
92	93	F	False
93	94	N	False
94	95	M	False
95	96	W	False
96	97	K	False
97	98	N	False
98	99	N	False
99	100	M	False
100	101	V	False
101	102	E	False
102	103	Q	False
103	104	M	False
104	105	H	False
105	106	T	False
106	107	D	False
107	108	I	False
108	109	I	False
109	110	S	False
110	111	L	False
111	112	W	False
112	113	D	False
113	114	Q	False
114	115	G	False
115	116	L	False
116	117	K	False
117	118	P	False
118	119	C	False
119	120	V	False
120	121	K	False
121	122	L	False
122	123	T	False
123	124	P	False
124	125	L	False
125	126	C	False
126	127	V	False
127	128	T	False
128	129	L	False
129	130	D	False
130	131	C	False
131	132	H	False
132	133	N	True
133	134	V	False
134	135	T	False
135	136	Y	False
136	137	N	True
137	138	I	False
138	139	T	False
139	140	S	False
140	141	D	False
141	142	M	False
142	151	K	False
143	152	E	False
144	153	E	False
145	154	I	False
146	155	T	False
147	156	N	True
148	157	C	False
149	158	S	False
150	159	Y	False
151	160	N	True
152	161	V	False
153	162	T	False
154	163	T	False
155	164	V	False
156	165	I	False
157	166	R	False
158	167	D	False
159	168	K	False
160	169	K	False
161	170	Q	False
162	171	K	False
163	172	V	False
164	173	S	False
165	174	S	False
166	175	L	False
167	176	F	False
168	177	Y	False
169	178	K	False
170	179	L	False
171	180	D	False
172	181	V	False
173	182	V	False
174	183	Q	False
175	184	I	False
176	184a	G	False
177	184b	G	False
178	185	N	False
179	186	N	True
180	187	R	False
181	188	T	False
182	189	N	False
183	190	S	False
184	190a	Q	False
185	191	Y	False
186	192	R	False
187	193	L	False
188	194	I	False
189	195	N	False
190	196	C	False
191	197	N	True
192	198	T	False
193	199	S	False
194	200	A	False
195	201	I	False
196	202	T	False
197	203	Q	False
198	204	A	False
199	205	C	False
200	206	P	False
201	207	K	False
202	208	V	False
203	209	T	False
204	210	F	False
205	211	E	False
206	212	P	False
207	213	I	False
208	214	P	False
209	215	I	False
210	216	H	False
211	217	Y	False
212	218	C	False
213	219	A	False
214	220	P	False
215	221	A	False
216	222	G	False
217	223	F	False
218	224	A	False
219	225	I	False
220	226	L	False
221	227	K	False
222	228	C	False
223	229	K	False
224	230	D	False
225	231	E	False
226	232	K	False
227	233	F	False
228	234	N	True
229	235	G	False
230	236	T	False
231	237	G	False
232	238	L	False
233	239	C	False
234	240	K	False
235	241	N	True
236	242	V	False
237	243	S	False
238	244	T	False
239	245	V	False
240	246	Q	False
241	247	C	False
242	248	T	False
243	249	H	False
244	250	G	False
245	251	I	False
246	252	K	False
247	253	P	False
248	254	V	False
249	255	V	False
250	256	S	False
251	257	T	False
252	258	Q	False
253	259	L	False
254	260	L	False
255	261	L	False
256	262	N	True
257	263	G	False
258	264	S	False
259	265	L	False
260	266	A	False
261	267	E	False
262	268	G	False
263	269	E	False
264	270	V	False
265	271	R	False
266	272	I	False
267	273	R	False
268	274	S	False
269	275	E	False
270	276	N	True
271	277	I	False
272	278	T	False
273	279	N	False
274	280	N	False
275	281	A	False
276	282	K	False
277	283	N	False
278	284	I	False
279	285	I	False
280	286	V	False
281	287	Q	False
282	288	L	False
283	289	A	False
284	290	S	False
285	291	P	False
286	292	V	False
287	293	T	False
288	294	I	False
289	295	N	False
290	296	C	False
291	297	I	False
292	298	R	False
293	299	P	False
294	300	N	False
295	301	N	True
296	302	N	False
297	303	T	False
298	304	R	False
299	305	K	False
300	306	S	False
301	307	V	False
302	308	H	False
303	309	L	False
304	312	G	False
305	313	P	False
306	314	G	False
307	315	Q	False
308	316	A	False
309	317	F	False
310	317a	Y	False
311	318	A	False
312	319	T	False
313	320	D	False
314	321	G	False
315	322	I	False
316	323	I	False
317	324	G	False
318	325	E	False
319	326	I	False
320	327	R	False
321	328	Q	False
322	329	A	False
323	330	H	False
324	331	C	False
325	332	N	True
326	333	V	False
327	334	S	False
328	335	K	False
329	336	K	False
330	337	E	False
331	338	W	False
332	339	N	True
333	340	S	False
334	341	T	False
335	342	L	False
336	343	Q	False
337	344	K	False
338	345	V	False
339	346	A	False
340	347	N	False
341	348	Q	False
342	349	L	False
343	350	R	False
344	351	P	False
345	352	Y	False
346	353	F	False
347	354	K	False
348	355	N	True
349	356	N	False
350	357	T	False
351	358	I	False
352	359	I	False
353	360	K	False
354	361	F	False
355	362	A	False
356	363	N	True
357	364	S	False
358	365	S	False
359	366	G	False
360	367	G	False
361	368	D	False
362	369	L	False
363	370	E	False
364	371	I	False
365	372	T	False
366	373	T	False
367	374	H	False
368	375	S	False
369	376	F	False
370	377	N	False
371	378	C	False
372	379	G	False
373	380	G	False
374	381	E	False
375	382	F	False
376	383	F	False
377	384	Y	False
378	385	C	False
379	386	N	True
380	387	T	False
381	388	S	False
382	389	G	False
383	390	L	False
384	391	F	False
385	392	N	True
386	393	S	False
387	394	T	False
388	395	W	False
389	395a	E	False
390	396	F	False
391	397	N	True
392	398	S	False
393	399	T	False
394	400	W	False
395	406	N	True
396	407	N	False
397	408	S	False
398	409	N	True
399	410	S	False
400	411	T	False
401	412	E	False
402	413	N	True
403	414	I	False
404	415	T	False
405	416	L	False
406	417	Q	False
407	418	C	False
408	419	R	False
409	420	I	False
410	421	K	False
411	422	Q	False
412	423	I	False
413	424	I	False
414	425	N	False
415	426	M	False
416	427	W	False
417	428	Q	False
418	429	R	False
419	430	A	False
420	431	G	False
421	432	Q	False
422	433	A	False
423	434	I	False
424	435	Y	False
425	436	A	False
426	437	P	False
427	438	P	False
428	439	I	False
429	440	P	False
430	441	G	False
431	442	V	False
432	443	I	False
433	444	R	False
434	445	C	False
435	446	K	False
436	447	S	False
437	448	N	True
438	449	I	False
439	450	T	False
440	451	G	False
441	452	L	False
442	453	I	False
443	454	L	False
444	455	T	False
445	456	R	False
446	457	D	False
447	458	G	False
448	459	G	False
449	460	S	False
450	461	N	False
451	462	K	False
452	463	N	True
453	464	T	False
454	465	S	False
455	466	E	False
456	467	T	False
457	468	F	False
458	469	R	False
459	470	P	False
460	471	G	False
461	472	G	False
462	473	G	False
463	474	D	False
464	475	M	False
465	476	R	False
466	477	D	False
467	478	N	False
468	479	W	False
469	480	R	False
470	481	S	False
471	482	E	False
472	483	L	False
473	484	Y	False
474	485	K	False
475	486	Y	False
476	487	K	False
477	488	V	False
478	489	V	False
479	490	K	False
480	491	I	False
481	492	E	False
482	493	P	False
483	494	I	False
484	495	G	False
485	496	V	False
486	497	A	False
487	498	P	False
488	499	T	False
489	500	R	False
490	501	A	False
491	502	K	False
492	503	R	False
493	504	R	False
494	505	V	False
495	506	V	False
496	507	E	False
497	508	R	False
498	509	E	False
499	510	K	False
500	511	R	False
501	512	A	False
502	513	V	False
503	514	G	False
504	515	I	False
505	516	G	False
506	517	A	False
507	518	V	False
508	519	F	False
509	520	I	False
510	521	G	False
511	522	F	False
512	523	L	False
513	524	G	False
514	525	A	False
515	526	A	False
516	527	G	False
517	528	S	False
518	529	T	False
519	530	M	False
520	531	G	False
521	532	A	False
522	533	A	False
523	534	S	False
524	535	V	False
525	536	T	False
526	537	L	False
527	538	T	False
528	539	V	False
529	540	Q	False
530	541	A	False
531	542	R	False
532	543	Q	False
533	544	L	False
534	545	L	False
535	546	S	False
536	547	G	False
537	548	I	False
538	549	V	False
539	550	Q	False
540	551	Q	False
541	552	Q	False
542	553	S	False
543	554	N	False
544	555	L	False
545	556	L	False
546	557	R	False
547	558	A	False
548	559	I	False
549	560	E	False
550	561	A	False
551	562	Q	False
552	563	Q	False
553	564	H	False
554	565	L	False
555	566	L	False
556	567	K	False
557	568	L	False
558	569	T	False
559	570	V	False
560	571	W	False
561	572	G	False
562	573	I	False
563	574	K	False
564	575	Q	False
565	576	L	False
566	577	Q	False
567	578	A	False
568	579	R	False
569	580	V	False
570	581	L	False
571	582	A	False
572	583	V	False
573	584	E	False
574	585	R	False
575	586	Y	False
576	587	L	False
577	588	K	False
578	589	D	False
579	590	Q	False
580	591	Q	False
581	592	L	False
582	593	L	False
583	594	G	False
584	595	I	False
585	596	W	False
586	597	G	False
587	598	C	False
588	599	S	False
589	600	G	False
590	601	K	False
591	602	L	False
592	603	I	False
593	604	C	False
594	605	T	False
595	606	T	False
596	607	N	False
597	608	V	False
598	609	P	False
599	610	W	False
600	611	N	True
601	612	S	False
602	613	S	False
603	614	W	False
604	615	S	False
605	616	N	True
606	617	K	False
607	618	S	False
608	619	Q	False
609	620	D	False
610	621	E	False
611	622	I	False
612	623	W	False
613	624	G	False
614	625	N	True
615	626	M	False
616	627	T	False
617	628	W	False
618	629	L	False
619	630	Q	False
620	631	W	False
621	632	D	False
622	633	K	False
623	634	E	False
624	635	V	False
625	636	S	False
626	637	N	True
627	638	Y	False
628	639	T	False
629	640	Q	False
630	641	I	False
631	642	I	False
632	643	Y	False
633	644	T	False
634	645	L	False
635	646	I	False
636	647	E	False
637	648	E	False
638	649	S	False
639	650	Q	False
640	651	N	False
641	652	Q	False
642	653	Q	False
643	654	E	False
644	655	K	False
645	656	N	False
646	657	E	False
647	658	Q	False
648	659	D	False
649	660	L	False
650	661	L	False
651	662	A	False
652	663	L	False
653	664	D	False
654	665	K	False
655	666	W	False
656	667	A	False
657	668	S	False
658	669	L	False
659	670	W	False
660	671	N	False
661	672	W	False
662	673	F	False
663	674	N	True
664	675	I	False
665	676	S	False
666	677	Q	False
667	678	W	False
668	679	L	False
669	680	W	False
670	681	Y	False
671	682	I	False
672	683	K	False
673	684	I	False
674	685	F	False
675	686	I	False
676	687	I	False
677	688	I	False
678	689	V	False
679	690	G	False
680	691	G	False
681	692	L	False
682	693	I	False
683	694	G	False
684	695	L	False
685	696	R	False
686	697	I	False
687	698	V	False
688	699	F	False
689	700	A	False
690	701	V	False
691	702	L	False
692	703	S	False
693	704	V	False
694	705	I	False
695	706	N	False
696	707	R	False
697	708	V	False
698	709	R	False
699	710	Q	False
700	711	G	False
701	712	Y	False
702	713	S	False
703	714	P	False
704	715	L	False
705	716	S	False
706	717	F	False
707	718	Q	False
708	719	T	False
709	720	R	False
710	721	T	False
711	722	P	False
712	723	N	False
713	724	P	False
714	725	G	False
715	726	E	False
716	727	L	False
717	728	D	False
718	729	R	False
719	730	P	False
720	731	G	False
721	732	R	False
722	733	I	False
723	734	E	False
724	735	E	False
725	736	E	False
726	737	G	False
727	738	G	False
728	739	E	False
729	740	Q	False
730	741	D	False
731	742	R	False
732	743	G	False
733	744	R	False
734	745	S	False
735	746	I	False
736	747	R	False
737	748	L	False
738	749	V	False
739	750	S	False
740	751	G	False
741	752	F	False
742	753	L	False
743	754	A	False
744	755	L	False
745	756	A	False
746	757	W	False
747	758	D	False
748	759	D	False
749	760	L	False
750	761	R	False
751	762	S	False
752	763	L	False
753	764	C	False
754	765	L	False
755	766	F	False
756	767	S	False
757	768	Y	False
758	769	H	False
759	770	R	False
760	771	L	False
761	772	R	False
762	773	D	False
763	774	F	False
764	775	I	False
765	776	L	False
766	777	I	False
767	778	A	False
768	779	T	False
769	780	R	False
770	781	T	False
771	782	V	False
772	783	E	False
773	784	L	False
774	785	L	False
775	786	G	False
776	786a	H	False
777	786b	S	False
778	786c	S	False
779	786d	L	False
780	786e	K	False
781	786f	G	False
782	786g	L	False
783	787	R	False
784	788	L	False
785	789	G	False
786	790	W	False
787	791	E	False
788	792	S	False
789	793	L	False
790	794	K	False
791	795	Y	False
792	796	L	False
793	797	G	False
794	798	N	False
795	799	L	False
796	800	L	False
797	801	V	False
798	802	Y	False
799	803	W	False
800	804	G	False
801	805	R	False
802	806	E	False
803	807	L	False
804	808	K	False
805	809	I	False
806	810	S	False
807	811	A	False
808	812	I	False
809	813	N	False
810	814	L	False
811	815	C	False
812	816	D	False
813	817	T	False
814	818	I	False
815	819	A	False
816	820	I	False
817	821	A	False
818	822	V	False
819	823	A	False
820	824	G	False
821	825	W	False
822	826	T	False
823	827	D	False
824	828	R	False
825	829	V	False
826	830	I	False
827	831	E	False
828	832	L	False
829	833	G	False
830	834	Q	False
831	835	R	False
832	836	L	False
833	837	C	False
834	838	R	False
835	839	A	False
836	840	I	False
837	841	L	False
838	842	H	False
839	843	I	False
840	844	P	False
841	845	R	False
842	846	R	False
843	847	I	False
844	848	R	False
845	849	Q	False
846	850	G	False
847	851	F	False
848	852	E	False
849	853	R	False
850	854	A	False
851	855	L	False
852	856	L	False
