# Supplementary material for: Mapping mutational effects along the evolutionary landscape of HIV envelope
Source: eLife. 2018 Mar 28;7:e34420. doi: 10.7554/eLife.34420 (PMC5910023; doi:10.7554/eLife.34420)
Supplement: Figure 5—source data 3. [file elife-34420-fig5-data3.txt]

site	omega	P	dLnL	Q
646	100.0	6.289999999999999e-13	25.877	3.87e-10
520	100.0	1.0400000000000001e-09	18.628	3.19e-07
336	100.0	6.0499999999999996e-09	16.91	1.24e-06
364	12.821	1.35e-08	16.127	2.08e-06
500	52.403	2.15e-08	15.677	2.21e-06
290	11.728	1.8700000000000002e-08	15.812999999999999	2.21e-06
155	100.0	2.57e-08	15.504000000000001	2.26e-06
583	100.0	3.01e-08	15.349	2.32e-06
676	37.309	4.54e-08	14.952	3.11e-06
619	9.658999999999999	5.31e-08	14.8	3.27e-06
546	100.0	7.299999999999999e-08	14.492	4.09e-06
343	100.0	1.04e-07	14.151	5.33e-06
605	100.0	1.6100000000000003e-07	13.728	7.61e-06
624	0.013999999999999999	1.28e-08	16.178	7.91e-06
64	0.0	6.24e-08	14.644	1.92e-05
293	88.464	4.71e-07	12.69	2.07e-05
539	100.0	1.42e-06	11.625	5.8399999999999997e-05
347	34.884	1.55e-06	11.543	5.96e-05
442	32.647	2.18e-06	11.215	7.900000000000001e-05
232	8.515	3.36e-06	10.799000000000001	0.00011499999999999999
179	7.67	4e-06	10.633	0.00013000000000000002
525	71.449	6.18e-06	10.216000000000001	0.00018999999999999998
580	94.816	9.39e-06	9.816	0.000276
70	0.0	2.04e-06	11.279000000000002	0.00041900000000000005
113	0.0	3.18e-06	10.853	0.00043799999999999997
386	0.102	3.56e-06	10.745	0.00043799999999999997
559	0.0	6.01e-06	10.243	0.000617
204	0.040999999999999995	7.43e-06	10.039	0.000654
357	16.737000000000002	2.34e-05	8.946	0.000654
58	0.0	9.23e-06	9.833	0.0007099999999999999
192	18.097	3.01e-05	8.707	0.000771
209	4.992	2.94e-05	8.729	0.000771
219	0.07	1.58e-05	9.321	0.0009710000000000001
691	0.037000000000000005	1.47e-05	9.39	0.0009710000000000001
47	0.11800000000000001	1.9399999999999997e-05	9.125	0.00109
602	19.06	4.77e-05	8.267999999999999	0.00118
536	95.02799999999999	5.18e-05	8.19	0.00123
106	16.500999999999998	5.44e-05	8.142999999999999	0.00124
369	9.612	7.070000000000001e-05	7.895	0.00156
507	4.809	9.499999999999999e-05	7.6160000000000005	0.00195
291	6.355	9.379999999999999e-05	7.627999999999999	0.00195
491	100.0	0.00011599999999999999	7.43	0.0023
344	5.327999999999999	0.000126	7.349	0.00243
34	30.247	0.00016299999999999998	7.105	0.00296
335	7.107	0.000162	7.115	0.00296
182	12.27	0.00016999999999999999	7.068	0.00299
502	4.879	0.000205	6.891	0.00351
448	0.07400000000000001	7.32e-05	7.864	0.0037600000000000003
467	7.249	0.000256	6.685	0.00426
183	8.693999999999999	0.000325	6.461	0.00526
164	0.13699999999999998	0.00013000000000000002	7.318	0.0057399999999999994
126	0.0	0.000128	7.332999999999999	0.0057399999999999994
288	11.857000000000001	0.00036899999999999997	6.34	0.00584
429	0.08800000000000001	0.000156	7.15	0.0061200000000000004
110	0.068	0.00015900000000000002	7.132000000000001	0.0061200000000000004
127	0.0	0.000183	6.999	0.00663
517	100.0	0.000463	6.13	0.00713
685	0.04	0.000217	6.837999999999999	0.00743
337	8.537	0.000546	5.976	0.0082
63	100.0	0.00056	5.952999999999999	0.00821
505	100.0	0.0005740000000000001	5.928999999999999	0.00822
439	0.063	0.000263	6.659	0.00852
365	18.428	0.0006129999999999999	5.869	0.008579999999999999
121	4.958	0.0007099999999999999	5.732	0.00972
595	100.0	0.000794	5.627999999999999	0.0106
618	4.23	0.000869	5.542999999999999	0.0114
73	0.0	0.000397	6.273	0.0122
419	7.164	0.00106	5.361000000000001	0.0136
317	8.151	0.0011099999999999999	5.32	0.0139
664	0.043	0.000517	6.027	0.0152
53	0.0	0.000546	5.976	0.0153
557	8.607000000000001	0.0013	5.172000000000001	0.016
125	100.0	0.00133	5.15	0.0161
499	7.007999999999999	0.0013599999999999999	5.131	0.0161
170	4.949	0.0014	5.104	0.0163
454	0.0	0.0006519999999999999	5.81	0.0175
569	0.0	0.000782	5.642	0.0201
565	5.361000000000001	0.0018899999999999998	4.8260000000000005	0.0212
373	100.0	0.0018899999999999998	4.827	0.0212
677	0.221	0.000944	5.4670000000000005	0.0227
115	0.165	0.000958	5.452999999999999	0.0227
611	0.094	0.00109	5.337000000000001	0.0239
237	0.126	0.00109	5.337000000000001	0.0239
588	6.015	0.00232	4.64	0.0251
200	4.114	0.00237	4.62	0.0251
202	8.392000000000001	0.0024	4.607	0.0251
417	9.795	0.00238	4.617	0.0251
585	14.112	0.00253	4.559	0.026000000000000002
440	5.872000000000001	0.00279	4.471	0.0282
238	4.0889999999999995	0.00325	4.331	0.0323
694	0.0	0.00179	4.875	0.0381
31	4.118	0.00402	4.137	0.0387
181	100.0	0.00402	4.137	0.0387
471	5.8629999999999995	0.004370000000000001	4.061	0.0408
229	5.162999999999999	0.0043100000000000005	4.075	0.0408
68	0.24600000000000002	0.00233	4.636	0.0462
374	0.061	0.0023	4.648	0.0462
665	0.191	0.00242	4.598	0.0467
258	0.0	0.0026100000000000003	4.532	0.0477
154	0.159	0.00263	4.522	0.0477
66	0.0	0.0027300000000000002	4.489	0.0481
295	7.872000000000001	0.00606	3.766	0.0557
169	4.1930000000000005	0.006409999999999999	3.716	0.057999999999999996
428	0.0	0.00343	4.283	0.0586
203	0.102	0.0037600000000000003	4.197	0.061
276	0.0	0.00373	4.204	0.061
638	0.0	0.00411	4.118	0.0649
270	5.154	0.00763	3.56	0.0681
264	0.0	0.0044399999999999995	4.047	0.0684
446	3.407	0.008	3.517	0.0694
346	2.807	0.00798	3.5189999999999997	0.0694
657	0.0	0.00463	4.01	0.0695
650	0.0	0.00479	3.978	0.0695
56	0.0	0.00485	3.966	0.0695
423	4.156000000000001	0.00822	3.492	0.0702
87	4.5969999999999995	0.008320000000000001	3.4810000000000003	0.0702
671	4.376	0.00845	3.468	0.0704
42	0.0	0.0054	3.8710000000000004	0.0756
223	100.0	0.00946	3.367	0.0777
131	0.0	0.0062	3.745	0.083
94	0.135	0.00633	3.727	0.083
227	0.198	0.00613	3.7560000000000002	0.083
77	0.0	0.00655	3.696	0.084
515	3.321	0.0106	3.2689999999999997	0.0844
641	6.035	0.0105	3.2739999999999996	0.0844
351	4.2139999999999995	0.0109	3.24	0.0862
630	5.296	0.0111	3.2239999999999998	0.0867
388	5.434	0.0118	3.1689999999999996	0.091
257	0.0	0.00785	3.534	0.0987
634	0.0	0.00838	3.475	0.10300000000000001
331	0.0	0.00911	3.4	0.11
313	100.0	0.0151	2.951	0.11199999999999999
244	4.916	0.015	2.958	0.11199999999999999
514	4.285	0.0148	2.972	0.11199999999999999
430	4.363	0.0156	2.923	0.114
384	0.10099999999999999	0.00975	3.34	0.11599999999999999
607	7.8020000000000005	0.0166	2.8680000000000003	0.11900000000000001
455	5.861000000000001	0.0165	2.875	0.11900000000000001
71	0.0	0.0114	3.202	0.131
51	0.223	0.0115	3.194	0.131
84	100.0	0.0188	2.759	0.132
490	7.242000000000001	0.0187	2.767	0.132
184	4.612	0.0193	2.736	0.134
85	4.168	0.0206	2.679	0.14
362	2.803	0.0206	2.678	0.14
60	100.0	0.0209	2.6660000000000004	0.14
297	2.83	0.0219	2.627	0.145
328	6.216	0.0222	2.616	0.145
171	4.006	0.023	2.582	0.149
332	5.1370000000000005	0.0234	2.57	0.15
579	0.0	0.0137	3.037	0.154
224	0.0	0.0154	2.935	0.16899999999999998
78	0.0	0.0157	2.917	0.17
633	4.902	0.0277	2.424	0.175
248	21.349	0.0278	2.42	0.175
647	0.23	0.0165	2.873	0.175
285	9.781	0.0284	2.4019999999999997	0.177
284	0.102	0.017	2.847	0.17800000000000002
118	0.0	0.0173	2.8310000000000004	0.17800000000000002
573	0.0	0.018000000000000002	2.7969999999999997	0.182
213	0.085	0.0187	2.764	0.18600000000000003
449	0.0	0.0199	2.71	0.19399999999999998
75	0.0	0.0201	2.701	0.19399999999999998
152	3.085	0.0316	2.311	0.19399999999999998
544	0.0	0.021	2.665	0.198
431	0.11800000000000001	0.0216	2.64	0.198
102	0.27699999999999997	0.0215	2.641	0.198
459	0.266	0.0226	2.5989999999999998	0.205
345	5.169	0.034	2.247	0.207
478	0.0	0.0233	2.573	0.20800000000000002
421	5.257000000000001	0.0346	2.233	0.209
535	0.268	0.0254	2.5	0.209
652	0.0	0.0242	2.539	0.209
690	0.0	0.0241	2.543	0.209
625	0.301	0.0245	2.528	0.209
207	0.146	0.0255	2.495	0.209
616	0.0	0.025	2.51	0.209
648	4.125	0.0354	2.213	0.212
632	0.226	0.0266	2.459	0.215
278	5.297999999999999	0.0371	2.1719999999999997	0.22
485	0.313	0.0279	2.417	0.22
251	0.0	0.0277	2.423	0.22
107	0.0	0.0287	2.3930000000000002	0.221
468	0.141	0.0285	2.399	0.221
240	2.485	0.0386	2.14	0.222
352	2.415	0.0379	2.155	0.222
233	6.303999999999999	0.0386	2.14	0.222
592	40.483000000000004	0.0395	2.12	0.225
299	6.922000000000001	0.0405	2.0980000000000003	0.22899999999999998
466	0.0	0.031	2.326	0.23600000000000002
259	0.0	0.0323	2.29	0.243
305	2.937	0.0435	2.0380000000000003	0.244
476	2.605	0.0443	2.022	0.24600000000000002
488	0.0	0.0335	2.259	0.247
103	0.0	0.0338	2.251	0.247
294	0.0	0.0341	2.246	0.247
158	4.86	0.0467	1.9780000000000002	0.257
55	0.0	0.036000000000000004	2.198	0.258
441	0.0	0.0378	2.158	0.267
640	2.443	0.0498	1.9240000000000002	0.272
93	0.0	0.0397	2.115	0.278
574	0.0	0.0411	2.085	0.285
474	2.947	0.0539	1.858	0.29100000000000004
161	0.306	0.048	1.955	0.312
673	0.0	0.0483	1.949	0.312
72	0.0	0.0463	1.985	0.312
109	0.235	0.0486	1.945	0.312
263	0.0	0.0483	1.95	0.312
547	0.0	0.0475	1.965	0.312
267	0.304	0.046	1.9909999999999999	0.312
301	0.165	0.0512	1.9	0.325
645	0.0	0.0522	1.885	0.325
282	0.0	0.0518	1.891	0.325
589	0.129	0.0543	1.851	0.335
82	0.196	0.0556	1.8319999999999999	0.337
261	0.0	0.0558	1.829	0.337
675	0.152	0.057999999999999996	1.796	0.34700000000000003
451	0.0	0.0589	1.785	0.349
621	2.128	0.0655	1.696	0.35100000000000003
391	0.0	0.0605	1.7619999999999998	0.355
236	4.79	0.0671	1.6769999999999998	0.35600000000000004
312	0.18100000000000002	0.0619	1.743	0.36
437	9.01	0.0698	1.6440000000000001	0.363
319	4.49	0.0701	1.64	0.363
307	2.924	0.0694	1.649	0.363
166	0.4	0.0632	1.726	0.364
195	0.233	0.0644	1.71	0.364
482	0.0	0.0642	1.713	0.364
353	3.139	0.0717	1.6219999999999999	0.368
83	0.0	0.0659	1.6909999999999998	0.369
172	2.379	0.0734	1.6019999999999999	0.374
699	97.885	0.0747	1.588	0.376
662	3.083	0.0754	1.581	0.376
201	3.463	0.0756	1.579	0.376
153	3.0860000000000003	0.0771	1.5619999999999998	0.38
79	0.0	0.069	1.6540000000000001	0.38299999999999995
269	1.9609999999999999	0.0791	1.5419999999999998	0.384
654	6.001	0.0786	1.547	0.384
159	2.553	0.0799	1.5330000000000001	0.385
452	2.824	0.0807	1.525	0.385
418	0.0	0.0713	1.626	0.392
524	100.0	0.0831	1.5019999999999998	0.39399999999999996
52	0.0	0.0723	1.615	0.39399999999999996
381	0.17600000000000002	0.076	1.574	0.40399999999999997
382	0.0	0.0759	1.575	0.40399999999999997
643	0.0	0.0761	1.5730000000000002	0.40399999999999997
298	0.0	0.0783	1.55	0.409
226	0.0	0.078	1.5530000000000002	0.409
120	0.0	0.0793	1.5390000000000001	0.41100000000000003
265	0.212	0.0811	1.521	0.41600000000000004
683	2.585	0.0894	1.443	0.42
516	19.892	0.0935	1.406	0.436
519	3.549	0.0958	1.3869999999999998	0.444
698	0.33299999999999996	0.0877	1.4580000000000002	0.446
367	0.0	0.0883	1.453	0.446
554	0.0	0.0898	1.439	0.45
375	0.43	0.0906	1.432	0.45
300	2.133	0.10099999999999999	1.341	0.466
38	0.22399999999999998	0.0954	1.39	0.47
597	0.0	0.0979	1.37	0.478
162	0.22	0.0987	1.364	0.479
304	0.36700000000000005	0.10099999999999999	1.344	0.484
637	0.375	0.10099999999999999	1.3419999999999999	0.484
176	0.0	0.102	1.335	0.485
682	0.0	0.106	1.306	0.499
91	0.0	0.10800000000000001	1.2930000000000001	0.5
681	0.0	0.107	1.298	0.5
653	0.0	0.111	1.271	0.5
214	0.23600000000000002	0.11	1.2790000000000001	0.5
116	0.0	0.11	1.274	0.5
613	0.268	0.111	1.2690000000000001	0.5
622	0.0	0.114	1.25	0.508
577	6.93	0.113	1.2590000000000001	0.514
504	0.0	0.11599999999999999	1.234	0.515
385	0.0	0.11800000000000001	1.2229999999999999	0.515
314	0.0	0.11800000000000001	1.222	0.515
394	0.535	0.121	1.202	0.518
246	0.188	0.12	1.206	0.518
422	0.0	0.11900000000000001	1.212	0.518
326	5.443	0.115	1.2429999999999999	0.519
582	13.595999999999998	0.11599999999999999	1.234	0.519
688	91.3	0.11599999999999999	1.235	0.519
205	0.0	0.126	1.172	0.534
651	2.5780000000000003	0.121	1.205	0.534
395	0.006	0.127	1.166	0.535
268	2.066	0.126	1.171	0.5539999999999999
220	0.0	0.133	1.131	0.555
286	0.24600000000000002	0.135	1.117	0.562
453	2.501	0.129	1.15	0.565
496	2.492	0.131	1.139	0.569
594	0.0	0.138	1.101	0.57
639	100.0	0.133	1.126	0.5710000000000001
191	3.7319999999999998	0.133	1.129	0.5710000000000001
661	0.0	0.14	1.087	0.5770000000000001
581	0.0	0.14300000000000002	1.071	0.581
260	0.0	0.14300000000000002	1.073	0.581
438	0.0	0.145	1.06	0.585
128	0.26899999999999996	0.149	1.0390000000000001	0.597
528	10.283	0.141	1.084	0.598
541	4.9030000000000005	0.142	1.077	0.6
492	0.18100000000000002	0.151	1.0290000000000001	0.602
273	0.376	0.158	0.995	0.615
90	0.0	0.159	0.993	0.615
208	0.336	0.158	0.995	0.615
325	0.506	0.158	0.995	0.615
470	0.0	0.16	0.9890000000000001	0.615
377	93.34200000000001	0.147	1.051	0.616
620	2.752	0.14800000000000002	1.046	0.616
363	1.8430000000000002	0.149	1.041	0.617
39	0.345	0.161	0.98	0.618
167	0.22	0.163	0.9740000000000001	0.619
218	100.0	0.152	1.0270000000000001	0.62
586	6.001	0.151	1.031	0.62
584	0.0	0.166	0.9570000000000001	0.629
308	0.531	0.171	0.937	0.636
435	0.0	0.17	0.943	0.636
324	0.0	0.171	0.935	0.636
376	0.0	0.185	0.879	0.655
198	0.276	0.188	0.866	0.655
483	0.0	0.187	0.87	0.655
349	0.0	0.179	0.903	0.655
532	0.0	0.17800000000000002	0.909	0.655
510	0.0	0.184	0.884	0.655
74	0.0	0.18100000000000002	0.8959999999999999	0.655
575	0.0	0.183	0.8859999999999999	0.655
193	0.0	0.185	0.877	0.655
76	0.0	0.188	0.867	0.655
434	0.096	0.187	0.872	0.655
635	3.9160000000000004	0.162	0.9790000000000001	0.6559999999999999
350	1.854	0.165	0.966	0.6629999999999999
215	100.0	0.16899999999999998	0.946	0.675
296	0.0	0.195	0.838	0.6759999999999999
250	0.0	0.19699999999999998	0.8340000000000001	0.6759999999999999
281	1.8030000000000002	0.17	0.94	0.677
469	0.0	0.198	0.8290000000000001	0.677
370	0.0	0.19899999999999998	0.825	0.677
679	0.0	0.20199999999999999	0.815	0.6809999999999999
156	0.0	0.20199999999999999	0.813	0.6809999999999999
522	8.781	0.174	0.924	0.6829999999999999
481	100.0	0.174	0.9229999999999999	0.6829999999999999
234	0.361	0.21100000000000002	0.782	0.706
692	0.262	0.212	0.779	0.706
534	0.263	0.213	0.775	0.706
359	100.0	0.182	0.8909999999999999	0.7090000000000001
309	99.31	0.184	0.8809999999999999	0.7140000000000001
50	100.0	0.187	0.872	0.718
330	1.839	0.18899999999999997	0.861	0.7240000000000001
498	0.0	0.22	0.752	0.725
368	0.0	0.22399999999999998	0.74	0.733
216	0.237	0.22699999999999998	0.7290000000000001	0.74
389	0.648	0.235	0.7040000000000001	0.759
443	0.16899999999999998	0.23800000000000002	0.6970000000000001	0.759
242	0.317	0.23600000000000002	0.701	0.759
130	0.5489999999999999	0.23800000000000002	0.6970000000000001	0.759
552	0.0	0.244	0.6779999999999999	0.768
550	0.456	0.24600000000000002	0.6729999999999999	0.768
390	0.0	0.244	0.6779999999999999	0.768
477	0.313	0.248	0.667	0.768
275	0.402	0.247	0.67	0.768
175	0.276	0.247	0.669	0.768
608	6.545	0.203	0.8109999999999999	0.7709999999999999
165	0.635	0.253	0.654	0.779
644	1.726	0.21100000000000002	0.784	0.7959999999999999
527	0.0	0.26	0.635	0.7959999999999999
108	0.31	0.263	0.627	0.8009999999999999
436	0.419	0.265	0.621	0.804
414	0.31	0.267	0.616	0.8059999999999999
425	1.9669999999999999	0.217	0.763	0.8140000000000001
372	3.56	0.21899999999999997	0.755	0.818
450	0.0	0.275	0.597	0.821
342	0.43200000000000005	0.275	0.597	0.821
668	1.744	0.223	0.743	0.8270000000000001
249	100.0	0.226	0.733	0.833
445	0.0	0.281	0.581	0.8370000000000001
701	0.537	0.28600000000000003	0.569	0.848
157	0.0	0.289	0.561	0.853
497	0.0	0.29100000000000004	0.557	0.855
426	0.125	0.295	0.5479999999999999	0.862
177	100.0	0.235	0.7040000000000001	0.863
111	0.366	0.299	0.539	0.8690000000000001
473	0.0	0.303	0.53	0.877
196	0.0	0.305	0.526	0.878
228	0.341	0.307	0.522	0.879
57	0.223	0.311	0.513	0.887
283	1.611	0.244	0.68	0.888
378	0.0	0.318	0.499	0.894
472	0.0	0.318	0.499	0.894
433	0.0	0.315	0.504	0.894
627	0.0	0.326	0.483	0.912
92	1.565	0.255	0.648	0.9229999999999999
197	0.433	0.33299999999999996	0.46799999999999997	0.929
523	0.0	0.335	0.46399999999999997	0.9309999999999999
578	0.0	0.342	0.451	0.945
222	0.0	0.34700000000000003	0.44299999999999995	0.95
36	0.395	0.35100000000000003	0.434	0.95
235	0.0	0.35100000000000003	0.435	0.95
486	0.0	0.35200000000000004	0.434	0.95
122	0.0	0.353	0.431	0.95
563	0.386	0.353	0.431	0.95
316	1.714	0.27	0.608	0.9740000000000001
277	1.81	0.27399999999999997	0.599	0.981
255	0.637	0.368	0.405	0.986
503	0.0	0.375	0.39399999999999996	0.9990000000000001
587	1.0	1.0	0.0	1.0
180	0.0	0.9570000000000001	0.001	1.0
590	0.0	0.924	0.004	1.0
178	0.9329999999999999	0.88	0.011000000000000001	1.0
119	0.0	0.9590000000000001	0.001	1.0
114	1.534	0.7240000000000001	0.062	1.0
629	0.98	0.955	0.002	1.0
117	1.395	0.539	0.18899999999999997	1.0
591	0.0	0.639	0.11	1.0
628	70.61	0.595	0.141	1.0
623	1.0	1.0	0.0	1.0
626	46.91	0.9109999999999999	0.006	1.0
606	0.0	0.652	0.102	1.0
124	0.66	0.713	0.068	1.0
163	0.0	0.9490000000000001	0.002	1.0
603	0.0	0.47200000000000003	0.259	1.0
168	0.8270000000000001	0.726	0.061	1.0
609	1.21	0.772	0.042	1.0
610	1.0	1.0	0.0	1.0
601	1.541	0.573	0.159	1.0
160	1.046	0.956	0.002	1.0
600	1.064	0.961	0.001	1.0
599	1.0	1.0	0.0	1.0
123	1.3840000000000001	0.7879999999999999	0.036000000000000004	1.0
612	1.641	0.355	0.428	1.0
173	1.1179999999999999	0.828	0.024	1.0
596	0.0	0.9590000000000001	0.001	1.0
614	1.0	1.0	0.0	1.0
615	0.39299999999999996	0.41	0.33899999999999997	1.0
174	1.218	0.773	0.042	1.0
617	1.389	0.636	0.11199999999999999	1.0
129	1.022	0.9840000000000001	0.0	1.0
593	0.0	0.754	0.049	1.0
604	0.0	0.9670000000000001	0.001	1.0
598	1.0	1.0	0.0	1.0
631	1.0	1.0	0.0	1.0
415	1.133	0.782	0.038	1.0
105	0.93	0.9490000000000001	0.002	1.0
670	0.0	0.956	0.002	1.0
672	1.0	1.0	0.0	1.0
54	0.0	0.493	0.235	1.0
674	0.794	0.655	0.1	1.0
49	1.192	0.657	0.098	1.0
48	0.489	0.619	0.124	1.0
678	0.0	0.97	0.001	1.0
680	100.0	0.821	0.026000000000000002	1.0
46	1.504	0.466	0.266	1.0
45	0.0	0.977	0.0	1.0
44	0.6609999999999999	0.693	0.078	1.0
684	0.479	0.449	0.287	1.0
669	1.253	0.846	0.019	1.0
43	0.0	0.451	0.285	1.0
687	44.678000000000004	0.8340000000000001	0.022000000000000002	1.0
41	0.0	0.524	0.203	1.0
689	2.8539999999999996	0.31	0.516	1.0
40	0.0	0.971	0.001	1.0
37	0.515	0.518	0.209	1.0
693	100.0	0.38299999999999995	0.38	1.0
695	99.029	0.332	0.47100000000000003	1.0
696	0.446	0.503	0.22399999999999998	1.0
697	0.0	0.898	0.008	1.0
35	0.0	0.9690000000000001	0.001	1.0
33	1.068	0.885	0.01	1.0
700	0.9940000000000001	0.992	0.0	1.0
686	100.0	0.28600000000000003	0.57	1.0
112	0.0	0.9640000000000001	0.001	1.0
667	1.864	0.41100000000000003	0.33799999999999997	1.0
59	0.642	0.6659999999999999	0.09300000000000001	1.0
636	1.584	0.385	0.377	1.0
104	0.0	0.9420000000000001	0.003	1.0
101	0.611	0.664	0.094	1.0
100	0.0	0.9390000000000001	0.003	1.0
99	1.227	0.682	0.084	1.0
98	1.8619999999999999	0.584	0.15	1.0
642	0.0	0.506	0.221	1.0
97	0.623	0.6	0.13699999999999998	1.0
96	0.0	0.97	0.001	1.0
95	55.81399999999999	0.8740000000000001	0.013000000000000001	1.0
649	1.6130000000000002	0.45399999999999996	0.281	1.0
88	100.0	0.397	0.358	1.0
666	0.0	0.973	0.001	1.0
86	0.6759999999999999	0.541	0.187	1.0
80	1.383	0.672	0.09	1.0
69	0.0	0.948	0.002	1.0
655	0.805	0.639	0.11	1.0
656	0.0	0.8490000000000001	0.018000000000000002	1.0
67	0.0	0.9129999999999999	0.006	1.0
658	0.813	0.742	0.054000000000000006	1.0
659	0.782	0.634	0.113	1.0
660	0.804	0.843	0.02	1.0
65	1.006	0.986	0.0	1.0
62	1.115	0.836	0.021	1.0
663	0.718	0.619	0.12300000000000001	1.0
61	0.905	0.93	0.004	1.0
81	0.0	0.857	0.016	1.0
89	0.848	0.877	0.012	1.0
562	0.0	0.674	0.08900000000000001	1.0
199	1.2	0.884	0.011000000000000001	1.0
327	0.573	0.513	0.214	1.0
323	2.654	0.337	0.461	1.0
321	0.7859999999999999	0.552	0.177	1.0
475	52.911	0.9129999999999999	0.006	1.0
320	0.7659999999999999	0.617	0.125	1.0
318	1.464	0.583	0.151	1.0
479	0.0	0.9640000000000001	0.001	1.0
480	1.242	0.866	0.013999999999999999	1.0
315	0.884	0.8270000000000001	0.024	1.0
484	1.004	0.998	0.0	1.0
487	0.0	0.46799999999999997	0.264	1.0
306	2.046	0.316	0.503	1.0
489	1.686	0.688	0.081	1.0
303	3.554	0.39299999999999996	0.365	1.0
302	0.72	0.784	0.038	1.0
292	0.514	0.39899999999999997	0.35600000000000004	1.0
493	0.0	0.43799999999999994	0.3	1.0
494	1.058	0.91	0.006	1.0
495	0.0	0.39	0.37	1.0
289	0.9690000000000001	0.929	0.004	1.0
287	0.9359999999999999	0.938	0.003	1.0
501	0.0	0.96	0.001	1.0
280	0.735	0.809	0.028999999999999998	1.0
279	0.7659999999999999	0.53	0.19699999999999998	1.0
506	1.0	1.0	0.0	1.0
329	0.638	0.624	0.12	1.0
508	0.0	0.961	0.001	1.0
333	1.663	0.294	0.55	1.0
338	0.0	0.973	0.001	1.0
393	1.429	0.42	0.326	1.0
420	94.319	0.289	0.563	1.0
392	1.43	0.637	0.111	1.0
424	2.205	0.289	0.561	1.0
427	0.0	0.9690000000000001	0.001	1.0
387	0.0	0.425	0.318	1.0
383	0.537	0.5820000000000001	0.152	1.0
380	0.0	0.436	0.304	1.0
379	1.676	0.358	0.42200000000000004	1.0
432	1.13	0.828	0.024	1.0
371	0.858	0.7909999999999999	0.035	1.0
366	1.771	0.551	0.17800000000000002	1.0
361	0.922	0.929	0.004	1.0
360	1.3730000000000002	0.457	0.276	1.0
444	1.354	0.37200000000000005	0.39899999999999997	1.0
447	0.0	0.435	0.304	1.0
358	1.79	0.33399999999999996	0.466	1.0
356	0.985	0.978	0.0	1.0
348	1.077	0.903	0.006999999999999999	1.0
341	1.181	0.7140000000000001	0.067	1.0
340	1.835	0.313	0.508	1.0
339	1.038	0.9520000000000001	0.002	1.0
456	1.624	0.591	0.14400000000000002	1.0
457	0.0	0.955	0.002	1.0
458	1.3769999999999998	0.679	0.085	1.0
334	1.053	0.915	0.006	1.0
509	0.536	0.381	0.384	1.0
274	0.9009999999999999	0.917	0.005	1.0
511	0.0	0.98	0.0	1.0
551	0.0	0.96	0.001	1.0
553	1.806	0.5489999999999999	0.18	1.0
555	0.0	0.606	0.133	1.0
556	0.0	0.973	0.001	1.0
231	1.058	0.873	0.013000000000000001	1.0
558	0.0	0.892	0.009000000000000001	1.0
230	0.958	0.9390000000000001	0.003	1.0
560	0.435	0.423	0.32	1.0
561	0.415	0.541	0.187	1.0
416	1.673	0.546	0.182	1.0
564	1.2990000000000002	0.716	0.066	1.0
566	0.0	0.659	0.09699999999999999	1.0
567	1.288	0.598	0.139	1.0
568	0.0	0.9740000000000001	0.001	1.0
225	0.495	0.509	0.218	1.0
570	0.0	0.94	0.003	1.0
571	1.0	1.0	0.0	1.0
572	0.0	0.968	0.001	1.0
221	0.563	0.688	0.081	1.0
217	1.64	0.5710000000000001	0.161	1.0
576	0.0	0.562	0.168	1.0
212	0.991	0.9940000000000001	0.0	1.0
211	1.222	0.725	0.062	1.0
210	0.0	0.922	0.005	1.0
206	0.6709999999999999	0.78	0.039	1.0
549	0.0	0.40299999999999997	0.349	1.0
548	0.0	0.9329999999999999	0.004	1.0
239	0.43700000000000006	0.434	0.306	1.0
545	2.113	0.5539999999999999	0.175	1.0
512	0.0	0.6759999999999999	0.087	1.0
513	0.996	0.993	0.0	1.0
272	1.251	0.7929999999999999	0.034	1.0
271	0.662	0.6709999999999999	0.09	1.0
266	1.4780000000000002	0.6709999999999999	0.09	1.0
262	0.0	0.965	0.001	1.0
518	0.698	0.41200000000000003	0.336	1.0
256	1.992	0.632	0.115	1.0
521	0.0	0.591	0.14400000000000002	1.0
254	0.564	0.506	0.221	1.0
253	0.0	0.953	0.002	1.0
526	0.0	0.384	0.379	1.0
194	0.47200000000000003	0.711	0.068	1.0
252	1.618	0.306	0.523	1.0
530	0.0	0.98	0.0	1.0
531	1.0	1.0	0.0	1.0
533	0.0	0.7929999999999999	0.034	1.0
247	0.746	0.8	0.032	1.0
245	0.551	0.489	0.239	1.0
537	1.0	1.0	0.0	1.0
538	0.0	0.958	0.001	1.0
243	1.818	0.429	0.312	1.0
540	1.0	1.0	0.0	1.0
542	0.474	0.512	0.215	1.0
543	1.092	0.895	0.009000000000000001	1.0
241	96.363	0.359	0.42100000000000004	1.0
529	0.0	0.789	0.036000000000000004	1.0
702	0.711	0.5	0.22699999999999998	1.0
