# Supplementary material for: Mapping mutational effects along the evolutionary landscape of HIV envelope
Source: eLife. 2018 Mar 28;7:e34420. doi: 10.7554/eLife.34420 (PMC5910023; doi:10.7554/eLife.34420)
Supplement: Figure 6—source data 1. [file elife-34420-fig6-data1.csv]

site	RMSDcorrected	RMSDbetween	RMSDwithin	BG505	BF520	significant_shift	substituted	pdb	substituted_mindist	substituted_contact	significant_shift_mindist	significant_shift_contact
31	0.03655926749171373	0.39090260794049236	0.35434334044877863	A	A	False	False	5FYL	1.331827998161316	True	7.188926696777344	False
31	0.03655926749171373	0.39090260794049236	0.35434334044877863	A	A	False	False	min_5FYL_5VN3	1.331827998161316	True	7.188926696777344	False
32	0.1341981523571178	0.6023718697831287	0.46817371742601094	E	G	False	True	5FYL	7.689467906951904	False	7.689467906951904	False
32	0.1341981523571178	0.6023718697831287	0.46817371742601094	E	G	False	True	5VN3	5.426938056945801	False	7.435799598693848	False
32	0.1341981523571178	0.6023718697831287	0.46817371742601094	E	G	False	True	min_5FYL_5VN3	5.426938056945801	False	7.435799598693848	False
33	0.08881059778090694	0.5874304557473605	0.4986198579664536	N	N	False	False	5FYL	1.3278565406799316	True	5.944337844848633	False
33	0.08881059778090694	0.5874304557473605	0.4986198579664536	N	N	False	False	5VN3	1.3297802209854126	True	3.896223306655884	False
33	0.08881059778090694	0.5874304557473605	0.4986198579664536	N	N	False	False	min_5FYL_5VN3	1.3278565406799316	True	3.896223306655884	False
34	0.06447095258749697	0.523814037218827	0.45934308463133006	L	L	False	False	5FYL	3.3095810413360596	True	3.3794963359832764	True
34	0.06447095258749697	0.523814037218827	0.45934308463133006	L	L	False	False	5VN3	3.7934823036193848	False	3.416945219039917	True
34	0.06447095258749697	0.523814037218827	0.45934308463133006	L	L	False	False	min_5FYL_5VN3	3.3095810413360596	True	3.3794963359832764	True
35	-0.0029420129602061307	0.3559403114245584	0.35888232438476453	W	W	False	False	5FYL	6.7651472091674805	False	2.8998425006866455	True
35	-0.0029420129602061307	0.3559403114245584	0.35888232438476453	W	W	False	False	5VN3	6.462355136871338	False	2.726201057434082	True
35	-0.0029420129602061307	0.3559403114245584	0.35888232438476453	W	W	False	False	min_5FYL_5VN3	6.462355136871338	False	2.726201057434082	True
36	-0.031187524962001	0.47001260303093445	0.5012001279929355	V	V	False	False	5FYL	4.722445964813232	False	4.395777225494385	False
36	-0.031187524962001	0.47001260303093445	0.5012001279929355	V	V	False	False	5VN3	4.267274856567383	False	4.800747394561768	False
36	-0.031187524962001	0.47001260303093445	0.5012001279929355	V	V	False	False	min_5FYL_5VN3	4.267274856567383	False	4.395777225494385	False
37	0.06988776006478631	0.359232000733344	0.2893442406685577	T	T	False	False	5FYL	6.9988298416137695	False	3.32607102394104	True
37	0.06988776006478631	0.359232000733344	0.2893442406685577	T	T	False	False	5VN3	6.116971492767334	False	3.5588645935058594	False
37	0.06988776006478631	0.359232000733344	0.2893442406685577	T	T	False	False	min_5FYL_5VN3	6.116971492767334	False	3.32607102394104	True
38	0.06323519327720112	0.32677115047656863	0.2635359571993675	V	V	False	False	5FYL	3.8500802516937256	False	5.033185958862305	False
38	0.06323519327720112	0.32677115047656863	0.2635359571993675	V	V	False	False	5VN3	3.649467706680298	False	5.1620259284973145	False
38	0.06323519327720112	0.32677115047656863	0.2635359571993675	V	V	False	False	min_5FYL_5VN3	3.649467706680298	False	5.033185958862305	False
39	0.17869534929073388	0.3951922885130122	0.2164969392222783	Y	Y	False	False	5FYL	3.309744119644165	True	3.1106607913970947	True
39	0.17869534929073388	0.3951922885130122	0.2164969392222783	Y	Y	False	False	5VN3	3.394232988357544	True	4.559815406799316	False
39	0.17869534929073388	0.3951922885130122	0.2164969392222783	Y	Y	False	False	min_5FYL_5VN3	3.309744119644165	True	3.1106607913970947	True
40	-0.017730884674251546	0.28204427390642645	0.299775158580678	Y	Y	False	False	5FYL	4.436683177947998	False	3.5856401920318604	False
40	-0.017730884674251546	0.28204427390642645	0.299775158580678	Y	Y	False	False	5VN3	4.202204704284668	False	3.687817096710205	False
40	-0.017730884674251546	0.28204427390642645	0.299775158580678	Y	Y	False	False	min_5FYL_5VN3	4.202204704284668	False	3.5856401920318604	False
41	0.012365659389814876	0.22578224719904108	0.2134165878092262	G	G	False	False	5FYL	5.017431735992432	False	3.0013904571533203	True
41	0.012365659389814876	0.22578224719904108	0.2134165878092262	G	G	False	False	5VN3	4.860964775085449	False	2.9515419006347656	True
41	0.012365659389814876	0.22578224719904108	0.2134165878092262	G	G	False	False	min_5FYL_5VN3	4.860964775085449	False	2.9515419006347656	True
42	0.021134571754723386	0.320104949871368	0.2989703781166446	V	V	False	False	5FYL	5.048652172088623	False	3.049981117248535	True
42	0.021134571754723386	0.320104949871368	0.2989703781166446	V	V	False	False	5VN3	3.6948251724243164	False	2.674022674560547	True
42	0.021134571754723386	0.320104949871368	0.2989703781166446	V	V	False	False	min_5FYL_5VN3	3.6948251724243164	False	2.674022674560547	True
43	0.07381984947786271	0.22463626435245265	0.15081641487458994	P	P	False	False	5FYL	7.41280460357666	False	3.433689594268799	True
43	0.07381984947786271	0.22463626435245265	0.15081641487458994	P	P	False	False	5VN3	6.159870624542236	False	4.610214710235596	False
43	0.07381984947786271	0.22463626435245265	0.15081641487458994	P	P	False	False	min_5FYL_5VN3	6.159870624542236	False	3.433689594268799	True
44	0.061837584501336196	0.42599366122289395	0.36415607672155775	V	V	False	False	5FYL	5.908221244812012	False	4.757753372192383	False
44	0.061837584501336196	0.42599366122289395	0.36415607672155775	V	V	False	False	5VN3	4.363643169403076	False	5.220244884490967	False
44	0.061837584501336196	0.42599366122289395	0.36415607672155775	V	V	False	False	min_5FYL_5VN3	4.363643169403076	False	4.757753372192383	False
45	-0.021849226328647997	0.2920607568303931	0.3139099831590411	W	W	False	False	5FYL	8.742727279663086	False	6.88527250289917	False
45	-0.021849226328647997	0.2920607568303931	0.3139099831590411	W	W	False	False	5VN3	7.991240978240967	False	7.193910121917725	False
45	-0.021849226328647997	0.2920607568303931	0.3139099831590411	W	W	False	False	min_5FYL_5VN3	7.991240978240967	False	6.88527250289917	False
46	0.06515621402258553	0.6143407549870983	0.5491845409645127	K	K	False	False	5FYL	9.037477493286133	False	8.069451332092285	False
46	0.06515621402258553	0.6143407549870983	0.5491845409645127	K	K	False	False	5VN3	8.294543266296387	False	8.011053085327148	False
46	0.06515621402258553	0.6143407549870983	0.5491845409645127	K	K	False	False	min_5FYL_5VN3	8.294543266296387	False	8.011053085327148	False
47	-0.01501719994104772	0.4916935383546012	0.5067107382956489	D	D	False	False	5FYL	10.726570129394531	False	11.52802848815918	False
47	-0.01501719994104772	0.4916935383546012	0.5067107382956489	D	D	False	False	5VN3	11.329415321350098	False	11.411687850952148	False
47	-0.01501719994104772	0.4916935383546012	0.5067107382956489	D	D	False	False	min_5FYL_5VN3	10.726570129394531	False	11.411687850952148	False
48	0.04366675355486688	0.41360643294516547	0.3699396793902986	A	A	False	False	5FYL	11.33000373840332	False	12.175453186035156	False
48	0.04366675355486688	0.41360643294516547	0.3699396793902986	A	A	False	False	5VN3	13.08145809173584	False	12.575191497802734	False
48	0.04366675355486688	0.41360643294516547	0.3699396793902986	A	A	False	False	min_5FYL_5VN3	11.33000373840332	False	12.175453186035156	False
49	-0.02259296814694922	0.5540015598224531	0.5765945279694024	E	E	False	False	5FYL	12.059442520141602	False	11.055992126464844	False
49	-0.02259296814694922	0.5540015598224531	0.5765945279694024	E	E	False	False	5VN3	15.513855934143066	False	15.089751243591309	False
49	-0.02259296814694922	0.5540015598224531	0.5765945279694024	E	E	False	False	min_5FYL_5VN3	12.059442520141602	False	11.055992126464844	False
50	-0.051875210618980705	0.38972498143389905	0.44160019205287976	T	T	False	False	5FYL	12.110247611999512	False	7.805961608886719	False
50	-0.051875210618980705	0.38972498143389905	0.44160019205287976	T	T	False	False	5VN3	14.903822898864746	False	14.218498229980469	False
50	-0.051875210618980705	0.38972498143389905	0.44160019205287976	T	T	False	False	min_5FYL_5VN3	12.110247611999512	False	7.805961608886719	False
51	0.03227863670649811	0.5081276180173488	0.47584898131085074	T	T	False	False	5FYL	14.352472305297852	False	8.608410835266113	False
51	0.03227863670649811	0.5081276180173488	0.47584898131085074	T	T	False	False	5VN3	16.810707092285156	False	11.605315208435059	False
51	0.03227863670649811	0.5081276180173488	0.47584898131085074	T	T	False	False	min_5FYL_5VN3	14.352472305297852	False	8.608410835266113	False
52	0.012970333458310612	0.39353086706773177	0.38056053360942116	L	L	False	False	5FYL	13.533848762512207	False	9.146781921386719	False
52	0.012970333458310612	0.39353086706773177	0.38056053360942116	L	L	False	False	5VN3	15.415824890136719	False	8.487272262573242	False
52	0.012970333458310612	0.39353086706773177	0.38056053360942116	L	L	False	False	min_5FYL_5VN3	13.533848762512207	False	8.487272262573242	False
53	-0.0003951402296433759	0.5616206708572216	0.5620158110868649	F	F	False	False	5FYL	11.786389350891113	False	3.935378313064575	False
53	-0.0003951402296433759	0.5616206708572216	0.5620158110868649	F	F	False	False	5VN3	14.140997886657715	False	3.9486865997314453	False
53	-0.0003951402296433759	0.5616206708572216	0.5620158110868649	F	F	False	False	min_5FYL_5VN3	11.786389350891113	False	3.935378313064575	False
54	0.019527192482453493	0.299781742157231	0.28025454967477753	C	C	False	False	5FYL	10.358561515808105	False	3.3822996616363525	True
54	0.019527192482453493	0.299781742157231	0.28025454967477753	C	C	False	False	5VN3	9.947249412536621	False	3.3860177993774414	True
54	0.019527192482453493	0.299781742157231	0.28025454967477753	C	C	False	False	min_5FYL_5VN3	9.947249412536621	False	3.3822996616363525	True
55	0.19106538235916443	0.644358746049188	0.45329336369002354	A	A	False	False	5FYL	11.094969749450684	False	3.2428834438323975	True
55	0.19106538235916443	0.644358746049188	0.45329336369002354	A	A	False	False	5VN3	12.269767761230469	False	3.2764365673065186	True
55	0.19106538235916443	0.644358746049188	0.45329336369002354	A	A	False	False	min_5FYL_5VN3	11.094969749450684	False	3.2428834438323975	True
56	0.13730921864073853	0.5874805109204932	0.4501712922797547	S	S	False	False	5FYL	8.29473876953125	False	2.9805989265441895	True
56	0.13730921864073853	0.5874805109204932	0.4501712922797547	S	S	False	False	5VN3	8.61484432220459	False	3.1799468994140625	True
56	0.13730921864073853	0.5874805109204932	0.4501712922797547	S	S	False	False	min_5FYL_5VN3	8.29473876953125	False	2.9805989265441895	True
57	0.014076166500810228	0.43349895262997307	0.41942278612916284	D	D	False	False	5FYL	5.805822849273682	False	5.524132251739502	False
57	0.014076166500810228	0.43349895262997307	0.41942278612916284	D	D	False	False	5VN3	8.591110229492188	False	5.216400623321533	False
57	0.014076166500810228	0.43349895262997307	0.41942278612916284	D	D	False	False	min_5FYL_5VN3	5.805822849273682	False	5.216400623321533	False
58	0.033181982928267906	0.5138656605266623	0.48068367759839437	A	A	False	False	5FYL	3.020480155944824	True	7.215712070465088	False
58	0.033181982928267906	0.5138656605266623	0.48068367759839437	A	A	False	False	5VN3	6.36494779586792	False	6.170871257781982	False
58	0.033181982928267906	0.5138656605266623	0.48068367759839437	A	A	False	False	min_5FYL_5VN3	3.020480155944824	True	6.170871257781982	False
59	0.07287373291355737	0.3654363789591072	0.2925626460455498	K	K	False	False	5FYL	2.8526105880737305	True	5.747609615325928	False
59	0.07287373291355737	0.3654363789591072	0.2925626460455498	K	K	False	False	5VN3	3.6837120056152344	False	6.969000339508057	False
59	0.07287373291355737	0.3654363789591072	0.2925626460455498	K	K	False	False	min_5FYL_5VN3	2.8526105880737305	True	5.747609615325928	False
60	0.13413062889718885	0.48768464258841787	0.353554013691229	A	A	False	False	5FYL	2.847135543823242	True	4.4761061668396	False
60	0.13413062889718885	0.48768464258841787	0.353554013691229	A	A	False	False	5VN3	4.038574695587158	False	7.533071041107178	False
60	0.13413062889718885	0.48768464258841787	0.353554013691229	A	A	False	False	min_5FYL_5VN3	2.847135543823242	True	4.4761061668396	False
61	0.11539103571871262	0.5634404267019092	0.44804939098319657	Y	Y	False	False	5FYL	1.3308072090148926	True	3.135714292526245	True
61	0.11539103571871262	0.5634404267019092	0.44804939098319657	Y	Y	False	False	5VN3	1.3254815340042114	True	6.12581205368042	False
61	0.11539103571871262	0.5634404267019092	0.44804939098319657	Y	Y	False	False	min_5FYL_5VN3	1.3254815340042114	True	3.135714292526245	True
62	0.057642489428981314	0.5353394701027354	0.4776969806737541	E	D	False	True	5FYL	1.3305597305297852	True	3.030719518661499	True
62	0.057642489428981314	0.5353394701027354	0.4776969806737541	E	D	False	True	5VN3	1.3260657787322998	True	3.124814510345459	True
62	0.057642489428981314	0.5353394701027354	0.4776969806737541	E	D	False	True	min_5FYL_5VN3	1.3260657787322998	True	3.030719518661499	True
63	-0.009290403270264203	0.47982300015990564	0.48911340343016985	T	A	False	True	5FYL	1.3305597305297852	True	1.3374793529510498	True
63	-0.009290403270264203	0.47982300015990564	0.48911340343016985	T	A	False	True	5VN3	1.3260657787322998	True	1.3305436372756958	True
63	-0.009290403270264203	0.47982300015990564	0.48911340343016985	T	A	False	True	min_5FYL_5VN3	1.3260657787322998	True	1.3305436372756958	True
64	0.2718109703575499	0.7167760234954095	0.44496505313785956	E	E	True	False	5FYL	1.3262275457382202	True	8.12326717376709	False
64	0.2718109703575499	0.7167760234954095	0.44496505313785956	E	E	True	False	5VN3	1.3305436372756958	True	5.254230976104736	False
64	0.2718109703575499	0.7167760234954095	0.44496505313785956	E	E	True	False	min_5FYL_5VN3	1.3262275457382202	True	5.254230976104736	False
65	0.10756717723539294	0.5530877151048869	0.4455205378694939	K	V	False	True	5FYL	3.4495134353637695	True	1.3262275457382202	True
65	0.10756717723539294	0.5530877151048869	0.4455205378694939	K	V	False	True	5VN3	2.873413562774658	True	1.332079529762268	True
65	0.10756717723539294	0.5530877151048869	0.4455205378694939	K	V	False	True	min_5FYL_5VN3	2.873413562774658	True	1.3262275457382202	True
66	0.027675468009384363	0.5321509589588143	0.5044754909494299	H	H	False	False	5FYL	1.336496114730835	True	2.7981553077697754	True
66	0.027675468009384363	0.5321509589588143	0.5044754909494299	H	H	False	False	5VN3	1.3337976932525635	True	3.4819061756134033	True
66	0.027675468009384363	0.5321509589588143	0.5044754909494299	H	H	False	False	min_5FYL_5VN3	1.3337976932525635	True	2.7981553077697754	True
67	0.14812734702356967	0.6091412730685334	0.4610139260449637	N	N	False	False	5FYL	1.325384259223938	True	2.5942323207855225	True
67	0.14812734702356967	0.6091412730685334	0.4610139260449637	N	N	False	False	5VN3	1.329239845275879	True	3.396286725997925	True
67	0.14812734702356967	0.6091412730685334	0.4610139260449637	N	N	False	False	min_5FYL_5VN3	1.325384259223938	True	2.5942323207855225	True
68	-0.016718576694824072	0.44873399388019647	0.46545257057502054	V	I	False	True	5FYL	4.021942138671875	False	1.331348180770874	True
68	-0.016718576694824072	0.44873399388019647	0.46545257057502054	V	I	False	True	5VN3	2.873413562774658	True	1.334133505821228	True
68	-0.016718576694824072	0.44873399388019647	0.46545257057502054	V	I	False	True	min_5FYL_5VN3	2.873413562774658	True	1.331348180770874	True
69	0.2898961017107221	0.709038557611104	0.4191424559003819	W	W	True	False	5FYL	1.331348180770874	True	7.85711669921875	False
69	0.2898961017107221	0.709038557611104	0.4191424559003819	W	W	True	False	5VN3	1.334133505821228	True	5.254230976104736	False
69	0.2898961017107221	0.709038557611104	0.4191424559003819	W	W	True	False	min_5FYL_5VN3	1.331348180770874	True	5.254230976104736	False
70	0.0819614852855346	0.6171382895965636	0.535176804311029	A	A	False	False	5FYL	3.5850374698638916	False	1.3299235105514526	True
70	0.0819614852855346	0.6171382895965636	0.535176804311029	A	A	False	False	5VN3	3.3707265853881836	True	1.3338146209716797	True
70	0.0819614852855346	0.6171382895965636	0.535176804311029	A	A	False	False	min_5FYL_5VN3	3.3707265853881836	True	1.3299235105514526	True
71	0.11443581467862013	0.583987570903847	0.4695517562252269	T	T	False	False	5FYL	3.467681884765625	True	2.915696859359741	True
71	0.11443581467862013	0.583987570903847	0.4695517562252269	T	T	False	False	5VN3	3.405426502227783	True	3.1890923976898193	True
71	0.11443581467862013	0.583987570903847	0.4695517562252269	T	T	False	False	min_5FYL_5VN3	3.405426502227783	True	2.915696859359741	True
72	0.032940000593652874	0.5820654035861476	0.5491254029924947	H	H	False	False	5FYL	3.6340229511260986	False	4.375503063201904	False
72	0.032940000593652874	0.5820654035861476	0.5491254029924947	H	H	False	False	5VN3	3.234347343444824	True	3.3239951133728027	True
72	0.032940000593652874	0.5820654035861476	0.5491254029924947	H	H	False	False	min_5FYL_5VN3	3.234347343444824	True	3.3239951133728027	True
73	0.12228041844102544	0.5794647801167081	0.45718436167568266	A	A	False	False	5FYL	7.62449836730957	False	3.586162567138672	False
73	0.12228041844102544	0.5794647801167081	0.45718436167568266	A	A	False	False	5VN3	5.309935092926025	False	3.040383815765381	True
73	0.12228041844102544	0.5794647801167081	0.45718436167568266	A	A	False	False	min_5FYL_5VN3	5.309935092926025	False	3.040383815765381	True
74	0.07968610471630494	0.3304531450125609	0.25076704029625596	C	C	False	False	5FYL	8.873291969299316	False	1.3306130170822144	True
74	0.07968610471630494	0.3304531450125609	0.25076704029625596	C	C	False	False	5VN3	7.6193623542785645	False	1.3268611431121826	True
74	0.07968610471630494	0.3304531450125609	0.25076704029625596	C	C	False	False	min_5FYL_5VN3	7.6193623542785645	False	1.3268611431121826	True
75	0.23387117343549335	0.6657738519993701	0.43190267856387676	V	V	True	False	5FYL	11.481405258178711	False	9.758129119873047	False
75	0.23387117343549335	0.6657738519993701	0.43190267856387676	V	V	True	False	5VN3	10.180541038513184	False	7.818461894989014	False
75	0.23387117343549335	0.6657738519993701	0.43190267856387676	V	V	True	False	min_5FYL_5VN3	10.180541038513184	False	7.818461894989014	False
76	0.07279213668673246	0.5753568820484172	0.5025647453616847	P	P	False	False	5FYL	10.317048072814941	False	1.3485134840011597	True
76	0.07279213668673246	0.5753568820484172	0.5025647453616847	P	P	False	False	5VN3	11.964923858642578	False	1.3327993154525757	True
76	0.07279213668673246	0.5753568820484172	0.5025647453616847	P	P	False	False	min_5FYL_5VN3	10.317048072814941	False	1.3327993154525757	True
77	0.02504060328825003	0.4403448216292318	0.41530421834098175	T	T	False	False	5FYL	10.175172805786133	False	4.223891258239746	False
77	0.02504060328825003	0.4403448216292318	0.41530421834098175	T	T	False	False	5VN3	13.915997505187988	False	3.7393105030059814	False
77	0.02504060328825003	0.4403448216292318	0.41530421834098175	T	T	False	False	min_5FYL_5VN3	10.175172805786133	False	3.7393105030059814	False
78	-0.020410175927774055	0.512139919778227	0.5325500957060011	D	D	False	False	5FYL	10.07380485534668	False	7.537725448608398	False
78	-0.020410175927774055	0.512139919778227	0.5325500957060011	D	D	False	False	5VN3	14.074129104614258	False	6.546073913574219	False
78	-0.020410175927774055	0.512139919778227	0.5325500957060011	D	D	False	False	min_5FYL_5VN3	10.07380485534668	False	6.546073913574219	False
79	0.02985656365136613	0.455325722789975	0.4254691591386089	P	P	False	False	5FYL	12.179374694824219	False	10.302879333496094	False
79	0.02985656365136613	0.455325722789975	0.4254691591386089	P	P	False	False	5VN3	16.317665100097656	False	9.003905296325684	False
79	0.02985656365136613	0.455325722789975	0.4254691591386089	P	P	False	False	min_5FYL_5VN3	12.179374694824219	False	9.003905296325684	False
80	-0.008460995541322347	0.4941687784024899	0.5026297739438123	N	N	False	False	5FYL	10.720973014831543	False	12.855652809143066	False
80	-0.008460995541322347	0.4941687784024899	0.5026297739438123	N	N	False	False	5VN3	13.089603424072266	False	11.946279525756836	False
80	-0.008460995541322347	0.4941687784024899	0.5026297739438123	N	N	False	False	min_5FYL_5VN3	10.720973014831543	False	11.946279525756836	False
81	-0.018800244109897335	0.48546991915375626	0.5042701632636536	P	P	False	False	5FYL	10.25448989868164	False	11.849305152893066	False
81	-0.018800244109897335	0.48546991915375626	0.5042701632636536	P	P	False	False	5VN3	10.320425987243652	False	12.740640640258789	False
81	-0.018800244109897335	0.48546991915375626	0.5042701632636536	P	P	False	False	min_5FYL_5VN3	10.25448989868164	False	11.849305152893066	False
82	0.02516812181831196	0.4542846114249552	0.4291164896066432	Q	Q	False	False	5FYL	7.10028600692749	False	8.670374870300293	False
82	0.02516812181831196	0.4542846114249552	0.4291164896066432	Q	Q	False	False	5VN3	7.044360160827637	False	11.79693603515625	False
82	0.02516812181831196	0.4542846114249552	0.4291164896066432	Q	Q	False	False	min_5FYL_5VN3	7.044360160827637	False	8.670374870300293	False
83	-0.03716461479399308	0.3803777586799745	0.41754237347396755	E	E	False	False	5FYL	3.3076765537261963	True	7.551634311676025	False
83	-0.03716461479399308	0.3803777586799745	0.41754237347396755	E	E	False	False	5VN3	3.399843454360962	True	11.401008605957031	False
83	-0.03716461479399308	0.3803777586799745	0.41754237347396755	E	E	False	False	min_5FYL_5VN3	3.3076765537261963	True	7.551634311676025	False
84	-0.01700772426609365	0.45675884276647316	0.4737665670325668	I	I	False	False	5FYL	1.3275076150894165	True	3.9424889087677	False
84	-0.01700772426609365	0.45675884276647316	0.4737665670325668	I	I	False	False	5VN3	1.3194375038146973	True	6.6435322761535645	False
84	-0.01700772426609365	0.45675884276647316	0.4737665670325668	I	I	False	False	min_5FYL_5VN3	1.3194375038146973	True	3.9424889087677	False
85	0.11595435633127438	0.6159324028306585	0.49997804649938415	H	N	False	True	5FYL	3.960045337677002	False	5.48427677154541	False
85	0.11595435633127438	0.6159324028306585	0.49997804649938415	H	N	False	True	5VN3	4.21984338760376	False	7.455901145935059	False
85	0.11595435633127438	0.6159324028306585	0.49997804649938415	H	N	False	True	min_5FYL_5VN3	3.960045337677002	False	5.48427677154541	False
86	-0.0344750111430972	0.4638305340116647	0.4983055451547619	L	L	False	False	5FYL	1.3254246711730957	True	5.630423069000244	False
86	-0.0344750111430972	0.4638305340116647	0.4983055451547619	L	L	False	False	5VN3	1.3253999948501587	True	5.667453765869141	False
86	-0.0344750111430972	0.4638305340116647	0.4983055451547619	L	L	False	False	min_5FYL_5VN3	1.3253999948501587	True	5.630423069000244	False
87	0.056576719995542035	0.5466668377739418	0.4900901177783997	E	E	False	False	5FYL	3.096498489379883	True	5.857143402099609	False
87	0.056576719995542035	0.5466668377739418	0.4900901177783997	E	E	False	False	5VN3	4.108588218688965	False	6.195323467254639	False
87	0.056576719995542035	0.5466668377739418	0.4900901177783997	E	E	False	False	min_5FYL_5VN3	3.096498489379883	True	5.857143402099609	False
88	0.014221142210662618	0.566915666535491	0.5526945243248284	N	N	False	False	5FYL	5.210577011108398	False	7.581986904144287	False
88	0.014221142210662618	0.566915666535491	0.5526945243248284	N	N	False	False	5VN3	5.1286468505859375	False	7.774518966674805	False
88	0.014221142210662618	0.566915666535491	0.5526945243248284	N	N	False	False	min_5FYL_5VN3	5.1286468505859375	False	7.581986904144287	False
89	0.10238484424683059	0.5861381480381627	0.4837533037913321	V	V	False	False	5FYL	2.8940975666046143	True	6.7490644454956055	False
89	0.10238484424683059	0.5861381480381627	0.4837533037913321	V	V	False	False	5VN3	2.965562343597412	True	6.43340539932251	False
89	0.10238484424683059	0.5861381480381627	0.4837533037913321	V	V	False	False	min_5FYL_5VN3	2.8940975666046143	True	6.43340539932251	False
90	0.12433712518483214	0.6210550530530019	0.49671792786816976	T	T	False	False	5FYL	3.438014507293701	True	10.380086898803711	False
90	0.12433712518483214	0.6210550530530019	0.49671792786816976	T	T	False	False	5VN3	3.7587804794311523	False	10.65123462677002	False
90	0.12433712518483214	0.6210550530530019	0.49671792786816976	T	T	False	False	min_5FYL_5VN3	3.438014507293701	True	10.380086898803711	False
91	-0.007829924463121252	0.5196087338227762	0.5274386582858974	E	E	False	False	5FYL	3.5369882583618164	False	11.728790283203125	False
91	-0.007829924463121252	0.5196087338227762	0.5274386582858974	E	E	False	False	5VN3	3.376462459564209	True	12.328535079956055	False
91	-0.007829924463121252	0.5196087338227762	0.5274386582858974	E	E	False	False	min_5FYL_5VN3	3.376462459564209	True	11.728790283203125	False
92	0.04646901577339002	0.553064946275833	0.506595930502443	E	E	False	False	5FYL	3.54707407951355	False	15.51840591430664	False
92	0.04646901577339002	0.553064946275833	0.506595930502443	E	E	False	False	5VN3	3.323185443878174	True	14.737921714782715	False
92	0.04646901577339002	0.553064946275833	0.506595930502443	E	E	False	False	min_5FYL_5VN3	3.323185443878174	True	14.737921714782715	False
93	-0.00455228995830359	0.37835735025238665	0.38290964021069024	F	F	False	False	5FYL	4.757688045501709	False	15.492396354675293	False
93	-0.00455228995830359	0.37835735025238665	0.38290964021069024	F	F	False	False	5VN3	4.4587721824646	False	15.28923225402832	False
93	-0.00455228995830359	0.37835735025238665	0.38290964021069024	F	F	False	False	min_5FYL_5VN3	4.4587721824646	False	15.28923225402832	False
94	-0.008478070410819605	0.5167316449126945	0.5252097153235141	N	N	False	False	5FYL	7.530438423156738	False	18.276912689208984	False
94	-0.008478070410819605	0.5167316449126945	0.5252097153235141	N	N	False	False	5VN3	6.862580299377441	False	18.968215942382812	False
94	-0.008478070410819605	0.5167316449126945	0.5252097153235141	N	N	False	False	min_5FYL_5VN3	6.862580299377441	False	18.276912689208984	False
95	0.055923074642217296	0.48716447988674516	0.43124140524452786	M	M	False	False	5FYL	4.987882614135742	False	11.80517292022705	False
95	0.055923074642217296	0.48716447988674516	0.43124140524452786	M	M	False	False	5VN3	5.398289680480957	False	12.578252792358398	False
95	0.055923074642217296	0.48716447988674516	0.43124140524452786	M	M	False	False	min_5FYL_5VN3	4.987882614135742	False	11.80517292022705	False
96	0.05494495959008755	0.4707273393428879	0.41578237975280036	W	W	False	False	5FYL	3.8022103309631348	False	12.8026762008667	False
96	0.05494495959008755	0.4707273393428879	0.41578237975280036	W	W	False	False	5VN3	5.2026190757751465	False	13.985292434692383	False
96	0.05494495959008755	0.4707273393428879	0.41578237975280036	W	W	False	False	min_5FYL_5VN3	3.8022103309631348	False	12.8026762008667	False
97	0.02923409526196452	0.5785766926551437	0.5493425973931791	K	K	False	False	5FYL	10.535185813903809	False	19.64375114440918	False
97	0.02923409526196452	0.5785766926551437	0.5493425973931791	K	K	False	False	5VN3	10.918095588684082	False	20.50830078125	False
97	0.02923409526196452	0.5785766926551437	0.5493425973931791	K	K	False	False	min_5FYL_5VN3	10.535185813903809	False	19.64375114440918	False
98	0.018480009211658266	0.45746704537678684	0.4389870361651286	N	N	False	False	5FYL	10.900277137756348	False	18.11574935913086	False
98	0.018480009211658266	0.45746704537678684	0.4389870361651286	N	N	False	False	5VN3	11.114727020263672	False	17.606918334960938	False
98	0.018480009211658266	0.45746704537678684	0.4389870361651286	N	N	False	False	min_5FYL_5VN3	10.900277137756348	False	17.606918334960938	False
99	-0.007543178263309525	0.5385554050093727	0.5460985832726822	N	N	False	False	5FYL	13.411370277404785	False	15.757580757141113	False
99	-0.007543178263309525	0.5385554050093727	0.5460985832726822	N	N	False	False	5VN3	13.915231704711914	False	15.143033027648926	False
99	-0.007543178263309525	0.5385554050093727	0.5460985832726822	N	N	False	False	min_5FYL_5VN3	13.411370277404785	False	15.143033027648926	False
100	0.02032012307698322	0.30642354225990853	0.2861034191829253	M	M	False	False	5FYL	12.884769439697266	False	13.435335159301758	False
100	0.02032012307698322	0.30642354225990853	0.2861034191829253	M	M	False	False	5VN3	13.400656700134277	False	12.282968521118164	False
100	0.02032012307698322	0.30642354225990853	0.2861034191829253	M	M	False	False	min_5FYL_5VN3	12.884769439697266	False	12.282968521118164	False
101	0.16852544781395	0.5860928043624389	0.4175673565484889	V	V	False	False	5FYL	9.039044380187988	False	13.402850151062012	False
101	0.16852544781395	0.5860928043624389	0.4175673565484889	V	V	False	False	5VN3	9.077109336853027	False	12.746713638305664	False
101	0.16852544781395	0.5860928043624389	0.4175673565484889	V	V	False	False	min_5FYL_5VN3	9.039044380187988	False	12.746713638305664	False
102	0.06703200060475467	0.6176929699935786	0.5506609693888239	E	E	False	False	5FYL	12.190333366394043	False	13.229913711547852	False
102	0.06703200060475467	0.6176929699935786	0.5506609693888239	E	E	False	False	5VN3	12.138371467590332	False	12.529489517211914	False
102	0.06703200060475467	0.6176929699935786	0.5506609693888239	E	E	False	False	min_5FYL_5VN3	12.138371467590332	False	12.529489517211914	False
103	-0.008236062418645163	0.5277238893638889	0.5359599517825341	Q	Q	False	False	5FYL	14.755632400512695	False	11.775108337402344	False
103	-0.008236062418645163	0.5277238893638889	0.5359599517825341	Q	Q	False	False	5VN3	15.168768882751465	False	8.759261131286621	False
103	-0.008236062418645163	0.5277238893638889	0.5359599517825341	Q	Q	False	False	min_5FYL_5VN3	14.755632400512695	False	8.759261131286621	False
104	0.17928758396603184	0.6253328306926424	0.4460452467266106	M	M	False	False	5FYL	12.484930038452148	False	8.202372550964355	False
104	0.17928758396603184	0.6253328306926424	0.4460452467266106	M	M	False	False	5VN3	12.505460739135742	False	7.768712997436523	False
104	0.17928758396603184	0.6253328306926424	0.4460452467266106	M	M	False	False	min_5FYL_5VN3	12.484930038452148	False	7.768712997436523	False
105	0.05768649061558584	0.5895166543015148	0.531830163685929	H	H	False	False	5FYL	12.531412124633789	False	8.776264190673828	False
105	0.05768649061558584	0.5895166543015148	0.531830163685929	H	H	False	False	5VN3	9.61283016204834	False	9.06988525390625	False
105	0.05768649061558584	0.5895166543015148	0.531830163685929	H	H	False	False	min_5FYL_5VN3	9.61283016204834	False	8.776264190673828	False
106	0.04071216444020215	0.4794671164251398	0.43875495198493764	T	T	False	False	5FYL	10.808778762817383	False	7.591871738433838	False
106	0.04071216444020215	0.4794671164251398	0.43875495198493764	T	T	False	False	5VN3	12.330801963806152	False	7.669291019439697	False
106	0.04071216444020215	0.4794671164251398	0.43875495198493764	T	T	False	False	min_5FYL_5VN3	10.808778762817383	False	7.591871738433838	False
107	0.01760954547448823	0.31499998043227173	0.2973904349577835	D	D	False	False	5FYL	9.085893630981445	False	6.760862827301025	False
107	0.01760954547448823	0.31499998043227173	0.2973904349577835	D	D	False	False	5VN3	9.866666793823242	False	3.9646737575531006	False
107	0.01760954547448823	0.31499998043227173	0.2973904349577835	D	D	False	False	min_5FYL_5VN3	9.085893630981445	False	3.9646737575531006	False
108	0.08997496462327004	0.46597828667303876	0.3760033220497687	I	I	False	False	5FYL	7.652446269989014	False	5.01184606552124	False
108	0.08997496462327004	0.46597828667303876	0.3760033220497687	I	I	False	False	5VN3	6.90561580657959	False	5.290128231048584	False
108	0.08997496462327004	0.46597828667303876	0.3760033220497687	I	I	False	False	min_5FYL_5VN3	6.90561580657959	False	5.01184606552124	False
109	0.016416351988329414	0.49672270846269717	0.48030635647436776	I	I	False	False	5FYL	7.068607807159424	False	2.9881279468536377	True
109	0.016416351988329414	0.49672270846269717	0.48030635647436776	I	I	False	False	5VN3	7.272110939025879	False	3.3487560749053955	True
109	0.016416351988329414	0.49672270846269717	0.48030635647436776	I	I	False	False	min_5FYL_5VN3	7.068607807159424	False	2.9881279468536377	True
110	0.02790227005973761	0.4648297618701876	0.43692749181045	S	S	False	False	5FYL	4.935860633850098	False	2.723881959915161	True
110	0.02790227005973761	0.4648297618701876	0.43692749181045	S	S	False	False	5VN3	6.10026216506958	False	4.1494011878967285	False
110	0.02790227005973761	0.4648297618701876	0.43692749181045	S	S	False	False	min_5FYL_5VN3	4.935860633850098	False	2.723881959915161	True
111	0.14480722613313524	0.5545697296325693	0.4097625034994341	L	L	False	False	5FYL	3.45157527923584	True	3.3667185306549072	True
111	0.14480722613313524	0.5545697296325693	0.4097625034994341	L	L	False	False	5VN3	3.0669727325439453	True	3.1790719032287598	True
111	0.14480722613313524	0.5545697296325693	0.4097625034994341	L	L	False	False	min_5FYL_5VN3	3.0669727325439453	True	3.1790719032287598	True
112	0.18265141555931158	0.6276091033590434	0.4449576877997318	W	W	False	False	5FYL	2.3338935375213623	True	1.3306982517242432	True
112	0.18265141555931158	0.6276091033590434	0.4449576877997318	W	W	False	False	5VN3	3.353860855102539	True	1.3247685432434082	True
112	0.18265141555931158	0.6276091033590434	0.4449576877997318	W	W	False	False	min_5FYL_5VN3	2.3338935375213623	True	1.3247685432434082	True
113	0.23563540422655882	0.662033985592041	0.42639858136548214	D	D	True	False	5FYL	3.182049036026001	True	6.433664321899414	False
113	0.23563540422655882	0.662033985592041	0.42639858136548214	D	D	True	False	5VN3	3.6515841484069824	False	6.136315822601318	False
113	0.23563540422655882	0.662033985592041	0.42639858136548214	D	D	True	False	min_5FYL_5VN3	3.182049036026001	True	6.136315822601318	False
114	-0.022162586769366888	0.46341982458583586	0.48558241135520275	Q	Q	False	False	5FYL	1.3286538124084473	True	1.3306260108947754	True
114	-0.022162586769366888	0.46341982458583586	0.48558241135520275	Q	Q	False	False	5VN3	1.3271392583847046	True	1.3270379304885864	True
114	-0.022162586769366888	0.46341982458583586	0.48558241135520275	Q	Q	False	False	min_5FYL_5VN3	1.3271392583847046	True	1.3270379304885864	True
115	4.194467164508886e-05	0.55119417093409	0.5511522262624449	S	G	False	True	5FYL	6.702274322509766	False	3.182049036026001	True
115	4.194467164508886e-05	0.55119417093409	0.5511522262624449	S	G	False	True	5VN3	3.5244996547698975	False	3.6515841484069824	False
115	4.194467164508886e-05	0.55119417093409	0.5511522262624449	S	G	False	True	min_5FYL_5VN3	3.5244996547698975	False	3.182049036026001	True
116	-0.04928878601238196	0.43103278360432196	0.4803215696167039	L	L	False	False	5FYL	1.3299105167388916	True	3.401454448699951	True
116	-0.04928878601238196	0.43103278360432196	0.4803215696167039	L	L	False	False	5VN3	1.319412112236023	True	3.2747364044189453	True
116	-0.04928878601238196	0.43103278360432196	0.4803215696167039	L	L	False	False	min_5FYL_5VN3	1.319412112236023	True	3.2747364044189453	True
117	0.05917144726105855	0.4841442473832648	0.42497280012220623	K	K	False	False	5FYL	3.369180917739868	True	1.3490145206451416	True
117	0.05917144726105855	0.4841442473832648	0.42497280012220623	K	K	False	False	5VN3	3.640864133834839	False	1.3222798109054565	True
117	0.05917144726105855	0.4841442473832648	0.42497280012220623	K	K	False	False	min_5FYL_5VN3	3.369180917739868	True	1.3222798109054565	True
118	0.2758871049584563	0.6195032405669584	0.34361613560850207	P	P	True	False	5FYL	3.218472480773926	True	6.433664321899414	False
118	0.2758871049584563	0.6195032405669584	0.34361613560850207	P	P	True	False	5VN3	3.9415924549102783	False	3.9415924549102783	False
118	0.2758871049584563	0.6195032405669584	0.34361613560850207	P	P	True	False	min_5FYL_5VN3	3.218472480773926	True	3.9415924549102783	False
119	0.17168220603904588	0.4997911131368399	0.328108907097794	C	C	False	False	5FYL	3.4682419300079346	True	1.330659031867981	True
119	0.17168220603904588	0.4997911131368399	0.328108907097794	C	C	False	False	5VN3	2.9421181678771973	True	1.3300800323486328	True
119	0.17168220603904588	0.4997911131368399	0.328108907097794	C	C	False	False	min_5FYL_5VN3	2.9421181678771973	True	1.3300800323486328	True
120	0.09722217680303313	0.4709965626378282	0.37377438583479505	V	V	False	False	5FYL	5.655818462371826	False	3.6070168018341064	False
120	0.09722217680303313	0.4709965626378282	0.37377438583479505	V	V	False	False	5VN3	3.323852300643921	True	3.323852300643921	True
120	0.09722217680303313	0.4709965626378282	0.37377438583479505	V	V	False	False	min_5FYL_5VN3	3.323852300643921	True	3.323852300643921	True
121	0.17198145213851013	0.5500199599808048	0.37803850784229465	K	K	False	False	5FYL	5.878193378448486	False	4.550350189208984	False
121	0.17198145213851013	0.5500199599808048	0.37803850784229465	K	K	False	False	5VN3	5.487570285797119	False	3.6632516384124756	False
121	0.17198145213851013	0.5500199599808048	0.37803850784229465	K	K	False	False	min_5FYL_5VN3	5.487570285797119	False	3.6632516384124756	False
122	0.08937965919809215	0.3363199996467103	0.24694034044861812	L	L	False	False	5FYL	6.053398609161377	False	6.155537128448486	False
122	0.08937965919809215	0.3363199996467103	0.24694034044861812	L	L	False	False	5VN3	4.9536943435668945	False	6.21185302734375	False
122	0.08937965919809215	0.3363199996467103	0.24694034044861812	L	L	False	False	min_5FYL_5VN3	4.9536943435668945	False	6.155537128448486	False
123	0.08084353579971104	0.5449338824539337	0.46409034665422266	T	T	False	False	5FYL	5.7601776123046875	False	5.7601776123046875	False
123	0.08084353579971104	0.5449338824539337	0.46409034665422266	T	T	False	False	5VN3	3.922576665878296	False	8.977420806884766	False
123	0.08084353579971104	0.5449338824539337	0.46409034665422266	T	T	False	False	min_5FYL_5VN3	3.922576665878296	False	5.7601776123046875	False
124	0.015499190713967104	0.5615199709584718	0.5460207802445047	P	P	False	False	5FYL	3.674746513366699	False	4.518535137176514	False
124	0.015499190713967104	0.5615199709584718	0.5460207802445047	P	P	False	False	5VN3	3.8269357681274414	False	12.093921661376953	False
124	0.015499190713967104	0.5615199709584718	0.5460207802445047	P	P	False	False	min_5FYL_5VN3	3.674746513366699	False	4.518535137176514	False
125	0.03213341663658109	0.34875571461771665	0.31662229798113556	L	L	False	False	5FYL	3.691063404083252	False	6.3854660987854	False
125	0.03213341663658109	0.34875571461771665	0.31662229798113556	L	L	False	False	5VN3	7.122511386871338	False	14.857552528381348	False
125	0.03213341663658109	0.34875571461771665	0.31662229798113556	L	L	False	False	min_5FYL_5VN3	3.691063404083252	False	6.3854660987854	False
126	0.05096294473048257	0.2091335041285355	0.15817055939805294	C	C	False	False	5FYL	3.5410027503967285	False	3.5410027503967285	False
126	0.05096294473048257	0.2091335041285355	0.15817055939805294	C	C	False	False	5VN3	8.761199951171875	False	17.538131713867188	False
126	0.05096294473048257	0.2091335041285355	0.15817055939805294	C	C	False	False	min_5FYL_5VN3	3.5410027503967285	False	3.5410027503967285	False
127	0.05981589892846245	0.4759186732421827	0.4161027743137202	V	V	False	False	5FYL	3.932371139526367	False	3.932371139526367	False
127	0.05981589892846245	0.4759186732421827	0.4161027743137202	V	V	False	False	5VN3	5.796144962310791	False	20.73919677734375	False
127	0.05981589892846245	0.4759186732421827	0.4161027743137202	V	V	False	False	min_5FYL_5VN3	3.932371139526367	False	3.932371139526367	False
128	0.10780506397776124	0.4332045475946908	0.32539948361692955	T	T	False	False	5FYL	3.176293134689331	True	3.176293134689331	True
128	0.10780506397776124	0.4332045475946908	0.32539948361692955	T	T	False	False	5VN3	4.288384914398193	False	22.204015731811523	False
128	0.10780506397776124	0.4332045475946908	0.32539948361692955	T	T	False	False	min_5FYL_5VN3	3.176293134689331	True	3.176293134689331	True
129	0.11601474922039451	0.4648062224972451	0.3487914732768506	L	L	False	False	5FYL	1.329299807548523	True	5.799280166625977	False
129	0.11601474922039451	0.4648062224972451	0.3487914732768506	L	L	False	False	5VN3	1.3272923231124878	True	25.368566513061523	False
129	0.11601474922039451	0.4648062224972451	0.3487914732768506	L	L	False	False	min_5FYL_5VN3	1.3272923231124878	True	5.799280166625977	False
130	0.059663523235204075	0.561723653407637	0.5020601301724329	Q	D	False	True	5FYL	3.1226344108581543	True	9.187575340270996	False
130	0.059663523235204075	0.561723653407637	0.5020601301724329	Q	D	False	True	5VN3	18.585960388183594	False	28.290630340576172	False
130	0.059663523235204075	0.561723653407637	0.5020601301724329	Q	D	False	True	min_5FYL_5VN3	3.1226344108581543	True	9.187575340270996	False
131	0.05829854856017763	0.3580684410894297	0.29976989252925207	C	C	False	False	5FYL	1.3260645866394043	True	10.85179328918457	False
131	0.05829854856017763	0.3580684410894297	0.29976989252925207	C	C	False	False	5VN3	1.3292908668518066	True	29.48363494873047	False
131	0.05829854856017763	0.3580684410894297	0.29976989252925207	C	C	False	False	min_5FYL_5VN3	1.3260645866394043	True	10.85179328918457	False
132	-0.007914051458813631	0.5500193438253661	0.5579333952841797	T	H	False	True	5FYL	3.182697296142578	True	14.01278018951416	False
132	-0.007914051458813631	0.5500193438253661	0.5579333952841797	T	H	False	True	min_5FYL_5VN3	3.182697296142578	True	14.01278018951416	False
133	0.027661413137666457	0.5322505051522592	0.5045890920145928	N	N	False	False	5FYL	1.3277535438537598	True	14.728878021240234	False
133	0.027661413137666457	0.5322505051522592	0.5045890920145928	N	N	False	False	min_5FYL_5VN3	1.3277535438537598	True	14.728878021240234	False
134	0.05110996154092068	0.46508075108709035	0.41397078954616967	V	V	False	False	5FYL	2.9589388370513916	True	12.860513687133789	False
134	0.05110996154092068	0.46508075108709035	0.41397078954616967	V	V	False	False	min_5FYL_5VN3	2.9589388370513916	True	12.860513687133789	False
135	0.1059063437044841	0.530875137463926	0.4249687937594419	T	T	False	False	5FYL	1.330951452255249	True	16.320688247680664	False
135	0.1059063437044841	0.530875137463926	0.4249687937594419	T	T	False	False	min_5FYL_5VN3	1.330951452255249	True	16.320688247680664	False
136	0.03999906275981635	0.5086504688899017	0.4686514061300854	N	Y	False	True	5FYL	6.227006912231445	False	15.301547050476074	False
136	0.03999906275981635	0.5086504688899017	0.4686514061300854	N	Y	False	True	min_5FYL_5VN3	6.227006912231445	False	15.301547050476074	False
137	-0.012381346304134788	0.5185708573785442	0.530952203682679	N	N	False	False	5FYL	1.3289437294006348	True	18.93873405456543	False
137	-0.012381346304134788	0.5185708573785442	0.530952203682679	N	N	False	False	min_5FYL_5VN3	1.3289437294006348	True	18.93873405456543	False
138	0.05834590501699166	0.4483540270438687	0.390008122026877	I	I	False	False	5FYL	3.4186220169067383	True	16.003578186035156	False
138	0.05834590501699166	0.4483540270438687	0.390008122026877	I	I	False	False	min_5FYL_5VN3	3.4186220169067383	True	16.003578186035156	False
139	0.006835300864694249	0.43997142899839975	0.4331361281337055	T	T	False	False	5FYL	1.3318419456481934	True	17.92808723449707	False
139	0.006835300864694249	0.43997142899839975	0.4331361281337055	T	T	False	False	min_5FYL_5VN3	1.3318419456481934	True	17.92808723449707	False
140	-0.009674704844378657	0.4536738694858053	0.46334857433018395	D	S	False	True	5FYL	4.567835330963135	False	18.215417861938477	False
140	-0.009674704844378657	0.4536738694858053	0.46334857433018395	D	S	False	True	min_5FYL_5VN3	4.567835330963135	False	18.215417861938477	False
141	0.01794932846353864	0.4983615823274021	0.48041225386386344	D	D	False	False	5FYL	1.3300795555114746	True	16.022066116333008	False
141	0.01794932846353864	0.4983615823274021	0.48041225386386344	D	D	False	False	min_5FYL_5VN3	1.3300795555114746	True	16.022066116333008	False
142	0.1949244071945168	0.6491990228585297	0.4542746156640129	M	M	False	False			False		False
151	0.009979601946803918	0.5416873508858331	0.5317077489390292	R	K	False	True	5FYL	1.3304506540298462	True	9.922507286071777	False
151	0.009979601946803918	0.5416873508858331	0.5317077489390292	R	K	False	True	min_5FYL_5VN3	1.3304506540298462	True	9.922507286071777	False
152	0.05432891053355865	0.4764179990581145	0.42208908852455584	G	E	False	True	5FYL	1.3304506540298462	True	10.411640167236328	False
152	0.05432891053355865	0.4764179990581145	0.42208908852455584	G	E	False	True	min_5FYL_5VN3	1.3304506540298462	True	10.411640167236328	False
153	-0.0308123364734606	0.5289800599316145	0.559792396405075	E	E	False	False	5FYL	1.3283525705337524	True	6.33878231048584	False
153	-0.0308123364734606	0.5289800599316145	0.559792396405075	E	E	False	False	min_5FYL_5VN3	1.3283525705337524	True	6.33878231048584	False
154	0.02495076662799356	0.49321179713427926	0.4682610305062857	L	I	False	True	5FYL	1.3296838998794556	True	7.441565036773682	False
154	0.02495076662799356	0.49321179713427926	0.4682610305062857	L	I	False	True	min_5FYL_5VN3	1.3296838998794556	True	7.441565036773682	False
155	0.0638419123667755	0.484438056765877	0.4205961443991015	K	T	False	True	5FYL	1.3296838998794556	True	9.789957046508789	False
155	0.0638419123667755	0.484438056765877	0.4205961443991015	K	T	False	True	min_5FYL_5VN3	1.3296838998794556	True	9.789957046508789	False
156	-0.008913576195135636	0.2131585402631634	0.22207211645829902	N	N	False	False	5FYL	1.333406925201416	True	10.22276782989502	False
156	-0.008913576195135636	0.2131585402631634	0.22207211645829902	N	N	False	False	min_5FYL_5VN3	1.333406925201416	True	10.22276782989502	False
157	0.015366958124481023	0.2024125182012019	0.18704556007672088	C	C	False	False	5FYL	3.1772332191467285	True	7.840404987335205	False
157	0.015366958124481023	0.2024125182012019	0.18704556007672088	C	C	False	False	min_5FYL_5VN3	3.1772332191467285	True	7.840404987335205	False
158	0.046854206507866425	0.28190130756285076	0.23504710105498433	S	S	False	False	5FYL	1.3277156352996826	True	8.95221996307373	False
158	0.046854206507866425	0.28190130756285076	0.23504710105498433	S	S	False	False	min_5FYL_5VN3	1.3277156352996826	True	8.95221996307373	False
159	0.10886149336288392	0.4700784498161207	0.36121695645323676	F	Y	False	True	5FYL	3.1319706439971924	True	4.516989707946777	False
159	0.10886149336288392	0.4700784498161207	0.36121695645323676	F	Y	False	True	min_5FYL_5VN3	3.1319706439971924	True	4.516989707946777	False
160	-0.009834661798463151	0.5748979044915324	0.5847325662899956	N	N	False	False	5FYL	1.326393961906433	True	8.32619571685791	False
160	-0.009834661798463151	0.5748979044915324	0.5847325662899956	N	N	False	False	min_5FYL_5VN3	1.326393961906433	True	8.32619571685791	False
161	0.15711013848120775	0.5294195477053503	0.3723094092241425	M	V	False	True	5FYL	3.1319706439971924	True	3.606583595275879	False
161	0.15711013848120775	0.5294195477053503	0.3723094092241425	M	V	False	True	min_5FYL_5VN3	3.1319706439971924	True	3.606583595275879	False
162	-0.02977281004586063	0.514971583131458	0.5447443931773186	T	T	False	False	5FYL	1.3281840085983276	True	3.1549623012542725	True
162	-0.02977281004586063	0.514971583131458	0.5447443931773186	T	T	False	False	min_5FYL_5VN3	1.3281840085983276	True	3.1549623012542725	True
163	-0.013466374461666819	0.4354865637063527	0.4489529381680195	T	T	False	False	5FYL	1.3323032855987549	True	1.3323032855987549	True
163	-0.013466374461666819	0.4354865637063527	0.4489529381680195	T	T	False	False	min_5FYL_5VN3	1.3323032855987549	True	1.3323032855987549	True
164	0.25930809203617566	0.68438409409947	0.4250760020632943	E	V	True	True	5FYL	1.3297590017318726	True	1.3297590017318726	True
164	0.25930809203617566	0.68438409409947	0.4250760020632943	E	V	True	True	min_5FYL_5VN3	1.3297590017318726	True	1.3297590017318726	True
165	0.42959835976869676	0.7940683812923934	0.3644700215236967	L	I	True	True	5FYL	1.3297590017318726	True	1.3297590017318726	True
165	0.42959835976869676	0.7940683812923934	0.3644700215236967	L	I	True	True	min_5FYL_5VN3	1.3297590017318726	True	1.3297590017318726	True
166	0.08267811763730809	0.5813720910150973	0.49869397337778926	R	R	False	False	5FYL	1.3295965194702148	True	1.3295965194702148	True
166	0.08267811763730809	0.5813720910150973	0.49869397337778926	R	R	False	False	min_5FYL_5VN3	1.3295965194702148	True	1.3295965194702148	True
167	0.028299722400708438	0.46187761827363916	0.4335778958729307	D	D	False	False	5FYL	3.051276922225952	True	3.051276922225952	True
167	0.028299722400708438	0.46187761827363916	0.4335778958729307	D	D	False	False	min_5FYL_5VN3	3.051276922225952	True	3.051276922225952	True
168	0.09402078869948982	0.596051407958743	0.5020306192592532	K	K	False	False	5FYL	3.3301405906677246	True	3.3301405906677246	True
168	0.09402078869948982	0.596051407958743	0.5020306192592532	K	K	False	False	min_5FYL_5VN3	3.3301405906677246	True	3.3301405906677246	True
169	0.0426330713720543	0.5745036810376515	0.5318706096655972	K	K	False	False	5FYL	3.5297694206237793	False	5.356322765350342	False
169	0.0426330713720543	0.5745036810376515	0.5318706096655972	K	K	False	False	min_5FYL_5VN3	3.5297694206237793	False	5.356322765350342	False
170	0.09816043001396135	0.6455071434548335	0.5473467134408722	Q	Q	False	False	5FYL	2.6099042892456055	True	3.615405321121216	False
170	0.09816043001396135	0.6455071434548335	0.5473467134408722	Q	Q	False	False	min_5FYL_5VN3	2.6099042892456055	True	3.615405321121216	False
171	0.11585578590681322	0.5684135267995221	0.45255774089270884	K	K	False	False	5FYL	3.312509536743164	True	7.512327671051025	False
171	0.11585578590681322	0.5684135267995221	0.45255774089270884	K	K	False	False	min_5FYL_5VN3	3.312509536743164	True	7.512327671051025	False
172	0.016976815864400363	0.5284202936194765	0.5114434777550761	V	V	False	False	5FYL	1.3310528993606567	True	3.6146132946014404	False
172	0.016976815864400363	0.5284202936194765	0.5114434777550761	V	V	False	False	min_5FYL_5VN3	1.3310528993606567	True	3.6146132946014404	False
173	0.013302433928438773	0.5617762977775103	0.5484738638490715	Y	S	False	True	5FYL	4.051075458526611	False	4.588550567626953	False
173	0.013302433928438773	0.5617762977775103	0.5484738638490715	Y	S	False	True	min_5FYL_5VN3	4.051075458526611	False	4.588550567626953	False
174	0.12660476905914725	0.6244860143441432	0.49788124528499594	S	S	False	False	5FYL	1.3257988691329956	True	5.319493770599365	False
174	0.12660476905914725	0.6244860143441432	0.49788124528499594	S	S	False	False	min_5FYL_5VN3	1.3257988691329956	True	5.319493770599365	False
175	0.12364337024591115	0.49847758887759125	0.3748342186316801	L	L	False	False	5FYL	3.082655191421509	True	8.07748794555664	False
175	0.12364337024591115	0.49847758887759125	0.3748342186316801	L	L	False	False	min_5FYL_5VN3	3.082655191421509	True	8.07748794555664	False
176	-0.0017386783028547903	0.19033844987568466	0.19207712817853945	F	F	False	False	5FYL	2.7223541736602783	True	7.0616774559021	False
176	-0.0017386783028547903	0.19033844987568466	0.19207712817853945	F	F	False	False	min_5FYL_5VN3	2.7223541736602783	True	7.0616774559021	False
177	-0.02440381294811106	0.4064258860528824	0.43082969900099344	Y	Y	False	False	5FYL	1.3289684057235718	True	3.237361192703247	True
177	-0.02440381294811106	0.4064258860528824	0.43082969900099344	Y	Y	False	False	min_5FYL_5VN3	1.3289684057235718	True	3.237361192703247	True
178	0.0008823738942609349	0.5632107390776128	0.5623283651833518	R	K	False	True	5FYL	3.273930549621582	True	6.0918474197387695	False
178	0.0008823738942609349	0.5632107390776128	0.5623283651833518	R	K	False	True	min_5FYL_5VN3	3.273930549621582	True	6.0918474197387695	False
179	0.02257034221697629	0.4605245525519336	0.4379542103349573	L	L	False	False	5FYL	1.3288617134094238	True	4.018749237060547	False
179	0.02257034221697629	0.4605245525519336	0.4379542103349573	L	L	False	False	min_5FYL_5VN3	1.3288617134094238	True	4.018749237060547	False
180	0.014451654013780985	0.19158063840087322	0.17712898438709224	D	D	False	False	5FYL	3.269850015640259	True	4.55071496963501	False
180	0.014451654013780985	0.19158063840087322	0.17712898438709224	D	D	False	False	min_5FYL_5VN3	3.269850015640259	True	4.55071496963501	False
181	-0.02845500939216683	0.37406378504966936	0.4025187944418362	V	V	False	False	5FYL	2.996002197265625	True	8.623469352722168	False
181	-0.02845500939216683	0.37406378504966936	0.4025187944418362	V	V	False	False	min_5FYL_5VN3	2.996002197265625	True	8.623469352722168	False
182	0.050558486133559954	0.43634571943815276	0.3857872333045928	V	V	False	False	5FYL	4.380406856536865	False	8.335708618164062	False
182	0.050558486133559954	0.43634571943815276	0.3857872333045928	V	V	False	False	min_5FYL_5VN3	4.380406856536865	False	8.335708618164062	False
183	0.034005130666900585	0.4622147573145455	0.4282096266476449	Q	Q	False	False	5FYL	3.82483172416687	False	9.11768627166748	False
183	0.034005130666900585	0.4622147573145455	0.4282096266476449	Q	Q	False	False	min_5FYL_5VN3	3.82483172416687	False	9.11768627166748	False
184	0.03645797865203332	0.4547763105329569	0.4183183318809236	I	I	False	False	5FYL	2.962770938873291	True	5.261428356170654	False
184	0.03645797865203332	0.4547763105329569	0.4183183318809236	I	I	False	False	min_5FYL_5VN3	2.962770938873291	True	5.261428356170654	False
184a	-0.04824659486924171	0.4686222726997639	0.5168688675690056	N	G	False	True			False		False
184b	-0.04437907312835482	0.47350693380878767	0.5178860069371425	E	G	False	True			False		False
185	0.010346509551815153	0.5403827267492599	0.5300362171974448	N	N	False	False	5FYL	4.767696380615234	False	8.448936462402344	False
185	0.010346509551815153	0.5403827267492599	0.5300362171974448	N	N	False	False	min_5FYL_5VN3	4.767696380615234	False	8.448936462402344	False
186	-0.004682113669675969	0.5570832157116176	0.5617653293812935	N	N	False	False			False		False
187	-0.016667769290087175	0.5651317058552865	0.5817994751453737	S	R	False	True	5FYL	1.3301167488098145	True	15.404474258422852	False
187	-0.016667769290087175	0.5651317058552865	0.5817994751453737	S	R	False	True	min_5FYL_5VN3	1.3301167488098145	True	15.404474258422852	False
188	-0.01845051216668825	0.5378772982289749	0.5563278103956631	N	T	False	True	5FYL	1.3271132707595825	True	11.548968315124512	False
188	-0.01845051216668825	0.5378772982289749	0.5563278103956631	N	T	False	True	min_5FYL_5VN3	1.3271132707595825	True	11.548968315124512	False
189	-0.05756225266896248	0.45633665015191976	0.5138989028208822	K	N	False	True	5FYL	1.3271132707595825	True	11.387744903564453	False
189	-0.05756225266896248	0.45633665015191976	0.5138989028208822	K	N	False	True	min_5FYL_5VN3	1.3271132707595825	True	11.387744903564453	False
190	0.013316919306255226	0.551536238383771	0.5382193190775157	E	S	False	True	5FYL	1.3312751054763794	True	7.18436861038208	False
190	0.013316919306255226	0.551536238383771	0.5382193190775157	E	S	False	True	min_5FYL_5VN3	1.3312751054763794	True	7.18436861038208	False
191	0.008114261450545335	0.48228186631940073	0.4741676048688554	Y	Y	False	False	5FYL	1.3296345472335815	True	5.594563961029053	False
191	0.008114261450545335	0.48228186631940073	0.4741676048688554	Y	Y	False	False	min_5FYL_5VN3	1.3296345472335815	True	5.594563961029053	False
192	0.1299924232985215	0.6012228487441332	0.4712304254456117	R	R	False	False	5FYL	4.6910400390625	False	4.6910400390625	False
192	0.1299924232985215	0.6012228487441332	0.4712304254456117	R	R	False	False	min_5FYL_5VN3	4.6910400390625	False	4.6910400390625	False
193	-0.02343940547858908	0.3540937417536119	0.377533147232201	L	L	False	False	5FYL	7.108797550201416	False	7.108797550201416	False
193	-0.02343940547858908	0.3540937417536119	0.377533147232201	L	L	False	False	5VN3	4.993813991546631	False	25.727502822875977	False
193	-0.02343940547858908	0.3540937417536119	0.377533147232201	L	L	False	False	min_5FYL_5VN3	4.993813991546631	False	7.108797550201416	False
194	0.0102561397974823	0.5122050342634623	0.50194889446598	I	I	False	False	5FYL	6.81897497177124	False	7.911872863769531	False
194	0.0102561397974823	0.5122050342634623	0.50194889446598	I	I	False	False	5VN3	4.6294989585876465	False	23.487173080444336	False
194	0.0102561397974823	0.5122050342634623	0.50194889446598	I	I	False	False	min_5FYL_5VN3	4.6294989585876465	False	7.911872863769531	False
195	0.07760385928246749	0.6105623266471003	0.5329584673646328	N	N	False	False	5FYL	6.317704677581787	False	6.317704677581787	False
195	0.07760385928246749	0.6105623266471003	0.5329584673646328	N	N	False	False	5VN3	7.062750816345215	False	21.6663761138916	False
195	0.07760385928246749	0.6105623266471003	0.5329584673646328	N	N	False	False	min_5FYL_5VN3	6.317704677581787	False	6.317704677581787	False
196	0.003130963739706255	0.22422679161554476	0.2210958278758385	C	C	False	False	5FYL	3.521223783493042	False	3.521223783493042	False
196	0.003130963739706255	0.22422679161554476	0.2210958278758385	C	C	False	False	5VN3	9.52354907989502	False	18.180269241333008	False
196	0.003130963739706255	0.22422679161554476	0.2210958278758385	C	C	False	False	min_5FYL_5VN3	3.521223783493042	False	3.521223783493042	False
197	0.001491894392174009	0.6234097445359207	0.6219178501437467	N	N	False	False	5FYL	3.1044137477874756	True	3.1044137477874756	True
197	0.001491894392174009	0.6234097445359207	0.6219178501437467	N	N	False	False	5VN3	10.319083213806152	False	15.925616264343262	False
197	0.001491894392174009	0.6234097445359207	0.6219178501437467	N	N	False	False	min_5FYL_5VN3	3.1044137477874756	True	3.1044137477874756	True
198	0.094105487518514	0.567327476273757	0.473221988755243	T	T	False	False	5FYL	3.5052125453948975	False	5.188570499420166	False
198	0.094105487518514	0.567327476273757	0.473221988755243	T	T	False	False	5VN3	9.501705169677734	False	12.76911449432373	False
198	0.094105487518514	0.567327476273757	0.473221988755243	T	T	False	False	min_5FYL_5VN3	3.5052125453948975	False	5.188570499420166	False
199	0.0284923332668241	0.5583575985889959	0.5298652653221718	S	S	False	False	5FYL	3.5555131435394287	False	6.62200403213501	False
199	0.0284923332668241	0.5583575985889959	0.5298652653221718	S	S	False	False	5VN3	8.786409378051758	False	9.63718032836914	False
199	0.0284923332668241	0.5583575985889959	0.5298652653221718	S	S	False	False	min_5FYL_5VN3	3.5555131435394287	False	6.62200403213501	False
200	0.11322646674937153	0.5779258019912541	0.46469933524188256	A	A	False	False	5FYL	5.079840183258057	False	5.079840183258057	False
200	0.11322646674937153	0.5779258019912541	0.46469933524188256	A	A	False	False	5VN3	9.770576477050781	False	8.667588233947754	False
200	0.11322646674937153	0.5779258019912541	0.46469933524188256	A	A	False	False	min_5FYL_5VN3	5.079840183258057	False	5.079840183258057	False
201	0.2105790016308512	0.587343789912805	0.3767647882819538	I	I	False	False	5FYL	3.403191328048706	True	3.403191328048706	True
201	0.2105790016308512	0.587343789912805	0.3767647882819538	I	I	False	False	5VN3	7.620147228240967	False	4.738036155700684	False
201	0.2105790016308512	0.587343789912805	0.3767647882819538	I	I	False	False	min_5FYL_5VN3	3.403191328048706	True	3.403191328048706	True
202	-0.02374543807453733	0.40417638953129004	0.42792182760582737	T	T	False	False	5FYL	3.402066469192505	True	3.402066469192505	True
202	-0.02374543807453733	0.40417638953129004	0.42792182760582737	T	T	False	False	5VN3	7.789181232452393	False	4.925264835357666	False
202	-0.02374543807453733	0.40417638953129004	0.42792182760582737	T	T	False	False	min_5FYL_5VN3	3.402066469192505	True	3.402066469192505	True
203	0.01429377555961725	0.4074417577104391	0.39314798215082186	Q	Q	False	False	5FYL	5.065911293029785	False	5.065911293029785	False
203	0.01429377555961725	0.4074417577104391	0.39314798215082186	Q	Q	False	False	5VN3	7.216216564178467	False	3.5582902431488037	False
203	0.01429377555961725	0.4074417577104391	0.39314798215082186	Q	Q	False	False	min_5FYL_5VN3	5.065911293029785	False	3.5582902431488037	False
204	0.07778183287384577	0.6044438197255944	0.5266619868517486	A	A	False	False	5FYL	3.8713390827178955	False	3.8713390827178955	False
204	0.07778183287384577	0.6044438197255944	0.5266619868517486	A	A	False	False	5VN3	7.529642105102539	False	4.75117301940918	False
204	0.07778183287384577	0.6044438197255944	0.5266619868517486	A	A	False	False	min_5FYL_5VN3	3.8713390827178955	False	3.8713390827178955	False
205	-0.00785958045644275	0.3675899376041246	0.37544951806056737	C	C	False	False	5FYL	4.81697940826416	False	4.593862533569336	False
205	-0.00785958045644275	0.3675899376041246	0.37544951806056737	C	C	False	False	5VN3	4.710893154144287	False	3.428039073944092	True
205	-0.00785958045644275	0.3675899376041246	0.37544951806056737	C	C	False	False	min_5FYL_5VN3	4.710893154144287	False	3.428039073944092	True
206	0.012451860305000784	0.5780171047948799	0.5655652444898791	P	P	False	False	5FYL	3.9205422401428223	False	7.776333332061768	False
206	0.012451860305000784	0.5780171047948799	0.5655652444898791	P	P	False	False	5VN3	5.304588317871094	False	6.018391132354736	False
206	0.012451860305000784	0.5780171047948799	0.5655652444898791	P	P	False	False	min_5FYL_5VN3	3.9205422401428223	False	6.018391132354736	False
207	0.11654038915109804	0.6067837342810853	0.4902433451299873	K	K	False	False	5FYL	3.4818577766418457	True	6.492488384246826	False
207	0.11654038915109804	0.6067837342810853	0.4902433451299873	K	K	False	False	5VN3	4.457176685333252	False	3.688432216644287	False
207	0.11654038915109804	0.6067837342810853	0.4902433451299873	K	K	False	False	min_5FYL_5VN3	3.4818577766418457	True	3.688432216644287	False
208	-0.006710366257109968	0.5008288191208149	0.5075391853779249	V	V	False	False	5FYL	1.3320852518081665	True	5.180882453918457	False
208	-0.006710366257109968	0.5008288191208149	0.5075391853779249	V	V	False	False	5VN3	1.3284761905670166	True	6.627485752105713	False
208	-0.006710366257109968	0.5008288191208149	0.5075391853779249	V	V	False	False	min_5FYL_5VN3	1.3284761905670166	True	5.180882453918457	False
209	0.022389493074722377	0.5213394911226662	0.4989499980479438	S	T	False	True	5FYL	4.422247886657715	False	3.1882483959198	True
209	0.022389493074722377	0.5213394911226662	0.4989499980479438	S	T	False	True	5VN3	3.291264295578003	True	2.563128709793091	True
209	0.022389493074722377	0.5213394911226662	0.4989499980479438	S	T	False	True	min_5FYL_5VN3	3.291264295578003	True	2.563128709793091	True
210	0.0850862783050434	0.5395969425441127	0.45451066423906933	F	F	False	False	5FYL	1.3286807537078857	True	4.1798810958862305	False
210	0.0850862783050434	0.5395969425441127	0.45451066423906933	F	F	False	False	5VN3	1.328695297241211	True	3.168208122253418	True
210	0.0850862783050434	0.5395969425441127	0.45451066423906933	F	F	False	False	min_5FYL_5VN3	1.3286807537078857	True	3.168208122253418	True
211	0.002182352594128023	0.5037132254815115	0.5015308728873835	E	E	False	False	5FYL	3.205564260482788	True	3.9002630710601807	False
211	0.002182352594128023	0.5037132254815115	0.5015308728873835	E	E	False	False	5VN3	4.4387993812561035	False	2.5508594512939453	True
211	0.002182352594128023	0.5037132254815115	0.5015308728873835	E	E	False	False	min_5FYL_5VN3	3.205564260482788	True	2.5508594512939453	True
212	0.06646955341646338	0.5557757653480406	0.48930621193157725	P	P	False	False	5FYL	6.391640663146973	False	4.4737348556518555	False
212	0.06646955341646338	0.5557757653480406	0.48930621193157725	P	P	False	False	5VN3	7.911613941192627	False	5.062906265258789	False
212	0.06646955341646338	0.5557757653480406	0.48930621193157725	P	P	False	False	min_5FYL_5VN3	6.391640663146973	False	4.4737348556518555	False
213	0.0925911662553589	0.6273422505099404	0.5347510842545815	I	I	False	False	5FYL	3.6527721881866455	False	4.619102478027344	False
213	0.0925911662553589	0.6273422505099404	0.5347510842545815	I	I	False	False	5VN3	6.2964277267456055	False	5.013874053955078	False
213	0.0925911662553589	0.6273422505099404	0.5347510842545815	I	I	False	False	min_5FYL_5VN3	3.6527721881866455	False	4.619102478027344	False
214	-0.031168024540559336	0.44276852298402086	0.4739365475245802	P	P	False	False	5FYL	7.827665328979492	False	7.252988338470459	False
214	-0.031168024540559336	0.44276852298402086	0.4739365475245802	P	P	False	False	5VN3	11.011406898498535	False	8.060989379882812	False
214	-0.031168024540559336	0.44276852298402086	0.4739365475245802	P	P	False	False	min_5FYL_5VN3	7.827665328979492	False	7.252988338470459	False
215	-0.0315752192434981	0.40546177402169026	0.43703699326518836	I	I	False	False	5FYL	7.600051403045654	False	4.703089237213135	False
215	-0.0315752192434981	0.40546177402169026	0.43703699326518836	I	I	False	False	5VN3	10.190360069274902	False	4.604578495025635	False
215	-0.0315752192434981	0.40546177402169026	0.43703699326518836	I	I	False	False	min_5FYL_5VN3	7.600051403045654	False	4.604578495025635	False
216	0.07473272540787984	0.5064822126088118	0.4317494872009319	H	H	False	False	5FYL	12.236312866210938	False	6.877486228942871	False
216	0.07473272540787984	0.5064822126088118	0.4317494872009319	H	H	False	False	5VN3	14.175861358642578	False	6.760809898376465	False
216	0.07473272540787984	0.5064822126088118	0.4317494872009319	H	H	False	False	min_5FYL_5VN3	12.236312866210938	False	6.760809898376465	False
217	0.11814116719874662	0.5269678511518705	0.4088266839531239	Y	Y	False	False	5FYL	14.010716438293457	False	8.4811429977417	False
217	0.11814116719874662	0.5269678511518705	0.4088266839531239	Y	Y	False	False	5VN3	13.995733261108398	False	5.698570251464844	False
217	0.11814116719874662	0.5269678511518705	0.4088266839531239	Y	Y	False	False	min_5FYL_5VN3	13.995733261108398	False	5.698570251464844	False
218	0.0234060228448561	0.2247804178482346	0.2013743950033785	C	C	False	False	5FYL	12.03080940246582	False	5.3886027336120605	False
218	0.0234060228448561	0.2247804178482346	0.2013743950033785	C	C	False	False	5VN3	16.878454208374023	False	6.030596733093262	False
218	0.0234060228448561	0.2247804178482346	0.2013743950033785	C	C	False	False	min_5FYL_5VN3	12.03080940246582	False	5.3886027336120605	False
219	-0.010964759646269306	0.3157183524547032	0.3266831121009725	A	A	False	False	5FYL	9.157245635986328	False	7.851759433746338	False
219	-0.010964759646269306	0.3157183524547032	0.3266831121009725	A	A	False	False	5VN3	13.698878288269043	False	8.916580200195312	False
219	-0.010964759646269306	0.3157183524547032	0.3266831121009725	A	A	False	False	min_5FYL_5VN3	9.157245635986328	False	7.851759433746338	False
220	0.047467816349807596	0.29184367492089175	0.24437585857108415	P	P	False	False	5FYL	6.950225353240967	False	4.863304615020752	False
220	0.047467816349807596	0.29184367492089175	0.24437585857108415	P	P	False	False	5VN3	11.428956985473633	False	9.893851280212402	False
220	0.047467816349807596	0.29184367492089175	0.24437585857108415	P	P	False	False	min_5FYL_5VN3	6.950225353240967	False	4.863304615020752	False
221	0.10586604015769241	0.5503262073106966	0.4444601671530042	A	A	False	False	5FYL	5.6510539054870605	False	3.6595447063446045	False
221	0.10586604015769241	0.5503262073106966	0.4444601671530042	A	A	False	False	5VN3	9.589600563049316	False	7.346445560455322	False
221	0.10586604015769241	0.5503262073106966	0.4444601671530042	A	A	False	False	min_5FYL_5VN3	5.6510539054870605	False	3.6595447063446045	False
222	0.13069771933425905	0.5111552809133451	0.380457561579086	G	G	False	False	5FYL	4.66469144821167	False	5.638669490814209	False
222	0.13069771933425905	0.5111552809133451	0.380457561579086	G	G	False	False	5VN3	6.650467395782471	False	6.627493381500244	False
222	0.13069771933425905	0.5111552809133451	0.380457561579086	G	G	False	False	min_5FYL_5VN3	4.66469144821167	False	5.638669490814209	False
223	-0.008555443897485526	0.413527451178831	0.4220828950763165	F	F	False	False	5FYL	6.318789958953857	False	6.137828350067139	False
223	-0.008555443897485526	0.413527451178831	0.4220828950763165	F	F	False	False	5VN3	8.674378395080566	False	8.674378395080566	False
223	-0.008555443897485526	0.413527451178831	0.4220828950763165	F	F	False	False	min_5FYL_5VN3	6.318789958953857	False	6.137828350067139	False
224	0.029080989428783954	0.4138478977835501	0.3847669083547661	A	A	False	False	5FYL	8.11192798614502	False	10.520477294921875	False
224	0.029080989428783954	0.4138478977835501	0.3847669083547661	A	A	False	False	5VN3	9.315598487854004	False	9.315598487854004	False
224	0.029080989428783954	0.4138478977835501	0.3847669083547661	A	A	False	False	min_5FYL_5VN3	8.11192798614502	False	9.315598487854004	False
225	0.1261732366639971	0.5721700401362066	0.44599680347220955	I	I	False	False	5FYL	9.211071014404297	False	12.227374076843262	False
225	0.1261732366639971	0.5721700401362066	0.44599680347220955	I	I	False	False	5VN3	9.530243873596191	False	12.037690162658691	False
225	0.1261732366639971	0.5721700401362066	0.44599680347220955	I	I	False	False	min_5FYL_5VN3	9.211071014404297	False	12.037690162658691	False
226	0.03342885951964736	0.4754288908178364	0.44200003129818904	L	L	False	False	5FYL	7.418769836425781	False	11.282773971557617	False
226	0.03342885951964736	0.4754288908178364	0.44200003129818904	L	L	False	False	5VN3	7.812501430511475	False	9.779107093811035	False
226	0.03342885951964736	0.4754288908178364	0.44200003129818904	L	L	False	False	min_5FYL_5VN3	7.418769836425781	False	9.779107093811035	False
227	-0.004734352044153622	0.5535147528787784	0.558249104922932	K	K	False	False	5FYL	3.8832926750183105	False	14.060336112976074	False
227	-0.004734352044153622	0.5535147528787784	0.558249104922932	K	K	False	False	5VN3	3.735076427459717	False	13.631843566894531	False
227	-0.004734352044153622	0.5535147528787784	0.558249104922932	K	K	False	False	min_5FYL_5VN3	3.735076427459717	False	13.631843566894531	False
228	0.0529537424165617	0.3811181371901385	0.3281643947735768	C	C	False	False	5FYL	3.5547759532928467	False	13.636098861694336	False
228	0.0529537424165617	0.3811181371901385	0.3281643947735768	C	C	False	False	5VN3	3.7309908866882324	False	14.871471405029297	False
228	0.0529537424165617	0.3811181371901385	0.3281643947735768	C	C	False	False	min_5FYL_5VN3	3.5547759532928467	False	13.636098861694336	False
229	0.00508787509557973	0.5193295016842291	0.5142416265886494	K	K	False	False	5FYL	2.8832783699035645	True	13.413533210754395	False
229	0.00508787509557973	0.5193295016842291	0.5142416265886494	K	K	False	False	5VN3	2.8974251747131348	True	14.156198501586914	False
229	0.00508787509557973	0.5193295016842291	0.5142416265886494	K	K	False	False	min_5FYL_5VN3	2.8832783699035645	True	13.413533210754395	False
230	0.02041912607842411	0.48189003798042296	0.46147091190199885	D	D	False	False	5FYL	1.3297003507614136	True	11.747204780578613	False
230	0.02041912607842411	0.48189003798042296	0.46147091190199885	D	D	False	False	5VN3	1.3271214962005615	True	11.96483039855957	False
230	0.02041912607842411	0.48189003798042296	0.46147091190199885	D	D	False	False	min_5FYL_5VN3	1.3271214962005615	True	11.747204780578613	False
231	-0.010756590433623092	0.5621849080339032	0.5729414984675263	K	E	False	True	5FYL	4.132572174072266	False	9.499308586120605	False
231	-0.010756590433623092	0.5621849080339032	0.5729414984675263	K	E	False	True	5VN3	3.556847333908081	False	9.391335487365723	False
231	-0.010756590433623092	0.5621849080339032	0.5729414984675263	K	E	False	True	min_5FYL_5VN3	3.556847333908081	False	9.391335487365723	False
232	-0.026551580212436088	0.533417843621377	0.5599694238338131	K	K	False	False	5FYL	1.3309266567230225	True	11.024971008300781	False
232	-0.026551580212436088	0.533417843621377	0.5599694238338131	K	K	False	False	5VN3	1.3266502618789673	True	10.82537841796875	False
232	-0.026551580212436088	0.533417843621377	0.5599694238338131	K	K	False	False	min_5FYL_5VN3	1.3266502618789673	True	10.82537841796875	False
233	-0.023877134001988487	0.41203396910292645	0.43591110310491493	F	F	False	False	5FYL	3.8632400035858154	False	10.631569862365723	False
233	-0.023877134001988487	0.41203396910292645	0.43591110310491493	F	F	False	False	5VN3	4.031700611114502	False	12.751896858215332	False
233	-0.023877134001988487	0.41203396910292645	0.43591110310491493	F	F	False	False	min_5FYL_5VN3	3.8632400035858154	False	10.631569862365723	False
234	0.01739966820675587	0.5100386662782456	0.4926389980714897	N	N	False	False	5FYL	4.77846622467041	False	12.244426727294922	False
234	0.01739966820675587	0.5100386662782456	0.4926389980714897	N	N	False	False	5VN3	6.152347564697266	False	13.056805610656738	False
234	0.01739966820675587	0.5100386662782456	0.4926389980714897	N	N	False	False	min_5FYL_5VN3	4.77846622467041	False	12.244426727294922	False
235	0.003663745314661765	0.20500902530320042	0.20134527998853866	G	G	False	False	5FYL	6.6917405128479	False	13.331326484680176	False
235	0.003663745314661765	0.20500902530320042	0.20134527998853866	G	G	False	False	5VN3	6.083745956420898	False	13.502379417419434	False
235	0.003663745314661765	0.20500902530320042	0.20134527998853866	G	G	False	False	min_5FYL_5VN3	6.083745956420898	False	13.331326484680176	False
236	0.00993335356415781	0.5355931470677725	0.5256597935036147	T	T	False	False	5FYL	4.643737316131592	False	15.917092323303223	False
236	0.00993335356415781	0.5355931470677725	0.5256597935036147	T	T	False	False	5VN3	4.315871238708496	False	16.216190338134766	False
236	0.00993335356415781	0.5355931470677725	0.5256597935036147	T	T	False	False	min_5FYL_5VN3	4.315871238708496	False	15.917092323303223	False
237	0.16490775962470489	0.6561226195873404	0.49121485996263553	G	G	False	False	5FYL	1.3388392925262451	True	18.7695369720459	False
237	0.16490775962470489	0.6561226195873404	0.49121485996263553	G	G	False	False	5VN3	1.332234501838684	True	17.8601016998291	False
237	0.16490775962470489	0.6561226195873404	0.49121485996263553	G	G	False	False	min_5FYL_5VN3	1.332234501838684	True	17.8601016998291	False
238	-0.02025845963051165	0.5324692221776862	0.5527276818081979	P	L	False	True	5FYL	3.7219769954681396	False	17.223697662353516	False
238	-0.02025845963051165	0.5324692221776862	0.5527276818081979	P	L	False	True	5VN3	4.499555587768555	False	16.03940200805664	False
238	-0.02025845963051165	0.5324692221776862	0.5527276818081979	P	L	False	True	min_5FYL_5VN3	3.7219769954681396	False	16.03940200805664	False
239	0.03296661870243017	0.24817430115085595	0.21520768244842578	C	C	False	False	5FYL	1.329370379447937	True	13.719536781311035	False
239	0.03296661870243017	0.24817430115085595	0.21520768244842578	C	C	False	False	5VN3	1.3280895948410034	True	14.766101837158203	False
239	0.03296661870243017	0.24817430115085595	0.21520768244842578	C	C	False	False	min_5FYL_5VN3	1.3280895948410034	True	13.719536781311035	False
240	-0.021388149778360344	0.4659263323205226	0.48731448209888295	P	K	False	True	5FYL	1.3284915685653687	True	12.264394760131836	False
240	-0.021388149778360344	0.4659263323205226	0.48731448209888295	P	K	False	True	5VN3	1.323904037475586	True	12.286741256713867	False
240	-0.021388149778360344	0.4659263323205226	0.48731448209888295	P	K	False	True	min_5FYL_5VN3	1.323904037475586	True	12.264394760131836	False
241	0.04678084422164419	0.6159799694442897	0.5691991252226455	S	N	False	True	5FYL	1.3284915685653687	True	13.477550506591797	False
241	0.04678084422164419	0.6159799694442897	0.5691991252226455	S	N	False	True	5VN3	1.323904037475586	True	13.358406066894531	False
241	0.04678084422164419	0.6159799694442897	0.5691991252226455	S	N	False	True	min_5FYL_5VN3	1.323904037475586	True	13.358406066894531	False
242	0.0967679991409025	0.47487048919242575	0.37810249005152324	V	V	False	False	5FYL	1.327910304069519	True	9.993677139282227	False
242	0.0967679991409025	0.47487048919242575	0.37810249005152324	V	V	False	False	5VN3	1.3248815536499023	True	10.487096786499023	False
242	0.0967679991409025	0.47487048919242575	0.37810249005152324	V	V	False	False	min_5FYL_5VN3	1.3248815536499023	True	9.993677139282227	False
243	0.12197580800653007	0.4869598817845772	0.36498407377804715	S	S	False	False	5FYL	3.4911813735961914	True	10.029876708984375	False
243	0.12197580800653007	0.4869598817845772	0.36498407377804715	S	S	False	False	5VN3	3.664522409439087	False	10.989328384399414	False
243	0.12197580800653007	0.4869598817845772	0.36498407377804715	S	S	False	False	min_5FYL_5VN3	3.4911813735961914	True	10.029876708984375	False
244	0.049394881283092607	0.5024186140381426	0.45302373275505	T	T	False	False	5FYL	5.124520301818848	False	8.249651908874512	False
244	0.049394881283092607	0.5024186140381426	0.45302373275505	T	T	False	False	5VN3	5.02681827545166	False	7.656371116638184	False
244	0.049394881283092607	0.5024186140381426	0.45302373275505	T	T	False	False	min_5FYL_5VN3	5.02681827545166	False	7.656371116638184	False
245	0.003963844479978218	0.47328729828883404	0.4693234538088558	V	V	False	False	5FYL	7.426639556884766	False	11.184950828552246	False
245	0.003963844479978218	0.47328729828883404	0.4693234538088558	V	V	False	False	5VN3	7.374087810516357	False	11.490357398986816	False
245	0.003963844479978218	0.47328729828883404	0.4693234538088558	V	V	False	False	min_5FYL_5VN3	7.374087810516357	False	11.184950828552246	False
246	-0.018976838778802574	0.4605686411040008	0.4795454798828034	Q	Q	False	False	5FYL	7.022172927856445	False	8.49278736114502	False
246	-0.018976838778802574	0.4605686411040008	0.4795454798828034	Q	Q	False	False	5VN3	9.891194343566895	False	9.714136123657227	False
246	-0.018976838778802574	0.4605686411040008	0.4795454798828034	Q	Q	False	False	min_5FYL_5VN3	7.022172927856445	False	8.49278736114502	False
247	0.021950123810405106	0.11728687648089503	0.09533675267048992	C	C	False	False	5FYL	11.586321830749512	False	6.923868179321289	False
247	0.021950123810405106	0.11728687648089503	0.09533675267048992	C	C	False	False	5VN3	12.421347618103027	False	7.377151012420654	False
247	0.021950123810405106	0.11728687648089503	0.09533675267048992	C	C	False	False	min_5FYL_5VN3	11.586321830749512	False	6.923868179321289	False
248	0.04120567412381787	0.32159672956983343	0.28039105544601556	T	T	False	False	5FYL	13.924591064453125	False	10.79407024383545	False
248	0.04120567412381787	0.32159672956983343	0.28039105544601556	T	T	False	False	5VN3	13.926470756530762	False	10.894669532775879	False
248	0.04120567412381787	0.32159672956983343	0.28039105544601556	T	T	False	False	min_5FYL_5VN3	13.924591064453125	False	10.79407024383545	False
249	0.10891716243253224	0.507402847864038	0.39848568543150575	H	H	False	False	5FYL	12.30902099609375	False	11.292802810668945	False
249	0.10891716243253224	0.507402847864038	0.39848568543150575	H	H	False	False	5VN3	11.539202690124512	False	11.539202690124512	False
249	0.10891716243253224	0.507402847864038	0.39848568543150575	H	H	False	False	min_5FYL_5VN3	11.539202690124512	False	11.292802810668945	False
250	0.1031949652271067	0.48350579098473145	0.38031082575762476	G	G	False	False	5FYL	13.129677772521973	False	10.87243938446045	False
250	0.1031949652271067	0.48350579098473145	0.38031082575762476	G	G	False	False	5VN3	13.093049049377441	False	11.99715805053711	False
250	0.1031949652271067	0.48350579098473145	0.38031082575762476	G	G	False	False	min_5FYL_5VN3	13.093049049377441	False	10.87243938446045	False
251	0.04805352889455061	0.41111868321165485	0.36306515431710423	I	I	False	False	5FYL	11.292562484741211	False	7.456101417541504	False
251	0.04805352889455061	0.41111868321165485	0.36306515431710423	I	I	False	False	5VN3	13.039396286010742	False	8.5400972366333	False
251	0.04805352889455061	0.41111868321165485	0.36306515431710423	I	I	False	False	min_5FYL_5VN3	11.292562484741211	False	7.456101417541504	False
252	0.049595276764703156	0.484403505262211	0.43480822849750783	K	K	False	False	5FYL	9.865763664245605	False	6.452443599700928	False
252	0.049595276764703156	0.484403505262211	0.43480822849750783	K	K	False	False	5VN3	9.189291954040527	False	9.504451751708984	False
252	0.049595276764703156	0.484403505262211	0.43480822849750783	K	K	False	False	min_5FYL_5VN3	9.189291954040527	False	6.452443599700928	False
253	0.04370721974384273	0.4723704739341601	0.42866325419031737	P	P	False	False	5FYL	8.8843994140625	False	3.7760281562805176	False
253	0.04370721974384273	0.4723704739341601	0.42866325419031737	P	P	False	False	5VN3	9.366214752197266	False	6.78228235244751	False
253	0.04370721974384273	0.4723704739341601	0.42866325419031737	P	P	False	False	min_5FYL_5VN3	8.8843994140625	False	3.7760281562805176	False
254	0.027960672980424484	0.42221047769453407	0.3942498047141096	V	V	False	False	5FYL	9.759455680847168	False	6.851950645446777	False
254	0.027960672980424484	0.42221047769453407	0.3942498047141096	V	V	False	False	5VN3	10.362648010253906	False	10.682551383972168	False
254	0.027960672980424484	0.42221047769453407	0.3942498047141096	V	V	False	False	min_5FYL_5VN3	9.759455680847168	False	6.851950645446777	False
255	0.05104836678442265	0.5240273110362815	0.4729789442518589	V	V	False	False	5FYL	9.381232261657715	False	7.302355766296387	False
255	0.05104836678442265	0.5240273110362815	0.4729789442518589	V	V	False	False	5VN3	9.277339935302734	False	8.793646812438965	False
255	0.05104836678442265	0.5240273110362815	0.4729789442518589	V	V	False	False	min_5FYL_5VN3	9.277339935302734	False	7.302355766296387	False
256	-0.025414114695810952	0.3774612610525312	0.40287537574834215	S	S	False	False	5FYL	8.347349166870117	False	10.542152404785156	False
256	-0.025414114695810952	0.3774612610525312	0.40287537574834215	S	S	False	False	5VN3	7.893888473510742	False	10.290813446044922	False
256	-0.025414114695810952	0.3774612610525312	0.40287537574834215	S	S	False	False	min_5FYL_5VN3	7.893888473510742	False	10.290813446044922	False
257	-0.039101142883704476	0.5399307500086796	0.5790318928923841	T	T	False	False	5FYL	4.568162441253662	False	10.762761116027832	False
257	-0.039101142883704476	0.5399307500086796	0.5790318928923841	T	T	False	False	5VN3	4.528095722198486	False	11.531092643737793	False
257	-0.039101142883704476	0.5399307500086796	0.5790318928923841	T	T	False	False	min_5FYL_5VN3	4.528095722198486	False	10.762761116027832	False
258	-0.04155359980242507	0.325936126226392	0.3674897260288171	Q	Q	False	False	5FYL	3.1342804431915283	True	8.310457229614258	False
258	-0.04155359980242507	0.325936126226392	0.3674897260288171	Q	Q	False	False	5VN3	2.32647705078125	True	9.312747955322266	False
258	-0.04155359980242507	0.325936126226392	0.3674897260288171	Q	Q	False	False	min_5FYL_5VN3	2.32647705078125	True	8.310457229614258	False
259	0.10983444391981534	0.43306378679095586	0.3232293428711405	L	L	False	False	5FYL	6.268288612365723	False	6.268288612365723	False
259	0.10983444391981534	0.43306378679095586	0.3232293428711405	L	L	False	False	5VN3	7.033631801605225	False	7.033631801605225	False
259	0.10983444391981534	0.43306378679095586	0.3232293428711405	L	L	False	False	min_5FYL_5VN3	6.268288612365723	False	6.268288612365723	False
260	0.04925027333659682	0.4769804759427261	0.42773020260612926	L	L	False	False	5FYL	5.9725823402404785	False	6.37940788269043	False
260	0.04925027333659682	0.4769804759427261	0.42773020260612926	L	L	False	False	5VN3	4.607699871063232	False	6.987771034240723	False
260	0.04925027333659682	0.4769804759427261	0.42773020260612926	L	L	False	False	min_5FYL_5VN3	4.607699871063232	False	6.37940788269043	False
261	-0.032225341675286734	0.3726442732013128	0.40486961487659956	L	L	False	False	5FYL	7.349079608917236	False	7.875851631164551	False
261	-0.032225341675286734	0.3726442732013128	0.40486961487659956	L	L	False	False	5VN3	8.061413764953613	False	8.844010353088379	False
261	-0.032225341675286734	0.3726442732013128	0.40486961487659956	L	L	False	False	min_5FYL_5VN3	7.349079608917236	False	7.875851631164551	False
262	-0.0023891728311856153	0.3325667868498436	0.3349559596810292	N	N	False	False	5FYL	4.853543281555176	False	8.893390655517578	False
262	-0.0023891728311856153	0.3325667868498436	0.3349559596810292	N	N	False	False	5VN3	5.026841163635254	False	10.26604175567627	False
262	-0.0023891728311856153	0.3325667868498436	0.3349559596810292	N	N	False	False	min_5FYL_5VN3	4.853543281555176	False	8.893390655517578	False
263	0.04096670725680773	0.44044217021341575	0.399475462956608	G	G	False	False	5FYL	7.572162628173828	False	7.572162628173828	False
263	0.04096670725680773	0.44044217021341575	0.399475462956608	G	G	False	False	5VN3	7.891628742218018	False	7.891628742218018	False
263	0.04096670725680773	0.44044217021341575	0.399475462956608	G	G	False	False	min_5FYL_5VN3	7.572162628173828	False	7.572162628173828	False
264	0.08701453560147826	0.5275151114631826	0.4405005758617044	S	S	False	False	5FYL	5.686474800109863	False	5.686474800109863	False
264	0.08701453560147826	0.5275151114631826	0.4405005758617044	S	S	False	False	5VN3	5.21787166595459	False	5.21787166595459	False
264	0.08701453560147826	0.5275151114631826	0.4405005758617044	S	S	False	False	min_5FYL_5VN3	5.21787166595459	False	5.21787166595459	False
265	0.06803629622486507	0.5249439509811265	0.4569076547562614	L	L	False	False	5FYL	3.622877836227417	False	3.622877836227417	False
265	0.06803629622486507	0.5249439509811265	0.4569076547562614	L	L	False	False	5VN3	3.573726177215576	False	3.573726177215576	False
265	0.06803629622486507	0.5249439509811265	0.4569076547562614	L	L	False	False	min_5FYL_5VN3	3.573726177215576	False	3.573726177215576	False
266	0.05335381369409886	0.4995330114184096	0.44617919772431075	A	A	False	False	5FYL	2.9156315326690674	True	2.9156315326690674	True
266	0.05335381369409886	0.4995330114184096	0.44617919772431075	A	A	False	False	5VN3	2.8107106685638428	True	2.8107106685638428	True
266	0.05335381369409886	0.4995330114184096	0.44617919772431075	A	A	False	False	min_5FYL_5VN3	2.8107106685638428	True	2.8107106685638428	True
267	0.03397095261481675	0.5121058801975172	0.4781349275827005	E	E	False	False	5FYL	1.3289945125579834	True	5.666999816894531	False
267	0.03397095261481675	0.5121058801975172	0.4781349275827005	E	E	False	False	5VN3	1.3301182985305786	True	5.831568241119385	False
267	0.03397095261481675	0.5121058801975172	0.4781349275827005	E	E	False	False	min_5FYL_5VN3	1.3289945125579834	True	5.666999816894531	False
268	0.021018446303079197	0.4718103522585017	0.4507919059554225	E	G	False	True	5FYL	3.113095998764038	True	6.840868949890137	False
268	0.021018446303079197	0.4718103522585017	0.4507919059554225	E	G	False	True	5VN3	3.342874765396118	True	7.432767868041992	False
268	0.021018446303079197	0.4718103522585017	0.4507919059554225	E	G	False	True	min_5FYL_5VN3	3.113095998764038	True	6.840868949890137	False
269	0.06541444868156443	0.5805350539321182	0.5151206052505538	E	E	False	False	5FYL	1.3296775817871094	True	4.852852821350098	False
269	0.06541444868156443	0.5805350539321182	0.5151206052505538	E	E	False	False	5VN3	1.3263765573501587	True	5.770813941955566	False
269	0.06541444868156443	0.5805350539321182	0.5151206052505538	E	E	False	False	min_5FYL_5VN3	1.3263765573501587	True	4.852852821350098	False
270	0.02521534355702848	0.5608000307348808	0.5355846871778523	V	V	False	False	5FYL	1.328258991241455	True	4.136359691619873	False
270	0.02521534355702848	0.5608000307348808	0.5355846871778523	V	V	False	False	5VN3	1.3224951028823853	True	3.712641477584839	False
270	0.02521534355702848	0.5608000307348808	0.5355846871778523	V	V	False	False	min_5FYL_5VN3	1.3224951028823853	True	3.712641477584839	False
271	0.03975067087428352	0.5520101214981337	0.5122594506238501	M	R	False	True	5FYL	3.565805435180664	False	5.3643412590026855	False
271	0.03975067087428352	0.5520101214981337	0.5122594506238501	M	R	False	True	5VN3	4.1631388664245605	False	5.535994529724121	False
271	0.03975067087428352	0.5520101214981337	0.5122594506238501	M	R	False	True	min_5FYL_5VN3	3.565805435180664	False	5.3643412590026855	False
272	0.040742920743223554	0.5181384967913418	0.4773955760481183	I	I	False	False	5FYL	1.3283456563949585	True	7.379197120666504	False
272	0.040742920743223554	0.5181384967913418	0.4773955760481183	I	I	False	False	5VN3	1.3184183835983276	True	7.740502834320068	False
272	0.040742920743223554	0.5181384967913418	0.4773955760481183	I	I	False	False	min_5FYL_5VN3	1.3184183835983276	True	7.379197120666504	False
273	-0.023123162919577944	0.5779751772939878	0.6010983402135658	R	R	False	False	5FYL	2.6287753582000732	True	6.5671467781066895	False
273	-0.023123162919577944	0.5779751772939878	0.6010983402135658	R	R	False	False	5VN3	2.622079610824585	True	6.993107318878174	False
273	-0.023123162919577944	0.5779751772939878	0.6010983402135658	R	R	False	False	min_5FYL_5VN3	2.622079610824585	True	6.5671467781066895	False
274	0.02513673439044406	0.5479730761377422	0.5228363417472981	S	S	False	False	5FYL	4.82745361328125	False	12.193486213684082	False
274	0.02513673439044406	0.5479730761377422	0.5228363417472981	S	S	False	False	5VN3	4.81812858581543	False	12.432073593139648	False
274	0.02513673439044406	0.5479730761377422	0.5228363417472981	S	S	False	False	min_5FYL_5VN3	4.81812858581543	False	12.193486213684082	False
275	-0.00842688267543612	0.6121285850519472	0.6205554677273833	E	E	False	False	5FYL	6.902307987213135	False	15.448724746704102	False
275	-0.00842688267543612	0.6121285850519472	0.6205554677273833	E	E	False	False	5VN3	6.814465045928955	False	15.590295791625977	False
275	-0.00842688267543612	0.6121285850519472	0.6205554677273833	E	E	False	False	min_5FYL_5VN3	6.814465045928955	False	15.448724746704102	False
276	0.020442238309947958	0.5577780669460564	0.5373358286361084	N	N	False	False	5FYL	8.62997817993164	False	17.846139907836914	False
276	0.020442238309947958	0.5577780669460564	0.5373358286361084	N	N	False	False	5VN3	8.657557487487793	False	17.811141967773438	False
276	0.020442238309947958	0.5577780669460564	0.5373358286361084	N	N	False	False	min_5FYL_5VN3	8.62997817993164	False	17.811141967773438	False
277	-0.019011589160791542	0.4345118388362738	0.45352342799706535	I	I	False	False	5FYL	4.622665882110596	False	15.271646499633789	False
277	-0.019011589160791542	0.4345118388362738	0.45352342799706535	I	I	False	False	5VN3	3.5576438903808594	False	16.064273834228516	False
277	-0.019011589160791542	0.4345118388362738	0.45352342799706535	I	I	False	False	min_5FYL_5VN3	3.5576438903808594	False	15.271646499633789	False
278	0.03616679038171722	0.5841072822202477	0.5479404918385304	T	T	False	False	5FYL	6.691292762756348	False	18.81207275390625	False
278	0.03616679038171722	0.5841072822202477	0.5479404918385304	T	T	False	False	5VN3	6.394706726074219	False	17.835206985473633	False
278	0.03616679038171722	0.5841072822202477	0.5479404918385304	T	T	False	False	min_5FYL_5VN3	6.394706726074219	False	17.835206985473633	False
279	-0.012562444178258025	0.4710239429598943	0.48358638713815233	N	N	False	False	5FYL	9.588056564331055	False	18.620059967041016	False
279	-0.012562444178258025	0.4710239429598943	0.48358638713815233	N	N	False	False	5VN3	8.699714660644531	False	19.865686416625977	False
279	-0.012562444178258025	0.4710239429598943	0.48358638713815233	N	N	False	False	min_5FYL_5VN3	8.699714660644531	False	18.620059967041016	False
280	0.009426243974500703	0.36982213987949636	0.36039589590499566	N	N	False	False	5FYL	10.189799308776855	False	17.957416534423828	False
280	0.009426243974500703	0.36982213987949636	0.36039589590499566	N	N	False	False	5VN3	6.457577228546143	False	18.154239654541016	False
280	0.009426243974500703	0.36982213987949636	0.36039589590499566	N	N	False	False	min_5FYL_5VN3	6.457577228546143	False	17.957416534423828	False
281	-0.013844934450758517	0.5080245355984826	0.5218694700492411	A	A	False	False	5FYL	9.78852653503418	False	18.90599822998047	False
281	-0.013844934450758517	0.5080245355984826	0.5218694700492411	A	A	False	False	5VN3	9.888907432556152	False	19.502208709716797	False
281	-0.013844934450758517	0.5080245355984826	0.5218694700492411	A	A	False	False	min_5FYL_5VN3	9.78852653503418	False	18.90599822998047	False
282	0.03346449428103315	0.4980495809495683	0.46458508666853515	K	K	False	False	5FYL	7.234495639801025	False	15.718238830566406	False
282	0.03346449428103315	0.4980495809495683	0.46458508666853515	K	K	False	False	5VN3	6.757983684539795	False	16.39335060119629	False
282	0.03346449428103315	0.4980495809495683	0.46458508666853515	K	K	False	False	min_5FYL_5VN3	6.757983684539795	False	15.718238830566406	False
283	0.03549556600636694	0.3505654061189381	0.31506984011257116	N	N	False	False	5FYL	4.1891398429870605	False	12.991567611694336	False
283	0.03549556600636694	0.3505654061189381	0.31506984011257116	N	N	False	False	5VN3	3.754056692123413	False	13.559478759765625	False
283	0.03549556600636694	0.3505654061189381	0.31506984011257116	N	N	False	False	min_5FYL_5VN3	3.754056692123413	False	12.991567611694336	False
284	-0.005808182337267542	0.3910120943026328	0.3968202766399003	I	I	False	False	5FYL	1.3258949518203735	True	8.968149185180664	False
284	-0.005808182337267542	0.3910120943026328	0.3968202766399003	I	I	False	False	5VN3	1.3226468563079834	True	9.999381065368652	False
284	-0.005808182337267542	0.3910120943026328	0.3968202766399003	I	I	False	False	min_5FYL_5VN3	1.3226468563079834	True	8.968149185180664	False
285	0.1778402992413885	0.5584699742876043	0.38062967504621575	L	I	False	True	5FYL	3.565805435180664	False	7.095418453216553	False
285	0.1778402992413885	0.5584699742876043	0.38062967504621575	L	I	False	True	5VN3	4.1631388664245605	False	7.4399566650390625	False
285	0.1778402992413885	0.5584699742876043	0.38062967504621575	L	I	False	True	min_5FYL_5VN3	3.565805435180664	False	7.095418453216553	False
286	0.07098785923640599	0.29844105145192096	0.22745319221551497	V	V	False	False	5FYL	1.3260325193405151	True	3.8925154209136963	False
286	0.07098785923640599	0.29844105145192096	0.22745319221551497	V	V	False	False	5VN3	1.3253445625305176	True	4.022562026977539	False
286	0.07098785923640599	0.29844105145192096	0.22745319221551497	V	V	False	False	min_5FYL_5VN3	1.3253445625305176	True	3.8925154209136963	False
287	-0.02620881763932903	0.5566833138082722	0.5828921314476012	Q	Q	False	False	5FYL	1.3270944356918335	True	1.3270944356918335	True
287	-0.02620881763932903	0.5566833138082722	0.5828921314476012	Q	Q	False	False	5VN3	1.327478289604187	True	1.327478289604187	True
287	-0.02620881763932903	0.5566833138082722	0.5828921314476012	Q	Q	False	False	min_5FYL_5VN3	1.3270944356918335	True	1.3270944356918335	True
288	0.45815249431803834	0.7279872982692468	0.26983480395120846	F	L	True	True	5FYL	1.3273041248321533	True	11.54475212097168	False
288	0.45815249431803834	0.7279872982692468	0.26983480395120846	F	L	True	True	5VN3	1.3296256065368652	True	12.456220626831055	False
288	0.45815249431803834	0.7279872982692468	0.26983480395120846	F	L	True	True	min_5FYL_5VN3	1.3273041248321533	True	11.54475212097168	False
289	0.011403862114766683	0.48783482814789103	0.47643096603312435	N	A	False	True	5FYL	1.3268153667449951	True	1.3273041248321533	True
289	0.011403862114766683	0.48783482814789103	0.47643096603312435	N	A	False	True	5VN3	1.3277740478515625	True	1.3296256065368652	True
289	0.011403862114766683	0.48783482814789103	0.47643096603312435	N	A	False	True	min_5FYL_5VN3	1.3268153667449951	True	1.3273041248321533	True
290	-0.004817921434401795	0.48574982019588264	0.49056774163028444	T	S	False	True	5FYL	1.3268153667449951	True	3.5732052326202393	False
290	-0.004817921434401795	0.48574982019588264	0.49056774163028444	T	S	False	True	5VN3	1.3277740478515625	True	3.450927495956421	True
290	-0.004817921434401795	0.48574982019588264	0.49056774163028444	T	S	False	True	min_5FYL_5VN3	1.3268153667449951	True	3.450927495956421	True
291	0.03614882755197674	0.4811241925524745	0.4449753650004978	P	P	False	False	5FYL	1.340577483177185	True	5.432753086090088	False
291	0.03614882755197674	0.4811241925524745	0.4449753650004978	P	P	False	False	5VN3	1.3240381479263306	True	5.760381698608398	False
291	0.03614882755197674	0.4811241925524745	0.4449753650004978	P	P	False	False	min_5FYL_5VN3	1.3240381479263306	True	5.432753086090088	False
292	0.050306102891739646	0.3140883097138471	0.26378220682210746	V	V	False	False	5FYL	1.3287944793701172	True	3.487309694290161	True
292	0.050306102891739646	0.3140883097138471	0.26378220682210746	V	V	False	False	5VN3	1.32030189037323	True	4.07986307144165	False
292	0.050306102891739646	0.3140883097138471	0.26378220682210746	V	V	False	False	min_5FYL_5VN3	1.32030189037323	True	3.487309694290161	True
293	0.007386299051495571	0.4670727742987624	0.45968647524726686	Q	T	False	True	5FYL	3.4538381099700928	True	7.743969917297363	False
293	0.007386299051495571	0.4670727742987624	0.45968647524726686	Q	T	False	True	5VN3	4.972440719604492	False	7.914897441864014	False
293	0.007386299051495571	0.4670727742987624	0.45968647524726686	Q	T	False	True	min_5FYL_5VN3	3.4538381099700928	True	7.743969917297363	False
294	-0.01651175525702775	0.38140558629339855	0.3979173415504263	I	I	False	False	5FYL	1.3317086696624756	True	8.54955768585205	False
294	-0.01651175525702775	0.38140558629339855	0.3979173415504263	I	I	False	False	5VN3	1.3305344581604004	True	10.08875846862793	False
294	-0.01651175525702775	0.38140558629339855	0.3979173415504263	I	I	False	False	min_5FYL_5VN3	1.3305344581604004	True	8.54955768585205	False
295	0.09852683765715564	0.5187204993984508	0.42019366174129513	N	N	False	False	5FYL	3.2955610752105713	True	12.083267211914062	False
295	0.09852683765715564	0.5187204993984508	0.42019366174129513	N	N	False	False	5VN3	3.7360899448394775	False	11.822288513183594	False
295	0.09852683765715564	0.5187204993984508	0.42019366174129513	N	N	False	False	min_5FYL_5VN3	3.2955610752105713	True	11.822288513183594	False
296	0.033209084898294425	0.13182067164915212	0.0986115867508577	C	C	False	False	5FYL	1.3356627225875854	True	8.959383010864258	False
296	0.033209084898294425	0.13182067164915212	0.0986115867508577	C	C	False	False	5VN3	1.334432601928711	True	8.54590129852295	False
296	0.033209084898294425	0.13182067164915212	0.0986115867508577	C	C	False	False	min_5FYL_5VN3	1.334432601928711	True	8.54590129852295	False
297	0.06538332497138544	0.6104690118197807	0.5450856868483953	T	I	False	True	5FYL	7.400890827178955	False	5.918398857116699	False
297	0.06538332497138544	0.6104690118197807	0.5450856868483953	T	I	False	True	5VN3	6.839400291442871	False	7.9227447509765625	False
297	0.06538332497138544	0.6104690118197807	0.5450856868483953	T	I	False	True	min_5FYL_5VN3	6.839400291442871	False	5.918398857116699	False
298	-0.008993664562751413	0.28715713612330807	0.2961508006860595	R	R	False	False	5FYL	1.333428144454956	True	2.8307151794433594	True
298	-0.008993664562751413	0.28715713612330807	0.2961508006860595	R	R	False	False	5VN3	1.3317358493804932	True	4.507067680358887	False
298	-0.008993664562751413	0.28715713612330807	0.2961508006860595	R	R	False	False	min_5FYL_5VN3	1.3317358493804932	True	2.8307151794433594	True
299	-0.044383127392977506	0.4138912749503956	0.45827440234337313	P	P	False	False	5FYL	3.62781023979187	False	6.882699012756348	False
299	-0.044383127392977506	0.4138912749503956	0.45827440234337313	P	P	False	False	5VN3	4.382900714874268	False	9.647777557373047	False
299	-0.044383127392977506	0.4138912749503956	0.45827440234337313	P	P	False	False	min_5FYL_5VN3	3.62781023979187	False	6.882699012756348	False
300	0.1377623661956175	0.6027887655652873	0.4650263993696698	N	N	False	False	5FYL	4.023312568664551	False	6.650124549865723	False
300	0.1377623661956175	0.6027887655652873	0.4650263993696698	N	N	False	False	5VN3	4.941428184509277	False	10.543731689453125	False
300	0.1377623661956175	0.6027887655652873	0.4650263993696698	N	N	False	False	min_5FYL_5VN3	4.023312568664551	False	6.650124549865723	False
301	0.10111848312108296	0.49659111308857484	0.3954726299674919	N	N	False	False	5FYL	4.929582118988037	False	9.382414817810059	False
301	0.10111848312108296	0.49659111308857484	0.3954726299674919	N	N	False	False	5VN3	5.7000298500061035	False	11.069844245910645	False
301	0.10111848312108296	0.49659111308857484	0.3954726299674919	N	N	False	False	min_5FYL_5VN3	4.929582118988037	False	9.382414817810059	False
302	0.13642297678631243	0.6745286513445283	0.5381056745582159	N	N	False	False	5FYL	3.368903875350952	True	5.619729995727539	False
302	0.13642297678631243	0.6745286513445283	0.5381056745582159	N	N	False	False	5VN3	3.130880117416382	True	8.471796035766602	False
302	0.13642297678631243	0.6745286513445283	0.5381056745582159	N	N	False	False	min_5FYL_5VN3	3.130880117416382	True	5.619729995727539	False
303	0.04476881519638087	0.4738955333758015	0.4291267181794206	T	T	False	False	5FYL	2.4924728870391846	True	8.3241548538208	False
303	0.04476881519638087	0.4738955333758015	0.4291267181794206	T	T	False	False	5VN3	5.363152027130127	False	8.773979187011719	False
303	0.04476881519638087	0.4738955333758015	0.4291267181794206	T	T	False	False	min_5FYL_5VN3	2.4924728870391846	True	8.3241548538208	False
304	0.0024599059994121486	0.5031208453715572	0.5006609393721451	R	R	False	False	5FYL	3.3716890811920166	True	7.386944770812988	False
304	0.0024599059994121486	0.5031208453715572	0.5006609393721451	R	R	False	False	5VN3	2.9042062759399414	True	3.906916379928589	False
304	0.0024599059994121486	0.5031208453715572	0.5006609393721451	R	R	False	False	min_5FYL_5VN3	2.9042062759399414	True	3.906916379928589	False
305	0.18004148058144281	0.6089511259627259	0.4289096453812831	K	K	False	False	5FYL	3.2816100120544434	True	4.094151496887207	False
305	0.18004148058144281	0.6089511259627259	0.4289096453812831	K	K	False	False	5VN3	3.160419464111328	True	4.570459365844727	False
305	0.18004148058144281	0.6089511259627259	0.4289096453812831	K	K	False	False	min_5FYL_5VN3	3.160419464111328	True	4.094151496887207	False
306	0.025818840660537745	0.6318743109771132	0.6060554703165755	S	S	False	False	5FYL	1.326178789138794	True	1.326178789138794	True
306	0.025818840660537745	0.6318743109771132	0.6060554703165755	S	S	False	False	5VN3	1.3285452127456665	True	1.3285452127456665	True
306	0.025818840660537745	0.6318743109771132	0.6060554703165755	S	S	False	False	min_5FYL_5VN3	1.326178789138794	True	1.326178789138794	True
307	0.36751633684690266	0.8149713223449473	0.44745498549804463	I	V	True	True	5FYL	1.3267161846160889	True	3.0417141914367676	True
307	0.36751633684690266	0.8149713223449473	0.44745498549804463	I	V	True	True	5VN3	1.3287864923477173	True	4.637250900268555	False
307	0.36751633684690266	0.8149713223449473	0.44745498549804463	I	V	True	True	min_5FYL_5VN3	1.3267161846160889	True	3.0417141914367676	True
308	0.038461139176133474	0.5797586306778372	0.5412974915017037	R	H	False	True	5FYL	1.3249075412750244	True	1.3249075412750244	True
308	0.038461139176133474	0.5797586306778372	0.5412974915017037	R	H	False	True	5VN3	1.3271684646606445	True	1.3271684646606445	True
308	0.038461139176133474	0.5797586306778372	0.5412974915017037	R	H	False	True	min_5FYL_5VN3	1.3249075412750244	True	1.3249075412750244	True
309	0.3051165718934793	0.6787792652567836	0.37366269336330427	I	L	True	True	5FYL	1.3249075412750244	True	3.0417141914367676	True
309	0.3051165718934793	0.6787792652567836	0.37366269336330427	I	L	True	True	5VN3	1.3271684646606445	True	4.637250900268555	False
309	0.3051165718934793	0.6787792652567836	0.37366269336330427	I	L	True	True	min_5FYL_5VN3	1.3249075412750244	True	3.0417141914367676	True
312	0.1877669905549697	0.766658195321045	0.5788912047660753	G	G	False	False	5FYL	1.3304868936538696	True	1.3304868936538696	True
312	0.1877669905549697	0.766658195321045	0.5788912047660753	G	G	False	False	min_5FYL_5VN3	1.3304868936538696	True	1.3304868936538696	True
313	0.05268111660750102	0.5213023230547111	0.4686212064472101	P	P	False	False	5FYL	4.030467987060547	False	4.030467987060547	False
313	0.05268111660750102	0.5213023230547111	0.4686212064472101	P	P	False	False	min_5FYL_5VN3	4.030467987060547	False	4.030467987060547	False
314	0.19785476314712147	0.5546041194260724	0.3567493562789509	G	G	False	False	5FYL	6.051445484161377	False	6.051445484161377	False
314	0.19785476314712147	0.5546041194260724	0.3567493562789509	G	G	False	False	min_5FYL_5VN3	6.051445484161377	False	6.051445484161377	False
315	0.058886164581543776	0.5519568461926473	0.4930706816111035	Q	Q	False	False	5FYL	3.2005550861358643	True	3.2005550861358643	True
315	0.058886164581543776	0.5519568461926473	0.4930706816111035	Q	Q	False	False	min_5FYL_5VN3	3.2005550861358643	True	3.2005550861358643	True
316	0.1839248425791612	0.6461396379719027	0.46221479539274146	A	A	False	False	5FYL	3.2603235244750977	True	3.2603235244750977	True
316	0.1839248425791612	0.6461396379719027	0.46221479539274146	A	A	False	False	min_5FYL_5VN3	3.2603235244750977	True	3.2603235244750977	True
317	-0.03829930027621331	0.3656462090674395	0.4039455093436528	F	F	False	False	5FYL	2.5396065711975098	True	2.5396065711975098	True
317	-0.03829930027621331	0.3656462090674395	0.4039455093436528	F	F	False	False	min_5FYL_5VN3	2.5396065711975098	True	2.5396065711975098	True
317a	0.11599134976816255	0.48895732943576714	0.3729659796676046	Y	Y	False	False			False		False
318	0.21530291682989777	0.6734351289963871	0.45813221216648936	A	A	False	False	5FYL	4.093381881713867	False	4.740640163421631	False
318	0.21530291682989777	0.6734351289963871	0.45813221216648936	A	A	False	False	min_5FYL_5VN3	4.093381881713867	False	4.740640163421631	False
319	0.07358271307126929	0.6071431969265878	0.5335604838553185	T	T	False	False	5FYL	1.3277511596679688	True	3.568918466567993	False
319	0.07358271307126929	0.6071431969265878	0.5335604838553185	T	T	False	False	min_5FYL_5VN3	1.3277511596679688	True	3.568918466567993	False
320	0.0834057814955445	0.5366214519041947	0.45321567040865024	G	D	False	True	5FYL	1.330259919166565	True	6.335589408874512	False
320	0.0834057814955445	0.5366214519041947	0.45321567040865024	G	D	False	True	min_5FYL_5VN3	1.330259919166565	True	6.335589408874512	False
321	0.10171123421731587	0.6438023151048046	0.5420910808874887	D	G	False	True	5FYL	1.330259919166565	True	8.406296730041504	False
321	0.10171123421731587	0.6438023151048046	0.5420910808874887	D	G	False	True	min_5FYL_5VN3	1.330259919166565	True	8.406296730041504	False
322	0.14356621543711956	0.6088171309890854	0.46525091555196585	I	I	False	False	5FYL	3.6070919036865234	False	9.12549114227295	False
322	0.14356621543711956	0.6088171309890854	0.46525091555196585	I	I	False	False	min_5FYL_5VN3	3.6070919036865234	False	9.12549114227295	False
323	0.044609323714799975	0.5631050369676995	0.5184957132528996	I	I	False	False	5FYL	4.331397533416748	False	12.647448539733887	False
323	0.044609323714799975	0.5631050369676995	0.5184957132528996	I	I	False	False	min_5FYL_5VN3	4.331397533416748	False	12.647448539733887	False
324	0.007707256803165113	0.21392215044275661	0.2062148936395915	G	G	False	False	5FYL	1.3284486532211304	True	14.820005416870117	False
324	0.007707256803165113	0.21392215044275661	0.2062148936395915	G	G	False	False	min_5FYL_5VN3	1.3284486532211304	True	14.820005416870117	False
325	0.1052872501390878	0.5661515400014224	0.46086428986233463	D	E	False	True	5FYL	6.227006912231445	False	11.947184562683105	False
325	0.1052872501390878	0.5661515400014224	0.46086428986233463	D	E	False	True	5VN3	4.674077033996582	False	4.674077033996582	False
325	0.1052872501390878	0.5661515400014224	0.46086428986233463	D	E	False	True	min_5FYL_5VN3	4.674077033996582	False	4.674077033996582	False
326	0.14291342858030065	0.5148275092876732	0.37191408070737253	I	I	False	False	5FYL	1.325604796409607	True	11.262081146240234	False
326	0.14291342858030065	0.5148275092876732	0.37191408070737253	I	I	False	False	5VN3	1.3350223302841187	True	4.638406753540039	False
326	0.14291342858030065	0.5148275092876732	0.37191408070737253	I	I	False	False	min_5FYL_5VN3	1.325604796409607	True	4.638406753540039	False
327	0.21488492282120575	0.5487748434655236	0.3338899206443179	R	R	False	False	5FYL	3.7073094844818115	False	8.281928062438965	False
327	0.21488492282120575	0.5487748434655236	0.3338899206443179	R	R	False	False	5VN3	3.1519131660461426	True	3.50492000579834	False
327	0.21488492282120575	0.5487748434655236	0.3338899206443179	R	R	False	False	min_5FYL_5VN3	3.1519131660461426	True	3.50492000579834	False
328	0.09033853098895811	0.544084236602038	0.45374570561307986	Q	Q	False	False	5FYL	3.7813291549682617	False	7.378121376037598	False
328	0.09033853098895811	0.544084236602038	0.45374570561307986	Q	Q	False	False	5VN3	2.7410919666290283	True	4.870190143585205	False
328	0.09033853098895811	0.544084236602038	0.45374570561307986	Q	Q	False	False	min_5FYL_5VN3	2.7410919666290283	True	4.870190143585205	False
329	0.1478802014321881	0.571885519601011	0.42400531816882286	A	A	False	False	5FYL	3.3964037895202637	True	4.2348737716674805	False
329	0.1478802014321881	0.571885519601011	0.42400531816882286	A	A	False	False	5VN3	3.732405662536621	False	4.892852783203125	False
329	0.1478802014321881	0.571885519601011	0.42400531816882286	A	A	False	False	min_5FYL_5VN3	3.3964037895202637	True	4.2348737716674805	False
330	0.030397777371814483	0.5398368818894658	0.5094391045176513	H	H	False	False	5FYL	3.0212693214416504	True	7.178713798522949	False
330	0.030397777371814483	0.5398368818894658	0.5094391045176513	H	H	False	False	5VN3	3.116412878036499	True	7.7967681884765625	False
330	0.030397777371814483	0.5398368818894658	0.5094391045176513	H	H	False	False	min_5FYL_5VN3	3.0212693214416504	True	7.178713798522949	False
331	0.13545289567234414	0.4723442642538285	0.3368913685814844	C	C	False	False	5FYL	4.90529727935791	False	9.42873477935791	False
331	0.13545289567234414	0.4723442642538285	0.3368913685814844	C	C	False	False	5VN3	4.921632766723633	False	9.113134384155273	False
331	0.13545289567234414	0.4723442642538285	0.3368913685814844	C	C	False	False	min_5FYL_5VN3	4.90529727935791	False	9.113134384155273	False
332	0.12120719915317135	0.5289463373256151	0.4077391381724438	N	N	False	False	5FYL	3.9566895961761475	False	11.831414222717285	False
332	0.12120719915317135	0.5289463373256151	0.4077391381724438	N	N	False	False	5VN3	3.7923331260681152	False	12.935256958007812	False
332	0.12120719915317135	0.5289463373256151	0.4077391381724438	N	N	False	False	min_5FYL_5VN3	3.7923331260681152	False	11.831414222717285	False
333	0.04956089817660542	0.3149320967825646	0.2653711986059592	V	V	False	False	5FYL	3.1887028217315674	True	9.083559036254883	False
333	0.04956089817660542	0.3149320967825646	0.2653711986059592	V	V	False	False	5VN3	2.941011667251587	True	9.507952690124512	False
333	0.04956089817660542	0.3149320967825646	0.2653711986059592	V	V	False	False	min_5FYL_5VN3	2.941011667251587	True	9.083559036254883	False
334	0.11890349657892968	0.5501908478125642	0.43128735123363454	S	S	False	False	5FYL	3.094435930252075	True	9.952337265014648	False
334	0.11890349657892968	0.5501908478125642	0.43128735123363454	S	S	False	False	5VN3	3.0266544818878174	True	10.570417404174805	False
334	0.11890349657892968	0.5501908478125642	0.43128735123363454	S	S	False	False	min_5FYL_5VN3	3.0266544818878174	True	9.952337265014648	False
335	0.01441229065368288	0.5251224999590816	0.5107102093053987	K	K	False	False	5FYL	1.3303693532943726	True	8.446442604064941	False
335	0.01441229065368288	0.5251224999590816	0.5107102093053987	K	K	False	False	5VN3	1.3326133489608765	True	8.743721008300781	False
335	0.01441229065368288	0.5251224999590816	0.5107102093053987	K	K	False	False	min_5FYL_5VN3	1.3303693532943726	True	8.446442604064941	False
336	0.04007723481815462	0.5516072137011145	0.5115299788829599	A	K	False	True	5FYL	1.3292664289474487	True	8.197532653808594	False
336	0.04007723481815462	0.5516072137011145	0.5115299788829599	A	K	False	True	5VN3	1.326409935951233	True	10.507843971252441	False
336	0.04007723481815462	0.5516072137011145	0.5115299788829599	A	K	False	True	min_5FYL_5VN3	1.326409935951233	True	8.197532653808594	False
337	0.013799013632139812	0.4824404216856141	0.46864140805347426	T	E	False	True	5FYL	1.3292664289474487	True	7.5266923904418945	False
337	0.013799013632139812	0.4824404216856141	0.46864140805347426	T	E	False	True	5VN3	1.326409935951233	True	8.195361137390137	False
337	0.013799013632139812	0.4824404216856141	0.46864140805347426	T	E	False	True	min_5FYL_5VN3	1.326409935951233	True	7.5266923904418945	False
338	0.0793464427484987	0.293291012405624	0.2139445696571253	W	W	False	False	5FYL	1.3308109045028687	True	4.255810737609863	False
338	0.0793464427484987	0.293291012405624	0.2139445696571253	W	W	False	False	5VN3	1.3303667306900024	True	5.88981819152832	False
338	0.0793464427484987	0.293291012405624	0.2139445696571253	W	W	False	False	min_5FYL_5VN3	1.3303667306900024	True	4.255810737609863	False
339	0.0038470867212087034	0.586294525364463	0.5824474386432543	N	N	False	False	5FYL	1.3288230895996094	True	3.6126492023468018	False
339	0.0038470867212087034	0.586294525364463	0.5824474386432543	N	N	False	False	5VN3	1.335815191268921	True	5.040529727935791	False
339	0.0038470867212087034	0.586294525364463	0.5824474386432543	N	N	False	False	min_5FYL_5VN3	1.3288230895996094	True	3.6126492023468018	False
340	0.007998682323324291	0.42997197284190014	0.42197329051857585	E	S	False	True	5FYL	2.9840540885925293	True	5.7733845710754395	False
340	0.007998682323324291	0.42997197284190014	0.42197329051857585	E	S	False	True	5VN3	3.2271029949188232	True	7.146760940551758	False
340	0.007998682323324291	0.42997197284190014	0.42197329051857585	E	S	False	True	min_5FYL_5VN3	2.9840540885925293	True	5.7733845710754395	False
341	-0.009765565380219554	0.50050338736716	0.5102689527473796	T	T	False	False	5FYL	1.331786870956421	True	5.0533857345581055	False
341	-0.009765565380219554	0.50050338736716	0.5102689527473796	T	T	False	False	5VN3	1.331160545349121	True	4.53926420211792	False
341	-0.009765565380219554	0.50050338736716	0.5102689527473796	T	T	False	False	min_5FYL_5VN3	1.331160545349121	True	4.53926420211792	False
342	-0.012523256360953638	0.3917362910108584	0.404259547371812	L	L	False	False	5FYL	1.3264222145080566	True	3.8741390705108643	False
342	-0.012523256360953638	0.3917362910108584	0.404259547371812	L	L	False	False	5VN3	1.3352510929107666	True	3.6174674034118652	False
342	-0.012523256360953638	0.3917362910108584	0.404259547371812	L	L	False	False	min_5FYL_5VN3	1.3264222145080566	True	3.6174674034118652	False
343	-0.05766216566980381	0.43813546094095945	0.49579762661076326	G	Q	False	True	5FYL	3.1809561252593994	True	3.5690743923187256	False
343	-0.05766216566980381	0.43813546094095945	0.49579762661076326	G	Q	False	True	5VN3	3.2271029949188232	True	4.89412260055542	False
343	-0.05766216566980381	0.43813546094095945	0.49579762661076326	G	Q	False	True	min_5FYL_5VN3	3.1809561252593994	True	3.5690743923187256	False
344	-0.0365986147817583	0.5025276532315675	0.5391262680133257	K	K	False	False	5FYL	1.3297115564346313	True	5.954644203186035	False
344	-0.0365986147817583	0.5025276532315675	0.5391262680133257	K	K	False	False	5VN3	1.326899766921997	True	6.791957855224609	False
344	-0.0365986147817583	0.5025276532315675	0.5391262680133257	K	K	False	False	min_5FYL_5VN3	1.326899766921997	True	5.954644203186035	False
345	-0.010717715854507315	0.3850430891539156	0.3957608050084229	V	V	False	False	5FYL	1.3284715414047241	True	4.710025310516357	False
345	-0.010717715854507315	0.3850430891539156	0.3957608050084229	V	V	False	False	5VN3	1.3348925113677979	True	3.777613639831543	False
345	-0.010717715854507315	0.3850430891539156	0.3957608050084229	V	V	False	False	min_5FYL_5VN3	1.3284715414047241	True	3.777613639831543	False
346	0.17895140222211636	0.5433080337024615	0.36435663148034514	V	A	False	True	5FYL	1.328720211982727	True	3.6967973709106445	False
346	0.17895140222211636	0.5433080337024615	0.36435663148034514	V	A	False	True	5VN3	1.3344388008117676	True	4.379286289215088	False
346	0.17895140222211636	0.5433080337024615	0.36435663148034514	V	A	False	True	min_5FYL_5VN3	1.328720211982727	True	3.6967973709106445	False
347	-0.005764664008702458	0.4244616829695025	0.43022634697820494	K	N	False	True	5FYL	1.328720211982727	True	6.94955587387085	False
347	-0.005764664008702458	0.4244616829695025	0.43022634697820494	K	N	False	True	5VN3	1.3344388008117676	True	7.68071985244751	False
347	-0.005764664008702458	0.4244616829695025	0.43022634697820494	K	N	False	True	min_5FYL_5VN3	1.328720211982727	True	6.94955587387085	False
348	0.07459627118097073	0.5451407944573178	0.47054452327634705	Q	Q	False	False	5FYL	1.330077052116394	True	8.96650505065918	False
348	0.07459627118097073	0.5451407944573178	0.47054452327634705	Q	Q	False	False	5VN3	1.3304420709609985	True	8.888595581054688	False
348	0.07459627118097073	0.5451407944573178	0.47054452327634705	Q	Q	False	False	min_5FYL_5VN3	1.330077052116394	True	8.888595581054688	False
349	0.08517834030198967	0.4618352256484117	0.376656885346422	L	L	False	False	5FYL	2.8634185791015625	True	7.7458271980285645	False
349	0.08517834030198967	0.4618352256484117	0.376656885346422	L	L	False	False	5VN3	3.1377687454223633	True	8.686665534973145	False
349	0.08517834030198967	0.4618352256484117	0.376656885346422	L	L	False	False	min_5FYL_5VN3	2.8634185791015625	True	7.7458271980285645	False
350	-0.02925686368860292	0.40324360811117566	0.4325004717997786	R	R	False	False	5FYL	1.3278883695602417	True	3.1721959114074707	True
350	-0.02925686368860292	0.40324360811117566	0.4325004717997786	R	R	False	False	5VN3	1.3336433172225952	True	7.4902520179748535	False
350	-0.02925686368860292	0.40324360811117566	0.4325004717997786	R	R	False	False	min_5FYL_5VN3	1.3278883695602417	True	3.1721959114074707	True
351	0.03396300934437241	0.45674960684680993	0.4227865975024375	K	P	False	True	5FYL	1.3301252126693726	True	11.65047550201416	False
351	0.03396300934437241	0.45674960684680993	0.4227865975024375	K	P	False	True	5VN3	1.3294769525527954	True	11.84698486328125	False
351	0.03396300934437241	0.45674960684680993	0.4227865975024375	K	P	False	True	min_5FYL_5VN3	1.3294769525527954	True	11.65047550201416	False
352	0.19716160458462334	0.6545661867598969	0.4574045821752735	H	Y	False	True	5FYL	1.3301252126693726	True	12.998586654663086	False
352	0.19716160458462334	0.6545661867598969	0.4574045821752735	H	Y	False	True	5VN3	1.3294769525527954	True	13.320327758789062	False
352	0.19716160458462334	0.6545661867598969	0.4574045821752735	H	Y	False	True	min_5FYL_5VN3	1.3294769525527954	True	12.998586654663086	False
353	-0.02164216886281939	0.45269161996800356	0.47433378883082294	F	F	False	False	5FYL	1.328989028930664	True	10.481733322143555	False
353	-0.02164216886281939	0.45269161996800356	0.47433378883082294	F	F	False	False	5VN3	1.3329216241836548	True	9.607749938964844	False
353	-0.02164216886281939	0.45269161996800356	0.47433378883082294	F	F	False	False	min_5FYL_5VN3	1.328989028930664	True	9.607749938964844	False
354	0.08304992120650811	0.5975022696163254	0.5144523484098172	G	K	False	True	5FYL	3.778728485107422	False	8.865839004516602	False
354	0.08304992120650811	0.5975022696163254	0.5144523484098172	G	K	False	True	5VN3	3.9468979835510254	False	9.707903861999512	False
354	0.08304992120650811	0.5975022696163254	0.5144523484098172	G	K	False	True	min_5FYL_5VN3	3.778728485107422	False	8.865839004516602	False
355	0.06113043396705742	0.5555960473203421	0.49446561335328465	N	N	False	False	5FYL	1.3280781507492065	True	7.886416912078857	False
355	0.06113043396705742	0.5555960473203421	0.49446561335328465	N	N	False	False	5VN3	1.329376220703125	True	9.313554763793945	False
355	0.06113043396705742	0.5555960473203421	0.49446561335328465	N	N	False	False	min_5FYL_5VN3	1.3280781507492065	True	7.886416912078857	False
356	-0.016900539593387776	0.5149200808108156	0.5318206204042034	N	N	False	False	5FYL	3.333150625228882	True	7.5819292068481445	False
356	-0.016900539593387776	0.5149200808108156	0.5318206204042034	N	N	False	False	5VN3	3.464796543121338	True	6.627864837646484	False
356	-0.016900539593387776	0.5149200808108156	0.5318206204042034	N	N	False	False	min_5FYL_5VN3	3.333150625228882	True	6.627864837646484	False
357	0.0034833470490914786	0.5610802128354101	0.5575968657863186	T	T	False	False	5FYL	3.2032809257507324	True	3.8825674057006836	False
357	0.0034833470490914786	0.5610802128354101	0.5575968657863186	T	T	False	False	5VN3	3.2663450241088867	True	3.2555220127105713	True
357	0.0034833470490914786	0.5610802128354101	0.5575968657863186	T	T	False	False	min_5FYL_5VN3	3.2032809257507324	True	3.2555220127105713	True
358	0.018496360861035954	0.5030428981245394	0.48454653726350344	I	I	False	False	5FYL	3.506260871887207	False	3.5270333290100098	False
358	0.018496360861035954	0.5030428981245394	0.48454653726350344	I	I	False	False	5VN3	3.771697521209717	False	2.8147213459014893	True
358	0.018496360861035954	0.5030428981245394	0.48454653726350344	I	I	False	False	min_5FYL_5VN3	3.506260871887207	False	2.8147213459014893	True
359	0.012645086329089616	0.4116913191921293	0.3990462328630397	I	I	False	False	5FYL	1.3301488161087036	True	3.159856081008911	True
359	0.012645086329089616	0.4116913191921293	0.3990462328630397	I	I	False	False	5VN3	3.757962703704834	False	4.294984817504883	False
359	0.012645086329089616	0.4116913191921293	0.3990462328630397	I	I	False	False	min_5FYL_5VN3	1.3301488161087036	True	3.159856081008911	True
360	0.05990419316914042	0.5214547300212509	0.46155053685211045	R	K	False	True	5FYL	5.057972431182861	False	4.45382022857666	False
360	0.05990419316914042	0.5214547300212509	0.46155053685211045	R	K	False	True	min_5FYL_5VN3	5.057972431182861	False	4.45382022857666	False
361	0.07156637522906772	0.24573869177547442	0.1741723165464067	F	F	False	False	5FYL	1.3323026895523071	True	3.6642374992370605	False
361	0.07156637522906772	0.24573869177547442	0.1741723165464067	F	F	False	False	5VN3	3.7419981956481934	False	3.6835200786590576	False
361	0.07156637522906772	0.24573869177547442	0.1741723165464067	F	F	False	False	min_5FYL_5VN3	1.3323026895523071	True	3.6642374992370605	False
362	0.014459924144181124	0.47296344118062883	0.4585035170364477	A	A	False	False	5FYL	3.6190185546875	False	8.60630989074707	False
362	0.014459924144181124	0.47296344118062883	0.4585035170364477	A	A	False	False	5VN3	9.54300594329834	False	7.654572486877441	False
362	0.014459924144181124	0.47296344118062883	0.4585035170364477	A	A	False	False	min_5FYL_5VN3	3.6190185546875	False	7.654572486877441	False
363	-0.029860792315883566	0.5108157925179722	0.5406765848338557	N	N	False	False	5FYL	5.7520833015441895	False	11.853391647338867	False
363	-0.029860792315883566	0.5108157925179722	0.5406765848338557	N	N	False	False	5VN3	7.644128799438477	False	10.682479858398438	False
363	-0.029860792315883566	0.5108157925179722	0.5406765848338557	N	N	False	False	min_5FYL_5VN3	5.7520833015441895	False	10.682479858398438	False
364	0.07518666993962259	0.43341680786756903	0.35823013792794645	S	S	False	False	5FYL	3.895678997039795	False	14.950347900390625	False
364	0.07518666993962259	0.43341680786756903	0.35823013792794645	S	S	False	False	5VN3	4.252182483673096	False	13.833014488220215	False
364	0.07518666993962259	0.43341680786756903	0.35823013792794645	S	S	False	False	min_5FYL_5VN3	3.895678997039795	False	13.833014488220215	False
365	0.10491841490638315	0.5413936488497078	0.4364752339433246	S	S	False	False	5FYL	7.480411529541016	False	17.119081497192383	False
365	0.10491841490638315	0.5413936488497078	0.4364752339433246	S	S	False	False	5VN3	6.959681987762451	False	16.33359146118164	False
365	0.10491841490638315	0.5413936488497078	0.4364752339433246	S	S	False	False	min_5FYL_5VN3	6.959681987762451	False	16.33359146118164	False
366	0.05727932180355272	0.3333452335568525	0.2760659117532998	G	G	False	False	5FYL	5.406998634338379	False	18.023874282836914	False
366	0.05727932180355272	0.3333452335568525	0.2760659117532998	G	G	False	False	5VN3	5.344770908355713	False	18.558530807495117	False
366	0.05727932180355272	0.3333452335568525	0.2760659117532998	G	G	False	False	min_5FYL_5VN3	5.344770908355713	False	18.023874282836914	False
367	0.04775565982613336	0.2363091634339562	0.18855350360782283	G	G	False	False	5FYL	4.459354400634766	False	14.933505058288574	False
367	0.04775565982613336	0.2363091634339562	0.18855350360782283	G	G	False	False	5VN3	5.498650074005127	False	15.854698181152344	False
367	0.04775565982613336	0.2363091634339562	0.18855350360782283	G	G	False	False	min_5FYL_5VN3	4.459354400634766	False	14.933505058288574	False
368	-0.012503617072431222	0.17826494021046815	0.19076855728289938	D	D	False	False	5FYL	2.8558664321899414	True	12.92845630645752	False
368	-0.012503617072431222	0.17826494021046815	0.19076855728289938	D	D	False	False	5VN3	3.018589496612549	True	13.570188522338867	False
368	-0.012503617072431222	0.17826494021046815	0.19076855728289938	D	D	False	False	min_5FYL_5VN3	2.8558664321899414	True	12.92845630645752	False
369	0.04745428041981081	0.5177966801853603	0.4703423997655495	L	L	False	False	5FYL	3.109467029571533	True	6.975496768951416	False
369	0.04745428041981081	0.5177966801853603	0.4703423997655495	L	L	False	False	5VN3	3.245008707046509	True	10.161727905273438	False
369	0.04745428041981081	0.5177966801853603	0.4703423997655495	L	L	False	False	min_5FYL_5VN3	3.109467029571533	True	6.975496768951416	False
370	0.008159190733917548	0.1957022469838085	0.18754305624989095	E	E	False	False	5FYL	1.3317500352859497	True	11.238945960998535	False
370	0.008159190733917548	0.1957022469838085	0.18754305624989095	E	E	False	False	5VN3	1.328755497932434	True	9.645241737365723	False
370	0.008159190733917548	0.1957022469838085	0.18754305624989095	E	E	False	False	min_5FYL_5VN3	1.328755497932434	True	9.645241737365723	False
371	0.06198662694006374	0.44329663026902744	0.3813100033289637	V	I	False	True	5FYL	12.144725799560547	False	13.028936386108398	False
371	0.06198662694006374	0.44329663026902744	0.3813100033289637	V	I	False	True	5VN3	11.90744400024414	False	13.501949310302734	False
371	0.06198662694006374	0.44329663026902744	0.3813100033289637	V	I	False	True	min_5FYL_5VN3	11.90744400024414	False	13.028936386108398	False
372	0.003830200611223078	0.4816531709004855	0.4778229702892624	T	T	False	False	5FYL	1.3313217163085938	True	11.846440315246582	False
372	0.003830200611223078	0.4816531709004855	0.4778229702892624	T	T	False	False	5VN3	1.3367253541946411	True	13.58554458618164	False
372	0.003830200611223078	0.4816531709004855	0.4778229702892624	T	T	False	False	min_5FYL_5VN3	1.3313217163085938	True	11.846440315246582	False
373	0.04130285876343165	0.4585686593943181	0.4172658006308865	T	T	False	False	5FYL	3.0279111862182617	True	8.577285766601562	False
373	0.04130285876343165	0.4585686593943181	0.4172658006308865	T	T	False	False	5VN3	3.1903741359710693	True	9.585797309875488	False
373	0.04130285876343165	0.4585686593943181	0.4172658006308865	T	T	False	False	min_5FYL_5VN3	3.0279111862182617	True	8.577285766601562	False
374	0.0211266981301943	0.5248625423799211	0.5037358442497268	H	H	False	False	5FYL	5.582817077636719	False	9.018999099731445	False
374	0.0211266981301943	0.5248625423799211	0.5037358442497268	H	H	False	False	5VN3	5.375528335571289	False	9.177083015441895	False
374	0.0211266981301943	0.5248625423799211	0.5037358442497268	H	H	False	False	min_5FYL_5VN3	5.375528335571289	False	9.018999099731445	False
375	0.015885505696772606	0.5510829653006848	0.5351974596039122	S	S	False	False	5FYL	5.021390438079834	False	7.9018378257751465	False
375	0.015885505696772606	0.5510829653006848	0.5351974596039122	S	S	False	False	5VN3	5.769068241119385	False	7.326394081115723	False
375	0.015885505696772606	0.5510829653006848	0.5351974596039122	S	S	False	False	min_5FYL_5VN3	5.021390438079834	False	7.326394081115723	False
376	0.06940073609129777	0.5086773991408743	0.4392766630495765	F	F	False	False	5FYL	6.387193202972412	False	3.857178211212158	False
376	0.06940073609129777	0.5086773991408743	0.4392766630495765	F	F	False	False	5VN3	7.092203617095947	False	3.6266744136810303	False
376	0.06940073609129777	0.5086773991408743	0.4392766630495765	F	F	False	False	min_5FYL_5VN3	6.387193202972412	False	3.6266744136810303	False
377	0.015220682406926755	0.6082792704136509	0.5930585880067242	N	N	False	False	5FYL	6.783504486083984	False	3.2359025478363037	True
377	0.015220682406926755	0.6082792704136509	0.5930585880067242	N	N	False	False	5VN3	8.620482444763184	False	3.3823158740997314	True
377	0.015220682406926755	0.6082792704136509	0.5930585880067242	N	N	False	False	min_5FYL_5VN3	6.783504486083984	False	3.2359025478363037	True
378	0.09177379067174846	0.4473912820128516	0.35561749134110315	C	C	False	False	5FYL	5.020238876342773	False	2.9114365577697754	True
378	0.09177379067174846	0.4473912820128516	0.35561749134110315	C	C	False	False	5VN3	6.121016502380371	False	3.202143430709839	True
378	0.09177379067174846	0.4473912820128516	0.35561749134110315	C	C	False	False	min_5FYL_5VN3	5.020238876342773	False	2.9114365577697754	True
379	0.011178473348734785	0.5750209952363676	0.5638425218876328	G	G	False	False	5FYL	7.252991199493408	False	3.6937296390533447	False
379	0.011178473348734785	0.5750209952363676	0.5638425218876328	G	G	False	False	5VN3	4.896488666534424	False	3.136169910430908	True
379	0.011178473348734785	0.5750209952363676	0.5638425218876328	G	G	False	False	min_5FYL_5VN3	4.896488666534424	False	3.136169910430908	True
380	0.14511475894161302	0.6310793659828189	0.48596460704120586	G	G	False	False	5FYL	7.136904239654541	False	1.3278915882110596	True
380	0.14511475894161302	0.6310793659828189	0.48596460704120586	G	G	False	False	5VN3	6.110527038574219	False	1.3164764642715454	True
380	0.14511475894161302	0.6310793659828189	0.48596460704120586	G	G	False	False	min_5FYL_5VN3	6.110527038574219	False	1.3164764642715454	True
381	0.28082466094487857	0.6698759651547708	0.3890513042098922	E	E	True	False	5FYL	6.335589408874512	False	3.8634982109069824	False
381	0.28082466094487857	0.6698759651547708	0.3890513042098922	E	E	True	False	5VN3	5.863351345062256	False	3.278881549835205	True
381	0.28082466094487857	0.6698759651547708	0.3890513042098922	E	E	True	False	min_5FYL_5VN3	5.863351345062256	False	3.278881549835205	True
382	-0.007009244269418069	0.6049772323946512	0.6119864766640692	F	F	False	False	5FYL	4.969248294830322	False	1.3246538639068604	True
382	-0.007009244269418069	0.6049772323946512	0.6119864766640692	F	F	False	False	5VN3	7.775066375732422	False	1.3269168138504028	True
382	-0.007009244269418069	0.6049772323946512	0.6119864766640692	F	F	False	False	min_5FYL_5VN3	4.969248294830322	False	1.3246538639068604	True
383	-0.02415171240466185	0.3754971160264375	0.39964882843109933	F	F	False	False	5FYL	3.728145122528076	False	3.6593730449676514	False
383	-0.02415171240466185	0.3754971160264375	0.39964882843109933	F	F	False	False	5VN3	5.583702087402344	False	3.224604606628418	True
383	-0.02415171240466185	0.3754971160264375	0.39964882843109933	F	F	False	False	min_5FYL_5VN3	3.728145122528076	False	3.224604606628418	True
384	0.19508593508788347	0.5447389237441884	0.34965298865630495	Y	Y	False	False	5FYL	4.310273170471191	False	4.46191930770874	False
384	0.19508593508788347	0.5447389237441884	0.34965298865630495	Y	Y	False	False	5VN3	4.312283039093018	False	5.012443542480469	False
384	0.19508593508788347	0.5447389237441884	0.34965298865630495	Y	Y	False	False	min_5FYL_5VN3	4.310273170471191	False	4.46191930770874	False
385	0.017137770231098637	0.16124502270087776	0.14410725246977912	C	C	False	False	5FYL	3.2548036575317383	True	7.241075038909912	False
385	0.017137770231098637	0.16124502270087776	0.14410725246977912	C	C	False	False	5VN3	3.5896778106689453	False	7.271417140960693	False
385	0.017137770231098637	0.16124502270087776	0.14410725246977912	C	C	False	False	min_5FYL_5VN3	3.2548036575317383	True	7.241075038909912	False
386	0.060112039376345405	0.5250479672404713	0.4649359278641259	N	N	False	False	5FYL	2.957660675048828	True	9.33777141571045	False
386	0.060112039376345405	0.5250479672404713	0.4649359278641259	N	N	False	False	5VN3	2.9615466594696045	True	9.24709415435791	False
386	0.060112039376345405	0.5250479672404713	0.4649359278641259	N	N	False	False	min_5FYL_5VN3	2.957660675048828	True	9.24709415435791	False
387	0.03087266234465097	0.35689528645836066	0.3260226241137097	T	T	False	False	5FYL	5.911461353302002	False	10.909802436828613	False
387	0.03087266234465097	0.35689528645836066	0.3260226241137097	T	T	False	False	5VN3	5.739126205444336	False	11.400035858154297	False
387	0.03087266234465097	0.35689528645836066	0.3260226241137097	T	T	False	False	min_5FYL_5VN3	5.739126205444336	False	10.909802436828613	False
388	0.0019453097542692088	0.4875745519311071	0.4856292421768379	S	S	False	False	5FYL	7.1644768714904785	False	11.469646453857422	False
388	0.0019453097542692088	0.4875745519311071	0.4856292421768379	S	S	False	False	5VN3	7.543912410736084	False	10.157278060913086	False
388	0.0019453097542692088	0.4875745519311071	0.4856292421768379	S	S	False	False	min_5FYL_5VN3	7.1644768714904785	False	10.157278060913086	False
389	0.03653502024422661	0.5551842772415676	0.518649256997341	G	G	False	False	5FYL	6.885112285614014	False	10.09229850769043	False
389	0.03653502024422661	0.5551842772415676	0.518649256997341	G	G	False	False	5VN3	5.900707244873047	False	9.90502643585205	False
389	0.03653502024422661	0.5551842772415676	0.518649256997341	G	G	False	False	min_5FYL_5VN3	5.900707244873047	False	9.90502643585205	False
390	0.03180635729306869	0.3613110255482999	0.3295046682552312	L	L	False	False	5FYL	8.30456829071045	False	7.477089881896973	False
390	0.03180635729306869	0.3613110255482999	0.3295046682552312	L	L	False	False	5VN3	8.152958869934082	False	6.679157733917236	False
390	0.03180635729306869	0.3613110255482999	0.3295046682552312	L	L	False	False	min_5FYL_5VN3	8.152958869934082	False	6.679157733917236	False
391	0.013887694881535934	0.219657524575119	0.20576982969358307	F	F	False	False	5FYL	5.839428901672363	False	7.232763290405273	False
391	0.013887694881535934	0.219657524575119	0.20576982969358307	F	F	False	False	5VN3	8.675950050354004	False	6.768191814422607	False
391	0.013887694881535934	0.219657524575119	0.20576982969358307	F	F	False	False	min_5FYL_5VN3	5.839428901672363	False	6.768191814422607	False
392	0.03673155079694079	0.5584145878818414	0.5216830370849006	N	N	False	False	5FYL	5.415957927703857	False	6.874721527099609	False
392	0.03673155079694079	0.5584145878818414	0.5216830370849006	N	N	False	False	5VN3	10.436637878417969	False	6.394137859344482	False
392	0.03673155079694079	0.5584145878818414	0.5216830370849006	N	N	False	False	min_5FYL_5VN3	5.415957927703857	False	6.394137859344482	False
393	0.06419485586444529	0.5412982288482642	0.4771033729838189	S	S	False	False	5FYL	3.272693395614624	True	3.6333813667297363	False
393	0.06419485586444529	0.5412982288482642	0.4771033729838189	S	S	False	False	5VN3	7.489587783813477	False	2.486327886581421	True
393	0.06419485586444529	0.5412982288482642	0.4771033729838189	S	S	False	False	min_5FYL_5VN3	3.272693395614624	True	2.486327886581421	True
394	-0.007818435196121298	0.4399180178770064	0.4477364530731277	T	T	False	False	5FYL	3.5382089614868164	False	1.326816201210022	True
394	-0.007818435196121298	0.4399180178770064	0.4477364530731277	T	T	False	False	5VN3	4.541198253631592	False	1.3220043182373047	True
394	-0.007818435196121298	0.4399180178770064	0.4477364530731277	T	T	False	False	min_5FYL_5VN3	3.5382089614868164	False	1.3220043182373047	True
395	0.27035004880663177	0.6101211335515131	0.3397710847448813	W	W	True	False	5FYL	1.3302005529403687	True	11.54475212097168	False
395	0.27035004880663177	0.6101211335515131	0.3397710847448813	W	W	True	False	5VN3	1.3223599195480347	True	12.456220626831055	False
395	0.27035004880663177	0.6101211335515131	0.3397710847448813	W	W	True	False	min_5FYL_5VN3	1.3223599195480347	True	11.54475212097168	False
396	-0.008345801691724164	0.5948132094855723	0.6031590111772964	I	F	False	True	5FYL	1.3306915760040283	True	1.3302005529403687	True
396	-0.008345801691724164	0.5948132094855723	0.6031590111772964	I	F	False	True	min_5FYL_5VN3	1.3306915760040283	True	1.3302005529403687	True
397	0.04213452487366792	0.5027017989223532	0.4605672740486853	S	N	False	True	5FYL	1.3306915760040283	True	4.078831672668457	False
397	0.04213452487366792	0.5027017989223532	0.4605672740486853	S	N	False	True	5VN3	1.329479455947876	True	1.3223599195480347	True
397	0.04213452487366792	0.5027017989223532	0.4605672740486853	S	N	False	True	min_5FYL_5VN3	1.329479455947876	True	1.3223599195480347	True
398	0.03431032405084011	0.5785815319000727	0.5442712078492326	N	S	False	True	5FYL	1.3314902782440186	True	6.419201850891113	False
398	0.03431032405084011	0.5785815319000727	0.5442712078492326	N	S	False	True	5VN3	1.329479455947876	True	4.797494411468506	False
398	0.03431032405084011	0.5785815319000727	0.5442712078492326	N	S	False	True	min_5FYL_5VN3	1.329479455947876	True	4.797494411468506	False
399	-0.0204448453928589	0.36987436220379394	0.39031920759665284	T	T	False	False	5VN3	1.3329405784606934	True	3.531667709350586	False
399	-0.0204448453928589	0.36987436220379394	0.39031920759665284	T	T	False	False	min_5FYL_5VN3	1.3329405784606934	True	3.531667709350586	False
406	0.0017291515292633397	0.466196808132743	0.46446765660347966	N	N	False	False			False		False
407	-0.014442268611604026	0.465074632564545	0.47951690117614904	S	N	False	True			False		False
408	-0.007571457715237595	0.4011237994294324	0.40869525714467	T	S	False	True			False		False
409	-0.0019700337729338657	0.4259828703416535	0.42795290411458736	G	N	False	True			False		False
410	-0.0013636702469232986	0.48856057443967627	0.48992424468659956	S	S	False	False			False		False
411	-0.022003346518016553	0.4957522511671619	0.5177555976851784	N	T	False	True	5FYL	1.3294367790222168	True	15.551039695739746	False
411	-0.022003346518016553	0.4957522511671619	0.5177555976851784	N	T	False	True	min_5FYL_5VN3	1.3294367790222168	True	15.551039695739746	False
412	-0.04119009205607649	0.4834502126734578	0.5246403047295343	D	E	False	True	5FYL	1.3294367790222168	True	15.175418853759766	False
412	-0.04119009205607649	0.4834502126734578	0.5246403047295343	D	E	False	True	5VN3	1.3278714418411255	True	13.27513599395752	False
412	-0.04119009205607649	0.4834502126734578	0.5246403047295343	D	E	False	True	min_5FYL_5VN3	1.3278714418411255	True	13.27513599395752	False
413	0.017379975027239425	0.5293098253063763	0.5119298502791368	S	N	False	True	5FYL	1.329482913017273	True	15.008431434631348	False
413	0.017379975027239425	0.5293098253063763	0.5119298502791368	S	N	False	True	5VN3	1.3278714418411255	True	15.151204109191895	False
413	0.017379975027239425	0.5293098253063763	0.5119298502791368	S	N	False	True	min_5FYL_5VN3	1.3278714418411255	True	15.008431434631348	False
414	-0.05385495428181919	0.4222873471078621	0.4761423013896813	I	I	False	False	5FYL	1.3318506479263306	True	10.601326942443848	False
414	-0.05385495428181919	0.4222873471078621	0.4761423013896813	I	I	False	False	5VN3	1.3277596235275269	True	10.260772705078125	False
414	-0.05385495428181919	0.4222873471078621	0.4761423013896813	I	I	False	False	min_5FYL_5VN3	1.3277596235275269	True	10.260772705078125	False
415	0.033863799996488586	0.5821426141268127	0.5482788141303241	T	T	False	False	5FYL	3.3246660232543945	True	14.367652893066406	False
415	0.033863799996488586	0.5821426141268127	0.5482788141303241	T	T	False	False	5VN3	3.1426444053649902	True	13.501363754272461	False
415	0.033863799996488586	0.5821426141268127	0.5482788141303241	T	T	False	False	min_5FYL_5VN3	3.1426444053649902	True	13.501363754272461	False
416	0.02166181902409331	0.3974746718789399	0.3758128528548466	L	L	False	False	5FYL	1.3433283567428589	True	10.393074035644531	False
416	0.02166181902409331	0.3974746718789399	0.3758128528548466	L	L	False	False	5VN3	1.3336338996887207	True	9.851107597351074	False
416	0.02166181902409331	0.3974746718789399	0.3758128528548466	L	L	False	False	min_5FYL_5VN3	1.3336338996887207	True	9.851107597351074	False
417	0.013423065667532486	0.6054412808783473	0.5920182152108148	P	Q	False	True	5FYL	7.8410258293151855	False	8.164782524108887	False
417	0.013423065667532486	0.6054412808783473	0.5920182152108148	P	Q	False	True	5VN3	8.538228034973145	False	7.991641998291016	False
417	0.013423065667532486	0.6054412808783473	0.5920182152108148	P	Q	False	True	min_5FYL_5VN3	7.8410258293151855	False	7.991641998291016	False
418	0.08826948645335689	0.29643365427323204	0.20816416781987515	C	C	False	False	5FYL	1.3278323411941528	True	4.578958988189697	False
418	0.08826948645335689	0.29643365427323204	0.20816416781987515	C	C	False	False	5VN3	1.325327754020691	True	4.540336608886719	False
418	0.08826948645335689	0.29643365427323204	0.20816416781987515	C	C	False	False	min_5FYL_5VN3	1.325327754020691	True	4.540336608886719	False
419	-0.02494914296780454	0.4922589535600224	0.517208096527827	R	R	False	False	5FYL	3.1503841876983643	True	1.3289692401885986	True
419	-0.02494914296780454	0.4922589535600224	0.517208096527827	R	R	False	False	5VN3	4.58372163772583	False	1.3291015625	True
419	-0.02494914296780454	0.4922589535600224	0.517208096527827	R	R	False	False	min_5FYL_5VN3	3.1503841876983643	True	1.3289692401885986	True
420	0.32482995281795274	0.6837645654548037	0.35893461263685095	I	I	True	False	5FYL	5.918398857116699	False	3.8634982109069824	False
420	0.32482995281795274	0.6837645654548037	0.35893461263685095	I	I	True	False	5VN3	7.703721523284912	False	3.278881549835205	True
420	0.32482995281795274	0.6837645654548037	0.35893461263685095	I	I	True	False	min_5FYL_5VN3	5.918398857116699	False	3.278881549835205	True
421	-0.025488180233310787	0.419785807411983	0.4452739876452938	K	K	False	False	5FYL	7.059360504150391	False	1.3286281824111938	True
421	-0.025488180233310787	0.419785807411983	0.4452739876452938	K	K	False	False	5VN3	7.638434410095215	False	1.3225345611572266	True
421	-0.025488180233310787	0.419785807411983	0.4452739876452938	K	K	False	False	min_5FYL_5VN3	7.059360504150391	False	1.3225345611572266	True
422	0.04364147029044535	0.4101643057332084	0.36652283544276304	Q	Q	False	False	5FYL	3.0057356357574463	True	2.649895191192627	True
422	0.04364147029044535	0.4101643057332084	0.36652283544276304	Q	Q	False	False	5VN3	3.385861873626709	True	2.7955260276794434	True
422	0.04364147029044535	0.4101643057332084	0.36652283544276304	Q	Q	False	False	min_5FYL_5VN3	3.0057356357574463	True	2.649895191192627	True
423	0.08814311553742332	0.5143249023355918	0.4261817867981685	I	I	False	False	5FYL	3.4004781246185303	True	3.4004781246185303	True
423	0.08814311553742332	0.5143249023355918	0.4261817867981685	I	I	False	False	5VN3	3.9889822006225586	False	3.9889822006225586	False
423	0.08814311553742332	0.5143249023355918	0.4261817867981685	I	I	False	False	min_5FYL_5VN3	3.4004781246185303	True	3.4004781246185303	True
424	0.20231994754343074	0.7049654321886938	0.502645484645263	I	I	False	False	5FYL	2.8935697078704834	True	2.8935697078704834	True
424	0.20231994754343074	0.7049654321886938	0.502645484645263	I	I	False	False	5VN3	5.062906742095947	False	5.062906742095947	False
424	0.20231994754343074	0.7049654321886938	0.502645484645263	I	I	False	False	min_5FYL_5VN3	2.8935697078704834	True	2.8935697078704834	True
425	0.09580544925618278	0.5233292390206694	0.42752378976448663	N	N	False	False	5FYL	4.441250801086426	False	5.500659465789795	False
425	0.09580544925618278	0.5233292390206694	0.42752378976448663	N	N	False	False	5VN3	6.640602111816406	False	7.33165168762207	False
425	0.09580544925618278	0.5233292390206694	0.42752378976448663	N	N	False	False	min_5FYL_5VN3	4.441250801086426	False	5.500659465789795	False
426	0.06651242896367271	0.5935360094253057	0.527023580461633	M	M	False	False	5FYL	4.75369930267334	False	4.75369930267334	False
426	0.06651242896367271	0.5935360094253057	0.527023580461633	M	M	False	False	5VN3	4.052063941955566	False	5.7573418617248535	False
426	0.06651242896367271	0.5935360094253057	0.527023580461633	M	M	False	False	min_5FYL_5VN3	4.052063941955566	False	4.75369930267334	False
427	0.022829227552858544	0.3351273789147391	0.31229815136188055	W	W	False	False	5FYL	6.205028057098389	False	4.341148853302002	False
427	0.022829227552858544	0.3351273789147391	0.31229815136188055	W	W	False	False	5VN3	6.182812690734863	False	7.57088041305542	False
427	0.022829227552858544	0.3351273789147391	0.31229815136188055	W	W	False	False	min_5FYL_5VN3	6.182812690734863	False	4.341148853302002	False
428	0.046735760567820694	0.47908119834553775	0.43234543777771706	Q	Q	False	False	5FYL	3.83536958694458	False	9.063605308532715	False
428	0.046735760567820694	0.47908119834553775	0.43234543777771706	Q	Q	False	False	5VN3	4.6730451583862305	False	4.030338764190674	False
428	0.046735760567820694	0.47908119834553775	0.43234543777771706	Q	Q	False	False	min_5FYL_5VN3	3.83536958694458	False	4.030338764190674	False
429	0.08811175256212989	0.5585909956348044	0.4704792430726745	R	R	False	False	5FYL	1.3249914646148682	True	3.8920602798461914	False
429	0.08811175256212989	0.5585909956348044	0.4704792430726745	R	R	False	False	5VN3	1.3175828456878662	True	9.175086975097656	False
429	0.08811175256212989	0.5585909956348044	0.4704792430726745	R	R	False	False	min_5FYL_5VN3	1.3175828456878662	True	3.8920602798461914	False
430	0.009720679273003463	0.4628330824842732	0.4531124032112697	I	A	False	True	5FYL	9.187873840332031	False	8.584229469299316	False
430	0.009720679273003463	0.4628330824842732	0.4531124032112697	I	A	False	True	5VN3	10.950434684753418	False	10.431551933288574	False
430	0.009720679273003463	0.4628330824842732	0.4531124032112697	I	A	False	True	min_5FYL_5VN3	9.187873840332031	False	8.584229469299316	False
431	-0.015485699476252335	0.5385969612338859	0.5540826607101382	G	G	False	False	5FYL	1.3316744565963745	True	8.133706092834473	False
431	-0.015485699476252335	0.5385969612338859	0.5540826607101382	G	G	False	False	5VN3	1.3239558935165405	True	7.664219856262207	False
431	-0.015485699476252335	0.5385969612338859	0.5540826607101382	G	G	False	False	min_5FYL_5VN3	1.3239558935165405	True	7.664219856262207	False
432	0.11759874425502431	0.5615090845004217	0.4439103402453974	Q	Q	False	False	5FYL	3.670477867126465	False	4.709633827209473	False
432	0.11759874425502431	0.5615090845004217	0.4439103402453974	Q	Q	False	False	5VN3	4.656662464141846	False	4.75964879989624	False
432	0.11759874425502431	0.5615090845004217	0.4439103402453974	Q	Q	False	False	min_5FYL_5VN3	3.670477867126465	False	4.709633827209473	False
433	0.16428346725170606	0.5499902122187811	0.385706744967075	A	A	False	False	5FYL	1.329712152481079	True	1.329712152481079	True
433	0.16428346725170606	0.5499902122187811	0.385706744967075	A	A	False	False	5VN3	1.324958324432373	True	1.324958324432373	True
433	0.16428346725170606	0.5499902122187811	0.385706744967075	A	A	False	False	min_5FYL_5VN3	1.324958324432373	True	1.324958324432373	True
434	0.22064725224831527	0.47844558462831355	0.2577983323799983	M	I	True	True	5FYL	6.702274322509766	False	3.558619260787964	False
434	0.22064725224831527	0.47844558462831355	0.2577983323799983	M	I	True	True	5VN3	10.950434684753418	False	3.9415924549102783	False
434	0.22064725224831527	0.47844558462831355	0.2577983323799983	M	I	True	True	min_5FYL_5VN3	6.702274322509766	False	3.558619260787964	False
435	0.08941389758384333	0.41819921424968015	0.3287853166658368	Y	Y	False	False	5FYL	1.329859972000122	True	1.3288888931274414	True
435	0.08941389758384333	0.41819921424968015	0.3287853166658368	Y	Y	False	False	5VN3	1.3284401893615723	True	1.320092797279358	True
435	0.08941389758384333	0.41819921424968015	0.3287853166658368	Y	Y	False	False	min_5FYL_5VN3	1.3284401893615723	True	1.320092797279358	True
436	0.2921217291734301	0.6604870349046668	0.36836530573123666	A	A	True	False	5FYL	3.558619260787964	False	3.558619260787964	False
436	0.2921217291734301	0.6604870349046668	0.36836530573123666	A	A	True	False	5VN3	4.519192218780518	False	4.519192218780518	False
436	0.2921217291734301	0.6604870349046668	0.36836530573123666	A	A	True	False	min_5FYL_5VN3	3.558619260787964	False	3.558619260787964	False
437	0.031750634341533635	0.46480981975568425	0.4330591854141506	P	P	False	False	5FYL	5.931235313415527	False	1.3452857732772827	True
437	0.031750634341533635	0.46480981975568425	0.4330591854141506	P	P	False	False	5VN3	6.382497310638428	False	1.3389030694961548	True
437	0.031750634341533635	0.46480981975568425	0.4330591854141506	P	P	False	False	min_5FYL_5VN3	5.931235313415527	False	1.3389030694961548	True
438	0.06378187217673575	0.45174250073912103	0.3879606285623853	P	P	False	False	5FYL	3.289966344833374	True	3.701059341430664	False
438	0.06378187217673575	0.45174250073912103	0.3879606285623853	P	P	False	False	5VN3	3.91587495803833	False	3.2433364391326904	True
438	0.06378187217673575	0.45174250073912103	0.3879606285623853	P	P	False	False	min_5FYL_5VN3	3.289966344833374	True	3.2433364391326904	True
439	-0.006457926337819275	0.473240690769023	0.47969861710684225	I	I	False	False	5FYL	1.3313844203948975	True	3.472261905670166	True
439	-0.006457926337819275	0.473240690769023	0.47969861710684225	I	I	False	False	5VN3	1.3357783555984497	True	2.9063937664031982	True
439	-0.006457926337819275	0.473240690769023	0.47969861710684225	I	I	False	False	min_5FYL_5VN3	1.3313844203948975	True	2.9063937664031982	True
440	0.04408915941057612	0.5742224321048203	0.5301332726942442	Q	P	False	True	5FYL	7.419079303741455	False	6.390394687652588	False
440	0.04408915941057612	0.5742224321048203	0.5301332726942442	Q	P	False	True	5VN3	8.166653633117676	False	5.863351345062256	False
440	0.04408915941057612	0.5742224321048203	0.5301332726942442	Q	P	False	True	min_5FYL_5VN3	7.419079303741455	False	5.863351345062256	False
441	0.1518662929188953	0.5074333680692562	0.3555670751503609	G	G	False	False	5FYL	1.3320000171661377	True	7.186195373535156	False
441	0.1518662929188953	0.5074333680692562	0.3555670751503609	G	G	False	False	5VN3	1.3328361511230469	True	6.969183921813965	False
441	0.1518662929188953	0.5074333680692562	0.3555670751503609	G	G	False	False	min_5FYL_5VN3	1.3320000171661377	True	6.969183921813965	False
442	0.12447350982885469	0.5863404444219993	0.4618669345931446	V	V	False	False	5FYL	4.374604225158691	False	8.409279823303223	False
442	0.12447350982885469	0.5863404444219993	0.4618669345931446	V	V	False	False	5VN3	4.778042316436768	False	7.61266565322876	False
442	0.12447350982885469	0.5863404444219993	0.4618669345931446	V	V	False	False	min_5FYL_5VN3	4.374604225158691	False	7.61266565322876	False
443	0.06280943810133077	0.5574942650942395	0.4946848269929087	I	I	False	False	5FYL	2.5688085556030273	True	5.382699966430664	False
443	0.06280943810133077	0.5574942650942395	0.4946848269929087	I	I	False	False	5VN3	3.255338668823242	True	3.7565886974334717	False
443	0.06280943810133077	0.5574942650942395	0.4946848269929087	I	I	False	False	min_5FYL_5VN3	2.5688085556030273	True	3.7565886974334717	False
444	0.06374227176037783	0.5711242056324568	0.507381933872079	R	R	False	False	5FYL	3.3927361965179443	True	9.275371551513672	False
444	0.06374227176037783	0.5711242056324568	0.507381933872079	R	R	False	False	5VN3	3.213620901107788	True	7.350359916687012	False
444	0.06374227176037783	0.5711242056324568	0.507381933872079	R	R	False	False	min_5FYL_5VN3	3.213620901107788	True	7.350359916687012	False
445	0.06050635931232318	0.31658577743243665	0.2560794181201135	C	C	False	False	5FYL	1.3292571306228638	True	7.549283504486084	False
445	0.06050635931232318	0.31658577743243665	0.2560794181201135	C	C	False	False	5VN3	1.3317153453826904	True	6.509031295776367	False
445	0.06050635931232318	0.31658577743243665	0.2560794181201135	C	C	False	False	min_5FYL_5VN3	1.3292571306228638	True	6.509031295776367	False
446	-0.005457804477281614	0.5211682866705788	0.5266260911478604	V	K	False	True	5FYL	3.4538381099700928	True	11.591279029846191	False
446	-0.005457804477281614	0.5211682866705788	0.5266260911478604	V	K	False	True	5VN3	6.839400291442871	False	11.609671592712402	False
446	-0.005457804477281614	0.5211682866705788	0.5266260911478604	V	K	False	True	min_5FYL_5VN3	3.4538381099700928	True	11.591279029846191	False
447	0.0857276055876271	0.5819686378515722	0.49624103226394506	S	S	False	False	5FYL	1.3304646015167236	True	9.492916107177734	False
447	0.0857276055876271	0.5819686378515722	0.49624103226394506	S	S	False	False	5VN3	1.3262709379196167	True	11.017960548400879	False
447	0.0857276055876271	0.5819686378515722	0.49624103226394506	S	S	False	False	min_5FYL_5VN3	1.3262709379196167	True	9.492916107177734	False
448	0.057243423747720845	0.6372106752904871	0.5799672515427663	N	N	False	False	5FYL	4.191690921783447	False	6.78422212600708	False
448	0.057243423747720845	0.6372106752904871	0.5799672515427663	N	N	False	False	5VN3	4.390632629394531	False	7.758063793182373	False
448	0.057243423747720845	0.6372106752904871	0.5799672515427663	N	N	False	False	min_5FYL_5VN3	4.191690921783447	False	6.78422212600708	False
449	-0.053291917965261726	0.30126898352361026	0.354560901488872	I	I	False	False	5FYL	3.121748447418213	True	3.121748447418213	True
449	-0.053291917965261726	0.30126898352361026	0.354560901488872	I	I	False	False	5VN3	3.8278613090515137	False	3.8278613090515137	False
449	-0.053291917965261726	0.30126898352361026	0.354560901488872	I	I	False	False	min_5FYL_5VN3	3.121748447418213	True	3.121748447418213	True
450	0.06944373529598746	0.5317841684995576	0.4623404332035701	T	T	False	False	5FYL	2.808000087738037	True	2.808000087738037	True
450	0.06944373529598746	0.5317841684995576	0.4623404332035701	T	T	False	False	5VN3	2.830681562423706	True	2.830681562423706	True
450	0.06944373529598746	0.5317841684995576	0.4623404332035701	T	T	False	False	min_5FYL_5VN3	2.808000087738037	True	2.808000087738037	True
451	0.06971040910870424	0.3039953391512246	0.23428493004252038	G	G	False	False	5FYL	4.045722484588623	False	4.045722484588623	False
451	0.06971040910870424	0.3039953391512246	0.23428493004252038	G	G	False	False	5VN3	4.624380588531494	False	4.624380588531494	False
451	0.06971040910870424	0.3039953391512246	0.23428493004252038	G	G	False	False	min_5FYL_5VN3	4.045722484588623	False	4.045722484588623	False
452	0.07577426378375585	0.3949972760255318	0.31922301224177596	L	L	False	False	5FYL	3.6362979412078857	False	3.6362979412078857	False
452	0.07577426378375585	0.3949972760255318	0.31922301224177596	L	L	False	False	5VN3	3.857963800430298	False	5.511788845062256	False
452	0.07577426378375585	0.3949972760255318	0.31922301224177596	L	L	False	False	min_5FYL_5VN3	3.6362979412078857	False	3.6362979412078857	False
453	0.1388376615044401	0.4420214753691928	0.3031838138647527	I	I	False	False	5FYL	4.230136871337891	False	7.520429611206055	False
453	0.1388376615044401	0.4420214753691928	0.3031838138647527	I	I	False	False	5VN3	3.7323617935180664	False	8.632616996765137	False
453	0.1388376615044401	0.4420214753691928	0.3031838138647527	I	I	False	False	min_5FYL_5VN3	3.7323617935180664	False	7.520429611206055	False
454	0.18666679949633708	0.6401270088553118	0.45346020935897474	L	L	False	False	5FYL	5.17721700668335	False	7.160536289215088	False
454	0.18666679949633708	0.6401270088553118	0.45346020935897474	L	L	False	False	5VN3	5.125582218170166	False	8.508821487426758	False
454	0.18666679949633708	0.6401270088553118	0.45346020935897474	L	L	False	False	min_5FYL_5VN3	5.125582218170166	False	7.160536289215088	False
455	0.016702829477923786	0.4390288643721181	0.4223260348941943	T	T	False	False	5FYL	7.493372917175293	False	11.798916816711426	False
455	0.016702829477923786	0.4390288643721181	0.4223260348941943	T	T	False	False	5VN3	7.310762882232666	False	12.982549667358398	False
455	0.016702829477923786	0.4390288643721181	0.4223260348941943	T	T	False	False	min_5FYL_5VN3	7.310762882232666	False	11.798916816711426	False
456	0.13618934975328223	0.566819816023376	0.4306304662700938	R	R	False	False	5FYL	7.416107654571533	False	12.814452171325684	False
456	0.13618934975328223	0.566819816023376	0.4306304662700938	R	R	False	False	5VN3	4.321586608886719	False	13.885088920593262	False
456	0.13618934975328223	0.566819816023376	0.4306304662700938	R	R	False	False	min_5FYL_5VN3	4.321586608886719	False	12.814452171325684	False
457	0.09531524409526843	0.43336101408895444	0.338045769993686	D	D	False	False	5FYL	6.335499286651611	False	13.786235809326172	False
457	0.09531524409526843	0.43336101408895444	0.338045769993686	D	D	False	False	5VN3	3.914067268371582	False	13.516409873962402	False
457	0.09531524409526843	0.43336101408895444	0.338045769993686	D	D	False	False	min_5FYL_5VN3	3.914067268371582	False	13.516409873962402	False
458	0.08169974178661824	0.2970657550082991	0.2153660132216809	G	G	False	False	5FYL	5.611807823181152	False	17.08274269104004	False
458	0.08169974178661824	0.2970657550082991	0.2153660132216809	G	G	False	False	5VN3	3.266003131866455	True	15.530733108520508	False
458	0.08169974178661824	0.2970657550082991	0.2153660132216809	G	G	False	False	min_5FYL_5VN3	3.266003131866455	True	15.530733108520508	False
459	-0.04568873118971334	0.44793798452420475	0.4936267157139181	G	G	False	False	5FYL	3.056367874145508	True	17.440067291259766	False
459	-0.04568873118971334	0.44793798452420475	0.4936267157139181	G	G	False	False	5VN3	3.237053871154785	True	17.003379821777344	False
459	-0.04568873118971334	0.44793798452420475	0.4936267157139181	G	G	False	False	min_5FYL_5VN3	3.056367874145508	True	17.003379821777344	False
460	0.05765915640667596	0.5004154463429636	0.4427562899362877	S	S	False	False	5FYL	1.3355706930160522	True	15.131549835205078	False
460	0.05765915640667596	0.5004154463429636	0.4427562899362877	S	S	False	False	5VN3	1.3303428888320923	True	18.561180114746094	False
460	0.05765915640667596	0.5004154463429636	0.4427562899362877	S	S	False	False	min_5FYL_5VN3	1.3303428888320923	True	15.131549835205078	False
461	-0.0027149083646170746	0.5254893701655019	0.528204278530119	T	N	False	True	5FYL	1.3341708183288574	True	16.069732666015625	False
461	-0.0027149083646170746	0.5254893701655019	0.528204278530119	T	N	False	True	5VN3	1.3300150632858276	True	15.215887069702148	False
461	-0.0027149083646170746	0.5254893701655019	0.528204278530119	T	N	False	True	min_5FYL_5VN3	1.3300150632858276	True	15.215887069702148	False
462	-0.00989567899109245	0.490163544652256	0.5000592236433484	N	K	False	True	5FYL	1.3278729915618896	True	13.766538619995117	False
462	-0.00989567899109245	0.490163544652256	0.5000592236433484	N	K	False	True	5VN3	1.3300150632858276	True	11.853752136230469	False
462	-0.00989567899109245	0.490163544652256	0.5000592236433484	N	K	False	True	min_5FYL_5VN3	1.3278729915618896	True	11.853752136230469	False
463	0.08678647953207463	0.5336011599149811	0.4468146803829065	S	N	False	True	5FYL	1.3278729915618896	True	11.14676570892334	False
463	0.08678647953207463	0.5336011599149811	0.4468146803829065	S	N	False	True	5VN3	1.330566167831421	True	10.994523048400879	False
463	0.08678647953207463	0.5336011599149811	0.4468146803829065	S	N	False	True	min_5FYL_5VN3	1.3278729915618896	True	10.994523048400879	False
464	0.06651553560541135	0.4808396270274922	0.4143240914220809	T	T	False	False	5FYL	1.3293598890304565	True	6.897040367126465	False
464	0.06651553560541135	0.4808396270274922	0.4143240914220809	T	T	False	False	5VN3	1.3268239498138428	True	8.14413833618164	False
464	0.06651553560541135	0.4808396270274922	0.4143240914220809	T	T	False	False	min_5FYL_5VN3	1.3268239498138428	True	6.897040367126465	False
465	-0.026003705066781513	0.504288103245424	0.5302918083122055	T	S	False	True	5FYL	2.9849066734313965	True	7.9693074226379395	False
465	-0.026003705066781513	0.504288103245424	0.5302918083122055	T	S	False	True	5VN3	2.5073723793029785	True	8.210407257080078	False
465	-0.026003705066781513	0.504288103245424	0.5302918083122055	T	S	False	True	min_5FYL_5VN3	2.5073723793029785	True	7.9693074226379395	False
466	0.01079611120723617	0.33178383468371353	0.32098772347647736	E	E	False	False	5FYL	1.3289344310760498	True	8.481233596801758	False
466	0.01079611120723617	0.33178383468371353	0.32098772347647736	E	E	False	False	5VN3	1.3304780721664429	True	7.193251132965088	False
466	0.01079611120723617	0.33178383468371353	0.32098772347647736	E	E	False	False	min_5FYL_5VN3	1.3289344310760498	True	7.193251132965088	False
467	0.042660038063673855	0.5182659030053424	0.4756058649416685	T	T	False	False	5FYL	2.86568021774292	True	8.845369338989258	False
467	0.042660038063673855	0.5182659030053424	0.4756058649416685	T	T	False	False	5VN3	4.247150421142578	False	9.21972942352295	False
467	0.042660038063673855	0.5182659030053424	0.4756058649416685	T	T	False	False	min_5FYL_5VN3	2.86568021774292	True	8.845369338989258	False
468	0.05184969611497334	0.2717396522443583	0.21988995612938497	F	F	False	False	5FYL	3.1381657123565674	True	8.407007217407227	False
468	0.05184969611497334	0.2717396522443583	0.21988995612938497	F	F	False	False	5VN3	6.769310474395752	False	8.460463523864746	False
468	0.05184969611497334	0.2717396522443583	0.21988995612938497	F	F	False	False	min_5FYL_5VN3	3.1381657123565674	True	8.407007217407227	False
469	0.04136190395365302	0.21387126626759873	0.1725093623139457	R	R	False	False	5FYL	4.75537633895874	False	11.156896591186523	False
469	0.04136190395365302	0.21387126626759873	0.1725093623139457	R	R	False	False	5VN3	7.944437503814697	False	11.086360931396484	False
469	0.04136190395365302	0.21387126626759873	0.1725093623139457	R	R	False	False	min_5FYL_5VN3	4.75537633895874	False	11.086360931396484	False
470	-0.022398804165896125	0.337570924561612	0.3599697287275081	P	P	False	False	5FYL	5.088950157165527	False	10.316469192504883	False
470	-0.022398804165896125	0.337570924561612	0.3599697287275081	P	P	False	False	5VN3	4.701427459716797	False	11.908681869506836	False
470	-0.022398804165896125	0.337570924561612	0.3599697287275081	P	P	False	False	min_5FYL_5VN3	4.701427459716797	False	10.316469192504883	False
471	0.0685477689733941	0.5817307568669258	0.5131829878935317	G	G	False	False	5FYL	4.275233745574951	False	11.8284273147583	False
471	0.0685477689733941	0.5817307568669258	0.5131829878935317	G	G	False	False	5VN3	4.661232948303223	False	14.000490188598633	False
471	0.0685477689733941	0.5817307568669258	0.5131829878935317	G	G	False	False	min_5FYL_5VN3	4.275233745574951	False	11.8284273147583	False
472	-0.016243425831644787	0.21058719158369532	0.2268306174153401	G	G	False	False	5FYL	3.608520030975342	False	13.948812484741211	False
472	-0.016243425831644787	0.21058719158369532	0.2268306174153401	G	G	False	False	5VN3	3.2597272396087646	True	15.064706802368164	False
472	-0.016243425831644787	0.21058719158369532	0.2268306174153401	G	G	False	False	min_5FYL_5VN3	3.2597272396087646	True	13.948812484741211	False
473	-0.0051244621449639816	0.2580927084652283	0.2632171706101923	G	G	False	False	5FYL	3.4641783237457275	True	14.668760299682617	False
473	-0.0051244621449639816	0.2580927084652283	0.2632171706101923	G	G	False	False	5VN3	3.6560704708099365	False	15.398859977722168	False
473	-0.0051244621449639816	0.2580927084652283	0.2632171706101923	G	G	False	False	min_5FYL_5VN3	3.4641783237457275	True	14.668760299682617	False
474	0.049441459796437215	0.39938772461976535	0.34994626482332813	D	D	False	False	5FYL	6.517463684082031	False	14.684172630310059	False
474	0.049441459796437215	0.39938772461976535	0.34994626482332813	D	D	False	False	5VN3	5.778611183166504	False	16.202253341674805	False
474	0.049441459796437215	0.39938772461976535	0.34994626482332813	D	D	False	False	min_5FYL_5VN3	5.778611183166504	False	14.684172630310059	False
475	0.0976781636816827	0.5302555588949199	0.43257739521323724	M	M	False	False	5FYL	8.742266654968262	False	11.447113037109375	False
475	0.0976781636816827	0.5302555588949199	0.43257739521323724	M	M	False	False	5VN3	6.765468597412109	False	13.056544303894043	False
475	0.0976781636816827	0.5302555588949199	0.43257739521323724	M	M	False	False	min_5FYL_5VN3	6.765468597412109	False	11.447113037109375	False
476	0.030454142608048074	0.5025785628797842	0.4721244202717361	R	R	False	False	5FYL	6.34395694732666	False	13.989035606384277	False
476	0.030454142608048074	0.5025785628797842	0.4721244202717361	R	R	False	False	5VN3	6.576958179473877	False	13.005120277404785	False
476	0.030454142608048074	0.5025785628797842	0.4721244202717361	R	R	False	False	min_5FYL_5VN3	6.34395694732666	False	13.005120277404785	False
477	0.037696068866226395	0.3607311268042147	0.3230350579379883	D	D	False	False	5FYL	3.6365673542022705	False	11.796917915344238	False
477	0.037696068866226395	0.3607311268042147	0.3230350579379883	D	D	False	False	5VN3	3.64972186088562	False	12.335886001586914	False
477	0.037696068866226395	0.3607311268042147	0.3230350579379883	D	D	False	False	min_5FYL_5VN3	3.6365673542022705	False	11.796917915344238	False
478	0.00304289615780029	0.5454882579088013	0.542445361751001	N	N	False	False	5FYL	5.753048896789551	False	11.624530792236328	False
478	0.00304289615780029	0.5454882579088013	0.542445361751001	N	N	False	False	5VN3	5.8596601486206055	False	11.80139446258545	False
478	0.00304289615780029	0.5454882579088013	0.542445361751001	N	N	False	False	min_5FYL_5VN3	5.753048896789551	False	11.624530792236328	False
479	0.09269221474320055	0.39019946188923105	0.2975072471460305	W	W	False	False	5FYL	6.79692268371582	False	8.434436798095703	False
479	0.09269221474320055	0.39019946188923105	0.2975072471460305	W	W	False	False	5VN3	6.665309906005859	False	10.399151802062988	False
479	0.09269221474320055	0.39019946188923105	0.2975072471460305	W	W	False	False	min_5FYL_5VN3	6.665309906005859	False	8.434436798095703	False
480	0.12651284991504108	0.5336661470417432	0.4071532971267021	R	R	False	False	5FYL	4.281375408172607	False	11.816341400146484	False
480	0.12651284991504108	0.5336661470417432	0.4071532971267021	R	R	False	False	5VN3	4.679976463317871	False	12.138955116271973	False
480	0.12651284991504108	0.5336661470417432	0.4071532971267021	R	R	False	False	min_5FYL_5VN3	4.281375408172607	False	11.816341400146484	False
481	0.09772687302332428	0.5975905559690236	0.4998636829456993	S	S	False	False	5FYL	4.135647296905518	False	8.444287300109863	False
481	0.09772687302332428	0.5975905559690236	0.4998636829456993	S	S	False	False	5VN3	3.6870641708374023	False	8.82151985168457	False
481	0.09772687302332428	0.5975905559690236	0.4998636829456993	S	S	False	False	min_5FYL_5VN3	3.6870641708374023	False	8.444287300109863	False
482	0.02421672437201311	0.4359729197606802	0.4117561953886671	E	E	False	False	5FYL	6.550022602081299	False	8.636897087097168	False
482	0.02421672437201311	0.4359729197606802	0.4117561953886671	E	E	False	False	5VN3	6.6148552894592285	False	9.918045997619629	False
482	0.02421672437201311	0.4359729197606802	0.4117561953886671	E	E	False	False	min_5FYL_5VN3	6.550022602081299	False	8.636897087097168	False
483	0.02915103237410155	0.43829661790582203	0.4091455855317205	L	L	False	False	5FYL	8.129595756530762	False	12.783493041992188	False
483	0.02915103237410155	0.43829661790582203	0.4091455855317205	L	L	False	False	5VN3	8.51416301727295	False	12.347199440002441	False
483	0.02915103237410155	0.43829661790582203	0.4091455855317205	L	L	False	False	min_5FYL_5VN3	8.129595756530762	False	12.347199440002441	False
484	0.1685193455872238	0.5179350964689663	0.3494157508817425	Y	Y	False	False	5FYL	6.815694808959961	False	7.732674598693848	False
484	0.1685193455872238	0.5179350964689663	0.3494157508817425	Y	Y	False	False	5VN3	6.256225109100342	False	8.180034637451172	False
484	0.1685193455872238	0.5179350964689663	0.3494157508817425	Y	Y	False	False	min_5FYL_5VN3	6.256225109100342	False	7.732674598693848	False
485	-0.0044918394834636555	0.510463150983505	0.5149549904669687	K	K	False	False	5FYL	7.670660018920898	False	9.953564643859863	False
485	-0.0044918394834636555	0.510463150983505	0.5149549904669687	K	K	False	False	5VN3	7.862062931060791	False	10.530047416687012	False
485	-0.0044918394834636555	0.510463150983505	0.5149549904669687	K	K	False	False	min_5FYL_5VN3	7.670660018920898	False	9.953564643859863	False
486	0.02490539436250072	0.3270023972104056	0.30209700284790486	Y	Y	False	False	5FYL	9.802474021911621	False	14.801135063171387	False
486	0.02490539436250072	0.3270023972104056	0.30209700284790486	Y	Y	False	False	5VN3	10.241933822631836	False	14.830473899841309	False
486	0.02490539436250072	0.3270023972104056	0.30209700284790486	Y	Y	False	False	min_5FYL_5VN3	9.802474021911621	False	14.801135063171387	False
487	-0.008149665561209968	0.15888194631415797	0.16703161187536794	K	K	False	False	5FYL	7.7923264503479	False	15.695761680603027	False
487	-0.008149665561209968	0.15888194631415797	0.16703161187536794	K	K	False	False	5VN3	8.982394218444824	False	14.735529899597168	False
487	-0.008149665561209968	0.15888194631415797	0.16703161187536794	K	K	False	False	min_5FYL_5VN3	7.7923264503479	False	14.735529899597168	False
488	-0.06427345937041085	0.3506068754357536	0.41488033480616443	V	V	False	False	5FYL	13.372493743896484	False	12.490300178527832	False
488	-0.06427345937041085	0.3506068754357536	0.41488033480616443	V	V	False	False	5VN3	13.921648979187012	False	13.917573928833008	False
488	-0.06427345937041085	0.3506068754357536	0.41488033480616443	V	V	False	False	min_5FYL_5VN3	13.372493743896484	False	12.490300178527832	False
489	-0.012946681347646816	0.2927912504292009	0.3057379317768477	V	V	False	False	5FYL	10.394861221313477	False	10.215559959411621	False
489	-0.012946681347646816	0.2927912504292009	0.3057379317768477	V	V	False	False	5VN3	10.470193862915039	False	10.470193862915039	False
489	-0.012946681347646816	0.2927912504292009	0.3057379317768477	V	V	False	False	min_5FYL_5VN3	10.394861221313477	False	10.215559959411621	False
490	-0.028326501392509085	0.44353503404811845	0.47186153544062753	K	K	False	False	5FYL	5.821755409240723	False	6.8624162673950195	False
490	-0.028326501392509085	0.44353503404811845	0.47186153544062753	K	K	False	False	5VN3	8.069008827209473	False	7.156659126281738	False
490	-0.028326501392509085	0.44353503404811845	0.47186153544062753	K	K	False	False	min_5FYL_5VN3	5.821755409240723	False	6.8624162673950195	False
491	0.19549267825621114	0.46455350580743365	0.2690608275512225	I	I	False	False	5FYL	5.41510009765625	False	3.785288095474243	False
491	0.19549267825621114	0.46455350580743365	0.2690608275512225	I	I	False	False	5VN3	4.30105447769165	False	3.4440457820892334	True
491	0.19549267825621114	0.46455350580743365	0.2690608275512225	I	I	False	False	min_5FYL_5VN3	4.30105447769165	False	3.4440457820892334	True
492	-0.01998700891145011	0.4360288576236375	0.45601586653508763	E	E	False	False	5FYL	3.434682846069336	True	1.3424752950668335	True
492	-0.01998700891145011	0.4360288576236375	0.45601586653508763	E	E	False	False	5VN3	3.617931604385376	False	1.328328013420105	True
492	-0.01998700891145011	0.4360288576236375	0.45601586653508763	E	E	False	False	min_5FYL_5VN3	3.434682846069336	True	1.328328013420105	True
493	0.22667836127311347	0.5537479810049512	0.3270696197318377	P	P	True	False	5FYL	1.3254332542419434	True	8.340063095092773	False
493	0.22667836127311347	0.5537479810049512	0.3270696197318377	P	P	True	False	5VN3	1.332291603088379	True	4.705498218536377	False
493	0.22667836127311347	0.5537479810049512	0.3270696197318377	P	P	True	False	min_5FYL_5VN3	1.3254332542419434	True	4.705498218536377	False
494	0.04822505852124026	0.46093888552947826	0.412713827008238	L	I	False	True	5FYL	5.334168910980225	False	1.3254332542419434	True
494	0.04822505852124026	0.46093888552947826	0.412713827008238	L	I	False	True	5VN3	7.962202548980713	False	1.332291603088379	True
494	0.04822505852124026	0.46093888552947826	0.412713827008238	L	I	False	True	min_5FYL_5VN3	5.334168910980225	False	1.3254332542419434	True
495	0.11338187001293498	0.4162267997583709	0.3028449297454359	G	G	False	False	5FYL	1.3270468711853027	True	3.138059616088867	True
495	0.11338187001293498	0.4162267997583709	0.3028449297454359	G	G	False	False	5VN3	1.316680669784546	True	3.900879144668579	False
495	0.11338187001293498	0.4162267997583709	0.3028449297454359	G	G	False	False	min_5FYL_5VN3	1.316680669784546	True	3.138059616088867	True
496	0.05755367182378934	0.5272980628285786	0.46974439100478926	V	V	False	False	5FYL	3.119192600250244	True	6.6669487953186035	False
496	0.05755367182378934	0.5272980628285786	0.46974439100478926	V	V	False	False	5VN3	3.319572925567627	True	7.199102878570557	False
496	0.05755367182378934	0.5272980628285786	0.46974439100478926	V	V	False	False	min_5FYL_5VN3	3.119192600250244	True	6.6669487953186035	False
497	-0.034490127803964515	0.24307427169763265	0.27756439950159717	A	A	False	False	5FYL	5.346912384033203	False	3.6449265480041504	False
497	-0.034490127803964515	0.24307427169763265	0.27756439950159717	A	A	False	False	5VN3	5.235042572021484	False	3.851635217666626	False
497	-0.034490127803964515	0.24307427169763265	0.27756439950159717	A	A	False	False	min_5FYL_5VN3	5.235042572021484	False	3.6449265480041504	False
498	0.09027416174586592	0.32662986475920835	0.23635570301334244	P	P	False	False	5FYL	4.323066711425781	False	1.3269859552383423	True
498	0.09027416174586592	0.32662986475920835	0.23635570301334244	P	P	False	False	5VN3	4.7024149894714355	False	1.3268930912017822	True
498	0.09027416174586592	0.32662986475920835	0.23635570301334244	P	P	False	False	min_5FYL_5VN3	4.323066711425781	False	1.3268930912017822	True
499	0.262535702754754	0.5609934102134185	0.2984577074586645	T	T	True	False	5FYL	4.126739501953125	False	5.070497035980225	False
499	0.262535702754754	0.5609934102134185	0.2984577074586645	T	T	True	False	5VN3	4.853109836578369	False	5.394750118255615	False
499	0.262535702754754	0.5609934102134185	0.2984577074586645	T	T	True	False	min_5FYL_5VN3	4.126739501953125	False	5.070497035980225	False
500	0.049926807322720534	0.5276748896626927	0.4777480823399722	R	R	False	False	5FYL	3.4760563373565674	True	1.329963207244873	True
500	0.049926807322720534	0.5276748896626927	0.4777480823399722	R	R	False	False	5VN3	4.935873508453369	False	1.333651065826416	True
500	0.049926807322720534	0.5276748896626927	0.4777480823399722	R	R	False	False	min_5FYL_5VN3	3.4760563373565674	True	1.329963207244873	True
501	0.023101370806017096	0.27782406960312517	0.25472269879710807	A	A	False	False	5FYL	7.653505802154541	False	2.028465747833252	True
501	0.023101370806017096	0.27782406960312517	0.25472269879710807	A	A	False	False	5VN3	8.145626068115234	False	1.9849103689193726	True
501	0.023101370806017096	0.27782406960312517	0.25472269879710807	A	A	False	False	min_5FYL_5VN3	7.653505802154541	False	1.9849103689193726	True
502	0.009301923776043386	0.5076246463191285	0.49832272254308513	K	K	False	False	5FYL	10.858823776245117	False	3.3561084270477295	True
502	0.009301923776043386	0.5076246463191285	0.49832272254308513	K	K	False	False	5VN3	10.80435848236084	False	3.182465076446533	True
502	0.009301923776043386	0.5076246463191285	0.49832272254308513	K	K	False	False	min_5FYL_5VN3	10.80435848236084	False	3.182465076446533	True
503	0.040033391000434765	0.20476099162405803	0.16472760062362327	R	R	False	False	5FYL	7.676467418670654	False	2.8192646503448486	True
503	0.040033391000434765	0.20476099162405803	0.16472760062362327	R	R	False	False	5VN3	6.315568923950195	False	3.0084617137908936	True
503	0.040033391000434765	0.20476099162405803	0.16472760062362327	R	R	False	False	min_5FYL_5VN3	6.315568923950195	False	2.8192646503448486	True
504	0.06636794924134237	0.5029555749294558	0.4365876256881134	R	R	False	False	5FYL	12.37138557434082	False	1.3286967277526855	True
504	0.06636794924134237	0.5029555749294558	0.4365876256881134	R	R	False	False	5VN3	12.588342666625977	False	1.3271844387054443	True
504	0.06636794924134237	0.5029555749294558	0.4365876256881134	R	R	False	False	min_5FYL_5VN3	12.37138557434082	False	1.3271844387054443	True
505	0.29906376471967744	0.5407072054027785	0.24164344068310106	V	V	True	False	5FYL	14.31630802154541	False	9.866052627563477	False
505	0.29906376471967744	0.5407072054027785	0.24164344068310106	V	V	True	False	5VN3	11.752610206604004	False	8.773560523986816	False
505	0.29906376471967744	0.5407072054027785	0.24164344068310106	V	V	True	False	min_5FYL_5VN3	11.752610206604004	False	8.773560523986816	False
506	0.17683297143805632	0.45556423656259754	0.2787312651245412	V	V	False	False			False		False
507	0.12814051243907254	0.5440366625150312	0.4158961500759587	G	E	False	True			False		False
508	0.025002077662237387	0.3432384709471289	0.3182363932848915	R	R	False	False			False		False
509	0.06523159583637833	0.5140528956062839	0.44882129976990554	E	E	False	False			False		False
510	0.14266905251368994	0.5539914509636603	0.4113223984499704	K	K	False	False			False		False
511	0.06096015766517188	0.22947295831572487	0.168512800650553	R	R	False	False			False		False
512	0.5205057707759411	0.7023484560430212	0.1818426852670801	A	A	True	False			False		False
513	0.08572668606827116	0.528197968692276	0.4424712826240048	V	V	False	False			False		False
514	-0.017132418269502736	0.4705691521250454	0.48770157039454815	G	G	False	False			False		False
515	0.018844315945508006	0.48728418304850746	0.46843986710299945	I	I	False	False	5VN3	4.899153709411621	False	1.3296960592269897	True
515	0.018844315945508006	0.48728418304850746	0.46843986710299945	I	I	False	False	min_5FYL_5VN3	4.899153709411621	False	1.3296960592269897	True
516	0.49834176288267307	0.7509824121460236	0.2526406492633505	G	G	True	False	5VN3	4.5750627517700195	False	4.0266337394714355	False
516	0.49834176288267307	0.7509824121460236	0.2526406492633505	G	G	True	False	min_5FYL_5VN3	4.5750627517700195	False	4.0266337394714355	False
517	0.06690705144337608	0.23424612094322608	0.16733906949985	A	A	False	False	5VN3	5.479471683502197	False	1.3369731903076172	True
517	0.06690705144337608	0.23424612094322608	0.16733906949985	A	A	False	False	min_5FYL_5VN3	5.479471683502197	False	1.3369731903076172	True
518	0.16456509622953136	0.49582188533749355	0.3312567891079622	V	V	False	False	5FYL	4.094214916229248	False	4.094214916229248	False
518	0.16456509622953136	0.49582188533749355	0.3312567891079622	V	V	False	False	5VN3	3.237771511077881	True	3.124648332595825	True
518	0.16456509622953136	0.49582188533749355	0.3312567891079622	V	V	False	False	min_5FYL_5VN3	3.237771511077881	True	3.124648332595825	True
519	0.050131351912069966	0.43934015566139206	0.3892088037493221	F	F	False	False	5FYL	1.330095648765564	True	1.330095648765564	True
519	0.050131351912069966	0.43934015566139206	0.3892088037493221	F	F	False	False	5VN3	1.3270305395126343	True	1.3270305395126343	True
519	0.050131351912069966	0.43934015566139206	0.3892088037493221	F	F	False	False	min_5FYL_5VN3	1.3270305395126343	True	1.3270305395126343	True
520	0.2586203476213887	0.5606540333203861	0.3020336856989974	L	I	True	True	5FYL	5.48427677154541	False	4.024434566497803	False
520	0.2586203476213887	0.5606540333203861	0.3020336856989974	L	I	True	True	5VN3	8.051229476928711	False	4.5750627517700195	False
520	0.2586203476213887	0.5606540333203861	0.3020336856989974	L	I	True	True	min_5FYL_5VN3	5.48427677154541	False	4.024434566497803	False
521	0.12028522198686126	0.3686009640581256	0.24831574207126433	G	G	False	False	5FYL	1.326172113418579	True	1.326172113418579	True
521	0.12028522198686126	0.3686009640581256	0.24831574207126433	G	G	False	False	5VN3	1.3236491680145264	True	1.3236491680145264	True
521	0.12028522198686126	0.3686009640581256	0.24831574207126433	G	G	False	False	min_5FYL_5VN3	1.3236491680145264	True	1.3236491680145264	True
522	0.033004350367019236	0.19476790290093282	0.16176355253391358	F	F	False	False	5FYL	3.376155138015747	True	4.7213006019592285	False
522	0.033004350367019236	0.19476790290093282	0.16176355253391358	F	F	False	False	5VN3	3.171189785003662	True	3.171189785003662	True
522	0.033004350367019236	0.19476790290093282	0.16176355253391358	F	F	False	False	min_5FYL_5VN3	3.171189785003662	True	3.171189785003662	True
523	-0.008826183864712622	0.29238492625555995	0.3012111101202726	L	L	False	False	5FYL	5.822441577911377	False	3.097731351852417	True
523	-0.008826183864712622	0.29238492625555995	0.3012111101202726	L	L	False	False	5VN3	5.811428546905518	False	4.784368991851807	False
523	-0.008826183864712622	0.29238492625555995	0.3012111101202726	L	L	False	False	min_5FYL_5VN3	5.811428546905518	False	3.097731351852417	True
524	-0.020176615945546095	0.4601157598445954	0.4802923757901415	G	G	False	False	5FYL	3.9033660888671875	False	1.330797553062439	True
524	-0.020176615945546095	0.4601157598445954	0.4802923757901415	G	G	False	False	5VN3	6.355567932128906	False	1.3239610195159912	True
524	-0.020176615945546095	0.4601157598445954	0.4802923757901415	G	G	False	False	min_5FYL_5VN3	3.9033660888671875	False	1.3239610195159912	True
525	0.2861301557651187	0.5204080996987797	0.234277943933661	A	A	True	False	5FYL	4.024434566497803	False	4.024434566497803	False
525	0.2861301557651187	0.5204080996987797	0.234277943933661	A	A	True	False	5VN3	7.455901145935059	False	4.0266337394714355	False
525	0.2861301557651187	0.5204080996987797	0.234277943933661	A	A	True	False	min_5FYL_5VN3	4.024434566497803	False	4.024434566497803	False
526	0.11837727216737658	0.22831619987221116	0.10993892770483459	A	A	False	False	5FYL	6.273196220397949	False	1.3285512924194336	True
526	0.11837727216737658	0.22831619987221116	0.10993892770483459	A	A	False	False	5VN3	7.62978982925415	False	1.3299633264541626	True
526	0.11837727216737658	0.22831619987221116	0.10993892770483459	A	A	False	False	min_5FYL_5VN3	6.273196220397949	False	1.3285512924194336	True
527	0.1857684451478071	0.4522972315147002	0.2665287863668931	G	G	False	False	5FYL	7.772744178771973	False	3.5033209323883057	False
527	0.1857684451478071	0.4522972315147002	0.2665287863668931	G	G	False	False	5VN3	8.429533004760742	False	3.821828603744507	False
527	0.1857684451478071	0.4522972315147002	0.2665287863668931	G	G	False	False	min_5FYL_5VN3	7.772744178771973	False	3.5033209323883057	False
528	0.158996789571099	0.35149965740549904	0.19250286783440004	S	S	False	False	5FYL	4.726621627807617	False	3.5465402603149414	False
528	0.158996789571099	0.35149965740549904	0.19250286783440004	S	S	False	False	5VN3	7.115495681762695	False	3.7066028118133545	False
528	0.158996789571099	0.35149965740549904	0.19250286783440004	S	S	False	False	min_5FYL_5VN3	4.726621627807617	False	3.5465402603149414	False
529	0.017701392143026545	0.05269628173144094	0.034994889588414395	T	T	False	False	5FYL	4.126031398773193	False	3.557957649230957	False
529	0.017701392143026545	0.05269628173144094	0.034994889588414395	T	T	False	False	5VN3	3.2982466220855713	True	4.647007942199707	False
529	0.017701392143026545	0.05269628173144094	0.034994889588414395	T	T	False	False	min_5FYL_5VN3	3.2982466220855713	True	3.557957649230957	False
530	0.00801519561196333	0.04148331930673874	0.03346812369477541	M	M	False	False	5FYL	5.410430431365967	False	2.8690102100372314	True
530	0.00801519561196333	0.04148331930673874	0.03346812369477541	M	M	False	False	5VN3	5.035853385925293	False	3.3432066440582275	True
530	0.00801519561196333	0.04148331930673874	0.03346812369477541	M	M	False	False	min_5FYL_5VN3	5.035853385925293	False	2.8690102100372314	True
531	0.022756039760711486	0.1237045116892399	0.10094847192852842	G	G	False	False	5FYL	3.1812446117401123	True	5.2926716804504395	False
531	0.022756039760711486	0.1237045116892399	0.10094847192852842	G	G	False	False	5VN3	3.055891990661621	True	6.539768218994141	False
531	0.022756039760711486	0.1237045116892399	0.10094847192852842	G	G	False	False	min_5FYL_5VN3	3.055891990661621	True	5.2926716804504395	False
532	0.1043680091784415	0.23130242549713803	0.12693441631869654	A	A	False	False	5FYL	3.2126171588897705	True	4.618576526641846	False
532	0.1043680091784415	0.23130242549713803	0.12693441631869654	A	A	False	False	5VN3	3.89278507232666	False	7.620767116546631	False
532	0.1043680091784415	0.23130242549713803	0.12693441631869654	A	A	False	False	min_5FYL_5VN3	3.2126171588897705	True	4.618576526641846	False
533	0.03627066312217095	0.12407119644201352	0.08780053331984257	A	A	False	False	5FYL	3.0595901012420654	True	3.692568063735962	False
533	0.03627066312217095	0.12407119644201352	0.08780053331984257	A	A	False	False	5VN3	3.273921489715576	True	4.904617786407471	False
533	0.03627066312217095	0.12407119644201352	0.08780053331984257	A	A	False	False	min_5FYL_5VN3	3.0595901012420654	True	3.692568063735962	False
534	0.003680787020137688	0.3930110987301131	0.3893303117099754	S	S	False	False	5FYL	1.3268816471099854	True	6.185104846954346	False
534	0.003680787020137688	0.3930110987301131	0.3893303117099754	S	S	False	False	5VN3	1.3293300867080688	True	7.7336273193359375	False
534	0.003680787020137688	0.3930110987301131	0.3893303117099754	S	S	False	False	min_5FYL_5VN3	1.3268816471099854	True	6.185104846954346	False
535	0.05451676907607739	0.5067058071435272	0.4521890380674498	M	V	False	True	5FYL	7.362431526184082	False	6.986786365509033	False
535	0.05451676907607739	0.5067058071435272	0.4521890380674498	M	V	False	True	5VN3	7.946866035461426	False	7.4374213218688965	False
535	0.05451676907607739	0.5067058071435272	0.4521890380674498	M	V	False	True	min_5FYL_5VN3	7.362431526184082	False	6.986786365509033	False
536	0.0348669314810624	0.31611134946797836	0.28124441798691596	T	T	False	False	5FYL	1.3261579275131226	True	3.6054742336273193	False
536	0.0348669314810624	0.31611134946797836	0.28124441798691596	T	T	False	False	5VN3	1.327143907546997	True	7.406269550323486	False
536	0.0348669314810624	0.31611134946797836	0.28124441798691596	T	T	False	False	min_5FYL_5VN3	1.3261579275131226	True	3.6054742336273193	False
537	0.011428740930787676	0.13103835677910747	0.11960961584831979	L	L	False	False	5FYL	2.8171005249023438	True	4.905404567718506	False
537	0.011428740930787676	0.13103835677910747	0.11960961584831979	L	L	False	False	5VN3	3.2334511280059814	True	5.146385192871094	False
537	0.011428740930787676	0.13103835677910747	0.11960961584831979	L	L	False	False	min_5FYL_5VN3	2.8171005249023438	True	4.905404567718506	False
538	0.015489453837093603	0.23879795662282655	0.22330850278573294	T	T	False	False	5FYL	4.501755237579346	False	3.0813441276550293	True
538	0.015489453837093603	0.23879795662282655	0.22330850278573294	T	T	False	False	5VN3	3.6517529487609863	False	3.095215320587158	True
538	0.015489453837093603	0.23879795662282655	0.22330850278573294	T	T	False	False	min_5FYL_5VN3	3.6517529487609863	False	3.0813441276550293	True
539	0.013682745824897147	0.24314059950626424	0.2294578536813671	V	V	False	False	5FYL	2.7933778762817383	True	3.4014174938201904	True
539	0.013682745824897147	0.24314059950626424	0.2294578536813671	V	V	False	False	5VN3	3.3786206245422363	True	3.67887020111084	False
539	0.013682745824897147	0.24314059950626424	0.2294578536813671	V	V	False	False	min_5FYL_5VN3	2.7933778762817383	True	3.4014174938201904	True
540	0.031767344283017335	0.21990191044620874	0.1881345661631914	Q	Q	False	False	5FYL	4.044245719909668	False	3.150441884994507	True
540	0.031767344283017335	0.21990191044620874	0.1881345661631914	Q	Q	False	False	5VN3	3.9518837928771973	False	3.5636391639709473	False
540	0.031767344283017335	0.21990191044620874	0.1881345661631914	Q	Q	False	False	min_5FYL_5VN3	3.9518837928771973	False	3.150441884994507	True
541	-0.013431305701428392	0.23385157661990522	0.2472828823213336	A	A	False	False	5FYL	3.7921783924102783	False	1.329171895980835	True
541	-0.013431305701428392	0.23385157661990522	0.2472828823213336	A	A	False	False	5VN3	3.2765731811523438	True	1.333497405052185	True
541	-0.013431305701428392	0.23385157661990522	0.2472828823213336	A	A	False	False	min_5FYL_5VN3	3.2765731811523438	True	1.329171895980835	True
542	0.242099599096204	0.4870210950295814	0.24492149593337742	R	R	True	False	5FYL	1.3270983695983887	True	8.340063095092773	False
542	0.242099599096204	0.4870210950295814	0.24492149593337742	R	R	True	False	5VN3	1.3304818868637085	True	12.583197593688965	False
542	0.242099599096204	0.4870210950295814	0.24492149593337742	R	R	True	False	min_5FYL_5VN3	1.3270983695983887	True	8.340063095092773	False
543	0.009518085605938031	0.488568533953082	0.47905044834714394	N	Q	False	True	5FYL	9.073012351989746	False	1.3270983695983887	True
543	0.009518085605938031	0.488568533953082	0.47905044834714394	N	Q	False	True	5VN3	8.126506805419922	False	1.3304818868637085	True
543	0.009518085605938031	0.488568533953082	0.47905044834714394	N	Q	False	True	min_5FYL_5VN3	8.126506805419922	False	1.3270983695983887	True
544	0.07286403268609598	0.44682003628025757	0.3739560035941616	L	L	False	False	5FYL	1.3308038711547852	True	2.6763172149658203	True
544	0.07286403268609598	0.44682003628025757	0.3739560035941616	L	L	False	False	5VN3	1.3318878412246704	True	3.4848501682281494	True
544	0.07286403268609598	0.44682003628025757	0.3739560035941616	L	L	False	False	min_5FYL_5VN3	1.3308038711547852	True	2.6763172149658203	True
545	0.03317359741813852	0.4449755107868245	0.411801913368686	L	L	False	False	5FYL	3.91886305809021	False	3.7816996574401855	False
545	0.03317359741813852	0.4449755107868245	0.411801913368686	L	L	False	False	5VN3	3.147451877593994	True	3.504929304122925	False
545	0.03317359741813852	0.4449755107868245	0.411801913368686	L	L	False	False	min_5FYL_5VN3	3.147451877593994	True	3.504929304122925	False
546	0.08145359900173271	0.40244065367752346	0.32098705467579075	S	S	False	False	5FYL	4.618792533874512	False	5.615687370300293	False
546	0.08145359900173271	0.40244065367752346	0.32098705467579075	S	S	False	False	5VN3	3.5233826637268066	False	3.0498132705688477	True
546	0.08145359900173271	0.40244065367752346	0.32098705467579075	S	S	False	False	min_5FYL_5VN3	3.5233826637268066	False	3.0498132705688477	True
547	0.019976664509264663	0.13670113702459807	0.11672447251533341	G	G	False	False	5FYL	3.6581833362579346	False	4.736999988555908	False
547	0.019976664509264663	0.13670113702459807	0.11672447251533341	G	G	False	False	5VN3	3.3828420639038086	True	4.897244453430176	False
547	0.019976664509264663	0.13670113702459807	0.11672447251533341	G	G	False	False	min_5FYL_5VN3	3.3828420639038086	True	4.736999988555908	False
548	0.11573149132673799	0.49023715538263957	0.3745056640559016	I	I	False	False	5VN3	3.7871899604797363	False	6.263817310333252	False
548	0.11573149132673799	0.49023715538263957	0.3745056640559016	I	I	False	False	min_5FYL_5VN3	3.7871899604797363	False	6.263817310333252	False
549	0.09365190469779094	0.4131548417445015	0.31950293704671057	V	V	False	False			False		False
550	0.06426024244713113	0.4459373748540029	0.3816771324068718	Q	Q	False	False			False		False
551	0.06468398785010598	0.5888683990041003	0.5241844111539943	Q	Q	False	False			False		False
552	0.06877337758292429	0.5318753943602963	0.463102016777372	Q	Q	False	False			False		False
553	-0.0012905338411997591	0.4669057396755109	0.46819627351671067	S	S	False	False			False		False
554	0.044913707719306695	0.6012946425988067	0.5563809348795	N	N	False	False			False		False
555	0.025130039113185898	0.20865987255007834	0.18352983343689244	L	L	False	False			False		False
556	0.022429839153884634	0.3844108752349275	0.3619810360810429	L	L	False	False			False		False
557	0.13178863814508518	0.5697142317230611	0.43792559357797595	R	R	False	False			False		False
558	-0.020253202392515324	0.4296315574718593	0.44988475986437465	A	A	False	False			False		False
559	0.04932484124996861	0.3672116401660143	0.3178867989160457	I	I	False	False			False		False
560	-0.0016306012008780457	0.45460047922953983	0.4562310804304179	E	E	False	False			False		False
561	0.011446251388082695	0.4566882261294849	0.4452419747414022	A	A	False	False			False		False
562	0.09808051270370718	0.27777802438105603	0.17969751167734885	Q	Q	False	False			False		False
563	-0.020766231994200912	0.45275816108533756	0.4735243930795385	Q	Q	False	False	5VN3	9.40121841430664	False	7.6303205490112305	False
563	-0.020766231994200912	0.45275816108533756	0.4735243930795385	Q	Q	False	False	min_5FYL_5VN3	9.40121841430664	False	7.6303205490112305	False
564	0.11858474545022307	0.6071463855763088	0.48856164012608577	H	H	False	False	5VN3	8.530496597290039	False	4.172804832458496	False
564	0.11858474545022307	0.6071463855763088	0.48856164012608577	H	H	False	False	min_5FYL_5VN3	8.530496597290039	False	4.172804832458496	False
565	0.14182570164965386	0.5045017953384305	0.3626760936887767	L	L	False	False	5VN3	10.267264366149902	False	7.572390556335449	False
565	0.14182570164965386	0.5045017953384305	0.3626760936887767	L	L	False	False	min_5FYL_5VN3	10.267264366149902	False	7.572390556335449	False
566	0.13287132890624698	0.39192749334100296	0.259056164434756	L	L	False	False	5VN3	11.327054977416992	False	8.482269287109375	False
566	0.13287132890624698	0.39192749334100296	0.259056164434756	L	L	False	False	min_5FYL_5VN3	11.327054977416992	False	8.482269287109375	False
567	0.009709033970978553	0.518267715050572	0.5085586810795935	K	K	False	False	5VN3	14.015918731689453	False	6.359063148498535	False
567	0.009709033970978553	0.518267715050572	0.5085586810795935	K	K	False	False	min_5FYL_5VN3	14.015918731689453	False	6.359063148498535	False
568	-0.011995359595924071	0.25332927650363424	0.2653246360995583	L	L	False	False	5VN3	14.449324607849121	False	7.303745269775391	False
568	-0.011995359595924071	0.25332927650363424	0.2653246360995583	L	L	False	False	min_5FYL_5VN3	14.449324607849121	False	7.303745269775391	False
569	0.05381055342651031	0.4311907344711362	0.3773801810446259	T	T	False	False	5FYL	8.782607078552246	False	9.728901863098145	False
569	0.05381055342651031	0.4311907344711362	0.3773801810446259	T	T	False	False	5VN3	16.41163444519043	False	8.52853775024414	False
569	0.05381055342651031	0.4311907344711362	0.3773801810446259	T	T	False	False	min_5FYL_5VN3	8.782607078552246	False	8.52853775024414	False
570	-0.045826713032895594	0.4436839645890139	0.4895106776219095	V	V	False	False	5FYL	7.007893085479736	False	7.41432523727417	False
570	-0.045826713032895594	0.4436839645890139	0.4895106776219095	V	V	False	False	5VN3	15.171337127685547	False	4.145829200744629	False
570	-0.045826713032895594	0.4436839645890139	0.4895106776219095	V	V	False	False	min_5FYL_5VN3	7.007893085479736	False	4.145829200744629	False
571	-0.00782219088161655	0.08261917259967921	0.09044136348129576	W	W	False	False	5FYL	8.550293922424316	False	5.077315807342529	False
571	-0.00782219088161655	0.08261917259967921	0.09044136348129576	W	W	False	False	5VN3	16.6279296875	False	4.224985599517822	False
571	-0.00782219088161655	0.08261917259967921	0.09044136348129576	W	W	False	False	min_5FYL_5VN3	8.550293922424316	False	4.224985599517822	False
572	0.022717037750001084	0.24840613094126748	0.2256890931912664	G	G	False	False	5FYL	12.915668487548828	False	7.837527751922607	False
572	0.022717037750001084	0.24840613094126748	0.2256890931912664	G	G	False	False	5VN3	17.07320213317871	False	9.568170547485352	False
572	0.022717037750001084	0.24840613094126748	0.2256890931912664	G	G	False	False	min_5FYL_5VN3	12.915668487548828	False	7.837527751922607	False
573	0.029053826663889448	0.47085950489581624	0.4418056782319268	I	I	False	False	5FYL	12.266462326049805	False	10.13126277923584	False
573	0.029053826663889448	0.47085950489581624	0.4418056782319268	I	I	False	False	5VN3	15.594249725341797	False	9.519351959228516	False
573	0.029053826663889448	0.47085950489581624	0.4418056782319268	I	I	False	False	min_5FYL_5VN3	12.266462326049805	False	9.519351959228516	False
574	0.06363387170715151	0.5003987855558488	0.4367649138486973	K	K	False	False	5FYL	14.771099090576172	False	9.058316230773926	False
574	0.06363387170715151	0.5003987855558488	0.4367649138486973	K	K	False	False	5VN3	13.17963981628418	False	4.798116683959961	False
574	0.06363387170715151	0.5003987855558488	0.4367649138486973	K	K	False	False	min_5FYL_5VN3	13.17963981628418	False	4.798116683959961	False
575	-0.04552993970501057	0.4190174258678941	0.46454736557290466	Q	Q	False	False	5FYL	14.364116668701172	False	3.9893417358398438	False
575	-0.04552993970501057	0.4190174258678941	0.46454736557290466	Q	Q	False	False	5VN3	11.71569538116455	False	8.563679695129395	False
575	-0.04552993970501057	0.4190174258678941	0.46454736557290466	Q	Q	False	False	min_5FYL_5VN3	11.71569538116455	False	3.9893417358398438	False
576	0.08723781883970547	0.17262844733178095	0.08539062849207549	L	L	False	False	5FYL	15.16990852355957	False	7.084834575653076	False
576	0.08723781883970547	0.17262844733178095	0.08539062849207549	L	L	False	False	5VN3	12.158219337463379	False	6.558206081390381	False
576	0.08723781883970547	0.17262844733178095	0.08539062849207549	L	L	False	False	min_5FYL_5VN3	12.158219337463379	False	6.558206081390381	False
577	0.13951572170696452	0.5341075332897355	0.39459181158277096	Q	Q	False	False	5FYL	13.201257705688477	False	5.756608486175537	False
577	0.13951572170696452	0.5341075332897355	0.39459181158277096	Q	Q	False	False	5VN3	10.33730697631836	False	4.958377361297607	False
577	0.13951572170696452	0.5341075332897355	0.39459181158277096	Q	Q	False	False	min_5FYL_5VN3	10.33730697631836	False	4.958377361297607	False
578	-0.02632983878428613	0.26785418520415055	0.2941840239884367	A	A	False	False	5FYL	11.872028350830078	False	3.244680643081665	True
578	-0.02632983878428613	0.26785418520415055	0.2941840239884367	A	A	False	False	5VN3	7.552148818969727	False	3.26163649559021	True
578	-0.02632983878428613	0.26785418520415055	0.2941840239884367	A	A	False	False	min_5FYL_5VN3	7.552148818969727	False	3.244680643081665	True
579	0.041076731984534265	0.35143215008476014	0.3103554181002259	R	R	False	False	5FYL	10.789200782775879	False	3.0475614070892334	True
579	0.041076731984534265	0.35143215008476014	0.3103554181002259	R	R	False	False	5VN3	8.51302433013916	False	3.1729462146759033	True
579	0.041076731984534265	0.35143215008476014	0.3103554181002259	R	R	False	False	min_5FYL_5VN3	8.51302433013916	False	3.0475614070892334	True
580	0.20233153659575592	0.5604372121804789	0.358105675584723	V	V	False	False	5FYL	8.825185775756836	False	3.1143887042999268	True
580	0.20233153659575592	0.5604372121804789	0.358105675584723	V	V	False	False	5VN3	8.94389533996582	False	3.2761223316192627	True
580	0.20233153659575592	0.5604372121804789	0.358105675584723	V	V	False	False	min_5FYL_5VN3	8.825185775756836	False	3.1143887042999268	True
581	0.17083954030307436	0.5949960046016183	0.4241564642985439	L	L	False	False	5FYL	7.423437118530273	False	1.328255295753479	True
581	0.17083954030307436	0.5949960046016183	0.4241564642985439	L	L	False	False	5VN3	6.206975936889648	False	1.3293722867965698	True
581	0.17083954030307436	0.5949960046016183	0.4241564642985439	L	L	False	False	min_5FYL_5VN3	6.206975936889648	False	1.328255295753479	True
582	0.28621588631764644	0.5459713552012279	0.2597554688835814	A	A	True	False	5FYL	7.1420698165893555	False	1.333791971206665	True
582	0.28621588631764644	0.5459713552012279	0.2597554688835814	A	A	True	False	5VN3	4.65196418762207	False	1.3272247314453125	True
582	0.28621588631764644	0.5459713552012279	0.2597554688835814	A	A	True	False	min_5FYL_5VN3	4.65196418762207	False	1.3272247314453125	True
583	0.2684497364857834	0.5798290090555313	0.31137927256974784	V	V	True	False	5FYL	4.772578239440918	False	1.333791971206665	True
583	0.2684497364857834	0.5798290090555313	0.31137927256974784	V	V	True	False	5VN3	5.021879196166992	False	1.3272247314453125	True
583	0.2684497364857834	0.5798290090555313	0.31137927256974784	V	V	True	False	min_5FYL_5VN3	4.772578239440918	False	1.3272247314453125	True
584	-0.010020236688435713	0.296107351400164	0.3061275880885997	E	E	False	False	5FYL	3.1032159328460693	True	1.3276981115341187	True
584	-0.010020236688435713	0.296107351400164	0.3061275880885997	E	E	False	False	5VN3	3.435164451599121	True	1.3297494649887085	True
584	-0.010020236688435713	0.296107351400164	0.3061275880885997	E	E	False	False	min_5FYL_5VN3	3.1032159328460693	True	1.3276981115341187	True
585	0.03845420945415068	0.4895527795341741	0.4510985700800234	R	R	False	False	5FYL	3.034264326095581	True	3.3321127891540527	True
585	0.03845420945415068	0.4895527795341741	0.4510985700800234	R	R	False	False	5VN3	3.270331859588623	True	3.173457622528076	True
585	0.03845420945415068	0.4895527795341741	0.4510985700800234	R	R	False	False	min_5FYL_5VN3	3.034264326095581	True	3.173457622528076	True
586	0.06727410978141424	0.40699744835336515	0.3397233385719509	Y	Y	False	False	5FYL	3.1688954830169678	True	1.3289419412612915	True
586	0.06727410978141424	0.40699744835336515	0.3397233385719509	Y	Y	False	False	5VN3	3.179548978805542	True	1.330461025238037	True
586	0.06727410978141424	0.40699744835336515	0.3397233385719509	Y	Y	False	False	min_5FYL_5VN3	3.1688954830169678	True	1.3289419412612915	True
587	0.2827730712955359	0.5646648602777917	0.2818917889822558	L	L	True	False	5FYL	1.3281359672546387	True	2.859947681427002	True
587	0.2827730712955359	0.5646648602777917	0.2818917889822558	L	L	True	False	5VN3	1.3266487121582031	True	3.0192878246307373	True
587	0.2827730712955359	0.5646648602777917	0.2818917889822558	L	L	True	False	min_5FYL_5VN3	1.3266487121582031	True	2.859947681427002	True
588	0.11821822967813422	0.6476767712391448	0.5294585415610106	R	K	False	True	5FYL	5.334168910980225	False	1.3281359672546387	True
588	0.11821822967813422	0.6476767712391448	0.5294585415610106	R	K	False	True	5VN3	8.126506805419922	False	1.3266487121582031	True
588	0.11821822967813422	0.6476767712391448	0.5294585415610106	R	K	False	True	min_5FYL_5VN3	5.334168910980225	False	1.3266487121582031	True
589	0.004889313323325761	0.5342738912147033	0.5293845778913775	D	D	False	False	5FYL	1.328148603439331	True	3.071765184402466	True
589	0.004889313323325761	0.5342738912147033	0.5293845778913775	D	D	False	False	5VN3	1.3295366764068604	True	3.524648904800415	False
589	0.004889313323325761	0.5342738912147033	0.5293845778913775	D	D	False	False	min_5FYL_5VN3	1.328148603439331	True	3.071765184402466	True
590	0.07464573722734485	0.5462179168841276	0.4715721796567827	Q	Q	False	False	5FYL	3.5737740993499756	False	3.1703054904937744	True
590	0.07464573722734485	0.5462179168841276	0.4715721796567827	Q	Q	False	False	5VN3	3.1794416904449463	True	3.699462413787842	False
590	0.07464573722734485	0.5462179168841276	0.4715721796567827	Q	Q	False	False	min_5FYL_5VN3	3.1794416904449463	True	3.1703054904937744	True
591	0.02052570788350505	0.3944325497872653	0.3739068419037602	Q	Q	False	False	5FYL	3.5173587799072266	False	2.680344820022583	True
591	0.02052570788350505	0.3944325497872653	0.3739068419037602	Q	Q	False	False	5VN3	3.1799254417419434	True	3.378584146499634	True
591	0.02052570788350505	0.3944325497872653	0.3739068419037602	Q	Q	False	False	min_5FYL_5VN3	3.1799254417419434	True	2.680344820022583	True
592	0.1769613774209818	0.3426323642896347	0.16567098686865292	L	L	False	False	5FYL	3.27504825592041	True	4.9182891845703125	False
592	0.1769613774209818	0.3426323642896347	0.16567098686865292	L	L	False	False	5VN3	2.9043033123016357	True	5.2059783935546875	False
592	0.1769613774209818	0.3426323642896347	0.16567098686865292	L	L	False	False	min_5FYL_5VN3	2.9043033123016357	True	4.9182891845703125	False
593	0.08894482051986047	0.3304775453989401	0.24153272487907962	L	L	False	False	5FYL	3.632335662841797	False	3.524571657180786	False
593	0.08894482051986047	0.3304775453989401	0.24153272487907962	L	L	False	False	5VN3	4.614932060241699	False	3.417546272277832	True
593	0.08894482051986047	0.3304775453989401	0.24153272487907962	L	L	False	False	min_5FYL_5VN3	3.632335662841797	False	3.417546272277832	True
594	0.014512773877834895	0.45617958018695537	0.4416668063091205	G	G	False	False	5FYL	7.510035514831543	False	4.848609447479248	False
594	0.014512773877834895	0.45617958018695537	0.4416668063091205	G	G	False	False	5VN3	7.245891571044922	False	3.891541004180908	False
594	0.014512773877834895	0.45617958018695537	0.4416668063091205	G	G	False	False	min_5FYL_5VN3	7.245891571044922	False	3.891541004180908	False
595	0.14671733255934583	0.48305430169424374	0.3363369691348979	I	I	False	False	5FYL	4.363367557525635	False	5.081468105316162	False
595	0.14671733255934583	0.48305430169424374	0.3363369691348979	I	I	False	False	5VN3	4.589328765869141	False	4.981655597686768	False
595	0.14671733255934583	0.48305430169424374	0.3363369691348979	I	I	False	False	min_5FYL_5VN3	4.363367557525635	False	4.981655597686768	False
596	0.06795776483155597	0.394691579452411	0.32673381462085505	W	W	False	False	5FYL	3.3446390628814697	True	5.383630752563477	False
596	0.06795776483155597	0.394691579452411	0.32673381462085505	W	W	False	False	5VN3	3.831102132797241	False	5.696883201599121	False
596	0.06795776483155597	0.394691579452411	0.32673381462085505	W	W	False	False	min_5FYL_5VN3	3.3446390628814697	True	5.383630752563477	False
597	0.036927102944624535	0.2518194030606068	0.21489230011598226	G	G	False	False	5FYL	6.1783366203308105	False	3.3055973052978516	True
597	0.036927102944624535	0.2518194030606068	0.21489230011598226	G	G	False	False	5VN3	6.302918434143066	False	3.49381685256958	True
597	0.036927102944624535	0.2518194030606068	0.21489230011598226	G	G	False	False	min_5FYL_5VN3	6.1783366203308105	False	3.3055973052978516	True
598	0.012085065217910352	0.04019254963324315	0.0281074844153328	C	C	False	False	5FYL	6.5042877197265625	False	1.3294559717178345	True
598	0.012085065217910352	0.04019254963324315	0.0281074844153328	C	C	False	False	5VN3	6.815860748291016	False	1.3264331817626953	True
598	0.012085065217910352	0.04019254963324315	0.0281074844153328	C	C	False	False	min_5FYL_5VN3	6.5042877197265625	False	1.3264331817626953	True
599	0.47056705614252464	0.7484080091840049	0.2778409530414802	S	S	True	False	5FYL	9.541556358337402	False	8.80494213104248	False
599	0.47056705614252464	0.7484080091840049	0.2778409530414802	S	S	True	False	5VN3	8.181262016296387	False	7.984157562255859	False
599	0.47056705614252464	0.7484080091840049	0.2778409530414802	S	S	True	False	min_5FYL_5VN3	8.181262016296387	False	7.984157562255859	False
600	0.19201673061575086	0.4712594548655869	0.27924272424983604	G	G	False	False	5FYL	10.423972129821777	False	1.329216480255127	True
600	0.19201673061575086	0.4712594548655869	0.27924272424983604	G	G	False	False	5VN3	8.364557266235352	False	1.325327754020691	True
600	0.19201673061575086	0.4712594548655869	0.27924272424983604	G	G	False	False	min_5FYL_5VN3	8.364557266235352	False	1.325327754020691	True
601	0.025826783818009014	0.44423626311795267	0.41840947929994365	K	K	False	False	5FYL	7.985015869140625	False	3.3201096057891846	True
601	0.025826783818009014	0.44423626311795267	0.41840947929994365	K	K	False	False	5VN3	8.155564308166504	False	3.187565565109253	True
601	0.025826783818009014	0.44423626311795267	0.41840947929994365	K	K	False	False	min_5FYL_5VN3	7.985015869140625	False	3.187565565109253	True
602	0.17988543478551447	0.4130104856383009	0.23312505085278643	L	L	False	False	5FYL	6.2616448402404785	False	6.200200080871582	False
602	0.17988543478551447	0.4130104856383009	0.23312505085278643	L	L	False	False	5VN3	7.435287952423096	False	6.4846978187561035	False
602	0.17988543478551447	0.4130104856383009	0.23312505085278643	L	L	False	False	min_5FYL_5VN3	6.2616448402404785	False	6.200200080871582	False
603	0.009044000418380965	0.14821256650712916	0.1391685660887482	I	I	False	False	5FYL	6.742120265960693	False	4.399779796600342	False
603	0.009044000418380965	0.14821256650712916	0.1391685660887482	I	I	False	False	5VN3	9.314388275146484	False	4.457178115844727	False
603	0.009044000418380965	0.14821256650712916	0.1391685660887482	I	I	False	False	min_5FYL_5VN3	6.742120265960693	False	4.399779796600342	False
604	0.00377495044623892	0.09244405801588208	0.08866910756964316	C	C	False	False	5FYL	7.1118879318237305	False	1.3280830383300781	True
604	0.00377495044623892	0.09244405801588208	0.08866910756964316	C	C	False	False	5VN3	7.8983259201049805	False	1.3193457126617432	True
604	0.00377495044623892	0.09244405801588208	0.08866910756964316	C	C	False	False	min_5FYL_5VN3	7.1118879318237305	False	1.3193457126617432	True
605	0.3044636258921349	0.695995515977878	0.39153189008574313	T	T	True	False	5FYL	6.984009742736816	False	5.070497035980225	False
605	0.3044636258921349	0.695995515977878	0.39153189008574313	T	T	True	False	5VN3	7.186956882476807	False	5.394750118255615	False
605	0.3044636258921349	0.695995515977878	0.39153189008574313	T	T	True	False	min_5FYL_5VN3	6.984009742736816	False	5.070497035980225	False
606	0.09403312002575685	0.20447499227124713	0.11044187224549028	T	T	False	False	5FYL	3.781195878982544	False	1.3302873373031616	True
606	0.09403312002575685	0.20447499227124713	0.11044187224549028	T	T	False	False	5VN3	3.7543795108795166	False	1.3205875158309937	True
606	0.09403312002575685	0.20447499227124713	0.11044187224549028	T	T	False	False	min_5FYL_5VN3	3.7543795108795166	False	1.3205875158309937	True
607	-0.002448250516944306	0.5444590521102532	0.5469073026271976	N	N	False	False	5FYL	5.982468128204346	False	4.790830612182617	False
607	-0.002448250516944306	0.5444590521102532	0.5469073026271976	N	N	False	False	5VN3	6.093825817108154	False	4.338475704193115	False
607	-0.002448250516944306	0.5444590521102532	0.5469073026271976	N	N	False	False	min_5FYL_5VN3	5.982468128204346	False	4.338475704193115	False
608	0.030201797214825493	0.228258958489922	0.1980571612750965	V	V	False	False	5FYL	3.5576229095458984	False	6.871076583862305	False
608	0.030201797214825493	0.228258958489922	0.1980571612750965	V	V	False	False	5VN3	4.134421348571777	False	6.843335151672363	False
608	0.030201797214825493	0.228258958489922	0.1980571612750965	V	V	False	False	min_5FYL_5VN3	3.5576229095458984	False	6.843335151672363	False
609	0.1150914596042697	0.6157979090917786	0.5007064494875089	P	P	False	False	5FYL	7.724606990814209	False	8.446219444274902	False
609	0.1150914596042697	0.6157979090917786	0.5007064494875089	P	P	False	False	5VN3	7.849200248718262	False	8.2243070602417	False
609	0.1150914596042697	0.6157979090917786	0.5007064494875089	P	P	False	False	min_5FYL_5VN3	7.724606990814209	False	8.2243070602417	False
610	-0.006777102617108788	0.11293918164791597	0.11971628426502476	W	W	False	False	5FYL	3.5935146808624268	False	6.522902488708496	False
610	-0.006777102617108788	0.11293918164791597	0.11971628426502476	W	W	False	False	5VN3	4.522356033325195	False	6.1674628257751465	False
610	-0.006777102617108788	0.11293918164791597	0.11971628426502476	W	W	False	False	min_5FYL_5VN3	3.5935146808624268	False	6.1674628257751465	False
611	0.05587155665388355	0.4167633563917811	0.36089179973789753	N	N	False	False	5FYL	7.4136738777160645	False	10.164765357971191	False
611	0.05587155665388355	0.4167633563917811	0.36089179973789753	N	N	False	False	5VN3	6.693078517913818	False	9.222803115844727	False
611	0.05587155665388355	0.4167633563917811	0.36089179973789753	N	N	False	False	min_5FYL_5VN3	6.693078517913818	False	9.222803115844727	False
612	-0.004585478088241779	0.42090231754355095	0.42548779563179273	S	S	False	False	5FYL	5.561697959899902	False	8.212347984313965	False
612	-0.004585478088241779	0.42090231754355095	0.42548779563179273	S	S	False	False	5VN3	5.801336288452148	False	7.899928569793701	False
612	-0.004585478088241779	0.42090231754355095	0.42548779563179273	S	S	False	False	min_5FYL_5VN3	5.561697959899902	False	7.899928569793701	False
613	0.06208791262030705	0.44221732700315536	0.3801294143828483	S	S	False	False	5FYL	7.6578369140625	False	11.045787811279297	False
613	0.06208791262030705	0.44221732700315536	0.3801294143828483	S	S	False	False	5VN3	7.749171733856201	False	10.994368553161621	False
613	0.06208791262030705	0.44221732700315536	0.3801294143828483	S	S	False	False	min_5FYL_5VN3	7.6578369140625	False	10.994368553161621	False
614	0.09075302586265235	0.260585919941954	0.16983289407930166	W	W	False	False	5FYL	4.467647075653076	False	8.794989585876465	False
614	0.09075302586265235	0.260585919941954	0.16983289407930166	W	W	False	False	5VN3	4.447086334228516	False	9.692928314208984	False
614	0.09075302586265235	0.260585919941954	0.16983289407930166	W	W	False	False	min_5FYL_5VN3	4.447086334228516	False	8.794989585876465	False
615	0.1586636897123061	0.6073362075572751	0.44867251784496903	S	S	False	False	5FYL	3.1934874057769775	True	5.752798080444336	False
615	0.1586636897123061	0.6073362075572751	0.44867251784496903	S	S	False	False	5VN3	3.366469144821167	True	6.192806720733643	False
615	0.1586636897123061	0.6073362075572751	0.44867251784496903	S	S	False	False	min_5FYL_5VN3	3.1934874057769775	True	5.752798080444336	False
616	0.20477515464133283	0.6394800091905588	0.43470485454922597	N	N	False	False	5FYL	1.3310669660568237	True	3.939127206802368	False
616	0.20477515464133283	0.6394800091905588	0.43470485454922597	N	N	False	False	5VN3	1.3272758722305298	True	4.561305522918701	False
616	0.20477515464133283	0.6394800091905588	0.43470485454922597	N	N	False	False	min_5FYL_5VN3	1.3272758722305298	True	3.939127206802368	False
617	0.1554055276553893	0.5568462732676506	0.4014407456122613	R	K	False	True	5FYL	1.3313653469085693	True	1.3313653469085693	True
617	0.1554055276553893	0.5568462732676506	0.4014407456122613	R	K	False	True	5VN3	1.32521390914917	True	1.32521390914917	True
617	0.1554055276553893	0.5568462732676506	0.4014407456122613	R	K	False	True	min_5FYL_5VN3	1.32521390914917	True	1.32521390914917	True
618	0.27124682020329444	0.5641634970182476	0.2929166768149532	N	S	True	True	5FYL	1.331281304359436	True	7.606017589569092	False
618	0.27124682020329444	0.5641634970182476	0.2929166768149532	N	S	True	True	5VN3	1.32521390914917	True	5.961052894592285	False
618	0.27124682020329444	0.5641634970182476	0.2929166768149532	N	S	True	True	min_5FYL_5VN3	1.32521390914917	True	5.961052894592285	False
619	0.00433699951514166	0.4538141321278116	0.4494771326126699	L	Q	False	True	5FYL	1.328012466430664	True	1.331281304359436	True
619	0.00433699951514166	0.4538141321278116	0.4494771326126699	L	Q	False	True	5VN3	1.3251076936721802	True	1.329806923866272	True
619	0.00433699951514166	0.4538141321278116	0.4494771326126699	L	Q	False	True	min_5FYL_5VN3	1.3251076936721802	True	1.329806923866272	True
620	0.06818282312042456	0.5669279880232613	0.4987451649028367	S	D	False	True	5FYL	1.328012466430664	True	3.384146213531494	True
620	0.06818282312042456	0.5669279880232613	0.4987451649028367	S	D	False	True	5VN3	1.3251076936721802	True	3.071322202682495	True
620	0.06818282312042456	0.5669279880232613	0.4987451649028367	S	D	False	True	min_5FYL_5VN3	1.3251076936721802	True	3.071322202682495	True
621	0.0487963339764938	0.49506017417210074	0.44626384019560694	E	E	False	False	5FYL	1.3295567035675049	True	3.03477144241333	True
621	0.0487963339764938	0.49506017417210074	0.44626384019560694	E	E	False	False	5VN3	1.3297431468963623	True	3.2863268852233887	True
621	0.0487963339764938	0.49506017417210074	0.44626384019560694	E	E	False	False	min_5FYL_5VN3	1.3295567035675049	True	3.03477144241333	True
622	0.06643678714695184	0.3589232800728636	0.2924864929259118	I	I	False	False	5FYL	3.0995893478393555	True	3.267982006072998	True
622	0.06643678714695184	0.3589232800728636	0.2924864929259118	I	I	False	False	5VN3	3.276937246322632	True	3.276937246322632	True
622	0.06643678714695184	0.3589232800728636	0.2924864929259118	I	I	False	False	min_5FYL_5VN3	3.0995893478393555	True	3.267982006072998	True
623	-0.02930695060033417	0.22696328921462172	0.2562702398149559	W	W	False	False	5FYL	1.3270906209945679	True	4.115440368652344	False
623	-0.02930695060033417	0.22696328921462172	0.2562702398149559	W	W	False	False	5VN3	1.3263174295425415	True	4.837491989135742	False
623	-0.02930695060033417	0.22696328921462172	0.2562702398149559	W	W	False	False	min_5FYL_5VN3	1.3263174295425415	True	4.115440368652344	False
624	0.014004552277881777	0.4077501475746979	0.39374559529681613	D	G	False	True	5FYL	2.899747371673584	True	4.383514881134033	False
624	0.014004552277881777	0.4077501475746979	0.39374559529681613	D	G	False	True	5VN3	2.9408743381500244	True	4.637060165405273	False
624	0.014004552277881777	0.4077501475746979	0.39374559529681613	D	G	False	True	min_5FYL_5VN3	2.899747371673584	True	4.383514881134033	False
625	0.03430206521313739	0.4352915317476912	0.4009894665345538	N	N	False	False	5FYL	1.3281124830245972	True	1.3289177417755127	True
625	0.03430206521313739	0.4352915317476912	0.4009894665345538	N	N	False	False	5VN3	1.3173067569732666	True	1.3373955488204956	True
625	0.03430206521313739	0.4352915317476912	0.4009894665345538	N	N	False	False	min_5FYL_5VN3	1.3173067569732666	True	1.3289177417755127	True
626	0.2602425335272757	0.5275668109891337	0.267324277461858	M	M	True	False	5FYL	4.266810894012451	False	7.606017589569092	False
626	0.2602425335272757	0.5275668109891337	0.267324277461858	M	M	True	False	5VN3	3.6247200965881348	False	5.961052894592285	False
626	0.2602425335272757	0.5275668109891337	0.267324277461858	M	M	True	False	min_5FYL_5VN3	3.6247200965881348	False	5.961052894592285	False
627	0.16205006106637768	0.3366124677254725	0.1745624066590948	T	T	False	False	5FYL	7.364689350128174	False	1.3296806812286377	True
627	0.16205006106637768	0.3366124677254725	0.1745624066590948	T	T	False	False	5VN3	6.60711669921875	False	1.333587646484375	True
627	0.16205006106637768	0.3366124677254725	0.1745624066590948	T	T	False	False	min_5FYL_5VN3	6.60711669921875	False	1.3296806812286377	True
628	0.08596281200729218	0.18933379591592295	0.10337098390863077	W	W	False	False	5FYL	5.112603187561035	False	4.408621311187744	False
628	0.08596281200729218	0.18933379591592295	0.10337098390863077	W	W	False	False	5VN3	6.055670261383057	False	3.9742202758789062	False
628	0.08596281200729218	0.18933379591592295	0.10337098390863077	W	W	False	False	min_5FYL_5VN3	5.112603187561035	False	3.9742202758789062	False
629	0.07205861504354633	0.47234242525601555	0.4002838102124692	L	L	False	False	5FYL	8.088587760925293	False	6.206806182861328	False
629	0.07205861504354633	0.47234242525601555	0.4002838102124692	L	L	False	False	5VN3	7.879276752471924	False	6.007997989654541	False
629	0.07205861504354633	0.47234242525601555	0.4002838102124692	L	L	False	False	min_5FYL_5VN3	7.879276752471924	False	6.007997989654541	False
630	0.13496340812016933	0.5899769448545549	0.45501353673438555	Q	Q	False	False	5FYL	6.043905258178711	False	3.957334280014038	False
630	0.13496340812016933	0.5899769448545549	0.45501353673438555	Q	Q	False	False	5VN3	5.67941427230835	False	3.347752094268799	True
630	0.13496340812016933	0.5899769448545549	0.45501353673438555	Q	Q	False	False	min_5FYL_5VN3	5.67941427230835	False	3.347752094268799	True
631	0.04244066320298959	0.17350125822005874	0.13106059501706915	W	W	False	False	5FYL	3.1088743209838867	True	3.3633556365966797	True
631	0.04244066320298959	0.17350125822005874	0.13106059501706915	W	W	False	False	5VN3	3.2970633506774902	True	4.1880316734313965	False
631	0.04244066320298959	0.17350125822005874	0.13106059501706915	W	W	False	False	min_5FYL_5VN3	3.1088743209838867	True	3.3633556365966797	True
632	0.034109892080321	0.3680408338379143	0.3339309417575933	D	D	False	False	5FYL	3.66343355178833	False	6.557651519775391	False
632	0.034109892080321	0.3680408338379143	0.3339309417575933	D	D	False	False	5VN3	3.474903106689453	True	6.987534046173096	False
632	0.034109892080321	0.3680408338379143	0.3339309417575933	D	D	False	False	min_5FYL_5VN3	3.474903106689453	True	6.557651519775391	False
633	0.20432787993632773	0.6574411411362439	0.45311326119991613	K	K	False	False	5FYL	3.6074845790863037	False	6.4195556640625	False
633	0.20432787993632773	0.6574411411362439	0.45311326119991613	K	K	False	False	5VN3	3.4037668704986572	True	8.636321067810059	False
633	0.20432787993632773	0.6574411411362439	0.45311326119991613	K	K	False	False	min_5FYL_5VN3	3.4037668704986572	True	6.4195556640625	False
634	0.025154342555530673	0.44746676780913713	0.42231242525360646	E	E	False	False	5FYL	1.3317055702209473	True	4.648327827453613	False
634	0.025154342555530673	0.44746676780913713	0.42231242525360646	E	E	False	False	5VN3	1.328917384147644	True	5.112606048583984	False
634	0.025154342555530673	0.44746676780913713	0.42231242525360646	E	E	False	False	min_5FYL_5VN3	1.328917384147644	True	4.648327827453613	False
635	0.14130315351851086	0.4924557734359628	0.35115261991745195	I	V	False	True	5FYL	6.6414995193481445	False	7.628857612609863	False
635	0.14130315351851086	0.4924557734359628	0.35115261991745195	I	V	False	True	5VN3	7.630884170532227	False	8.378377914428711	False
635	0.14130315351851086	0.4924557734359628	0.35115261991745195	I	V	False	True	min_5FYL_5VN3	6.6414995193481445	False	7.628857612609863	False
636	0.061333508280292104	0.5085420491401558	0.44720854085986367	S	S	False	False	5FYL	1.3295990228652954	True	10.074183464050293	False
636	0.061333508280292104	0.5085420491401558	0.44720854085986367	S	S	False	False	5VN3	1.3300992250442505	True	11.090394973754883	False
636	0.061333508280292104	0.5085420491401558	0.44720854085986367	S	S	False	False	min_5FYL_5VN3	1.3295990228652954	True	10.074183464050293	False
637	0.01970172323683761	0.4661648370926075	0.44646311385576987	N	N	False	False	5FYL	3.1571292877197266	True	12.289655685424805	False
637	0.01970172323683761	0.4661648370926075	0.44646311385576987	N	N	False	False	5VN3	3.1591858863830566	True	12.76220989227295	False
637	0.01970172323683761	0.4661648370926075	0.44646311385576987	N	N	False	False	min_5FYL_5VN3	3.1571292877197266	True	12.289655685424805	False
638	0.12776498684675486	0.5907277348289611	0.46296274798220627	Y	Y	False	False	5FYL	3.248300313949585	True	11.032893180847168	False
638	0.12776498684675486	0.5907277348289611	0.46296274798220627	Y	Y	False	False	5VN3	3.358678102493286	True	12.791241645812988	False
638	0.12776498684675486	0.5907277348289611	0.46296274798220627	Y	Y	False	False	min_5FYL_5VN3	3.248300313949585	True	11.032893180847168	False
639	-0.01600459103449542	0.44482101306302685	0.46082560409752227	T	T	False	False	5FYL	2.8821346759796143	True	9.582990646362305	False
639	-0.01600459103449542	0.44482101306302685	0.46082560409752227	T	T	False	False	5VN3	2.899158239364624	True	9.436178207397461	False
639	-0.01600459103449542	0.44482101306302685	0.46082560409752227	T	T	False	False	min_5FYL_5VN3	2.8821346759796143	True	9.436178207397461	False
640	0.13695615315584175	0.6869232906832017	0.5499671375273599	Q	Q	False	False	5FYL	3.303051710128784	True	7.473974227905273	False
640	0.13695615315584175	0.6869232906832017	0.5499671375273599	Q	Q	False	False	5VN3	3.503906726837158	False	6.121655464172363	False
640	0.13695615315584175	0.6869232906832017	0.5499671375273599	Q	Q	False	False	min_5FYL_5VN3	3.303051710128784	True	6.121655464172363	False
641	-0.04927917139869503	0.4571409266559951	0.5064200980546901	I	I	False	False	5FYL	3.304455041885376	True	9.27107048034668	False
641	-0.04927917139869503	0.4571409266559951	0.5064200980546901	I	I	False	False	5VN3	2.2994117736816406	True	10.767068862915039	False
641	-0.04927917139869503	0.4571409266559951	0.5064200980546901	I	I	False	False	min_5FYL_5VN3	2.2994117736816406	True	9.27107048034668	False
642	0.041188254484932296	0.3143512252217833	0.27316297073685103	I	I	False	False	5FYL	3.19918155670166	True	9.477849006652832	False
642	0.041188254484932296	0.3143512252217833	0.27316297073685103	I	I	False	False	5VN3	3.0638351440429688	True	10.423776626586914	False
642	0.041188254484932296	0.3143512252217833	0.27316297073685103	I	I	False	False	min_5FYL_5VN3	3.0638351440429688	True	9.477849006652832	False
643	0.01399193929506265	0.37399743373074495	0.3600054944356823	Y	Y	False	False	5FYL	1.3285868167877197	True	6.406262397766113	False
643	0.01399193929506265	0.37399743373074495	0.3600054944356823	Y	Y	False	False	5VN3	1.3259347677230835	True	6.427888870239258	False
643	0.01399193929506265	0.37399743373074495	0.3600054944356823	Y	Y	False	False	min_5FYL_5VN3	1.3259347677230835	True	6.406262397766113	False
644	-0.04602143788264623	0.4249557675307098	0.470977205413356	G	T	False	True	5FYL	3.133441686630249	True	5.523360729217529	False
644	-0.04602143788264623	0.4249557675307098	0.470977205413356	G	T	False	True	5VN3	3.3585989475250244	True	7.547061920166016	False
644	-0.04602143788264623	0.4249557675307098	0.470977205413356	G	T	False	True	min_5FYL_5VN3	3.133441686630249	True	5.523360729217529	False
645	0.1480485901764746	0.5224946139330969	0.37444602375662234	L	L	False	False	5FYL	1.3277982473373413	True	7.443612098693848	False
645	0.1480485901764746	0.5224946139330969	0.37444602375662234	L	L	False	False	5VN3	1.3287984132766724	True	9.586788177490234	False
645	0.1480485901764746	0.5224946139330969	0.37444602375662234	L	L	False	False	min_5FYL_5VN3	1.3277982473373413	True	7.443612098693848	False
646	0.07656471275969395	0.49420508615196956	0.4176403733922756	L	I	False	True	5FYL	3.133441686630249	True	6.984009742736816	False
646	0.07656471275969395	0.49420508615196956	0.4176403733922756	L	I	False	True	5VN3	3.3585989475250244	True	7.186956882476807	False
646	0.07656471275969395	0.49420508615196956	0.4176403733922756	L	I	False	True	min_5FYL_5VN3	3.133441686630249	True	6.984009742736816	False
647	0.039548491261519214	0.5315114626693597	0.49196297140784045	E	E	False	False	5FYL	1.3321725130081177	True	3.4089419841766357	True
647	0.039548491261519214	0.5315114626693597	0.49196297140784045	E	E	False	False	5VN3	1.3283345699310303	True	2.6973440647125244	True
647	0.039548491261519214	0.5315114626693597	0.49196297140784045	E	E	False	False	min_5FYL_5VN3	1.3283345699310303	True	2.6973440647125244	True
648	0.01570836678948717	0.4385326571404088	0.4228242903509216	E	E	False	False	5FYL	3.391690254211426	True	5.448307037353516	False
648	0.01570836678948717	0.4385326571404088	0.4228242903509216	E	E	False	False	5VN3	3.3063724040985107	True	7.401739120483398	False
648	0.01570836678948717	0.4385326571404088	0.4228242903509216	E	E	False	False	min_5FYL_5VN3	3.3063724040985107	True	5.448307037353516	False
649	0.14198211879724826	0.6160795288046349	0.47409741000738664	S	S	False	False	5FYL	3.16752028465271	True	8.195672988891602	False
649	0.14198211879724826	0.6160795288046349	0.47409741000738664	S	S	False	False	5VN3	3.5236661434173584	False	7.530552387237549	False
649	0.14198211879724826	0.6160795288046349	0.47409741000738664	S	S	False	False	min_5FYL_5VN3	3.16752028465271	True	7.530552387237549	False
650	0.045684625881232066	0.43478897034692726	0.3891043444656952	Q	Q	False	False	5FYL	3.155885934829712	True	7.562180995941162	False
650	0.045684625881232066	0.43478897034692726	0.3891043444656952	Q	Q	False	False	5VN3	3.24139666557312	True	7.666115760803223	False
650	0.045684625881232066	0.43478897034692726	0.3891043444656952	Q	Q	False	False	min_5FYL_5VN3	3.155885934829712	True	7.562180995941162	False
651	0.04772220976772995	0.5276347913041065	0.47991258153637656	N	N	False	False	5FYL	2.3523521423339844	True	8.336100578308105	False
651	0.04772220976772995	0.5276347913041065	0.47991258153637656	N	N	False	False	5VN3	5.496706962585449	False	5.362733364105225	False
651	0.04772220976772995	0.5276347913041065	0.47991258153637656	N	N	False	False	min_5FYL_5VN3	2.3523521423339844	True	5.362733364105225	False
652	0.016766912224627173	0.5038108667556441	0.48704395453101695	Q	Q	False	False	5FYL	6.8054609298706055	False	8.383788108825684	False
652	0.016766912224627173	0.5038108667556441	0.48704395453101695	Q	Q	False	False	5VN3	7.220871448516846	False	6.902581214904785	False
652	0.016766912224627173	0.5038108667556441	0.48704395453101695	Q	Q	False	False	min_5FYL_5VN3	6.8054609298706055	False	6.902581214904785	False
653	0.005677095779762609	0.31286332600266087	0.30718623022289826	Q	Q	False	False	5FYL	6.591544151306152	False	6.105903625488281	False
653	0.005677095779762609	0.31286332600266087	0.30718623022289826	Q	Q	False	False	5VN3	7.290924072265625	False	4.279238700866699	False
653	0.005677095779762609	0.31286332600266087	0.30718623022289826	Q	Q	False	False	min_5FYL_5VN3	6.591544151306152	False	4.279238700866699	False
654	0.1786414039587308	0.4500325490031928	0.271391145044462	E	E	False	False	5FYL	8.392523765563965	False	6.60775899887085	False
654	0.1786414039587308	0.4500325490031928	0.271391145044462	E	E	False	False	5VN3	9.287588119506836	False	6.991450786590576	False
654	0.1786414039587308	0.4500325490031928	0.271391145044462	E	E	False	False	min_5FYL_5VN3	8.392523765563965	False	6.60775899887085	False
655	0.07549228414291342	0.5338862764269106	0.45839399228399713	K	K	False	False	5FYL	5.012542724609375	False	8.919779777526855	False
655	0.07549228414291342	0.5338862764269106	0.45839399228399713	K	K	False	False	5VN3	11.176960945129395	False	8.831711769104004	False
655	0.07549228414291342	0.5338862764269106	0.45839399228399713	K	K	False	False	min_5FYL_5VN3	5.012542724609375	False	8.831711769104004	False
656	0.10592431782370737	0.5058936802168763	0.39996936239316894	N	N	False	False	5FYL	8.4987211227417	False	7.7528581619262695	False
656	0.10592431782370737	0.5058936802168763	0.39996936239316894	N	N	False	False	5VN3	11.753084182739258	False	6.261590480804443	False
656	0.10592431782370737	0.5058936802168763	0.39996936239316894	N	N	False	False	min_5FYL_5VN3	8.4987211227417	False	6.261590480804443	False
657	0.07135663915678264	0.4453713973653896	0.37401475820860697	E	E	False	False	5FYL	11.179853439331055	False	5.164918422698975	False
657	0.07135663915678264	0.4453713973653896	0.37401475820860697	E	E	False	False	5VN3	13.67206859588623	False	5.412459850311279	False
657	0.07135663915678264	0.4453713973653896	0.37401475820860697	E	E	False	False	min_5FYL_5VN3	11.179853439331055	False	5.164918422698975	False
658	-0.012531381311070011	0.5309486132568574	0.5434799945679274	Q	Q	False	False	5FYL	6.858684539794922	False	3.1194753646850586	True
658	-0.012531381311070011	0.5309486132568574	0.5434799945679274	Q	Q	False	False	5VN3	8.091046333312988	False	7.299361228942871	False
658	-0.012531381311070011	0.5309486132568574	0.5434799945679274	Q	Q	False	False	min_5FYL_5VN3	6.858684539794922	False	3.1194753646850586	True
659	0.06115377503912822	0.5356574124889146	0.4745036374497864	D	D	False	False	5FYL	8.692705154418945	False	6.960515975952148	False
659	0.06115377503912822	0.5356574124889146	0.4745036374497864	D	D	False	False	5VN3	11.75568675994873	False	10.862664222717285	False
659	0.06115377503912822	0.5356574124889146	0.4745036374497864	D	D	False	False	min_5FYL_5VN3	8.692705154418945	False	6.960515975952148	False
660	0.11945593456061698	0.4766086943239473	0.35715275976333033	L	L	False	False	5FYL	12.845093727111816	False	6.396299362182617	False
660	0.11945593456061698	0.4766086943239473	0.35715275976333033	L	L	False	False	5VN3	13.34599781036377	False	6.389595985412598	False
660	0.11945593456061698	0.4766086943239473	0.35715275976333033	L	L	False	False	min_5FYL_5VN3	12.845093727111816	False	6.389595985412598	False
661	0.12146502822212568	0.44387871909533433	0.32241369087320865	L	L	False	False	5FYL	11.43812084197998	False	4.564024448394775	False
661	0.12146502822212568	0.44387871909533433	0.32241369087320865	L	L	False	False	5VN3	10.369604110717773	False	6.585112571716309	False
661	0.12146502822212568	0.44387871909533433	0.32241369087320865	L	L	False	False	min_5FYL_5VN3	10.369604110717773	False	4.564024448394775	False
662	0.02890471667943717	0.38014083834428714	0.35123612166484997	A	A	False	False	5FYL	8.567313194274902	False	5.959711074829102	False
662	0.02890471667943717	0.38014083834428714	0.35123612166484997	A	A	False	False	5VN3	6.789281368255615	False	10.636880874633789	False
662	0.02890471667943717	0.38014083834428714	0.35123612166484997	A	A	False	False	min_5FYL_5VN3	6.789281368255615	False	5.959711074829102	False
663	-0.010701120919383356	0.4943698895557398	0.5050710104751231	L	L	False	False	5FYL	11.023306846618652	False	8.920170783996582	False
663	-0.010701120919383356	0.4943698895557398	0.5050710104751231	L	L	False	False	5VN3	12.459661483764648	False	9.405076026916504	False
663	-0.010701120919383356	0.4943698895557398	0.5050710104751231	L	L	False	False	min_5FYL_5VN3	11.023306846618652	False	8.920170783996582	False
664	0.20873059450219172	0.5681970339938271	0.3594664394916354	D	D	False	False	5FYL	10.975207328796387	False	9.130236625671387	False
664	0.20873059450219172	0.5681970339938271	0.3594664394916354	D	D	False	False	5VN3	12.497855186462402	False	4.528491020202637	False
664	0.20873059450219172	0.5681970339938271	0.3594664394916354	D	D	False	False	min_5FYL_5VN3	10.975207328796387	False	4.528491020202637	False
665	-0.00044653346205986155	0.43807249274455257	0.43851902620661243	K	K	False	False			False		False
666	-0.038341711077974516	0.3133896878456121	0.3517313989235866	W	W	False	False			False		False
667	0.00798696567674173	0.5396310847014048	0.531644119024663	A	A	False	False			False		False
668	0.11568293611652991	0.4956612039403918	0.3799782678238619	S	S	False	False			False		False
669	-0.0016892735653678548	0.1724290071843265	0.17411828074969435	L	L	False	False			False		False
670	0.035252271945227565	0.37361834338172456	0.338366071436497	W	W	False	False			False		False
671	0.11366168747432082	0.47760565466139493	0.3639439671870741	N	N	False	False			False		False
672	-0.006208627966469621	0.19527712962844912	0.20148575759491874	W	W	False	False			False		False
673	0.12517506512458432	0.45919933828226306	0.33402427315767874	F	F	False	False			False		False
674	0.013956529765371872	0.5740238101080104	0.5600672803426385	D	N	False	True			False		False
675	0.19280547045577182	0.3840841038627569	0.19127863340698506	I	I	False	False			False		False
676	-0.028143553569645652	0.26286794296348154	0.2910114965331272	S	S	False	False			False		False
677	0.06356207735244113	0.6141542385719448	0.5505921612195037	N	Q	False	True			False		False
678	0.05259309983726257	0.4547275531043111	0.40213445326704855	W	W	False	False			False		False
679	-0.002583298037232673	0.3879930448999687	0.3905763429372014	L	L	False	False			False		False
680	0.06528321221678501	0.5080733904011875	0.44279017818440247	W	W	False	False			False		False
681	-0.03269556729984491	0.416659286226308	0.4493548535261529	Y	Y	False	False			False		False
682	0.05094247693803178	0.5088898433237888	0.45794736638575706	I	I	False	False			False		False
683	0.07216039655348527	0.44637916464944516	0.3742187680959599	K	K	False	False			False		False
684	-0.02521131235292451	0.5088176912558542	0.5340290036087787	I	I	False	False			False		False
685	0.05854732744169666	0.48982534044686227	0.4312780130051656	F	F	False	False			False		False
686	0.18499055253649233	0.5222302633172756	0.3372397107807833	I	I	False	False			False		False
687	0.012976819919011007	0.5472904161501427	0.5343135962311317	M	I	False	True			False		False
688	0.1407662599308644	0.5444066814929482	0.40364042156208385	I	I	False	False			False		False
689	0.02632134502059219	0.5167375674877696	0.49041622246717737	V	V	False	False			False		False
690	-0.003411018455589998	0.5263506200763169	0.5297616385319069	G	G	False	False			False		False
691	0.0405507178767025	0.5746898189317415	0.534139101055039	G	G	False	False			False		False
692	0.07028167234793564	0.5453546859842913	0.4750730136363556	L	L	False	False			False		False
693	0.06764019192527237	0.4823019924229194	0.414661800497647	I	I	False	False			False		False
694	0.004022360409374537	0.3969856407686489	0.39296328035927436	G	G	False	False			False		False
695	0.047056824246219486	0.4718170773969279	0.4247602531507084	L	L	False	False			False		False
696	0.0487755283407903	0.4616554204311233	0.412879892090333	R	R	False	False			False		False
697	0.0264720586831938	0.41352053557608637	0.38704847689289257	I	I	False	False			False		False
698	0.05795147098367415	0.5029513534910033	0.44499988250732914	V	V	False	False			False		False
699	-0.005472926840285219	0.5417487401555987	0.5472216669958839	F	F	False	False			False		False
700	-0.028852411895179453	0.4806925709872338	0.5095449828824132	A	A	False	False			False		False
701	0.008297209643138459	0.4899569053509289	0.48165969570779044	V	V	False	False			False		False
702	-0.03167094414470695	0.4284685877354775	0.46013953188018447	L	L	False	False			False		False
