# Supplementary material for: Mapping mutational effects along the evolutionary landscape of HIV envelope
Source: eLife. 2018 Mar 28;7:e34420. doi: 10.7554/eLife.34420 (PMC5910023; doi:10.7554/eLife.34420)
Supplement: Figure 7—source data 1. — This association is borderline statistically significant, with p = 0.055 using a Fisher’s exact test on the contingency table in shifts_vs_subs_table.csv. [file elife-34420-fig7-data1.csv]

significant_shift	False	True
False	545	84
True	22	8
