# Supplementary material for: Mapping mutational effects along the evolutionary landscape of HIV envelope
Source: eLife. 2018 Mar 28;7:e34420. doi: 10.7554/eLife.34420 (PMC5910023; doi:10.7554/eLife.34420)
Supplement: Figure 9—source data 1. [file elife-34420-fig9-data1.csv]

site	omega	P	dLnL	Q	Env	log10Q	log10Qdir	N-glycan
31	2.483	0.0661	1.6880000000000002	0.374	BG505	-0.42712839779951983	0.42712839779951983	False
31	4.118	0.00402	4.137	0.0387	BF520	-1.4122890349810886	1.4122890349810886	False
33	1.068	0.885	0.01	1.0	BF520	0.0	-0.0	False
33	0.738	0.501	0.22699999999999998	1.0	BG505	0.0	0.0	False
34	12.694	0.0042	4.0969999999999995	0.0411	BG505	-1.3861581781239307	1.3861581781239307	False
34	30.247	0.00016299999999999998	7.105	0.00296	BF520	-2.5287082889410613	2.5287082889410613	False
35	0.0	0.9690000000000001	0.001	1.0	BF520	0.0	0.0	False
35	1.0	1.0	0.0	1.0	BG505	0.0	-0.0	False
36	0.395	0.35100000000000003	0.434	0.95	BF520	-0.022276394711152253	-0.022276394711152253	False
36	0.20199999999999999	0.0687	1.6569999999999998	0.341	BG505	-0.4672456210075022	-0.4672456210075022	False
37	0.23600000000000002	0.115	1.2409999999999999	0.441	BG505	-0.35556141053216145	-0.35556141053216145	False
37	0.515	0.518	0.209	1.0	BF520	0.0	0.0	False
38	0.489	0.495	0.233	1.0	BG505	0.0	0.0	False
38	0.22399999999999998	0.0954	1.39	0.47	BF520	-0.3279021420642826	-0.3279021420642826	False
39	0.345	0.161	0.98	0.618	BF520	-0.20901152491118416	-0.20901152491118416	False
39	0.17	0.00828	3.486	0.0718	BG505	-1.1438755557576996	-1.1438755557576996	False
40	0.0	0.971	0.001	1.0	BF520	0.0	0.0	False
40	0.0	0.968	0.001	1.0	BG505	0.0	0.0	False
41	0.0	0.524	0.203	1.0	BF520	0.0	0.0	False
41	0.0	0.455	0.27899999999999997	1.0	BG505	0.0	0.0	False
42	0.0	0.004529999999999999	4.0280000000000005	0.0508	BG505	-1.2941362877160807	-1.2941362877160807	False
42	0.0	0.0054	3.8710000000000004	0.0756	BF520	-1.1214782044987934	-1.1214782044987934	False
43	0.0	0.451	0.285	1.0	BF520	0.0	0.0	False
43	0.0	0.46799999999999997	0.263	1.0	BG505	0.0	0.0	False
44	0.255	0.13	1.143	0.462	BG505	-0.33535802444387447	-0.33535802444387447	False
44	0.6609999999999999	0.693	0.078	1.0	BF520	0.0	0.0	False
45	0.0	0.977	0.0	1.0	BF520	0.0	0.0	False
45	0.0	0.978	0.0	1.0	BG505	0.0	0.0	False
46	1.504	0.466	0.266	1.0	BF520	0.0	-0.0	False
46	0.977	0.966	0.001	1.0	BG505	0.0	0.0	False
47	0.11800000000000001	1.9399999999999997e-05	9.125	0.00109	BF520	-2.962573502059376	-2.962573502059376	False
47	0.063	7.120000000000001e-09	16.75	1.46e-06	BG505	-5.835647144215563	-5.835647144215563	False
48	0.489	0.619	0.124	1.0	BF520	0.0	0.0	False
48	0.586	0.708	0.07	1.0	BG505	0.0	0.0	False
49	0.7959999999999999	0.562	0.168	1.0	BG505	0.0	0.0	False
49	1.192	0.657	0.098	1.0	BF520	0.0	-0.0	False
50	100.0	0.20800000000000002	0.792	0.89	BG505	-0.05060999335508721	0.05060999335508721	False
50	100.0	0.187	0.872	0.718	BF520	-0.14387555575769967	0.14387555575769967	False
51	0.223	0.0115	3.194	0.131	BF520	-0.8827287043442357	-0.8827287043442357	False
51	0.231	0.013999999999999999	3.022	0.109	BG505	-0.9625735020593764	-0.9625735020593764	False
52	0.0	0.0723	1.615	0.39399999999999996	BF520	-0.4045037781744259	-0.4045037781744259	False
52	0.0	0.0322	2.295	0.2	BG505	-0.6989700043360187	-0.6989700043360187	False
53	0.0	0.000546	5.976	0.0153	BF520	-1.8153085691824011	-1.8153085691824011	False
53	0.0	1.2e-05	9.584	0.000737	BG505	-3.1325325121409486	-3.1325325121409486	False
54	0.0	0.493	0.235	1.0	BF520	0.0	0.0	False
54	0.0	0.557	0.17300000000000001	1.0	BG505	0.0	0.0	False
55	0.0	0.00228	4.656000000000001	0.036000000000000004	BG505	-1.4436974992327127	-1.4436974992327127	False
55	0.0	0.036000000000000004	2.198	0.258	BF520	-0.5883802940367698	-0.5883802940367698	False
56	0.0	0.007890000000000001	3.529	0.0703	BG505	-1.153044674980176	-1.153044674980176	False
56	0.0	0.00485	3.966	0.0695	BF520	-1.158015195409886	-1.158015195409886	False
57	0.142	0.19899999999999998	0.825	0.616	BG505	-0.21041928783557454	-0.21041928783557454	False
57	0.223	0.311	0.513	0.887	BF520	-0.0520763801682736	-0.0520763801682736	False
58	0.0	9.23e-06	9.833	0.0007099999999999999	BF520	-3.148741651280925	-3.148741651280925	False
58	0.0	3.76e-06	10.690999999999999	0.00029	BG505	-3.537602002101044	-3.537602002101044	False
59	0.642	0.6659999999999999	0.09300000000000001	1.0	BF520	0.0	0.0	False
59	0.205	0.135	1.1179999999999999	0.47200000000000003	BG505	-0.3260580013659122	-0.3260580013659122	False
60	100.0	0.0209	2.6660000000000004	0.14	BF520	-0.8538719643217619	0.8538719643217619	False
60	100.0	0.0205	2.6839999999999997	0.153	BG505	-0.8153085691824012	0.8153085691824012	False
61	0.905	0.93	0.004	1.0	BF520	0.0	0.0	False
61	0.8440000000000001	0.882	0.011000000000000001	1.0	BG505	0.0	0.0	False
62	1.05	0.924	0.005	1.0	BG505	0.0	-0.0	False
62	1.115	0.836	0.021	1.0	BF520	0.0	-0.0	False
63	100.0	0.00056	5.952999999999999	0.00821	BF520	-2.0856568428805593	2.0856568428805593	False
63	91.99799999999999	0.000164	7.103	0.0028	BG505	-2.5528419686577806	2.5528419686577806	False
64	0.0	3.57e-06	10.741	0.00029	BG505	-3.537602002101044	-3.537602002101044	False
64	0.0	6.24e-08	14.644	1.92e-05	BF520	-4.716698771296451	-4.716698771296451	False
65	0.8690000000000001	0.69	0.08	1.0	BG505	0.0	0.0	False
65	1.006	0.986	0.0	1.0	BF520	0.0	-0.0	False
66	0.0	0.0027300000000000002	4.489	0.0481	BF520	-1.3178549236261683	-1.3178549236261683	False
66	0.0	0.00355	4.251	0.0465	BG505	-1.332547047110046	-1.332547047110046	False
67	0.0	0.8640000000000001	0.015	1.0	BG505	0.0	0.0	False
67	0.0	0.9129999999999999	0.006	1.0	BF520	0.0	0.0	False
68	0.24600000000000002	0.00233	4.636	0.0462	BF520	-1.3353580244438745	-1.3353580244438745	False
68	0.369	0.0291	2.38	0.188	BG505	-0.7258421507363202	-0.7258421507363202	False
69	0.0	0.955	0.002	1.0	BG505	0.0	0.0	False
69	0.0	0.948	0.002	1.0	BF520	0.0	0.0	False
70	0.0	2.04e-06	11.279000000000002	0.00041900000000000005	BF520	-3.3777859770337044	-3.3777859770337044	False
70	0.0	8.94e-05	7.6739999999999995	0.004229999999999999	BG505	-2.3736596326249577	-2.3736596326249577	False
71	0.0	0.00124	5.218	0.0263	BG505	-1.5800442515102422	-1.5800442515102422	False
71	0.0	0.0114	3.202	0.131	BF520	-0.8827287043442357	-0.8827287043442357	False
72	0.0	0.00857	3.455	0.0733	BG505	-1.134896025358872	-1.134896025358872	False
72	0.0	0.0463	1.985	0.312	BF520	-0.5058454059815573	-0.5058454059815573	False
73	0.0	0.000397	6.273	0.0122	BF520	-1.9136401693252518	-1.9136401693252518	False
73	0.0	0.00221	4.681	0.0359	BG505	-1.4449055514216809	-1.4449055514216809	False
74	0.0	0.18100000000000002	0.8959999999999999	0.655	BF520	-0.18375870000821692	-0.18375870000821692	False
74	0.0	0.225	0.737	0.667	BG505	-0.17587416608345102	-0.17587416608345102	False
75	0.0	0.007259999999999999	3.6039999999999996	0.0698	BG505	-1.1561445773768388	-1.1561445773768388	False
75	0.0	0.0201	2.701	0.19399999999999998	BF520	-0.712198270069774	-0.712198270069774	False
76	0.0	0.188	0.867	0.655	BF520	-0.18375870000821692	-0.18375870000821692	False
76	0.0	0.0991	1.36	0.40399999999999997	BG505	-0.3936186348893951	-0.3936186348893951	False
77	0.0	0.00642	3.715	0.0652	BG505	-1.1857524042680798	-1.1857524042680798	False
77	0.0	0.00655	3.696	0.084	BF520	-1.0757207139381184	-1.0757207139381184	False
78	0.0	0.0157	2.917	0.17	BF520	-0.769551078621726	-0.769551078621726	False
78	0.0	0.005370000000000001	3.875	0.0571	BG505	-1.243363891754152	-1.243363891754152	False
79	0.0	0.0174	2.826	0.131	BG505	-0.8827287043442357	-0.8827287043442357	False
79	0.0	0.069	1.6540000000000001	0.38299999999999995	BF520	-0.4168012260313773	-0.4168012260313773	False
80	1.383	0.672	0.09	1.0	BF520	0.0	-0.0	False
80	1.25	0.772	0.042	1.0	BG505	0.0	-0.0	False
81	0.0	0.857	0.016	1.0	BF520	0.0	0.0	False
81	0.0	0.86	0.016	1.0	BG505	0.0	0.0	False
82	0.163	0.0319	2.302	0.2	BG505	-0.6989700043360187	-0.6989700043360187	False
82	0.196	0.0556	1.8319999999999999	0.337	BF520	-0.47237009912866135	-0.47237009912866135	False
83	0.0	0.0659	1.6909999999999998	0.369	BF520	-0.4329736338409396	-0.4329736338409396	False
83	0.0	0.0186	2.77	0.136	BG505	-0.8664610916297825	-0.8664610916297825	False
84	88.243	0.0297	2.364	0.203	BG505	-0.6925039620867871	0.6925039620867871	False
84	100.0	0.0188	2.759	0.132	BF520	-0.8794260687941501	0.8794260687941501	False
85	4.168	0.0206	2.679	0.14	BF520	-0.8538719643217619	0.8538719643217619	False
85	7.5	0.0009050000000000001	5.506	0.0107	BG505	-1.9706162223147903	1.9706162223147903	False
86	0.758	0.669	0.092	1.0	BG505	0.0	0.0	False
86	0.6759999999999999	0.541	0.187	1.0	BF520	0.0	0.0	False
87	4.5969999999999995	0.008320000000000001	3.4810000000000003	0.0702	BF520	-1.1536628878701947	1.1536628878701947	False
87	3.753	0.0287	2.392	0.2	BG505	-0.6989700043360187	0.6989700043360187	False
88	94.12700000000001	0.514	0.213	1.0	BG505	0.0	-0.0	True
88	100.0	0.397	0.358	1.0	BF520	0.0	-0.0	True
89	0.848	0.877	0.012	1.0	BF520	0.0	0.0	False
89	0.38	0.33299999999999996	0.46799999999999997	0.878	BG505	-0.05650548409389743	-0.05650548409389743	False
90	0.0	0.0908	1.43	0.391	BG505	-0.40782324260413316	-0.40782324260413316	False
90	0.0	0.159	0.993	0.615	BF520	-0.21112488422458328	-0.21112488422458328	False
91	0.0	0.10800000000000001	1.2930000000000001	0.5	BF520	-0.3010299956639812	-0.3010299956639812	False
91	0.0	0.0409	2.09	0.239	BG505	-0.6216020990518624	-0.6216020990518624	False
92	1.565	0.255	0.648	0.9229999999999999	BF520	-0.034798298974087975	0.034798298974087975	False
92	2.053	0.0685	1.659	0.377	BG505	-0.42365864979420714	0.42365864979420714	False
93	0.0	0.0397	2.115	0.278	BF520	-0.5559552040819237	-0.5559552040819237	False
93	0.0	0.0768	1.565	0.361	BG505	-0.4424927980943421	-0.4424927980943421	False
94	0.135	0.00633	3.727	0.083	BF520	-1.080921907623926	-1.080921907623926	False
94	0.115	0.0031	4.374	0.0434	BG505	-1.3625102704874892	-1.3625102704874892	False
95	55.81399999999999	0.8740000000000001	0.013000000000000001	1.0	BF520	0.0	-0.0	False
95	37.53	0.889	0.01	1.0	BG505	0.0	-0.0	False
96	0.0	0.97	0.001	1.0	BF520	0.0	0.0	False
96	0.0	0.973	0.001	1.0	BG505	0.0	0.0	False
97	0.623	0.6	0.13699999999999998	1.0	BF520	0.0	0.0	False
97	0.555	0.514	0.213	1.0	BG505	0.0	0.0	False
98	2.591	0.397	0.359	1.0	BG505	0.0	-0.0	False
98	1.8619999999999999	0.584	0.15	1.0	BF520	0.0	-0.0	False
99	1.237	0.6729999999999999	0.08900000000000001	1.0	BG505	0.0	-0.0	False
99	1.227	0.682	0.084	1.0	BF520	0.0	-0.0	False
100	0.0	0.9390000000000001	0.003	1.0	BF520	0.0	0.0	False
100	0.0	0.91	0.006	1.0	BG505	0.0	0.0	False
101	0.16399999999999998	0.0879	1.456	0.384	BG505	-0.4156687756324692	-0.4156687756324692	False
101	0.611	0.664	0.094	1.0	BF520	0.0	0.0	False
102	0.27699999999999997	0.0215	2.641	0.198	BF520	-0.7033348097384688	-0.7033348097384688	False
102	0.293	0.0285	2.398	0.188	BG505	-0.7258421507363202	-0.7258421507363202	False
103	0.0	0.0338	2.251	0.247	BF520	-0.6073030467403343	-0.6073030467403343	False
103	0.0	0.0018800000000000002	4.832	0.0347	BG505	-1.4596705252091262	-1.4596705252091262	False
104	0.0	0.87	0.013000000000000001	1.0	BG505	0.0	0.0	False
104	0.0	0.9420000000000001	0.003	1.0	BF520	0.0	0.0	False
105	1.26	0.836	0.022000000000000002	1.0	BG505	0.0	-0.0	False
105	0.93	0.9490000000000001	0.002	1.0	BF520	0.0	0.0	False
106	16.500999999999998	5.44e-05	8.142999999999999	0.00124	BF520	-2.906578314837765	2.906578314837765	False
106	14.565999999999999	0.000136	7.276	0.00247	BG505	-2.607303046740334	2.607303046740334	False
107	0.0	0.0287	2.3930000000000002	0.221	BF520	-0.6556077263148893	-0.6556077263148893	False
107	0.0	0.0487	1.944	0.265	BG505	-0.5767541260631921	-0.5767541260631921	False
108	0.294	0.245	0.677	0.701	BG505	-0.15428198203334137	-0.15428198203334137	False
108	0.31	0.263	0.627	0.8009999999999999	BF520	-0.09636748391576237	-0.09636748391576237	False
109	0.105	0.00151	5.0360000000000005	0.0299	BG505	-1.5243288116755704	-1.5243288116755704	False
109	0.235	0.0486	1.945	0.312	BF520	-0.5058454059815573	-0.5058454059815573	False
110	0.068	0.00015900000000000002	7.132000000000001	0.0061200000000000004	BF520	-2.2132485778544386	-2.2132485778544386	False
110	0.069	0.000171	7.062	0.00703	BG505	-2.153044674980176	-2.153044674980176	False
111	0.366	0.299	0.539	0.8690000000000001	BF520	-0.06098022355133348	-0.06098022355133348	False
111	0.248	0.13	1.149	0.462	BG505	-0.33535802444387447	-0.33535802444387447	False
112	0.0	0.9640000000000001	0.001	1.0	BF520	0.0	0.0	False
112	0.0	0.9540000000000001	0.002	1.0	BG505	0.0	0.0	False
113	0.0	3.18e-06	10.853	0.00043799999999999997	BF520	-3.3585258894959007	-3.3585258894959007	False
113	0.0	2.35e-11	22.326	7.2499999999999996e-09	BG505	-8.139661993429007	-8.139661993429007	False
114	1.534	0.7240000000000001	0.062	1.0	BF520	0.0	-0.0	False
114	0.9540000000000001	0.9690000000000001	0.001	1.0	BG505	0.0	0.0	False
115	0.165	0.000958	5.452999999999999	0.0227	BF520	-1.6439741428068773	-1.6439741428068773	False
115	0.35600000000000004	0.0719	1.619	0.349	BG505	-0.45717457304082015	-0.45717457304082015	False
116	0.0	0.11	1.274	0.5	BF520	-0.3010299956639812	-0.3010299956639812	False
116	0.0	0.183	0.885	0.58	BG505	-0.23657200643706275	-0.23657200643706275	False
117	1.395	0.539	0.18899999999999997	1.0	BF520	0.0	-0.0	False
117	1.2770000000000001	0.652	0.102	1.0	BG505	0.0	-0.0	False
118	0.0	0.0173	2.8310000000000004	0.17800000000000002	BF520	-0.749579997691106	-0.749579997691106	False
118	0.0	0.00264	4.522	0.0387	BG505	-1.4122890349810886	-1.4122890349810886	False
119	0.0	0.925	0.004	1.0	BG505	0.0	0.0	False
119	0.0	0.9590000000000001	0.001	1.0	BF520	0.0	0.0	False
120	0.0	0.0793	1.5390000000000001	0.41100000000000003	BF520	-0.3861581781239308	-0.3861581781239308	False
120	0.0	0.0383	2.146	0.23399999999999999	BG505	-0.6307841425898572	-0.6307841425898572	False
121	2.074	0.0922	1.4180000000000001	0.48700000000000004	BG505	-0.31247103878536564	0.31247103878536564	False
121	4.958	0.0007099999999999999	5.732	0.00972	BF520	-2.0123337350737254	2.0123337350737254	False
122	0.0	0.5479999999999999	0.18100000000000002	1.0	BG505	0.0	0.0	False
122	0.0	0.353	0.431	0.95	BF520	-0.022276394711152253	-0.022276394711152253	False
123	1.3840000000000001	0.7879999999999999	0.036000000000000004	1.0	BF520	0.0	-0.0	False
123	0.275	0.203	0.81	0.623	BG505	-0.2055119533408304	-0.2055119533408304	False
124	0.66	0.713	0.068	1.0	BF520	0.0	0.0	False
124	0.228	0.16399999999999998	0.9670000000000001	0.544	BG505	-0.26440110030182007	-0.26440110030182007	False
125	100.0	0.00133	5.15	0.0161	BF520	-1.7931741239681502	1.7931741239681502	False
125	100.0	0.00038700000000000003	6.297999999999999	0.00606	BG505	-2.217527375833714	2.217527375833714	False
126	0.0	0.00405	4.13	0.0486	BG505	-1.3133637307377066	-1.3133637307377066	False
126	0.0	0.000128	7.332999999999999	0.0057399999999999994	BF520	-2.2410881076020264	-2.2410881076020264	False
127	0.0	0.000183	6.999	0.00663	BF520	-2.178486471595227	-2.178486471595227	False
127	0.0	0.0019199999999999998	4.814	0.0347	BG505	-1.4596705252091262	-1.4596705252091262	False
128	0.26899999999999996	0.14800000000000002	1.048	0.502	BG505	-0.29929628285498067	-0.29929628285498067	False
128	0.26899999999999996	0.149	1.0390000000000001	0.597	BF520	-0.22402566887063094	-0.22402566887063094	False
129	1.022	0.9840000000000001	0.0	1.0	BF520	0.0	-0.0	False
129	0.254	0.129	1.155	0.462	BG505	-0.33535802444387447	-0.33535802444387447	False
130	1.0290000000000001	0.953	0.002	1.0	BG505	0.0	-0.0	False
130	0.5489999999999999	0.23800000000000002	0.6970000000000001	0.759	BF520	-0.11975822410451964	-0.11975822410451964	False
131	0.0	0.106	1.308	0.42100000000000004	BG505	-0.37571790416433165	-0.37571790416433165	False
131	0.0	0.0062	3.745	0.083	BF520	-1.080921907623926	-1.080921907623926	False
152	1.6119999999999999	0.36	0.419	1.0	BG505	0.0	-0.0	False
152	3.085	0.0316	2.311	0.19399999999999998	BF520	-0.712198270069774	0.712198270069774	False
153	4.128	0.025	2.513	0.179	BG505	-0.7471469690201068	0.7471469690201068	False
153	3.0860000000000003	0.0771	1.5619999999999998	0.38	BF520	-0.42021640338318983	0.42021640338318983	False
154	0.159	0.00263	4.522	0.0477	BF520	-1.321481620959886	-1.321481620959886	False
154	0.639	0.662	0.095	1.0	BG505	0.0	0.0	False
155	100.0	2.57e-08	15.504000000000001	2.26e-06	BF520	-5.645891560852599	5.645891560852599	False
155	100.0	1.31e-06	11.703	5.7700000000000007e-05	BG505	-4.238824186844268	4.238824186844268	False
156	0.0	0.20199999999999999	0.813	0.6809999999999999	BF520	-0.16685288808721488	-0.16685288808721488	True
156	0.0	0.192	0.853	0.599	BG505	-0.22257317761068865	-0.22257317761068865	True
157	0.0	0.248	0.667	0.7040000000000001	BG505	-0.15242734085788776	-0.15242734085788776	False
157	0.0	0.289	0.561	0.853	BF520	-0.06905096883247698	-0.06905096883247698	False
158	4.86	0.0467	1.9780000000000002	0.257	BF520	-0.5900668766687055	0.5900668766687055	False
158	4.21	0.0677	1.669	0.376	BG505	-0.42481215507233894	0.42481215507233894	False
159	8.111	0.000117	7.4239999999999995	0.00218	BG505	-2.661543506395395	2.661543506395395	False
159	2.553	0.0799	1.5330000000000001	0.385	BF520	-0.4145392704914993	0.4145392704914993	False
160	1.046	0.956	0.002	1.0	BF520	0.0	-0.0	True
160	0.386	0.24600000000000002	0.6729999999999999	0.7020000000000001	BG505	-0.1536628878701947	-0.1536628878701947	True
161	0.306	0.048	1.955	0.312	BF520	-0.5058454059815573	-0.5058454059815573	False
161	0.5770000000000001	0.377	0.39	0.963	BG505	-0.0163737128754655	-0.0163737128754655	False
162	0.23399999999999999	0.11599999999999999	1.238	0.441	BG505	-0.35556141053216145	-0.35556141053216145	False
162	0.22	0.0987	1.364	0.479	BF520	-0.3196644865854368	-0.3196644865854368	False
163	0.0	0.9490000000000001	0.002	1.0	BF520	0.0	0.0	False
163	0.0	0.941	0.003	1.0	BG505	0.0	0.0	False
164	0.899	0.8420000000000001	0.02	1.0	BG505	0.0	0.0	False
164	0.13699999999999998	0.00013000000000000002	7.318	0.0057399999999999994	BF520	-2.2410881076020264	-2.2410881076020264	False
165	9.622	2.69e-06	11.015	0.00011	BG505	-3.958607314841775	3.958607314841775	False
165	0.635	0.253	0.654	0.779	BF520	-0.10846254232743553	-0.10846254232743553	False
166	0.23	0.0025399999999999997	4.555	0.0382	BG505	-1.4179366370882913	-1.4179366370882913	False
166	0.4	0.0632	1.726	0.364	BF520	-0.438898616350944	-0.438898616350944	False
167	0.22	0.163	0.9740000000000001	0.619	BF520	-0.208309350979882	-0.208309350979882	False
167	0.59	0.654	0.1	1.0	BG505	0.0	0.0	False
168	1.845	0.271	0.607	1.0	BG505	0.0	-0.0	False
168	0.8270000000000001	0.726	0.061	1.0	BF520	0.0	0.0	False
169	4.1930000000000005	0.006409999999999999	3.716	0.057999999999999996	BF520	-1.2365720064370627	1.2365720064370627	False
169	1.7409999999999999	0.28800000000000003	0.565	1.0	BG505	0.0	-0.0	False
170	7.422999999999999	0.000204	6.897	0.0034	BG505	-2.468521082957745	2.468521082957745	False
170	4.949	0.0014	5.104	0.0163	BF520	-1.7878123955960423	1.7878123955960423	False
171	4.006	0.023	2.582	0.149	BF520	-0.826813731587726	0.826813731587726	False
171	1.935	0.293	0.5539999999999999	1.0	BG505	0.0	-0.0	False
172	2.379	0.0734	1.6019999999999999	0.374	BF520	-0.42712839779951983	0.42712839779951983	False
172	4.137	0.004520000000000001	4.031000000000001	0.0435	BG505	-1.3615107430453628	1.3615107430453628	False
173	1.1179999999999999	0.828	0.024	1.0	BF520	0.0	-0.0	False
173	1.6869999999999998	0.302	0.5329999999999999	1.0	BG505	0.0	-0.0	False
174	1.218	0.773	0.042	1.0	BF520	0.0	-0.0	False
174	1.536	0.528	0.19899999999999998	1.0	BG505	0.0	-0.0	False
175	0.19699999999999998	0.128	1.16	0.462	BG505	-0.33535802444387447	-0.33535802444387447	False
175	0.276	0.247	0.669	0.768	BF520	-0.114638779968488	-0.114638779968488	False
176	0.0	0.102	1.335	0.485	BF520	-0.3142582613977364	-0.3142582613977364	False
176	0.0	0.0271	2.441	0.188	BG505	-0.7258421507363202	-0.7258421507363202	False
177	100.0	0.233	0.71	0.9640000000000001	BG505	-0.01592296609716919	0.01592296609716919	False
177	100.0	0.235	0.7040000000000001	0.863	BF520	-0.06398920428479041	0.06398920428479041	False
178	0.9329999999999999	0.88	0.011000000000000001	1.0	BF520	0.0	0.0	False
178	0.9329999999999999	0.8809999999999999	0.011000000000000001	1.0	BG505	0.0	0.0	False
179	6.327999999999999	2.7699999999999996e-05	8.786	0.000666	BG505	-3.176525770829699	3.176525770829699	False
179	7.67	4e-06	10.633	0.00013000000000000002	BF520	-3.886056647693163	3.886056647693163	False
180	0.0	0.9570000000000001	0.001	1.0	BF520	0.0	0.0	False
180	0.0	0.958	0.001	1.0	BG505	0.0	0.0	False
181	100.0	0.00402	4.137	0.0387	BF520	-1.4122890349810886	1.4122890349810886	False
181	93.031	0.0013599999999999999	5.131	0.0152	BG505	-1.8181564120552274	1.8181564120552274	False
182	10.077	0.000579	5.921	0.00728	BG505	-2.137868620686963	2.137868620686963	False
182	12.27	0.00016999999999999999	7.068	0.00299	BF520	-2.5243288116755704	2.5243288116755704	False
183	8.693999999999999	0.000325	6.461	0.00526	BF520	-2.279014255846261	2.279014255846261	False
183	10.984000000000002	6.73e-05	7.943	0.00143	BG505	-2.844663962534938	2.844663962534938	False
184	5.166	0.009590000000000001	3.355	0.0844	BG505	-1.0736575533743449	1.0736575533743449	False
184	4.612	0.0193	2.736	0.134	BF520	-0.8728952016351923	0.8728952016351923	False
191	2.117	0.395	0.36200000000000004	1.0	BG505	0.0	-0.0	False
191	3.7319999999999998	0.133	1.129	0.5710000000000001	BF520	-0.2433638917541519	0.2433638917541519	False
192	18.097	3.01e-05	8.707	0.000771	BF520	-3.1129456219490432	3.1129456219490432	False
192	11.838	0.000491	6.074	0.00663	BG505	-2.178486471595227	2.178486471595227	False
193	0.0	0.185	0.877	0.655	BF520	-0.18375870000821692	-0.18375870000821692	False
193	0.0	0.182	0.889	0.579	BG505	-0.23732143627256383	-0.23732143627256383	False
194	0.47200000000000003	0.711	0.068	1.0	BF520	0.0	0.0	False
194	0.799	0.9179999999999999	0.005	1.0	BG505	0.0	0.0	False
195	0.233	0.0644	1.71	0.364	BF520	-0.438898616350944	-0.438898616350944	False
195	0.152	0.0177	2.812	0.131	BG505	-0.8827287043442357	-0.8827287043442357	False
196	0.0	0.26	0.635	0.7240000000000001	BG505	-0.14026143380285305	-0.14026143380285305	False
196	0.0	0.305	0.526	0.878	BF520	-0.05650548409389743	-0.05650548409389743	False
197	0.433	0.33299999999999996	0.46799999999999997	0.929	BF520	-0.03198428600635821	-0.03198428600635821	True
197	0.5429999999999999	0.48100000000000004	0.248	1.0	BG505	0.0	0.0	True
198	0.28	0.193	0.847	0.601	BG505	-0.22112552799726048	-0.22112552799726048	False
198	0.276	0.188	0.866	0.655	BF520	-0.18375870000821692	-0.18375870000821692	False
199	2.141	0.561	0.16899999999999998	1.0	BG505	0.0	-0.0	False
199	1.2	0.884	0.011000000000000001	1.0	BF520	0.0	-0.0	False
200	4.055	0.0026	4.534	0.0272	BG505	-1.5654310959658013	1.5654310959658013	False
200	4.114	0.00237	4.62	0.0251	BF520	-1.6003262785189618	1.6003262785189618	False
201	3.463	0.0756	1.579	0.376	BF520	-0.42481215507233894	0.42481215507233894	False
201	1.464	0.565	0.165	1.0	BG505	0.0	-0.0	False
202	5.699	0.0124	3.128	0.106	BG505	-0.9746941347352298	0.9746941347352298	False
202	8.392000000000001	0.0024	4.607	0.0251	BF520	-1.6003262785189618	1.6003262785189618	False
203	0.071	0.00045	6.156000000000001	0.0132	BG505	-1.8794260687941502	-1.8794260687941502	False
203	0.102	0.0037600000000000003	4.197	0.061	BF520	-1.214670164989233	-1.214670164989233	False
204	0.102	0.00381	4.186	0.0479	BG505	-1.3196644865854368	-1.3196644865854368	False
204	0.040999999999999995	7.43e-06	10.039	0.000654	BF520	-3.184422251675733	-3.184422251675733	False
205	0.0	0.126	1.172	0.534	BF520	-0.27245874297144357	-0.27245874297144357	False
205	0.0	0.0391	2.129	0.23399999999999999	BG505	-0.6307841425898572	-0.6307841425898572	False
206	0.69	0.794	0.034	1.0	BG505	0.0	0.0	False
206	0.6709999999999999	0.78	0.039	1.0	BF520	0.0	0.0	False
207	0.065	0.000558	5.955	0.015	BG505	-1.8239087409443189	-1.8239087409443189	False
207	0.146	0.0255	2.495	0.209	BF520	-0.679853713888946	-0.679853713888946	False
208	0.237	0.0641	1.714	0.326	BG505	-0.48678239993206096	-0.48678239993206096	False
208	0.336	0.158	0.995	0.615	BF520	-0.21112488422458328	-0.21112488422458328	False
209	5.187	2.47e-05	8.895	0.000661	BG505	-3.17979854051436	3.17979854051436	False
209	4.992	2.94e-05	8.729	0.000771	BF520	-3.1129456219490432	3.1129456219490432	False
210	0.0	0.922	0.005	1.0	BF520	0.0	0.0	False
210	0.0	0.862	0.015	1.0	BG505	0.0	0.0	False
211	1.222	0.725	0.062	1.0	BF520	0.0	-0.0	False
211	0.762	0.638	0.111	1.0	BG505	0.0	0.0	False
212	0.424	0.47100000000000003	0.259	1.0	BG505	0.0	0.0	False
212	0.991	0.9940000000000001	0.0	1.0	BF520	0.0	0.0	False
213	0.159	0.0819	1.5130000000000001	0.36700000000000005	BG505	-0.4353339357479106	-0.4353339357479106	False
213	0.085	0.0187	2.764	0.18600000000000003	BF520	-0.7304870557820836	-0.7304870557820836	False
214	0.222	0.0926	1.4140000000000001	0.39299999999999996	BG505	-0.40560744962457335	-0.40560744962457335	False
214	0.23600000000000002	0.11	1.2790000000000001	0.5	BF520	-0.3010299956639812	-0.3010299956639812	False
215	100.0	0.285	0.5710000000000001	1.0	BG505	0.0	-0.0	False
215	100.0	0.16899999999999998	0.946	0.675	BF520	-0.17069622716897506	0.17069622716897506	False
216	0.145	0.106	1.306	0.42100000000000004	BG505	-0.37571790416433165	-0.37571790416433165	False
216	0.237	0.22699999999999998	0.7290000000000001	0.74	BF520	-0.13076828026902382	-0.13076828026902382	False
217	1.0859999999999999	0.9229999999999999	0.005	1.0	BG505	0.0	-0.0	False
217	1.64	0.5710000000000001	0.161	1.0	BF520	0.0	-0.0	False
218	100.0	0.152	1.0270000000000001	0.62	BF520	-0.20760831050174613	0.20760831050174613	False
218	98.928	0.096	1.385	0.493	BG505	-0.30715308072277	0.30715308072277	False
219	0.1	0.00023700000000000001	6.754	0.00813	BG505	-2.089909454405932	-2.089909454405932	False
219	0.07	1.58e-05	9.321	0.0009710000000000001	BF520	-3.0127807700919953	-3.0127807700919953	False
220	0.0	0.133	1.131	0.555	BF520	-0.2557070168773237	-0.2557070168773237	False
220	0.0	0.0586	1.7890000000000001	0.306	BG505	-0.51427857351842	-0.51427857351842	False
221	0.563	0.688	0.081	1.0	BF520	0.0	0.0	False
221	0.34	0.456	0.27699999999999997	1.0	BG505	0.0	0.0	False
222	0.0	0.6920000000000001	0.078	1.0	BG505	0.0	0.0	False
222	0.0	0.34700000000000003	0.44299999999999995	0.95	BF520	-0.022276394711152253	-0.022276394711152253	False
223	100.0	0.0289	2.387	0.2	BG505	-0.6989700043360187	0.6989700043360187	False
223	100.0	0.00946	3.367	0.0777	BF520	-1.1095789811990857	1.1095789811990857	False
224	0.0	0.0154	2.935	0.16899999999999998	BF520	-0.7721132953863266	-0.7721132953863266	False
224	0.0	0.00221	4.684	0.0359	BG505	-1.4449055514216809	-1.4449055514216809	False
225	0.153	0.0398	2.114	0.23600000000000002	BG505	-0.6270879970298934	-0.6270879970298934	False
225	0.495	0.509	0.218	1.0	BF520	0.0	0.0	False
226	0.0	0.078	1.5530000000000002	0.409	BF520	-0.38827669199265824	-0.38827669199265824	False
226	0.0	0.028999999999999998	2.385	0.188	BG505	-0.7258421507363202	-0.7258421507363202	False
227	0.166	0.0020399999999999997	4.756	0.0359	BG505	-1.4449055514216809	-1.4449055514216809	False
227	0.198	0.00613	3.7560000000000002	0.083	BF520	-1.080921907623926	-1.080921907623926	False
228	0.9990000000000001	0.9990000000000001	0.0	1.0	BG505	0.0	0.0	False
228	0.341	0.307	0.522	0.879	BF520	-0.056011124926228104	-0.056011124926228104	False
229	5.779	0.00232	4.638999999999999	0.0251	BG505	-1.6003262785189618	1.6003262785189618	False
229	5.162999999999999	0.0043100000000000005	4.075	0.0408	BF520	-1.38933983691012	1.38933983691012	False
230	0.958	0.9390000000000001	0.003	1.0	BF520	0.0	0.0	False
230	0.442	0.161	0.981	0.537	BG505	-0.27002571430044436	-0.27002571430044436	False
231	1.058	0.873	0.013000000000000001	1.0	BF520	0.0	-0.0	False
231	2.044	0.0497	1.926	0.306	BG505	-0.51427857351842	0.51427857351842	False
232	5.6579999999999995	9.31e-05	7.636	0.00185	BG505	-2.7328282715969863	2.7328282715969863	False
232	8.515	3.36e-06	10.799000000000001	0.00011499999999999999	BF520	-3.939302159646388	3.939302159646388	False
233	6.303999999999999	0.0386	2.14	0.222	BF520	-0.6536470255493614	0.6536470255493614	False
233	4.59	0.077	1.564	0.42	BG505	-0.37675070960209955	0.37675070960209955	False
234	0.259	0.0966	1.38	0.39799999999999996	BG505	-0.4001169279263122	-0.4001169279263122	True
234	0.361	0.21100000000000002	0.782	0.706	BF520	-0.15119529894819625	-0.15119529894819625	True
235	0.0	0.218	0.759	0.655	BG505	-0.18375870000821692	-0.18375870000821692	False
235	0.0	0.35100000000000003	0.435	0.95	BF520	-0.022276394711152253	-0.022276394711152253	False
236	3.18	0.191	0.853	0.8390000000000001	BG505	-0.07623803917129969	0.07623803917129969	False
236	4.79	0.0671	1.6769999999999998	0.35600000000000004	BF520	-0.44855000202712475	0.44855000202712475	False
237	1.014	0.986	0.0	1.0	BG505	0.0	-0.0	False
237	0.126	0.00109	5.337000000000001	0.0239	BF520	-1.6216020990518623	-1.6216020990518623	False
238	4.0889999999999995	0.00325	4.331	0.0323	BF520	-1.490797477668897	1.490797477668897	False
238	3.554	0.008740000000000001	3.437	0.078	BG505	-1.1079053973095196	1.1079053973095196	False
239	0.43700000000000006	0.434	0.306	1.0	BF520	0.0	0.0	False
239	1.0070000000000001	0.995	0.0	1.0	BG505	0.0	-0.0	False
240	1.449	0.39	0.369	1.0	BG505	0.0	-0.0	False
240	2.485	0.0386	2.14	0.222	BF520	-0.6536470255493614	0.6536470255493614	False
241	100.0	0.337	0.461	1.0	BG505	0.0	-0.0	False
241	96.363	0.359	0.42100000000000004	1.0	BF520	0.0	-0.0	False
242	0.166	0.0485	1.946	0.265	BG505	-0.5767541260631921	-0.5767541260631921	False
242	0.317	0.23600000000000002	0.701	0.759	BF520	-0.11975822410451964	-0.11975822410451964	False
243	1.818	0.429	0.312	1.0	BF520	0.0	-0.0	False
243	0.41100000000000003	0.225	0.736	0.667	BG505	-0.17587416608345102	-0.17587416608345102	False
244	4.916	0.015	2.958	0.11199999999999999	BF520	-0.9507819773298184	0.9507819773298184	False
244	9.197000000000001	0.0005059999999999999	6.047000000000001	0.00663	BG505	-2.178486471595227	2.178486471595227	False
245	0.304	0.159	0.991	0.5329999999999999	BG505	-0.2732727909734278	-0.2732727909734278	False
245	0.551	0.489	0.239	1.0	BF520	0.0	0.0	False
246	0.188	0.12	1.206	0.518	BF520	-0.28567024025476695	-0.28567024025476695	False
246	0.18	0.111	1.273	0.436	BG505	-0.36051351073141397	-0.36051351073141397	False
247	1.642	0.71	0.069	1.0	BG505	0.0	-0.0	False
247	0.746	0.8	0.032	1.0	BF520	0.0	0.0	False
248	21.349	0.0278	2.42	0.175	BF520	-0.7569619513137056	0.7569619513137056	False
248	16.434	0.0372	2.171	0.239	BG505	-0.6216020990518624	0.6216020990518624	False
249	100.0	0.226	0.733	0.833	BF520	-0.07935499859321243	0.07935499859321243	False
249	100.0	0.213	0.775	0.899	BG505	-0.046240308266771224	0.046240308266771224	False
250	0.0	0.19699999999999998	0.8340000000000001	0.6759999999999999	BF520	-0.1700533040583641	-0.1700533040583641	False
250	0.0	0.142	1.079	0.485	BG505	-0.3142582613977364	-0.3142582613977364	False
251	0.0	0.00799	3.5180000000000002	0.0703	BG505	-1.153044674980176	-1.153044674980176	False
251	0.0	0.0277	2.423	0.22	BF520	-0.6575773191777937	-0.6575773191777937	False
252	1.99	0.14800000000000002	1.047	0.685	BG505	-0.1643094285075744	0.1643094285075744	False
252	1.618	0.306	0.523	1.0	BF520	0.0	-0.0	False
253	0.0	0.9159999999999999	0.006	1.0	BG505	0.0	0.0	False
253	0.0	0.953	0.002	1.0	BF520	0.0	0.0	False
254	0.369	0.239	0.6920000000000001	0.6920000000000001	BG505	-0.15989390554324215	-0.15989390554324215	False
254	0.564	0.506	0.221	1.0	BF520	0.0	0.0	False
255	0.469	0.13	1.145	0.462	BG505	-0.33535802444387447	-0.33535802444387447	False
255	0.637	0.368	0.405	0.986	BF520	-0.0061230850587887945	-0.0061230850587887945	False
256	1.992	0.632	0.115	1.0	BF520	0.0	-0.0	False
256	2.225	0.579	0.154	1.0	BG505	0.0	-0.0	False
257	0.0	0.0277	2.423	0.188	BG505	-0.7258421507363202	-0.7258421507363202	False
257	0.0	0.00785	3.534	0.0987	BF520	-1.0056828473303634	-1.0056828473303634	False
258	0.0	0.0026100000000000003	4.532	0.0477	BF520	-1.321481620959886	-1.321481620959886	False
258	0.0	0.00795	3.522	0.0703	BG505	-1.153044674980176	-1.153044674980176	False
259	0.0	0.0323	2.29	0.243	BF520	-0.6143937264016879	-0.6143937264016879	False
259	0.0	0.0754	1.581	0.36	BG505	-0.44369749923271273	-0.44369749923271273	False
260	0.0	0.14300000000000002	1.073	0.581	BF520	-0.2358238676096693	-0.2358238676096693	False
260	0.0	0.0602	1.767	0.311	BG505	-0.5072396109731625	-0.5072396109731625	False
261	0.0	0.0558	1.829	0.337	BF520	-0.47237009912866135	-0.47237009912866135	False
261	0.0	0.0387	2.136	0.23399999999999999	BG505	-0.6307841425898572	-0.6307841425898572	False
262	0.0	0.9670000000000001	0.001	1.0	BG505	0.0	0.0	True
262	0.0	0.965	0.001	1.0	BF520	0.0	0.0	True
263	0.0	0.0938	1.4040000000000001	0.39299999999999996	BG505	-0.40560744962457335	-0.40560744962457335	False
263	0.0	0.0483	1.95	0.312	BF520	-0.5058454059815573	-0.5058454059815573	False
264	0.0	0.00427	4.082	0.0497	BG505	-1.3036436112666678	-1.3036436112666678	False
264	0.0	0.0044399999999999995	4.047	0.0684	BF520	-1.1649438982798836	-1.1649438982798836	False
265	0.212	0.0811	1.521	0.41600000000000004	BF520	-0.38090666937325723	-0.38090666937325723	False
265	0.32299999999999995	0.228	0.727	0.6709999999999999	BG505	-0.17327747983100797	-0.17327747983100797	False
266	1.4780000000000002	0.6709999999999999	0.09	1.0	BF520	0.0	-0.0	False
266	1.04	0.966	0.001	1.0	BG505	0.0	-0.0	False
267	0.373	0.0968	1.379	0.39799999999999996	BG505	-0.4001169279263122	-0.4001169279263122	False
267	0.304	0.046	1.9909999999999999	0.312	BF520	-0.5058454059815573	-0.5058454059815573	False
268	2.066	0.126	1.171	0.5539999999999999	BF520	-0.2564902352715703	0.2564902352715703	False
268	2.166	0.10300000000000001	1.329	0.512	BG505	-0.2907300390241692	0.2907300390241692	False
269	1.9609999999999999	0.0791	1.5419999999999998	0.384	BF520	-0.4156687756324692	0.4156687756324692	False
269	3.895	0.000542	5.982	0.006959999999999999	BG505	-2.157390760389438	2.157390760389438	False
270	5.938	0.00337	4.297	0.0346	BG505	-1.4609239012072235	1.4609239012072235	False
270	5.154	0.00763	3.56	0.0681	BF520	-1.1668528880872149	1.1668528880872149	False
271	0.662	0.6709999999999999	0.09	1.0	BF520	0.0	0.0	False
271	3.2889999999999997	0.265	0.62	1.0	BG505	0.0	-0.0	False
272	3.261	0.177	0.912	0.7829999999999999	BG505	-0.10623823794205664	0.10623823794205664	False
272	1.251	0.7929999999999999	0.034	1.0	BF520	0.0	-0.0	False
273	0.376	0.158	0.995	0.615	BF520	-0.21112488422458328	-0.21112488422458328	False
273	0.307	0.0889	1.4469999999999998	0.385	BG505	-0.4145392704914993	-0.4145392704914993	False
274	0.75	0.775	0.040999999999999995	1.0	BG505	0.0	0.0	False
274	0.9009999999999999	0.917	0.005	1.0	BF520	0.0	0.0	False
275	0.8	0.78	0.039	1.0	BG505	0.0	0.0	False
275	0.402	0.247	0.67	0.768	BF520	-0.114638779968488	-0.114638779968488	False
276	0.0	0.0127	3.102	0.102	BG505	-0.9913998282380825	-0.9913998282380825	True
276	0.0	0.00373	4.204	0.061	BF520	-1.214670164989233	-1.214670164989233	True
277	1.81	0.27399999999999997	0.599	0.981	BF520	-0.008330992620051497	0.008330992620051497	False
277	1.599	0.38799999999999996	0.373	1.0	BG505	0.0	-0.0	False
278	5.297999999999999	0.0371	2.1719999999999997	0.22	BF520	-0.6575773191777937	0.6575773191777937	False
278	14.402000000000001	0.000425	6.209	0.00639	BG505	-2.1944991418415998	2.1944991418415998	False
279	0.8340000000000001	0.6679999999999999	0.092	1.0	BG505	0.0	0.0	False
279	0.7659999999999999	0.53	0.19699999999999998	1.0	BF520	0.0	0.0	False
280	0.735	0.809	0.028999999999999998	1.0	BF520	0.0	0.0	False
280	0.526	0.604	0.135	1.0	BG505	0.0	0.0	False
281	1.8030000000000002	0.17	0.94	0.677	BF520	-0.16941133131485567	0.16941133131485567	False
281	2.575	0.0159	2.905	0.129	BG505	-0.889410289700751	0.889410289700751	False
282	0.0	0.0468	1.976	0.262	BG505	-0.5816987086802545	-0.5816987086802545	False
282	0.0	0.0518	1.891	0.325	BF520	-0.4881166390211256	-0.4881166390211256	False
283	1.611	0.244	0.68	0.888	BF520	-0.05158703422139897	0.05158703422139897	False
283	1.087	0.841	0.02	1.0	BG505	0.0	-0.0	False
284	0.071	0.0044399999999999995	4.047	0.0507	BG505	-1.294992040666664	-1.294992040666664	False
284	0.102	0.017	2.847	0.17800000000000002	BF520	-0.749579997691106	-0.749579997691106	False
285	1.3880000000000001	0.753	0.049	1.0	BG505	0.0	-0.0	False
285	9.781	0.0284	2.4019999999999997	0.177	BF520	-0.7520267336381934	0.7520267336381934	False
286	0.24600000000000002	0.135	1.117	0.562	BF520	-0.2502636844309389	-0.2502636844309389	False
286	0.42	0.397	0.358	1.0	BG505	0.0	0.0	False
287	0.9359999999999999	0.938	0.003	1.0	BF520	0.0	0.0	False
287	0.7929999999999999	0.7829999999999999	0.038	1.0	BG505	0.0	0.0	False
288	11.857000000000001	0.00036899999999999997	6.34	0.00584	BF520	-2.2335871528876003	2.2335871528876003	False
288	19.607	2.8100000000000002e-05	8.771	0.000666	BG505	-3.176525770829699	3.176525770829699	False
289	0.9690000000000001	0.929	0.004	1.0	BF520	0.0	0.0	False
289	1.71	0.102	1.3359999999999999	0.511	BG505	-0.29157909986528724	0.29157909986528724	False
290	6.428999999999999	8.45e-06	9.916	0.00026000000000000003	BG505	-3.585026652029182	3.585026652029182	False
290	11.728	1.8700000000000002e-08	15.812999999999999	2.21e-06	BF520	-5.655607726314889	5.655607726314889	False
291	6.355	9.379999999999999e-05	7.627999999999999	0.00195	BF520	-2.709965388637482	2.709965388637482	False
291	7.072	2.71e-05	8.806000000000001	0.000666	BG505	-3.176525770829699	3.176525770829699	False
292	0.514	0.39899999999999997	0.35600000000000004	1.0	BF520	0.0	0.0	False
292	0.591	0.512	0.215	1.0	BG505	0.0	0.0	False
293	100.0	2.99e-06	10.912	0.00011499999999999999	BG505	-3.939302159646388	3.939302159646388	False
293	88.464	4.71e-07	12.69	2.07e-05	BF520	-4.684029654543083	4.684029654543083	False
294	0.0	0.0341	2.246	0.247	BF520	-0.6073030467403343	-0.6073030467403343	False
294	0.0	0.0777	1.556	0.363	BG505	-0.4400933749638875	-0.4400933749638875	False
295	7.872000000000001	0.00606	3.766	0.0557	BF520	-1.254144804826271	1.254144804826271	False
295	8.363999999999999	0.00418	4.101	0.0411	BG505	-1.3861581781239307	1.3861581781239307	False
296	0.0	0.32	0.495	0.857	BG505	-0.06701917807680184	-0.06701917807680184	False
296	0.0	0.195	0.838	0.6759999999999999	BF520	-0.1700533040583641	-0.1700533040583641	False
297	5.541	0.00010700000000000001	7.507000000000001	0.00205	BG505	-2.688246138944246	2.688246138944246	False
297	2.83	0.0219	2.627	0.145	BF520	-0.8386319977650252	0.8386319977650252	False
298	0.0	0.0516	1.895	0.27899999999999997	BG505	-0.5543957967264025	-0.5543957967264025	False
298	0.0	0.0783	1.55	0.409	BF520	-0.38827669199265824	-0.38827669199265824	False
299	6.922000000000001	0.0405	2.0980000000000003	0.22899999999999998	BF520	-0.6401645176601121	0.6401645176601121	False
299	4.488	0.105	1.3119999999999998	0.518	BG505	-0.28567024025476695	0.28567024025476695	False
300	2.296	0.0672	1.675	0.376	BG505	-0.42481215507233894	0.42481215507233894	False
300	2.133	0.10099999999999999	1.341	0.466	BF520	-0.3316140833099998	0.3316140833099998	False
301	0.092	0.00479	3.9789999999999996	0.0527	BG505	-1.2781893847874535	-1.2781893847874535	True
301	0.165	0.0512	1.9	0.325	BF520	-0.4881166390211256	-0.4881166390211256	True
302	0.67	0.74	0.055	1.0	BG505	0.0	0.0	False
302	0.72	0.784	0.038	1.0	BF520	0.0	0.0	False
303	1.859	0.667	0.09300000000000001	1.0	BG505	0.0	-0.0	False
303	3.554	0.39299999999999996	0.365	1.0	BF520	0.0	-0.0	False
304	0.426	0.168	0.9490000000000001	0.5539999999999999	BG505	-0.2564902352715703	-0.2564902352715703	False
304	0.36700000000000005	0.10099999999999999	1.344	0.484	BF520	-0.31515463835558755	-0.31515463835558755	False
305	2.937	0.0435	2.0380000000000003	0.244	BF520	-0.6126101736612706	0.6126101736612706	False
305	10.298	8.79e-05	7.691	0.0018	BG505	-2.744727494896694	2.744727494896694	False
306	2.046	0.316	0.503	1.0	BF520	0.0	-0.0	False
306	1.46	0.606	0.133	1.0	BG505	0.0	-0.0	False
307	2.924	0.0694	1.649	0.363	BF520	-0.4400933749638875	0.4400933749638875	False
307	1.276	0.618	0.124	1.0	BG505	0.0	-0.0	False
308	0.531	0.171	0.937	0.636	BF520	-0.19654288435158612	-0.19654288435158612	False
308	1.631	0.34	0.455	1.0	BG505	0.0	-0.0	False
309	99.31	0.184	0.8809999999999999	0.7140000000000001	BF520	-0.14630178822382556	0.14630178822382556	False
309	100.0	0.000436	6.186	0.00639	BG505	-2.1944991418415998	2.1944991418415998	False
312	0.18100000000000002	0.0619	1.743	0.36	BF520	-0.44369749923271273	-0.44369749923271273	False
312	0.299	0.212	0.778	0.644	BG505	-0.1911141326401879	-0.1911141326401879	False
313	100.0	0.0626	1.733	0.36	BG505	-0.44369749923271273	0.44369749923271273	False
313	100.0	0.0151	2.951	0.11199999999999999	BF520	-0.9507819773298184	0.9507819773298184	False
314	0.0	0.284	0.574	0.778	BG505	-0.10902040301031106	-0.10902040301031106	False
314	0.0	0.11800000000000001	1.222	0.515	BF520	-0.28819277095880896	-0.28819277095880896	False
315	1.041	0.9440000000000001	0.003	1.0	BG505	0.0	-0.0	False
315	0.884	0.8270000000000001	0.024	1.0	BF520	0.0	0.0	False
316	2.7230000000000003	0.0344	2.2359999999999998	0.231	BG505	-0.6363880201078557	0.6363880201078557	False
316	1.714	0.27	0.608	0.9740000000000001	BF520	-0.011441043121384433	0.011441043121384433	False
317	8.151	0.0011099999999999999	5.32	0.0139	BF520	-1.856985199745905	1.856985199745905	False
317	16.543	6.25e-05	8.013	0.00137	BG505	-2.8632794328435933	2.8632794328435933	False
318	5.486000000000001	0.0144	2.9930000000000003	0.11800000000000001	BG505	-0.9281179926938746	0.9281179926938746	False
318	1.464	0.583	0.151	1.0	BF520	0.0	-0.0	False
319	4.49	0.0701	1.64	0.363	BF520	-0.4400933749638875	0.4400933749638875	False
319	1.76	0.532	0.195	1.0	BG505	0.0	-0.0	False
320	2.5789999999999997	0.0925	1.415	0.48700000000000004	BG505	-0.31247103878536564	0.31247103878536564	False
320	0.7659999999999999	0.617	0.125	1.0	BF520	0.0	0.0	False
321	0.7859999999999999	0.552	0.177	1.0	BF520	0.0	0.0	False
321	0.688	0.3	0.5379999999999999	0.81	BG505	-0.09151498112135022	-0.09151498112135022	False
323	1.465	0.715	0.067	1.0	BG505	0.0	-0.0	False
323	2.654	0.337	0.461	1.0	BF520	0.0	-0.0	False
324	0.0	0.11199999999999999	1.262	0.43700000000000006	BG505	-0.35951856302957813	-0.35951856302957813	False
324	0.0	0.171	0.935	0.636	BF520	-0.19654288435158612	-0.19654288435158612	False
325	0.285	0.0109	3.237	0.0899	BG505	-1.0462403082667713	-1.0462403082667713	False
325	0.506	0.158	0.995	0.615	BF520	-0.21112488422458328	-0.21112488422458328	False
326	5.443	0.115	1.2429999999999999	0.519	BF520	-0.28483264215154214	0.28483264215154214	False
326	1.969	0.522	0.205	1.0	BG505	0.0	-0.0	False
327	0.573	0.513	0.214	1.0	BF520	0.0	0.0	False
327	0.177	0.0307	2.336	0.195	BG505	-0.7099653886374819	-0.7099653886374819	False
328	6.216	0.0222	2.616	0.145	BF520	-0.8386319977650252	0.8386319977650252	False
328	13.774000000000001	0.0007019999999999999	5.742000000000001	0.00865	BG505	-2.0629838925351858	2.0629838925351858	False
329	0.638	0.624	0.12	1.0	BF520	0.0	0.0	False
329	0.41600000000000004	0.336	0.46299999999999997	0.8809999999999999	BG505	-0.05502409158795214	-0.05502409158795214	False
330	2.215	0.0972	1.375	0.495	BG505	-0.3053948010664313	0.3053948010664313	False
330	1.839	0.18899999999999997	0.861	0.7240000000000001	BF520	-0.14026143380285305	0.14026143380285305	False
331	0.0	0.00911	3.4	0.11	BF520	-0.958607314841775	-0.958607314841775	False
331	0.0	0.10099999999999999	1.3430000000000002	0.41100000000000003	BG505	-0.3861581781239308	-0.3861581781239308	False
332	5.1370000000000005	0.0234	2.57	0.15	BF520	-0.8239087409443188	0.8239087409443188	True
332	10.939	0.00147	5.0569999999999995	0.0162	BG505	-1.790484985457369	1.790484985457369	True
333	2.115	0.129	1.155	0.609	BG505	-0.21538270736712464	0.21538270736712464	False
333	1.663	0.294	0.55	1.0	BF520	0.0	-0.0	False
334	1.053	0.915	0.006	1.0	BF520	0.0	-0.0	False
334	0.97	0.951	0.002	1.0	BG505	0.0	0.0	False
335	5.834	0.00048600000000000005	6.084	0.00663	BG505	-2.178486471595227	2.178486471595227	False
335	7.107	0.000162	7.115	0.00296	BF520	-2.5287082889410613	2.5287082889410613	False
336	100.0	6.0499999999999996e-09	16.91	1.24e-06	BF520	-5.906578314837765	5.906578314837765	False
336	100.0	2.31e-09	17.845	4.75e-07	BG505	-6.323306390375134	6.323306390375134	False
337	4.976	0.00603	3.7710000000000004	0.0563	BG505	-1.2494916051486538	1.2494916051486538	False
337	8.537	0.000546	5.976	0.0082	BF520	-2.0861861476162833	2.0861861476162833	False
338	0.0	0.9790000000000001	0.0	1.0	BG505	0.0	0.0	False
338	0.0	0.973	0.001	1.0	BF520	0.0	0.0	False
339	1.038	0.9520000000000001	0.002	1.0	BF520	0.0	-0.0	True
339	1.527	0.493	0.235	1.0	BG505	0.0	-0.0	True
340	4.314	0.0246	2.526	0.17800000000000002	BG505	-0.749579997691106	0.749579997691106	False
340	1.835	0.313	0.508	1.0	BF520	0.0	-0.0	False
341	1.181	0.7140000000000001	0.067	1.0	BF520	0.0	-0.0	False
341	1.5719999999999998	0.31	0.515	1.0	BG505	0.0	-0.0	False
342	0.43200000000000005	0.275	0.597	0.821	BF520	-0.08565684288055925	-0.08565684288055925	False
342	0.43	0.256	0.6459999999999999	0.718	BG505	-0.14387555575769967	-0.14387555575769967	False
343	100.0	1.04e-07	14.151	5.33e-06	BF520	-5.273272790973428	5.273272790973428	False
343	100.0	4.36e-06	10.55	0.00014099999999999998	BG505	-3.8507808873446203	3.8507808873446203	False
344	6.191	4e-05	8.435	0.0009130000000000001	BG505	-3.039529222465701	3.039529222465701	False
344	5.327999999999999	0.000126	7.349	0.00243	BF520	-2.614393726401688	2.614393726401688	False
345	5.169	0.034	2.247	0.207	BF520	-0.6840296545430823	0.6840296545430823	False
345	3.037	0.154	1.018	0.706	BG505	-0.15119529894819625	0.15119529894819625	False
346	0.973	0.9440000000000001	0.002	1.0	BG505	0.0	0.0	False
346	2.807	0.00798	3.5189999999999997	0.0694	BF520	-1.158640529545145	1.158640529545145	False
347	34.884	1.55e-06	11.543	5.96e-05	BF520	-4.2247537402597635	4.2247537402597635	False
347	41.93600000000001	4.12e-06	10.605	0.00014099999999999998	BG505	-3.8507808873446203	3.8507808873446203	False
348	1.077	0.903	0.006999999999999999	1.0	BF520	0.0	-0.0	False
348	2.387	0.146	1.0590000000000002	0.679	BG505	-0.1681302257194983	0.1681302257194983	False
349	0.0	0.32799999999999996	0.478	0.868	BG505	-0.0614802748235081	-0.0614802748235081	False
349	0.0	0.179	0.903	0.655	BF520	-0.18375870000821692	-0.18375870000821692	False
350	1.3880000000000001	0.445	0.292	1.0	BG505	0.0	-0.0	False
350	1.854	0.165	0.966	0.6629999999999999	BF520	-0.1784864715952269	0.1784864715952269	False
351	7.986000000000001	0.00038500000000000003	6.303	0.00606	BG505	-2.217527375833714	2.217527375833714	False
351	4.2139999999999995	0.0109	3.24	0.0862	BF520	-1.0644927341752872	1.0644927341752872	False
352	2.415	0.0379	2.155	0.222	BF520	-0.6536470255493614	0.6536470255493614	False
352	1.087	0.8340000000000001	0.022000000000000002	1.0	BG505	0.0	-0.0	False
353	3.139	0.0717	1.6219999999999999	0.368	BF520	-0.43415218132648237	0.43415218132648237	False
353	3.568	0.0446	2.017	0.278	BG505	-0.5559552040819237	0.5559552040819237	False
356	0.985	0.978	0.0	1.0	BF520	0.0	0.0	False
356	0.875	0.812	0.027999999999999997	1.0	BG505	0.0	0.0	False
357	16.737000000000002	2.34e-05	8.946	0.000654	BF520	-3.184422251675733	3.184422251675733	False
357	9.135	0.000504	6.05	0.00663	BG505	-2.178486471595227	2.178486471595227	False
358	1.8880000000000001	0.28800000000000003	0.564	1.0	BG505	0.0	-0.0	False
358	1.79	0.33399999999999996	0.466	1.0	BF520	0.0	-0.0	False
359	94.34200000000001	0.12	1.2109999999999999	0.58	BG505	-0.23657200643706275	0.23657200643706275	False
359	100.0	0.182	0.8909999999999999	0.7090000000000001	BF520	-0.1493537648169334	0.1493537648169334	False
360	1.1179999999999999	0.789	0.036000000000000004	1.0	BG505	0.0	-0.0	False
360	1.3730000000000002	0.457	0.276	1.0	BF520	0.0	-0.0	False
361	0.873	0.883	0.011000000000000001	1.0	BG505	0.0	0.0	False
361	0.922	0.929	0.004	1.0	BF520	0.0	0.0	False
362	5.442	0.000146	7.211	0.00257	BG505	-2.5900668766687054	2.5900668766687054	False
362	2.803	0.0206	2.678	0.14	BF520	-0.8538719643217619	0.8538719643217619	False
363	0.8420000000000001	0.684	0.083	1.0	BG505	0.0	0.0	True
363	1.8430000000000002	0.149	1.041	0.617	BF520	-0.20971483596675833	0.20971483596675833	True
364	12.821	1.35e-08	16.127	2.08e-06	BF520	-5.681936665037238	5.681936665037238	False
364	5.934	9.96e-06	9.76	0.000292	BG505	-3.5346171485515816	3.5346171485515816	False
365	18.428	0.0006129999999999999	5.869	0.008579999999999999	BF520	-2.0665127121512947	2.0665127121512947	False
365	5.526	0.0563	1.821	0.33399999999999996	BG505	-0.47625353318843555	0.47625353318843555	False
366	6.471	0.0896	1.4409999999999998	0.48	BG505	-0.3187587626244128	0.3187587626244128	False
366	1.771	0.551	0.17800000000000002	1.0	BF520	0.0	-0.0	False
367	0.0	0.0883	1.453	0.446	BF520	-0.35066514128785814	-0.35066514128785814	False
367	0.0	0.171	0.9359999999999999	0.556	BG505	-0.2549252084179425	-0.2549252084179425	False
368	0.0	0.11900000000000001	1.213	0.44299999999999995	BG505	-0.3535962737769305	-0.3535962737769305	False
368	0.0	0.22399999999999998	0.74	0.733	BF520	-0.13489602535887207	-0.13489602535887207	False
369	9.612	7.070000000000001e-05	7.895	0.00156	BF520	-2.8068754016455384	2.8068754016455384	False
369	2.437	0.0569	1.8119999999999998	0.33399999999999996	BG505	-0.47625353318843555	0.47625353318843555	False
370	0.0	0.19899999999999998	0.825	0.677	BF520	-0.16941133131485567	-0.16941133131485567	False
370	0.0	0.225	0.737	0.667	BG505	-0.17587416608345102	-0.17587416608345102	False
371	0.308	0.0346	2.2319999999999998	0.213	BG505	-0.6716203965612623	-0.6716203965612623	False
371	0.858	0.7909999999999999	0.035	1.0	BF520	0.0	0.0	False
372	0.868	0.892	0.009000000000000001	1.0	BG505	0.0	0.0	False
372	3.56	0.21899999999999997	0.755	0.818	BF520	-0.08724669632867703	0.08724669632867703	False
373	100.0	0.0288	2.3890000000000002	0.2	BG505	-0.6989700043360187	0.6989700043360187	False
373	100.0	0.0018899999999999998	4.827	0.0212	BF520	-1.6736641390712486	1.6736641390712486	False
374	0.061	0.0023	4.648	0.0462	BF520	-1.3353580244438745	-1.3353580244438745	False
374	0.047	0.0007610000000000001	5.667999999999999	0.0174	BG505	-1.7594507517174003	-1.7594507517174003	False
375	0.292	0.0133	3.0669999999999997	0.105	BG505	-0.978810700930062	-0.978810700930062	False
375	0.43	0.0906	1.432	0.45	BF520	-0.3467874862246563	-0.3467874862246563	False
376	0.0	0.185	0.879	0.655	BF520	-0.18375870000821692	-0.18375870000821692	False
376	0.0	0.37200000000000005	0.39799999999999996	0.9590000000000001	BG505	-0.018181392829336368	-0.018181392829336368	False
377	100.0	0.157	0.9990000000000001	0.718	BG505	-0.14387555575769967	0.14387555575769967	False
377	93.34200000000001	0.147	1.051	0.616	BF520	-0.21041928783557454	0.21041928783557454	False
378	0.0	0.318	0.499	0.894	BF520	-0.04866248120408232	-0.04866248120408232	False
378	0.0	0.557	0.172	1.0	BG505	0.0	0.0	False
379	3.136	0.0375	2.164	0.239	BG505	-0.6216020990518624	0.6216020990518624	False
379	1.676	0.358	0.42200000000000004	1.0	BF520	0.0	-0.0	False
380	0.0	0.436	0.304	1.0	BF520	0.0	0.0	False
380	0.0	0.08199999999999999	1.5119999999999998	0.36700000000000005	BG505	-0.4353339357479106	-0.4353339357479106	False
381	0.17600000000000002	0.076	1.574	0.40399999999999997	BF520	-0.3936186348893951	-0.3936186348893951	False
381	0.064	0.0028699999999999997	4.4430000000000005	0.0412	BG505	-1.3851027839668655	-1.3851027839668655	False
382	0.0	0.0115	3.194	0.0932	BG505	-1.0305840876460186	-1.0305840876460186	False
382	0.0	0.0759	1.575	0.40399999999999997	BF520	-0.3936186348893951	-0.3936186348893951	False
383	0.303	0.271	0.606	0.748	BG505	-0.12609840213553863	-0.12609840213553863	False
383	0.537	0.5820000000000001	0.152	1.0	BF520	0.0	0.0	False
384	0.10099999999999999	0.00975	3.34	0.11599999999999999	BF520	-0.9355420107730815	-0.9355420107730815	False
384	0.025	2.2699999999999998e-07	13.392999999999999	2.8000000000000003e-05	BG505	-4.552841968657781	-4.552841968657781	False
385	0.0	0.0964	1.382	0.39799999999999996	BG505	-0.4001169279263122	-0.4001169279263122	False
385	0.0	0.11800000000000001	1.2229999999999999	0.515	BF520	-0.28819277095880896	-0.28819277095880896	False
386	0.073	8.019999999999999e-08	14.4	1.24e-05	BG505	-4.906578314837765	-4.906578314837765	True
386	0.102	3.56e-06	10.745	0.00043799999999999997	BF520	-3.3585258894959007	-3.3585258894959007	True
387	0.0	0.426	0.317	1.0	BG505	0.0	0.0	False
387	0.0	0.425	0.318	1.0	BF520	0.0	0.0	False
388	6.098	0.006940000000000001	3.645	0.0638	BG505	-1.1951793212788377	1.1951793212788377	False
388	5.434	0.0118	3.1689999999999996	0.091	BF520	-1.0409586076789064	1.0409586076789064	False
389	0.648	0.235	0.7040000000000001	0.759	BF520	-0.11975822410451964	-0.11975822410451964	False
389	1.046	0.903	0.006999999999999999	1.0	BG505	0.0	-0.0	False
390	0.0	0.244	0.6779999999999999	0.768	BF520	-0.114638779968488	-0.114638779968488	False
390	0.0	0.174	0.925	0.561	BG505	-0.25103713874383854	-0.25103713874383854	False
391	0.0	0.0605	1.7619999999999998	0.355	BF520	-0.44977164694490596	-0.44977164694490596	False
391	0.0	0.0868	1.466	0.384	BG505	-0.4156687756324692	-0.4156687756324692	False
392	1.4880000000000002	0.599	0.138	1.0	BG505	0.0	-0.0	True
392	1.43	0.637	0.111	1.0	BF520	0.0	-0.0	True
393	1.429	0.42	0.326	1.0	BF520	0.0	-0.0	False
393	2.1180000000000003	0.0934	1.4069999999999998	0.48700000000000004	BG505	-0.31247103878536564	0.31247103878536564	False
394	0.853	0.6940000000000001	0.078	1.0	BG505	0.0	0.0	False
394	0.535	0.121	1.202	0.518	BF520	-0.28567024025476695	-0.28567024025476695	False
395	0.061	0.40399999999999997	0.348	1.0	BG505	0.0	0.0	False
395	0.006	0.127	1.166	0.535	BF520	-0.27164621797877153	-0.27164621797877153	False
414	0.529	0.547	0.18100000000000002	1.0	BG505	0.0	0.0	False
414	0.31	0.267	0.616	0.8059999999999999	BF520	-0.09366495819490939	-0.09366495819490939	False
415	1.133	0.782	0.038	1.0	BF520	0.0	-0.0	False
415	1.685	0.247	0.67	1.0	BG505	0.0	-0.0	False
416	0.6990000000000001	0.669	0.092	1.0	BG505	0.0	0.0	False
416	1.673	0.546	0.182	1.0	BF520	0.0	-0.0	False
417	54.95	5.970000000000001e-07	12.46	3.46e-05	BG505	-4.460923901207224	4.460923901207224	False
417	9.795	0.00238	4.617	0.0251	BF520	-1.6003262785189618	1.6003262785189618	False
418	0.0	0.0713	1.626	0.392	BF520	-0.4067139329795427	-0.4067139329795427	False
418	0.0	0.188	0.868	0.589	BG505	-0.2298847052128984	-0.2298847052128984	False
419	7.164	0.00106	5.361000000000001	0.0136	BF520	-1.8664610916297826	1.8664610916297826	False
419	3.345	0.0435	2.037	0.27399999999999997	BG505	-0.5622494371796121	0.5622494371796121	False
420	100.0	0.531	0.19699999999999998	1.0	BG505	0.0	-0.0	False
420	94.319	0.289	0.563	1.0	BF520	0.0	-0.0	False
421	5.257000000000001	0.0346	2.233	0.209	BF520	-0.679853713888946	0.679853713888946	False
421	4.265	0.06	1.768	0.349	BG505	-0.45717457304082015	0.45717457304082015	False
422	0.0	0.11900000000000001	1.212	0.518	BF520	-0.28567024025476695	-0.28567024025476695	False
422	0.0	0.0794	1.538	0.36700000000000005	BG505	-0.4353339357479106	-0.4353339357479106	False
423	4.156000000000001	0.00822	3.492	0.0702	BF520	-1.1536628878701947	1.1536628878701947	False
423	1.74	0.27	0.607	1.0	BG505	0.0	-0.0	False
424	0.8540000000000001	0.8420000000000001	0.02	1.0	BG505	0.0	0.0	False
424	2.205	0.289	0.561	1.0	BF520	0.0	-0.0	False
425	1.31	0.627	0.11800000000000001	1.0	BG505	0.0	-0.0	False
425	1.9669999999999999	0.217	0.763	0.8140000000000001	BF520	-0.08937559511079873	0.08937559511079873	False
426	0.031	0.0698	1.6440000000000001	0.344	BG505	-0.46344155742846993	-0.46344155742846993	False
426	0.125	0.295	0.5479999999999999	0.862	BF520	-0.06449273417528721	-0.06449273417528721	False
427	0.0	0.9790000000000001	0.0	1.0	BG505	0.0	0.0	False
427	0.0	0.9690000000000001	0.001	1.0	BF520	0.0	0.0	False
428	0.0	0.00343	4.283	0.0586	BF520	-1.2321023839819094	-1.2321023839819094	False
428	0.0	0.000593	5.9	0.0152	BG505	-1.8181564120552274	-1.8181564120552274	False
429	0.08800000000000001	0.000156	7.15	0.0061200000000000004	BF520	-2.2132485778544386	-2.2132485778544386	False
429	0.09699999999999999	0.000294	6.553	0.00955	BG505	-2.0199966284162536	-2.0199966284162536	False
430	4.107	0.0206	2.68	0.153	BG505	-0.8153085691824012	0.8153085691824012	False
430	4.363	0.0156	2.923	0.114	BF520	-0.9430951486635274	0.9430951486635274	False
431	0.055	0.00135	5.1339999999999995	0.0278	BG505	-1.5559552040819238	-1.5559552040819238	False
431	0.11800000000000001	0.0216	2.64	0.198	BF520	-0.7033348097384688	-0.7033348097384688	False
432	0.768	0.643	0.107	1.0	BG505	0.0	0.0	False
432	1.13	0.828	0.024	1.0	BF520	0.0	-0.0	False
433	0.0	0.113	1.258	0.43700000000000006	BG505	-0.35951856302957813	-0.35951856302957813	False
433	0.0	0.315	0.504	0.894	BF520	-0.04866248120408232	-0.04866248120408232	False
434	0.096	0.187	0.872	0.655	BF520	-0.18375870000821692	-0.18375870000821692	False
434	0.606	0.8029999999999999	0.031	1.0	BG505	0.0	0.0	False
435	0.0	0.17	0.943	0.636	BF520	-0.19654288435158612	-0.19654288435158612	False
435	0.0	0.0937	1.405	0.39299999999999996	BG505	-0.40560744962457335	-0.40560744962457335	False
436	0.419	0.265	0.621	0.804	BF520	-0.0947439512515487	-0.0947439512515487	False
436	0.188	0.0257	2.489	0.18100000000000002	BG505	-0.7423214251308154	-0.7423214251308154	False
437	9.01	0.0698	1.6440000000000001	0.363	BF520	-0.4400933749638875	0.4400933749638875	False
437	3.347	0.308	0.519	1.0	BG505	0.0	-0.0	False
438	0.0	0.0447	2.0140000000000002	0.255	BG505	-0.5934598195660449	-0.5934598195660449	False
438	0.0	0.145	1.06	0.585	BF520	-0.23284413391781958	-0.23284413391781958	False
439	0.063	0.000263	6.659	0.00852	BF520	-2.0695604052333	-2.0695604052333	False
439	0.09300000000000001	0.00336	4.301	0.045	BG505	-1.3467874862246563	-1.3467874862246563	False
440	25.796	5.13e-09	17.069000000000003	7.909999999999999e-07	BG505	-6.101823516502323	6.101823516502323	False
440	5.872000000000001	0.00279	4.471	0.0282	BF520	-1.5497508916806388	1.5497508916806388	False
441	0.0	0.0041	4.119	0.0486	BG505	-1.3133637307377066	-1.3133637307377066	False
441	0.0	0.0378	2.158	0.267	BF520	-0.5734887386354247	-0.5734887386354247	False
442	51.893	4.46e-08	14.968	4.06e-06	BG505	-5.391473966422806	5.391473966422806	False
442	32.647	2.18e-06	11.215	7.900000000000001e-05	BF520	-4.102372908709558	4.102372908709558	False
443	0.16899999999999998	0.23800000000000002	0.6970000000000001	0.759	BF520	-0.11975822410451964	-0.11975822410451964	False
443	0.114	0.159	0.99	0.5329999999999999	BG505	-0.2732727909734278	-0.2732727909734278	False
444	1.354	0.37200000000000005	0.39899999999999997	1.0	BF520	0.0	-0.0	False
444	1.3030000000000002	0.441	0.297	1.0	BG505	0.0	-0.0	False
445	0.0	0.281	0.581	0.8370000000000001	BF520	-0.07727454200673997	-0.07727454200673997	False
445	0.0	0.293	0.5529999999999999	0.7959999999999999	BG505	-0.09908693226233099	-0.09908693226233099	False
446	2.693	0.0305	2.3409999999999997	0.20600000000000002	BG505	-0.6861327796308465	0.6861327796308465	False
446	3.407	0.008	3.517	0.0694	BF520	-1.158640529545145	1.158640529545145	False
447	0.0	0.435	0.304	1.0	BF520	0.0	0.0	False
447	0.0	0.47	0.262	1.0	BG505	0.0	0.0	False
448	0.07400000000000001	7.32e-05	7.864	0.0037600000000000003	BF520	-2.4248121550723387	-2.4248121550723387	True
448	0.067	3.8900000000000004e-05	8.463	0.00218	BG505	-2.661543506395395	-2.661543506395395	True
449	0.0	0.00897	3.4139999999999997	0.0757	BG505	-1.1209041204999273	-1.1209041204999273	False
449	0.0	0.0199	2.71	0.19399999999999998	BF520	-0.712198270069774	-0.712198270069774	False
450	0.0	0.275	0.597	0.821	BF520	-0.08565684288055925	-0.08565684288055925	False
450	0.0	0.44	0.299	1.0	BG505	0.0	0.0	False
451	0.0	0.136	1.114	0.47200000000000003	BG505	-0.3260580013659122	-0.3260580013659122	False
451	0.0	0.0589	1.785	0.349	BF520	-0.45717457304082015	-0.45717457304082015	False
452	2.824	0.0807	1.525	0.385	BF520	-0.4145392704914993	0.4145392704914993	False
452	2.019	0.20199999999999999	0.813	0.871	BG505	-0.059981844992336796	0.059981844992336796	False
453	2.501	0.129	1.15	0.565	BF520	-0.2479515521805615	0.2479515521805615	False
453	1.156	0.78	0.039	1.0	BG505	0.0	-0.0	False
454	0.0	0.0466	1.98	0.262	BG505	-0.5816987086802545	-0.5816987086802545	False
454	0.0	0.0006519999999999999	5.81	0.0175	BF520	-1.7569619513137056	-1.7569619513137056	False
455	6.06	0.0137	3.04	0.114	BG505	-0.9430951486635274	0.9430951486635274	False
455	5.861000000000001	0.0165	2.875	0.11900000000000001	BF520	-0.9244530386074692	0.9244530386074692	False
456	5.994	0.0521	1.886	0.318	BG505	-0.4975728800155673	0.4975728800155673	False
456	1.624	0.591	0.14400000000000002	1.0	BF520	0.0	-0.0	False
457	0.0	0.9670000000000001	0.001	1.0	BG505	0.0	0.0	False
457	0.0	0.955	0.002	1.0	BF520	0.0	0.0	False
458	1.3769999999999998	0.679	0.085	1.0	BF520	0.0	-0.0	False
458	2.842	0.23	0.722	0.956	BG505	-0.019542107723899943	0.019542107723899943	False
459	0.266	0.0226	2.5989999999999998	0.205	BF520	-0.6882461389442457	-0.6882461389442457	False
459	0.33799999999999997	0.0686	1.6580000000000001	0.341	BG505	-0.4672456210075022	-0.4672456210075022	False
466	0.0	0.0725	1.6130000000000002	0.349	BG505	-0.45717457304082015	-0.45717457304082015	False
466	0.0	0.031	2.326	0.23600000000000002	BF520	-0.6270879970298934	-0.6270879970298934	False
467	16.750999999999998	6.18e-07	12.427	3.46e-05	BG505	-4.460923901207224	4.460923901207224	False
467	7.249	0.000256	6.685	0.00426	BF520	-2.370590400897281	2.370590400897281	False
468	0.228	0.11800000000000001	1.224	0.442	BG505	-0.3545777306509081	-0.3545777306509081	False
468	0.141	0.0285	2.399	0.221	BF520	-0.6556077263148893	-0.6556077263148893	False
469	0.0	0.23600000000000002	0.703	0.685	BG505	-0.1643094285075744	-0.1643094285075744	False
469	0.0	0.198	0.8290000000000001	0.677	BF520	-0.16941133131485567	-0.16941133131485567	False
470	0.0	0.0676	1.67	0.341	BG505	-0.4672456210075022	-0.4672456210075022	False
470	0.0	0.16	0.9890000000000001	0.615	BF520	-0.21112488422458328	-0.21112488422458328	False
471	12.962	1.9399999999999997e-05	9.126	0.000542	BG505	-3.266000713461613	3.266000713461613	False
471	5.8629999999999995	0.004370000000000001	4.061	0.0408	BF520	-1.38933983691012	1.38933983691012	False
472	0.0	0.406	0.345	1.0	BG505	0.0	0.0	False
472	0.0	0.318	0.499	0.894	BF520	-0.04866248120408232	-0.04866248120408232	False
473	0.0	0.204	0.8059999999999999	0.623	BG505	-0.2055119533408304	-0.2055119533408304	False
473	0.0	0.303	0.53	0.877	BF520	-0.05700040663395948	-0.05700040663395948	False
474	1.89	0.258	0.64	1.0	BG505	0.0	-0.0	False
474	2.947	0.0539	1.858	0.29100000000000004	BF520	-0.5361070110140926	0.5361070110140926	False
475	52.911	0.9129999999999999	0.006	1.0	BF520	0.0	-0.0	False
475	1.002	0.9990000000000001	0.0	1.0	BG505	0.0	-0.0	False
476	2.605	0.0443	2.022	0.24600000000000002	BF520	-0.6090648928966208	0.6090648928966208	False
476	1.663	0.28300000000000003	0.5770000000000001	1.0	BG505	0.0	-0.0	False
477	0.313	0.248	0.667	0.768	BF520	-0.114638779968488	-0.114638779968488	False
477	0.166	0.0534	1.8659999999999999	0.28600000000000003	BG505	-0.543633966870957	-0.543633966870957	False
478	0.0	0.00645	3.71	0.0652	BG505	-1.1857524042680798	-1.1857524042680798	False
478	0.0	0.0233	2.573	0.20800000000000002	BF520	-0.6819366650372384	-0.6819366650372384	False
479	0.0	0.9540000000000001	0.002	1.0	BG505	0.0	0.0	False
479	0.0	0.9640000000000001	0.001	1.0	BF520	0.0	0.0	False
480	1.242	0.866	0.013999999999999999	1.0	BF520	0.0	-0.0	False
480	0.354	0.385	0.377	0.98	BG505	-0.00877392430750515	-0.00877392430750515	False
481	100.0	0.174	0.9229999999999999	0.6829999999999999	BF520	-0.16557929631846746	0.16557929631846746	False
481	100.0	0.336	0.46299999999999997	1.0	BG505	0.0	-0.0	False
482	0.0	0.11599999999999999	1.234	0.441	BG505	-0.35556141053216145	-0.35556141053216145	False
482	0.0	0.0642	1.713	0.364	BF520	-0.438898616350944	-0.438898616350944	False
483	0.0	0.11900000000000001	1.214	0.44299999999999995	BG505	-0.3535962737769305	-0.3535962737769305	False
483	0.0	0.187	0.87	0.655	BF520	-0.18375870000821692	-0.18375870000821692	False
484	1.004	0.998	0.0	1.0	BF520	0.0	-0.0	False
484	0.622	0.74	0.055	1.0	BG505	0.0	0.0	False
485	0.313	0.0279	2.417	0.22	BF520	-0.6575773191777937	-0.6575773191777937	False
485	0.2	0.00164	4.955	0.0317	BG505	-1.4989407377822486	-1.4989407377822486	False
486	0.0	0.35200000000000004	0.434	0.95	BF520	-0.022276394711152253	-0.022276394711152253	False
486	0.0	0.49700000000000005	0.231	1.0	BG505	0.0	0.0	False
487	0.0	0.425	0.319	1.0	BG505	0.0	0.0	False
487	0.0	0.46799999999999997	0.264	1.0	BF520	0.0	0.0	False
488	0.0	0.0335	2.259	0.247	BF520	-0.6073030467403343	-0.6073030467403343	False
488	0.0	0.0259	2.4819999999999998	0.18100000000000002	BG505	-0.7423214251308154	-0.7423214251308154	False
489	1.686	0.688	0.081	1.0	BF520	0.0	-0.0	False
489	1.204	0.883	0.011000000000000001	1.0	BG505	0.0	-0.0	False
490	5.9270000000000005	0.0376	2.162	0.239	BG505	-0.6216020990518624	0.6216020990518624	False
490	7.242000000000001	0.0187	2.767	0.132	BF520	-0.8794260687941501	0.8794260687941501	False
491	100.0	0.00011599999999999999	7.43	0.0023	BF520	-2.638272163982407	2.638272163982407	False
491	100.0	0.000891	5.521	0.0107	BG505	-1.9706162223147903	1.9706162223147903	False
492	0.11900000000000001	0.0761	1.574	0.36	BG505	-0.44369749923271273	-0.44369749923271273	False
492	0.18100000000000002	0.151	1.0290000000000001	0.602	BF520	-0.22040350874217546	-0.22040350874217546	False
493	0.0	0.43799999999999994	0.3	1.0	BF520	0.0	0.0	False
493	0.0	0.122	1.197	0.449	BG505	-0.3477536589966768	-0.3477536589966768	False
494	2.233	0.12300000000000001	1.192	0.586	BG505	-0.23210238398190938	0.23210238398190938	False
494	1.058	0.91	0.006	1.0	BF520	0.0	-0.0	False
495	0.0	0.39	0.37	1.0	BF520	0.0	0.0	False
495	0.0	0.34	0.456	0.883	BG505	-0.05403929642243141	-0.05403929642243141	False
496	2.492	0.131	1.139	0.569	BF520	-0.24488773360492885	0.24488773360492885	False
496	1.5030000000000001	0.502	0.225	1.0	BG505	0.0	-0.0	False
497	0.0	0.293	0.552	0.7959999999999999	BG505	-0.09908693226233099	-0.09908693226233099	False
497	0.0	0.29100000000000004	0.557	0.855	BF520	-0.06803388527182737	-0.06803388527182737	False
498	0.0	0.22	0.752	0.725	BF520	-0.13966199342900631	-0.13966199342900631	False
498	0.0	0.256	0.644	0.718	BG505	-0.14387555575769967	-0.14387555575769967	False
499	7.007999999999999	0.0013599999999999999	5.131	0.0161	BF520	-1.7931741239681502	1.7931741239681502	False
499	1.6969999999999998	0.335	0.465	1.0	BG505	0.0	-0.0	False
500	52.403	2.15e-08	15.677	2.21e-06	BF520	-5.655607726314889	5.655607726314889	False
500	100.0	2.7699999999999997e-10	19.914	8.54e-08	BG505	-7.068542129310995	7.068542129310995	False
501	0.0	0.951	0.002	1.0	BG505	0.0	0.0	False
501	0.0	0.96	0.001	1.0	BF520	0.0	0.0	False
502	4.907	0.000488	6.081	0.00663	BG505	-2.178486471595227	2.178486471595227	False
502	4.879	0.000205	6.891	0.00351	BF520	-2.4546928835341757	2.4546928835341757	False
503	0.0	0.375	0.39399999999999996	0.9990000000000001	BF520	-0.00043451177401764344	-0.00043451177401764344	False
503	0.0	0.47200000000000003	0.258	1.0	BG505	0.0	0.0	False
504	0.0	0.11599999999999999	1.234	0.515	BF520	-0.28819277095880896	-0.28819277095880896	False
504	0.0	0.142	1.079	0.485	BG505	-0.3142582613977364	-0.3142582613977364	False
505	100.0	0.0005740000000000001	5.928999999999999	0.00822	BF520	-2.0851281824599495	2.0851281824599495	False
505	100.0	0.0116	3.187	0.10099999999999999	BG505	-0.9956786262173575	0.9956786262173575	False
506	1.0	1.0	0.0	1.0	BF520	0.0	-0.0	False
506	0.0	0.961	0.001	1.0	BG505	0.0	0.0	False
507	2.8760000000000003	0.0172	2.8360000000000003	0.138	BG505	-0.8601209135987634	0.8601209135987634	False
507	4.809	9.499999999999999e-05	7.6160000000000005	0.00195	BF520	-2.709965388637482	2.709965388637482	False
508	0.0	0.961	0.001	1.0	BF520	0.0	0.0	False
508	0.0	0.935	0.003	1.0	BG505	0.0	0.0	False
509	0.536	0.381	0.384	1.0	BF520	0.0	0.0	False
509	0.424	0.231	0.718	0.674	BG505	-0.17134010346468015	-0.17134010346468015	False
510	0.0	0.13699999999999998	1.107	0.473	BG505	-0.32513885926218844	-0.32513885926218844	False
510	0.0	0.184	0.884	0.655	BF520	-0.18375870000821692	-0.18375870000821692	False
511	0.0	0.972	0.001	1.0	BG505	0.0	0.0	False
511	0.0	0.98	0.0	1.0	BF520	0.0	0.0	False
512	0.0	0.6759999999999999	0.087	1.0	BF520	0.0	0.0	False
512	0.0	0.204	0.8059999999999999	0.623	BG505	-0.2055119533408304	-0.2055119533408304	False
513	0.802	0.635	0.113	1.0	BG505	0.0	0.0	False
513	0.996	0.993	0.0	1.0	BF520	0.0	0.0	False
514	4.285	0.0148	2.972	0.11199999999999999	BF520	-0.9507819773298184	0.9507819773298184	False
514	0.9670000000000001	0.9490000000000001	0.002	1.0	BG505	0.0	0.0	False
515	3.321	0.0106	3.2689999999999997	0.0844	BF520	-1.0736575533743449	1.0736575533743449	False
515	3.0469999999999997	0.0188	2.762	0.147	BG505	-0.8326826652518239	0.8326826652518239	False
516	0.9690000000000001	0.982	0.0	1.0	BG505	0.0	0.0	False
516	19.892	0.0935	1.406	0.436	BF520	-0.36051351073141397	0.36051351073141397	False
517	100.0	0.000463	6.13	0.00713	BF520	-2.1469104701481343	2.1469104701481343	False
517	6.272	0.121	1.205	0.58	BG505	-0.23657200643706275	0.23657200643706275	False
518	0.698	0.41200000000000003	0.336	1.0	BF520	0.0	0.0	False
518	0.248	0.000336	6.428	0.0104	BG505	-1.9829666607012197	-1.9829666607012197	False
519	3.549	0.0958	1.3869999999999998	0.444	BF520	-0.3526170298853802	0.3526170298853802	False
519	1.59	0.556	0.17300000000000001	1.0	BG505	0.0	-0.0	False
520	100.0	1.0400000000000001e-09	18.628	3.19e-07	BF520	-6.496209316942819	6.496209316942819	False
520	100.0	4.61e-08	14.937000000000001	4.06e-06	BG505	-5.391473966422806	5.391473966422806	False
521	0.0	0.591	0.14400000000000002	1.0	BF520	0.0	0.0	False
521	0.0	0.428	0.315	1.0	BG505	0.0	0.0	False
522	3.6510000000000002	0.389	0.37	1.0	BG505	0.0	-0.0	False
522	8.781	0.174	0.924	0.6829999999999999	BF520	-0.16557929631846746	0.16557929631846746	False
523	0.0	0.335	0.46399999999999997	0.9309999999999999	BF520	-0.031050319018657405	-0.031050319018657405	False
523	0.0	0.171	0.935	0.556	BG505	-0.2549252084179425	-0.2549252084179425	False
524	100.0	0.0559	1.827	0.33399999999999996	BG505	-0.47625353318843555	0.47625353318843555	False
524	100.0	0.0831	1.5019999999999998	0.39399999999999996	BF520	-0.4045037781744259	0.4045037781744259	False
525	4.497	0.0998	1.354	0.504	BG505	-0.2975694635544747	0.2975694635544747	False
525	71.449	6.18e-06	10.216000000000001	0.00018999999999999998	BF520	-3.721246399047171	3.721246399047171	False
526	0.0	0.0801	1.531	0.36700000000000005	BG505	-0.4353339357479106	-0.4353339357479106	False
526	0.0	0.384	0.379	1.0	BF520	0.0	0.0	False
527	0.0	0.16899999999999998	0.945	0.5539999999999999	BG505	-0.2564902352715703	-0.2564902352715703	False
527	0.0	0.26	0.635	0.7959999999999999	BF520	-0.09908693226233099	-0.09908693226233099	False
528	0.49	0.5329999999999999	0.195	1.0	BG505	0.0	0.0	False
528	10.283	0.141	1.084	0.598	BF520	-0.22329881601158919	0.22329881601158919	False
529	0.0	0.789	0.036000000000000004	1.0	BF520	0.0	0.0	False
529	0.0	0.589	0.146	1.0	BG505	0.0	0.0	False
530	0.0	0.98	0.0	1.0	BF520	0.0	0.0	False
530	0.0	0.975	0.0	1.0	BG505	0.0	0.0	False
531	1.0	1.0	0.0	1.0	BF520	0.0	-0.0	False
531	0.0	0.961	0.001	1.0	BG505	0.0	0.0	False
532	0.0	0.007109999999999999	3.622	0.0696	BG505	-1.157390760389438	-1.157390760389438	False
532	0.0	0.17800000000000002	0.909	0.655	BF520	-0.18375870000821692	-0.18375870000821692	False
533	0.0	0.502	0.226	1.0	BG505	0.0	0.0	False
533	0.0	0.7929999999999999	0.034	1.0	BF520	0.0	0.0	False
534	0.366	0.355	0.42700000000000005	0.92	BG505	-0.036212172654444715	-0.036212172654444715	False
534	0.263	0.213	0.775	0.706	BF520	-0.15119529894819625	-0.15119529894819625	False
535	0.39899999999999997	0.124	1.183	0.455	BG505	-0.34198860334288755	-0.34198860334288755	False
535	0.268	0.0254	2.5	0.209	BF520	-0.679853713888946	-0.679853713888946	False
536	100.0	0.000393	6.282	0.00606	BG505	-2.217527375833714	2.217527375833714	False
536	95.02799999999999	5.18e-05	8.19	0.00123	BF520	-2.910094888560602	2.910094888560602	False
537	1.0	1.0	0.0	1.0	BF520	0.0	-0.0	False
537	1.0	1.0	0.0	1.0	BG505	0.0	-0.0	False
538	0.0	0.973	0.001	1.0	BG505	0.0	0.0	False
538	0.0	0.958	0.001	1.0	BF520	0.0	0.0	False
539	100.0	1.42e-06	11.625	5.8399999999999997e-05	BF520	-4.2335871528876	4.2335871528876	False
539	96.488	2.39e-07	13.345	1.64e-05	BG505	-4.785156151952302	4.785156151952302	False
540	1.0	1.0	0.0	1.0	BF520	0.0	-0.0	False
540	0.0	0.9690000000000001	0.001	1.0	BG505	0.0	0.0	False
541	3.2230000000000003	0.264	0.623	1.0	BG505	0.0	-0.0	False
541	4.9030000000000005	0.142	1.077	0.6	BF520	-0.2218487496163564	0.2218487496163564	False
542	0.474	0.512	0.215	1.0	BF520	0.0	0.0	False
542	0.105	0.009640000000000001	3.35	0.0802	BG505	-1.0958256317158366	-1.0958256317158366	False
543	0.617	0.473	0.258	1.0	BG505	0.0	0.0	False
543	1.092	0.895	0.009000000000000001	1.0	BF520	0.0	-0.0	False
544	0.0	0.106	1.3090000000000002	0.42100000000000004	BG505	-0.37571790416433165	-0.37571790416433165	False
544	0.0	0.021	2.665	0.198	BF520	-0.7033348097384688	-0.7033348097384688	False
545	2.113	0.5539999999999999	0.175	1.0	BF520	0.0	-0.0	False
545	1.215	0.87	0.013000000000000001	1.0	BG505	0.0	-0.0	False
546	100.0	4.35e-06	10.552	0.00014099999999999998	BG505	-3.8507808873446203	3.8507808873446203	False
546	100.0	7.299999999999999e-08	14.492	4.09e-06	BF520	-5.388276691992658	5.388276691992658	False
547	0.0	0.0294	2.373	0.188	BG505	-0.7258421507363202	-0.7258421507363202	False
547	0.0	0.0475	1.965	0.312	BF520	-0.5058454059815573	-0.5058454059815573	False
548	0.0	0.9329999999999999	0.004	1.0	BF520	0.0	0.0	False
548	0.0	0.877	0.012	1.0	BG505	0.0	0.0	False
549	0.0	0.177	0.91	0.569	BG505	-0.24488773360492885	-0.24488773360492885	False
549	0.0	0.40299999999999997	0.349	1.0	BF520	0.0	0.0	False
550	0.456	0.24600000000000002	0.6729999999999999	0.768	BF520	-0.114638779968488	-0.114638779968488	False
550	0.45299999999999996	0.242	0.6859999999999999	0.695	BG505	-0.15801519540988615	-0.15801519540988615	False
551	0.0	0.96	0.001	1.0	BF520	0.0	0.0	False
551	0.0	0.9309999999999999	0.004	1.0	BG505	0.0	0.0	False
552	0.0	0.0917	1.422	0.392	BG505	-0.4067139329795427	-0.4067139329795427	False
552	0.0	0.244	0.6779999999999999	0.768	BF520	-0.114638779968488	-0.114638779968488	False
553	2.022	0.469	0.262	1.0	BG505	0.0	-0.0	False
553	1.806	0.5489999999999999	0.18	1.0	BF520	0.0	-0.0	False
554	0.0	0.0412	2.084	0.239	BG505	-0.6216020990518624	-0.6216020990518624	False
554	0.0	0.0898	1.439	0.45	BF520	-0.3467874862246563	-0.3467874862246563	False
555	0.0	0.503	0.22399999999999998	1.0	BG505	0.0	0.0	False
555	0.0	0.606	0.133	1.0	BF520	0.0	0.0	False
556	0.0	0.953	0.002	1.0	BG505	0.0	0.0	False
556	0.0	0.973	0.001	1.0	BF520	0.0	0.0	False
557	7.505	0.0023899999999999998	4.611000000000001	0.0254	BG505	-1.595166283380062	1.595166283380062	False
557	8.607000000000001	0.0013	5.172000000000001	0.016	BF520	-1.7958800173440752	1.7958800173440752	False
558	0.0	0.899	0.008	1.0	BG505	0.0	0.0	False
558	0.0	0.892	0.009000000000000001	1.0	BF520	0.0	0.0	False
559	0.0	6.67e-06	10.142999999999999	0.00045700000000000005	BG505	-3.3400837999301496	-3.3400837999301496	False
559	0.0	6.01e-06	10.243	0.000617	BF520	-3.2097148359667584	-3.2097148359667584	False
560	0.569	0.598	0.139	1.0	BG505	0.0	0.0	False
560	0.435	0.423	0.32	1.0	BF520	0.0	0.0	False
561	0.415	0.541	0.187	1.0	BF520	0.0	0.0	False
561	0.7440000000000001	0.835	0.022000000000000002	1.0	BG505	0.0	0.0	False
562	0.0	0.579	0.154	1.0	BG505	0.0	0.0	False
562	0.0	0.674	0.08900000000000001	1.0	BF520	0.0	0.0	False
563	0.209	0.0803	1.5290000000000001	0.36700000000000005	BG505	-0.4353339357479106	-0.4353339357479106	False
563	0.386	0.353	0.431	0.95	BF520	-0.022276394711152253	-0.022276394711152253	False
564	1.2990000000000002	0.716	0.066	1.0	BF520	0.0	-0.0	False
564	0.728	0.679	0.086	1.0	BG505	0.0	0.0	False
565	5.361000000000001	0.0018899999999999998	4.8260000000000005	0.0212	BF520	-1.6736641390712486	1.6736641390712486	False
565	23.53	8.629999999999999e-07	12.106	4.429999999999999e-05	BG505	-4.3535962737769305	4.3535962737769305	False
566	0.0	0.659	0.09699999999999999	1.0	BF520	0.0	0.0	False
566	0.0	0.792	0.035	1.0	BG505	0.0	0.0	False
567	1.996	0.165	0.963	0.7440000000000001	BG505	-0.12842706445412125	0.12842706445412125	False
567	1.288	0.598	0.139	1.0	BF520	0.0	-0.0	False
568	0.0	0.9640000000000001	0.001	1.0	BG505	0.0	0.0	False
568	0.0	0.9740000000000001	0.001	1.0	BF520	0.0	0.0	False
569	0.0	0.000782	5.642	0.0201	BF520	-1.6968039425795112	-1.6968039425795112	False
569	0.0	0.000138	7.263999999999999	0.0060799999999999995	BG505	-2.2160964207272653	-2.2160964207272653	False
570	0.0	0.94	0.003	1.0	BF520	0.0	0.0	False
570	0.0	0.9390000000000001	0.003	1.0	BG505	0.0	0.0	False
571	1.0	1.0	0.0	1.0	BG505	0.0	-0.0	False
571	1.0	1.0	0.0	1.0	BF520	0.0	-0.0	False
572	0.0	0.968	0.001	1.0	BF520	0.0	0.0	False
572	0.0	0.96	0.001	1.0	BG505	0.0	0.0	False
573	0.0	0.0154	2.935	0.11699999999999999	BG505	-0.9318141382538384	-0.9318141382538384	False
573	0.0	0.018000000000000002	2.7969999999999997	0.182	BF520	-0.7399286120149252	-0.7399286120149252	False
574	0.0	0.0411	2.085	0.285	BF520	-0.5451551399914898	-0.5451551399914898	False
574	0.0	0.0067599999999999995	3.668	0.0672	BG505	-1.1726307269461749	-1.1726307269461749	False
575	0.0	0.23	0.72	0.674	BG505	-0.17134010346468015	-0.17134010346468015	False
575	0.0	0.183	0.8859999999999999	0.655	BF520	-0.18375870000821692	-0.18375870000821692	False
576	0.0	0.456	0.278	1.0	BG505	0.0	0.0	False
576	0.0	0.562	0.168	1.0	BF520	0.0	0.0	False
577	3.449	0.301	0.534	1.0	BG505	0.0	-0.0	False
577	6.93	0.113	1.2590000000000001	0.514	BF520	-0.28903688100472424	0.28903688100472424	False
578	0.0	0.342	0.451	0.945	BF520	-0.024568191490737076	-0.024568191490737076	False
578	0.0	0.327	0.48	0.868	BG505	-0.0614802748235081	-0.0614802748235081	False
579	0.0	0.00495	3.948	0.0535	BG505	-1.2716462179787715	-1.2716462179787715	False
579	0.0	0.0137	3.037	0.154	BF520	-0.8124792791635369	-0.8124792791635369	False
580	74.318	0.00381	4.187	0.0384	BG505	-1.4156687756324693	1.4156687756324693	False
580	94.816	9.39e-06	9.816	0.000276	BF520	-3.5590909179347823	3.5590909179347823	False
581	0.0	0.14300000000000002	1.071	0.581	BF520	-0.2358238676096693	-0.2358238676096693	False
581	0.0	0.0632	1.725	0.325	BG505	-0.4881166390211256	-0.4881166390211256	False
582	1.153	0.92	0.005	1.0	BG505	0.0	-0.0	False
582	13.595999999999998	0.11599999999999999	1.234	0.519	BF520	-0.28483264215154214	0.28483264215154214	False
583	6.6610000000000005	0.0012	5.242999999999999	0.0137	BG505	-1.8632794328435933	1.8632794328435933	False
583	100.0	3.01e-08	15.349	2.32e-06	BF520	-5.634512015109101	5.634512015109101	False
584	0.0	0.252	0.6559999999999999	0.7120000000000001	BG505	-0.14752000636314358	-0.14752000636314358	False
584	0.0	0.166	0.9570000000000001	0.629	BF520	-0.20134935455473107	-0.20134935455473107	False
585	4.841	0.0807	1.526	0.436	BG505	-0.36051351073141397	0.36051351073141397	False
585	14.112	0.00253	4.559	0.026000000000000002	BF520	-1.585026652029182	1.585026652029182	False
586	2.9010000000000002	0.381	0.385	1.0	BG505	0.0	-0.0	False
586	6.001	0.151	1.031	0.62	BF520	-0.20760831050174613	0.20760831050174613	False
587	1.0	1.0	0.0	1.0	BF520	0.0	-0.0	False
587	0.0	0.963	0.001	1.0	BG505	0.0	0.0	False
588	6.015	0.00232	4.64	0.0251	BF520	-1.6003262785189618	1.6003262785189618	False
588	18.522000000000002	9.64e-08	14.222999999999999	7.42e-06	BG505	-5.129596094720973	5.129596094720973	False
589	0.043	0.00335	4.302	0.045	BG505	-1.3467874862246563	-1.3467874862246563	False
589	0.129	0.0543	1.851	0.335	BF520	-0.47495519296315475	-0.47495519296315475	False
590	0.0	0.887	0.01	1.0	BG505	0.0	0.0	False
590	0.0	0.924	0.004	1.0	BF520	0.0	0.0	False
591	0.0	0.639	0.11	1.0	BF520	0.0	0.0	False
591	0.0	0.517	0.21	1.0	BG505	0.0	0.0	False
592	3.1430000000000002	0.433	0.307	1.0	BG505	0.0	-0.0	False
592	40.483000000000004	0.0395	2.12	0.225	BF520	-0.6478174818886375	0.6478174818886375	False
593	0.0	0.465	0.267	1.0	BG505	0.0	0.0	False
593	0.0	0.754	0.049	1.0	BF520	0.0	0.0	False
594	0.0	0.138	1.101	0.57	BF520	-0.24412514432750865	-0.24412514432750865	False
594	0.0	0.111	1.2670000000000001	0.43700000000000006	BG505	-0.35951856302957813	-0.35951856302957813	False
595	100.0	0.000794	5.627999999999999	0.0106	BF520	-1.9746941347352298	1.9746941347352298	False
595	6.357	0.0369	2.178	0.239	BG505	-0.6216020990518624	0.6216020990518624	False
596	0.0	0.9590000000000001	0.001	1.0	BF520	0.0	0.0	False
596	0.0	0.97	0.001	1.0	BG505	0.0	0.0	False
597	0.0	0.0979	1.37	0.478	BF520	-0.3205721033878811	-0.3205721033878811	False
597	0.0	0.326	0.483	0.868	BG505	-0.0614802748235081	-0.0614802748235081	False
598	1.0	1.0	0.0	1.0	BF520	0.0	-0.0	False
598	1.0	1.0	0.0	1.0	BG505	0.0	-0.0	False
599	1.0	1.0	0.0	1.0	BF520	0.0	-0.0	False
599	0.0	0.899	0.008	1.0	BG505	0.0	0.0	False
600	0.348	0.375	0.39399999999999996	0.961	BG505	-0.017276612331454656	-0.017276612331454656	False
600	1.064	0.961	0.001	1.0	BF520	0.0	-0.0	False
601	1.541	0.573	0.159	1.0	BF520	0.0	-0.0	False
601	1.51	0.589	0.146	1.0	BG505	0.0	-0.0	False
602	4.3069999999999995	0.0199	2.7110000000000003	0.151	BG505	-0.8210230527068306	0.8210230527068306	False
602	19.06	4.77e-05	8.267999999999999	0.00118	BF520	-2.9281179926938745	2.9281179926938745	False
603	0.0	0.47200000000000003	0.259	1.0	BF520	0.0	0.0	False
603	0.0	0.526	0.20199999999999999	1.0	BG505	0.0	0.0	False
604	0.0	0.977	0.0	1.0	BG505	0.0	0.0	False
604	0.0	0.9670000000000001	0.001	1.0	BF520	0.0	0.0	False
605	100.0	0.00115	5.285	0.0134	BG505	-1.8728952016351923	1.8728952016351923	False
605	100.0	1.6100000000000003e-07	13.728	7.61e-06	BF520	-5.118615343229427	5.118615343229427	False
606	0.0	0.652	0.102	1.0	BF520	0.0	0.0	False
606	0.0	0.33899999999999997	0.457	0.883	BG505	-0.05403929642243141	-0.05403929642243141	False
607	3.4730000000000003	0.16699999999999998	0.9570000000000001	0.7440000000000001	BG505	-0.12842706445412125	0.12842706445412125	False
607	7.8020000000000005	0.0166	2.8680000000000003	0.11900000000000001	BF520	-0.9244530386074692	0.9244530386074692	False
608	6.827999999999999	0.192	0.851	0.8390000000000001	BG505	-0.07623803917129969	0.07623803917129969	False
608	6.545	0.203	0.8109999999999999	0.7709999999999999	BF520	-0.11294562194904308	0.11294562194904308	False
609	1.21	0.772	0.042	1.0	BF520	0.0	-0.0	False
609	0.157	0.000472	6.111000000000001	0.0132	BG505	-1.8794260687941502	-1.8794260687941502	False
610	1.0	1.0	0.0	1.0	BF520	0.0	-0.0	False
610	1.0	1.0	0.0	1.0	BG505	0.0	-0.0	False
611	0.034	2.8e-06	10.974	0.000288	BG505	-3.540607512240769	-3.540607512240769	True
611	0.094	0.00109	5.337000000000001	0.0239	BF520	-1.6216020990518623	-1.6216020990518623	True
612	1.403	0.531	0.19699999999999998	1.0	BG505	0.0	-0.0	False
612	1.641	0.355	0.428	1.0	BF520	0.0	-0.0	False
613	0.098	0.00761	3.562	0.0703	BG505	-1.153044674980176	-1.153044674980176	False
613	0.268	0.111	1.2690000000000001	0.5	BF520	-0.3010299956639812	-0.3010299956639812	False
614	0.0	0.9790000000000001	0.0	1.0	BG505	0.0	0.0	False
614	1.0	1.0	0.0	1.0	BF520	0.0	-0.0	False
615	0.09699999999999999	0.0281	2.41	0.188	BG505	-0.7258421507363202	-0.7258421507363202	False
615	0.39299999999999996	0.41	0.33899999999999997	1.0	BF520	0.0	0.0	False
616	0.0	0.025	2.51	0.209	BF520	-0.679853713888946	-0.679853713888946	False
616	0.0	0.007359999999999999	3.591	0.0698	BG505	-1.1561445773768388	-1.1561445773768388	False
617	1.389	0.636	0.11199999999999999	1.0	BF520	0.0	-0.0	False
617	0.46299999999999997	0.267	0.616	0.741	BG505	-0.13018179202067184	-0.13018179202067184	False
618	1.489	0.369	0.40399999999999997	1.0	BG505	0.0	-0.0	False
618	4.23	0.000869	5.542999999999999	0.0114	BF520	-1.9430951486635273	1.9430951486635273	False
619	7.6579999999999995	1.02e-06	11.945	4.83e-05	BG505	-4.316052869248487	4.316052869248487	False
619	9.658999999999999	5.31e-08	14.8	3.27e-06	BF520	-5.485452247339714	5.485452247339714	False
620	2.752	0.14800000000000002	1.046	0.616	BF520	-0.21041928783557454	0.21041928783557454	False
620	4.185	0.0362	2.194	0.239	BG505	-0.6216020990518624	0.6216020990518624	False
621	2.128	0.0655	1.696	0.35100000000000003	BF520	-0.45469288353417586	0.45469288353417586	False
621	0.488	0.08800000000000001	1.456	0.384	BG505	-0.4156687756324692	-0.4156687756324692	False
622	0.0	0.0483	1.95	0.265	BG505	-0.5767541260631921	-0.5767541260631921	False
622	0.0	0.114	1.25	0.508	BF520	-0.29413628771608075	-0.29413628771608075	False
623	1.0	1.0	0.0	1.0	BG505	0.0	-0.0	False
623	1.0	1.0	0.0	1.0	BF520	0.0	-0.0	False
624	0.013999999999999999	1.28e-08	16.178	7.91e-06	BF520	-5.101823516502323	-5.101823516502323	False
624	0.005	5.379999999999999e-13	26.031	3.31e-10	BG505	-9.480172006224281	-9.480172006224281	False
625	0.158	0.000695	5.751	0.0165	BG505	-1.7825160557860937	-1.7825160557860937	True
625	0.301	0.0245	2.528	0.209	BF520	-0.679853713888946	-0.679853713888946	True
626	13.780999999999999	0.938	0.003	1.0	BG505	0.0	-0.0	False
626	46.91	0.9109999999999999	0.006	1.0	BF520	0.0	-0.0	False
627	0.0	0.154	1.014	0.523	BG505	-0.2814983111327257	-0.2814983111327257	False
627	0.0	0.326	0.483	0.912	BF520	-0.04000516167158381	-0.04000516167158381	False
628	100.0	0.517	0.21	1.0	BG505	0.0	-0.0	False
628	70.61	0.595	0.141	1.0	BF520	0.0	-0.0	False
629	0.98	0.955	0.002	1.0	BF520	0.0	0.0	False
629	0.508	0.0558	1.828	0.294	BG505	-0.5316526695878427	-0.5316526695878427	False
630	1.541	0.506	0.221	1.0	BG505	0.0	-0.0	False
630	5.296	0.0111	3.2239999999999998	0.0867	BF520	-1.0619809025237896	1.0619809025237896	False
631	1.0	1.0	0.0	1.0	BF520	0.0	-0.0	False
631	1.0	1.0	0.0	1.0	BG505	0.0	-0.0	False
632	0.226	0.0266	2.459	0.215	BF520	-0.6675615400843947	-0.6675615400843947	False
632	0.151	0.0058200000000000005	3.803	0.0607	BG505	-1.2168113089247425	-1.2168113089247425	False
633	4.902	0.0277	2.424	0.175	BF520	-0.7569619513137056	0.7569619513137056	False
633	1.8880000000000001	0.395	0.36200000000000004	1.0	BG505	0.0	-0.0	False
634	0.0	0.000889	5.523	0.0196	BG505	-1.7077439286435239	-1.7077439286435239	False
634	0.0	0.00838	3.475	0.10300000000000001	BF520	-0.9871627752948278	-0.9871627752948278	False
635	3.853	0.166	0.9590000000000001	0.7440000000000001	BG505	-0.12842706445412125	0.12842706445412125	False
635	3.9160000000000004	0.162	0.9790000000000001	0.6559999999999999	BF520	-0.18309616062433978	0.18309616062433978	False
636	1.9169999999999998	0.213	0.7759999999999999	0.899	BG505	-0.046240308266771224	0.046240308266771224	False
636	1.584	0.385	0.377	1.0	BF520	0.0	-0.0	False
637	0.375	0.10099999999999999	1.3419999999999999	0.484	BF520	-0.31515463835558755	-0.31515463835558755	True
637	0.303	0.0444	2.02	0.255	BG505	-0.5934598195660449	-0.5934598195660449	True
638	0.0	0.000206	6.886	0.00748	BG505	-2.1260984021355385	-2.1260984021355385	False
638	0.0	0.00411	4.118	0.0649	BF520	-1.1877553031996309	-1.1877553031996309	False
639	100.0	0.133	1.126	0.5710000000000001	BF520	-0.2433638917541519	0.2433638917541519	False
639	82.96	0.22899999999999998	0.723	0.956	BG505	-0.019542107723899943	0.019542107723899943	False
640	3.233	0.0191	2.7460000000000004	0.147	BG505	-0.8326826652518239	0.8326826652518239	False
640	2.443	0.0498	1.9240000000000002	0.272	BF520	-0.5654310959658012	0.5654310959658012	False
641	3.515	0.0541	1.855	0.327	BG505	-0.4854522473397139	0.4854522473397139	False
641	6.035	0.0105	3.2739999999999996	0.0844	BF520	-1.0736575533743449	1.0736575533743449	False
642	0.0	0.506	0.221	1.0	BF520	0.0	0.0	False
642	0.0	0.215	0.77	0.648	BG505	-0.18842499412940666	-0.18842499412940666	False
643	0.0	0.019	2.753	0.13699999999999998	BG505	-0.8632794328435933	-0.8632794328435933	False
643	0.0	0.0761	1.5730000000000002	0.40399999999999997	BF520	-0.3936186348893951	-0.3936186348893951	False
644	1.726	0.21100000000000002	0.784	0.7959999999999999	BF520	-0.09908693226233099	0.09908693226233099	False
644	2.779	0.0235	2.5660000000000003	0.172	BG505	-0.7644715530924511	0.7644715530924511	False
645	0.0	0.0285	2.397	0.188	BG505	-0.7258421507363202	-0.7258421507363202	False
645	0.0	0.0522	1.885	0.325	BF520	-0.4881166390211256	-0.4881166390211256	False
646	100.0	6.289999999999999e-13	25.877	3.87e-10	BF520	-9.412289034981088	9.412289034981088	False
646	100.0	1.26e-11	22.935	7.780000000000001e-09	BG505	-8.10902040301031	8.10902040301031	False
647	0.23	0.0165	2.873	0.175	BF520	-0.7569619513137056	-0.7569619513137056	False
647	0.159	0.0021	4.73	0.0359	BG505	-1.4449055514216809	-1.4449055514216809	False
648	4.125	0.0354	2.213	0.212	BF520	-0.6736641390712486	0.6736641390712486	False
648	5.289	0.0128	3.1010000000000004	0.10800000000000001	BG505	-0.9665762445130502	0.9665762445130502	False
649	1.6130000000000002	0.45399999999999996	0.281	1.0	BF520	0.0	-0.0	False
649	0.745	0.614	0.127	1.0	BG505	0.0	0.0	False
650	0.0	0.00479	3.978	0.0695	BF520	-1.158015195409886	-1.158015195409886	False
650	0.0	0.00244	4.593	0.0376	BG505	-1.424812155072339	-1.424812155072339	False
651	3.2560000000000002	0.0631	1.7269999999999999	0.36	BG505	-0.44369749923271273	0.44369749923271273	False
651	2.5780000000000003	0.121	1.205	0.534	BF520	-0.27245874297144357	0.27245874297144357	False
652	0.0	0.00798	3.5189999999999997	0.0703	BG505	-1.153044674980176	-1.153044674980176	False
652	0.0	0.0242	2.539	0.209	BF520	-0.679853713888946	-0.679853713888946	False
653	0.0	0.0715	1.624	0.349	BG505	-0.45717457304082015	-0.45717457304082015	False
653	0.0	0.111	1.271	0.5	BF520	-0.3010299956639812	-0.3010299956639812	False
654	20.775	0.00526	3.8939999999999997	0.0498	BG505	-1.3027706572402824	1.3027706572402824	False
654	6.001	0.0786	1.547	0.384	BF520	-0.4156687756324692	0.4156687756324692	False
655	1.7269999999999999	0.251	0.6579999999999999	1.0	BG505	0.0	-0.0	False
655	0.805	0.639	0.11	1.0	BF520	0.0	0.0	False
656	0.0	0.847	0.019	1.0	BG505	0.0	0.0	False
656	0.0	0.8490000000000001	0.018000000000000002	1.0	BF520	0.0	0.0	False
657	0.0	0.00395	4.152	0.0486	BG505	-1.3133637307377066	-1.3133637307377066	False
657	0.0	0.00463	4.01	0.0695	BF520	-1.158015195409886	-1.158015195409886	False
658	0.813	0.742	0.054000000000000006	1.0	BF520	0.0	0.0	False
658	0.773	0.6829999999999999	0.083	1.0	BG505	0.0	0.0	False
659	0.5870000000000001	0.306	0.525	0.8220000000000001	BG505	-0.08512818245994956	-0.08512818245994956	False
659	0.782	0.634	0.113	1.0	BF520	0.0	0.0	False
660	0.804	0.843	0.02	1.0	BF520	0.0	0.0	False
660	1.2309999999999999	0.861	0.015	1.0	BG505	0.0	-0.0	False
661	0.0	0.41100000000000003	0.33799999999999997	1.0	BG505	0.0	0.0	False
661	0.0	0.14	1.087	0.5770000000000001	BF520	-0.2388241868442685	-0.2388241868442685	False
662	4.566	0.0191	2.747	0.147	BG505	-0.8326826652518239	0.8326826652518239	False
662	3.083	0.0754	1.581	0.376	BF520	-0.42481215507233894	0.42481215507233894	False
663	1.064	0.927	0.004	1.0	BG505	0.0	-0.0	False
663	0.718	0.619	0.12300000000000001	1.0	BF520	0.0	0.0	False
664	0.045	0.000648	5.816	0.016	BG505	-1.7958800173440752	-1.7958800173440752	False
664	0.043	0.000517	6.027	0.0152	BF520	-1.8181564120552274	-1.8181564120552274	False
665	0.191	0.00242	4.598	0.0467	BF520	-1.330683119433888	-1.330683119433888	False
665	0.256	0.0144	2.997	0.111	BG505	-0.9546770212133425	-0.9546770212133425	False
666	0.0	0.973	0.001	1.0	BF520	0.0	0.0	False
666	0.0	0.976	0.0	1.0	BG505	0.0	0.0	False
667	1.864	0.41100000000000003	0.33799999999999997	1.0	BF520	0.0	-0.0	False
667	2.003	0.36700000000000005	0.40700000000000003	1.0	BG505	0.0	-0.0	False
668	1.744	0.223	0.743	0.8270000000000001	BF520	-0.0824944904474533	0.0824944904474533	False
668	1.001	0.997	0.0	1.0	BG505	0.0	-0.0	False
669	1.2329999999999999	0.858	0.016	1.0	BG505	0.0	-0.0	False
669	1.253	0.846	0.019	1.0	BF520	0.0	-0.0	False
670	0.0	0.956	0.002	1.0	BF520	0.0	0.0	False
670	0.0	0.9620000000000001	0.001	1.0	BG505	0.0	0.0	False
671	3.9019999999999997	0.008320000000000001	3.4810000000000003	0.0754	BG505	-1.122628654130226	1.122628654130226	False
671	4.376	0.00845	3.468	0.0704	BF520	-1.1524273408578878	1.1524273408578878	False
672	1.0	1.0	0.0	1.0	BF520	0.0	-0.0	False
672	0.0	0.9740000000000001	0.001	1.0	BG505	0.0	0.0	False
673	0.0	0.0822	1.51	0.36700000000000005	BG505	-0.4353339357479106	-0.4353339357479106	False
673	0.0	0.0483	1.949	0.312	BF520	-0.5058454059815573	-0.5058454059815573	False
674	0.794	0.655	0.1	1.0	BF520	0.0	0.0	False
674	2.286	0.0942	1.401	0.48700000000000004	BG505	-0.31247103878536564	0.31247103878536564	False
675	0.152	0.057999999999999996	1.796	0.34700000000000003	BF520	-0.45967052520912627	-0.45967052520912627	False
675	0.609	0.7020000000000001	0.073	1.0	BG505	0.0	0.0	False
676	37.309	4.54e-08	14.952	3.11e-06	BF520	-5.507239610973163	5.507239610973163	False
676	37.704	4.54e-08	14.952	4.06e-06	BG505	-5.391473966422806	5.391473966422806	False
677	0.221	0.000944	5.4670000000000005	0.0227	BF520	-1.6439741428068773	-1.6439741428068773	False
677	1.002	0.997	0.0	1.0	BG505	0.0	-0.0	False
678	0.0	0.9670000000000001	0.001	1.0	BG505	0.0	0.0	False
678	0.0	0.97	0.001	1.0	BF520	0.0	0.0	False
679	0.0	0.20199999999999999	0.815	0.6809999999999999	BF520	-0.16685288808721488	-0.16685288808721488	False
679	0.0	0.28	0.583	0.7709999999999999	BG505	-0.11294562194904308	-0.11294562194904308	False
680	94.154	0.8420000000000001	0.02	1.0	BG505	0.0	-0.0	False
680	100.0	0.821	0.026000000000000002	1.0	BF520	0.0	-0.0	False
681	0.0	0.0538	1.86	0.28600000000000003	BG505	-0.543633966870957	-0.543633966870957	False
681	0.0	0.107	1.298	0.5	BF520	-0.3010299956639812	-0.3010299956639812	False
682	0.0	0.127	1.1640000000000001	0.462	BG505	-0.33535802444387447	-0.33535802444387447	False
682	0.0	0.106	1.306	0.499	BF520	-0.3018994543766101	-0.3018994543766101	False
683	1.385	0.514	0.213	1.0	BG505	0.0	-0.0	False
683	2.585	0.0894	1.443	0.42	BF520	-0.37675070960209955	0.37675070960209955	False
684	0.479	0.449	0.287	1.0	BF520	0.0	0.0	False
684	0.675	0.685	0.08199999999999999	1.0	BG505	0.0	0.0	False
685	0.04	0.0002	6.917000000000001	0.00748	BG505	-2.1260984021355385	-2.1260984021355385	False
685	0.04	0.000217	6.837999999999999	0.00743	BF520	-2.1290111862394245	-2.1290111862394245	False
686	100.0	0.13699999999999998	1.104	0.645	BG505	-0.19044028536473223	0.19044028536473223	False
686	100.0	0.28600000000000003	0.57	1.0	BF520	0.0	-0.0	False
687	44.678000000000004	0.8340000000000001	0.022000000000000002	1.0	BF520	0.0	-0.0	False
687	64.556	0.804	0.031	1.0	BG505	0.0	-0.0	False
688	100.0	0.2	0.8220000000000001	0.866	BG505	-0.06248210798265336	0.06248210798265336	False
688	91.3	0.11599999999999999	1.235	0.519	BF520	-0.28483264215154214	0.28483264215154214	False
689	2.372	0.408	0.342	1.0	BG505	0.0	-0.0	False
689	2.8539999999999996	0.31	0.516	1.0	BF520	0.0	-0.0	False
690	0.0	0.0224	2.6060000000000003	0.161	BG505	-0.7931741239681502	-0.7931741239681502	False
690	0.0	0.0241	2.543	0.209	BF520	-0.679853713888946	-0.679853713888946	False
691	0.046	6.56e-05	7.9670000000000005	0.00337	BG505	-2.4723700991286615	-2.4723700991286615	False
691	0.037000000000000005	1.47e-05	9.39	0.0009710000000000001	BF520	-3.0127807700919953	-3.0127807700919953	False
692	0.262	0.212	0.779	0.706	BF520	-0.15119529894819625	-0.15119529894819625	False
692	0.239	0.18	0.898	0.575	BG505	-0.24033215531036956	-0.24033215531036956	False
693	100.0	0.442	0.29600000000000004	1.0	BG505	0.0	-0.0	False
693	100.0	0.38299999999999995	0.38	1.0	BF520	0.0	-0.0	False
694	0.0	0.00373	4.206	0.0478	BG505	-1.320572103387881	-1.320572103387881	False
694	0.0	0.00179	4.875	0.0381	BF520	-1.4190750243243806	-1.4190750243243806	False
695	99.029	0.332	0.47100000000000003	1.0	BF520	0.0	-0.0	False
695	100.0	0.255	0.647	1.0	BG505	0.0	-0.0	False
696	0.502	0.57	0.162	1.0	BG505	0.0	0.0	False
696	0.446	0.503	0.22399999999999998	1.0	BF520	0.0	0.0	False
697	0.0	0.8909999999999999	0.009000000000000001	1.0	BG505	0.0	0.0	False
697	0.0	0.898	0.008	1.0	BF520	0.0	0.0	False
698	0.33299999999999996	0.0877	1.4580000000000002	0.446	BF520	-0.35066514128785814	-0.35066514128785814	False
698	0.364	0.11699999999999999	1.23	0.441	BG505	-0.35556141053216145	-0.35556141053216145	False
699	100.0	0.11599999999999999	1.237	0.5660000000000001	BG505	-0.24718356881172854	0.24718356881172854	False
699	97.885	0.0747	1.588	0.376	BF520	-0.42481215507233894	0.42481215507233894	False
700	1.251	0.7	0.07400000000000001	1.0	BG505	0.0	-0.0	False
700	0.9940000000000001	0.992	0.0	1.0	BF520	0.0	0.0	False
701	0.537	0.28600000000000003	0.569	0.848	BF520	-0.07160414774328619	-0.07160414774328619	False
701	0.41700000000000004	0.136	1.114	0.47200000000000003	BG505	-0.3260580013659122	-0.3260580013659122	False
702	0.71	0.498	0.23	1.0	BG505	0.0	0.0	False
702	0.711	0.5	0.22699999999999998	1.0	BF520	0.0	0.0	False
