# Supplementary material for: Mapping mutational effects along the evolutionary landscape of HIV envelope
Source: eLife. 2018 Mar 28;7:e34420. doi: 10.7554/eLife.34420 (PMC5910023; doi:10.7554/eLife.34420)
Supplement: Supplementary file 1. — Specifically, this file contains a Jupyter notebook that performs the analysis, all required input data, and all reasonably sized output files. The Jupyter notebook downloads the deep sequencing data, processes it with the dms_tools2 software (Bloom, 2015, https://jbloomlab.github.io/dms_tools2/), and also performs a variety of downstream analyses that generate most of the figures for this paper. [file elife-34420-supp1.zip]

Archive with 317 entries (303 files):
- analysis_code/
- analysis_code/analysis_notebook.ipynb
- analysis_code/data/
- analysis_code/data/5FYL_dssp.txt
- analysis_code/data/5FYL_Env_trimer_rmTER.pdb
- analysis_code/data/5VN3_dssp.txt
- analysis_code/data/5VN3_Env_trimer.pdb
- analysis_code/data/BF520_env.fasta
- analysis_code/data/BG505_env.fasta
- analysis_code/data/Doud2016_HA_replicate-1_prefs.csv
- analysis_code/data/Doud2016_HA_replicate-2_prefs.csv
- analysis_code/data/Doud2016_HA_replicate-3_prefs.csv
- analysis_code/data/Env_protalignment_manualtweaks.fasta
- analysis_code/data/Env_regions.csv
- analysis_code/data/HIV1_FLT_2016_env_DNA.fasta
- analysis_code/data/LAI_env.fasta
- analysis_code/README.md
- analysis_code/results/
- analysis_code/results/alignments/
- analysis_code/results/alignments/alignment_mask.csv
- analysis_code/results/alignments/cladeA_alignment.fasta
- analysis_code/results/alignments/cladeA_alignment.pdf
- analysis_code/results/alignments/cladeA_HIV1_FLT_2016_env_DNA.fasta
- analysis_code/results/alignments/masked_alignment.fasta
- analysis_code/results/alignments/masked_alignment_identity.pdf
- analysis_code/results/codoncounts/
- analysis_code/results/codoncounts/BF520/
- analysis_code/results/codoncounts/BF520/batch.csv
- analysis_code/results/codoncounts/BF520/DNA.log
- analysis_code/results/codoncounts/BF520/DNA_bcstats.csv
- analysis_code/results/codoncounts/BF520/DNA_codoncounts.csv
- analysis_code/results/codoncounts/BF520/DNA_readsperbc.csv
- analysis_code/results/codoncounts/BF520/DNA_readstats.csv
- analysis_code/results/codoncounts/BF520/mutDNA-1.log
- analysis_code/results/codoncounts/BF520/mutDNA-1_bcstats.csv
- analysis_code/results/codoncounts/BF520/mutDNA-1_codoncounts.csv
- analysis_code/results/codoncounts/BF520/mutDNA-1_readsperbc.csv
- analysis_code/results/codoncounts/BF520/mutDNA-1_readstats.csv
- analysis_code/results/codoncounts/BF520/mutDNA-2.log
- analysis_code/results/codoncounts/BF520/mutDNA-2_bcstats.csv
- analysis_code/results/codoncounts/BF520/mutDNA-2_codoncounts.csv
- analysis_code/results/codoncounts/BF520/mutDNA-2_readsperbc.csv
- analysis_code/results/codoncounts/BF520/mutDNA-2_readstats.csv
- analysis_code/results/codoncounts/BF520/mutDNA-3.log
- analysis_code/results/codoncounts/BF520/mutDNA-3_bcstats.csv
- analysis_code/results/codoncounts/BF520/mutDNA-3_codoncounts.csv
- analysis_code/results/codoncounts/BF520/mutDNA-3_readsperbc.csv
- analysis_code/results/codoncounts/BF520/mutDNA-3_readstats.csv
- analysis_code/results/codoncounts/BF520/mutvirus-1.log
- analysis_code/results/codoncounts/BF520/mutvirus-1_bcstats.csv
- analysis_code/results/codoncounts/BF520/mutvirus-1_codoncounts.csv
- analysis_code/results/codoncounts/BF520/mutvirus-1_readsperbc.csv
- analysis_code/results/codoncounts/BF520/mutvirus-1_readstats.csv
- analysis_code/results/codoncounts/BF520/mutvirus-2.log
- analysis_code/results/codoncounts/BF520/mutvirus-2_bcstats.csv
- analysis_code/results/codoncounts/BF520/mutvirus-2_codoncounts.csv
- analysis_code/results/codoncounts/BF520/mutvirus-2_readsperbc.csv
- analysis_code/results/codoncounts/BF520/mutvirus-2_readstats.csv
- analysis_code/results/codoncounts/BF520/mutvirus-3.log
- analysis_code/results/codoncounts/BF520/mutvirus-3_bcstats.csv
- analysis_code/results/codoncounts/BF520/mutvirus-3_codoncounts.csv
- analysis_code/results/codoncounts/BF520/mutvirus-3_readsperbc.csv
- analysis_code/results/codoncounts/BF520/mutvirus-3_readstats.csv
- analysis_code/results/codoncounts/BF520/sitemask.csv
- analysis_code/results/codoncounts/BF520/summary.log
- analysis_code/results/codoncounts/BF520/summary_bcstats.pdf
- analysis_code/results/codoncounts/BF520/summary_codonmuttypes.csv
- analysis_code/results/codoncounts/BF520/summary_codonmuttypes.pdf
- analysis_code/results/codoncounts/BF520/summary_codonntchanges.pdf
- analysis_code/results/codoncounts/BF520/summary_cumulmutcounts.pdf
- analysis_code/results/codoncounts/BF520/summary_depth.pdf
- analysis_code/results/codoncounts/BF520/summary_mutfreq.pdf
- analysis_code/results/codoncounts/BF520/summary_readsperbc.pdf
- analysis_code/results/codoncounts/BF520/summary_readstats.pdf
- analysis_code/results/codoncounts/BF520/summary_singlentchanges.pdf
- analysis_code/results/codoncounts/BF520/virus-1.log
- analysis_code/results/codoncounts/BF520/virus-1_bcstats.csv
- analysis_code/results/codoncounts/BF520/virus-1_codoncounts.csv
- analysis_code/results/codoncounts/BF520/virus-1_readsperbc.csv
- analysis_code/results/codoncounts/BF520/virus-1_readstats.csv
- analysis_code/results/codoncounts/BF520/virus-2.log
- analysis_code/results/codoncounts/BF520/virus-2_bcstats.csv
- analysis_code/results/codoncounts/BF520/virus-2_codoncounts.csv
- analysis_code/results/codoncounts/BF520/virus-2_readsperbc.csv
- analysis_code/results/codoncounts/BF520/virus-2_readstats.csv
- analysis_code/results/codoncounts/BF520/virus-3.log
- analysis_code/results/codoncounts/BF520/virus-3_bcstats.csv
- analysis_code/results/codoncounts/BF520/virus-3_codoncounts.csv
- analysis_code/results/codoncounts/BF520/virus-3_readsperbc.csv
- analysis_code/results/codoncounts/BF520/virus-3_readstats.csv
- analysis_code/results/codoncounts/BG505/
- analysis_code/results/codoncounts/BG505/batch.csv
- analysis_code/results/codoncounts/BG505/DNA-1.log
- analysis_code/results/codoncounts/BG505/DNA-1_bcstats.csv
- analysis_code/results/codoncounts/BG505/DNA-1_codoncounts.csv
- analysis_code/results/codoncounts/BG505/DNA-1_readsperbc.csv
- analysis_code/results/codoncounts/BG505/DNA-1_readstats.csv
- analysis_code/results/codoncounts/BG505/DNA-2.log
- analysis_code/results/codoncounts/BG505/DNA-2_bcstats.csv
- analysis_code/results/codoncounts/BG505/DNA-2_codoncounts.csv
- analysis_code/results/codoncounts/BG505/DNA-2_readsperbc.csv
- analysis_code/results/codoncounts/BG505/DNA-2_readstats.csv
- analysis_code/results/codoncounts/BG505/DNA-3.log
- analysis_code/results/codoncounts/BG505/DNA-3_bcstats.csv
- analysis_code/results/codoncounts/BG505/DNA-3_codoncounts.csv
- analysis_code/results/codoncounts/BG505/DNA-3_readsperbc.csv
- analysis_code/results/codoncounts/BG505/DNA-3_readstats.csv
- analysis_code/results/codoncounts/BG505/mutDNA-1.log
- analysis_code/results/codoncounts/BG505/mutDNA-1_bcstats.csv
- analysis_code/results/codoncounts/BG505/mutDNA-1_codoncounts.csv
- analysis_code/results/codoncounts/BG505/mutDNA-1_readsperbc.csv
- analysis_code/results/codoncounts/BG505/mutDNA-1_readstats.csv
- analysis_code/results/codoncounts/BG505/mutDNA-2.log
- analysis_code/results/codoncounts/BG505/mutDNA-2_bcstats.csv
- analysis_code/results/codoncounts/BG505/mutDNA-2_codoncounts.csv
- analysis_code/results/codoncounts/BG505/mutDNA-2_readsperbc.csv
- analysis_code/results/codoncounts/BG505/mutDNA-2_readstats.csv
- analysis_code/results/codoncounts/BG505/mutDNA-3.log
- analysis_code/results/codoncounts/BG505/mutDNA-3_bcstats.csv
- analysis_code/results/codoncounts/BG505/mutDNA-3_codoncounts.csv
- analysis_code/results/codoncounts/BG505/mutDNA-3_readsperbc.csv
- analysis_code/results/codoncounts/BG505/mutDNA-3_readstats.csv
- analysis_code/results/codoncounts/BG505/mutvirus-1.log
- analysis_code/results/codoncounts/BG505/mutvirus-1_bcstats.csv
- analysis_code/results/codoncounts/BG505/mutvirus-1_codoncounts.csv
- analysis_code/results/codoncounts/BG505/mutvirus-1_readsperbc.csv
- analysis_code/results/codoncounts/BG505/mutvirus-1_readstats.csv
- analysis_code/results/codoncounts/BG505/mutvirus-2.log
- analysis_code/results/codoncounts/BG505/mutvirus-2_bcstats.csv
- analysis_code/results/codoncounts/BG505/mutvirus-2_codoncounts.csv
- analysis_code/results/codoncounts/BG505/mutvirus-2_readsperbc.csv
- analysis_code/results/codoncounts/BG505/mutvirus-2_readstats.csv
- analysis_code/results/codoncounts/BG505/mutvirus-3.log
- analysis_code/results/codoncounts/BG505/mutvirus-3_bcstats.csv
- analysis_code/results/codoncounts/BG505/mutvirus-3_codoncounts.csv
- analysis_code/results/codoncounts/BG505/mutvirus-3_readsperbc.csv
- analysis_code/results/codoncounts/BG505/mutvirus-3_readstats.csv
- analysis_code/results/codoncounts/BG505/sitemask.csv
- analysis_code/results/codoncounts/BG505/summary.log
- analysis_code/results/codoncounts/BG505/summary_bcstats.pdf
- analysis_code/results/codoncounts/BG505/summary_codonmuttypes.csv
- analysis_code/results/codoncounts/BG505/summary_codonmuttypes.pdf
- analysis_code/results/codoncounts/BG505/summary_codonntchanges.pdf
- analysis_code/results/codoncounts/BG505/summary_cumulmutcounts.pdf
- analysis_code/results/codoncounts/BG505/summary_depth.pdf
- analysis_code/results/codoncounts/BG505/summary_mutfreq.pdf
- analysis_code/results/codoncounts/BG505/summary_readsperbc.pdf
- analysis_code/results/codoncounts/BG505/summary_readstats.pdf
- analysis_code/results/codoncounts/BG505/summary_singlentchanges.pdf
- analysis_code/results/codoncounts/BG505/virus-1.log
- analysis_code/results/codoncounts/BG505/virus-1_bcstats.csv
- analysis_code/results/codoncounts/BG505/virus-1_codoncounts.csv
- analysis_code/results/codoncounts/BG505/virus-1_readsperbc.csv
- analysis_code/results/codoncounts/BG505/virus-1_readstats.csv
- analysis_code/results/codoncounts/BG505/virus-2.log
- analysis_code/results/codoncounts/BG505/virus-2_bcstats.csv
- analysis_code/results/codoncounts/BG505/virus-2_codoncounts.csv
- analysis_code/results/codoncounts/BG505/virus-2_readsperbc.csv
- analysis_code/results/codoncounts/BG505/virus-2_readstats.csv
- analysis_code/results/codoncounts/BG505/virus-3.log
- analysis_code/results/codoncounts/BG505/virus-3_bcstats.csv
- analysis_code/results/codoncounts/BG505/virus-3_codoncounts.csv
- analysis_code/results/codoncounts/BG505/virus-3_readsperbc.csv
- analysis_code/results/codoncounts/BG505/virus-3_readstats.csv
- analysis_code/results/HXB2_numbering/
- analysis_code/results/HXB2_numbering/BF520_to_HXB2.csv
- analysis_code/results/HXB2_numbering/BG505_to_HXB2.csv
- analysis_code/results/phydms_analysis/
- analysis_code/results/phydms_analysis/averaged_ExpCM_BF520_gammaomega_log.log
- analysis_code/results/phydms_analysis/averaged_ExpCM_BF520_gammaomega_loglikelihood.txt
- analysis_code/results/phydms_analysis/averaged_ExpCM_BF520_gammaomega_modelparams.txt
- analysis_code/results/phydms_analysis/averaged_ExpCM_BF520_gammaomega_omegabysite.txt
- analysis_code/results/phydms_analysis/averaged_ExpCM_BF520_gammaomega_tree.newick
- analysis_code/results/phydms_analysis/averaged_ExpCM_BF520_log.log
- analysis_code/results/phydms_analysis/averaged_ExpCM_BF520_loglikelihood.txt
- analysis_code/results/phydms_analysis/averaged_ExpCM_BF520_modelparams.txt
- analysis_code/results/phydms_analysis/averaged_ExpCM_BF520_omegabysite.txt
- analysis_code/results/phydms_analysis/averaged_ExpCM_BF520_tree.newick
- analysis_code/results/phydms_analysis/averaged_ExpCM_BG505_gammaomega_log.log
- analysis_code/results/phydms_analysis/averaged_ExpCM_BG505_gammaomega_loglikelihood.txt
- analysis_code/results/phydms_analysis/averaged_ExpCM_BG505_gammaomega_modelparams.txt
- analysis_code/results/phydms_analysis/averaged_ExpCM_BG505_gammaomega_omegabysite.txt
- analysis_code/results/phydms_analysis/averaged_ExpCM_BG505_gammaomega_tree.newick
- analysis_code/results/phydms_analysis/averaged_ExpCM_BG505_log.log
- analysis_code/results/phydms_analysis/averaged_ExpCM_BG505_loglikelihood.txt
- analysis_code/results/phydms_analysis/averaged_ExpCM_BG505_modelparams.txt
- analysis_code/results/phydms_analysis/averaged_ExpCM_BG505_omegabysite.txt
- analysis_code/results/phydms_analysis/averaged_ExpCM_BG505_tree.newick
- analysis_code/results/phydms_analysis/BF520.csv
- analysis_code/results/phydms_analysis/BG505.csv
- analysis_code/results/phydms_analysis/diversifying_selection_corr.pdf
- analysis_code/results/phydms_analysis/ExpCM_BF520_gammaomega_log.log
- analysis_code/results/phydms_analysis/ExpCM_BF520_gammaomega_loglikelihood.txt
- analysis_code/results/phydms_analysis/ExpCM_BF520_gammaomega_modelparams.txt
- analysis_code/results/phydms_analysis/ExpCM_BF520_gammaomega_omegabysite.txt
- analysis_code/results/phydms_analysis/ExpCM_BF520_gammaomega_tree.newick
- analysis_code/results/phydms_analysis/ExpCM_BF520_log.log
- analysis_code/results/phydms_analysis/ExpCM_BF520_loglikelihood.txt
- analysis_code/results/phydms_analysis/ExpCM_BF520_modelparams.txt
- analysis_code/results/phydms_analysis/ExpCM_BF520_omegabysite.txt
- analysis_code/results/phydms_analysis/ExpCM_BF520_tree.newick
- analysis_code/results/phydms_analysis/ExpCM_BG505_gammaomega_log.log
- analysis_code/results/phydms_analysis/ExpCM_BG505_gammaomega_loglikelihood.txt
- analysis_code/results/phydms_analysis/ExpCM_BG505_gammaomega_modelparams.txt
- analysis_code/results/phydms_analysis/ExpCM_BG505_gammaomega_omegabysite.txt
- analysis_code/results/phydms_analysis/ExpCM_BG505_gammaomega_tree.newick
- analysis_code/results/phydms_analysis/ExpCM_BG505_log.log
- analysis_code/results/phydms_analysis/ExpCM_BG505_loglikelihood.txt
- analysis_code/results/phydms_analysis/ExpCM_BG505_modelparams.txt
- analysis_code/results/phydms_analysis/ExpCM_BG505_omegabysite.txt
- analysis_code/results/phydms_analysis/ExpCM_BG505_tree.newick
- analysis_code/results/phydms_analysis/gamma_omega_modelcomparison.tex
- analysis_code/results/phydms_analysis/log.log
- analysis_code/results/phydms_analysis/modelcomparison.md
- analysis_code/results/phydms_analysis/raxml_output.txt
- analysis_code/results/phydms_analysis/RAxML_tree.newick
- analysis_code/results/phydms_analysis/renumb_hxb2_to_mask.csv
- analysis_code/results/phydms_analysis/selsites_rsa.pdf
- analysis_code/results/phydms_analysis/tree_plot.pdf
- analysis_code/results/phydms_analysis/YNGKP_M0_log.log
- analysis_code/results/phydms_analysis/YNGKP_M0_loglikelihood.txt
- analysis_code/results/phydms_analysis/YNGKP_M0_modelparams.txt
- analysis_code/results/phydms_analysis/YNGKP_M0_omegabysite.txt
- analysis_code/results/phydms_analysis/YNGKP_M0_tree.newick
- analysis_code/results/phydms_analysis/YNGKP_M5_log.log
- analysis_code/results/phydms_analysis/YNGKP_M5_loglikelihood.txt
- analysis_code/results/phydms_analysis/YNGKP_M5_modelparams.txt
- analysis_code/results/phydms_analysis/YNGKP_M5_omegabysite.txt
- analysis_code/results/phydms_analysis/YNGKP_M5_tree.newick
- analysis_code/results/prefs/
- analysis_code/results/prefs/allprefscorr.pdf
- analysis_code/results/prefs/allprefscorr_contour.pdf
- analysis_code/results/prefs/BF520-1.log
- analysis_code/results/prefs/BF520-1_prefs.csv
- analysis_code/results/prefs/BF520-2.log
- analysis_code/results/prefs/BF520-2_prefs.csv
- analysis_code/results/prefs/BF520-3.log
- analysis_code/results/prefs/BF520-3_prefs.csv
- analysis_code/results/prefs/BF520.log
- analysis_code/results/prefs/BF520_avgprefs.csv
- analysis_code/results/prefs/BF520_batch.csv
- analysis_code/results/prefs/BF520_omegabysite.tsv
- analysis_code/results/prefs/BF520_prefs.pdf
- analysis_code/results/prefs/BF520_prefscorr.pdf
- analysis_code/results/prefs/BF520_regionoverlay.csv
- analysis_code/results/prefs/BF520_wildtypeoverlay.csv
- analysis_code/results/prefs/BG505-1.log
- analysis_code/results/prefs/BG505-1_prefs.csv
- analysis_code/results/prefs/BG505-2.log
- analysis_code/results/prefs/BG505-2_prefs.csv
- analysis_code/results/prefs/BG505-3.log
- analysis_code/results/prefs/BG505-3_prefs.csv
- analysis_code/results/prefs/BG505.log
- analysis_code/results/prefs/BG505_avgprefs.csv
- analysis_code/results/prefs/BG505_batch.csv
- analysis_code/results/prefs/BG505_omegabysite.tsv
- analysis_code/results/prefs/BG505_prefs.pdf
- analysis_code/results/prefs/BG505_prefscorr.pdf
- analysis_code/results/prefs/BG505_regionoverlay.csv
- analysis_code/results/prefs/BG505_wildtypeoverlay.csv
- analysis_code/results/prefs/diversifying_selsites.pdf
- analysis_code/results/prefs/glycan_prefs.pdf
- analysis_code/results/prefs/purifying_selsites.pdf
- analysis_code/results/prefs/rescaled_BF520-1_prefs.csv
- analysis_code/results/prefs/rescaled_BF520-2_prefs.csv
- analysis_code/results/prefs/rescaled_BF520-3_prefs.csv
- analysis_code/results/prefs/rescaled_BF520_avgprefs.csv
- analysis_code/results/prefs/rescaled_BG505-1_prefs.csv
- analysis_code/results/prefs/rescaled_BG505-2_prefs.csv
- analysis_code/results/prefs/rescaled_BG505-3_prefs.csv
- analysis_code/results/prefs/rescaled_BG505_avgprefs.csv
- analysis_code/results/prefsdist/
- analysis_code/results/prefsdist/5FYL_dist_matrix.pickle
- analysis_code/results/prefsdist/5VN3_dist_matrix.pickle
- analysis_code/results/prefsdist/BG505-to-BF520.log
- analysis_code/results/prefsdist/BG505-to-BF520_diffprefs.pdf
- analysis_code/results/prefsdist/BG505_to_BF520_prefs_dist.csv
- analysis_code/results/prefsdist/conservation.csv
- analysis_code/results/prefsdist/conservation_vs_shifts.pdf
- analysis_code/results/prefsdist/conservation_vs_shifts_2.pdf
- analysis_code/results/prefsdist/distance_distribution.pdf
- analysis_code/results/prefsdist/entrenchment.pdf
- analysis_code/results/prefsdist/exampleprefs.pdf
- analysis_code/results/prefsdist/exampleprefsdist.pdf
- analysis_code/results/prefsdist/HA_rescaled_1.csv
- analysis_code/results/prefsdist/HA_rescaled_2.csv
- analysis_code/results/prefsdist/HA_rescaled_3.csv
- analysis_code/results/prefsdist/rsa_vs_shifts.pdf
- analysis_code/results/prefsdist/shifted_sites.pdf
- analysis_code/results/prefsdist/shifts_proximity.pdf
- analysis_code/results/prefsdist/shifts_vs_subs_table.csv
- analysis_code/results/prefsdist/shifts_vs_subs_table.tex
- analysis_code/results/renumbered_codoncounts/
- analysis_code/results/renumbered_codoncounts/BF520/
- analysis_code/results/renumbered_codoncounts/BF520/DNA_codoncounts.csv
- analysis_code/results/renumbered_codoncounts/BF520/mutDNA-1_codoncounts.csv
- analysis_code/results/renumbered_codoncounts/BF520/mutDNA-2_codoncounts.csv
- analysis_code/results/renumbered_codoncounts/BF520/mutDNA-3_codoncounts.csv
- analysis_code/results/renumbered_codoncounts/BF520/mutvirus-1_codoncounts.csv
- analysis_code/results/renumbered_codoncounts/BF520/mutvirus-2_codoncounts.csv
[truncated: 17 more entries]
