# Supplementary material for: Mapping mutational effects along the evolutionary landscape of HIV envelope
Source: eLife. 2018 Mar 28;7:e34420. doi: 10.7554/eLife.34420 (PMC5910023; doi:10.7554/eLife.34420)
Supplement: Supplementary file 1. — Specifically, this file contains a Jupyter notebook that performs the analysis, all required input data, and all reasonably sized output files. The Jupyter notebook downloads the deep sequencing data, processes it with the dms_tools2 software (Bloom, 2015, https://jbloomlab.github.io/dms_tools2/), and also performs a variety of downstream analyses that generate most of the figures for this paper. [file elife-34420-supp1.zip › analysis_code/data/5FYL_dssp.txt]

==== Secondary Structure Definition by the program DSSP, CMBI version by M.L. Hekkelman/2010-10-21 ==== DATE=2017-10-10        .
REFERENCE W. KABSCH AND C.SANDER, BIOPOLYMERS 22 (1983) 2577-2637                                                              .
                                                                                                                               .
COMPND                                                                                                                         .
SOURCE                                                                                                                         .
AUTHOR                                                                                                                         .
 1737 15  0  0  0 TOTAL NUMBER OF RESIDUES, NUMBER OF CHAINS, NUMBER OF SS-BRIDGES(TOTAL,INTRACHAIN,INTERCHAIN)                .
 77864.9   ACCESSIBLE SURFACE OF PROTEIN (ANGSTROM**2)                                                                         .
 1109 63.8   TOTAL NUMBER OF HYDROGEN BONDS OF TYPE O(I)-->H-N(J)  , SAME NUMBER PER 100 RESIDUES                              .
   36  2.1   TOTAL NUMBER OF HYDROGEN BONDS IN     PARALLEL BRIDGES, SAME NUMBER PER 100 RESIDUES                              .
  399 23.0   TOTAL NUMBER OF HYDROGEN BONDS IN ANTIPARALLEL BRIDGES, SAME NUMBER PER 100 RESIDUES                              .
    3  0.2   TOTAL NUMBER OF HYDROGEN BONDS OF TYPE O(I)-->H-N(I-5), SAME NUMBER PER 100 RESIDUES                              .
    3  0.2   TOTAL NUMBER OF HYDROGEN BONDS OF TYPE O(I)-->H-N(I-4), SAME NUMBER PER 100 RESIDUES                              .
    6  0.3   TOTAL NUMBER OF HYDROGEN BONDS OF TYPE O(I)-->H-N(I-3), SAME NUMBER PER 100 RESIDUES                              .
    3  0.2   TOTAL NUMBER OF HYDROGEN BONDS OF TYPE O(I)-->H-N(I-2), SAME NUMBER PER 100 RESIDUES                              .
    0  0.0   TOTAL NUMBER OF HYDROGEN BONDS OF TYPE O(I)-->H-N(I-1), SAME NUMBER PER 100 RESIDUES                              .
    0  0.0   TOTAL NUMBER OF HYDROGEN BONDS OF TYPE O(I)-->H-N(I+0), SAME NUMBER PER 100 RESIDUES                              .
    0  0.0   TOTAL NUMBER OF HYDROGEN BONDS OF TYPE O(I)-->H-N(I+1), SAME NUMBER PER 100 RESIDUES                              .
  174 10.0   TOTAL NUMBER OF HYDROGEN BONDS OF TYPE O(I)-->H-N(I+2), SAME NUMBER PER 100 RESIDUES                              .
  147  8.5   TOTAL NUMBER OF HYDROGEN BONDS OF TYPE O(I)-->H-N(I+3), SAME NUMBER PER 100 RESIDUES                              .
  302 17.4   TOTAL NUMBER OF HYDROGEN BONDS OF TYPE O(I)-->H-N(I+4), SAME NUMBER PER 100 RESIDUES                              .
    6  0.3   TOTAL NUMBER OF HYDROGEN BONDS OF TYPE O(I)-->H-N(I+5), SAME NUMBER PER 100 RESIDUES                              .
  1  2  3  4  5  6  7  8  9 10 11 12 13 14 15 16 17 18 19 20 21 22 23 24 25 26 27 28 29 30     *** HISTOGRAMS OF ***           .
  0  0  0  8  0  0  3  3  0  0  0  0  0  0  0  3  0  0  3  0  0  0  0  0  3  3  0  0  0  0    RESIDUES PER ALPHA HELIX         .
  6  3  0  3  0  0  0  0  0  0  0  0  0  0  0  0  0  0  0  0  0  0  0  0  0  0  0  0  0  0    PARALLEL BRIDGES PER LADDER      .
  9  9 21 21  3  3  3  0  3  0  0  3  0  0  0  0  0  0  0  0  0  0  0  0  0  0  0  0  0  0    ANTIPARALLEL BRIDGES PER LADDER  .
  6  6  6  6  0  0  3  0  0  0  0  0  0  0  0  0  0  0  0  0  0  0  0  0  0  0  0  0  0  0    LADDERS PER SHEET                .
  #  RESIDUE AA STRUCTURE BP1 BP2  ACC     N-H-->O    O-->H-N    N-H-->O    O-->H-N    TCO  KAPPA ALPHA  PHI   PSI    X-CA   Y-CA   Z-CA 
    1  518 A V              0   0  177      0, 0.0     2,-0.5     0, 0.0     0, 0.0   0.000 360.0 360.0 360.0 158.4   46.5   15.6   27.8
    2  519 A F        +     0   0  164      1,-0.2     0, 0.0     5,-0.0     0, 0.0  -0.931 360.0 170.9-123.6 109.1   47.8   16.9   24.5
    3  520 A L        -     0   0  104     -2,-0.5     2,-0.2     1,-0.2    -1,-0.2   0.926  43.0-111.7 -83.3 -50.2   45.3   18.2   22.0
    4  521 A G    >   -     0   0   19    178,-0.1     3,-2.5   180,-0.0     4,-0.4  -0.622  52.0 -32.3 131.6 165.3   47.4   19.7   19.2
    5  522 A F  T 3  S-     0   0   23      1,-0.3   329,-0.2    -2,-0.2   177,-0.1  -0.374 134.3  -2.4 -56.2 119.0   48.2   23.1   17.7
    6  523 A L  T >  S+     0   0    1     13,-0.2     3,-1.0    -2,-0.2    -1,-0.3   0.403  93.6 133.0  75.1   1.8   45.1   25.3   18.1
    7  524 A G  T <   +     0   0    5     -3,-2.5   178,-0.5     1,-0.3     3,-0.4   0.801  65.1  59.0 -52.7 -35.1   43.2   22.3   19.7
    8  525 A A  T >  S+     0   0    2     -4,-0.4     3,-0.7     1,-0.2    -1,-0.3  -0.173  70.0 119.6 -88.7  41.3   41.9   24.5   22.5
    9  526 A A  T <  S+     0   0    1     -3,-1.0    83,-0.5    -2,-0.4    82,-0.2   0.980  84.1  31.4 -65.8 -58.1   40.2   26.8   20.1
   10  527 A G  T 3  S+     0   0   10    175,-1.1     2,-0.3    -3,-0.4    -1,-0.2  -0.062 102.7 109.2 -91.7  31.4   36.7   26.1   21.5
   11  528 A S  S <  S-     0   0   35     -3,-0.7    80,-0.4     1,-0.1    77,-0.1  -0.740  80.1 -89.5-103.1 158.1   38.1   25.6   25.0
   12  529 A T     >  -     0   0   51     -2,-0.3     4,-3.1    78,-0.1     5,-0.3  -0.289  38.6-110.4 -65.9 150.3   37.6   27.9   28.0
   13  530 A M  T  4 S+     0   0    0     76,-2.6     4,-0.4    72,-0.7    74,-0.2   0.636 120.1  53.7 -59.9 -15.7   40.3   30.6   28.4
   14  531 A G  T  4 S+     0   0   14     72,-1.9    -1,-0.3    75,-0.2     3,-0.2   0.901 113.0  40.0 -79.8 -48.1   41.4   28.8   31.5
   15  532 A A  T >> S+     0   0   41     71,-0.4     4,-1.0    -3,-0.3     3,-0.8   0.804 116.1  51.8 -70.9 -30.0   41.9   25.5   29.7
   16  533 A A  T 3< S+     0   0    1     -4,-3.1    -1,-0.2     1,-0.2    -3,-0.2   0.719  99.5  64.6 -77.4 -22.0   43.3   27.2   26.7
   17  534 A S  T 34 S+     0   0    9     -4,-0.4     3,-0.2    -5,-0.3    -1,-0.2   0.390  96.8  59.8 -82.6   2.7   45.8   29.0   29.0
   18  535 A M  T X4 S+     0   0  107     -3,-0.8     2,-2.2     1,-0.2     3,-0.6   0.885 100.4  51.7 -84.9 -63.2   47.2   25.6   29.8
   19  536 A T  T 3< S+     0   0   27     -4,-1.0     4,-0.3     1,-0.2    -1,-0.2  -0.475  70.9 119.2 -75.5  75.4   48.2   24.8   26.2
   20  537 A L  T 3>  +     0   0    0     -2,-2.2     4,-2.0    -3,-0.2    -1,-0.2   0.702  66.3  61.0-104.1 -32.7   50.2   28.0   25.5
   21  538 A T  T <4 S+     0   0   11     -3,-0.6     4,-0.2     1,-0.2    -2,-0.1   0.504 100.7  57.1 -75.5  -4.5   53.5   26.3   24.8
   22  539 A V  T  > S+     0   0   30    117,-0.2     4,-1.7     2,-0.2    -1,-0.2   0.808 109.6  40.9 -93.2 -38.6   52.0   24.4   21.9
   23  540 A Q  T  4 S+     0   0    3    116,-0.3    -2,-0.2    -4,-0.3   116,-0.1   0.834 117.0  50.7 -75.1 -32.8   50.8   27.4   19.9
   24  541 A A  T  < S+     0   0    6     -4,-2.0     3,-0.3   114,-0.2    -1,-0.2   0.746 110.1  54.3 -72.8 -23.5   54.0   29.2   20.8
   25  542 A R  T >4 S+     0   0   82      1,-0.2     2,-2.8    -5,-0.2     3,-0.6   0.988 100.9  51.5 -75.0 -66.2   55.9   26.1   19.6
   26  543 A N  T 3< S+     0   0   59     -4,-1.7   286,-0.5     1,-0.2    -1,-0.2  -0.385  89.2  93.5 -72.8  67.6   54.6   25.5   16.1
   27  544 A L  T 3  S+     0   0    9     -2,-2.8    -1,-0.2     3,-0.3    -2,-0.1   0.326  84.5  25.6-144.5   2.3   55.3   29.1   15.1
   28  545 A L  S <  S+     0   0   27     -3,-0.6   283,-0.2     2,-0.1    -2,-0.1   0.470 126.7  19.9-133.6 -80.1   58.7   29.4   13.5
   29  546 A S              0   0  101      1,-0.3    -3,-0.1    -4,-0.2    -4,-0.0   0.820 360.0 360.0 -69.4 -30.0   60.3   26.4   11.8
   30  547 A G              0   0   50     -5,-0.3    -3,-0.3   280,-0.0    -1,-0.3  -0.601 360.0 360.0 157.5 360.0   56.9   24.9   11.4
   31        !              0   0    0      0, 0.0     0, 0.0     0, 0.0     0, 0.0   0.000 360.0 360.0 360.0 360.0    0.0    0.0    0.0
   32  569 A T     >        0   0  138      2,-0.1     4,-0.5     3,-0.1     0, 0.0   0.000 360.0 360.0 360.0  64.3   62.5   29.9   -9.8
   33  570 A V  H >>  +     0   0   35      2,-0.2     4,-1.1     1,-0.1     3,-0.9   0.962 360.0  36.1 -79.7 -59.7   58.7   30.4   -9.4
   34  571 A W  H 3> S+     0   0    8      1,-0.2     4,-2.1     2,-0.2     5,-0.1   0.742 108.1  73.8 -61.6 -22.9   58.1   28.6   -6.1
   35  572 A G  H 3> S+     0   0   30      1,-0.2     4,-0.8     2,-0.2    -1,-0.2   0.819  96.9  43.6 -64.7 -34.6   61.5   29.9   -5.0
   36  573 A I  H <X S+     0   0   88     -3,-0.9     4,-2.0    -4,-0.5     3,-0.3   0.876 108.8  57.3 -79.9 -39.4   60.4   33.4   -4.4
   37  574 A K  H  < S+     0   0   29     -4,-1.1     4,-0.5     1,-0.2    -2,-0.2   0.920 106.2  51.8 -52.2 -47.7   57.2   32.4   -2.7
   38  575 A Q  H  X S+     0   0   54     -4,-2.1     4,-1.5     1,-0.2     3,-0.3   0.840 109.2  50.6 -57.5 -36.6   59.3   30.5   -0.2
   39  576 A L  H  X S+     0   0   19     -4,-0.8     4,-1.5    -3,-0.3    -1,-0.2   0.886 109.9  44.5 -78.1 -41.4   61.5   33.5    0.5
   40  577 A Q  H  < S+     0   0   69     -4,-2.0    -1,-0.2     1,-0.2     4,-0.2   0.380 116.5  50.0 -86.3   3.9   58.9   36.2    1.3
   41  578 A A  H  > S+     0   0    4     -4,-0.5     4,-1.4    -3,-0.3   270,-0.3   0.649 107.0  54.6 -99.6 -32.6   57.1   33.6    3.4
   42  579 A R  H  X S+     0   0   58     -4,-1.5     4,-0.6    -5,-0.2    -2,-0.2   0.826 114.4  39.7 -70.1 -32.9   60.3   32.8    5.3
   43  580 A V  H  X S+     0   0    6     -4,-1.5     4,-2.7     2,-0.2     3,-0.4   0.847 109.5  60.2 -83.0 -35.7   60.8   36.4    6.2
   44  581 A L  H  > S+     0   0   37      1,-0.2     4,-2.5     2,-0.2     5,-0.2   0.852 102.8  53.8 -58.7 -35.6   57.2   37.1    6.9
   45  582 A A  H  X S+     0   0   10     -4,-1.4     4,-1.1     2,-0.2    -1,-0.2   0.824 113.0  40.5 -72.8 -33.3   57.2   34.4    9.6
   46  583 A V  H  X S+     0   0   12     -4,-0.6     4,-2.7    -3,-0.4    -2,-0.2   0.797 114.8  52.4 -85.7 -30.4   60.2   36.0   11.5
   47  584 A E  H  X S+     0   0   57     -4,-2.7     4,-1.7     2,-0.2    -2,-0.2   0.967 113.7  43.4 -64.6 -50.3   58.9   39.5   11.0
   48  585 A R  H  < S+     0   0   45     -4,-2.5     4,-0.4    -5,-0.2    -2,-0.2   0.833 116.9  48.1 -63.7 -34.9   55.5   38.5   12.4
   49  586 A Y  H >X S+     0   0   23     -4,-1.1     4,-1.5    -5,-0.2     3,-1.2   0.923 110.3  49.4 -72.1 -46.3   57.2   36.5   15.2
   50  587 A L  H 3X S+     0   0   10     -4,-2.7     4,-2.9     1,-0.3    -2,-0.2   0.807 100.0  66.2 -65.5 -30.3   59.7   39.2   16.2
   51  588 A R  H 3X S+     0   0   52     -4,-1.7     4,-0.9     1,-0.2    -1,-0.3   0.739 104.5  45.8 -65.6 -21.7   56.9   41.8   16.4
   52  589 A D  H <> S+     0   0    9     -3,-1.2     4,-2.5    -4,-0.4    -1,-0.2   0.850 112.3  48.0 -85.9 -40.4   55.5   39.9   19.3
   53  590 A Q  H  X S+     0   0   41     -4,-1.5     4,-2.0     1,-0.2    -2,-0.2   0.846 106.7  60.9 -65.6 -34.4   58.8   39.4   21.1
   54  591 A Q  H  X S+     0   0   16     -4,-2.9     4,-1.6     2,-0.2    -1,-0.2   0.922 108.4  42.3 -52.9 -48.9   59.2   43.1   20.5
   55  592 A L  H  X S+     0   0   17     -4,-0.9     4,-0.9     2,-0.2     6,-0.2   0.934 112.4  51.4 -67.1 -49.4   56.1   43.8   22.5
   56  593 A L  H  <>S+     0   0    4     -4,-2.5     5,-0.8     1,-0.2    -1,-0.2   0.825 113.5  48.3 -57.0 -31.7   56.9   41.3   25.3
   57  594 A G  H  <5S+     0   0    7     -4,-2.0    -1,-0.2     1,-0.2    -2,-0.2   0.786 106.8  51.6 -82.1 -31.6   60.3   43.0   25.6
   58  595 A I  H  <5S+     0   0   11     -4,-1.6    55,-0.3    -3,-0.2    56,-0.2   0.485 117.8  47.7 -85.9  -4.8   59.1   46.6   25.7
   59  596 A W  T  <5S-     0   0    2     -4,-0.9     3,-0.1    -5,-0.1    51,-0.1  -0.403 110.3-102.6-102.4-163.8   56.9   45.3   28.4
   60  597 A G  T   5S+     0   0   22     -2,-0.2     2,-0.8     1,-0.1     3,-0.2   0.356  92.5 101.8-100.8   9.7   58.6   43.1   31.1
   61  598 A C      < +     0   0    5     -5,-0.8     3,-0.3    -6,-0.2    -4,-0.2  -0.278  24.7 126.7-101.7  49.6   57.3   39.9   29.8
   62  599 A S  S    S+     0   0   48     -2,-0.8    -1,-0.2  1169,-0.2    -5,-0.1   0.352  70.6  68.3 -80.1   8.4   60.2   38.3   27.9
   63  600 A G  S    S-     0   0   29     -3,-0.2   583,-0.2    -7,-0.2    -1,-0.2   0.928  96.8-163.7 -59.0 -65.5   59.5   35.2   30.1
   64  601 A K        +     0   0   14     -3,-0.3     2,-0.5    72,-0.1    -1,-0.1  -0.174  47.3  63.1-134.9 -95.9   57.1   34.6   28.8
   65  602 A L  S    S+     0   0    8     -4,-0.1    73,-0.5    -2,-0.1     2,-0.4  -0.405 110.0  24.2  58.1-107.7   53.6   33.1   28.3
   66  603 A I  E    S+A  137   0A  13     -2,-0.5     2,-0.3    71,-0.2    71,-0.2  -0.741  75.0 171.3 -85.3 132.8   51.7   34.5   31.3
   67  604 A C  E     -A  136   0A  14     69,-1.7    69,-2.0    -2,-0.4    -6,-0.1  -0.937  20.9-145.7-145.6 120.1   53.1   37.8   32.7
   68  605 A C  E     -A  135   0A  12     -2,-0.3     2,-0.2    67,-0.2    67,-0.2  -0.364  22.2-171.4 -78.8 163.4   51.5   40.0   35.3
   69  606 A T  E     -c  580   0B   5    510,-0.6   512,-0.8    65,-0.6   510,-0.1  -0.783  34.1-111.9-144.7-173.6   51.8   43.8   35.2
   70  607 A N  E    S+     0   0A  38     -2,-0.2    65,-0.1   510,-0.2   510,-0.1   0.328  80.9  99.5-111.6   3.4   51.2   47.1   37.0
   71  608 A V  E    S-     0   0A  11     63,-0.3    63,-1.3    34,-0.0    -2,-0.2  -0.836  71.9-134.2 -92.0 120.9   48.5   48.6   34.8
   72  609 A P  E     -A  133   0A  76      0, 0.0     2,-0.7     0, 0.0    61,-0.3  -0.452  26.3 -95.0 -77.8 151.6   45.1   47.9   36.4
   73  610 A W        -     0   0   30     59,-2.5     2,-0.5    -2,-0.1    59,-0.3  -0.517  30.4-139.6 -74.1 109.2   42.1   46.7   34.4
   74  611 A N    >>  -     0   0   92     -2,-0.7     3,-2.2     1,-0.2     4,-0.6  -0.555   9.7-145.3 -63.4 114.6   39.9   49.5   33.2
   75  612 A S  T 34 S+     0   0   72     -2,-0.5     3,-0.4     1,-0.3    -1,-0.2   0.777  94.3  72.1 -57.1 -28.3   36.4   48.0   33.8
   76  613 A S  T 34 S+     0   0   82      1,-0.2    -1,-0.3     2,-0.1    -2,-0.1   0.778  90.3  61.4 -55.9 -29.9   35.3   49.9   30.7
   77  614 A W  T <4 S-     0   0   18     -3,-2.2    -1,-0.2    24,-0.0    -2,-0.2   0.921 137.7 -29.5 -66.1 -48.3   37.3   47.4   28.6
   78  615 A S     <  -     0   0   17     -4,-0.6    -3,-0.1    -3,-0.4     3,-0.1   0.544  59.6-168.8-132.8 -65.1   35.3   44.3   29.7
   79  616 A N        +     0   0  109      1,-0.3    -4,-0.1    -5,-0.2    -3,-0.1   0.331  42.4 135.5  78.5  -0.6   33.8   44.6   33.2
   80  617 A R        -     0   0  104      1,-0.1    -1,-0.3    -5,-0.1     2,-0.1  -0.324  59.5-101.7 -72.1 157.7   32.9   40.9   33.2
   81  618 A N        -     0   0   98     -3,-0.1     4,-0.2     1,-0.1     5,-0.2  -0.383  29.4-109.2 -80.5 162.1   33.7   38.7   36.3
   82  619 A L  S >> S+     0   0   56      1,-0.2     4,-2.4     2,-0.2     3,-1.7   0.917 113.8  50.7 -55.2 -53.5   36.6   36.4   36.6
   83  620 A S  H 3> S+     0   0   75      1,-0.3     4,-1.9     2,-0.2    -1,-0.2   0.868 104.6  57.4 -54.7 -42.8   34.7   33.1   36.4
   84  621 A E  H 34>S+     0   0   70      1,-0.2     5,-0.6     2,-0.2    -1,-0.3   0.352 116.0  34.2 -81.6   8.1   32.7   34.1   33.3
   85  622 A I  H <45S+     0   0    3     -3,-1.7   -72,-0.7     3,-0.2    -1,-0.2   0.605 125.7  35.1-123.0 -34.7   35.9   34.7   31.2
   86  623 A W  H  <5S+     0   0   18     -4,-2.4   -72,-1.9    -5,-0.2   -71,-0.4   0.851 132.3  28.9 -90.3 -36.9   38.4   32.1   32.5
   87  624 A D  T  <5S+     0   0  127     -4,-1.9    -3,-0.2    -5,-0.4    -1,-0.2   0.175 137.2  25.3-105.6  15.0   35.9   29.3   33.2
   88  625 A N  T   5S+     0   0   95      1,-0.2    -3,-0.2   -77,-0.1    -4,-0.1   0.465 101.4  61.5-135.5 -74.2   33.5   30.4   30.5
   89  626 A M      < -     0   0    4     -5,-0.6   -76,-2.6   -77,-0.1     2,-0.3  -0.135  65.0-130.6 -71.5 159.5   34.5   32.4   27.5
   90  627 A T     >  -     0   0   27    -78,-0.2     4,-3.7   -77,-0.1     5,-0.2  -0.754  22.0-116.2-107.2 159.0   37.0   31.4   24.7
   91  628 A W  H  > S+     0   0    3    -80,-0.4     4,-2.6    -2,-0.3     5,-0.1   0.806 115.1  57.5 -66.7 -33.3   39.9   33.5   23.4
   92  629 A L  H  > S+     0   0   45    -83,-0.5     4,-0.7    49,-0.3    -1,-0.2   0.929 116.4  37.2 -56.0 -47.4   38.4   33.7   20.0
   93  630 A Q  H >> S+     0   0   90     -3,-0.2     3,-1.1     2,-0.2     4,-0.7   0.964 116.6  51.0 -68.1 -55.6   35.3   35.3   21.6
   94  631 A W  H >X S+     0   0    0     -4,-3.7     4,-1.6     1,-0.3     3,-0.8   0.817 101.6  63.4 -54.2 -37.4   37.2   37.3   24.3
   95  632 A D  H 3X S+     0   0   36     -4,-2.6     4,-0.6     1,-0.2    -1,-0.3   0.850  97.9  55.0 -58.2 -37.6   39.6   38.8   21.7
   96  633 A K  H << S+     0   0  123     -3,-1.1     4,-0.3    -4,-0.7    -1,-0.2   0.754 106.4  51.4 -74.3 -23.3   36.7   40.6   19.9
   97  634 A E  H X< S+     0   0   59     -3,-0.8     3,-0.8    -4,-0.7    -2,-0.2   0.966 117.0  35.9 -73.4 -54.8   35.6   42.4   23.1
   98  635 A I  H >< S+     0   0    5     -4,-1.6     3,-1.4     1,-0.2     4,-0.4   0.440  94.0  95.6 -77.7  -0.1   38.9   43.8   24.2
   99  636 A S  G >< S+     0   0   47     -4,-0.6     3,-0.7     1,-0.3     4,-0.3   0.796  71.5  65.7 -64.1 -29.4   39.8   44.4   20.5
  100  637 A N  G <  S+     0   0  135     -3,-0.8    -1,-0.3    -4,-0.3    -2,-0.1   0.697 116.2  23.9 -69.1 -18.2   38.7   48.0   20.6
  101  638 A Y  G <> S+     0   0   65     -3,-1.4     4,-2.8    -4,-0.1    -1,-0.2   0.209  82.0 113.4-134.2  17.2   41.4   49.1   23.1
  102  639 A T  H <> S+     0   0   28     -3,-0.7     4,-2.1    -4,-0.4    -2,-0.1   0.876  85.2  45.2 -62.7 -39.1   44.3   46.6   22.7
  103  640 A Q  H  > S+     0   0  145     -4,-0.3     4,-1.2     2,-0.2    -1,-0.2   0.769 113.4  50.2 -76.4 -27.1   46.7   49.2   21.3
  104  641 A I  H  > S+     0   0  116      2,-0.2     4,-1.2     1,-0.2    -2,-0.2   0.870 111.1  49.8 -73.9 -38.4   45.6   51.7   24.0
  105  642 A I  H  X S+     0   0    1     -4,-2.8     4,-1.3     1,-0.2     3,-0.3   0.898 106.6  55.6 -63.2 -42.0   46.2   49.0   26.6
  106  643 A Y  H  X S+     0   0   20     -4,-2.1     4,-2.2     1,-0.2    -1,-0.2   0.869 102.5  56.5 -59.2 -38.5   49.7   48.3   25.1
  107  644 A G  H  X S+     0   0   31     -4,-1.2     4,-1.7     1,-0.2    -1,-0.2   0.857 102.5  54.4 -62.4 -37.6   50.6   52.0   25.5
  108  645 A L  H  X S+     0   0   78     -4,-1.2     4,-1.1    -3,-0.3    -1,-0.2   0.848 110.3  48.6 -61.9 -34.9   49.8   51.8   29.2
  109  646 A L  H  X S+     0   0    2     -4,-1.3     4,-1.7     2,-0.2    -2,-0.2   0.890 104.9  57.9 -71.7 -43.3   52.3   48.8   29.3
  110  647 A E  H  X S+     0   0   11     -4,-2.2     4,-1.4     1,-0.2     3,-0.3   0.922 110.5  41.0 -56.0 -51.9   55.0   50.6   27.4
  111  648 A E  H  X S+     0   0  110     -4,-1.7     4,-1.6     1,-0.2    -1,-0.2   0.841 111.0  59.3 -65.2 -34.0   55.4   53.5   29.8
  112  649 A S  H  X S+     0   0   11     -4,-1.1     4,-1.2    -5,-0.2    -1,-0.2   0.820 104.0  49.4 -68.4 -33.3   55.0   51.3   32.8
  113  650 A Q  H  X S+     0   0   15     -4,-1.7     4,-2.1   -55,-0.3     3,-0.3   0.949 111.5  45.4 -72.7 -50.8   58.0   49.1   32.0
  114  651 A N  H  X S+     0   0   11     -4,-1.4     4,-2.8     1,-0.3     5,-0.2   0.843 110.2  58.0 -61.6 -31.8   60.5   51.9   31.4
  115  652 A Q  H  X S+     0   0   66     -4,-1.6     4,-0.9     2,-0.2    -1,-0.3   0.867 105.6  50.0 -63.2 -37.2   59.2   53.5   34.6
  116  653 A Q  H  X S+     0   0   43     -4,-1.2     4,-2.9    -3,-0.3     3,-0.2   0.937 112.9  45.4 -64.9 -47.5   60.2   50.2   36.4
  117  654 A E  H  X S+     0   0   35     -4,-2.1     4,-1.9     1,-0.2     5,-0.2   0.933 109.4  52.9 -63.5 -49.2   63.7   50.3   34.9
  118  655 A K  H  < S+     0   0   97     -4,-2.8     4,-0.4     1,-0.2    -1,-0.2   0.763 116.3  44.1 -58.3 -25.1   64.3   54.0   35.6
  119  656 A N  H >X S+     0   0   77     -4,-0.9     4,-1.0    -3,-0.2     3,-0.8   0.892 107.4  54.6 -84.2 -46.4   63.3   53.2   39.2
  120  657 A E  H 3X S+     0   0   54     -4,-2.9     4,-1.9     1,-0.3     5,-0.2   0.759 101.5  60.1 -65.2 -25.8   65.2   50.0   39.7
  121  658 A Q  H 3X S+     0   0   31     -4,-1.9     4,-1.5     1,-0.2    -1,-0.3   0.886 101.9  54.7 -64.7 -37.1   68.4   51.7   38.8
  122  659 A D  H <> S+     0   0   80     -3,-0.8     4,-1.9    -4,-0.4    -2,-0.2   0.795 106.6  51.1 -68.0 -29.8   67.8   54.1   41.7
  123  660 A L  H  X S+     0   0   83     -4,-1.0     4,-2.4     2,-0.2    -2,-0.2   0.947 113.5  42.0 -71.1 -51.1   67.5   51.1   44.1
  124  661 A L  H  < S+     0   0   23     -4,-1.9  1624,-0.7     1,-0.2    -2,-0.2   0.717 112.4  59.7 -67.7 -21.3   70.8   49.5   43.0
  125  662 A A  H  < S+     0   0   39     -4,-1.5    -2,-0.2    -5,-0.2    -1,-0.2   0.948 112.1  34.9 -70.3 -50.8   72.3   53.0   43.0
  126  663 A L  H  <        0   0  123     -4,-1.9    -2,-0.2    -5,-0.1    -1,-0.1   0.815 360.0 360.0 -74.1 -30.5   71.6   53.6   46.7
  127  664 A D     <        0   0  159     -4,-2.4  1621,-0.2    -5,-0.2    -3,-0.2   0.268 360.0 360.0-119.2 360.0   72.2   50.0   47.5
  128        !*             0   0    0      0, 0.0     0, 0.0     0, 0.0     0, 0.0   0.000 360.0 360.0 360.0 360.0    0.0    0.0    0.0
  129   31 X A              0   0   79      0, 0.0   450,-0.0     0, 0.0   581,-0.0   0.000 360.0 360.0 360.0 -38.9   41.2   41.3   45.5
  130   32 X E        +     0   0  160      2,-0.1     2,-0.4   448,-0.0   448,-0.0   0.861 360.0  83.5 -51.1 -41.6   38.4   43.3   43.9
  131   33 X N  S    S-     0   0   91    447,-0.0     2,-0.3   -59,-0.0     0, 0.0  -0.529  72.4-156.4 -67.7 121.5   41.0   45.2   41.9
  132   34 X L        -     0   0   38     -2,-0.4   -59,-2.5   -59,-0.3     2,-0.4  -0.714   3.6-155.2-100.1 151.7   41.9   43.3   38.7
  133   35 X W  E     -AB  72 577A  56    444,-0.8   444,-2.3    -2,-0.3     2,-0.2  -0.983  20.3-117.1-127.2 139.5   45.1   43.5   36.7
  134   36 X V  E     - B   0 576A   0    -63,-1.3   -65,-0.6    -2,-0.4     2,-0.4  -0.536  29.2-171.2 -71.4 133.8   45.8   42.7   33.1
  135   37 X T  E     -AB  68 575A   0    440,-3.0   440,-1.6    -2,-0.2   -67,-0.2  -1.000  20.5-125.9-127.1 131.4   48.3   40.0   32.6
  136   38 X V  E     -AB  67 574A   2    -69,-2.0   -69,-1.7    -2,-0.4     2,-0.4  -0.493  17.7-151.3 -84.4 147.4   49.5   39.2   29.1
  137   39 X Y  E     -AB  66 573A   7    436,-5.5   436,-2.3   -71,-0.2     2,-0.5  -0.957   5.1-163.2-121.0 131.6   49.3   35.8   27.4
  138   40 X Y  E    S+ B   0 572A   3    -73,-0.5   434,-0.2    -2,-0.4  -114,-0.2  -0.963  77.3  30.0-114.9 121.3   51.7   34.4   24.8
  139   41 X G  S    S+     0   0    0    432,-1.5  -116,-0.3    -2,-0.5  -115,-0.2   0.614  76.0 165.8 107.8  22.0   50.5   31.4   22.8
  140   42 X V        -     0   0    2    431,-2.2     2,-1.5    -3,-0.3    -1,-0.2  -0.505  42.7-118.9 -71.8 133.1   46.8   32.2   22.9
  141   43 X P        +     0   0    0      0, 0.0     2,-0.3     0, 0.0   -49,-0.3  -0.577  68.9 114.9 -74.8  87.4   44.7   30.1   20.4
  142   44 X V        -     0   0    8     -2,-1.5   428,-2.0   -51,-0.1     2,-0.3  -0.978  38.3-171.0-156.0 145.8   43.1   32.8   18.3
  143   45 X W  E     -J  569   0G  20     -2,-0.3     2,-0.4   426,-0.2   426,-0.2  -0.968  15.1-142.0-137.8 149.4   43.4   33.9   14.6
  144   46 X K  E     -J  568   0G 106    424,-3.3   424,-4.1    -2,-0.3    -2,-0.0  -0.902  39.6 -99.0-108.1 144.0   42.3   36.7   12.3
  145   47 X D  E     +J  567   0G 100     -2,-0.4   422,-0.2   422,-0.3     2,-0.2  -0.315  58.3 169.4 -61.3 142.5   41.2   36.1    8.7
  146   48 X A        -     0   0   25    420,-1.9     2,-0.3     2,-0.0   420,-0.3  -0.719  38.1-135.5-141.6 179.1   44.0   36.7    6.3
  147   49 X E        +     0   0  146     -2,-0.2     2,-0.3    50,-0.1   420,-0.0  -0.949  36.6 148.7-140.1 140.5   45.6   36.6    2.9
  148   50 X T        -     0   0   15     -2,-0.3     2,-0.5   420,-0.0  -107,-0.1  -0.985  51.6 -84.6-163.1 162.8   49.2   35.6    2.3
  149   51 X T        -     0   0   36     -2,-0.3     2,-0.1  -109,-0.2    -2,-0.0  -0.604  46.9-168.8 -70.6 120.3   51.6   34.0   -0.0
  150   52 X L        -     0   0    1     -2,-0.5     2,-0.3   159,-0.1   159,-0.2  -0.346  10.3-131.7 -93.2-177.0   51.5   30.2    0.5
  151   53 X F  E     -N  308   0H  28    157,-2.6   157,-3.3    -2,-0.1     2,-0.1  -0.977  16.1-105.5-141.8 161.1   53.9   27.7   -1.0
  152   54 X C  E     -N  307   0H   2     -2,-0.3    21,-0.8   155,-0.2     2,-0.3  -0.429  23.4-169.5 -86.0 152.1   53.8   24.4   -2.8
  153   55 X A  E     +No 306 173H   1    153,-1.5   153,-2.1    19,-0.1     2,-0.3  -0.998  11.8 164.7-137.4 139.1   54.5   20.8   -1.6
  154   56 X S  E     - o   0 174H   6     19,-2.1    21,-1.1    -2,-0.3     2,-0.2  -0.840  31.9 -98.0-140.6 178.2   54.8   17.6   -3.7
  155   57 X D    >>  -     0   0   99    149,-0.3     3,-1.5    -2,-0.3     4,-0.6  -0.554  29.1-106.8-107.5 169.8   56.1   14.1   -3.2
  156   58 X A  H >> S+     0   0   56      1,-0.3     4,-1.6     2,-0.2     3,-0.7   0.772 114.1  63.3 -63.2 -30.5   59.3   12.2   -4.0
  157   59 X K  H 34 S+     0   0  159      1,-0.2     4,-0.4     2,-0.2    -1,-0.3   0.720  94.8  62.8 -69.1 -20.2   57.8   10.2   -6.9
  158   60 X A  H <4 S+     0   0   13     -3,-1.5    -1,-0.2     2,-0.2     8,-0.2   0.810 107.3  41.9 -72.0 -31.4   57.2   13.5   -8.7
  159   61 X Y  H X< S+     0   0  165     -3,-0.7     3,-1.4    -4,-0.6    -2,-0.2   0.740 106.9  62.0 -84.8 -26.2   61.0   14.1   -8.8
  160   62 X E  T 3< S+     0   0  120     -4,-1.6    -2,-0.2     1,-0.3    -1,-0.2   0.638  86.1  76.5 -70.3 -15.1   61.5   10.4   -9.7
  161   63 X T  T 3  S+     0   0   42     -4,-0.4    -1,-0.3    -5,-0.2    -2,-0.2   0.769  74.5 159.1 -62.3 -25.7   59.5   11.3  -12.8
  162   64 X E    X>  +     0   0  145     -3,-1.4     3,-1.7     1,-0.2     4,-0.5   0.043  25.8 116.8  36.8-135.8   62.7   12.9  -14.0
  163   65 X K  T 34 S-     0   0  112      1,-0.3    -1,-0.2     2,-0.1    -3,-0.0   0.617  98.7 -95.6  55.4  13.7   63.0   13.4  -17.8
  164   66 X H  T 34 S+     0   0  174      1,-0.1    -1,-0.3   134,-0.0    -2,-0.1   0.787  98.6 116.3  52.8  33.6   63.1   17.2  -17.1
  165   67 X N  T <4  +     0   0   10     -3,-1.7   134,-2.4   133,-0.2    -2,-0.1   0.889  34.7  81.5-105.6 -50.8   59.4   17.2  -17.7
  166   68 X V  S  < S-     0   0    7     -4,-0.5     2,-0.5    -8,-0.2     4,-0.3  -0.367  78.3-115.2 -67.2 141.9   57.1   18.1  -14.8
  167   69 X W  S    S-     0   0   24    132,-0.4    -1,-0.1     1,-0.2    43,-0.1  -0.668  81.4 -19.9 -82.6 125.5   56.7   21.9  -14.2
  168   70 X A  S  > S+     0   0   11     -2,-0.5     4,-1.0     1,-0.1    -1,-0.2   0.536  93.3 121.2  64.5   9.6   58.0   23.4  -11.0
  169   71 X T  T  4 S+     0   0   12     -3,-0.3    -1,-0.1     2,-0.2   -15,-0.1   0.777  75.7  54.0 -66.4 -26.3   58.0   20.0   -9.1
  170   72 X H  T  4 S+     0   0  119     -4,-0.3    -1,-0.2     1,-0.2    -3,-0.1   0.925 110.4  39.9 -76.9 -49.1   61.7   20.7   -8.6
  171   73 X A  T  4 S+     0   0   45      2,-0.0     2,-0.3     0, 0.0    -1,-0.2   0.671  99.5 100.4 -72.8 -17.4   61.6   24.1   -7.0
  172   74 X C  S  < S-     0   0   11     -4,-1.0   -19,-0.1     1,-0.1   -18,-0.1  -0.554  78.0-122.8 -76.6 130.2   58.6   22.8   -5.1
  173   75 X V  E     -o  153   0H  46    -21,-0.8   -19,-2.1    -2,-0.3    -1,-0.1  -0.100  34.2 -99.8 -63.9 163.0   59.3   21.7   -1.5
  174   76 X P  E     -o  154   0H  92      0, 0.0   -19,-0.2     0, 0.0    -1,-0.1  -0.274  31.2-113.8 -82.7 177.7   58.4   18.1   -0.4
  175   77 X T        -     0   0   35    -21,-1.1   -21,-0.1   -22,-0.1     3,-0.1  -0.192  37.3 -86.4 -93.0-170.1   55.3   16.8    1.5
  176   78 X D        -     0   0   88      1,-0.1    -1,-0.1    -2,-0.1   -23,-0.0  -0.849  17.9-149.8-104.0 137.4   55.1   15.3    4.9
  177   79 X P  S    S+     0   0  120      0, 0.0    -1,-0.1     0, 0.0    -2,-0.0   0.873 100.8  27.4 -70.7 -36.9   55.6   11.5    5.5
  178   80 X N  S    S-     0   0  101     -3,-0.1     2,-0.1     2,-0.0     0, 0.0  -0.761  86.3-166.6-123.9  84.1   53.2   11.6    8.4
  179   81 X P        -     0   0  100      0, 0.0     2,-0.4     0, 0.0    -4,-0.0  -0.427   2.7-163.2 -70.9 143.5   50.8   14.5    7.8
  180   82 X Q        -     0   0  143     -2,-0.1     2,-0.5     2,-0.0   156,-0.5  -0.995  13.8-171.7-131.4 129.9   48.6   15.7   10.8
  181   83 X E        -     0   0   70     -2,-0.4     2,-0.5   154,-0.1   154,-0.2  -0.934  21.7-143.1-118.9 108.5   45.4   17.8   10.8
  182   84 X I        -     0   0   45     -2,-0.5   152,-2.0   152,-0.2     2,-0.2  -0.555  12.6-135.6 -75.2 117.9   44.4   18.7   14.3
  183   85 X H  E     -K  333   0G  77     -2,-0.5     2,-0.8   150,-0.2   150,-0.3  -0.530  11.8-142.2 -69.9 136.2   40.7   18.7   14.8
  184   86 X L  E >   -K  332   0G   2    148,-2.2     3,-0.8    -2,-0.2   148,-0.5  -0.887  18.3-149.9-104.3 105.4   39.5   21.8   16.7
  185   87 X E  T 3  S+     0   0  121     -2,-0.8  -175,-1.1  -178,-0.5  -176,-0.1  -0.420  71.1  13.8 -75.8 147.7   36.6   20.7   19.0
  186   88 X N  T 3  S+     0   0  130      1,-0.2     2,-0.4  -177,-0.1    -1,-0.2   0.589  98.5 113.8  70.0  15.3   33.8   23.1   19.9
  187   89 X V    <   -     0   0    7     -3,-0.8     2,-0.3   143,-0.3   145,-0.2  -0.930  45.3-162.9-124.0 143.8   34.5   25.8   17.3
  188   90 X T        -     0   0   81     -2,-0.4     2,-0.4    -3,-0.1   143,-0.0  -0.906   7.3-162.4-118.3 149.7   32.6   27.0   14.2
  189   91 X E  E     -Q  329   0I  27    140,-1.3   140,-1.8    -2,-0.3     2,-1.2  -0.987  20.4-128.4-140.7 129.7   34.0   29.0   11.3
  190   92 X E  E     -Q  328   0I 132     -2,-0.4     2,-0.1   138,-0.2    -2,-0.0  -0.588  34.3-170.1 -79.2  93.3   32.3   31.1    8.6
  191   93 X F  E     -Q  327   0I   5    136,-2.3   136,-2.8    -2,-1.2     2,-0.2  -0.430  14.6-178.7 -80.3 154.4   33.7   29.8    5.3
  192   94 X N  E >   -Q  326   0I  54    134,-0.2     3,-0.8    -2,-0.1   134,-0.2  -0.742   8.4-177.6-152.9 107.7   33.1   31.5    1.9
  193   95 X M  G >  S+     0   0    7    132,-1.7     3,-0.6     1,-0.2   133,-0.1   0.576  82.9  61.4 -81.0 -11.7   34.6   29.8   -1.2
  194   96 X W  G 3  S+     0   0   33      1,-0.2    -1,-0.2   131,-0.2   132,-0.1   0.448 108.8  43.0 -95.3  -2.2   33.4   32.5   -3.6
  195   97 X K  G <  S+     0   0  150     -3,-0.8    -1,-0.2     0, 0.0     2,-0.2  -0.235  89.1 125.8-134.9  45.2   35.5   35.1   -1.8
  196   98 X N    <   -     0   0   32     -3,-0.6     4,-0.1     1,-0.1   369,-0.1  -0.572  45.1-159.2 -98.8 161.7   38.7   33.1   -1.3
  197   99 X N  S >> S+     0   0   46     -2,-0.2     4,-3.2     2,-0.1     3,-1.6   0.774  80.2  71.1-106.6 -41.1   42.2   34.1   -2.3
  198  100 X M  H 3> S+     0   0    0      1,-0.3     4,-0.8     2,-0.2   367,-0.0   0.524 100.5  51.7 -66.0  -4.2   44.2   30.8   -2.4
  199  101 X V  H 3> S+     0   0    5      2,-0.2     4,-2.7     3,-0.2    -1,-0.3   0.718 111.8  45.4 -93.7 -31.2   42.2   29.9   -5.6
  200  102 X E  H <> S+     0   0   68     -3,-1.6     4,-1.8     2,-0.2    -2,-0.2   0.866 115.4  48.3 -74.0 -38.1   43.1   33.2   -7.1
  201  103 X Q  H  X S+     0   0   17     -4,-3.2     4,-2.9     2,-0.2    -3,-0.2   0.937 114.7  45.4 -62.1 -49.1   46.6   32.7   -5.9
  202  104 X M  H  X S+     0   0    4     -4,-0.8     4,-2.8    -5,-0.3     5,-0.2   0.945 109.4  53.3 -60.8 -53.8   46.6   29.2   -7.4
  203  105 X H  H  X S+     0   0   18     -4,-2.7     4,-1.7     1,-0.2    -1,-0.2   0.900 114.2  45.2 -45.6 -46.3   45.1   30.2  -10.7
  204  106 X T  H  X S+     0   0   66     -4,-1.8     4,-2.8     2,-0.2    -2,-0.2   0.927 109.1  53.5 -65.6 -48.8   47.9   32.7  -10.9
  205  107 X D  H  X S+     0   0    8     -4,-2.9     4,-2.5     1,-0.2     5,-0.2   0.880 109.8  50.5 -53.8 -39.9   50.6   30.3   -9.9
  206  108 X I  H  X S+     0   0   14     -4,-2.8     4,-1.8     2,-0.2    -1,-0.2   0.890 111.4  46.2 -67.8 -41.9   49.4   27.9  -12.6
  207  109 X I  H  X S+     0   0   48     -4,-1.7     4,-1.8    -5,-0.2    -2,-0.2   0.895 118.0  42.8 -67.5 -41.9   49.5   30.6  -15.4
  208  110 X S  H  X S+     0   0   40     -4,-2.8     4,-2.2     2,-0.2     3,-0.4   0.989 112.3  51.7 -65.7 -61.7   52.9   31.9  -14.3
  209  111 X L  H  X S+     0   0   13     -4,-2.5     4,-0.8     1,-0.3    -2,-0.2   0.851 113.8  46.4 -38.9 -50.0   54.5   28.5  -13.8
  210  112 X W  H  X S+     0   0   14     -4,-1.8     4,-0.6    -5,-0.2     3,-0.4   0.882 111.4  50.3 -62.5 -43.6   53.3   27.5  -17.3
  211  113 X D  H  < S+     0   0   77     -4,-1.8     4,-0.3    -3,-0.4     3,-0.3   0.754 105.6  55.5 -73.8 -25.9   54.5   30.7  -19.0
  212  114 X Q  H >< S+     0   0   90     -4,-2.2     3,-0.6     1,-0.2    -1,-0.2   0.740 100.7  62.1 -74.7 -24.0   58.0   30.5  -17.5
  213  115 X S  H 3X S+     0   0   34     -4,-0.8     4,-0.7    -3,-0.4    -1,-0.2   0.775  97.7  56.3 -70.8 -26.5   58.2   27.0  -19.0
  214  116 X L  T 3< S+     0   0   18     -4,-0.6    -1,-0.2    -3,-0.3    -2,-0.2   0.564  81.7  86.1 -89.5 -10.2   57.9   28.3  -22.6
  215  117 X K  T <4 S+     0   0  140     -3,-0.6    -1,-0.2    -4,-0.3    -2,-0.1   0.939  98.1  36.1 -55.9 -51.1   60.8   30.8  -22.5
  216  118 X P  T  4 S+     0   0  100      0, 0.0    -1,-0.2     0, 0.0    -2,-0.2   0.901  97.8  99.9 -70.2 -37.0   63.4   28.2  -23.5
  217  119 X C  S  < S-     0   0    5     -4,-0.7    77,-0.2     1,-0.1    76,-0.0  -0.119  87.4 -89.7 -54.2 144.2   61.1   26.4  -25.8
  218  120 X V        -     0   0   20     75,-0.4    75,-2.3   186,-0.1     2,-0.4  -0.146  32.7-123.8 -70.5 146.0   61.5   27.2  -29.5
  219  121 X K  B     -R  292   0J  90     73,-0.3    73,-0.3    -3,-0.1    -1,-0.1  -0.734   7.3-154.3 -88.8 132.8   59.7   30.1  -31.3
  220  122 X L    >>  +     0   0    5     71,-2.4     3,-0.9    -2,-0.4     4,-0.6  -0.156  47.7 136.0 -97.8  38.1   57.7   29.2  -34.5
  221  123 X T  G >4 S+     0   0   74      1,-0.2     3,-1.0     2,-0.2    -1,-0.2   0.893  72.4  42.8 -49.4 -50.2   58.1   32.7  -35.9
  222  124 X P  G 34 S+     0   0   22      0, 0.0    -1,-0.2     0, 0.0  1202,-0.2   0.622  95.3  77.6 -82.3  -7.0   58.9   31.5  -39.5
  223  125 X L  G <4 S+     0   0    0     -3,-0.9     2,-1.4    68,-0.1    60,-0.3   0.719  71.1  92.9 -69.7 -20.5   56.2   28.8  -39.5
  224  126 X C    <<  +     0   0    1     -3,-1.0  1200,-2.4    -4,-0.6     2,-0.3  -0.622  66.0 126.1 -71.6  95.5   53.8   31.7  -40.1
  225  127 X V  S    S-     0   0    4     -2,-1.4     2,-1.1  1198,-0.2    58,-0.3  -0.963  74.2 -80.2-153.3 155.0   53.9   31.3  -43.8
  226  128 X T        -     0   0   28     -2,-0.3    24,-0.3    56,-0.1    56,-0.2  -0.541  53.7-159.1 -65.0 100.6   51.6   30.9  -46.8
  227  129 X L  E     -U  281   0K   0     54,-2.4    54,-1.2    -2,-1.1     2,-0.5  -0.436  13.3-146.2 -76.9 156.3   50.9   27.2  -46.7
  228  130 X Q  E     -UV 280 248K  89     20,-2.1    20,-1.9    52,-0.2     2,-0.3  -0.875  33.3-179.6-123.5  96.9   49.7   25.2  -49.7
  229  131 X C  E     + V   0 247K   7     50,-1.2    18,-0.2    -2,-0.5     2,-0.2  -0.683  19.4 171.7-112.2 152.6   47.4   22.5  -48.4
  230  132 X T  E     - V   0 246K  75     16,-1.7    16,-0.5    -2,-0.3     2,-0.2  -0.501  42.5 -75.6-127.5-161.6   45.3   19.7  -49.6
  231  133 X N  E     - V   0 245K  81     14,-0.2    14,-0.2    -2,-0.2     2,-0.1  -0.673  49.4-100.2-100.2 162.4   43.3   16.9  -48.0
  232  134 X V        -     0   0   23     12,-0.9     2,-0.4    -2,-0.2    12,-0.1  -0.485  51.8 -81.9 -80.0 151.2   44.8   13.7  -46.4
  233  135 X T  S    S+     0   0  125     -2,-0.1     2,-0.3     2,-0.1    -1,-0.1  -0.364  80.3 132.2 -55.9 110.0   44.8   10.4  -48.4
  234  136 X N        -     0   0   87     -2,-0.4     2,-0.3     2,-0.1    -3,-0.0  -0.995  54.8-146.8-161.5 153.0   41.3    9.1  -47.7
  235  137 X N        +     0   0  159     -2,-0.3     2,-0.2     2,-0.0    -2,-0.1  -0.692  45.6 148.0-126.3  79.4   38.1    7.7  -49.2
  236  138 X I        -     0   0   96     -2,-0.3     2,-0.1     4,-0.1    -2,-0.1  -0.704  54.3 -86.6-110.4 160.4   35.4    9.0  -47.0
  237  139 X T    >   -     0   0   89     -2,-0.2     3,-1.9     1,-0.1    -1,-0.1  -0.440  41.7-113.1 -67.7 142.2   31.8    9.9  -47.8
  238  140 X D  T 3  S+     0   0  163      1,-0.3    -1,-0.1    -2,-0.1    -2,-0.0   0.778 114.8  62.1 -45.3 -39.7   31.3   13.5  -49.2
  239  141 X D  T 3  S+     0   0  156      2,-0.1     2,-0.7     1,-0.1    -1,-0.3   0.868  87.3  81.0 -55.6 -41.1   29.4   14.5  -46.0
  240  150 X M  S <  S-     0   0  107     -3,-1.9    -4,-0.1     1,-0.0    -1,-0.1  -0.598  81.1-142.5 -75.4 109.7   32.4   13.8  -43.8
  241  151 X R        -     0   0  135     -2,-0.7     2,-0.5     1,-0.1    -2,-0.1  -0.310  20.5-102.4 -73.2 155.0   34.6   16.8  -44.1
  242  152 X G        +     0   0   31      1,-0.1    -1,-0.1    -6,-0.0     3,-0.1  -0.687  37.3 174.5 -82.0 121.4   38.4   16.6  -44.2
  243  153 X E        +     0   0   44     -2,-0.5    25,-1.1     1,-0.2     2,-0.5   0.331  63.9  69.9-108.9   3.8   40.0   17.4  -40.8
  244  154 X L  E     - W   0 267K  16     23,-0.2   -12,-0.9    24,-0.1     2,-0.6  -0.865  65.7-168.0-126.7  97.4   43.6   16.6  -41.7
  245  155 X K  E     -VW 231 266K   6     21,-3.0    21,-2.5    -2,-0.5     2,-0.9  -0.765  15.2-143.6 -93.7 119.8   45.2   19.0  -44.2
  246  156 X N  E     -VW 230 265K  51     -2,-0.6   -16,-1.7   -16,-0.5     2,-0.5  -0.704  28.0-169.1 -80.3 105.4   48.5   17.9  -45.8
  247  157 X C  E     -VW 229 264K   0     17,-2.9    17,-3.0    -2,-0.9     2,-0.3  -0.857  14.8-166.9-111.6 126.6   50.4   21.2  -46.1
  248  158 X S  E     +VW 228 263K  32    -20,-1.9   -20,-2.1    -2,-0.5     2,-0.3  -0.847  19.9 164.1-106.9 146.7   53.6   22.0  -47.9
  249  159 X F  E     - W   0 262K   5     13,-2.2    13,-2.5    -2,-0.3     2,-0.9  -0.997  45.4 -98.9-161.7 148.0   55.6   25.1  -47.4
  250  160 X N  E     - W   0 261K  76    -24,-0.3    11,-0.3    -2,-0.3     2,-0.2  -0.652  49.2-174.6 -71.7 106.1   58.9   26.9  -47.8
  251  161 X M  E     - W   0 260K   4      9,-3.8     9,-2.7    -2,-0.9   -28,-0.1  -0.666  25.0-100.2-102.4 161.9   60.6   26.5  -44.5
  252  162 X T  E     - W   0 259K  41     -2,-0.2     2,-0.2     7,-0.2     7,-0.2  -0.306  33.0-137.4 -77.0 160.9   63.9   28.1  -43.3
  253  163 X T        -     0   0   29      5,-0.8   146,-0.1     2,-0.5    -1,-0.1  -0.675  30.2-100.6-113.9 170.5   67.2   26.2  -43.2
  254  164 X E  S    S+     0   0   36     -2,-0.2     2,-0.4   144,-0.2   145,-0.1   0.743 112.4  61.5 -56.9 -25.4   70.1   26.0  -40.8
  255  165 X L  S >  S-     0   0   24      1,-0.1     3,-0.9   611,-0.0    -2,-0.5  -0.885  80.5-139.6-108.2 136.5   71.8   28.5  -43.2
  256  166 X R  T 3  S+     0   0  116    552,-2.4   553,-0.2    -2,-0.4    -1,-0.1   0.803  99.5  67.8 -59.3 -28.9   70.4   32.0  -43.9
  257  167 X D  T 3  S+     0   0   57    551,-0.2    -1,-0.2   577,-0.0     2,-0.1   0.835 101.0  43.6 -61.6 -37.0   71.4   31.4  -47.5
  258  168 X K    <   -     0   0  125     -3,-0.9    -5,-0.8     2,-0.0     2,-0.3  -0.400  57.7-154.9-115.2-179.0   68.9   28.7  -48.3
  259  169 X K  E     -W  252   0K 122     -7,-0.2     2,-0.3    -2,-0.1    -7,-0.2  -0.857  10.1-144.3-142.3 173.0   65.3   27.5  -47.9
  260  170 X Q  E     -W  251   0K  53     -9,-2.7    -9,-3.8    -2,-0.3     2,-0.6  -0.869   9.9-143.3-153.2 118.4   63.4   24.2  -47.9
  261  171 X K  E     +W  250   0K 153     -2,-0.3     2,-0.3   -11,-0.3   -11,-0.2  -0.691  40.0 161.8 -73.0 120.1   60.0   23.2  -49.2
  262  172 X V  E     -W  249   0K  27    -13,-2.5   -13,-2.2    -2,-0.6     2,-0.3  -0.967  28.2-132.1-141.4 152.8   58.8   20.6  -46.6
  263  173 X Y  E     +W  248   0K  92     -2,-0.3     2,-0.3   -15,-0.2   -15,-0.3  -0.805  21.9 171.7-112.6 152.6   55.4   19.2  -45.8
  264  174 X S  E     -W  247   0K   0    -17,-3.0   -17,-2.9    -2,-0.3     2,-0.4  -0.948  30.6-112.1-145.8 167.3   53.5   18.7  -42.5
  265  175 X L  E     -W  246   0K   8    143,-0.8     2,-0.3    -2,-0.3   -19,-0.2  -0.886  32.5-177.4-107.5 133.4   50.0   17.7  -41.5
  266  176 X F  E     -W  245   0K   1    -21,-2.5   -21,-3.0    -2,-0.4     2,-0.1  -0.947  26.7-116.9-130.2 147.6   47.6   20.1  -39.8
  267  177 X Y  E >   -W  244   0K  23     -2,-0.3     3,-1.4   -23,-0.2     4,-0.3  -0.479  33.4-114.0 -74.9 153.0   44.1   19.9  -38.3
  268  178 X R  G >  S+     0   0   73    -25,-1.1     3,-0.7     1,-0.3    -1,-0.1   0.771 117.4  56.2 -58.2 -27.2   41.4   22.0  -40.0
  269  179 X L  G 3  S+     0   0   34    229,-0.3    -1,-0.3   -26,-0.2   230,-0.1   0.690 100.1  58.1 -80.3 -19.7   41.2   24.1  -36.8
  270  180 X D  G <  S+     0   0    2     -3,-1.4    14,-1.1    13,-0.1     2,-0.3   0.383 108.5  51.3 -90.6   3.4   44.9   24.9  -36.8
  271  181 X V  E <   -X  283   0K   9     -3,-0.7     2,-0.4    -4,-0.3    12,-0.2  -0.946  62.4-155.0-138.6 158.0   44.6   26.5  -40.2
  272  182 X V  E     -X  282   0K  49     10,-2.3    10,-1.5    -2,-0.3     2,-0.3  -0.998  31.5-107.3-133.3 141.4   42.6   29.1  -42.1
  273  183 X Q  E     -X  281   0K 123     -2,-0.4     2,-0.4     8,-0.2     8,-0.3  -0.493  36.7-160.5 -64.5 121.6   41.9   29.5  -45.8
  274  184 X I              0   0   49      6,-2.3     6,-0.4    -2,-0.3    -1,-0.0  -0.884 360.0 360.0-106.7 137.7   43.9   32.5  -47.1
  275  185 X N              0   0  175     -2,-0.4    -1,-0.1     4,-0.1     6,-0.0   0.318 360.0 360.0-160.4 360.0   43.0   34.2  -50.3
  276        !              0   0    0      0, 0.0     0, 0.0     0, 0.0     0, 0.0   0.000 360.0 360.0 360.0 360.0    0.0    0.0    0.0
  277  187 X S              0   0  177      0, 0.0     0, 0.0     0, 0.0     0, 0.0   0.000 360.0 360.0 360.0  66.9   43.0   28.4  -58.2
  278  188 X N        -     0   0   85      1,-0.1     2,-0.9   -50,-0.0   -50,-0.0  -0.087 360.0-132.0 -58.4 151.1   45.3   27.1  -55.4
  279  189 X K        +     0   0  103    -50,-0.1   -50,-1.2    -6,-0.0     2,-0.3  -0.775  41.7 171.0-103.3  84.8   44.0   26.0  -52.0
  280  190 X E  E     +U  228   0K  40     -2,-0.9    -6,-2.3    -6,-0.4   -52,-0.2  -0.766   7.2 177.1-106.4 144.1   46.4   27.9  -49.7
  281  191 X Y  E     -UX 227 273K   4    -54,-1.2   -54,-2.4    -2,-0.3     2,-0.3  -0.696  15.2-147.5-132.8 179.4   46.2   28.3  -46.0
  282  192 X R  E     - X   0 272K  20    -10,-1.5   -10,-2.3    -2,-0.2     2,-0.2  -0.979  37.6 -89.4-147.0 156.3   47.9   29.8  -42.9
  283  193 X L  E >   - X   0 271K   1    -58,-0.3     3,-1.8    -2,-0.3   -12,-0.3  -0.533  41.8-126.8 -65.6 133.9   48.3   28.9  -39.3
  284  194 X I  T >> S+     0   0   56    -14,-1.1     3,-0.8     1,-0.3     4,-0.5   0.742 103.4  63.4 -61.4 -25.3   45.4   30.6  -37.5
  285  195 X N  H >> S+     0   0    5    -15,-0.3     4,-2.3     1,-0.2     3,-0.7   0.729  74.9  94.4 -70.5 -20.0   47.6   32.4  -34.9
  286  196 X C  H <4 S+     0   0    0     -3,-1.8    -1,-0.2     1,-0.3  1284,-0.2   0.665  94.9  31.4 -53.3 -22.9   49.3   34.4  -37.6
  287  197 X N  H <4 S+     0   0   51     -3,-0.8    -1,-0.3    -4,-0.2  1283,-0.2   0.653 127.1  39.4-107.4 -20.5   47.0   37.4  -37.2
  288  198 X T  H << S-     0   0   69     -3,-0.7     2,-0.3    -4,-0.5    -2,-0.2   0.913 120.2 -18.8 -91.8 -52.4   46.2   37.1  -33.5
  289  199 X S     <  -     0   0    0     -4,-2.3    -1,-0.3    -5,-0.1  1281,-0.2  -0.887  62.2 -91.2-150.6 173.1   49.4   36.1  -31.8
  290  200 X A  E     - s   0 510J  20    219,-1.8   221,-1.1    -2,-0.3     2,-0.4  -0.312  40.0-130.3 -83.7 175.8   52.9   34.7  -32.0
  291  201 X I  E     - s   0 511J   2    219,-0.2   -71,-2.4  1278,-0.1     2,-0.4  -0.989  18.6-174.2-141.2 138.8   53.7   31.0  -31.5
  292  202 X T  E     -Rs 219 512J  11    219,-1.1   221,-0.7    -2,-0.4     2,-0.5  -0.964  25.5-128.2-138.5 118.5   56.2   29.0  -29.4
  293  203 X Q  E     - s   0 513J   4    -75,-2.3   -75,-0.4    -2,-0.4   221,-0.2  -0.508  26.2-124.6 -74.5 116.2   56.7   25.2  -29.6
  294  204 X A        -     0   0    3    219,-1.6    -1,-0.1    -2,-0.5   -80,-0.1  -0.245  31.4-105.6 -54.0 137.7   56.4   23.4  -26.2
  295  205 X C    >   -     0   0   37    -82,-0.2     3,-0.9     1,-0.2    -1,-0.1  -0.559  17.7-146.4 -68.9 125.9   59.5   21.3  -25.4
  296  206 X P  T 3  S+     0   0   33      0, 0.0    -1,-0.2     0, 0.0    -2,-0.1   0.698  97.9  75.1 -64.6 -17.6   58.6   17.6  -25.8
  297  207 X K  T 3  S+     0   0  112      2,-0.0     2,-0.3  -133,-0.0    -2,-0.1   0.011  90.3  75.2 -82.7  27.6   61.1   17.2  -23.0
  298  208 X V  S <  S-     0   0   38     -3,-0.9     2,-0.4    -4,-0.1  -132,-0.2  -0.858  73.3-135.5-131.1 166.2   58.2   18.5  -20.8
  299  209 X S        -     0   0   24   -134,-2.4  -132,-0.4    -2,-0.3    -2,-0.0  -0.986  13.4-161.7-133.1 144.0   55.0   17.0  -19.5
  300  210 X F        +     0   0   34     -2,-0.4   166,-0.1  -134,-0.1   169,-0.1   0.380  49.8 130.5 -97.3   1.5   51.4   18.2  -19.2
  301  211 X E        -     0   0   82      1,-0.1     2,-0.7   167,-0.1    -2,-0.1  -0.364  61.8-124.2 -63.6 128.2   50.4   15.6  -16.6
  302  212 X P        -     0   0   48      0, 0.0    40,-0.1     0, 0.0    -1,-0.1  -0.651  32.1-169.9 -74.5 110.4   48.6   17.1  -13.6
  303  213 X I        -     0   0   12     -2,-0.7     2,-0.1    38,-0.1    38,-0.1  -0.815  32.4 -91.1-105.7 146.3   50.5   16.1  -10.5
  304  214 X P        -     0   0   63      0, 0.0     2,-0.3     0, 0.0  -149,-0.3  -0.307  41.9-164.9 -63.2 128.8   49.1   16.7   -7.0
  305  215 X I  B     -Y  341   0L  15     36,-0.6    36,-3.3  -151,-0.1     2,-0.4  -0.864   6.6-154.0-110.9 143.5   50.1   20.0   -5.4
  306  216 X H  E     -N  153   0H  45   -153,-2.1  -153,-1.5    -2,-0.3     2,-1.0  -0.976  10.5-143.0-114.8 134.9   49.8   21.0   -1.7
  307  217 X Y  E     -N  152   0H   7     -2,-0.4    31,-0.6    32,-0.3     2,-0.3  -0.786  23.1-167.2 -98.3  97.7   49.5   24.6   -0.6
  308  218 X C  E     -NP 151 337H   5   -157,-3.3  -157,-2.6    -2,-1.0    29,-0.2  -0.616  12.0-132.4 -88.8 142.1   51.4   24.9    2.6
  309  219 X A        -     0   0    0     27,-1.0  -159,-0.1    -2,-0.3     3,-0.1  -0.448  20.5-110.8 -85.1 159.2   51.2   28.0    4.9
  310  220 X P    >   -     0   0    6      0, 0.0     3,-0.9     0, 0.0    -1,-0.1  -0.112  54.8 -69.0 -69.6-176.9   54.0   30.0    6.4
  311  221 X A  T 3  S+     0   0   15   -270,-0.3  -284,-0.1     1,-0.2   258,-0.1  -0.441 123.2  25.3 -73.3 152.6   54.7   29.9   10.2
  312  222 X G  T 3  S+     0   0   10   -286,-0.5   257,-2.0     1,-0.2     2,-0.3   0.807 105.5 103.6  61.3  27.7   52.1   31.6   12.4
  313  223 X F  E <   -L  568   0G  13     -3,-0.9     2,-0.3   255,-0.2    -1,-0.2  -0.990  52.8-165.8-138.3 132.4   49.6   30.9    9.6
  314  224 X A  E     -L  567   0G   2    253,-1.6   253,-2.5    -2,-0.3     2,-0.5  -0.831  15.3-144.6-118.1 156.0   46.9   28.2    9.6
  315  225 X I  E     -LM 566 335G   0     20,-1.5    20,-1.4    -2,-0.3     2,-0.4  -0.986  20.6-148.0-114.5 128.9   44.6   26.6    7.0
  316  226 X L  E     - M   0 334G   4    249,-2.4     2,-0.6    -2,-0.5   249,-0.5  -0.841   7.6-154.2-108.1 134.3   41.2   25.7    8.3
  317  227 X K  E     - M   0 333G  30     16,-3.7     2,-1.0    -2,-0.4    16,-0.9  -0.898  11.9-140.1-119.4 110.9   39.4   22.7    6.9
  318  228 X C  E     - M   0 332G   8    245,-1.7    14,-0.2    -2,-0.6     5,-0.1  -0.531  20.1-178.8 -69.8 102.6   35.6   22.2    6.9
  319  229 X K        +     0   0   67     12,-1.7     2,-0.4    -2,-1.0    13,-0.2   0.276  40.7 122.1 -89.0  11.1   35.2   18.5    7.7
  320  230 X D    >   -     0   0   58     11,-0.7     3,-0.8     1,-0.1    -2,-0.0  -0.624  56.8-148.7 -76.3 128.2   31.4   18.7    7.4
  321  231 X K  T 3  S+     0   0   92     -2,-0.4    38,-0.5     1,-0.2    37,-0.3   0.103  91.4  46.2 -91.8  23.9   30.2   16.2    4.8
  322  232 X K  T 3  S+     0   0  121     36,-0.1     2,-0.4    35,-0.1    -1,-0.2  -0.063  77.8 139.3-148.4  36.7   27.2   18.3    3.8
  323  233 X F    <   -     0   0   16     -3,-0.8     4,-0.1    -5,-0.1     6,-0.1  -0.719  39.8-160.1 -95.2 132.4   28.7   21.8    3.4
  324  234 X N        -     0   0   90     -2,-0.4    40,-0.3     2,-0.2    -1,-0.1   0.443  51.3-103.4 -93.0   1.9   27.7   24.1    0.5
  325  235 X G  S    S+     0   0    0     38,-0.1  -132,-1.7  -133,-0.1     2,-0.4   0.318  93.8  77.4 102.8  -6.6   30.8   26.3    0.8
  326  236 X T  E    S+Q  192   0I  56   -134,-0.2  -134,-0.2  -133,-0.1    -2,-0.2  -0.974  76.4  23.8-143.1 124.7   29.4   29.4    2.5
  327  237 X G  E    S-Q  191   0I  12   -136,-2.8  -136,-2.3    -2,-0.4     2,-0.2  -0.691  96.5 -16.7 121.4-174.3   28.5   29.9    6.2
  328  238 X P  E     -Q  190   0I  75      0, 0.0  -138,-0.2     0, 0.0    -2,-0.1  -0.447  53.6-156.0 -67.7 128.0   29.3   28.5    9.6
  329  239 X C  E     -Q  189   0I   0   -140,-1.8  -140,-1.3    -2,-0.2   -10,-0.1  -0.943   7.7-168.3-109.6 119.3   31.1   25.1    9.6
  330  240 X P  S    S+     0   0   74      0, 0.0     2,-0.8     0, 0.0  -143,-0.3   0.928  78.1  58.5 -68.8 -49.9   30.7   23.1   12.8
  331  241 X S  S    S+     0   0   34   -145,-0.1   -12,-1.7  -146,-0.1   -11,-0.7  -0.770  75.5 157.9 -86.3 109.2   33.3   20.4   12.0
  332  242 X V  E     -KM 184 318G   4     -2,-0.8  -148,-2.2  -148,-0.5     2,-0.3  -0.967  20.0-175.3-135.4 151.0   36.6   22.2   11.5
  333  243 X S  E     -KM 183 317G   3    -16,-0.9   -16,-3.7    -2,-0.3  -150,-0.2  -0.998  21.8-129.6-143.2 142.3   40.3   21.4   11.6
  334  244 X T  E     + M   0 316G   6   -152,-2.0     2,-0.3    -2,-0.3   -18,-0.2  -0.549  33.3 170.7 -80.7 159.1   43.5   23.3   11.3
  335  245 X V  E     - M   0 315G  19    -20,-1.4   -20,-1.5  -154,-0.2  -154,-0.1  -0.934  36.3-136.5-167.3 145.3   46.1   22.0    8.9
  336  246 X Q  S    S+     0   0   78   -156,-0.5   -27,-1.0    -2,-0.3     2,-0.3   0.995  87.7  22.4 -67.8 -65.4   49.4   23.2    7.4
  337  247 X C  B    S-P  308   0H  32    -29,-0.2   -29,-0.2     1,-0.1    -1,-0.1  -0.722  77.4-119.6-108.4 153.8   49.0   22.1    3.8
  338  248 X T        -     0   0    5    -31,-0.6    -1,-0.1    -2,-0.3     2,-0.1  -0.006  46.4 -83.4 -69.3-173.9   45.9   21.4    1.6
  339  249 X H        -     0   0   35      1,-0.1     2,-1.6   -33,-0.1   -32,-0.3  -0.264  65.2 -65.0 -84.4 179.7   45.4   18.0    0.1
  340  250 X G        -     0   0   17    -36,-0.1     2,-1.1   -34,-0.1   -34,-0.2  -0.495  59.2-175.9 -71.0  89.6   46.9   16.9   -3.2
  341  251 X I  B     -Y  305   0L   4    -36,-3.3   -36,-0.6    -2,-1.6   -38,-0.1  -0.742   6.8-162.5 -93.8  96.4   45.2   19.3   -5.6
  342  252 X K        -     0   0   51     -2,-1.1     2,-1.7   -38,-0.2   -41,-0.0  -0.606  24.2-120.0 -76.3 137.6   46.3   18.4   -9.1
  343  253 X P        +     0   0   13      0, 0.0     2,-0.8     0, 0.0    -1,-0.1  -0.462  36.8 175.2 -81.1  65.8   45.7   21.2  -11.7
  344  254 X V        -     0   0   29     -2,-1.7     2,-0.8     7,-0.2     7,-0.1  -0.614  14.8-160.5 -71.2 109.5   43.3   19.6  -14.2
  345  255 X V        +     0   0   47     -2,-0.8     2,-0.3     5,-0.1   121,-0.2  -0.845  34.1 136.2 -97.7 109.6   42.4   22.5  -16.6
  346  256 X S        -     0   0    5     -2,-0.8   119,-0.2   119,-0.1     2,-0.1  -0.996  43.1-133.1-156.5 142.8   39.2   21.4  -18.3
  347  257 X T  S    S+     0   0    7    117,-0.8     2,-0.6    -2,-0.3   203,-0.2  -0.427  76.7   7.4 -95.3 174.7   35.9   22.8  -19.4
  348  258 X Q  S    S+     0   0    0    201,-1.0   183,-0.6   183,-0.2     2,-0.4  -0.426 127.4  30.8  55.4-105.6   32.4   21.4  -19.0
  349  259 X L  E    S-Z  530   0M   0     -2,-0.6     2,-0.4   181,-0.2   181,-0.3  -0.644  79.0-141.8 -83.6 133.1   33.0   18.3  -16.8
  350  260 X L  E     -Z  529   0M  10    179,-0.9   179,-2.3    -2,-0.4   178,-2.1  -0.808  25.6-150.9 -97.3 139.9   35.9   18.5  -14.3
  351  261 X L  E     +Z  527   0M  17     -2,-0.4   176,-0.2   176,-0.2    -7,-0.2  -0.599  54.5   9.8-118.5 163.1   37.9   15.3  -14.0
  352  262 X N  S    S+     0   0   61    174,-2.4   -10,-0.2    -2,-0.2    -1,-0.2   0.533  85.1 139.8  51.8  11.5   40.0   13.2  -11.6
  353  263 X G        -     0   0   14    173,-0.2     2,-0.2    -3,-0.1    -1,-0.1  -0.277  63.7 -85.3 -78.5 167.4   39.0   15.5   -8.7
  354  264 X S        -     0   0   55     -3,-0.1     2,-0.2     1,-0.1    -1,-0.1  -0.514  50.7-139.8 -71.9 140.7   38.2   14.4   -5.1
  355  265 X L        -     0   0   60     -2,-0.2    24,-0.2     1,-0.1   174,-0.1  -0.681  19.4 -86.8-110.4 161.3   34.6   13.4   -4.8
  356  266 X A        -     0   0    7     22,-2.5    -1,-0.1    -2,-0.2     4,-0.1  -0.103  26.4-137.6 -63.5 157.3   31.9   14.0   -2.1
  357  267 X E  S    S-     0   0  130      2,-0.1    -1,-0.1   -36,-0.1     3,-0.1   0.807  86.2  -4.6 -91.0 -32.7   31.5   11.6    0.8
  358  268 X E  S    S+     0   0  109      1,-0.4     2,-0.2   -37,-0.3   -36,-0.1   0.616 120.9  28.1-122.6 -71.9   27.7   11.3    1.0
  359  269 X E  S    S-     0   0   57    -38,-0.5     2,-1.3    19,-0.1    -1,-0.4  -0.636  77.4-105.0-103.2 156.0   25.6   13.4   -1.3
  360  270 X V        -     0   0    8     -2,-0.2     2,-0.3    73,-0.1    18,-0.2  -0.638  47.4-150.0 -73.1  95.7   26.1   14.9   -4.8
  361  271 X M  E     -A  377   0M  18     -2,-1.3    16,-2.8    16,-0.8     2,-0.7  -0.555  11.6-159.7 -82.0 129.3   26.5   18.5   -3.6
  362  272 X I  E     -A  376   0M  16     -2,-0.3     2,-0.3    14,-0.2    14,-0.2  -0.893  18.0-173.8-110.5 105.7   25.5   21.3   -5.9
  363  273 X R  E     +A  375   0M  15     12,-3.3    12,-3.8    -2,-0.7     2,-0.3  -0.786  12.2 156.3-111.6 143.3   27.2   24.5   -5.0
  364  274 X S        -     0   0   10     -2,-0.3     3,-0.3   -40,-0.3    10,-0.1  -0.979  43.2-127.9-154.4 159.7   26.8   28.1   -6.2
  365  275 X E  S    S+     0   0   85      8,-0.5     2,-0.4     1,-0.3    -1,-0.1   0.959 106.7   3.8 -73.3 -56.7   27.4   31.7   -5.1
  366  276 X N        -     0   0   66      7,-0.2     6,-0.4     3,-0.2    -1,-0.3  -0.902  68.1-177.7-131.7 102.2   23.9   32.9   -6.0
  367  277 X I  S    S+     0   0   57     -2,-0.4    -1,-0.1    -3,-0.3     5,-0.1   0.892  81.6  57.7 -70.6 -38.7   21.7   30.0   -7.1
  368  278 X T  S    S+     0   0  112      2,-0.0     2,-0.6     3,-0.0    -1,-0.2   0.805  95.1  76.0 -61.3 -32.1   18.6   32.2   -7.8
  369  279 X N  S >  S-     0   0   54     -3,-0.2     3,-1.3     1,-0.1    -3,-0.2  -0.746  70.4-154.8 -88.7 121.8   20.6   34.3  -10.2
  370  280 X N  T 3  S+     0   0   66     -2,-0.6   164,-0.3     1,-0.3    -1,-0.1   0.708  87.2  73.6 -66.7 -22.5   21.1   32.6  -13.6
  371  281 X A  T 3  S+     0   0   68    162,-0.1     2,-0.4   165,-0.1    -1,-0.3   0.721  86.4  75.5 -66.7 -21.6   24.3   34.6  -14.2
  372  282 X K  S <  S-     0   0   78     -3,-1.3   162,-0.3    -6,-0.4     2,-0.0  -0.784  83.3-127.7 -96.2 135.4   26.2   32.6  -11.7
  373  283 X N        -     0   0   39     -2,-0.4     2,-0.5   160,-0.1    -8,-0.5  -0.213  15.7-121.4 -76.6 167.9   27.2   29.0  -12.6
  374  284 X I  E     - B   0 532M   8    158,-2.8   158,-1.7   -10,-0.1     2,-0.9  -0.953  12.9-149.9-117.0 126.1   26.6   25.9  -10.6
  375  285 X L  E     -AB 363 531M  10    -12,-3.8   -12,-3.3    -2,-0.5     2,-0.5  -0.820  13.8-164.8 -98.3 105.3   29.4   23.7   -9.3
  376  286 X V  E     -AB 362 530M   5    154,-1.8   154,-1.6    -2,-0.9     2,-0.6  -0.783   1.6-165.0 -89.5 125.7   28.2   20.1   -9.2
  377  287 X Q  E     -AB 361 529M   9    -16,-2.8   -16,-0.8    -2,-0.5   152,-0.2  -0.954  18.3-135.3-114.5 117.6   30.4   17.7   -7.1
  378  288 X F  E     -     0   0M   4    150,-3.0   -22,-2.5    -2,-0.6   -17,-0.2  -0.057  12.5-155.8 -67.4 164.9   29.7   14.1   -7.7
  379  289 X N  E    S+     0   0M  45      1,-0.3    -1,-0.1   -24,-0.2   -24,-0.1   0.694  84.2  39.1-104.2 -39.0   29.4   11.3   -5.1
  380  290 X T  E    S-     0   0M  32     50,-0.0     2,-0.3   147,-0.0    -1,-0.3  -0.895  88.8-115.3-113.3 142.6   30.3    8.5   -7.4
  381  291 X P  E     -     0   0M  67      0, 0.0     2,-0.7     0, 0.0   147,-0.1  -0.594  19.5-155.2 -76.5 134.5   33.0    8.5  -10.1
  382  292 X V  E     - B   0 527M   1    145,-1.0   145,-1.1    -2,-0.3     2,-0.2  -0.902  19.1-138.5-111.5 102.6   31.8    8.1  -13.6
  383  293 X Q  E     - B   0 526M 113     -2,-0.7    40,-0.6   143,-0.2     2,-0.5  -0.383  19.3-169.7 -65.5 125.3   34.7    6.7  -15.6
  384  294 X I  E     -CB 422 525M   3    141,-3.8   141,-1.4    -2,-0.2     2,-0.4  -0.957   7.0-155.0-124.6 114.1   35.2    8.2  -19.1
  385  295 X N  E     -CB 421 524M  61     36,-2.3    36,-3.4    -2,-0.5     2,-0.3  -0.730  15.7-175.2 -91.9 133.3   37.6    6.6  -21.5
  386  296 X C  E     +CB 420 523M   7    137,-2.9   137,-2.3    -2,-0.4     2,-0.3  -0.917   5.5 166.9-130.8 154.6   39.1    8.8  -24.3
  387  297 X T  E     -CB 419 522M  27     32,-2.2    32,-1.7    -2,-0.3   135,-0.3  -0.995  38.8-140.5-164.4 151.6   41.4    8.2  -27.3
  388  298 X R  E     - B   0 521M   3    133,-2.6   133,-1.9    -2,-0.3    30,-0.1  -0.943  26.2-165.9-111.0 103.6   43.0    9.3  -30.6
  389  299 X P  E     +     0   0M  21      0, 0.0     2,-0.3     0, 0.0    25,-0.1   0.671  54.9 100.1 -66.9 -21.8   42.9    6.1  -32.6
  390  300 X N  E    S-     0   0M  12     26,-0.1     2,-2.1     1,-0.1   131,-0.2  -0.518  71.9-136.3 -76.1 128.9   45.4    7.2  -35.3
  391  301 X N  E     -G  412   0N  60     21,-0.7    21,-1.6    -2,-0.3   129,-0.2  -0.518  37.7-167.1 -77.0  71.0   49.0    5.9  -35.0
  392  302 X N  E     - B   0 519N   4     -2,-2.1   127,-2.7   127,-1.1     2,-0.3  -0.186   7.1-147.0 -65.6 154.6   50.4    9.4  -35.9
  393  303 X T  E     -G  409   0N  32     16,-0.7    16,-3.2    17,-0.5     2,-0.4  -0.922   2.4-146.3-125.8 148.8   54.1    9.9  -36.8
  394  304 X R  E     -G  408   0N  71     -2,-0.3     2,-0.3    14,-0.3    14,-0.2  -0.958   9.8-172.9-120.8 128.8   56.5   12.8  -36.1
  395  305 X K  E     -G  407   0N  62     12,-1.3    12,-1.7    -2,-0.4     2,-0.5  -0.866  22.0-131.0-109.6 153.5   59.3   14.1  -38.3
  396  306 X S  E     -G  406   0N  79     -2,-0.3     2,-0.6    10,-0.2    10,-0.2  -0.904  14.9-156.3-110.0 128.1   61.7   16.8  -37.1
  397  307 X I  E     -G  405   0N   8      8,-4.4     8,-2.7    -2,-0.5     2,-1.1  -0.899  16.1-130.9-110.1 121.9   62.5   19.8  -39.3
  398  308 X R  E     +G  404   0N 132     -2,-0.6     6,-0.2     6,-0.2  -144,-0.2  -0.550  30.0 169.6 -73.7  98.7   65.7   21.7  -38.8
  399  309 X I        -     0   0   16     -2,-1.1     5,-0.2     4,-0.6    -1,-0.2   0.911  58.3-114.3 -65.1 -44.1   64.9   25.4  -38.6
  400  312 X G  S    S+     0   0   13      3,-2.8   471,-0.1    -3,-0.2   470,-0.1   0.558  80.0  43.2  66.5 144.4   68.6   25.7  -37.5
  401  313 X P  S    S-     0   0   13      0, 0.0   470,-0.1     0, 0.0     3,-0.1   0.457 130.1 -32.7 -97.3 132.5   70.7   26.3  -35.7
  402  314 X G  S    S+     0   0   44      1,-0.3     2,-0.2   469,-0.2  -184,-0.1  -0.195 114.2 106.2  92.4 -40.9   69.3   24.7  -32.5
  403  315 X Q        +     0   0   70     -5,-0.1    -3,-2.8    -2,-0.1    -4,-0.6  -0.510  46.2 172.9 -70.9 139.2   65.8   25.5  -33.6
  404  316 X A  E     -G  398   0N  28     -6,-0.2     2,-0.4    -5,-0.2    -6,-0.2  -0.866  21.5-146.2-156.9 115.0   63.9   22.4  -34.8
  405  317 X F  E     -G  397   0N   1     -8,-2.7    -8,-4.4    -2,-0.3     2,-1.0  -0.665  12.5-139.2 -88.7 134.4   60.2   22.1  -35.7
  406  318 X Y  E     -G  396   0N  34     -2,-0.4   -10,-0.2   -10,-0.2     2,-0.1  -0.778  26.5-167.6 -95.1  97.3   58.3   18.9  -35.0
  407  319 X A  E     -G  395   0N   0    -12,-1.7   -12,-1.3    -2,-1.0     2,-0.7  -0.323  26.1-108.6 -80.1 163.1   56.1   18.3  -38.0
  408  320 X T  E     -G  394   0N   3   -143,-0.2  -143,-0.8   -14,-0.2   -14,-0.3  -0.860  41.7-163.2 -96.4 114.5   53.3   15.7  -38.2
  409  321 X G  E     -G  393   0N   1    -16,-3.2   -16,-0.7    -2,-0.7  -145,-0.0  -0.053  36.6 -35.2 -86.8-170.8   54.4   12.8  -40.4
  410  321AX D  E     -     0   0N  98    -18,-0.1     2,-0.7     1,-0.1   -17,-0.5   0.028  56.5-120.8 -47.6 145.4   52.5   10.0  -42.2
  411  322 X I  E     -     0   0N  13    -19,-0.2     2,-0.9    -3,-0.1   -19,-0.2  -0.844  24.7-144.7 -92.6 113.8   49.4    8.5  -40.5
  412  323 X I  E     -G  391   0N  92    -21,-1.6   -21,-0.7    -2,-0.7     2,-0.3  -0.695  62.2 -14.3 -87.0 108.1   50.1    4.8  -40.1
  413  324 X G  S    S+     0   0   59     -2,-0.9    -2,-0.1   -23,-0.1   -23,-0.1  -0.744 109.6   2.1 106.8-152.5   46.9    2.8  -40.6
  414  325 X D        -     0   0  133     -2,-0.3     2,-0.8   -25,-0.1   -23,-0.3  -0.247  61.1-124.2 -73.4 157.8   43.3    3.9  -40.7
  415  326 X I        +     0   0   45    -25,-0.1     2,-0.1  -182,-0.0    -1,-0.1  -0.875  47.3 161.4-104.9 101.6   42.0    7.4  -40.4
  416  327 X R        -     0   0  146     -2,-0.8     2,-0.4     1,-0.0   -26,-0.1  -0.370  35.7 -95.0-112.8-169.7   39.5    7.4  -37.6
  417  328 X Q        -     0   0  135     -2,-0.1    80,-0.1   -28,-0.1     2,-0.1  -0.909  28.3-119.1-121.1 133.5   37.9    9.9  -35.2
  418  329 X A        +     0   0   10     -2,-0.4    78,-2.5    78,-0.4     2,-0.3  -0.383  48.9 151.0 -65.8 144.5   38.9   11.0  -31.7
  419  330 X H  E     -CD 387 495M  37    -32,-1.7   -32,-2.2    76,-0.3     2,-0.3  -0.976  36.5-131.2-164.1 172.5   36.2   10.3  -29.1
  420  331 X C  E     -CD 386 494M   0     74,-2.7    74,-2.6    -2,-0.3     2,-0.4  -0.995  15.2-150.6-136.6 144.5   35.3    9.5  -25.5
  421  332 X N  E     +CD 385 493M  45    -36,-3.4   -36,-2.3    -2,-0.3     2,-0.3  -0.952  15.2 172.3-117.9 134.8   33.1    6.8  -23.9
  422  333 X V  E     -CD 384 492M   2     70,-0.9    70,-3.9    -2,-0.4     2,-0.3  -0.946  43.6 -95.5-127.8 155.3   31.1    6.9  -20.7
  423  334 X S  E  >  - D   0 491M  42    -40,-0.6     4,-2.1    -2,-0.3    68,-0.2  -0.546  22.1-152.7 -67.9 126.6   28.6    4.3  -19.4
  424  335 X K  H  > S+     0   0  101     66,-0.7     4,-2.0    -2,-0.3    -1,-0.2   0.837  97.3  57.1 -65.7 -30.7   25.0    5.3  -20.4
  425  336 X A  H  > S+     0   0   64     65,-0.4     4,-2.3     2,-0.2    -1,-0.2   0.948 110.2  39.6 -63.8 -52.4   23.9    3.4  -17.3
  426  337 X T  H  > S+     0   0   41      2,-0.2     4,-3.3     1,-0.2     5,-0.2   0.849 113.5  54.5 -70.5 -34.1   26.1    5.3  -14.8
  427  338 X W  H  X S+     0   0   11     -4,-2.1     4,-2.5     2,-0.2    -1,-0.2   0.916 109.8  48.5 -65.4 -43.5   25.4    8.7  -16.5
  428  339 X N  H  X S+     0   0  109     -4,-2.0     4,-1.0     2,-0.2    -2,-0.2   0.944 114.5  46.8 -52.7 -52.6   21.7    7.9  -16.2
  429  340 X E  H  X S+     0   0   78     -4,-2.3     4,-0.9     1,-0.2    -2,-0.2   0.904 116.6  41.7 -58.9 -47.8   22.3    7.0  -12.5
  430  341 X T  H  X S+     0   0    6     -4,-3.3     4,-1.4     1,-0.2    -1,-0.2   0.787 111.1  54.8 -78.5 -28.2   24.4   10.1  -11.7
  431  342 X L  H  X S+     0   0    4     -4,-2.5     4,-0.9    -5,-0.2    -1,-0.2   0.695 105.6  56.1 -74.4 -18.3   22.2   12.5  -13.7
  432  343 X G  H  X S+     0   0   22     -4,-1.0     4,-1.8    -5,-0.2    -2,-0.2   0.794 103.3  54.5 -78.0 -30.6   19.4   11.2  -11.5
  433  344 X K  H  X S+     0   0   62     -4,-0.9     4,-1.4     2,-0.2    -2,-0.2   0.873 105.7  50.4 -69.9 -39.6   21.4   12.1   -8.4
  434  345 X V  H  X S+     0   0    1     -4,-1.4     4,-2.9     1,-0.2    -1,-0.2   0.857 109.7  52.2 -69.0 -32.3   21.8   15.8   -9.4
  435  346 X V  H  X S+     0   0    2     -4,-0.9     4,-2.1     2,-0.2    -2,-0.2   0.904 105.1  53.7 -70.4 -42.4   18.1   16.0  -10.1
  436  347 X K  H  < S+     0   0  139     -4,-1.8    -1,-0.2     1,-0.2    -2,-0.2   0.855 116.1  41.4 -56.9 -35.7   17.2   14.7   -6.7
  437  348 X Q  H >< S+     0   0   15     -4,-1.4     3,-1.4     1,-0.1    -2,-0.2   0.875 109.8  56.9 -79.4 -41.3   19.4   17.4   -5.3
  438  349 X L  H >X S+     0   0    5     -4,-2.9     3,-2.4     1,-0.3     4,-0.8   0.864  96.4  63.1 -60.0 -39.0   18.3   20.2   -7.7
  439  350 X R  H 3X S+     0   0   26     -4,-2.1     4,-1.1     1,-0.3    -1,-0.3   0.614  88.4  71.8 -65.7 -11.0   14.6   19.8   -6.7
  440  351 X K  H <4 S+     0   0  120     -3,-1.4    -1,-0.3     1,-0.2    -2,-0.2   0.583 108.3  34.8 -75.7  -9.0   15.6   20.9   -3.2
  441  352 X H  H <4 S+     0   0   91     -3,-2.4    -2,-0.2     2,-0.2    -1,-0.2   0.530 126.8  33.8-119.3 -14.9   16.1   24.4   -4.7
  442  353 X F  H  < S-     0   0   49     -4,-0.8    -3,-0.2     1,-0.2    -2,-0.2   0.322 116.2 -79.4-130.4   4.9   13.4   24.6   -7.3
  443  354 X G     <  -     0   0   34     -4,-1.1     3,-0.4    -5,-0.2    -1,-0.2   0.023  30.4-101.6 107.1 148.0   10.4   22.7   -6.0
  444  355 X N  S    S+     0   0  122      1,-0.2     2,-0.7    -4,-0.1    -1,-0.1   0.800 115.3  54.5 -72.2 -31.2    9.3   19.1   -5.6
  445  356 X N  S    S+     0   0  132     -6,-0.1     2,-0.3    -3,-0.1    -1,-0.2  -0.470  87.9 121.6-102.3  60.5    6.9   19.3   -8.6
  446  357 X T        -     0   0   10     -2,-0.7     2,-0.5    -3,-0.4    97,-0.2  -0.940  58.3-130.7-132.8 143.6    9.4   20.5  -11.2
  447  358 X I        -     0   0   44     95,-3.5     2,-0.4    -2,-0.3    38,-0.2  -0.802  22.1-175.9 -89.5 129.0   10.8   19.4  -14.6
  448  359 X I        +     0   0    2     36,-1.3     2,-0.2    -2,-0.5    97,-0.2  -0.806  10.2 172.5-129.5  92.3   14.6   19.6  -14.9
  449  360 X R        -     0   0   90     -2,-0.4    97,-1.9    34,-0.2     2,-0.4  -0.576  25.5-127.4 -98.4 163.1   15.9   18.7  -18.4
  450  361 X F  B     -e  546   0M   0     95,-0.2    32,-1.8    -2,-0.2     2,-0.3  -0.932  25.6-178.9-117.0 130.0   19.4   19.0  -19.7
  451  362 X A        -     0   0    3     95,-3.0    30,-0.2    -2,-0.4     3,-0.1  -0.856  25.8-106.9-126.5 160.2   20.5   20.8  -22.9
  452  363 X N        -     0   0   68     -2,-0.3    -1,-0.1     1,-0.2    25,-0.1  -0.133  59.0 -55.5 -80.2 177.8   23.7   21.4  -24.8
  453  364 X S        -     0   0   28      8,-0.3    -1,-0.2     1,-0.1     3,-0.1  -0.144  38.0-141.0 -58.8 146.4   25.7   24.6  -25.1
  454  365 X S        -     0   0  104      1,-0.2     2,-0.2    -3,-0.1    -1,-0.1   0.886  61.9 -74.0 -74.8 -41.5   24.0   27.8  -26.3
  455  366 X G  S    S+     0   0   63      2,-0.1     2,-0.3     5,-0.0    -1,-0.2  -0.531  72.6 104.4 149.4 145.5   26.9   29.0  -28.3
  456  367 X G        -     0   0   56     -2,-0.2     2,-0.1    -3,-0.1    -3,-0.0  -0.973  63.7  -3.2 163.3-148.3   30.4   30.6  -28.0
  457  368 X D    >>  -     0   0  124     -2,-0.3     4,-2.9     1,-0.1     3,-1.7  -0.423  57.7-120.5 -75.8 151.2   34.1   29.8  -28.3
  458  369 X L  T 34 S+     0   0   56      1,-0.3     4,-0.5     2,-0.2    -1,-0.1   0.768 113.8  68.7 -58.1 -26.1   35.3   26.3  -28.9
  459  370 X E  T 34 S+     0   0   63      1,-0.2    -1,-0.3     2,-0.1     5,-0.3   0.820 117.4  19.8 -61.2 -30.4   37.1   26.7  -25.6
  460  371 X V  T <4 S+     0   0   33     -3,-1.7    -2,-0.2    90,-0.1    -1,-0.2   0.650 110.9  70.2-117.1 -21.7   33.7   26.7  -23.8
  461  372 X T  S  < S+     0   0   40     -4,-2.9    15,-0.4    -8,-0.1     2,-0.3   0.481 105.8  41.2 -77.1   0.5   31.3   25.0  -26.3
  462  373 X T  S    S-     0   0    7     -4,-0.5     2,-0.8    -5,-0.2  -115,-0.2  -0.999  94.2 -93.9-152.6 147.1   33.0   21.7  -25.7
  463  374 X H  E     -H  474   0O   1     11,-1.8    11,-2.3    -2,-0.3     2,-0.3  -0.475  50.9-164.6 -59.8 102.5   34.6   19.5  -23.1
  464  375 X S  E     +H  473   0O  14     -2,-0.8  -117,-0.8    -5,-0.3     2,-0.3  -0.743  21.8 134.3 -97.1 141.1   38.2   20.5  -23.3
  465  376 X F  E     -H  472   0O  16      7,-1.1     7,-3.3    -2,-0.3     2,-0.4  -0.982  48.9-102.7-165.7 173.7   41.2   18.6  -21.9
  466  377 X N  E     +H  471   0O  52     -2,-0.3     2,-0.2     5,-0.2     5,-0.2  -0.842  31.1 179.7-102.4 147.6   44.6   17.2  -22.4
  467  378 X C  S    S-     0   0    3      3,-2.2     3,-0.5    -2,-0.4    56,-0.1  -0.757  72.2 -20.7-153.1  99.9   45.1   13.5  -23.1
  468  379 X G  S    S-     0   0   57     -2,-0.2     3,-0.1     1,-0.2  -167,-0.1   0.431 129.1 -48.6  80.6  -0.4   48.6   12.0  -23.6
  469  380 X G  S    S+     0   0   15      1,-0.5     2,-0.3  -169,-0.1    -1,-0.2   0.485 118.6  93.1 115.4   8.3   49.9   15.4  -24.5
  470  381 X E  S    S-     0   0    1     -3,-0.5    -3,-2.2    46,-0.1    -1,-0.5  -0.919  72.9-109.4-131.7 160.7   47.4   16.7  -27.0
  471  382 X F  E     -HI 466 499O  18     28,-1.0    28,-1.2    -2,-0.3     2,-0.3  -0.731  27.8-155.4-106.8 134.6   44.3   18.8  -26.6
  472  383 X F  E     -HI 465 498O   1     -7,-3.3    -7,-1.1    -2,-0.4     2,-0.2  -0.688  15.6-169.6-111.6 154.4   40.7   17.5  -27.0
  473  384 X Y  E     -HI 464 497O  29     24,-1.6    24,-0.9    -2,-0.3     2,-0.5  -0.692  19.9-171.8-144.9  84.2   37.4   19.1  -27.8
  474  385 X C  E     -HI 463 496O   0    -11,-2.3   -11,-1.8    22,-0.2    22,-0.3  -0.700  24.9-122.9 -96.4 121.1   34.6   16.7  -27.2
  475  386 X N        -     0   0   81     20,-1.7     3,-0.4    -2,-0.5   -13,-0.1  -0.408  22.2-170.8 -61.4 120.1   31.0   17.3  -28.2
  476  387 X T    >>  +     0   0    2    -15,-0.4     4,-2.0    -2,-0.3     3,-0.8   0.246  55.8 106.8-101.1  11.5   28.8   17.1  -25.0
  477  388 X S  T 34 S+     0   0   39      1,-0.2    -1,-0.2     2,-0.2   -25,-0.1   0.846  77.7  55.8 -55.9 -36.9   25.5   17.2  -26.8
  478  389 X G  T 34 S+     0   0   47     -3,-0.4     3,-0.3     1,-0.2    -1,-0.2   0.770 109.3  44.9 -69.9 -27.3   25.0   13.5  -26.1
  479  390 X L  T <4 S+     0   0    2     -3,-0.8     2,-1.0     1,-0.2    -2,-0.2   0.871 112.4  50.3 -83.2 -40.2   25.4   13.9  -22.4
  480  391 X F  S  < S+     0   0    2     -4,-2.0    -1,-0.2     1,-0.1   -28,-0.1  -0.716  81.5 100.7-106.0  82.2   23.2   16.9  -21.9
  481  392 X N        +     0   0  119     -2,-1.0     2,-0.2    -3,-0.3   -30,-0.2  -0.587  55.7 102.7-166.6  78.1   20.1   15.8  -23.7
  482  393 X S        -     0   0   32    -32,-1.8     2,-0.2    -2,-0.1   -33,-0.1  -0.695  48.2-143.2-147.1-166.2   17.5   14.7  -21.2
  483  394 X T        -     0   0   85     -2,-0.2     2,-0.4   -34,-0.2   -34,-0.2  -0.830  13.0-153.1-174.3 141.6   14.3   15.4  -19.3
  484  395 X W        -     0   0   58     -2,-0.2   -36,-1.3   -49,-0.0     2,-0.1  -0.932   3.9-154.2-137.2 114.8   13.2   14.5  -15.8
  485  396 X I        -     0   0  111     -2,-0.4   -38,-0.1   -38,-0.2   -39,-0.0  -0.413  30.6-112.9 -83.0 156.1    9.7   14.0  -14.4
  486  397 X S              0   0   40     -2,-0.1    -1,-0.1     1,-0.1   -40,-0.0   0.876 360.0 360.0 -57.5 -42.7    8.8   14.6  -10.7
  487  398 X N              0   0  190    -42,-0.0    -2,-0.1     0, 0.0    -1,-0.1   0.296 360.0 360.0-160.5 360.0    8.1   10.8  -10.2
  488        !              0   0    0      0, 0.0     0, 0.0     0, 0.0     0, 0.0   0.000 360.0 360.0 360.0 360.0    0.0    0.0    0.0
  489  411 X N              0   0  205      1,-0.1   -64,-0.0     0, 0.0   -66,-0.0   0.000 360.0 360.0 360.0  86.4   24.5   -2.8  -22.6
  490  412 X D        -     0   0  112      1,-0.1   -66,-0.7   -67,-0.1   -65,-0.4   0.139 360.0-112.7 -91.1-159.8   26.7   -0.3  -24.5
  491  413 X S  E     -D  423   0M  57    -68,-0.2     2,-1.1   -67,-0.1   -68,-0.2  -0.811  31.0 -87.4-136.6 172.1   28.2    3.1  -23.8
  492  414 X I  E     -D  422   0M  30    -70,-3.9   -70,-0.9    -2,-0.2     2,-0.5  -0.706  36.5-158.6 -89.1  95.2   27.9    6.8  -24.9
  493  415 X T  E     -D  421   0M 104     -2,-1.1   -72,-0.2   -72,-0.2   -15,-0.0  -0.611  14.1-176.4 -70.2 119.8   30.3    7.4  -27.8
  494  416 X L  E     -D  420   0M   4    -74,-2.6   -74,-2.7    -2,-0.5   -18,-0.1  -0.978  17.8-132.2-126.7 122.0   31.0   11.1  -27.9
  495  417 X P  E     -D  419   0M  51      0, 0.0   -20,-1.7     0, 0.0     2,-0.3  -0.147  22.3-164.3 -70.8 160.6   33.2   12.5  -30.7
  496  418 X C  E     -I  474   0O  13    -78,-2.5   -78,-0.4   -22,-0.3     2,-0.3  -0.932  13.3-142.5-141.4 163.4   36.1   14.9  -30.3
  497  419 X R  E     -I  473   0O  97    -24,-0.9   -24,-1.6    -2,-0.3     2,-0.3  -0.751  17.2-144.4-116.8 171.3   38.4   17.4  -32.1
  498  420 X I  E     -I  472   0O   6     -2,-0.3  -229,-0.3   -26,-0.2     2,-0.3  -0.999  12.1-173.0-143.4 135.4   42.1   18.0  -31.6
  499  421 X K  E     -I  471   0O  30    -28,-1.2   -28,-1.0    -2,-0.3     3,-0.1  -0.832  15.8-173.0-122.4 163.2   44.3   21.1  -31.9
  500  422 X Q  S    S+     0   0    0     -2,-0.3    14,-3.4     1,-0.3     2,-0.9   0.638  79.8  60.4-121.8 -42.2   48.0   21.8  -31.7
  501  423 X I  E    S-T  513   0J   7     12,-0.3     2,-0.3    10,-0.1    -1,-0.3  -0.827  80.9-172.7 -88.0 106.8   48.3   25.6  -31.7
  502  424 X I  E     -T  512   0J   2     10,-2.7    10,-1.8    -2,-0.9  -232,-0.0  -0.725  29.2-166.3-109.4 154.2   46.4   26.4  -28.5
  503  425 X N     >  +     0   0   58     -2,-0.3     4,-1.1     8,-0.2     3,-0.3  -0.332  30.1 164.3-133.7  50.3   45.2   29.6  -26.9
  504  426 X M  T  4  +     0   0   26      1,-0.2     3,-0.5     2,-0.2    -2,-0.0  -0.029  53.5  34.3 -70.7 171.7   44.2   28.7  -23.4
  505  427 X W  T  4 S-     0   0   33      1,-0.2    -1,-0.2    46,-0.1    47,-0.0   0.830 131.6 -66.1  50.5  39.1   43.6   30.9  -20.4
  506  428 X Q  T  4 S-     0   0  140     -3,-0.3    -1,-0.2     1,-0.1    -2,-0.2   0.939  76.2-163.0  49.5  57.1   42.2   33.6  -22.7
  507  429 X R     <  +     0   0   30     -4,-1.1    -1,-0.1    -3,-0.5     4,-0.1  -0.322  22.2 168.9 -68.0 153.3   45.6   34.2  -24.4
  508  430 X I  S    S+     0   0  141      2,-0.1    -1,-0.1    -2,-0.0     3,-0.1   0.633  72.5  19.4-133.6 -49.5   46.1   37.4  -26.5
  509  431 X G  S    S+     0   0   35   -220,-0.1  -219,-1.8     1,-0.1     2,-0.4   0.607 119.5  47.4-105.1 -15.9   49.7   38.0  -27.5
  510  432 X Q  E     +s  290   0J  78   -221,-0.2     2,-0.3  1060,-0.0  -219,-0.2  -0.962  56.6 178.5-130.1 145.8   51.2   34.5  -27.2
  511  433 X A  E     -s  291   0J   3   -221,-1.1  -219,-1.1    -2,-0.4     2,-0.4  -0.836  18.6-131.7-134.7 174.2   50.1   31.0  -28.3
  512  434 X M  E     -sT 292 502J   0    -10,-1.8   -10,-2.7    -2,-0.3     2,-0.7  -0.976   2.2-145.4-141.8 127.0   51.7   27.5  -28.1
  513  435 X Y  E     -sT 293 501J   2   -221,-0.7  -219,-1.6    -2,-0.4   -12,-0.3  -0.781  17.0-149.2 -88.8 112.3   52.2   24.7  -30.5
  514  436 X A        -     0   0    0    -14,-3.4     3,-0.1    -2,-0.7   -43,-0.1  -0.768  26.0-121.6 -84.8 110.1   51.8   21.3  -28.8
  515  437 X P        -     0   0   12      0, 0.0     2,-0.2     0, 0.0  -108,-0.1   0.038  34.0 -88.3 -48.6 152.3   54.2   18.9  -30.7
  516  438 X P        -     0   0    1      0, 0.0     2,-0.8     0, 0.0  -122,-0.1  -0.461  37.2-137.0 -64.3 132.5   52.8   15.8  -32.3
  517  439 X I        -     0   0   31     -2,-0.2  -125,-0.2    -3,-0.1   -47,-0.0  -0.845  24.3-128.1 -95.7 107.4   52.7   12.9  -29.9
  518  440 X Q        +     0   0  107     -2,-0.8  -125,-0.2  -127,-0.1     2,-0.2  -0.198  65.4   9.3 -57.2 136.8   53.9    9.8  -31.7
  519  441 X G  E    S- B   0 392M  15   -127,-2.7  -127,-1.1     2,-0.1     2,-0.3  -0.483 103.5 -30.8  97.9-164.4   51.7    6.7  -31.7
  520  442 X V  E     -     0   0M  84   -129,-0.2     2,-0.4    -2,-0.2  -129,-0.1  -0.746  57.7-150.5 -96.3 141.9   48.2    5.9  -30.5
  521  443 X I  E     + B   0 388M  19   -133,-1.9  -133,-2.6    -2,-0.3     2,-0.3  -0.938  23.2 156.9-120.8 133.5   46.8    7.8  -27.5
  522  444 X R  E     - B   0 387M 177     -2,-0.4     2,-0.3  -135,-0.3  -135,-0.3  -0.961  10.9-175.9-152.1 137.6   44.3    6.8  -24.9
  523  445 X C  E     - B   0 386M  28   -137,-2.3  -137,-2.9    -2,-0.3     2,-0.4  -0.949  12.5-150.5-129.0 151.6   43.5    8.0  -21.3
  524  446 X V  E     + B   0 385M  53     -2,-0.3     2,-0.3  -139,-0.2  -139,-0.2  -0.991  27.0 160.7-123.9 129.8   41.1    6.9  -18.7
  525  447 X S  E     - B   0 384M  24   -141,-1.4  -141,-3.8    -2,-0.4     2,-0.3  -0.970  34.2-120.3-145.9 156.5   39.6    9.3  -16.1
  526  448 X N  E     - B   0 383M  63     -2,-0.3  -174,-2.4  -143,-0.3     2,-0.6  -0.715  25.2-127.0 -91.0 150.0   36.8    9.8  -13.6
  527  449 X I  E     +ZB 351 382M   0   -145,-1.1  -145,-1.0    -2,-0.3  -176,-0.2  -0.894  29.2 175.0 -93.6 120.5   34.3   12.7  -13.9
  528  450 X T  E     -     0   0M   1   -178,-2.1  -150,-3.0    -2,-0.6     2,-0.3   0.746  57.2 -21.0 -96.8 -29.3   34.3   14.4  -10.5
  529  451 X G  E     -ZB 350 377M   0   -179,-2.3  -179,-0.9  -152,-0.2     2,-0.3  -0.891  50.9-122.8-161.1-169.5   32.0   17.3  -11.3
  530  452 X L  E     -ZB 349 376M   1   -154,-1.6  -154,-1.8    -2,-0.3     2,-0.4  -0.955  12.4-141.7-144.0 158.8   30.3   19.7  -13.7
  531  453 X I  E     - B   0 375M   1   -183,-0.6    18,-3.5    -2,-0.3  -156,-0.2  -0.738  38.9-178.6-122.1  81.8   30.0   23.5  -14.3
  532  454 X L  E     -FB 548 374M   5   -158,-1.7  -158,-2.8    -2,-0.4     2,-0.4  -0.320  15.2-155.1 -86.6 163.2   26.3   23.8  -15.2
  533  455 X T  E     -F  547   0M  35     14,-2.7    14,-2.7  -160,-0.2     2,-0.2  -0.988   7.6-142.1-144.2 128.8   24.3   26.9  -16.2
  534  456 X R  E     -F  546   0M  19     -2,-0.4     2,-0.5  -162,-0.3    12,-0.2  -0.572  24.7-110.2 -93.5 152.1   20.5   27.5  -15.9
  535  457 X D    >   -     0   0   53     10,-1.7     3,-0.8    -2,-0.2    10,-0.1  -0.703  19.5-154.6 -88.1 124.3   18.4   29.4  -18.4
  536  458 X G  T 3  S+     0   0   38     -2,-0.5     3,-0.2     1,-0.2    -1,-0.1   0.377  71.8  95.9 -83.6   2.8   17.2   32.8  -17.2
  537  459 X G  T 3   +     0   0   61      1,-0.2     2,-0.3     2,-0.1    -1,-0.2   0.894  55.1 151.7 -58.3 -40.7   14.1   33.1  -19.3
  538  460 X S    X   -     0   0   60     -3,-0.8     3,-0.6     1,-0.2    -1,-0.2  -0.287  29.5-179.1  58.1-107.8   12.1   31.8  -16.3
  539  461 X T  T 3  S-     0   0  110     -2,-0.3    -1,-0.2    -3,-0.2     3,-0.1   0.682  78.0 -76.3  70.8  25.6    8.5   33.0  -16.2
  540  462 X N  T 3  S+     0   0  152      1,-0.2    -1,-0.2     2,-0.0     2,-0.1   0.649  87.5 162.0  62.4  16.3    8.1   31.0  -13.0
  541  463 X S    X   -     0   0   45     -3,-0.6     3,-0.6     1,-0.1    -1,-0.2  -0.425  46.9-137.2 -69.0 138.7    7.9   27.9  -15.2
  542  464 X T  T 3  S+     0   0   78      1,-0.2   -95,-3.5    -2,-0.1    -1,-0.1  -0.098  94.1  77.5 -83.5  36.4    8.5   24.6  -13.5
  543  465 X T  T 3   +     0   0   77     -2,-0.2     2,-0.5   -97,-0.2    -1,-0.2  -0.004  55.2 155.6-134.6  27.6   10.6   23.7  -16.6
  544  466 X E    <   -     0   0   41     -3,-0.6     2,-0.1  -102,-0.1    -8,-0.1  -0.462  28.7-157.7 -65.8 114.4   13.9   25.5  -16.0
  545  467 X T        -     0   0   15     -2,-0.5   -10,-1.7   -97,-0.2     2,-0.3  -0.388   2.8-134.0 -92.3 169.2   16.5   23.7  -17.9
  546  468 X F  E     -eF 450 534M   2    -97,-1.9   -95,-3.0   -12,-0.2   -12,-0.2  -0.883  13.0-168.6-126.6 155.3   20.3   23.5  -17.5
  547  469 X R  E     - F   0 533M  48    -14,-2.7   -14,-2.7    -2,-0.3   -95,-0.2  -0.992  30.7-104.3-141.0 146.0   23.4   23.7  -19.8
  548  470 X P  E     + F   0 532M   5      0, 0.0   -16,-0.3     0, 0.0     2,-0.2  -0.458  43.7 178.7 -72.1 142.9   27.1   23.0  -19.3
  549  471 X G        +     0   0    8    -18,-3.5  -201,-1.0  -201,-0.2   -18,-0.3  -0.628  19.3 154.4-129.4-172.1   29.4   26.0  -18.9
  550  472 X G        +     0   0   11     -2,-0.2     2,-1.3  -203,-0.2   -90,-0.1  -0.514  21.6 128.6-172.8-111.2   33.0   26.9  -18.4
  551  473 X G        +     0   0   26    -92,-0.2     2,-0.3    -2,-0.1   -46,-0.1  -0.549  69.5  62.5  75.3 -94.6   34.9   30.0  -19.3
  552  474 X D    >   -     0   0   46     -2,-1.3     3,-0.7     1,-0.1     4,-0.2  -0.512  66.9-157.7 -70.7 127.7   36.6   31.2  -16.1
  553  475 X M  T >> S+     0   0   14     -2,-0.3     4,-0.7     1,-0.2     3,-0.7   0.456  79.8  83.0 -89.3  -2.0   39.0   28.6  -14.9
  554  476 X R  H 3> S+     0   0   84      1,-0.2     4,-2.7     2,-0.2     3,-0.3   0.786  79.1  71.9 -69.1 -23.8   39.0   29.7  -11.3
  555  477 X D  H <> S+     0   0   15     -3,-0.7     4,-1.4     1,-0.2    -1,-0.2   0.836  92.6  55.2 -57.4 -35.7   35.9   27.6  -11.0
  556  478 X N  H <> S+     0   0    5     -3,-0.7     4,-0.6     2,-0.2    -1,-0.2   0.865 113.1  38.6 -68.8 -38.5   38.0   24.5  -11.2
  557  479 X W  H  X S+     0   0    3     -4,-0.7     4,-2.6    -3,-0.3     3,-0.2   0.777 112.4  58.9 -82.9 -28.1   40.2   25.4   -8.3
  558  480 X R  H  < S+     0   0   38     -4,-2.7     4,-0.3     1,-0.2    -2,-0.2   0.823 101.6  57.5 -61.1 -34.1   37.2   26.8   -6.6
  559  481 X S  H  < S+     0   0   13     -4,-1.4    -1,-0.2    -5,-0.2    -2,-0.2   0.784 116.3  31.5 -69.2 -32.0   35.8   23.3   -6.9
  560  482 X E  H >< S+     0   0   14     -4,-0.6     3,-0.6    -3,-0.2    -2,-0.2   0.737 116.6  55.0 -97.9 -26.6   38.7   21.7   -5.0
  561  483 X L  G >< S+     0   0    2     -4,-2.6     3,-1.6     1,-0.2    -2,-0.2   0.264  72.2 103.3 -93.6  11.8   39.6   24.6   -2.6
  562  484 X Y  G 3  S+     0   0   28     -4,-0.3    -1,-0.2     1,-0.3  -244,-0.1   0.758  76.8  60.3 -65.7 -23.5   36.1   24.9   -1.1
  563  485 X K  G <  S+     0   0   24     -3,-0.6  -245,-1.7  -246,-0.1     2,-0.3   0.576  98.6  76.6 -75.9 -10.9   37.3   23.1    2.0
  564  486 X Y    <   +     0   0    4     -3,-1.6     2,-0.3  -247,-0.2  -247,-0.2  -0.729  43.5 168.8-120.9 157.3   40.0   25.6    2.8
  565  487 X K        -     0   0   17   -249,-0.5  -249,-2.4    -2,-0.3     2,-0.5  -0.964  26.0-132.7-157.7 141.6   40.5   29.1    4.3
  566  488 X V  E     - L   0 315G   9     -2,-0.3  -420,-1.9  -420,-0.3     2,-0.3  -0.890  24.6-174.7-108.3 130.3   43.7   30.9    5.3
  567  489 X V  E     -JL 145 314G   0   -253,-2.5  -253,-1.6    -2,-0.5     2,-0.6  -0.919  24.9-124.8-127.8 152.4   44.1   32.8    8.6
  568  490 X K  E     -JL 144 313G  55   -424,-4.1  -424,-3.3    -2,-0.3     2,-0.4  -0.821  29.1-133.9 -93.9 119.4   46.6   35.0   10.4
  569  491 X I  E     -J  143   0G   7   -257,-2.0  -426,-0.2    -2,-0.6  -424,-0.0  -0.592  21.5-176.2 -81.2 128.2   47.7   33.7   13.8
  570  492 X E        +     0   0   38   -428,-2.0  -428,-0.1    -2,-0.4    -1,-0.0  -0.880   6.7 172.9-126.7  99.2   47.8   36.3   16.7
  571  493 X P        +     0   0    2      0, 0.0  -431,-2.2     0, 0.0  -432,-1.5   0.469  44.8 103.4 -90.0  -5.6   49.1   34.8   19.9
  572  494 X L  E     +B  138   0A  18   -434,-0.2     2,-0.2  -433,-0.2  -434,-0.2  -0.613  49.2 178.2 -88.8  89.1   49.4   37.8   22.2
  573  495 X G  E     -B  137   0A   4   -436,-2.3  -436,-5.5    -2,-1.4     2,-0.4  -0.613  10.5-167.9 -87.4 146.3   46.4   37.6   24.5
  574  496 X V  E     +B  136   0A   2   -438,-0.3  -438,-0.2    -2,-0.2  -476,-0.1  -0.998  20.5 145.7-135.2 131.4   45.8   40.1   27.3
  575  497 X A  E     -B  135   0A   0   -440,-1.6  -440,-3.0    -2,-0.4     2,-0.4  -0.983  45.4 -95.8-161.0 153.6   43.2   39.6   30.0
  576  498 X P  E     +B  134   0A   9      0, 0.0     2,-0.3     0, 0.0  -442,-0.3  -0.623  39.7 161.3 -82.7 129.2   42.7   40.4   33.7
  577  499 X T  E     -B  133   0A  14   -444,-2.3     2,-2.3    -2,-0.4  -444,-0.8  -0.974  56.2 -92.9-134.1 150.6   43.5   38.0   36.5
  578  500 X R  S    S+     0   0   92     -2,-0.3     2,-0.3  -446,-0.2  -446,-0.1  -0.349  84.8 116.4 -64.4  80.7   44.0   39.0   40.1
  579  501 X C        -     0   0    1     -2,-2.3  -510,-0.6  -446,-0.2     2,-0.4  -0.932  42.6-169.6-156.9 126.5   47.8   39.4   39.9
  580  502 X K  B     -c   69   0B  87    128,-0.7     2,-0.2    -2,-0.3  -510,-0.2  -0.882  29.8-117.8-110.3 145.4   50.3   42.2   40.2
  581  503 X R        -     0   0   35   -512,-0.8  -512,-0.1    -2,-0.4  -514,-0.0  -0.556  42.7 -93.3 -80.2 151.8   53.9   42.0   39.3
  582  504 X R              0   0  170     -2,-0.2    -1,-0.1     1,-0.1   126,-0.0   0.058 360.0 360.0 -62.3 168.8   56.5   42.4   42.1
  583  505 X V              0   0  160   -463,-0.0    -1,-0.1     0, 0.0  -467,-0.0  -0.587 360.0 360.0 -91.2 360.0   58.3   45.6   43.1
  584        !*             0   0    0      0, 0.0     0, 0.0     0, 0.0     0, 0.0   0.000 360.0 360.0 360.0 360.0    0.0    0.0    0.0
  585  518 B V              0   0  172      0, 0.0     2,-0.5     0, 0.0     0, 0.0   0.000 360.0 360.0 360.0 158.3   93.0   32.5   27.8
  586  519 B F        +     0   0  168      1,-0.2     0, 0.0     5,-0.0     0, 0.0  -0.931 360.0 170.9-123.6 109.2   91.2   33.0   24.5
  587  520 B L        -     0   0  104     -2,-0.5     2,-0.2     1,-0.2    -1,-0.2   0.926  43.0-111.7 -83.3 -50.2   91.4   30.1   22.0
  588  521 B G    >   -     0   0   21    178,-0.1     3,-2.5   180,-0.0     4,-0.4  -0.623  52.0 -32.3 131.6 165.3   89.0   31.2   19.2
  589  522 B F  T 3  S-     0   0   25      1,-0.3   329,-0.2    -2,-0.2   177,-0.1  -0.374 134.3  -2.4 -56.2 119.0   85.6   30.2   17.7
  590  523 B L  T >  S+     0   0    0     13,-0.2     3,-1.0    -2,-0.2    -1,-0.3   0.403  93.6 133.0  75.1   1.8   85.3   26.4   18.1
  591  524 B G  T <   +     0   0    5     -3,-2.5   178,-0.5     1,-0.3     3,-0.4   0.802  65.1  59.0 -52.7 -35.1   88.8   26.3   19.7
  592  525 B A  T >  S+     0   0    2     -4,-0.4     3,-0.7     1,-0.2    -1,-0.3  -0.173  70.0 119.6 -88.7  41.4   87.6   24.1   22.5
  593  526 B A  T <  S+     0   0    1     -3,-1.0    83,-0.5    -2,-0.4    82,-0.2   0.980  84.2  31.4 -65.8 -58.1   86.5   21.4   20.1
  594  527 B G  T 3  S+     0   0   10    175,-1.1     2,-0.3    -3,-0.4    -1,-0.2  -0.061 102.7 109.2 -91.7  31.4   88.8   18.8   21.5
  595  528 B S  S <  S-     0   0   35     -3,-0.7    80,-0.4     1,-0.1    77,-0.1  -0.739  80.1 -89.5-103.2 158.1   88.6   20.2   25.0
  596  529 B T     >  -     0   0   50     -2,-0.3     4,-3.1    78,-0.1     5,-0.3  -0.290  38.6-110.4 -65.9 150.3   86.8   18.6   28.0
  597  530 B M  T  4 S+     0   0    0     76,-2.6     4,-0.4    72,-0.7    74,-0.2   0.636 120.1  53.7 -59.9 -15.7   83.1   19.6   28.4
  598  531 B G  T  4 S+     0   0   13     72,-1.9    -1,-0.3    75,-0.2     3,-0.2   0.901 113.0  40.0 -79.8 -48.1   84.2   21.5   31.5
  599  532 B A  T >> S+     0   0   43     71,-0.4     4,-1.0    -3,-0.3     3,-0.8   0.804 116.1  51.8 -71.0 -29.9   86.8   23.5   29.7
  600  533 B A  T 3< S+     0   0    0     -4,-3.1    -1,-0.2     1,-0.2    -3,-0.2   0.719  99.5  64.6 -77.5 -22.0   84.5   23.9   26.7
  601  534 B S  T 34 S+     0   0   10     -4,-0.4     3,-0.2    -5,-0.3    -1,-0.2   0.390  96.8  59.8 -82.6   2.7   81.7   25.1   29.0
  602  535 B M  T X4 S+     0   0  108     -3,-0.8     2,-2.2     1,-0.2     3,-0.6   0.885 100.4  51.7 -84.9 -63.2   83.9   28.1   29.8
  603  536 B T  T 3< S+     0   0   28     -4,-1.0     4,-0.3     1,-0.2    -1,-0.2  -0.474  70.9 119.2 -75.5  75.4   84.2   29.4   26.2
  604  537 B L  T 3>  +     0   0    0     -2,-2.2     4,-2.0    -3,-0.2    -1,-0.2   0.702  66.3  61.0-104.1 -32.7   80.5   29.5   25.5
  605  538 B T  T <4 S+     0   0   11     -3,-0.6     4,-0.2     1,-0.2    -2,-0.1   0.504 100.7  57.1 -75.5  -4.5   80.2   33.2   24.8
  606  539 B V  T  > S+     0   0   30    117,-0.2     4,-1.7     2,-0.2    -1,-0.2   0.808 109.6  40.9 -93.2 -38.6   82.7   32.8   21.9
  607  540 B Q  T  4 S+     0   0    3    116,-0.3    -2,-0.2    -4,-0.3   116,-0.1   0.834 117.0  50.7 -75.1 -32.7   80.7   30.3   19.9
  608  541 B A  T  < S+     0   0    5     -4,-2.0     3,-0.3   114,-0.2    -1,-0.2   0.747 110.1  54.3 -72.8 -23.5   77.5   32.2   20.8
  609  542 B R  T >4 S+     0   0   82      1,-0.2     2,-2.8    -5,-0.2     3,-0.6   0.988 100.9  51.5 -75.0 -66.2   79.2   35.4   19.6
  610  543 B N  T 3< S+     0   0   60     -4,-1.7   286,-0.5     1,-0.2    -1,-0.2  -0.384  89.2  93.5 -72.9  67.6   80.4   34.5   16.1
  611  544 B L  T 3  S+     0   0    8     -2,-2.8    -1,-0.2     3,-0.3    -2,-0.1   0.326  84.5  25.6-144.4   2.3   76.9   33.3   15.1
  612  545 B L  S <  S+     0   0   27     -3,-0.6   283,-0.2     2,-0.1    -2,-0.1   0.471 126.7  19.9-133.7 -80.1   75.0   36.2   13.5
  613  546 B S              0   0   99      1,-0.3    -3,-0.1    -4,-0.2    -4,-0.0   0.819 360.0 360.0 -69.4 -30.0   76.8   39.0   11.8
  614  547 B G              0   0   49     -5,-0.3    -3,-0.3   280,-0.0    -1,-0.3  -0.601 360.0 360.0 157.5 360.0   79.8   36.8   11.4
  615        !              0   0    0      0, 0.0     0, 0.0     0, 0.0     0, 0.0   0.000 360.0 360.0 360.0 360.0    0.0    0.0    0.0
  616  569 B T     >        0   0  140      2,-0.1     4,-0.5     3,-0.1     0, 0.0   0.000 360.0 360.0 360.0  64.3   72.6   39.1   -9.8
  617  570 B V  H >>  +     0   0   35      2,-0.2     4,-1.1     1,-0.1     3,-0.9   0.962 360.0  36.1 -79.7 -59.8   74.0   35.6   -9.4
  618  571 B W  H 3> S+     0   0    8      1,-0.2     4,-2.1     2,-0.2     5,-0.1   0.742 108.1  73.8 -61.5 -22.9   76.0   36.1   -6.1
  619  572 B G  H 3> S+     0   0   29      1,-0.2     4,-0.8     2,-0.2    -1,-0.2   0.819  96.9  43.6 -64.7 -34.6   73.1   38.4   -5.0
  620  573 B I  H <X S+     0   0   89     -3,-0.9     4,-2.0    -4,-0.5     3,-0.3   0.876 108.8  57.3 -79.8 -39.4   70.6   35.6   -4.4
  621  574 B K  H  < S+     0   0   30     -4,-1.1     4,-0.5     1,-0.2    -2,-0.2   0.920 106.2  51.8 -52.2 -47.7   73.2   33.3   -2.7
  622  575 B Q  H  X S+     0   0   53     -4,-2.1     4,-1.5     1,-0.2     3,-0.3   0.841 109.2  50.6 -57.5 -36.6   73.7   36.2   -0.2
  623  576 B L  H  X S+     0   0   20     -4,-0.8     4,-1.5    -3,-0.3    -1,-0.2   0.886 109.9  44.5 -78.1 -41.4   70.0   36.5    0.5
  624  577 B Q  H  < S+     0   0   68     -4,-2.0    -1,-0.2     1,-0.2     4,-0.2   0.380 116.5  50.0 -86.3   3.9   69.0   32.9    1.3
  625  578 B A  H  > S+     0   0    4     -4,-0.5     4,-1.4    -3,-0.3   270,-0.3   0.649 107.0  54.6 -99.7 -32.6   72.1   32.6    3.4
  626  579 B R  H  X S+     0   0   58     -4,-1.5     4,-0.6    -5,-0.2    -2,-0.2   0.827 114.4  39.7 -70.1 -32.8   71.2   35.8    5.3
  627  580 B V  H  X S+     0   0    6     -4,-1.5     4,-2.7     2,-0.2     3,-0.4   0.847 109.5  60.2 -83.0 -35.7   67.8   34.5    6.2
  628  581 B L  H  > S+     0   0   38      1,-0.2     4,-2.5     2,-0.2     5,-0.2   0.852 102.8  53.8 -58.7 -35.5   69.1   31.0    6.9
  629  582 B A  H  X S+     0   0   11     -4,-1.4     4,-1.1     2,-0.2    -1,-0.2   0.824 113.0  40.5 -72.8 -33.3   71.3   32.4    9.6
  630  583 B V  H  X S+     0   0   11     -4,-0.6     4,-2.7    -3,-0.4    -2,-0.2   0.797 114.8  52.4 -85.6 -30.4   68.5   34.2   11.5
  631  584 B E  H  X S+     0   0   57     -4,-2.7     4,-1.7     2,-0.2    -2,-0.2   0.967 113.7  43.4 -64.6 -50.3   66.1   31.3   11.0
  632  585 B R  H  < S+     0   0   46     -4,-2.5     4,-0.4    -5,-0.2    -2,-0.2   0.833 116.9  48.1 -63.7 -34.9   68.7   28.9   12.4
  633  586 B Y  H >X S+     0   0   23     -4,-1.1     4,-1.5    -5,-0.2     3,-1.2   0.923 110.3  49.4 -72.0 -46.3   69.5   31.3   15.2
  634  587 B L  H 3X S+     0   0   10     -4,-2.7     4,-2.9     1,-0.3    -2,-0.2   0.807 100.0  66.2 -65.5 -30.3   66.0   32.1   16.2
  635  588 B R  H 3X S+     0   0   53     -4,-1.7     4,-0.9     1,-0.2    -1,-0.3   0.738 104.5  45.8 -65.7 -21.7   65.1   28.4   16.4
  636  589 B D  H <> S+     0   0    9     -3,-1.2     4,-2.5    -4,-0.4    -1,-0.2   0.850 112.3  48.0 -85.9 -40.4   67.5   28.1   19.3
  637  590 B Q  H  X S+     0   0   41     -4,-1.5     4,-2.0     1,-0.2    -2,-0.2   0.846 106.7  60.9 -65.6 -34.4   66.2   31.2   21.1
  638  591 B Q  H  X S+     0   0   15     -4,-2.9     4,-1.6     2,-0.2    -1,-0.2   0.922 108.4  42.3 -52.9 -48.9   62.8   29.7   20.5
  639  592 B L  H  X S+     0   0   18     -4,-0.9     4,-0.9     2,-0.2     6,-0.2   0.934 112.4  51.4 -67.2 -49.3   63.8   26.7   22.5
  640  593 B L  H  <>S+     0   0    4     -4,-2.5     5,-0.8     1,-0.2    -1,-0.2   0.824 113.5  48.3 -57.0 -31.6   65.5   28.7   25.3
  641  594 B G  H  <5S+     0   0    7     -4,-2.0    -1,-0.2     1,-0.2    -2,-0.2   0.785 106.8  51.6 -82.1 -31.6   62.4   30.8   25.6
  642  595 B I  H  <5S+     0   0   11     -4,-1.6    55,-0.3    -3,-0.2    56,-0.2   0.485 117.8  47.7 -85.9  -4.8   59.9   27.9   25.7
  643  596 B W  T  <5S-     0   0    1     -4,-0.9     3,-0.1    -5,-0.1    51,-0.1  -0.402 110.3-102.6-102.5-163.8   62.1   26.7   28.4
  644  597 B G  T   5S+     0   0   23     -2,-0.2     2,-0.8     1,-0.1     3,-0.2   0.356  92.5 101.9-100.8   9.8   63.1   29.1   31.1
  645  598 B C      < +     0   0    4     -5,-0.8     3,-0.3    -6,-0.2    -4,-0.2  -0.279  24.7 126.7-101.8  49.5   66.6   29.7   29.8
  646  599 B S  S    S+     0   0   46     -2,-0.8    -1,-0.2  -583,-0.2    -5,-0.1   0.352  70.6  68.3 -80.1   8.4   66.5   33.0   27.9
  647  600 B G  S    S-     0   0   29     -3,-0.2   583,-0.2    -7,-0.2    -1,-0.2   0.928  96.8-163.7 -59.0 -65.5   69.5   34.0   30.1
  648  601 B K        +     0   0   17     -3,-0.3     2,-0.5    72,-0.1    -1,-0.1  -0.174  47.4  63.1-134.8 -95.8   71.3   32.1   28.8
  649  602 B L  S    S+     0   0    8     -4,-0.1    73,-0.5    -2,-0.1     2,-0.4  -0.405 110.0  24.2  58.0-107.7   74.3   29.9   28.3
  650  603 B I  E    S+D  721   0C  14     -2,-0.5     2,-0.3    71,-0.2    71,-0.2  -0.741  75.0 171.3 -85.3 132.8   74.1   27.6   31.3
  651  604 B C  E     -D  720   0C  14     69,-1.7    69,-2.0    -2,-0.4    -6,-0.1  -0.937  20.9-145.7-145.6 120.1   70.5   27.1   32.7
  652  605 B C  E     -D  719   0C  11     -2,-0.3     2,-0.2    67,-0.2    67,-0.2  -0.364  22.2-171.4 -78.8 163.4   69.4   24.6   35.3
  653  606 B T  E     -f 1164   0D   4    510,-0.6   512,-0.8    65,-0.6   510,-0.1  -0.783  34.1-111.9-144.7-173.5   66.0   23.0   35.2
  654  607 B N  E    S+     0   0C  37     -2,-0.2    65,-0.1   510,-0.2   510,-0.1   0.329  80.9  99.5-111.7   3.4   63.4   20.8   37.0
  655  608 B V  E    S-     0   0C  11     63,-0.3    63,-1.3    34,-0.0    -2,-0.2  -0.836  71.9-134.2 -92.0 120.9   63.5   17.7   34.8
  656  609 B P  E     -D  717   0C  77      0, 0.0     2,-0.7     0, 0.0    61,-0.3  -0.452  26.3 -95.0 -77.8 151.6   65.7   15.1   36.4
  657  610 B W        -     0   0   30     59,-2.5     2,-0.5    -2,-0.1    59,-0.3  -0.517  30.4-139.6 -74.1 109.2   68.3   13.1   34.4
  658  611 B N    >>  -     0   0   90     -2,-0.7     3,-2.2     1,-0.2     4,-0.6  -0.555   9.8-145.3 -63.4 114.6   67.0    9.8   33.2
  659  612 B S  T 34 S+     0   0   73     -2,-0.5     3,-0.4     1,-0.3    -1,-0.2   0.777  94.3  72.1 -57.1 -28.3   70.0    7.5   33.8
  660  613 B S  T 34 S+     0   0   82      1,-0.2    -1,-0.3     2,-0.1    -2,-0.1   0.779  90.3  61.4 -55.9 -29.9   68.9    5.6   30.7
  661  614 B W  T <4 S-     0   0   16     -3,-2.2    -1,-0.2    24,-0.0    -2,-0.2   0.921 137.7 -29.5 -66.1 -48.3   70.1    8.6   28.6
  662  615 B S     <  -     0   0   18     -4,-0.6    -3,-0.1    -3,-0.4     3,-0.1   0.544  59.6-168.8-132.8 -65.0   73.7    8.4   29.7
  663  616 B N        +     0   0  112      1,-0.3    -4,-0.1    -5,-0.2    -3,-0.1   0.331  42.4 135.5  78.5  -0.6   74.3    7.0   33.2
  664  617 B R        -     0   0  103      1,-0.1    -1,-0.3    -5,-0.1     2,-0.1  -0.324  59.5-101.7 -72.2 157.7   77.9    8.1   33.2
  665  618 B N        -     0   0   96     -3,-0.1     5,-0.2     1,-0.1     4,-0.2  -0.384  29.4-109.2 -80.5 162.1   79.4    9.8   36.3
  666  619 B L  S >> S+     0   0   56      1,-0.2     4,-2.4     2,-0.2     3,-1.7   0.917 113.8  50.7 -55.2 -53.5   80.0   13.5   36.6
  667  620 B S  H 3> S+     0   0   77      1,-0.3     4,-1.9     2,-0.2    -1,-0.2   0.868 104.6  57.4 -54.7 -42.8   83.8   13.5   36.4
  668  621 B E  H 34>S+     0   0   69      1,-0.2     5,-0.6     2,-0.2    -1,-0.3   0.351 116.0  34.2 -81.6   8.1   83.9   11.3   33.3
  669  622 B I  H <45S+     0   0    3     -3,-1.7   -72,-0.7     3,-0.2    -1,-0.2   0.605 125.7  35.1-123.0 -34.7   81.8   13.7   31.2
  670  623 B W  H  <5S+     0   0   19     -4,-2.4   -72,-1.9    -5,-0.2   -71,-0.4   0.851 132.3  28.9 -90.3 -36.9   82.8   17.2   32.5
  671  624 B D  T  <5S+     0   0  126     -4,-1.9    -3,-0.2    -5,-0.4    -1,-0.2   0.175 137.2  25.3-105.6  15.0   86.5   16.5   33.2
  672  625 B N  T   5S+     0   0   92      1,-0.2    -3,-0.2   -77,-0.1    -4,-0.1   0.464 101.4  61.5-135.5 -74.2   86.8   13.8   30.5
  673  626 B M      < -     0   0    5     -5,-0.6   -76,-2.6   -77,-0.1     2,-0.3  -0.135  65.0-130.6 -71.6 159.5   84.5   13.7   27.5
  674  627 B T     >  -     0   0   26    -78,-0.2     4,-3.7   -77,-0.1     5,-0.2  -0.754  22.0-116.2-107.2 159.0   84.1   16.3   24.7
  675  628 B W  H  > S+     0   0    3    -80,-0.4     4,-2.6    -2,-0.3     5,-0.1   0.806 115.1  57.6 -66.8 -33.3   80.8   17.8   23.4
  676  629 B L  H  > S+     0   0   44    -83,-0.5     4,-0.7    49,-0.3    -1,-0.2   0.929 116.4  37.2 -56.1 -47.4   81.4   16.4   20.0
  677  630 B Q  H >> S+     0   0   90     -3,-0.2     3,-1.1     2,-0.2     4,-0.7   0.964 116.6  51.0 -68.1 -55.5   81.6   13.0   21.6
  678  631 B W  H >X S+     0   0    0     -4,-3.7     4,-1.6     1,-0.3     3,-0.8   0.817 101.6  63.4 -54.3 -37.4   78.9   13.6   24.3
  679  632 B D  H 3X S+     0   0   36     -4,-2.6     4,-0.6     1,-0.2    -1,-0.3   0.850  97.9  55.0 -58.2 -37.5   76.4   14.8   21.7
  680  633 B K  H << S+     0   0  123     -3,-1.1     4,-0.3    -4,-0.7    -1,-0.2   0.754 106.4  51.4 -74.3 -23.3   76.2   11.5   19.9
  681  634 B E  H X< S+     0   0   60     -3,-0.8     3,-0.8    -4,-0.7    -2,-0.2   0.966 117.0  35.9 -73.4 -54.8   75.3    9.6   23.1
  682  635 B I  H >< S+     0   0    5     -4,-1.6     3,-1.4     1,-0.2     4,-0.4   0.440  94.0  95.5 -77.7  -0.1   72.4   11.8   24.2
  683  636 B S  G >< S+     0   0   49     -4,-0.6     3,-0.7     1,-0.3     4,-0.3   0.796  71.5  65.7 -64.1 -29.4   71.4   12.3   20.5
  684  637 B N  G <  S+     0   0  132     -3,-0.8    -1,-0.3    -4,-0.3    -2,-0.1   0.696 116.2  23.9 -69.1 -18.2   68.8    9.5   20.6
  685  638 B Y  G <> S+     0   0   65     -3,-1.4     4,-2.8    -4,-0.1    -1,-0.2   0.209  82.0 113.4-134.2  17.2   66.6   11.3   23.1
  686  639 B T  H <> S+     0   0   29     -3,-0.7     4,-2.1    -4,-0.4    -2,-0.1   0.876  85.2  45.2 -62.7 -39.1   67.3   15.1   22.7
  687  640 B Q  H  > S+     0   0  150     -4,-0.3     4,-1.2     2,-0.2    -1,-0.2   0.770 113.4  50.2 -76.4 -27.1   63.8   15.8   21.3
  688  641 B I  H  > S+     0   0  117      2,-0.2     4,-1.2     1,-0.2    -2,-0.2   0.870 111.1  49.8 -73.8 -38.4   62.2   13.7   24.0
  689  642 B I  H  X S+     0   0    1     -4,-2.8     4,-1.3     1,-0.2     3,-0.3   0.898 106.7  55.5 -63.3 -42.1   64.2   15.5   26.6
  690  643 B Y  H  X S+     0   0   20     -4,-2.1     4,-2.2     1,-0.2    -1,-0.2   0.869 102.5  56.5 -59.2 -38.5   63.1   18.8   25.1
  691  644 B G  H  X S+     0   0   29     -4,-1.2     4,-1.7     1,-0.2    -1,-0.2   0.857 102.5  54.4 -62.4 -37.5   59.5   17.8   25.5
  692  645 B L  H  X S+     0   0   76     -4,-1.2     4,-1.1    -3,-0.3    -1,-0.2   0.848 110.4  48.6 -61.9 -34.9   60.0   17.3   29.2
  693  646 B L  H  X S+     0   0    2     -4,-1.3     4,-1.7     2,-0.2    -2,-0.2   0.890 104.9  57.9 -71.7 -43.3   61.3   20.8   29.3
  694  647 B E  H  X S+     0   0   11     -4,-2.2     4,-1.4     1,-0.2     3,-0.3   0.922 110.5  41.0 -56.0 -51.9   58.4   22.4   27.4
  695  648 B E  H  X S+     0   0  110     -4,-1.7     4,-1.6     1,-0.2    -1,-0.2   0.841 111.0  59.3 -65.2 -34.1   55.7   21.2   29.8
  696  649 B S  H  X S+     0   0   12     -4,-1.1     4,-1.2    -5,-0.2    -1,-0.2   0.820 104.0  49.4 -68.4 -33.3   57.9   22.0   32.8
  697  650 B Q  H  X S+     0   0   16     -4,-1.7     4,-2.1   -55,-0.3     3,-0.3   0.949 111.5  45.4 -72.7 -50.8   58.2   25.7   32.0
  698  651 B N  H  X S+     0   0   12     -4,-1.4     4,-2.8     1,-0.3     5,-0.2   0.843 110.2  58.0 -61.6 -31.9   54.5   26.5   31.4
  699  652 B Q  H  X S+     0   0   65     -4,-1.6     4,-0.9     2,-0.2    -1,-0.3   0.867 105.6  50.0 -63.2 -37.2   53.9   24.5   34.6
  700  653 B Q  H  X S+     0   0   41     -4,-1.2     4,-2.9    -3,-0.3     3,-0.2   0.937 112.9  45.4 -64.9 -47.4   56.2   27.0   36.4
  701  654 B E  H  X S+     0   0   34     -4,-2.1     4,-1.9     1,-0.2     5,-0.2   0.933 109.4  52.9 -63.6 -49.2   54.4   30.0   34.9
  702  655 B K  H  < S+     0   0   96     -4,-2.8     4,-0.4     1,-0.2    -1,-0.2   0.764 116.3  44.1 -58.3 -25.2   50.8   28.7   35.6
  703  656 B N  H >X S+     0   0   78     -4,-0.9     4,-1.0    -3,-0.2     3,-0.8   0.892 107.5  54.6 -84.2 -46.3   52.1   28.2   39.2
  704  657 B E  H 3X S+     0   0   55     -4,-2.9     4,-1.9     1,-0.3     5,-0.2   0.759 101.5  60.1 -65.2 -25.8   53.9   31.5   39.7
  705  658 B Q  H 3X S+     0   0   32     -4,-1.9     4,-1.5     1,-0.2    -1,-0.3   0.886 101.9  54.7 -64.7 -37.1   50.8   33.4   38.8
  706  659 B D  H <> S+     0   0   79     -3,-0.8     4,-1.9    -4,-0.4    -2,-0.2   0.796 106.6  51.1 -68.1 -29.7   49.1   31.7   41.7
  707  660 B L  H  X S+     0   0   83     -4,-1.0     4,-2.4     2,-0.2    -2,-0.2   0.947 113.5  42.0 -71.1 -51.1   51.8   32.9   44.1
  708  661 B L  H  < S+     0   0   22     -4,-1.9  -128,-0.7     1,-0.2    -2,-0.2   0.717 112.4  59.6 -67.7 -21.3   51.6   36.6   43.0
  709  662 B A  H  < S+     0   0   38     -4,-1.5    -2,-0.2    -5,-0.2    -1,-0.2   0.948 112.1  34.9 -70.3 -50.7   47.8   36.1   43.0
  710  663 B L  H  <        0   0  124     -4,-1.9    -2,-0.2    -5,-0.1    -1,-0.1   0.814 360.0 360.0 -74.2 -30.6   47.6   35.2   46.7
  711  664 B D     <        0   0  158     -4,-2.4  -131,-0.2    -5,-0.2    -3,-0.2   0.267 360.0 360.0-119.1 360.0   50.4   37.6   47.5
  712        !*             0   0    0      0, 0.0     0, 0.0     0, 0.0     0, 0.0   0.000 360.0 360.0 360.0 360.0    0.0    0.0    0.0
  713   31 Y A              0   0   80      0, 0.0   450,-0.0     0, 0.0   581,-0.0   0.000 360.0 360.0 360.0 -38.9   73.4   15.0   45.5
  714   32 Y E        +     0   0  157      2,-0.1     2,-0.4   448,-0.0   448,-0.0   0.860 360.0  83.5 -51.1 -41.6   73.0   11.6   43.9
  715   33 Y N  S    S-     0   0   89    447,-0.0     2,-0.3   -59,-0.0     0, 0.0  -0.529  72.4-156.4 -67.7 121.5   70.1   12.9   41.9
  716   34 Y L        -     0   0   38     -2,-0.4   -59,-2.5   -59,-0.3     2,-0.4  -0.714   3.6-155.2-100.1 151.7   71.4   14.7   38.7
  717   35 Y W  E     -DE 6561161C  57    444,-0.8   444,-2.3    -2,-0.3     2,-0.2  -0.983  20.3-117.1-127.2 139.5   69.5   17.3   36.7
  718   36 Y V  E     - E   01160C   0    -63,-1.3   -65,-0.6    -2,-0.4     2,-0.4  -0.535  29.2-171.2 -71.4 133.9   69.9   18.3   33.1
  719   37 Y T  E     -DE 6521159C   0    440,-3.0   440,-1.6    -2,-0.2   -67,-0.2  -1.000  20.5-125.9-127.1 131.3   71.1   21.8   32.6
  720   38 Y V  E     -DE 6511158C   2    -69,-2.0   -69,-1.7    -2,-0.4     2,-0.4  -0.493  17.7-151.3 -84.3 147.4   71.0   23.2   29.1
  721   39 Y Y  E     -DE 6501157C   8    436,-5.5   436,-2.3   -71,-0.2     2,-0.5  -0.957   5.1-163.2-121.0 131.6   74.1   24.8   27.4
  722   40 Y Y  E    S+ E   01156C   2    -73,-0.5   434,-0.2    -2,-0.4  -114,-0.2  -0.963  77.3  30.0-114.9 121.3   74.1   27.5   24.8
  723   41 Y G  S    S+     0   0    0    432,-1.5  -116,-0.3    -2,-0.5  -115,-0.2   0.614  76.0 165.8 107.8  22.0   77.3   28.0   22.8
  724   42 Y V        -     0   0    1    431,-2.2     2,-1.5    -3,-0.3    -1,-0.2  -0.505  42.7-118.9 -71.8 133.1   78.5   24.4   22.9
  725   43 Y P        +     0   0    0      0, 0.0     2,-0.3     0, 0.0   -49,-0.3  -0.577  68.9 114.9 -74.8  87.4   81.4   23.6   20.4
  726   44 Y V        -     0   0    9     -2,-1.5   428,-2.0   -51,-0.1     2,-0.3  -0.978  38.3-171.0-156.0 145.8   79.8   20.9   18.3
  727   45 Y W  E     -J 1153   0P  19     -2,-0.3     2,-0.4   426,-0.2   426,-0.2  -0.968  15.1-142.0-137.8 149.4   78.7   20.6   14.6
  728   46 Y K  E     -J 1152   0P 105    424,-3.3   424,-4.1    -2,-0.3    -2,-0.0  -0.902  39.6 -99.0-108.1 144.0   76.8   18.3   12.3
  729   47 Y D  E     +J 1151   0P 101     -2,-0.4   422,-0.2   422,-0.3     2,-0.2  -0.315  58.3 169.3 -61.3 142.5   78.0   17.6    8.7
  730   48 Y A        -     0   0   24    420,-1.9     2,-0.3     2,-0.0   420,-0.3  -0.719  38.1-135.5-141.7 179.1   76.0   19.7    6.3
  731   49 Y E        +     0   0  146     -2,-0.2     2,-0.3    50,-0.1   420,-0.0  -0.949  36.6 148.7-140.1 140.5   75.3   21.2    2.9
  732   50 Y T        -     0   0   16     -2,-0.3     2,-0.5   420,-0.0  -107,-0.1  -0.985  51.6 -84.6-163.1 162.8   74.4   24.8    2.3
  733   51 Y T        -     0   0   36     -2,-0.3     2,-0.1  -109,-0.2    -2,-0.0  -0.604  46.9-168.8 -70.6 120.3   74.6   27.7   -0.0
  734   52 Y L        -     0   0    2     -2,-0.5     2,-0.3   159,-0.1   159,-0.2  -0.345  10.3-131.7 -93.2-177.0   77.9   29.5    0.5
  735   53 Y F  E     -N  892   0Q  27    157,-2.6   157,-3.3    -2,-0.1     2,-0.1  -0.977  16.1-105.5-141.8 161.1   78.8   32.9   -1.0
  736   54 Y C  E     -N  891   0Q   3     -2,-0.3    21,-0.8   155,-0.2     2,-0.3  -0.429  23.4-169.5 -86.0 152.1   81.8   34.4   -2.8
  737   55 Y A  E     +No 890 757Q   1    153,-1.5   153,-2.1    19,-0.1     2,-0.3  -0.998  11.8 164.7-137.4 139.1   84.5   36.8   -1.6
  738   56 Y S  E     - o   0 758Q   6     19,-2.1    21,-1.1    -2,-0.3     2,-0.2  -0.839  31.9 -98.0-140.6 178.2   87.1   38.6   -3.7
  739   57 Y D    >>  -     0   0   97    149,-0.3     3,-1.5    -2,-0.3     4,-0.6  -0.555  29.1-106.8-107.4 169.8   89.5   41.5   -3.2
  740   58 Y A  H >> S+     0   0   56      1,-0.3     4,-1.6     2,-0.2     3,-0.7   0.772 114.1  63.3 -63.2 -30.6   89.5   45.2   -4.0
  741   59 Y K  H 34 S+     0   0  158      1,-0.2     4,-0.4     2,-0.2    -1,-0.3   0.720  94.8  62.8 -69.1 -20.2   92.0   44.9   -6.9
  742   60 Y A  H <4 S+     0   0   13     -3,-1.5    -1,-0.2     2,-0.2     8,-0.2   0.810 107.3  41.9 -72.0 -31.4   89.4   42.8   -8.7
  743   61 Y Y  H X< S+     0   0  162     -3,-0.7     3,-1.4    -4,-0.6    -2,-0.2   0.740 106.9  62.0 -84.8 -26.1   87.1   45.8   -8.8
  744   62 Y E  T 3< S+     0   0  118     -4,-1.6    -2,-0.2     1,-0.3    -1,-0.2   0.638  86.0  76.5 -70.4 -15.1   90.0   48.0   -9.7
  745   63 Y T  T 3  S+     0   0   43     -4,-0.4    -1,-0.3    -5,-0.2    -2,-0.2   0.769  74.5 159.2 -62.3 -25.6   90.3   45.8  -12.8
  746   64 Y E    X>  +     0   0  143     -3,-1.4     3,-1.7     1,-0.2     4,-0.5   0.043  25.8 116.8  36.8-135.9   87.2   47.9  -14.0
  747   65 Y K  T 34 S-     0   0  111      1,-0.3    -1,-0.2     2,-0.1    -3,-0.0   0.617  98.7 -95.6  55.4  13.7   86.7   47.8  -17.8
  748   66 Y H  T 34 S+     0   0  170      1,-0.1    -1,-0.3   134,-0.0    -2,-0.1   0.787  98.6 116.3  52.8  33.6   83.4   46.1  -17.1
  749   67 Y N  T <4  +     0   0   10     -3,-1.7   134,-2.4   133,-0.2    -2,-0.1   0.889  34.7  81.5-105.6 -50.7   85.2   42.8  -17.7
  750   68 Y V  S  < S-     0   0    6     -4,-0.5     2,-0.5    -8,-0.2     4,-0.3  -0.368  78.3-115.2 -67.3 142.0   85.5   40.4  -14.8
  751   69 Y W  S    S-     0   0   24    132,-0.4    -1,-0.1     1,-0.2    43,-0.1  -0.668  81.4 -19.8 -82.7 125.6   82.5   38.2  -14.2
  752   70 Y A  S  > S+     0   0   12     -2,-0.5     4,-1.0     1,-0.1    -1,-0.2   0.536  93.3 121.2  64.5   9.5   80.6   38.5  -11.0
  753   71 Y T  T  4 S+     0   0   12     -3,-0.3    -1,-0.1     2,-0.2   -15,-0.1   0.777  75.7  54.0 -66.4 -26.3   83.4   40.3   -9.1
  754   72 Y H  T  4 S+     0   0  117     -4,-0.3    -1,-0.2     1,-0.2    -3,-0.1   0.926 110.4  39.9 -76.9 -49.1   81.0   43.1   -8.6
  755   73 Y A  T  4 S+     0   0   44      2,-0.0     2,-0.3     0, 0.0    -1,-0.2   0.671  99.5 100.4 -72.9 -17.5   78.1   41.3   -7.0
  756   74 Y C  S  < S-     0   0   10     -4,-1.0   -19,-0.1     1,-0.1   -18,-0.1  -0.554  78.0-122.8 -76.6 130.2   80.7   39.3   -5.1
  757   75 Y V  E     -o  737   0Q  46    -21,-0.8   -19,-2.1    -2,-0.3    -1,-0.1  -0.101  34.2 -99.9 -63.9 163.0   81.3   40.5   -1.5
  758   76 Y P  E     -o  738   0Q  92      0, 0.0   -19,-0.2     0, 0.0    -1,-0.1  -0.274  31.2-113.8 -82.7 177.7   84.9   41.5   -0.4
  759   77 Y T        -     0   0   36    -21,-1.1   -21,-0.1   -22,-0.1     3,-0.1  -0.193  37.3 -86.4 -93.0-170.0   87.5   39.5    1.5
  760   78 Y D        -     0   0   87      1,-0.1    -1,-0.1    -2,-0.1   -23,-0.0  -0.849  17.9-149.8-104.0 137.4   89.0   40.1    4.9
  761   79 Y P  S    S+     0   0  120      0, 0.0    -1,-0.1     0, 0.0    -2,-0.0   0.873 100.8  27.4 -70.7 -36.9   92.0   42.4    5.5
  762   80 Y N  S    S-     0   0   97     -3,-0.1     2,-0.1     2,-0.0     0, 0.0  -0.762  86.3-166.6-123.9  84.1   93.1   40.3    8.4
  763   81 Y P        -     0   0  100      0, 0.0     2,-0.4     0, 0.0    -4,-0.0  -0.428   2.7-163.2 -70.9 143.5   91.8   36.7    7.8
  764   82 Y Q        -     0   0  137     -2,-0.1     2,-0.5     2,-0.0   156,-0.5  -0.995  13.9-171.7-131.4 129.9   91.9   34.3   10.8
  765   83 Y E        -     0   0   70     -2,-0.4     2,-0.5   154,-0.1   154,-0.2  -0.934  21.7-143.1-118.9 108.5   91.7   30.5   10.8
  766   84 Y I        -     0   0   45     -2,-0.5   152,-2.0   152,-0.2     2,-0.2  -0.554  12.6-135.6 -75.2 118.0   91.4   29.1   14.3
  767   85 Y H  E     -K  917   0P  80     -2,-0.5     2,-0.8   150,-0.2   150,-0.3  -0.531  11.8-142.2 -69.9 136.2   93.2   25.8   14.8
  768   86 Y L  E >   -K  916   0P   2    148,-2.2     3,-0.8    -2,-0.2   148,-0.5  -0.887  18.3-149.9-104.3 105.4   91.2   23.3   16.7
  769   87 Y E  T 3  S+     0   0  123     -2,-0.8  -175,-1.1  -178,-0.5  -176,-0.1  -0.419  71.1  13.8 -75.8 147.6   93.5   21.4   19.0
  770   88 Y N  T 3  S+     0   0  132      1,-0.2     2,-0.4  -177,-0.1    -1,-0.2   0.589  98.5 113.8  70.1  15.4   92.9   17.7   19.9
  771   89 Y V    <   -     0   0   10     -3,-0.8     2,-0.3   143,-0.3   145,-0.2  -0.930  45.3-162.9-124.0 143.7   90.2   17.0   17.3
  772   90 Y T        -     0   0   79     -2,-0.4     2,-0.4    -3,-0.1   143,-0.0  -0.907   7.3-162.4-118.3 149.7   90.1   14.8   14.2
  773   91 Y E  E     -Q  913   0R  26    140,-1.3   140,-1.8    -2,-0.3     2,-1.2  -0.987  20.4-128.4-140.7 129.7   87.7   15.0   11.3
  774   92 Y E  E     -Q  912   0R 130     -2,-0.4     2,-0.1   138,-0.2    -2,-0.0  -0.588  34.3-170.1 -79.2  93.2   86.7   12.4    8.6
  775   93 Y F  E     -Q  911   0R   4    136,-2.3   136,-2.8    -2,-1.2     2,-0.2  -0.430  14.6-178.7 -80.4 154.4   87.1   14.2    5.3
  776   94 Y N  E >   -Q  910   0R  51    134,-0.2     3,-0.8    -2,-0.1   134,-0.2  -0.742   8.4-177.6-152.9 107.7   86.0   13.0    1.9
  777   95 Y M  G >  S+     0   0    8    132,-1.7     3,-0.6     1,-0.2   133,-0.1   0.576  82.9  61.4 -81.0 -11.8   86.7   15.1   -1.2
  778   96 Y W  G 3  S+     0   0   32      1,-0.2    -1,-0.2   131,-0.2   132,-0.1   0.447 108.8  43.0 -95.3  -2.1   84.9   12.7   -3.6
  779   97 Y K  G <  S+     0   0  147     -3,-0.8    -1,-0.2     0, 0.0     2,-0.2  -0.235  89.1 125.8-134.9  45.1   81.6   13.2   -1.8
  780   98 Y N    <   -     0   0   30     -3,-0.6     4,-0.1     1,-0.1   369,-0.1  -0.572  45.1-159.2 -98.8 161.7   81.8   16.9   -1.3
  781   99 Y N  S >> S+     0   0   47     -2,-0.2     4,-3.2     2,-0.1     3,-1.6   0.774  80.2  71.0-106.6 -41.1   79.2   19.5   -2.3
  782  100 Y M  H 3> S+     0   0    1      1,-0.3     4,-0.8     2,-0.2   367,-0.0   0.525 100.5  51.7 -66.0  -4.2   81.0   22.8   -2.4
  783  101 Y V  H 3> S+     0   0    5      2,-0.2     4,-2.7     3,-0.2    -1,-0.3   0.718 111.8  45.4 -93.7 -31.2   82.8   21.6   -5.6
  784  102 Y E  H <> S+     0   0   69     -3,-1.6     4,-1.8     2,-0.2    -2,-0.2   0.866 115.4  48.3 -74.0 -38.1   79.4   20.7   -7.1
  785  103 Y Q  H  X S+     0   0   18     -4,-3.2     4,-2.9     2,-0.2    -3,-0.2   0.937 114.7  45.4 -62.1 -49.1   78.1   24.0   -5.9
  786  104 Y M  H  X S+     0   0    4     -4,-0.8     4,-2.8    -5,-0.3     5,-0.2   0.945 109.4  53.3 -60.8 -53.8   81.2   25.8   -7.4
  787  105 Y H  H  X S+     0   0   19     -4,-2.7     4,-1.7     1,-0.2    -1,-0.2   0.900 114.2  45.2 -45.5 -46.3   81.1   23.9  -10.7
  788  106 Y T  H  X S+     0   0   67     -4,-1.8     4,-2.8     2,-0.2    -2,-0.2   0.928 109.1  53.5 -65.6 -48.8   77.5   25.1  -10.9
  789  107 Y D  H  X S+     0   0    8     -4,-2.9     4,-2.5     1,-0.2     5,-0.2   0.880 109.8  50.5 -53.8 -39.8   78.2   28.7   -9.9
  790  108 Y I  H  X S+     0   0   12     -4,-2.8     4,-1.8     2,-0.2    -1,-0.2   0.890 111.4  46.2 -67.8 -41.8   80.9   28.8  -12.6
  791  109 Y I  H  X S+     0   0   50     -4,-1.7     4,-1.8    -5,-0.2    -2,-0.2   0.895 118.0  42.8 -67.5 -41.9   78.5   27.5  -15.4
  792  110 Y S  H  X S+     0   0   40     -4,-2.8     4,-2.2     2,-0.2     3,-0.4   0.989 112.3  51.7 -65.7 -61.7   75.7   29.9  -14.3
  793  111 Y L  H  X S+     0   0   12     -4,-2.5     4,-0.8     1,-0.3    -2,-0.2   0.851 113.8  46.4 -38.9 -50.1   77.9   32.9  -13.8
  794  112 Y W  H  X S+     0   0   13     -4,-1.8     4,-0.6    -5,-0.2     3,-0.4   0.882 111.4  50.3 -62.5 -43.6   79.3   32.4  -17.3
  795  113 Y D  H  < S+     0   0   77     -4,-1.8     4,-0.3    -3,-0.4     3,-0.3   0.754 105.6  55.5 -73.8 -25.9   76.0   31.8  -19.0
  796  114 Y Q  H >< S+     0   0   90     -4,-2.2     3,-0.6     1,-0.2    -1,-0.2   0.740 100.7  62.1 -74.7 -24.0   74.4   34.9  -17.5
  797  115 Y S  H 3X S+     0   0   33     -4,-0.8     4,-0.7    -3,-0.4    -1,-0.2   0.775  97.8  56.3 -70.8 -26.5   77.3   36.9  -19.0
  798  116 Y L  T 3< S+     0   0   18     -4,-0.6    -1,-0.2    -3,-0.3    -2,-0.2   0.563  81.7  86.1 -89.5 -10.2   76.3   36.0  -22.6
  799  117 Y K  T <4 S+     0   0  141     -3,-0.6    -1,-0.2    -4,-0.3    -2,-0.1   0.939  98.1  36.1 -55.9 -51.1   72.7   37.2  -22.5
  800  118 Y P  T  4 S+     0   0  100      0, 0.0    -1,-0.2     0, 0.0    -2,-0.2   0.901  97.8  99.9 -70.2 -37.0   73.6   40.8  -23.5
  801  119 Y C  S  < S-     0   0    6     -4,-0.7    77,-0.2     1,-0.1    76,-0.0  -0.119  87.4 -89.7 -54.2 144.2   76.4   39.7  -25.8
  802  120 Y V        -     0   0   19     75,-0.4    75,-2.3   186,-0.1     2,-0.4  -0.145  32.8-123.8 -70.5 146.1   75.4   39.7  -29.5
  803  121 Y K  B     -R  876   0S  92     73,-0.3    73,-0.3    -3,-0.1    -1,-0.1  -0.734   7.3-154.3 -88.8 132.8   73.9   36.7  -31.3
  804  122 Y L    >>  +     0   0    5     71,-2.4     3,-0.9    -2,-0.4     4,-0.6  -0.155  47.7 136.0 -97.8  38.2   75.7   35.4  -34.5
  805  123 Y T  G >4 S+     0   0   73      1,-0.2     3,-1.0     2,-0.2    -1,-0.2   0.893  72.4  42.8 -49.4 -50.2   72.4   34.0  -35.9
  806  124 Y P  G 34 S+     0   0   22      0, 0.0    -1,-0.2     0, 0.0  -550,-0.2   0.622  95.3  77.6 -82.3  -7.0   73.0   35.3  -39.5
  807  125 Y L  G <4 S+     0   0    1     -3,-0.9     2,-1.4    68,-0.1    60,-0.3   0.718  71.1  92.9 -69.7 -20.5   76.7   34.3  -39.5
  808  126 Y C    <<  +     0   0    1     -3,-1.0  -552,-2.4    -4,-0.6     2,-0.3  -0.622  66.0 126.1 -71.6  95.5   75.5   30.8  -40.1
  809  127 Y V  S    S-     0   0    4     -2,-1.4     2,-1.1  -554,-0.2    58,-0.3  -0.963  74.2 -80.2-153.3 154.9   75.7   31.1  -43.8
  810  128 Y T        -     0   0   26     -2,-0.3    24,-0.3    56,-0.1    56,-0.2  -0.541  53.7-159.0 -65.0 100.6   77.2   29.3  -46.8
  811  129 Y L  E     -U  865   0T   0     54,-2.4    54,-1.2    -2,-1.1     2,-0.5  -0.435  13.3-146.2 -76.9 156.3   80.8   30.5  -46.7
  812  130 Y Q  E     -UV 864 832T  87     20,-2.1    20,-1.9    52,-0.2     2,-0.3  -0.875  33.3-179.6-123.5  96.9   83.1   30.5  -49.7
  813  131 Y C  E     + V   0 831T   6     50,-1.2    18,-0.2    -2,-0.5     2,-0.2  -0.683  19.4 171.7-112.3 152.6   86.5   29.8  -48.4
  814  132 Y T  E     - V   0 830T  75     16,-1.7    16,-0.5    -2,-0.3     2,-0.2  -0.502  42.5 -75.7-127.5-161.6   90.1   29.4  -49.6
  815  133 Y N  E     - V   0 829T  80     14,-0.2    14,-0.2    -2,-0.2     2,-0.1  -0.672  49.4-100.2-100.2 162.4   93.5   29.1  -48.0
  816  134 Y V        -     0   0   23     12,-0.9     2,-0.4    -2,-0.2    12,-0.1  -0.485  51.8 -82.0 -79.9 151.2   95.5   32.0  -46.4
  817  135 Y T  S    S+     0   0  126     -2,-0.1     2,-0.3     2,-0.1    -1,-0.1  -0.364  80.3 132.2 -55.9 110.0   98.3   33.6  -48.4
  818  136 Y N        -     0   0   87     -2,-0.4     2,-0.3     2,-0.1    -3,-0.0  -0.996  54.8-146.8-161.4 153.0  101.2   31.2  -47.7
  819  137 Y N        +     0   0  161     -2,-0.3     2,-0.2     2,-0.0    -2,-0.1  -0.691  45.6 148.0-126.3  79.4  104.1   29.2  -49.2
  820  138 Y I        -     0   0   95     -2,-0.3     2,-0.1     4,-0.1    -2,-0.1  -0.704  54.4 -86.6-110.4 160.4  104.3   26.1  -47.0
  821  139 Y T    >   -     0   0   90     -2,-0.2     3,-1.9     1,-0.1    -1,-0.1  -0.439  41.7-113.1 -67.7 142.2  105.3   22.5  -47.8
  822  140 Y D  T 3  S+     0   0  163      1,-0.3    -1,-0.1    -2,-0.1    -2,-0.0   0.778 114.8  62.1 -45.3 -39.8  102.5   20.3  -49.2
  823  141 Y D  T 3  S+     0   0  156      2,-0.1     2,-0.7     1,-0.1    -1,-0.3   0.868  87.3  81.0 -55.6 -41.1  102.6   18.2  -46.0
  824  150 Y M  S <  S-     0   0  110     -3,-1.9    -4,-0.1     1,-0.0    -1,-0.1  -0.598  81.1-142.5 -75.4 109.7  101.7   21.2  -43.8
  825  151 Y R        -     0   0  130     -2,-0.7     2,-0.5     1,-0.1    -2,-0.1  -0.310  20.5-102.4 -73.3 155.0   97.9   21.6  -44.1
  826  152 Y G        +     0   0   31      1,-0.1    -1,-0.1    -6,-0.0     3,-0.1  -0.687  37.3 174.5 -82.0 121.3   96.2   25.0  -44.2
  827  153 Y E        +     0   0   45     -2,-0.5    25,-1.1     1,-0.2     2,-0.5   0.330  63.9  69.9-108.8   3.8   94.7   25.9  -40.8
  828  154 Y L  E     - W   0 851T  18     23,-0.2   -12,-0.9    24,-0.1     2,-0.6  -0.865  65.7-168.0-126.7  97.4   93.6   29.5  -41.7
  829  155 Y K  E     -VW 815 850T   6     21,-3.0    21,-2.5    -2,-0.5     2,-0.9  -0.765  15.2-143.6 -93.8 119.8   90.8   29.6  -44.2
  830  156 Y N  E     -VW 814 849T  49     -2,-0.6   -16,-1.7   -16,-0.5     2,-0.5  -0.704  28.0-169.1 -80.3 105.4   90.0   33.0  -45.8
  831  157 Y C  E     -VW 813 848T   0     17,-2.9    17,-3.0    -2,-0.9     2,-0.3  -0.857  14.8-166.8-111.6 126.6   86.2   33.0  -46.1
  832  158 Y S  E     +VW 812 847T  31    -20,-1.9   -20,-2.1    -2,-0.5     2,-0.3  -0.847  19.9 164.1-106.9 146.7   84.0   35.4  -47.9
  833  159 Y F  E     - W   0 846T   6     13,-2.2    13,-2.6    -2,-0.3     2,-0.9  -0.997  45.4 -99.0-161.7 148.0   80.2   35.5  -47.4
  834  160 Y N  E     - W   0 845T  76    -24,-0.3    11,-0.3    -2,-0.3     2,-0.2  -0.652  49.2-174.7 -71.7 106.1   77.0   37.5  -47.8
  835  161 Y M  E     - W   0 844T   4      9,-3.8     9,-2.7    -2,-0.9   -28,-0.1  -0.666  25.0-100.2-102.5 162.0   76.5   39.2  -44.5
  836  162 Y T  E     - W   0 843T  41     -2,-0.2     2,-0.2     7,-0.2     7,-0.2  -0.305  33.0-137.4 -77.0 160.9   73.6   41.3  -43.3
  837  163 Y T        -     0   0   28      5,-0.8   146,-0.1     2,-0.5    -1,-0.1  -0.676  30.2-100.6-113.9 170.5   73.5   45.1  -43.2
  838  164 Y E  S    S+     0   0   36     -2,-0.2     2,-0.4   144,-0.2   145,-0.1   0.743 112.4  61.5 -56.9 -25.4   72.2   47.7  -40.8
  839  165 Y L  S >  S-     0   0   24      1,-0.1     3,-0.9   611,-0.0    -2,-0.5  -0.884  80.5-139.6-108.2 136.5   69.2   47.9  -43.2
  840  166 Y R  T 3  S+     0   0  116    552,-2.4   553,-0.2    -2,-0.4    -1,-0.1   0.803  99.5  67.8 -59.3 -28.9   66.9   45.0  -43.9
  841  167 Y D  T 3  S+     0   0   56    551,-0.2    -1,-0.2   577,-0.0     2,-0.1   0.836 101.0  43.6 -61.7 -36.9   66.9   46.1  -47.5
  842  168 Y K    <   -     0   0  126     -3,-0.9    -5,-0.8     2,-0.0     2,-0.3  -0.399  57.7-154.9-115.2-179.0   70.5   45.3  -48.3
  843  169 Y K  E     -W  836   0T 122     -7,-0.2     2,-0.3    -2,-0.1    -7,-0.2  -0.857  10.1-144.3-142.3 173.0   73.3   42.8  -47.9
  844  170 Y Q  E     -W  835   0T  53     -9,-2.7    -9,-3.8    -2,-0.3     2,-0.6  -0.869   9.8-143.3-153.2 118.5   77.1   42.8  -47.9
  845  171 Y K  E     +W  834   0T 153     -2,-0.3     2,-0.3   -11,-0.3   -11,-0.2  -0.691  40.0 161.8 -73.0 120.1   79.7   40.4  -49.2
  846  172 Y V  E     -W  833   0T  28    -13,-2.6   -13,-2.2    -2,-0.6     2,-0.3  -0.967  28.2-132.1-141.4 152.8   82.5   40.6  -46.6
  847  173 Y Y  E     +W  832   0T  92     -2,-0.3     2,-0.3   -15,-0.2   -15,-0.3  -0.805  21.9 171.7-112.6 152.6   85.4   38.4  -45.8
  848  174 Y S  E     -W  831   0T   0    -17,-3.0   -17,-2.9    -2,-0.3     2,-0.4  -0.948  30.6-112.1-145.8 167.2   86.8   37.0  -42.5
  849  175 Y L  E     -W  830   0T   8    143,-0.8     2,-0.3    -2,-0.3   -19,-0.2  -0.886  32.5-177.4-107.5 133.4   89.5   34.4  -41.5
  850  176 Y F  E     -W  829   0T   1    -21,-2.5   -21,-3.0    -2,-0.4     2,-0.1  -0.947  26.7-116.9-130.2 147.6   88.6   31.2  -39.8
  851  177 Y Y  E >   -W  828   0T  24     -2,-0.3     3,-1.4   -23,-0.2     4,-0.3  -0.479  33.3-114.0 -74.8 153.0   90.5   28.3  -38.3
  852  178 Y R  G >  S+     0   0   78    -25,-1.1     3,-0.7     1,-0.3    -1,-0.1   0.771 117.4  56.2 -58.2 -27.2   90.0   24.9  -40.0
  853  179 Y L  G 3  S+     0   0   32    229,-0.3    -1,-0.3   -26,-0.2   230,-0.1   0.690 100.1  58.1 -80.3 -19.7   88.3   23.6  -36.8
  854  180 Y D  G <  S+     0   0    2     -3,-1.4    14,-1.1    13,-0.1     2,-0.3   0.383 108.5  51.3 -90.6   3.5   85.7   26.4  -36.8
  855  181 Y V  E <   -X  867   0T   9     -3,-0.7     2,-0.4    -4,-0.3    12,-0.2  -0.946  62.4-155.0-138.6 158.0   84.5   25.4  -40.2
  856  182 Y V  E     -X  866   0T  47     10,-2.3    10,-1.5    -2,-0.3     2,-0.3  -0.998  31.5-107.3-133.3 141.3   83.2   22.3  -42.1
  857  183 Y Q  E     -X  865   0T 122     -2,-0.4     2,-0.4     8,-0.2     8,-0.3  -0.493  36.7-160.5 -64.5 121.6   83.2   21.5  -45.8
  858  184 Y I              0   0   49      6,-2.3     6,-0.4    -2,-0.3    -1,-0.0  -0.884 360.0 360.0-106.7 137.7   79.7   21.8  -47.1
  859  185 Y N              0   0  174     -2,-0.4    -1,-0.1     4,-0.1     6,-0.0   0.318 360.0 360.0-160.4 360.0   78.7   20.1  -50.3
  860        !              0   0    0      0, 0.0     0, 0.0     0, 0.0     0, 0.0   0.000 360.0 360.0 360.0 360.0    0.0    0.0    0.0
  861  187 Y S              0   0  176      0, 0.0     0, 0.0     0, 0.0     0, 0.0   0.000 360.0 360.0 360.0  66.9   83.7   23.1  -58.2
  862  188 Y N        -     0   0   81      1,-0.1     2,-0.9   -50,-0.0   -50,-0.0  -0.087 360.0-132.1 -58.4 151.1   83.6   25.7  -55.4
  863  189 Y K        +     0   0  104    -50,-0.1   -50,-1.2    -6,-0.0     2,-0.3  -0.775  41.7 171.0-103.3  84.7   85.2   25.1  -52.0
  864  190 Y E  E     +U  812   0T  39     -2,-0.9    -6,-2.3    -6,-0.4   -52,-0.2  -0.766   7.2 177.1-106.5 144.1   82.4   26.2  -49.7
  865  191 Y Y  E     -UX 811 857T   4    -54,-1.2   -54,-2.4    -2,-0.3     2,-0.3  -0.696  15.2-147.5-132.8 179.4   82.2   25.8  -46.0
  866  192 Y R  E     - X   0 856T  21    -10,-1.5   -10,-2.3    -2,-0.2     2,-0.2  -0.979  37.6 -89.5-147.0 156.2   80.0   26.6  -42.9
  867  193 Y L  E >   - X   0 855T   0    -58,-0.3     3,-1.8    -2,-0.3   -12,-0.3  -0.533  41.8-126.8 -65.7 133.9   80.6   27.4  -39.3
  868  194 Y I  T >> S+     0   0   55    -14,-1.1     3,-0.8     1,-0.3     4,-0.5   0.742 103.4  63.4 -61.4 -25.4   80.6   24.0  -37.5
  869  195 Y N  H >> S+     0   0    5    -15,-0.3     4,-2.3     1,-0.2     3,-0.7   0.729  74.9  94.5 -70.5 -19.9   77.9   25.0  -34.9
  870  196 Y C  H <4 S+     0   0    0     -3,-1.8    -1,-0.2     1,-0.3  -468,-0.2   0.665  94.9  31.4 -53.3 -22.9   75.3   25.5  -37.6
  871  197 Y N  H <4 S+     0   0   51     -3,-0.8    -1,-0.3    -4,-0.2  -469,-0.2   0.653 127.1  39.3-107.5 -20.5   73.9   22.0  -37.2
  872  198 Y T  H << S-     0   0   67     -3,-0.7     2,-0.3    -4,-0.5    -2,-0.2   0.913 120.2 -18.7 -91.8 -52.3   74.5   21.4  -33.5
  873  199 Y S     <  -     0   0    0     -4,-2.3    -1,-0.3    -5,-0.1  -471,-0.2  -0.887  62.2 -91.2-150.6 173.1   73.8   24.7  -31.8
  874  200 Y A  E     - s   01094S  19    219,-1.8   221,-1.1    -2,-0.3     2,-0.4  -0.312  40.0-130.3 -83.7 175.8   73.3   28.5  -32.0
  875  201 Y I  E     - s   01095S   2    219,-0.2   -71,-2.4  -474,-0.1     2,-0.4  -0.989  18.6-174.2-141.2 138.8   76.1   31.0  -31.5
  876  202 Y T  E     -Rs 8031096S  11    219,-1.1   221,-0.7    -2,-0.4     2,-0.5  -0.964  25.5-128.2-138.5 118.5   76.6   34.2  -29.4
  877  203 Y Q  E     - s   01097S   5    -75,-2.3   -75,-0.4    -2,-0.4   221,-0.2  -0.508  26.2-124.6 -74.5 116.1   79.6   36.5  -29.6
  878  204 Y A        -     0   0    3    219,-1.6    -1,-0.1    -2,-0.5   -80,-0.1  -0.246  31.4-105.6 -54.0 137.7   81.3   37.2  -26.2
  879  205 Y C    >   -     0   0   35    -82,-0.2     3,-0.9     1,-0.2    -1,-0.1  -0.559  17.7-146.4 -68.9 125.9   81.6   40.9  -25.4
  880  206 Y P  T 3  S+     0   0   33      0, 0.0    -1,-0.2     0, 0.0    -2,-0.1   0.698  97.9  75.1 -64.5 -17.6   85.2   42.0  -25.8
  881  207 Y K  T 3  S+     0   0  110      2,-0.0     2,-0.3  -133,-0.0    -2,-0.1   0.011  90.3  75.2 -82.7  27.6   84.4   44.3  -23.0
  882  208 Y V  S <  S-     0   0   37     -3,-0.9     2,-0.4    -4,-0.1  -132,-0.2  -0.858  73.3-135.5-131.1 166.2   84.6   41.2  -20.8
  883  209 Y S        -     0   0   24   -134,-2.4  -132,-0.4    -2,-0.3    -2,-0.0  -0.986  13.4-161.7-133.1 144.0   87.6   39.1  -19.5
  884  210 Y F        +     0   0   33     -2,-0.4   166,-0.1  -134,-0.1   169,-0.1   0.379  49.8 130.5 -97.3   1.5   88.4   35.4  -19.2
  885  211 Y E        -     0   0   83      1,-0.1     2,-0.7   167,-0.1    -2,-0.1  -0.364  61.8-124.2 -63.6 128.3   91.1   35.8  -16.6
  886  212 Y P        -     0   0   50      0, 0.0    40,-0.1     0, 0.0    -1,-0.1  -0.650  32.1-169.9 -74.6 110.4   90.7   33.5  -13.6
  887  213 Y I        -     0   0   13     -2,-0.7     2,-0.1    38,-0.1    38,-0.1  -0.815  32.4 -91.1-105.6 146.3   90.6   35.6  -10.5
  888  214 Y P        -     0   0   64      0, 0.0     2,-0.3     0, 0.0  -149,-0.3  -0.308  41.9-164.9 -63.2 128.7   90.7   34.2   -7.0
  889  215 Y I  B     -Y  925   0U  15     36,-0.6    36,-3.3  -151,-0.1     2,-0.4  -0.864   6.7-154.0-110.9 143.5   87.4   33.4   -5.4
  890  216 Y H  E     -N  737   0Q  46   -153,-2.1  -153,-1.5    -2,-0.3     2,-1.0  -0.976  10.5-143.0-114.8 134.9   86.7   32.7   -1.7
  891  217 Y Y  E     -N  736   0Q   7     -2,-0.4    31,-0.6    32,-0.3     2,-0.3  -0.786  23.2-167.3 -98.3  97.7   83.8   30.6   -0.6
  892  218 Y C  E     -NP 735 921Q   5   -157,-3.3  -157,-2.6    -2,-1.0    29,-0.2  -0.615  12.0-132.4 -88.8 142.1   82.5   32.1    2.6
  893  219 Y A        -     0   0    0     27,-1.0  -159,-0.1    -2,-0.3     3,-0.1  -0.447  20.5-110.8 -85.1 159.2   80.0   30.3    4.9
  894  220 Y P    >   -     0   0    6      0, 0.0     3,-0.9     0, 0.0    -1,-0.1  -0.112  54.8 -69.1 -69.5-176.9   76.8   31.8    6.4
  895  221 Y A  T 3  S+     0   0   13   -270,-0.3  -284,-0.1     1,-0.2   258,-0.1  -0.442 123.2  25.3 -73.3 152.6   76.6   32.4   10.2
  896  222 Y G  T 3  S+     0   0    9   -286,-0.5   257,-2.0     1,-0.2     2,-0.3   0.806 105.5 103.6  61.2  27.8   76.4   29.3   12.4
  897  223 Y F  E <   -L 1152   0P  13     -3,-0.9     2,-0.3   255,-0.2    -1,-0.2  -0.990  52.8-165.8-138.3 132.4   78.2   27.5    9.6
  898  224 Y A  E     -L 1151   0P   2    253,-1.6   253,-2.5    -2,-0.3     2,-0.5  -0.831  15.3-144.6-118.1 156.0   81.9   26.5    9.6
  899  225 Y I  E     -LM1150 919P   0     20,-1.5    20,-1.4    -2,-0.3     2,-0.4  -0.986  20.6-148.0-114.5 128.9   84.4   25.3    7.0
  900  226 Y L  E     - M   0 918P   3    249,-2.4     2,-0.6    -2,-0.5   249,-0.5  -0.841   7.5-154.2-108.1 134.3   86.9   22.9    8.3
  901  227 Y K  E     - M   0 917P  29     16,-3.7     2,-1.0    -2,-0.4    16,-0.9  -0.898  11.9-140.1-119.5 110.8   90.5   22.8    6.9
  902  228 Y C  E     - M   0 916P   8    245,-1.7    14,-0.2    -2,-0.6     5,-0.1  -0.531  20.1-178.8 -69.8 102.6   92.8   19.7    6.9
  903  229 Y K        +     0   0   66     12,-1.7     2,-0.4    -2,-1.0    13,-0.2   0.276  40.7 122.1 -89.0  11.1   96.1   21.3    7.7
  904  230 Y D    >   -     0   0   57     11,-0.7     3,-0.8     1,-0.1    -2,-0.0  -0.624  56.8-148.7 -76.3 128.2   97.9   17.9    7.4
  905  231 Y K  T 3  S+     0   0   90     -2,-0.4    38,-0.5     1,-0.2    37,-0.3   0.103  91.4  46.2 -91.8  23.9  100.6   18.0    4.8
  906  232 Y K  T 3  S+     0   0  122     36,-0.1     2,-0.4    35,-0.1    -1,-0.2  -0.063  77.8 139.3-148.4  36.7  100.3   14.4    3.8
  907  233 Y F    <   -     0   0   15     -3,-0.8     4,-0.1    -5,-0.1     6,-0.1  -0.719  39.8-160.1 -95.2 132.4   96.5   13.9    3.4
  908  234 Y N        -     0   0   92     -2,-0.4    40,-0.3     2,-0.2    -1,-0.1   0.443  51.3-103.4 -93.0   1.9   95.1   11.9    0.5
  909  235 Y G  S    S+     0   0    0     38,-0.1  -132,-1.7  -133,-0.1     2,-0.4   0.318  93.8  77.4 102.8  -6.6   91.6   13.5    0.8
  910  236 Y T  E    S+Q  776   0R  56   -134,-0.2  -134,-0.2  -133,-0.1    -2,-0.2  -0.974  76.4  23.8-143.1 124.7   89.7   10.8    2.5
  911  237 Y G  E    S-Q  775   0R  12   -136,-2.8  -136,-2.3    -2,-0.4     2,-0.2  -0.691  96.5 -16.7 121.4-174.3   89.7    9.7    6.2
  912  238 Y P  E     -Q  774   0R  73      0, 0.0  -138,-0.2     0, 0.0    -2,-0.1  -0.447  53.6-156.0 -67.7 128.0   90.4   11.2    9.6
  913  239 Y C  E     -Q  773   0R   0   -140,-1.8  -140,-1.3    -2,-0.2   -10,-0.1  -0.943   7.7-168.2-109.6 119.3   92.5   14.4    9.6
  914  240 Y P  S    S+     0   0   75      0, 0.0     2,-0.8     0, 0.0  -143,-0.3   0.928  78.1  58.4 -68.8 -49.9   94.5   15.1   12.8
  915  241 Y S  S    S+     0   0   36   -145,-0.1   -12,-1.7  -146,-0.1   -11,-0.7  -0.770  75.5 157.9 -86.3 109.3   95.4   18.6   12.0
  916  242 Y V  E     -KM 768 902P   4     -2,-0.8  -148,-2.2  -148,-0.5     2,-0.3  -0.967  20.0-175.3-135.5 151.0   92.2   20.6   11.5
  917  243 Y S  E     -KM 767 901P   4    -16,-0.9   -16,-3.7    -2,-0.3  -150,-0.2  -0.998  21.8-129.6-143.3 142.3   91.1   24.2   11.6
  918  244 Y T  E     + M   0 900P   6   -152,-2.0     2,-0.3    -2,-0.3   -18,-0.2  -0.549  33.3 170.7 -80.7 159.1   87.8   26.0   11.3
  919  245 Y V  E     - M   0 899P  20    -20,-1.4   -20,-1.5  -154,-0.2  -154,-0.1  -0.934  36.3-136.5-167.3 145.3   87.6   28.9    8.9
  920  246 Y Q  S    S+     0   0   77   -156,-0.5   -27,-1.0    -2,-0.3     2,-0.3   0.995  87.7  22.4 -67.8 -65.5   85.0   31.2    7.4
  921  247 Y C  B    S-P  892   0Q  32    -29,-0.2   -29,-0.2     1,-0.1    -1,-0.1  -0.721  77.4-119.5-108.4 153.8   86.1   31.3    3.8
  922  248 Y T        -     0   0    6    -31,-0.6    -1,-0.1    -2,-0.3     2,-0.1  -0.006  46.4 -83.4 -69.3-173.9   88.3   29.0    1.6
  923  249 Y H        -     0   0   37      1,-0.1     2,-1.6   -33,-0.1   -32,-0.3  -0.264  65.2 -64.9 -84.4 179.7   91.5   30.3    0.1
  924  250 Y G        -     0   0   17    -36,-0.1     2,-1.1   -34,-0.1   -34,-0.2  -0.495  59.2-175.9 -71.0  89.6   91.7   32.2   -3.2
  925  251 Y I  B     -Y  889   0U   4    -36,-3.3   -36,-0.6    -2,-1.6   -38,-0.1  -0.742   6.8-162.5 -93.8  96.3   90.4   29.5   -5.6
  926  252 Y K        -     0   0   50     -2,-1.1     2,-1.7   -38,-0.2   -41,-0.0  -0.605  24.1-120.0 -76.3 137.6   90.7   30.9   -9.1
  927  253 Y P        +     0   0   12      0, 0.0     2,-0.8     0, 0.0    -1,-0.1  -0.462  36.8 175.2 -81.1  65.7   88.5   28.9  -11.7
  928  254 Y V        -     0   0   29     -2,-1.7     2,-0.8     7,-0.2     7,-0.1  -0.614  14.8-160.5 -71.2 109.5   91.1   27.7  -14.2
  929  255 Y V        +     0   0   47     -2,-0.8     2,-0.3     5,-0.1   121,-0.2  -0.845  34.1 136.2 -97.7 109.6   89.1   25.5  -16.6
  930  256 Y S        -     0   0    5     -2,-0.8   119,-0.2   119,-0.1     2,-0.1  -0.996  43.1-133.1-156.5 142.8   91.6   23.3  -18.3
  931  257 Y T  S    S+     0   0    6    117,-0.8     2,-0.6    -2,-0.3   203,-0.2  -0.427  76.7   7.4 -95.3 174.7   92.1   19.7  -19.4
  932  258 Y Q  S    S+     0   0    1    201,-1.0   183,-0.6   183,-0.2     2,-0.4  -0.426 127.4  30.8  55.4-105.6   95.1   17.4  -19.0
  933  259 Y L  E    S-Z 1114   0V   0     -2,-0.6     2,-0.4   181,-0.2   181,-0.3  -0.644  79.0-141.8 -83.7 133.1   97.4   19.5  -16.8
  934  260 Y L  E     -Z 1113   0V  10    179,-0.9   179,-2.3    -2,-0.4   178,-2.1  -0.809  25.6-150.9 -97.3 139.9   95.8   21.9  -14.3
  935  261 Y L  E     +Z 1111   0V  16     -2,-0.4   176,-0.2   176,-0.2    -7,-0.2  -0.599  54.5   9.8-118.5 163.1   97.6   25.2  -14.0
  936  262 Y N  S    S+     0   0   60    174,-2.4   -10,-0.2    -2,-0.2    -1,-0.2   0.534  85.1 139.8  51.9  11.4   98.3   28.0  -11.6
  937  263 Y G        -     0   0   15    173,-0.2     2,-0.2    -3,-0.1    -1,-0.1  -0.278  63.7 -85.3 -78.5 167.3   96.8   26.1   -8.7
  938  264 Y S        -     0   0   55     -3,-0.1     2,-0.2     1,-0.1    -1,-0.1  -0.514  50.7-139.8 -71.9 140.7   98.2   25.9   -5.1
  939  265 Y L        -     0   0   59     -2,-0.2    24,-0.2     1,-0.1   174,-0.1  -0.681  19.4 -86.8-110.4 161.3  100.9   23.2   -4.8
  940  266 Y A        -     0   0    8     22,-2.5    -1,-0.1    -2,-0.2     4,-0.1  -0.103  26.4-137.6 -63.6 157.3  101.7   20.6   -2.1
  941  267 Y E  S    S-     0   0  128      2,-0.1    -1,-0.1   -36,-0.1     3,-0.1   0.807  86.2  -4.6 -91.1 -32.7  104.0   21.5    0.8
  942  268 Y E  S    S+     0   0  108      1,-0.4     2,-0.2   -37,-0.3   -36,-0.1   0.616 120.8  28.1-122.5 -71.9  106.2   18.4    1.0
  943  269 Y E  S    S-     0   0   56    -38,-0.5     2,-1.3    19,-0.1    -1,-0.4  -0.635  77.4-105.0-103.2 156.0  105.4   15.4   -1.3
  944  270 Y V        -     0   0    7     -2,-0.2     2,-0.3    73,-0.1    18,-0.2  -0.639  47.4-150.0 -73.1  95.7  103.8   15.1   -4.8
  945  271 Y M  E     -A  961   0V  17     -2,-1.3    16,-2.8    16,-0.8     2,-0.7  -0.555  11.6-159.8 -82.0 129.3  100.5   13.7   -3.6
  946  272 Y I  E     -A  960   0V  16     -2,-0.3     2,-0.3    14,-0.2    14,-0.2  -0.893  18.0-173.8-110.5 105.7   98.6   11.4   -5.9
  947  273 Y R  E     +A  959   0V  15     12,-3.3    12,-3.8    -2,-0.7     2,-0.3  -0.785  12.2 156.3-111.6 143.3   94.9   11.3   -5.0
  948  274 Y S        -     0   0   10     -2,-0.3     3,-0.3   -40,-0.3    10,-0.1  -0.979  43.2-127.9-154.4 159.7   92.0    9.2   -6.2
  949  275 Y E  S    S+     0   0   88      8,-0.5     2,-0.4     1,-0.3    -1,-0.1   0.959 106.7   3.8 -73.3 -56.7   88.6    7.9   -5.1
  950  276 Y N        -     0   0   68      7,-0.2     6,-0.4     3,-0.2    -1,-0.3  -0.903  68.2-177.7-131.7 102.1   89.4    4.2   -6.0
  951  277 Y I  S    S+     0   0   58     -2,-0.4    -1,-0.1    -3,-0.3     5,-0.1   0.892  81.6  57.7 -70.5 -38.7   93.0    3.8   -7.1
  952  278 Y T  S    S+     0   0  114      2,-0.0     2,-0.6     3,-0.0    -1,-0.2   0.806  95.2  76.0 -61.4 -32.1   92.6    0.0   -7.8
  953  279 Y N  S >  S-     0   0   53     -3,-0.2     3,-1.3     1,-0.1    -3,-0.2  -0.747  70.4-154.8 -88.7 121.8   89.8    0.7  -10.2
  954  280 Y N  T 3  S+     0   0   68     -2,-0.6   164,-0.3     1,-0.3    -1,-0.1   0.709  87.1  73.5 -66.7 -22.5   91.0    2.0  -13.6
  955  281 Y A  T 3  S+     0   0   70    162,-0.1     2,-0.4   165,-0.1    -1,-0.3   0.721  86.4  75.5 -66.7 -21.6   87.6    3.7  -14.2
  956  282 Y K  S <  S-     0   0   78     -3,-1.3   162,-0.3    -6,-0.4     2,-0.0  -0.784  83.3-127.7 -96.2 135.4   88.5    6.4  -11.7
  957  283 Y N        -     0   0   39     -2,-0.4     2,-0.5   160,-0.1    -8,-0.5  -0.214  15.8-121.4 -76.6 167.9   91.0    9.1  -12.6
  958  284 Y I  E     - B   01116V   6    158,-2.8   158,-1.7   -10,-0.1     2,-0.9  -0.953  12.9-149.9-117.1 126.1   94.1   10.1  -10.6
  959  285 Y L  E     -AB 9471115V  11    -12,-3.8   -12,-3.3    -2,-0.5     2,-0.5  -0.820  13.8-164.8 -98.3 105.3   94.6   13.6   -9.3
  960  286 Y V  E     -AB 9461114V   5    154,-1.8   154,-1.6    -2,-0.9     2,-0.6  -0.783   1.6-165.0 -89.5 125.7   98.3   14.4   -9.2
  961  287 Y Q  E     -AB 9451113V   9    -16,-2.8   -16,-0.8    -2,-0.5   152,-0.2  -0.954  18.3-135.3-114.5 117.6   99.2   17.5   -7.1
  962  288 Y F  E     -     0   0V   5    150,-3.0   -22,-2.5    -2,-0.6   -17,-0.2  -0.058  12.5-155.8 -67.3 164.9  102.7   18.7   -7.7
  963  289 Y N  E    S+     0   0V  45      1,-0.3    -1,-0.1   -24,-0.2   -24,-0.1   0.694  84.2  39.1-104.3 -39.0  105.3   19.8   -5.1
  964  290 Y T  E    S-     0   0V  31     50,-0.0     2,-0.3   147,-0.0    -1,-0.3  -0.895  88.8-115.3-113.3 142.6  107.3   22.0   -7.4
  965  291 Y P  E     -     0   0V  68      0, 0.0     2,-0.7     0, 0.0   147,-0.1  -0.594  19.5-155.2 -76.5 134.5  105.9   24.3  -10.1
  966  292 Y V  E     - B   01111V   1    145,-1.0   145,-1.1    -2,-0.3     2,-0.2  -0.902  19.1-138.5-111.5 102.6  106.9   23.5  -13.6
  967  293 Y Q  E     - B   01110V 114     -2,-0.7    40,-0.6   143,-0.2     2,-0.5  -0.383  19.3-169.7 -65.6 125.3  106.7   26.7  -15.6
  968  294 Y I  E     -CB10061109V   3    141,-3.8   141,-1.4    -2,-0.2     2,-0.4  -0.957   7.0-155.0-124.6 114.2  105.1   26.4  -19.1
  969  295 Y N  E     -CB10051108V  61     36,-2.3    36,-3.4    -2,-0.5     2,-0.3  -0.730  15.7-175.2 -91.9 133.3  105.3   29.3  -21.5
  970  296 Y C  E     +CB10041107V   8    137,-2.9   137,-2.3    -2,-0.4     2,-0.3  -0.917   5.5 166.9-130.8 154.6  102.6   29.5  -24.3
  971  297 Y T  E     -CB10031106V  28     32,-2.2    32,-1.7    -2,-0.3   135,-0.3  -0.995  38.8-140.5-164.4 151.6  101.9   31.7  -27.3
  972  298 Y R  E     - B   01105V   2    133,-2.6   133,-1.9    -2,-0.3    30,-0.1  -0.943  26.2-165.9-111.0 103.6  100.2   32.6  -30.6
  973  299 Y P  E     +     0   0V  20      0, 0.0     2,-0.3     0, 0.0    25,-0.1   0.671  54.9 100.0 -66.9 -21.8  103.1   34.1  -32.6
  974  300 Y N  E    S-     0   0V  13     26,-0.1     2,-2.1     1,-0.1   131,-0.2  -0.518  71.9-136.3 -76.1 128.9  100.9   35.7  -35.3
  975  301 Y N  E     -G  996   0W  60     21,-0.7    21,-1.6    -2,-0.3   129,-0.2  -0.518  37.7-167.1 -77.1  71.0  100.2   39.4  -35.0
  976  302 Y N  E     - B   01103W   4     -2,-2.1   127,-2.7   127,-1.1     2,-0.3  -0.186   7.1-147.0 -65.6 154.6   96.5   39.0  -35.9
  977  303 Y T  E     -G  993   0W  31     16,-0.7    16,-3.2    17,-0.5     2,-0.4  -0.922   2.4-146.3-125.8 148.8   94.2   41.9  -36.8
  978  304 Y R  E     -G  992   0W  72     -2,-0.3     2,-0.3    14,-0.3    14,-0.2  -0.958   9.8-172.9-120.8 128.8   90.5   42.5  -36.1
  979  305 Y K  E     -G  991   0W  61     12,-1.3    12,-1.7    -2,-0.4     2,-0.5  -0.866  22.0-131.0-109.6 153.5   87.9   44.3  -38.3
  980  306 Y S  E     -G  990   0W  79     -2,-0.3     2,-0.6    10,-0.2    10,-0.2  -0.904  14.9-156.3-110.0 128.1   84.4   45.1  -37.1
  981  307 Y I  E     -G  989   0W   8      8,-4.4     8,-2.8    -2,-0.5     2,-1.1  -0.898  16.1-130.9-110.1 121.9   81.4   44.2  -39.3
  982  308 Y R  E     +G  988   0W 131     -2,-0.6     6,-0.2     6,-0.2  -144,-0.2  -0.550  30.0 169.6 -73.8  98.7   78.1   46.1  -38.8
  983  309 Y I        -     0   0   16     -2,-1.1     5,-0.2     4,-0.6    -1,-0.2   0.911  58.3-114.4 -65.1 -44.1   75.3   43.5  -38.6
  984  312 Y G  S    S+     0   0   14      3,-2.8   471,-0.1    -3,-0.2   470,-0.1   0.558  80.0  43.2  66.5 144.3   73.2   46.5  -37.5
  985  313 Y P  S    S-     0   0   12      0, 0.0   470,-0.1     0, 0.0     3,-0.1   0.457 130.1 -32.7 -97.4 132.5   71.7   48.0  -35.7
  986  314 Y G  S    S+     0   0   41      1,-0.3     2,-0.2   469,-0.2  -184,-0.1  -0.195 114.2 106.2  92.4 -40.9   73.7   47.7  -32.5
  987  315 Y Q        +     0   0   69     -5,-0.1    -3,-2.8    -2,-0.1    -4,-0.6  -0.510  46.2 172.9 -70.9 139.2   74.8   44.2  -33.6
  988  316 Y A  E     -G  982   0W  28     -6,-0.2     2,-0.4    -5,-0.2    -6,-0.2  -0.867  21.5-146.2-156.9 115.0   78.4   44.1  -34.8
  989  317 Y F  E     -G  981   0W   1     -8,-2.8    -8,-4.4    -2,-0.3     2,-1.0  -0.665  12.5-139.2 -88.7 134.4   80.5   41.1  -35.7
  990  318 Y Y  E     -G  980   0W  35     -2,-0.4   -10,-0.2   -10,-0.2     2,-0.1  -0.778  26.5-167.6 -95.1  97.3   84.2   41.1  -35.0
  991  319 Y A  E     -G  979   0W   0    -12,-1.7   -12,-1.3    -2,-1.0     2,-0.7  -0.323  26.1-108.6 -80.1 163.1   85.9   39.5  -38.0
  992  320 Y T  E     -G  978   0W   3   -143,-0.2  -143,-0.8   -14,-0.2   -14,-0.3  -0.860  41.7-163.2 -96.4 114.5   89.5   38.3  -38.2
  993  321 Y G  E     -G  977   0W   0    -16,-3.2   -16,-0.7    -2,-0.7  -145,-0.0  -0.053  36.6 -35.2 -86.8-170.8   91.5   40.7  -40.4
  994  321AY D  E     -     0   0W  98    -18,-0.1     2,-0.7     1,-0.1   -17,-0.5   0.028  56.5-120.8 -47.6 145.4   94.8   40.4  -42.2
  995  322 Y I  E     -     0   0W  14    -19,-0.2     2,-0.9    -3,-0.1   -19,-0.2  -0.845  24.7-144.7 -92.6 113.8   97.7   38.6  -40.5
  996  323 Y I  E     -G  975   0W  93    -21,-1.6   -21,-0.7    -2,-0.7     2,-0.3  -0.695  62.2 -14.3 -87.0 108.0  100.6   41.0  -40.1
  997  324 Y G  S    S+     0   0   58     -2,-0.9    -2,-0.1   -23,-0.1   -23,-0.1  -0.744 109.6   2.1 106.8-152.5  103.9   39.2  -40.6
  998  325 Y D        -     0   0  133     -2,-0.3     2,-0.8   -25,-0.1   -23,-0.3  -0.247  61.1-124.2 -73.4 157.7  104.8   35.5  -40.7
  999  326 Y I        +     0   0   48    -25,-0.1     2,-0.1  -182,-0.0    -1,-0.1  -0.875  47.3 161.4-104.9 101.6  102.3   32.7  -40.4
 1000  327 Y R        -     0   0  148     -2,-0.8     2,-0.4     1,-0.0   -26,-0.1  -0.369  35.7 -95.0-112.8-169.7  103.6   30.5  -37.6
 1001  328 Y Q        -     0   0  134     -2,-0.1    80,-0.1   -28,-0.1     2,-0.1  -0.909  28.3-119.1-121.1 133.6  102.2   27.9  -35.2
 1002  329 Y A        +     0   0    9     -2,-0.4    78,-2.5    78,-0.4     2,-0.3  -0.383  48.9 151.0 -65.8 144.5  100.8   28.1  -31.7
 1003  330 Y H  E     -CD 9711079V  40    -32,-1.7   -32,-2.2    76,-0.3     2,-0.3  -0.976  36.5-131.2-164.1 172.5  102.8   26.2  -29.1
 1004  331 Y C  E     -CD 9701078V   0     74,-2.7    74,-2.6    -2,-0.3     2,-0.4  -0.994  15.2-150.6-136.6 144.5  103.9   25.8  -25.5
 1005  332 Y N  E     +CD 9691077V  44    -36,-3.4   -36,-2.3    -2,-0.3     2,-0.3  -0.952  15.2 172.3-117.9 134.7  107.4   25.2  -23.9
 1006  333 Y V  E     -CD 9681076V   2     70,-0.9    70,-3.9    -2,-0.4     2,-0.3  -0.945  43.6 -95.4-127.8 155.3  108.3   23.5  -20.7
 1007  334 Y S  E  >  - D   01075V  42    -40,-0.6     4,-2.1    -2,-0.3    68,-0.2  -0.547  22.1-152.7 -67.9 126.6  111.8   22.6  -19.4
 1008  335 Y K  H  > S+     0   0   99     66,-0.7     4,-2.0    -2,-0.3    -1,-0.2   0.837  97.3  57.1 -65.7 -30.7  112.7   19.0  -20.4
 1009  336 Y A  H  > S+     0   0   64     65,-0.4     4,-2.3     2,-0.2    -1,-0.2   0.948 110.1  39.6 -63.8 -52.4  114.9   19.1  -17.3
 1010  337 Y T  H  > S+     0   0   42      2,-0.2     4,-3.3     1,-0.2     5,-0.2   0.849 113.5  54.4 -70.5 -34.1  112.1   19.9  -14.8
 1011  338 Y W  H  X S+     0   0   11     -4,-2.1     4,-2.5     2,-0.2    -1,-0.2   0.916 109.8  48.5 -65.4 -43.5  109.6   17.6  -16.5
 1012  339 Y N  H  X S+     0   0  107     -4,-2.0     4,-1.0     2,-0.2    -2,-0.2   0.943 114.5  46.8 -52.7 -52.6  112.1   14.8  -16.2
 1013  340 Y E  H  X S+     0   0   77     -4,-2.3     4,-0.9     1,-0.2    -2,-0.2   0.904 116.6  41.7 -58.9 -47.8  112.6   15.8  -12.5
 1014  341 Y T  H  X S+     0   0    5     -4,-3.3     4,-1.4     1,-0.2    -1,-0.2   0.787 111.1  54.8 -78.6 -28.2  108.8   16.1  -11.7
 1015  342 Y L  H  X S+     0   0    5     -4,-2.5     4,-0.9    -5,-0.2    -1,-0.2   0.695 105.6  56.1 -74.5 -18.3  107.8   13.0  -13.7
 1016  343 Y G  H  X S+     0   0   23     -4,-1.0     4,-1.8    -5,-0.2    -2,-0.2   0.794 103.3  54.5 -77.9 -30.6  110.4   11.2  -11.5
 1017  344 Y K  H  X S+     0   0   63     -4,-0.9     4,-1.4     2,-0.2    -2,-0.2   0.873 105.7  50.4 -69.9 -39.6  108.6   12.4   -8.4
 1018  345 Y V  H  X S+     0   0    2     -4,-1.4     4,-2.9     1,-0.2    -1,-0.2   0.858 109.7  52.2 -69.0 -32.3  105.2   11.0   -9.4
 1019  346 Y V  H  X S+     0   0    2     -4,-0.9     4,-2.1     2,-0.2    -2,-0.2   0.904 105.1  53.7 -70.4 -42.5  106.9    7.6  -10.1
 1020  347 Y K  H  < S+     0   0  139     -4,-1.8    -1,-0.2     1,-0.2    -2,-0.2   0.855 116.1  41.4 -57.0 -35.6  108.5    7.5   -6.7
 1021  348 Y Q  H >< S+     0   0   13     -4,-1.4     3,-1.4     1,-0.1    -2,-0.2   0.875 109.8  56.9 -79.4 -41.3  105.0    8.1   -5.3
 1022  349 Y L  H >X S+     0   0    5     -4,-2.9     3,-2.4     1,-0.3     4,-0.8   0.864  96.4  63.1 -60.0 -39.0  103.2    5.7   -7.7
 1023  350 Y R  H 3X S+     0   0   27     -4,-2.1     4,-1.1     1,-0.3    -1,-0.3   0.615  88.4  71.8 -65.7 -10.9  105.3    2.7   -6.7
 1024  351 Y K  H <4 S+     0   0  122     -3,-1.4    -1,-0.3     1,-0.2    -2,-0.2   0.583 108.3  34.8 -75.7  -9.0  103.9    3.1   -3.2
 1025  352 Y H  H <4 S+     0   0   90     -3,-2.4    -2,-0.2     2,-0.2    -1,-0.2   0.530 126.8  33.8-119.3 -14.9  100.6    1.8   -4.7
 1026  353 Y F  H  < S-     0   0   51     -4,-0.8    -3,-0.2     1,-0.2    -2,-0.2   0.322 116.2 -79.4-130.5   4.9  101.7   -0.7   -7.3
 1027  354 Y G     <  -     0   0   36     -4,-1.1     3,-0.4    -5,-0.2    -1,-0.2   0.023  30.4-101.6 107.1 148.0  104.9   -2.3   -6.0
 1028  355 Y N  S    S+     0   0  122      1,-0.2     2,-0.7    -4,-0.1    -1,-0.1   0.799 115.2  54.5 -72.2 -31.3  108.6   -1.5   -5.6
 1029  356 Y N  S    S+     0   0  135     -6,-0.1     2,-0.3    -3,-0.1    -1,-0.2  -0.470  87.9 121.6-102.3  60.5  109.6   -3.7   -8.6
 1030  357 Y T        -     0   0   11     -2,-0.7     2,-0.5    -3,-0.4    97,-0.2  -0.940  58.3-130.7-132.8 143.6  107.3   -2.1  -11.2
 1031  358 Y I        -     0   0   42     95,-3.5     2,-0.4    -2,-0.3    38,-0.2  -0.801  22.1-175.9 -89.5 129.0  107.6   -0.4  -14.6
 1032  359 Y I        +     0   0    2     36,-1.3     2,-0.2    -2,-0.5    97,-0.2  -0.806  10.2 172.5-129.4  92.2  105.6    2.8  -14.9
 1033  360 Y R        -     0   0   91     -2,-0.4    97,-1.9    34,-0.2     2,-0.4  -0.576  25.5-127.4 -98.4 163.1  105.6    4.4  -18.4
 1034  361 Y F  B     -e 1130   0V   0     95,-0.2    32,-1.8    -2,-0.2     2,-0.3  -0.932  25.6-178.9-117.0 130.0  103.6    7.4  -19.7
 1035  362 Y A        -     0   0    2     95,-3.0    30,-0.2    -2,-0.4     3,-0.1  -0.856  25.8-106.8-126.5 160.2  101.5    7.3  -22.9
 1036  363 Y N        -     0   0   67     -2,-0.3    -1,-0.1     1,-0.2    25,-0.1  -0.134  59.0 -55.5 -80.2 177.8   99.4    9.8  -24.8
 1037  364 Y S        -     0   0   29      8,-0.3    -1,-0.2     1,-0.1     3,-0.1  -0.143  38.1-141.0 -58.8 146.4   95.6   10.0  -25.1
 1038  365 Y S        -     0   0  104      1,-0.2     2,-0.2    -3,-0.1    -1,-0.1   0.886  61.9 -73.9 -74.8 -41.4   93.7    6.9  -26.3
 1039  366 Y G  S    S+     0   0   63      2,-0.1     2,-0.3     5,-0.0    -1,-0.2  -0.531  72.6 104.3 149.4 145.5   91.2    8.8  -28.3
 1040  367 Y G        -     0   0   55     -2,-0.2     2,-0.1    -3,-0.1    -3,-0.0  -0.973  63.7  -3.2 163.3-148.3   88.1   11.0  -28.0
 1041  368 Y D    >>  -     0   0  122     -2,-0.3     4,-2.9     1,-0.1     3,-1.7  -0.423  57.7-120.5 -75.8 151.2   87.0   14.6  -28.3
 1042  369 Y L  T 34 S+     0   0   53      1,-0.3     4,-0.5     2,-0.2    -1,-0.1   0.768 113.8  68.7 -58.2 -26.1   89.4   17.5  -28.9
 1043  370 Y E  T 34 S+     0   0   64      1,-0.2    -1,-0.3     2,-0.1     5,-0.3   0.819 117.4  19.8 -61.1 -30.4   88.1   18.8  -25.6
 1044  371 Y V  T <4 S+     0   0   32     -3,-1.7    -2,-0.2    90,-0.1    -1,-0.2   0.650 110.9  70.2-117.1 -21.8   89.8   15.9  -23.8
 1045  372 Y T  S  < S+     0   0   41     -4,-2.9    15,-0.4    -8,-0.1     2,-0.3   0.481 105.8  41.2 -77.1   0.5   92.5   14.6  -26.3
 1046  373 Y T  S    S-     0   0    7     -4,-0.5     2,-0.8    -5,-0.2  -115,-0.2  -0.999  94.2 -93.9-152.6 147.1   94.5   17.7  -25.7
 1047  374 Y H  E     -H 1058   0X   1     11,-1.8    11,-2.3    -2,-0.3     2,-0.3  -0.475  50.9-164.6 -59.7 102.5   95.6   20.2  -23.1
 1048  375 Y S  E     +H 1057   0X  15     -2,-0.8  -117,-0.8    -5,-0.3     2,-0.3  -0.743  21.8 134.2 -97.1 141.2   92.9   22.9  -23.3
 1049  376 Y F  E     -H 1056   0X  16      7,-1.1     7,-3.3    -2,-0.3     2,-0.4  -0.982  48.9-102.7-165.7 173.7   93.1   26.4  -21.9
 1050  377 Y N  E     +H 1055   0X  50     -2,-0.3     2,-0.2     5,-0.2     5,-0.2  -0.842  31.1 179.7-102.4 147.7   92.6   30.1  -22.4
 1051  378 Y C  S    S-     0   0    3      3,-2.2     3,-0.5    -2,-0.4    56,-0.1  -0.757  72.2 -20.7-153.2  99.9   95.6   32.3  -23.1
 1052  379 Y G  S    S-     0   0   55     -2,-0.2     3,-0.1     1,-0.2  -167,-0.1   0.431 129.1 -48.6  80.6  -0.5   95.1   36.1  -23.6
 1053  380 Y G  S    S+     0   0   13      1,-0.5     2,-0.3  -169,-0.1    -1,-0.2   0.485 118.6  93.0 115.4   8.2   91.4   35.5  -24.5
 1054  381 Y E  S    S-     0   0    1     -3,-0.5    -3,-2.2    46,-0.1    -1,-0.5  -0.919  72.9-109.4-131.7 160.6   91.6   32.7  -27.0
 1055  382 Y F  E     -HI10501083X  18     28,-1.0    28,-1.2    -2,-0.3     2,-0.3  -0.731  27.8-155.4-106.7 134.6   91.4   29.0  -26.6
 1056  383 Y F  E     -HI10491082X   1     -7,-3.3    -7,-1.1    -2,-0.4     2,-0.2  -0.688  15.6-169.6-111.7 154.4   94.2   26.5  -27.0
 1057  384 Y Y  E     -HI10481081X  31     24,-1.6    24,-0.9    -2,-0.3     2,-0.5  -0.692  19.9-171.8-144.9  84.2   94.5   22.8  -27.8
 1058  385 Y C  E     -HI10471080X   0    -11,-2.3   -11,-1.8    22,-0.2    22,-0.3  -0.700  24.9-122.9 -96.5 121.2   98.0   21.7  -27.2
 1059  386 Y N        -     0   0   78     20,-1.7     3,-0.4    -2,-0.5   -13,-0.1  -0.407  22.2-170.8 -61.4 120.1   99.3   18.2  -28.2
 1060  387 Y T    >>  +     0   0    2    -15,-0.4     4,-2.0    -2,-0.3     3,-0.8   0.247  55.8 106.9-101.1  11.5  100.6   16.4  -25.0
 1061  388 Y S  T 34 S+     0   0   40      1,-0.2    -1,-0.2     2,-0.2   -25,-0.1   0.846  77.7  55.8 -55.9 -36.9  102.2   13.5  -26.8
 1062  389 Y G  T 34 S+     0   0   47     -3,-0.4     3,-0.3     1,-0.2    -1,-0.2   0.769 109.3  44.9 -69.9 -27.3  105.6   14.9  -26.1
 1063  390 Y L  T <4 S+     0   0    2     -3,-0.8     2,-1.0     1,-0.2    -2,-0.2   0.871 112.4  50.3 -83.2 -40.2  105.1   15.1  -22.4
 1064  391 Y F  S  < S+     0   0    1     -4,-2.0    -1,-0.2     1,-0.1   -28,-0.1  -0.716  81.5 100.7-106.0  82.3  103.5   11.6  -21.9
 1065  392 Y N        +     0   0  116     -2,-1.0     2,-0.2    -3,-0.3   -30,-0.2  -0.588  55.7 102.7-166.5  78.1  106.0    9.5  -23.7
 1066  393 Y S        -     0   0   32    -32,-1.8     2,-0.2    -2,-0.1   -33,-0.1  -0.695  48.2-143.2-147.1-166.1  108.3    7.8  -21.2
 1067  394 Y T        -     0   0   85     -2,-0.2     2,-0.4   -34,-0.2   -34,-0.2  -0.830  13.0-153.1-174.3 141.6  109.3    4.7  -19.3
 1068  395 Y W        -     0   0   60     -2,-0.2   -36,-1.3   -49,-0.0     2,-0.1  -0.931   3.9-154.2-137.2 114.8  110.6    4.2  -15.8
 1069  396 Y I        -     0   0  111     -2,-0.4   -38,-0.1   -38,-0.2   -39,-0.0  -0.414  30.6-112.9 -83.0 156.1  112.8    1.4  -14.4
 1070  397 Y S              0   0   39     -2,-0.1    -1,-0.1     1,-0.1   -40,-0.0   0.876 360.0 360.0 -57.5 -42.7  112.8    0.3  -10.7
 1071  398 Y N              0   0  191    -42,-0.0    -2,-0.1     0, 0.0    -1,-0.1   0.296 360.0 360.0-160.5 360.0  116.3    1.6  -10.2
 1072        !              0   0    0      0, 0.0     0, 0.0     0, 0.0     0, 0.0   0.000 360.0 360.0 360.0 360.0    0.0    0.0    0.0
 1073  411 Y N              0   0  205      1,-0.1   -64,-0.0     0, 0.0   -66,-0.0   0.000 360.0 360.0 360.0  86.4  119.9   22.6  -22.6
 1074  412 Y D        -     0   0  112      1,-0.1   -66,-0.7   -67,-0.1   -65,-0.4   0.139 360.0-112.7 -91.1-159.8  116.7   23.2  -24.5
 1075  413 Y S  E     -D 1007   0V  57    -68,-0.2     2,-1.1   -67,-0.1   -68,-0.2  -0.811  31.0 -87.4-136.6 172.1  113.0   22.8  -23.8
 1076  414 Y I  E     -D 1006   0V  32    -70,-3.9   -70,-0.9    -2,-0.2     2,-0.5  -0.706  36.5-158.6 -89.1  95.3  109.9   20.8  -24.9
 1077  415 Y T  E     -D 1005   0V 103     -2,-1.1   -72,-0.2   -72,-0.2   -15,-0.0  -0.611  14.1-176.4 -70.2 119.8  108.3   22.6  -27.8
 1078  416 Y L  E     -D 1004   0V   4    -74,-2.6   -74,-2.7    -2,-0.5   -18,-0.1  -0.978  17.8-132.2-126.7 122.0  104.7   21.3  -27.9
 1079  417 Y P  E     -D 1003   0V  53      0, 0.0   -20,-1.7     0, 0.0     2,-0.3  -0.147  22.3-164.3 -70.8 160.6  102.3   22.5  -30.7
 1080  418 Y C  E     -I 1058   0X  13    -78,-2.5   -78,-0.4   -22,-0.3     2,-0.3  -0.932  13.3-142.5-141.4 163.4   98.8   23.8  -30.3
 1081  419 Y R  E     -I 1057   0X  95    -24,-0.9   -24,-1.6    -2,-0.3     2,-0.3  -0.751  17.2-144.4-116.7 171.4   95.6   24.5  -32.1
 1082  420 Y I  E     -I 1056   0X   6     -2,-0.3  -229,-0.3   -26,-0.2     2,-0.3  -0.999  12.1-173.0-143.4 135.4   93.1   27.4  -31.6
 1083  421 Y K  E     -I 1055   0X  30    -28,-1.2   -28,-1.0    -2,-0.3     3,-0.1  -0.833  15.8-173.0-122.4 163.2   89.4   27.8  -31.9
 1084  422 Y Q  S    S+     0   0    1     -2,-0.3    14,-3.4     1,-0.3     2,-0.9   0.638  79.8  60.4-121.8 -42.2   86.9   30.7  -31.7
 1085  423 Y I  E    S-T 1097   0S   7     12,-0.3     2,-0.3    10,-0.1    -1,-0.3  -0.827  80.9-172.7 -88.1 106.8   83.5   29.0  -31.7
 1086  424 Y I  E     -T 1096   0S   3     10,-2.7    10,-1.8    -2,-0.9  -232,-0.0  -0.725  29.2-166.3-109.3 154.2   83.8   27.0  -28.5
 1087  425 Y N     >  +     0   0   57     -2,-0.3     4,-1.1     8,-0.2     3,-0.3  -0.331  30.1 164.3-133.7  50.4   81.5   24.3  -26.9
 1088  426 Y M  T  4  +     0   0   25      1,-0.2     3,-0.5     2,-0.2    -2,-0.0  -0.029  53.5  34.3 -70.7 171.7   82.9   24.0  -23.4
 1089  427 Y W  T  4 S-     0   0   34      1,-0.2    -1,-0.2    46,-0.1    47,-0.0   0.830 131.6 -66.1  50.6  39.0   81.2   22.3  -20.4
 1090  428 Y Q  T  4 S-     0   0  137     -3,-0.3    -1,-0.2     1,-0.1    -2,-0.2   0.939  76.2-163.0  49.5  57.1   79.5   19.8  -22.7
 1091  429 Y R     <  +     0   0   30     -4,-1.1    -1,-0.1    -3,-0.5     4,-0.1  -0.322  22.2 168.9 -68.0 153.3   77.4   22.4  -24.4
 1092  430 Y I  S    S+     0   0  142      2,-0.1    -1,-0.1    -2,-0.0     3,-0.1   0.633  72.5  19.4-133.6 -49.4   74.4   21.2  -26.5
 1093  431 Y G  S    S+     0   0   36   -220,-0.1  -219,-1.8     1,-0.1     2,-0.4   0.607 119.5  47.4-105.1 -15.9   72.1   24.0  -27.5
 1094  432 Y Q  E     +s  874   0S  77   -221,-0.2     2,-0.3  -692,-0.0  -219,-0.2  -0.962  56.7 178.5-130.1 145.8   74.3   27.1  -27.2
 1095  433 Y A  E     -s  875   0S   3   -221,-1.1  -219,-1.1    -2,-0.4     2,-0.4  -0.836  18.6-131.7-134.6 174.2   77.8   27.9  -28.3
 1096  434 Y M  E     -sT 8761086S   0    -10,-1.8   -10,-2.7    -2,-0.3     2,-0.7  -0.976   2.2-145.4-141.8 127.0   80.1   31.0  -28.1
 1097  435 Y Y  E     -sT 8771085S   2   -221,-0.7  -219,-1.6    -2,-0.4   -12,-0.3  -0.781  17.0-149.2 -88.8 112.3   82.3   32.9  -30.5
 1098  436 Y A        -     0   0    0    -14,-3.4     3,-0.1    -2,-0.7   -43,-0.1  -0.768  26.0-121.6 -84.8 110.1   85.4   34.2  -28.8
 1099  437 Y P        -     0   0   12      0, 0.0     2,-0.2     0, 0.0  -108,-0.1   0.037  34.0 -88.3 -48.5 152.3   86.3   37.5  -30.7
 1100  438 Y P        -     0   0    1      0, 0.0     2,-0.8     0, 0.0  -122,-0.1  -0.461  37.2-136.9 -64.3 132.5   89.7   37.8  -32.3
 1101  439 Y I        -     0   0   31     -2,-0.2  -125,-0.2    -3,-0.1   -47,-0.0  -0.845  24.3-128.1 -95.7 107.4   92.3   39.2  -29.9
 1102  440 Y Q        +     0   0  107     -2,-0.8  -125,-0.2  -127,-0.1     2,-0.2  -0.198  65.4   9.3 -57.1 136.8   94.3   41.8  -31.7
 1103  441 Y G  E    S- B   0 976V  16   -127,-2.7  -127,-1.1     2,-0.1     2,-0.3  -0.483 103.5 -30.8  97.9-164.4   98.1   41.5  -31.7
 1104  442 Y V  E     -     0   0V  86   -129,-0.2     2,-0.4    -2,-0.2  -129,-0.1  -0.747  57.7-150.5 -96.2 141.9  100.6   38.8  -30.5
 1105  443 Y I  E     + B   0 972V  19   -133,-1.9  -133,-2.6    -2,-0.3     2,-0.3  -0.938  23.2 156.9-120.8 133.5   99.6   36.6  -27.5
 1106  444 Y R  E     - B   0 971V 178     -2,-0.4     2,-0.3  -135,-0.3  -135,-0.3  -0.961  10.9-176.0-152.1 137.6  101.8   34.9  -24.9
 1107  445 Y C  E     - B   0 970V  28   -137,-2.3  -137,-2.9    -2,-0.3     2,-0.4  -0.949  12.5-150.5-129.0 151.6  101.1   33.7  -21.3
 1108  446 Y V  E     + B   0 969V  54     -2,-0.3     2,-0.3  -139,-0.2  -139,-0.2  -0.991  27.0 160.7-123.9 129.8  103.3   32.2  -18.7
 1109  447 Y S  E     - B   0 968V  25   -141,-1.4  -141,-3.8    -2,-0.4     2,-0.3  -0.970  34.2-120.3-145.9 156.5  101.9   29.7  -16.1
 1110  448 Y N  E     - B   0 967V  62     -2,-0.3  -174,-2.4  -143,-0.3     2,-0.6  -0.715  25.2-127.0 -91.0 150.0  102.9   27.0  -13.6
 1111  449 Y I  E     +ZB 935 966V   0   -145,-1.1  -145,-1.0    -2,-0.3  -176,-0.2  -0.894  29.2 175.0 -93.6 120.4  101.6   23.4  -13.9
 1112  450 Y T  E     -     0   0V   1   -178,-2.1  -150,-3.0    -2,-0.6     2,-0.3   0.746  57.2 -20.9 -96.8 -29.3  100.1   22.5  -10.5
 1113  451 Y G  E     -ZB 934 961V   0   -179,-2.3  -179,-0.9  -152,-0.2     2,-0.3  -0.891  50.9-122.8-161.1-169.5   98.7   19.1  -11.3
 1114  452 Y L  E     -ZB 933 960V   0   -154,-1.6  -154,-1.8    -2,-0.3     2,-0.4  -0.955  12.4-141.7-144.0 158.9   97.6   16.4  -13.7
 1115  453 Y I  E     - B   0 959V   1   -183,-0.6    18,-3.5    -2,-0.3  -156,-0.2  -0.738  38.8-178.6-122.2  81.8   94.5   14.2  -14.3
 1116  454 Y L  E     -FB1132 958V   4   -158,-1.7  -158,-2.8    -2,-0.4     2,-0.4  -0.320  15.2-155.1 -86.5 163.2   96.0   10.9  -15.2
 1117  455 Y T  E     -F 1131   0V  34     14,-2.7    14,-2.7  -160,-0.2     2,-0.2  -0.988   7.6-142.2-144.2 128.7   94.4    7.6  -16.2
 1118  456 Y R  E     -F 1130   0V  19     -2,-0.4     2,-0.5  -162,-0.3    12,-0.2  -0.572  24.7-110.2 -93.5 152.1   95.7    4.0  -15.9
 1119  457 Y D    >   -     0   0   53     10,-1.7     3,-0.8    -2,-0.2    10,-0.1  -0.702  19.5-154.6 -88.1 124.3   95.1    1.2  -18.4
 1120  458 Y G  T 3  S+     0   0   39     -2,-0.5     3,-0.2     1,-0.2    -1,-0.1   0.377  71.8  95.9 -83.6   2.8   92.8   -1.5  -17.2
 1121  459 Y G  T 3   +     0   0   61      1,-0.2     2,-0.3     2,-0.1    -1,-0.2   0.894  55.1 151.7 -58.4 -40.7   94.1   -4.4  -19.3
 1122  460 Y S    X   -     0   0   59     -3,-0.8     3,-0.6     1,-0.2    -1,-0.2  -0.287  29.5-179.1  58.1-107.8   96.2   -5.4  -16.3
 1123  461 Y T  T 3  S-     0   0  109     -2,-0.3    -1,-0.2    -3,-0.2     3,-0.1   0.682  78.0 -76.3  70.8  25.6   96.9   -9.2  -16.2
 1124  462 Y N  T 3  S+     0   0  156      1,-0.2    -1,-0.2     2,-0.0     2,-0.1   0.649  87.5 162.0  62.4  16.2   98.9   -8.5  -13.0
 1125  463 Y S    X   -     0   0   44     -3,-0.6     3,-0.6     1,-0.1    -1,-0.2  -0.425  46.9-137.2 -69.0 138.6  101.7   -7.1  -15.2
 1126  464 Y T  T 3  S+     0   0   79      1,-0.2   -95,-3.5    -2,-0.1    -1,-0.1  -0.098  94.1  77.5 -83.5  36.3  104.3   -4.9  -13.5
 1127  465 Y T  T 3   +     0   0   77     -2,-0.2     2,-0.5   -97,-0.2    -1,-0.2  -0.004  55.2 155.6-134.6  27.6  104.0   -2.6  -16.6
 1128  466 Y E    <   -     0   0   41     -3,-0.6     2,-0.1  -102,-0.1    -8,-0.1  -0.462  28.7-157.7 -65.8 114.4  100.7   -0.7  -16.0
 1129  467 Y T        -     0   0   15     -2,-0.5   -10,-1.7   -97,-0.2     2,-0.3  -0.388   2.8-134.0 -92.3 169.2  101.0    2.5  -17.9
 1130  468 Y F  E     -eF10341118V   2    -97,-1.9   -95,-3.0   -12,-0.2   -12,-0.2  -0.883  13.0-168.5-126.6 155.3   99.3    5.9  -17.5
 1131  469 Y R  E     - F   01117V  47    -14,-2.7   -14,-2.7    -2,-0.3   -95,-0.2  -0.992  30.7-104.3-141.0 146.0   97.6    8.4  -19.8
 1132  470 Y P  E     + F   01116V   4      0, 0.0   -16,-0.3     0, 0.0     2,-0.2  -0.458  43.7 178.7 -72.1 142.9   96.4   12.0  -19.3
 1133  471 Y G        +     0   0    8    -18,-3.5  -201,-1.0  -201,-0.2   -18,-0.3  -0.628  19.3 154.4-129.4-172.1   92.6   12.5  -18.9
 1134  472 Y G        +     0   0   11     -2,-0.2     2,-1.3  -203,-0.2   -90,-0.1  -0.514  21.6 128.6-172.8-111.2   90.0   15.1  -18.4
 1135  473 Y G        +     0   0   26    -92,-0.2     2,-0.3    -2,-0.1   -46,-0.1  -0.548  69.5  62.5  75.3 -94.7   86.3   15.2  -19.3
 1136  474 Y D    >   -     0   0   45     -2,-1.3     3,-0.7     1,-0.1     4,-0.2  -0.513  66.9-157.7 -70.7 127.7   84.5   16.1  -16.1
 1137  475 Y M  T >> S+     0   0   14     -2,-0.3     4,-0.7     1,-0.2     3,-0.7   0.455  79.8  83.0 -89.3  -1.9   85.5   19.5  -14.9
 1138  476 Y R  H 3> S+     0   0   84      1,-0.2     4,-2.7     2,-0.2     3,-0.3   0.787  79.1  71.9 -69.1 -23.8   84.5   18.9  -11.3
 1139  477 Y D  H <> S+     0   0   15     -3,-0.7     4,-1.4     1,-0.2    -1,-0.2   0.836  92.6  55.2 -57.3 -35.7   87.9   17.3  -11.0
 1140  478 Y N  H <> S+     0   0    5     -3,-0.7     4,-0.6     2,-0.2    -1,-0.2   0.865 113.1  38.6 -68.8 -38.6   89.6   20.6  -11.2
 1141  479 Y W  H  X S+     0   0    3     -4,-0.7     4,-2.6    -3,-0.3     3,-0.2   0.777 112.4  58.9 -82.9 -28.1   87.7   22.1   -8.3
 1142  480 Y R  H  < S+     0   0   38     -4,-2.7     4,-0.3     1,-0.2    -2,-0.2   0.823 101.6  57.5 -61.1 -34.1   88.0   18.8   -6.6
 1143  481 Y S  H  < S+     0   0   13     -4,-1.4    -1,-0.2    -5,-0.2    -2,-0.2   0.783 116.3  31.5 -69.2 -32.1   91.7   19.4   -6.9
 1144  482 Y E  H >< S+     0   0   13     -4,-0.6     3,-0.6    -3,-0.2    -2,-0.2   0.736 116.6  55.0 -97.9 -26.6   91.6   22.7   -5.0
 1145  483 Y L  G >< S+     0   0    2     -4,-2.6     3,-1.6     1,-0.2    -2,-0.2   0.264  72.2 103.3 -93.6  11.8   88.7   22.0   -2.6
 1146  484 Y Y  G 3  S+     0   0   28     -4,-0.3    -1,-0.2     1,-0.3  -244,-0.1   0.758  76.8  60.3 -65.7 -23.5   90.2   18.8   -1.1
 1147  485 Y K  G <  S+     0   0   26     -3,-0.6  -245,-1.7  -246,-0.1     2,-0.3   0.576  98.6  76.6 -75.9 -10.9   91.1   20.8    2.0
 1148  486 Y Y    <   +     0   0    4     -3,-1.6     2,-0.3  -247,-0.2  -247,-0.2  -0.729  43.5 168.8-120.9 157.3   87.6   21.8    2.8
 1149  487 Y K        -     0   0   16   -249,-0.5  -249,-2.4    -2,-0.3     2,-0.5  -0.964  26.0-132.7-157.7 141.6   84.3   20.6    4.3
 1150  488 Y V  E     - L   0 899P   9     -2,-0.3  -420,-1.9  -420,-0.3     2,-0.3  -0.890  24.6-174.7-108.3 130.3   81.1   22.4    5.3
 1151  489 Y V  E     -JL 729 898P   0   -253,-2.5  -253,-1.6    -2,-0.5     2,-0.6  -0.919  24.9-124.8-127.8 152.4   79.4   21.8    8.6
 1152  490 Y K  E     -JL 728 897P  55   -424,-4.1  -424,-3.3    -2,-0.3     2,-0.4  -0.821  29.1-133.9 -93.9 119.4   76.2   22.9   10.4
 1153  491 Y I  E     -J  727   0P   6   -257,-2.0  -426,-0.2    -2,-0.6  -424,-0.0  -0.592  21.5-176.2 -81.2 128.2   76.7   24.4   13.8
 1154  492 Y E        +     0   0   37   -428,-2.0  -428,-0.1    -2,-0.4    -1,-0.0  -0.880   6.7 172.9-126.8  99.2   74.5   23.2   16.7
 1155  493 Y P        +     0   0    3      0, 0.0  -431,-2.2     0, 0.0  -432,-1.5   0.470  44.8 103.5 -90.0  -5.5   75.1   25.1   19.9
 1156  494 Y L  E     +E  722   0C  17   -434,-0.2     2,-0.2  -433,-0.2  -434,-0.2  -0.613  49.2 178.2 -88.8  89.1   72.3   23.8   22.2
 1157  495 Y G  E     -E  721   0C   4   -436,-2.3  -436,-5.5    -2,-1.4     2,-0.4  -0.614  10.5-167.9 -87.4 146.3   74.0   21.4   24.5
 1158  496 Y V  E     +E  720   0C   1   -438,-0.3  -438,-0.2    -2,-0.2  -476,-0.1  -0.998  20.5 145.7-135.1 131.4   72.1   19.6   27.3
 1159  497 Y A  E     -E  719   0C   0   -440,-1.6  -440,-3.0    -2,-0.4     2,-0.4  -0.983  45.4 -95.8-161.0 153.6   73.9   17.6   30.0
 1160  498 Y P  E     +E  718   0C   9      0, 0.0     2,-0.3     0, 0.0  -442,-0.3  -0.623  39.7 161.3 -82.7 129.2   73.4   16.8   33.7
 1161  499 Y T  E     -E  717   0C  14   -444,-2.3     2,-2.3    -2,-0.4  -444,-0.8  -0.974  56.2 -92.9-134.1 150.5   75.1   18.7   36.5
 1162  500 Y R  S    S+     0   0   91     -2,-0.3     2,-0.3  -446,-0.2  -446,-0.1  -0.349  84.8 116.4 -64.4  80.8   74.0   18.6   40.1
 1163  501 Y C        -     0   0    2     -2,-2.3  -510,-0.6  -446,-0.2     2,-0.4  -0.932  42.6-169.6-156.9 126.5   71.8   21.7   39.9
 1164  502 Y K  B     -f  653   0D  85    128,-0.7     2,-0.2    -2,-0.3  -510,-0.2  -0.882  29.8-117.8-110.3 145.4   68.1   22.4   40.2
 1165  503 Y R        -     0   0   37   -512,-0.8  -512,-0.1    -2,-0.4  -514,-0.0  -0.556  42.7 -93.3 -80.2 151.8   66.5   25.7   39.3
 1166  504 Y R              0   0  172     -2,-0.2    -1,-0.1     1,-0.1   126,-0.0   0.058 360.0 360.0 -62.3 168.8   64.8   27.7   42.1
 1167  505 Y V              0   0  160   -463,-0.0    -1,-0.1     0, 0.0  -467,-0.0  -0.587 360.0 360.0 -91.2 360.0   61.2   27.7   43.1
 1168        !*             0   0    0      0, 0.0     0, 0.0     0, 0.0     0, 0.0   0.000 360.0 360.0 360.0 360.0    0.0    0.0    0.0
 1169  518 C V              0   0  174      0, 0.0     2,-0.5     0, 0.0     0, 0.0   0.000 360.0 360.0 360.0 158.4   55.2   64.3   27.8
 1170  519 C F        +     0   0  164      1,-0.2     0, 0.0     5,-0.0     0, 0.0  -0.931 360.0 170.9-123.6 109.1   55.6   62.5   24.5
 1171  520 C L        -     0   0  104     -2,-0.5     2,-0.2     1,-0.2    -1,-0.2   0.926  43.0-111.7 -83.3 -50.2   58.0   64.1   22.0
 1172  521 C G    >   -     0   0   19    178,-0.1     3,-2.5   180,-0.0     4,-0.4  -0.622  52.0 -32.4 131.6 165.3   58.3   61.5   19.2
 1173  522 C F  T 3  S-     0   0   25      1,-0.3   329,-0.2    -2,-0.2   177,-0.1  -0.375 134.3  -2.4 -56.2 119.0   60.8   59.1   17.7
 1174  523 C L  T >  S+     0   0    1     13,-0.2     3,-1.0    -2,-0.2    -1,-0.3   0.402  93.6 133.0  75.1   1.8   64.2   60.7   18.1
 1175  524 C G  T <   +     0   0    6     -3,-2.5   178,-0.5     1,-0.3     3,-0.4   0.801  65.1  59.0 -52.8 -35.1   62.6   63.8   19.7
 1176  525 C A  T >  S+     0   0    1     -4,-0.4     3,-0.7     1,-0.2    -1,-0.3  -0.173  70.0 119.6 -88.7  41.3   65.1   63.8   22.5
 1177  526 C A  T <  S+     0   0    1     -3,-1.0    83,-0.5    -2,-0.4    82,-0.2   0.980  84.1  31.4 -65.8 -58.1   68.0   64.2   20.1
 1178  527 C G  T 3  S+     0   0   10    175,-1.1     2,-0.3    -3,-0.4    -1,-0.2  -0.061 102.7 109.2 -91.8  31.4   69.1   67.5   21.5
 1179  528 C S  S <  S-     0   0   34     -3,-0.7    80,-0.4     1,-0.1    77,-0.1  -0.740  80.1 -89.5-103.1 158.1   68.0   66.6   25.0
 1180  529 C T     >  -     0   0   50     -2,-0.3     4,-3.1    78,-0.1     5,-0.3  -0.289  38.6-110.4 -65.9 150.3   70.3   65.9   28.0
 1181  530 C M  T  4 S+     0   0    0     76,-2.6     4,-0.4    72,-0.7    74,-0.2   0.636 120.1  53.7 -59.9 -15.7   71.3   62.2   28.4
 1182  531 C G  T  4 S+     0   0   14     72,-1.9    -1,-0.3    75,-0.2     3,-0.2   0.901 113.0  40.1 -79.8 -48.0   69.1   62.1   31.5
 1183  532 C A  T >> S+     0   0   43     71,-0.4     4,-1.0    -3,-0.3     3,-0.8   0.804 116.1  51.7 -70.9 -30.0   66.0   63.4   29.7
 1184  533 C A  T 3< S+     0   0    0     -4,-3.1    -1,-0.2     1,-0.2    -3,-0.2   0.719  99.5  64.6 -77.4 -22.0   66.8   61.2   26.7
 1185  534 C S  T 34 S+     0   0   11     -4,-0.4     3,-0.2    -5,-0.3    -1,-0.2   0.390  96.8  59.8 -82.6   2.6   67.2   58.2   29.0
 1186  535 C M  T X4 S+     0   0  109     -3,-0.8     2,-2.2     1,-0.2     3,-0.6   0.885 100.4  51.7 -84.9 -63.2   63.5   58.7   29.8
 1187  536 C T  T 3< S+     0   0   27     -4,-1.0     4,-0.3     1,-0.2    -1,-0.2  -0.474  70.9 119.3 -75.5  75.4   62.2   58.2   26.2
 1188  537 C L  T 3>  +     0   0    0     -2,-2.2     4,-2.0    -3,-0.2    -1,-0.2   0.702  66.3  61.0-104.1 -32.7   64.0   55.0   25.5
 1189  538 C T  T <4 S+     0   0   11     -3,-0.6     4,-0.2     1,-0.2    -2,-0.1   0.505 100.7  57.2 -75.4  -4.5   60.9   52.9   24.8
 1190  539 C V  T  > S+     0   0   30    117,-0.2     4,-1.7     2,-0.2    -1,-0.2   0.809 109.6  40.9 -93.2 -38.6   60.0   55.2   21.9
 1191  540 C Q  T  4 S+     0   0    3    116,-0.3    -2,-0.2    -4,-0.3   116,-0.1   0.834 117.0  50.7 -75.1 -32.8   63.2   54.7   19.9
 1192  541 C A  T  < S+     0   0    5     -4,-2.0     3,-0.3   114,-0.2    -1,-0.2   0.747 110.1  54.3 -72.8 -23.5   63.1   51.0   20.8
 1193  542 C R  T >4 S+     0   0   83      1,-0.2     2,-2.8    -5,-0.2     3,-0.6   0.988 100.9  51.5 -75.0 -66.2   59.5   50.9   19.6
 1194  543 C N  T 3< S+     0   0   59     -4,-1.7   286,-0.5     1,-0.2    -1,-0.2  -0.385  89.2  93.5 -72.9  67.6   59.7   52.4   16.1
 1195  544 C L  T 3  S+     0   0    8     -2,-2.8    -1,-0.2     3,-0.3    -2,-0.1   0.327  84.5  25.6-144.5   2.4   62.5   49.9   15.1
 1196  545 C L  S <  S+     0   0   27     -3,-0.6   283,-0.2     2,-0.1    -2,-0.1   0.471 126.7  19.9-133.7 -80.1   60.9   46.9   13.5
 1197  546 C S              0   0  101      1,-0.3    -3,-0.1    -4,-0.2    -4,-0.0   0.819 360.0 360.0 -69.4 -30.0   57.6   47.0   11.8
 1198  547 C G              0   0   51     -5,-0.3    -3,-0.3   280,-0.0    -1,-0.3  -0.600 360.0 360.0 157.5 360.0   58.0   50.7   11.4
 1199        !              0   0    0      0, 0.0     0, 0.0     0, 0.0     0, 0.0   0.000 360.0 360.0 360.0 360.0    0.0    0.0    0.0
 1200  569 C T     >        0   0  139      2,-0.1     4,-0.5     3,-0.1     0, 0.0   0.000 360.0 360.0 360.0  64.3   59.6   43.3   -9.8
 1201  570 C V  H >>  +     0   0   34      2,-0.2     4,-1.1     1,-0.1     3,-0.9   0.962 360.0  36.1 -79.7 -59.7   61.9   46.3   -9.4
 1202  571 C W  H 3> S+     0   0    8      1,-0.2     4,-2.1     2,-0.2     5,-0.1   0.742 108.1  73.8 -61.6 -22.9   60.6   47.8   -6.1
 1203  572 C G  H 3> S+     0   0   29      1,-0.2     4,-0.8     2,-0.2    -1,-0.2   0.819  96.8  43.6 -64.7 -34.6   60.0   44.2   -5.0
 1204  573 C I  H <X S+     0   0   90     -3,-0.9     4,-2.0    -4,-0.5     3,-0.3   0.877 108.8  57.3 -79.8 -39.4   63.6   43.4   -4.4
 1205  574 C K  H  < S+     0   0   31     -4,-1.1     4,-0.5     1,-0.2    -2,-0.2   0.920 106.2  51.8 -52.2 -47.7   64.3   46.7   -2.7
 1206  575 C Q  H  X S+     0   0   54     -4,-2.1     4,-1.5     1,-0.2     3,-0.3   0.841 109.2  50.6 -57.5 -36.6   61.6   45.8   -0.2
 1207  576 C L  H  X S+     0   0   22     -4,-0.8     4,-1.5    -3,-0.3    -1,-0.2   0.887 109.9  44.5 -78.2 -41.4   63.2   42.4    0.5
 1208  577 C Q  H  < S+     0   0   71     -4,-2.0    -1,-0.2     1,-0.2     4,-0.2   0.380 116.5  49.9 -86.3   3.9   66.8   43.3    1.3
 1209  578 C A  H  > S+     0   0    3     -4,-0.5     4,-1.4    -3,-0.3   270,-0.3   0.649 107.0  54.5 -99.6 -32.6   65.4   46.2    3.4
 1210  579 C R  H  X S+     0   0   57     -4,-1.5     4,-0.6    -5,-0.2    -2,-0.2   0.826 114.4  39.7 -70.1 -32.8   63.1   43.8    5.3
 1211  580 C V  H  X S+     0   0    7     -4,-1.5     4,-2.7     2,-0.2     3,-0.4   0.847 109.5  60.2 -83.1 -35.7   66.0   41.5    6.2
 1212  581 C L  H  > S+     0   0   38      1,-0.2     4,-2.5     2,-0.2     5,-0.2   0.852 102.7  53.8 -58.7 -35.5   68.4   44.3    6.9
 1213  582 C A  H  X S+     0   0   10     -4,-1.4     4,-1.1     2,-0.2    -1,-0.2   0.824 113.0  40.5 -72.8 -33.3   66.1   45.6    9.6
 1214  583 C V  H  X S+     0   0   11     -4,-0.6     4,-2.7    -3,-0.4    -2,-0.2   0.797 114.8  52.4 -85.6 -30.4   65.9   42.3   11.5
 1215  584 C E  H  X S+     0   0   57     -4,-2.7     4,-1.7     2,-0.2    -2,-0.2   0.967 113.7  43.4 -64.5 -50.3   69.6   41.6   11.0
 1216  585 C R  H  < S+     0   0   45     -4,-2.5     4,-0.4    -5,-0.2    -2,-0.2   0.833 116.9  48.1 -63.6 -35.0   70.5   45.0   12.4
 1217  586 C Y  H >X S+     0   0   23     -4,-1.1     4,-1.5    -5,-0.2     3,-1.2   0.923 110.3  49.4 -72.0 -46.2   67.9   44.6   15.2
 1218  587 C L  H 3X S+     0   0   10     -4,-2.7     4,-2.9     1,-0.3    -2,-0.2   0.807 100.0  66.2 -65.5 -30.3   69.0   41.1   16.2
 1219  588 C R  H 3X S+     0   0   51     -4,-1.7     4,-0.9     1,-0.2    -1,-0.3   0.738 104.5  45.8 -65.7 -21.7   72.6   42.2   16.4
 1220  589 C D  H <> S+     0   0    9     -3,-1.2     4,-2.5    -4,-0.4    -1,-0.2   0.850 112.3  48.0 -85.9 -40.4   71.7   44.4   19.3
 1221  590 C Q  H  X S+     0   0   40     -4,-1.5     4,-2.0     1,-0.2    -2,-0.2   0.846 106.7  60.9 -65.7 -34.4   69.6   41.8   21.1
 1222  591 C Q  H  X S+     0   0   15     -4,-2.9     4,-1.6     2,-0.2    -1,-0.2   0.922 108.4  42.3 -52.9 -48.9   72.6   39.5   20.5
 1223  592 C L  H  X S+     0   0   18     -4,-0.9     4,-0.9     2,-0.2     6,-0.2   0.934 112.4  51.3 -67.1 -49.4   74.8   41.9   22.5
 1224  593 C L  H  <>S+     0   0    4     -4,-2.5     5,-0.8     1,-0.2    -1,-0.2   0.824 113.5  48.3 -57.0 -31.7   72.2   42.4   25.3
 1225  594 C G  H  <5S+     0   0    6     -4,-2.0    -1,-0.2     1,-0.2    -2,-0.2   0.785 106.8  51.7 -82.1 -31.6   71.9   38.7   25.6
 1226  595 C I  H  <5S+     0   0    9     -4,-1.6    55,-0.3    -3,-0.2    56,-0.2   0.485 117.8  47.7 -85.9  -4.8   75.6   37.9   25.7
 1227  596 C W  T  <5S-     0   0    1     -4,-0.9     3,-0.1    -5,-0.1    51,-0.1  -0.402 110.3-102.6-102.4-163.8   75.6   40.4   28.4
 1228  597 C G  T   5S+     0   0   24     -2,-0.2     2,-0.8     1,-0.1     3,-0.2   0.356  92.5 101.8-100.8   9.7   73.0   40.1   31.1
 1229  598 C C      < +     0   0    4     -5,-0.8     3,-0.3    -6,-0.2    -4,-0.2  -0.279  24.7 126.7-101.7  49.5   70.8   42.9   29.8
 1230  599 C S  S    S+     0   0   44     -2,-0.8    -1,-0.2  -583,-0.2    -5,-0.1   0.352  70.6  68.3 -80.1   8.4   67.9   41.1   27.9
 1231  600 C G  S    S-     0   0   29     -3,-0.2 -1169,-0.2    -7,-0.2    -1,-0.2   0.928  96.8-163.7 -59.1 -65.5   65.6   43.2   30.1
 1232  601 C K        +     0   0   16     -3,-0.3     2,-0.5    72,-0.1    -1,-0.1  -0.174  47.3  63.1-134.9 -95.9   66.4   45.7   28.8
 1233  602 C L  S    S+     0   0    7     -4,-0.1    73,-0.5    -2,-0.1     2,-0.4  -0.405 110.0  24.2  58.1-107.7   66.7   49.4   28.3
 1234  603 C I  E    S+G 1305   0E  16     -2,-0.5     2,-0.3    71,-0.2    71,-0.2  -0.741  75.0 171.3 -85.3 132.8   68.9   50.4   31.3
 1235  604 C C  E     -G 1304   0E  15     69,-1.7    69,-2.0    -2,-0.4    -6,-0.1  -0.937  20.9-145.7-145.6 120.1   71.0   47.5   32.7
 1236  605 C C  E     -G 1303   0E  12     -2,-0.3     2,-0.2    67,-0.2    67,-0.2  -0.364  22.2-171.4 -78.7 163.4   73.8   47.8   35.3
 1237  606 C T  E     -i 1748   0F   4    510,-0.6   512,-0.8    65,-0.6   510,-0.1  -0.783  34.1-111.9-144.7-173.6   76.9   45.7   35.2
 1238  607 C N  E    S+     0   0E  37     -2,-0.2    65,-0.1   510,-0.2   510,-0.1   0.329  80.9  99.5-111.7   3.4   80.1   44.6   37.0
 1239  608 C V  E    S-     0   0E  11     63,-0.3    63,-1.3    34,-0.0    -2,-0.2  -0.836  71.9-134.2 -92.1 120.9   82.7   46.1   34.8
 1240  609 C P  E     -G 1301   0E  77      0, 0.0     2,-0.7     0, 0.0    61,-0.3  -0.452  26.3 -95.0 -77.8 151.6   83.9   49.4   36.4
 1241  610 C W        -     0   0   30     59,-2.5     2,-0.5    -2,-0.1    59,-0.3  -0.517  30.4-139.6 -74.0 109.2   84.2   52.6   34.4
 1242  611 C N    >>  -     0   0   91     -2,-0.7     3,-2.2     1,-0.2     4,-0.6  -0.555   9.7-145.3 -63.5 114.6   87.8   53.1   33.2
 1243  612 C S  T 34 S+     0   0   70     -2,-0.5     3,-0.4     1,-0.3    -1,-0.2   0.777  94.3  72.1 -57.0 -28.3   88.3   56.9   33.8
 1244  613 C S  T 34 S+     0   0   82      1,-0.2    -1,-0.3     2,-0.1    -2,-0.1   0.779  90.3  61.3 -55.9 -29.9   90.5   56.9   30.7
 1245  614 C W  T <4 S-     0   0   16     -3,-2.2    -1,-0.2    24,-0.0    -2,-0.2   0.921 137.7 -29.5 -66.1 -48.3   87.3   56.4   28.6
 1246  615 C S     <  -     0   0   18     -4,-0.6    -3,-0.1    -3,-0.4     3,-0.1   0.544  59.6-168.8-132.7 -65.1   85.6   59.6   29.7
 1247  616 C N        +     0   0  113      1,-0.3    -4,-0.1    -5,-0.2    -3,-0.1   0.331  42.4 135.5  78.5  -0.6   86.6   60.8   33.2
 1248  617 C R        -     0   0  103      1,-0.1    -1,-0.3    -5,-0.1     2,-0.1  -0.324  59.5-101.7 -72.2 157.7   83.8   63.4   33.2
 1249  618 C N        -     0   0   97     -3,-0.1     5,-0.2     1,-0.1     4,-0.2  -0.383  29.4-109.2 -80.5 162.1   81.6   63.9   36.3
 1250  619 C L  S >> S+     0   0   56      1,-0.2     4,-2.4     2,-0.2     3,-1.7   0.918 113.8  50.7 -55.2 -53.5   78.1   62.5   36.6
 1251  620 C S  H 3> S+     0   0   76      1,-0.3     4,-1.9     2,-0.2    -1,-0.2   0.868 104.6  57.4 -54.6 -42.9   76.2   65.8   36.4
 1252  621 C E  H 34>S+     0   0   69      1,-0.2     5,-0.6     2,-0.2    -1,-0.3   0.351 116.0  34.2 -81.5   8.1   78.0   67.0   33.3
 1253  622 C I  H <45S+     0   0    3     -3,-1.7   -72,-0.7     3,-0.2    -1,-0.2   0.605 125.7  35.1-123.0 -34.7   77.0   64.0   31.2
 1254  623 C W  H  <5S+     0   0   18     -4,-2.4   -72,-1.9    -5,-0.2   -71,-0.4   0.852 132.3  28.9 -90.3 -36.9   73.5   63.1   32.5
 1255  624 C D  T  <5S+     0   0  129     -4,-1.9    -3,-0.2    -5,-0.4    -1,-0.2   0.175 137.2  25.3-105.6  15.0   72.3   66.7   33.2
 1256  625 C N  T   5S+     0   0   95      1,-0.2    -3,-0.2   -77,-0.1    -4,-0.1   0.465 101.3  61.5-135.5 -74.3   74.5   68.2   30.5
 1257  626 C M      < -     0   0    5     -5,-0.6   -76,-2.6   -77,-0.1     2,-0.3  -0.136  65.0-130.5 -71.5 159.5   75.7   66.3   27.5
 1258  627 C T     >  -     0   0   27    -78,-0.2     4,-3.7   -77,-0.1     5,-0.2  -0.754  22.0-116.2-107.2 159.0   73.6   64.7   24.7
 1259  628 C W  H  > S+     0   0    3    -80,-0.4     4,-2.6    -2,-0.3     5,-0.1   0.806 115.1  57.5 -66.7 -33.4   73.9   61.1   23.4
 1260  629 C L  H  > S+     0   0   45    -83,-0.5     4,-0.7    49,-0.3    -1,-0.2   0.929 116.4  37.2 -56.0 -47.5   74.9   62.3   20.0
 1261  630 C Q  H >> S+     0   0   90     -3,-0.2     3,-1.1     2,-0.2     4,-0.7   0.964 116.6  51.0 -68.1 -55.6   77.8   64.1   21.6
 1262  631 C W  H >X S+     0   0    0     -4,-3.7     4,-1.6     1,-0.3     3,-0.8   0.817 101.6  63.4 -54.2 -37.4   78.5   61.5   24.3
 1263  632 C D  H 3X S+     0   0   37     -4,-2.6     4,-0.6     1,-0.2    -1,-0.3   0.850  97.9  55.0 -58.2 -37.5   78.7   58.7   21.7
 1264  633 C K  H << S+     0   0  123     -3,-1.1     4,-0.3    -4,-0.7    -1,-0.2   0.754 106.4  51.3 -74.3 -23.3   81.7   60.3   19.9
 1265  634 C E  H X< S+     0   0   59     -3,-0.8     3,-0.8    -4,-0.7    -2,-0.2   0.966 117.0  35.9 -73.4 -54.8   83.8   60.4   23.1
 1266  635 C I  H >< S+     0   0    5     -4,-1.6     3,-1.4     1,-0.2     4,-0.4   0.440  94.0  95.6 -77.7  -0.1   83.4   56.8   24.2
 1267  636 C S  G >< S+     0   0   46     -4,-0.6     3,-0.7     1,-0.3     4,-0.3   0.796  71.5  65.7 -64.1 -29.5   83.4   55.7   20.5
 1268  637 C N  G <  S+     0   0  135     -3,-0.8    -1,-0.3    -4,-0.3    -2,-0.1   0.697 116.2  23.9 -69.1 -18.2   87.1   54.9   20.6
 1269  638 C Y  G <> S+     0   0   65     -3,-1.4     4,-2.8    -4,-0.1    -1,-0.2   0.210  82.0 113.4-134.2  17.2   86.7   52.0   23.1
 1270  639 C T  H <> S+     0   0   29     -3,-0.7     4,-2.1    -4,-0.4    -2,-0.1   0.876  85.2  45.2 -62.8 -39.2   83.1   50.7   22.7
 1271  640 C Q  H  > S+     0   0  146     -4,-0.3     4,-1.2     2,-0.2    -1,-0.2   0.769 113.4  50.2 -76.4 -27.1   84.2   47.4   21.3
 1272  641 C I  H  > S+     0   0  116      2,-0.2     4,-1.2     1,-0.2    -2,-0.2   0.869 111.1  49.8 -73.9 -38.4   86.9   47.0   24.0
 1273  642 C I  H  X S+     0   0    0     -4,-2.8     4,-1.3     1,-0.2     3,-0.3   0.898 106.6  55.5 -63.2 -42.1   84.2   47.8   26.6
 1274  643 C Y  H  X S+     0   0   20     -4,-2.1     4,-2.2     1,-0.2    -1,-0.2   0.869 102.5  56.5 -59.2 -38.5   81.9   45.2   25.1
 1275  644 C G  H  X S+     0   0   29     -4,-1.2     4,-1.7     1,-0.2    -1,-0.2   0.857 102.5  54.4 -62.4 -37.6   84.6   42.6   25.5
 1276  645 C L  H  X S+     0   0   77     -4,-1.2     4,-1.1    -3,-0.3    -1,-0.2   0.848 110.4  48.6 -61.9 -34.9   84.8   43.3   29.2
 1277  646 C L  H  X S+     0   0    3     -4,-1.3     4,-1.7     2,-0.2    -2,-0.2   0.890 104.9  57.9 -71.7 -43.3   81.1   42.7   29.3
 1278  647 C E  H  X S+     0   0   11     -4,-2.2     4,-1.4     1,-0.2     3,-0.3   0.922 110.5  41.0 -56.0 -51.9   81.2   39.4   27.4
 1279  648 C E  H  X S+     0   0  110     -4,-1.7     4,-1.6     1,-0.2    -1,-0.2   0.840 111.0  59.3 -65.2 -34.1   83.6   37.7   29.8
 1280  649 C S  H  X S+     0   0   11     -4,-1.1     4,-1.2    -5,-0.2    -1,-0.2   0.821 104.0  49.4 -68.4 -33.4   81.8   39.1   32.8
 1281  650 C Q  H  X S+     0   0   16     -4,-1.7     4,-2.1   -55,-0.3     3,-0.3   0.949 111.5  45.4 -72.7 -50.8   78.4   37.6   32.0
 1282  651 C N  H  X S+     0   0   11     -4,-1.4     4,-2.8     1,-0.3     5,-0.2   0.843 110.2  58.0 -61.6 -31.8   79.6   34.0   31.4
 1283  652 C Q  H  X S+     0   0   64     -4,-1.6     4,-0.9     2,-0.2    -1,-0.3   0.867 105.6  50.0 -63.3 -37.2   81.6   34.4   34.6
 1284  653 C Q  H  X S+     0   0   41     -4,-1.2     4,-2.9    -3,-0.3     3,-0.2   0.937 112.9  45.4 -64.9 -47.5   78.3   35.2   36.4
 1285  654 C E  H  X S+     0   0   34     -4,-2.1     4,-1.9     1,-0.2     5,-0.2   0.933 109.4  52.9 -63.5 -49.2   76.6   32.1   34.9
 1286  655 C K  H  < S+     0   0   97     -4,-2.8     4,-0.4     1,-0.2    -1,-0.2   0.764 116.3  44.1 -58.3 -25.1   79.5   29.7   35.6
 1287  656 C N  H >X S+     0   0   77     -4,-0.9     4,-1.0    -3,-0.2     3,-0.8   0.892 107.5  54.6 -84.3 -46.4   79.3   31.0   39.2
 1288  657 C E  H 3X S+     0   0   55     -4,-2.9     4,-1.9     1,-0.3     5,-0.2   0.759 101.5  60.1 -65.2 -25.8   75.6   31.0   39.7
 1289  658 C Q  H 3X S+     0   0   31     -4,-1.9     4,-1.5     1,-0.2    -1,-0.3   0.886 101.9  54.7 -64.7 -37.1   75.4   27.3   38.8
 1290  659 C D  H <> S+     0   0   80     -3,-0.8     4,-1.9    -4,-0.4    -2,-0.2   0.796 106.6  51.1 -68.1 -29.7   77.8   26.6   41.7
 1291  660 C L  H  X S+     0   0   82     -4,-1.0     4,-2.4     2,-0.2    -2,-0.2   0.947 113.5  42.0 -71.1 -51.1   75.4   28.4   44.1
 1292  661 C L  H  < S+     0   0   22     -4,-1.9  -128,-0.7     1,-0.2    -2,-0.2   0.716 112.4  59.6 -67.7 -21.3   72.3   26.4   43.0
 1293  662 C A  H  < S+     0   0   40     -4,-1.5    -2,-0.2    -5,-0.2    -1,-0.2   0.948 112.1  34.9 -70.3 -50.7   74.6   23.3   43.0
 1294  663 C L  H  <        0   0  123     -4,-1.9    -2,-0.2    -5,-0.1    -1,-0.1   0.815 360.0 360.0 -74.2 -30.5   75.5   23.6   46.7
 1295  664 C D     <        0   0  157     -4,-2.4  -131,-0.2    -5,-0.2    -3,-0.2   0.268 360.0 360.0-119.2 360.0   72.0   24.9   47.5
 1296        !*             0   0    0      0, 0.0     0, 0.0     0, 0.0     0, 0.0   0.000 360.0 360.0 360.0 360.0    0.0    0.0    0.0
 1297   31 Z A              0   0   80      0, 0.0   450,-0.0     0, 0.0 -1171,-0.0   0.000 360.0 360.0 360.0 -38.9   80.0   56.1   45.5
 1298   32 Z E        +     0   0  160      2,-0.1     2,-0.4   448,-0.0   448,-0.0   0.861 360.0  83.5 -51.1 -41.6   83.2   57.5   43.9
 1299   33 Z N  S    S-     0   0   90    447,-0.0     2,-0.3   -59,-0.0     0, 0.0  -0.529  72.4-156.4 -67.7 121.5   83.6   54.3   41.9
 1300   34 Z L        -     0   0   39     -2,-0.4   -59,-2.5   -59,-0.3     2,-0.4  -0.714   3.7-155.3-100.1 151.7   81.4   54.5   38.7
 1301   35 Z W  E     -GH12401745E  54    444,-0.8   444,-2.3    -2,-0.3     2,-0.2  -0.983  20.3-117.1-127.2 139.5   80.0   51.5   36.7
 1302   36 Z V  E     - H   01744E   0    -63,-1.3   -65,-0.6    -2,-0.4     2,-0.4  -0.535  29.2-171.2 -71.4 133.9   79.0   51.4   33.1
 1303   37 Z T  E     -GH12361743E   0    440,-3.0   440,-1.6    -2,-0.2   -67,-0.2  -1.000  20.5-125.9-127.1 131.3   75.4   50.6   32.6
 1304   38 Z V  E     -GH12351742E   1    -69,-2.0   -69,-1.7    -2,-0.4     2,-0.4  -0.493  17.7-151.3 -84.4 147.4   74.1   49.9   29.1
 1305   39 Z Y  E     -GH12341741E   8    436,-5.5   436,-2.3   -71,-0.2     2,-0.5  -0.958   5.0-163.2-121.0 131.6   71.3   51.8   27.4
 1306   40 Z Y  E    S+ H   01740E   4    -73,-0.5   434,-0.2    -2,-0.4  -114,-0.2  -0.963  77.3  30.0-114.9 121.3   68.9   50.4   24.8
 1307   41 Z G  S    S+     0   0    0    432,-1.5  -116,-0.3    -2,-0.5  -115,-0.2   0.614  76.0 165.8 107.7  22.0   66.9   53.0   22.8
 1308   42 Z V        -     0   0    1    431,-2.2     2,-1.5    -3,-0.3    -1,-0.2  -0.505  42.8-118.9 -71.8 133.1   69.4   55.8   22.9
 1309   43 Z P        +     0   0    1      0, 0.0     2,-0.3     0, 0.0   -49,-0.3  -0.577  68.9 114.9 -74.8  87.4   68.6   58.6   20.4
 1310   44 Z V        -     0   0    8     -2,-1.5   428,-2.0   -51,-0.1     2,-0.3  -0.978  38.3-171.0-156.0 145.8   71.8   58.6   18.3
 1311   45 Z W  E     -J 1737   0Y  19     -2,-0.3     2,-0.4   426,-0.2   426,-0.2  -0.968  15.1-142.0-137.8 149.4   72.6   57.9   14.6
 1312   46 Z K  E     -J 1736   0Y 106    424,-3.3   424,-4.1    -2,-0.3    -2,-0.0  -0.902  39.6 -99.0-108.1 144.0   75.5   57.4   12.3
 1313   47 Z D  E     +J 1735   0Y 102     -2,-0.4   422,-0.2   422,-0.3     2,-0.2  -0.315  58.3 169.4 -61.3 142.5   75.5   58.7    8.7
 1314   48 Z A        -     0   0   25    420,-1.9     2,-0.3     2,-0.0   420,-0.3  -0.719  38.1-135.5-141.6 179.1   74.7   55.9    6.3
 1315   49 Z E        +     0   0  146     -2,-0.2     2,-0.3    50,-0.1   420,-0.0  -0.949  36.6 148.7-140.1 140.5   73.8   54.6    2.9
 1316   50 Z T        -     0   0   17     -2,-0.3     2,-0.5   420,-0.0  -107,-0.1  -0.985  51.6 -84.7-163.1 162.8   71.1   52.0    2.3
 1317   51 Z T        -     0   0   35     -2,-0.3     2,-0.1  -109,-0.2    -2,-0.0  -0.605  46.9-168.8 -70.6 120.3   68.5   50.7   -0.0
 1318   52 Z L        -     0   0    1     -2,-0.5     2,-0.3   159,-0.1   159,-0.2  -0.345  10.3-131.7 -93.2-177.0   65.3   52.7    0.5
 1319   53 Z F  E     -N 1476   0Z  27    157,-2.6   157,-3.3    -2,-0.1     2,-0.1  -0.978  16.1-105.5-141.8 161.1   61.9   51.8   -1.0
 1320   54 Z C  E     -N 1475   0Z   2     -2,-0.3    21,-0.8   155,-0.2     2,-0.3  -0.429  23.4-169.5 -86.0 152.1   59.1   53.6   -2.8
 1321   55 Z A  E     +No14741341Z   1    153,-1.5   153,-2.1    19,-0.1     2,-0.3  -0.998  11.8 164.7-137.4 139.1   55.7   54.8   -1.6
 1322   56 Z S  E     - o   01342Z   6     19,-2.1    21,-1.1    -2,-0.3     2,-0.2  -0.840  31.9 -98.0-140.6 178.2   52.8   56.1   -3.7
 1323   57 Z D    >>  -     0   0  101    149,-0.3     3,-1.5    -2,-0.3     4,-0.6  -0.555  29.1-106.8-107.4 169.8   49.1   56.8   -3.2
 1324   58 Z A  H >> S+     0   0   55      1,-0.3     4,-1.6     2,-0.2     3,-0.7   0.772 114.1  63.3 -63.2 -30.6   45.8   54.9   -4.0
 1325   59 Z K  H 34 S+     0   0  159      1,-0.2     4,-0.4     2,-0.2    -1,-0.3   0.720  94.8  62.8 -69.1 -20.3   44.9   57.3   -6.9
 1326   60 Z A  H <4 S+     0   0   12     -3,-1.5    -1,-0.2     2,-0.2     8,-0.2   0.810 107.3  41.9 -72.0 -31.5   48.0   56.1   -8.7
 1327   61 Z Y  H X< S+     0   0  166     -3,-0.7     3,-1.4    -4,-0.6    -2,-0.2   0.740 106.9  62.0 -84.8 -26.2   46.6   52.5   -8.8
 1328   62 Z E  T 3< S+     0   0  119     -4,-1.6    -2,-0.2     1,-0.3    -1,-0.2   0.638  86.0  76.5 -70.4 -15.1   43.2   54.0   -9.7
 1329   63 Z T  T 3  S+     0   0   41     -4,-0.4    -1,-0.3    -5,-0.2    -2,-0.2   0.769  74.5 159.2 -62.3 -25.7   44.9   55.3  -12.8
 1330   64 Z E    X>  +     0   0  144     -3,-1.4     3,-1.7     1,-0.2     4,-0.5   0.043  25.8 116.8  36.8-135.8   44.7   51.6  -14.0
 1331   65 Z K  T 34 S-     0   0  113      1,-0.3    -1,-0.2     2,-0.1    -3,-0.0   0.617  98.7 -95.6  55.4  13.8   45.0   51.2  -17.8
 1332   66 Z H  T 34 S+     0   0  173      1,-0.1    -1,-0.3   134,-0.0    -2,-0.1   0.787  98.6 116.3  52.8  33.6   48.2   49.2  -17.1
 1333   67 Z N  T <4  +     0   0   10     -3,-1.7   134,-2.4   133,-0.2    -2,-0.1   0.890  34.7  81.5-105.6 -50.7   50.1   52.4  -17.7
 1334   68 Z V  S  < S-     0   0    7     -4,-0.5     2,-0.5    -8,-0.2     4,-0.3  -0.368  78.3-115.2 -67.2 141.9   52.1   53.9  -14.8
 1335   69 Z W  S    S-     0   0   23    132,-0.4    -1,-0.1     1,-0.2    43,-0.1  -0.668  81.4 -19.9 -82.7 125.6   55.5   52.4  -14.2
 1336   70 Z A  S  > S+     0   0   10     -2,-0.5     4,-1.0     1,-0.1    -1,-0.2   0.535  93.3 121.2  64.4   9.7   56.1   50.5  -11.0
 1337   71 Z T  T  4 S+     0   0   12     -3,-0.3    -1,-0.1     2,-0.2   -15,-0.1   0.777  75.7  54.0 -66.4 -26.2   53.2   52.1   -9.1
 1338   72 Z H  T  4 S+     0   0  120     -4,-0.3    -1,-0.2     1,-0.2    -3,-0.1   0.925 110.4  39.9 -76.9 -49.1   51.9   48.6   -8.6
 1339   73 Z A  T  4 S+     0   0   42      2,-0.0     2,-0.3     0, 0.0    -1,-0.2   0.671  99.5 100.4 -72.9 -17.5   55.0   47.0   -7.0
 1340   74 Z C  S  < S-     0   0   10     -4,-1.0   -19,-0.1     1,-0.1   -18,-0.1  -0.554  78.0-122.8 -76.6 130.2   55.4   50.3   -5.1
 1341   75 Z V  E     -o 1321   0Z  46    -21,-0.8   -19,-2.1    -2,-0.3    -1,-0.1  -0.100  34.2 -99.9 -63.9 163.0   54.1   50.2   -1.5
 1342   76 Z P  E     -o 1322   0Z  92      0, 0.0   -19,-0.2     0, 0.0    -1,-0.1  -0.273  31.2-113.9 -82.7 177.7   51.4   52.8   -0.4
 1343   77 Z T        -     0   0   35    -21,-1.1   -21,-0.1   -22,-0.1     3,-0.1  -0.193  37.3 -86.4 -93.0-170.0   51.8   56.1    1.5
 1344   78 Z D        -     0   0   86      1,-0.1    -1,-0.1    -2,-0.1   -23,-0.0  -0.849  17.9-149.8-104.1 137.5   50.6   57.1    4.9
 1345   79 Z P  S    S+     0   0  122      0, 0.0    -1,-0.1     0, 0.0    -2,-0.0   0.873 100.9  27.4 -70.7 -37.0   47.1   58.5    5.5
 1346   80 Z N  S    S-     0   0   98     -3,-0.1     2,-0.1     2,-0.0     0, 0.0  -0.761  86.3-166.6-123.9  84.1   48.4   60.5    8.4
 1347   81 Z P        -     0   0  100      0, 0.0     2,-0.4     0, 0.0    -4,-0.0  -0.427   2.7-163.2 -70.8 143.4   52.1   61.2    7.8
 1348   82 Z Q        -     0   0  139     -2,-0.1     2,-0.5     2,-0.0   156,-0.5  -0.995  13.9-171.7-131.4 129.9   54.1   62.5   10.8
 1349   83 Z E        -     0   0   68     -2,-0.4     2,-0.5   154,-0.1   154,-0.2  -0.934  21.7-143.1-118.9 108.5   57.5   64.2   10.8
 1350   84 Z I        -     0   0   43     -2,-0.5   152,-2.0   152,-0.2     2,-0.2  -0.555  12.6-135.6 -75.3 118.0   58.9   64.6   14.3
 1351   85 Z H  E     -K 1501   0Y  78     -2,-0.5     2,-0.8   150,-0.2   150,-0.3  -0.531  11.8-142.2 -69.9 136.2   60.8   67.8   14.8
 1352   86 Z L  E >   -K 1500   0Y   2    148,-2.2     3,-0.8    -2,-0.2   148,-0.5  -0.887  18.3-149.9-104.3 105.4   64.0   67.3   16.7
 1353   87 Z E  T 3  S+     0   0  120     -2,-0.8  -175,-1.1  -178,-0.5  -176,-0.1  -0.419  71.1  13.8 -75.8 147.6   64.5   70.3   19.0
 1354   88 Z N  T 3  S+     0   0  129      1,-0.2     2,-0.4  -177,-0.1    -1,-0.2   0.588  98.5 113.8  70.0  15.3   68.0   71.6   19.9
 1355   89 Z V    <   -     0   0    8     -3,-0.8     2,-0.3   143,-0.3   145,-0.2  -0.930  45.3-162.9-124.0 143.8   69.9   69.6   17.3
 1356   90 Z T        -     0   0   81     -2,-0.4     2,-0.4    -3,-0.1   143,-0.0  -0.906   7.3-162.4-118.3 149.7   71.9   70.6   14.2
 1357   91 Z E  E     -Q 1497   0A  27    140,-1.3   140,-1.8    -2,-0.3     2,-1.2  -0.987  20.4-128.4-140.7 129.7   73.0   68.4   11.3
 1358   92 Z E  E     -Q 1496   0A 130     -2,-0.4     2,-0.1   138,-0.2    -2,-0.0  -0.588  34.3-170.1 -79.2  93.3   75.7   68.9    8.6
 1359   93 Z F  E     -Q 1495   0A   5    136,-2.3   136,-2.8    -2,-1.2     2,-0.2  -0.430  14.6-178.7 -80.3 154.4   73.9   68.3    5.3
 1360   94 Z N  E >   -Q 1494   0A  52    134,-0.2     3,-0.8    -2,-0.1   134,-0.2  -0.742   8.4-177.6-152.9 107.7   75.6   68.0    1.9
 1361   95 Z M  G >  S+     0   0    7    132,-1.7     3,-0.6     1,-0.2   133,-0.1   0.576  82.9  61.4 -81.1 -11.7   73.4   67.5   -1.2
 1362   96 Z W  G 3  S+     0   0   32      1,-0.2    -1,-0.2   131,-0.2   132,-0.1   0.448 108.8  43.0 -95.3  -2.2   76.3   67.2   -3.6
 1363   97 Z K  G <  S+     0   0  147     -3,-0.8    -1,-0.2     0, 0.0     2,-0.2  -0.235  89.1 125.8-134.9  45.1   77.6   64.1   -1.8
 1364   98 Z N    <   -     0   0   30     -3,-0.6     4,-0.1     1,-0.1   369,-0.1  -0.572  45.1-159.2 -98.9 161.6   74.2   62.3   -1.3
 1365   99 Z N  S >> S+     0   0   47     -2,-0.2     4,-3.2     2,-0.1     3,-1.6   0.774  80.2  71.0-106.5 -41.2   73.3   58.8   -2.3
 1366  100 Z M  H 3> S+     0   0    1      1,-0.3     4,-0.8     2,-0.2   367,-0.0   0.524 100.5  51.7 -66.0  -4.2   69.5   58.7   -2.4
 1367  101 Z V  H 3> S+     0   0    4      2,-0.2     4,-2.7     3,-0.2    -1,-0.3   0.718 111.8  45.4 -93.7 -31.2   69.7   60.9   -5.6
 1368  102 Z E  H <> S+     0   0   69     -3,-1.6     4,-1.8     2,-0.2    -2,-0.2   0.866 115.4  48.3 -74.0 -38.1   72.1   58.4   -7.1
 1369  103 Z Q  H  X S+     0   0   19     -4,-3.2     4,-2.9     2,-0.2    -3,-0.2   0.937 114.7  45.4 -62.1 -49.1   69.9   55.6   -5.9
 1370  104 Z M  H  X S+     0   0    4     -4,-0.8     4,-2.8    -5,-0.3     5,-0.2   0.945 109.4  53.3 -60.9 -53.8   66.8   57.4   -7.4
 1371  105 Z H  H  X S+     0   0   21     -4,-2.7     4,-1.7     1,-0.2    -1,-0.2   0.900 114.2  45.2 -45.5 -46.3   68.5   58.3  -10.7
 1372  106 Z T  H  X S+     0   0   67     -4,-1.8     4,-2.8     2,-0.2    -2,-0.2   0.927 109.1  53.5 -65.6 -48.8   69.3   54.6  -10.9
 1373  107 Z D  H  X S+     0   0    8     -4,-2.9     4,-2.5     1,-0.2     5,-0.2   0.880 109.8  50.5 -53.8 -39.8   65.8   53.4   -9.9
 1374  108 Z I  H  X S+     0   0   14     -4,-2.8     4,-1.8     2,-0.2    -1,-0.2   0.890 111.4  46.2 -67.8 -41.9   64.4   55.6  -12.6
 1375  109 Z I  H  X S+     0   0   48     -4,-1.7     4,-1.8    -5,-0.2    -2,-0.2   0.895 118.0  42.8 -67.5 -41.9   66.7   54.2  -15.4
 1376  110 Z S  H  X S+     0   0   40     -4,-2.8     4,-2.2     2,-0.2     3,-0.4   0.989 112.3  51.7 -65.7 -61.7   66.1   50.6  -14.3
 1377  111 Z L  H  X S+     0   0   12     -4,-2.5     4,-0.8     1,-0.3    -2,-0.2   0.851 113.8  46.4 -39.0 -50.0   62.3   51.0  -13.8
 1378  112 Z W  H  X S+     0   0   13     -4,-1.8     4,-0.6    -5,-0.2     3,-0.4   0.882 111.4  50.3 -62.6 -43.6   62.1   52.5  -17.3
 1379  113 Z D  H  < S+     0   0   76     -4,-1.8     4,-0.3    -3,-0.4     3,-0.3   0.754 105.6  55.5 -73.8 -26.0   64.3   49.9  -19.0
 1380  114 Z Q  H >< S+     0   0   88     -4,-2.2     3,-0.6     1,-0.2    -1,-0.2   0.740 100.7  62.1 -74.7 -24.0   62.3   47.0  -17.5
 1381  115 Z S  H 3X S+     0   0   34     -4,-0.8     4,-0.7    -3,-0.4    -1,-0.2   0.775  97.7  56.3 -70.8 -26.5   59.2   48.4  -19.0
 1382  116 Z L  T 3< S+     0   0   17     -4,-0.6    -1,-0.2    -3,-0.3    -2,-0.2   0.564  81.7  86.1 -89.5 -10.2   60.5   48.1  -22.6
 1383  117 Z K  T <4 S+     0   0  140     -3,-0.6    -1,-0.2    -4,-0.3    -2,-0.1   0.939  98.1  36.1 -55.8 -51.1   61.2   44.3  -22.5
 1384  118 Z P  T  4 S+     0   0  101      0, 0.0    -1,-0.2     0, 0.0    -2,-0.2   0.901  97.8  99.9 -70.3 -37.0   57.6   43.4  -23.5
 1385  119 Z C  S  < S-     0   0    6     -4,-0.7    77,-0.2     1,-0.1    76,-0.0  -0.118  87.4 -89.7 -54.2 144.1   57.2   46.3  -25.8
 1386  120 Z V        -     0   0   19     75,-0.4    75,-2.3   186,-0.1     2,-0.4  -0.145  32.7-123.8 -70.4 146.0   57.7   45.5  -29.5
 1387  121 Z K  B     -R 1460   0B  92     73,-0.3    73,-0.3    -3,-0.1    -1,-0.1  -0.734   7.3-154.3 -88.8 132.8   61.0   45.6  -31.3
 1388  122 Z L    >>  +     0   0    6     71,-2.4     3,-0.9    -2,-0.4     4,-0.6  -0.156  47.7 136.0 -97.8  38.1   61.3   47.8  -34.5
 1389  123 Z T  G >4 S+     0   0   74      1,-0.2     3,-1.0     2,-0.2    -1,-0.2   0.893  72.4  42.8 -49.4 -50.2   64.1   45.7  -35.9
 1390  124 Z P  G 34 S+     0   0   22      0, 0.0    -1,-0.2     0, 0.0  -550,-0.2   0.622  95.3  77.6 -82.3  -6.9   62.7   45.6  -39.5
 1391  125 Z L  G <4 S+     0   0    0     -3,-0.9     2,-1.4    68,-0.1    60,-0.3   0.718  71.1  92.9 -69.8 -20.4   61.7   49.3  -39.5
 1392  126 Z C    <<  +     0   0    1     -3,-1.0  -552,-2.4    -4,-0.6     2,-0.3  -0.622  66.0 126.1 -71.6  95.5   65.4   50.0  -40.1
 1393  127 Z V  S    S-     0   0    5     -2,-1.4     2,-1.1  -554,-0.2    58,-0.3  -0.963  74.2 -80.2-153.3 154.9   65.0   50.0  -43.8
 1394  128 Z T        -     0   0   27     -2,-0.3    24,-0.3    56,-0.1    56,-0.2  -0.541  53.7-159.1 -65.1 100.6   65.8   52.2  -46.8
 1395  129 Z L  E     -U 1449   0C   0     54,-2.4    54,-1.2    -2,-1.1     2,-0.5  -0.436  13.3-146.2 -76.9 156.3   62.9   54.7  -46.7
 1396  130 Z Q  E     -UV14481416C  86     20,-2.1    20,-1.9    52,-0.2     2,-0.3  -0.875  33.3-179.6-123.5  97.0   61.9   56.7  -49.7
 1397  131 Z C  E     + V   01415C   8     50,-1.2    18,-0.2    -2,-0.5     2,-0.2  -0.683  19.4 171.7-112.2 152.6   60.7   60.0  -48.4
 1398  132 Z T  E     - V   01414C  77     16,-1.7    16,-0.5    -2,-0.3     2,-0.2  -0.501  42.5 -75.7-127.5-161.6   59.3   63.3  -49.6
 1399  133 Z N  E     - V   01413C  80     14,-0.2    14,-0.2    -2,-0.2     2,-0.1  -0.673  49.4-100.2-100.2 162.4   57.8   66.4  -48.0
 1400  134 Z V        -     0   0   23     12,-0.9     2,-0.4    -2,-0.2    12,-0.1  -0.485  51.8 -81.9 -80.0 151.2   54.4   66.7  -46.4
 1401  135 Z T  S    S+     0   0  127     -2,-0.1     2,-0.3     2,-0.1    -1,-0.1  -0.364  80.3 132.2 -56.0 110.0   51.5   68.4  -48.4
 1402  136 Z N        -     0   0   88     -2,-0.4     2,-0.3     2,-0.1    -3,-0.0  -0.995  54.8-146.8-161.5 153.0   52.1   72.0  -47.7
 1403  137 Z N        +     0   0  161     -2,-0.3     2,-0.2     2,-0.0    -2,-0.1  -0.691  45.6 148.0-126.2  79.4   52.5   75.5  -49.2
 1404  138 Z I        -     0   0   95     -2,-0.3     2,-0.1     4,-0.1    -2,-0.1  -0.704  54.3 -86.6-110.4 160.4   55.0   77.3  -47.0
 1405  139 Z T    >   -     0   0   89     -2,-0.2     3,-1.9     1,-0.1    -1,-0.1  -0.440  41.6-113.1 -67.7 142.2   57.6   79.9  -47.8
 1406  140 Z D  T 3  S+     0   0  164      1,-0.3    -1,-0.1    -2,-0.1    -2,-0.0   0.778 114.8  62.1 -45.3 -39.8   60.9   78.6  -49.2
 1407  141 Z D  T 3  S+     0   0  154      2,-0.1     2,-0.7     1,-0.1    -1,-0.3   0.868  87.4  81.0 -55.6 -41.1   62.7   79.7  -46.0
 1408  150 Z M  S <  S-     0   0  110     -3,-1.9    -4,-0.1     1,-0.0    -1,-0.1  -0.598  81.1-142.5 -75.4 109.7   60.6   77.5  -43.8
 1409  151 Z R        -     0   0  132     -2,-0.7     2,-0.5     1,-0.1    -2,-0.1  -0.310  20.5-102.4 -73.2 155.0   62.1   74.0  -44.1
 1410  152 Z G        +     0   0   30      1,-0.1    -1,-0.1    -6,-0.0     3,-0.1  -0.687  37.3 174.5 -82.0 121.4   60.0   70.8  -44.2
 1411  153 Z E        +     0   0   44     -2,-0.5    25,-1.1     1,-0.2     2,-0.5   0.331  63.9  69.9-108.9   3.8   60.0   69.0  -40.8
 1412  154 Z L  E     - W   01435C  18     23,-0.2   -12,-0.9    24,-0.1     2,-0.6  -0.865  65.7-168.0-126.7  97.4   57.4   66.4  -41.7
 1413  155 Z K  E     -VW13991434C   6     21,-3.0    21,-2.5    -2,-0.5     2,-0.9  -0.765  15.2-143.6 -93.8 119.8   58.7   63.8  -44.2
 1414  156 Z N  E     -VW13981433C  50     -2,-0.6   -16,-1.7   -16,-0.5     2,-0.5  -0.704  28.0-169.1 -80.3 105.4   56.2   61.4  -45.8
 1415  157 Z C  E     -VW13971432C   0     17,-2.9    17,-3.0    -2,-0.9     2,-0.3  -0.857  14.8-166.9-111.5 126.6   58.1   58.1  -46.1
 1416  158 Z S  E     +VW13961431C  32    -20,-1.9   -20,-2.1    -2,-0.5     2,-0.3  -0.847  19.9 164.1-106.9 146.7   57.1   55.0  -47.9
 1417  159 Z F  E     - W   01430C   5     13,-2.2    13,-2.5    -2,-0.3     2,-0.9  -0.997  45.4 -99.0-161.7 148.0   58.9   51.7  -47.4
 1418  160 Z N  E     - W   01429C  76    -24,-0.3    11,-0.3    -2,-0.3     2,-0.2  -0.652  49.2-174.7 -71.7 106.0   58.8   47.9  -47.8
 1419  161 Z M  E     - W   01428C   4      9,-3.8     9,-2.7    -2,-0.9   -28,-0.1  -0.666  25.0-100.2-102.5 161.9   57.6   46.7  -44.5
 1420  162 Z T  E     - W   01427C  42     -2,-0.2     2,-0.2     7,-0.2     7,-0.2  -0.306  33.0-137.4 -77.0 160.9   57.3   43.1  -43.3
 1421  163 Z T        -     0   0   28      5,-0.8   146,-0.1     2,-0.5    -1,-0.1  -0.675  30.2-100.6-113.9 170.5   54.0   41.1  -43.2
 1422  164 Z E  S    S+     0   0   35     -2,-0.2     2,-0.4   144,-0.2   145,-0.1   0.743 112.4  61.5 -56.9 -25.5   52.3   38.7  -40.8
 1423  165 Z L  S >  S-     0   0   24      1,-0.1     3,-0.9 -1141,-0.0    -2,-0.5  -0.884  80.5-139.6-108.2 136.5   53.7   36.0  -43.2
 1424  166 Z R  T 3  S+     0   0  116  -1200,-2.4 -1199,-0.2    -2,-0.4    -1,-0.1   0.803  99.5  67.8 -59.4 -28.8   57.3   35.4  -43.9
 1425  167 Z D  T 3  S+     0   0   58  -1201,-0.2    -1,-0.2 -1175,-0.0     2,-0.1   0.835 101.0  43.6 -61.6 -37.0   56.4   34.9  -47.5
 1426  168 Z K    <   -     0   0  126     -3,-0.9    -5,-0.8     2,-0.0     2,-0.3  -0.399  57.7-154.9-115.3-179.0   55.3   38.4  -48.3
 1427  169 Z K  E     -W 1420   0C 123     -7,-0.2     2,-0.3    -2,-0.1    -7,-0.2  -0.857  10.1-144.3-142.3 173.0   56.1   42.1  -47.9
 1428  170 Z Q  E     -W 1419   0C  53     -9,-2.7    -9,-3.8    -2,-0.3     2,-0.6  -0.869   9.8-143.3-153.2 118.5   54.2   45.4  -47.9
 1429  171 Z K  E     +W 1418   0C 154     -2,-0.3     2,-0.3   -11,-0.3   -11,-0.2  -0.691  40.0 161.8 -73.0 120.1   54.9   48.8  -49.2
 1430  172 Z V  E     -W 1417   0C  27    -13,-2.5   -13,-2.2    -2,-0.6     2,-0.3  -0.967  28.2-132.1-141.4 152.8   53.4   51.1  -46.6
 1431  173 Z Y  E     +W 1416   0C  92     -2,-0.3     2,-0.3   -15,-0.2   -15,-0.3  -0.805  21.9 171.7-112.6 152.6   53.8   54.8  -45.8
 1432  174 Z S  E     -W 1415   0C   0    -17,-3.0   -17,-2.9    -2,-0.3     2,-0.4  -0.948  30.6-112.1-145.8 167.2   54.3   56.7  -42.5
 1433  175 Z L  E     -W 1414   0C   8    143,-0.8     2,-0.3    -2,-0.3   -19,-0.2  -0.886  32.5-177.4-107.5 133.4   55.2   60.3  -41.5
 1434  176 Z F  E     -W 1413   0C   1    -21,-2.5   -21,-3.0    -2,-0.4     2,-0.1  -0.947  26.7-116.9-130.2 147.6   58.5   61.1  -39.8
 1435  177 Z Y  E >   -W 1412   0C  20     -2,-0.3     3,-1.4   -23,-0.2     4,-0.3  -0.479  33.4-114.0 -74.9 153.0   60.1   64.2  -38.3
 1436  178 Z R  G >  S+     0   0   78    -25,-1.1     3,-0.7     1,-0.3    -1,-0.1   0.771 117.4  56.2 -58.2 -27.2   63.3   65.5  -40.0
 1437  179 Z L  G 3  S+     0   0   33    229,-0.3    -1,-0.3   -26,-0.2   230,-0.1   0.690 100.1  58.1 -80.3 -19.7   65.1   64.7  -36.8
 1438  180 Z D  G <  S+     0   0    2     -3,-1.4    14,-1.1    13,-0.1     2,-0.3   0.383 108.5  51.2 -90.6   3.5   64.0   61.0  -36.8
 1439  181 Z V  E <   -X 1451   0C   9     -3,-0.7     2,-0.4    -4,-0.3    12,-0.2  -0.947  62.4-155.0-138.6 158.1   65.6   60.5  -40.2
 1440  182 Z V  E     -X 1450   0C  48     10,-2.3    10,-1.5    -2,-0.3     2,-0.3  -0.998  31.5-107.2-133.3 141.4   68.8   60.9  -42.1
 1441  183 Z Q  E     -X 1449   0C 122     -2,-0.4     2,-0.4     8,-0.2     8,-0.3  -0.494  36.7-160.5 -64.5 121.7   69.5   61.3  -45.8
 1442  184 Z I              0   0   50      6,-2.3     6,-0.4    -2,-0.3    -1,-0.0  -0.884 360.0 360.0-106.7 137.7   71.1   58.1  -47.1
 1443  185 Z N              0   0  177     -2,-0.4    -1,-0.1     4,-0.1     6,-0.0   0.318 360.0 360.0-160.4 360.0   73.0   58.1  -50.3
 1444        !              0   0    0      0, 0.0     0, 0.0     0, 0.0     0, 0.0   0.000 360.0 360.0 360.0 360.0    0.0    0.0    0.0
 1445  187 Z S              0   0  176      0, 0.0     0, 0.0     0, 0.0     0, 0.0   0.000 360.0 360.0 360.0  66.9   67.9   60.9  -58.2
 1446  188 Z N        -     0   0   84      1,-0.1     2,-0.9   -50,-0.0   -50,-0.0  -0.086 360.0-132.0 -58.4 151.1   65.7   59.6  -55.4
 1447  189 Z K        +     0   0  102    -50,-0.1   -50,-1.2    -6,-0.0     2,-0.3  -0.775  41.7 171.0-103.2  84.7   65.4   61.3  -52.0
 1448  190 Z E  E     +U 1396   0C  40     -2,-0.9    -6,-2.3    -6,-0.4   -52,-0.2  -0.767   7.2 177.1-106.4 144.1   65.9   58.3  -49.7
 1449  191 Z Y  E     -UX13951441C   4    -54,-1.2   -54,-2.4    -2,-0.3     2,-0.3  -0.696  15.2-147.5-132.8 179.4   66.3   58.2  -46.0
 1450  192 Z R  E     - X   01440C  21    -10,-1.5   -10,-2.3    -2,-0.2     2,-0.2  -0.979  37.6 -89.4-147.0 156.3   66.7   56.0  -42.9
 1451  193 Z L  E >   - X   01439C   1    -58,-0.3     3,-1.8    -2,-0.3   -12,-0.3  -0.533  41.8-126.7 -65.7 133.9   65.8   56.1  -39.3
 1452  194 Z I  G >  S+     0   0   56    -14,-1.1     3,-0.8     1,-0.3     4,-0.5   0.742 103.4  63.4 -61.4 -25.4   68.7   57.8  -37.5
 1453  195 Z N  G >> S+     0   0    5    -15,-0.3     4,-2.3     1,-0.2     3,-0.7   0.729  74.9  94.4 -70.5 -20.0   69.1   55.0  -34.9
 1454  196 Z C  G <4 S+     0   0    0     -3,-1.8    -1,-0.2     1,-0.3  -468,-0.2   0.665  94.9  31.4 -53.3 -22.9   70.0   52.4  -37.6
 1455  197 Z N  G <4 S+     0   0   52     -3,-0.8    -1,-0.3    -4,-0.2  -469,-0.2   0.653 127.1  39.4-107.4 -20.6   73.8   53.0  -37.2
 1456  198 Z T  T <4 S-     0   0   68     -3,-0.7     2,-0.3    -4,-0.5    -2,-0.2   0.913 120.2 -18.8 -91.8 -52.4   73.9   53.8  -33.5
 1457  199 Z S     <  -     0   0    0     -4,-2.3    -1,-0.3    -5,-0.1  -471,-0.2  -0.887  62.2 -91.2-150.6 173.1   71.5   51.5  -31.8
 1458  200 Z A  E     - s   01678B  19    219,-1.8   221,-1.1    -2,-0.3     2,-0.4  -0.312  40.0-130.3 -83.7 175.8   68.5   49.2  -32.0
 1459  201 Z I  E     - s   01679B   2    219,-0.2   -71,-2.4  -474,-0.1     2,-0.4  -0.989  18.6-174.2-141.2 138.8   64.9   50.4  -31.5
 1460  202 Z T  E     -Rs13871680B  11    219,-1.1   221,-0.7    -2,-0.4     2,-0.5  -0.964  25.5-128.3-138.5 118.5   61.9   49.3  -29.4
 1461  203 Z Q  E     - s   01681B   5    -75,-2.3   -75,-0.4    -2,-0.4   221,-0.2  -0.508  26.2-124.6 -74.5 116.2   58.4   50.7  -29.6
 1462  204 Z A        -     0   0    2    219,-1.6    -1,-0.1    -2,-0.5   -80,-0.1  -0.245  31.4-105.6 -54.0 137.6   57.0   51.8  -26.2
 1463  205 Z C    >   -     0   0   35    -82,-0.2     3,-0.9     1,-0.2    -1,-0.1  -0.559  17.7-146.4 -68.9 125.9   53.6   50.2  -25.4
 1464  206 Z P  T 3  S+     0   0   31      0, 0.0    -1,-0.2     0, 0.0    -2,-0.1   0.698  97.9  75.1 -64.5 -17.7   50.8   52.8  -25.8
 1465  207 Z K  T 3  S+     0   0  113      2,-0.0     2,-0.3  -133,-0.0    -2,-0.1   0.012  90.3  75.2 -82.7  27.6   49.2   50.9  -23.0
 1466  208 Z V  S <  S-     0   0   38     -3,-0.9     2,-0.4    -4,-0.1  -132,-0.2  -0.858  73.3-135.5-131.1 166.3   51.8   52.7  -20.8
 1467  209 Z S        -     0   0   24   -134,-2.4  -132,-0.4    -2,-0.3    -2,-0.0  -0.985  13.4-161.7-133.1 144.1   52.1   56.3  -19.5
 1468  210 Z F        +     0   0   35     -2,-0.4   166,-0.1  -134,-0.1   169,-0.1   0.380  49.7 130.5 -97.3   1.5   54.9   58.8  -19.2
 1469  211 Z E        -     0   0   83      1,-0.1     2,-0.7   167,-0.1    -2,-0.1  -0.364  61.8-124.2 -63.6 128.2   53.2   61.0  -16.6
 1470  212 Z P        -     0   0   49      0, 0.0    40,-0.1     0, 0.0    -1,-0.1  -0.651  32.1-169.9 -74.5 110.4   55.5   61.8  -13.6
 1471  213 Z I        -     0   0   13     -2,-0.7     2,-0.1    38,-0.1    38,-0.1  -0.815  32.4 -91.1-105.7 146.3   53.6   60.6  -10.5
 1472  214 Z P        -     0   0   62      0, 0.0     2,-0.3     0, 0.0  -149,-0.3  -0.308  41.9-164.9 -63.2 128.8   54.8   61.5   -7.0
 1473  215 Z I  B     -Y 1509   0D  15     36,-0.6    36,-3.3  -151,-0.1     2,-0.4  -0.863   6.7-154.0-110.9 143.5   57.2   59.0   -5.4
 1474  216 Z H  E     -N 1321   0Z  45   -153,-2.1  -153,-1.5    -2,-0.3     2,-1.0  -0.976  10.5-143.0-114.8 134.9   58.1   58.8   -1.7
 1475  217 Z Y  E     -N 1320   0Z   8     -2,-0.4    31,-0.6    32,-0.3     2,-0.3  -0.786  23.2-167.3 -98.3  97.7   61.4   57.3   -0.6
 1476  218 Z C  E     -NP13191505Z   4   -157,-3.3  -157,-2.6    -2,-1.0    29,-0.2  -0.615  12.0-132.4 -88.8 142.1   60.8   55.4    2.6
 1477  219 Z A        -     0   0    0     27,-1.0  -159,-0.1    -2,-0.3     3,-0.1  -0.448  20.5-110.8 -85.1 159.2   63.5   54.1    4.9
 1478  220 Z P    >   -     0   0    5      0, 0.0     3,-0.9     0, 0.0    -1,-0.1  -0.112  54.8 -69.0 -69.5-176.9   63.8   50.6    6.4
 1479  221 Z A  T 3  S+     0   0   14   -270,-0.3  -284,-0.1     1,-0.2   258,-0.1  -0.441 123.2  25.3 -73.3 152.6   63.4   50.1   10.2
 1480  222 Z G  T 3  S+     0   0   10   -286,-0.5   257,-2.0     1,-0.2     2,-0.3   0.807 105.5 103.6  61.3  27.7   66.2   51.5   12.4
 1481  223 Z F  E <   -L 1736   0Y  14     -3,-0.9     2,-0.3   255,-0.2    -1,-0.2  -0.990  52.8-165.7-138.3 132.4   66.9   54.0    9.6
 1482  224 Z A  E     -L 1735   0Y   2    253,-1.6   253,-2.5    -2,-0.3     2,-0.5  -0.831  15.3-144.6-118.1 156.0   65.9   57.7    9.6
 1483  225 Z I  E     -LM17341503Y   0     20,-1.5    20,-1.4    -2,-0.3     2,-0.4  -0.986  20.6-148.0-114.5 128.9   65.6   60.4    7.0
 1484  226 Z L  E     - M   01502Y   3    249,-2.4     2,-0.6    -2,-0.5   249,-0.5  -0.841   7.5-154.2-108.1 134.3   66.5   63.9    8.3
 1485  227 Z K  E     - M   01501Y  30     16,-3.7     2,-1.0    -2,-0.4    16,-0.9  -0.898  11.9-140.1-119.5 110.8   64.8   66.9    6.9
 1486  228 Z C  E     - M   01500Y   8    245,-1.6    14,-0.2    -2,-0.6     5,-0.1  -0.531  20.1-178.8 -69.8 102.6   66.3   70.5    6.9
 1487  229 Z K        +     0   0   66     12,-1.7     2,-0.4    -2,-1.0    13,-0.2   0.276  40.7 122.1 -89.1  11.1   63.3   72.6    7.7
 1488  230 Z D    >   -     0   0   57     11,-0.7     3,-0.8     1,-0.1    -2,-0.0  -0.624  56.8-148.7 -76.3 128.3   65.4   75.8    7.4
 1489  231 Z K  T 3  S+     0   0   90     -2,-0.4    38,-0.5     1,-0.2    37,-0.3   0.104  91.4  46.2 -91.8  23.9   63.9   78.1    4.8
 1490  232 Z K  T 3  S+     0   0  119     36,-0.1     2,-0.4    35,-0.1    -1,-0.2  -0.063  77.8 139.3-148.4  36.7   67.2   79.7    3.8
 1491  233 Z F    <   -     0   0   16     -3,-0.8     4,-0.1    -5,-0.1     6,-0.1  -0.719  39.8-160.0 -95.2 132.4   69.5   76.6    3.4
 1492  234 Z N        -     0   0   93     -2,-0.4    40,-0.3     2,-0.2    -1,-0.1   0.442  51.3-103.4 -93.0   1.9   71.9   76.4    0.5
 1493  235 Z G  S    S+     0   0    0     38,-0.1  -132,-1.7  -133,-0.1     2,-0.4   0.318  93.8  77.5 102.8  -6.6   72.3   72.6    0.8
 1494  236 Z T  E    S+Q 1360   0A  57   -134,-0.2  -134,-0.2  -133,-0.1    -2,-0.2  -0.974  76.4  23.7-143.1 124.6   75.6   72.3    2.5
 1495  237 Z G  E    S-Q 1359   0A  12   -136,-2.8  -136,-2.3    -2,-0.4     2,-0.2  -0.691  96.5 -16.7 121.3-174.3   76.6   72.8    6.2
 1496  238 Z P  E     -Q 1358   0A  76      0, 0.0  -138,-0.2     0, 0.0    -2,-0.1  -0.447  53.6-156.0 -67.6 128.0   74.9   72.7    9.6
 1497  239 Z C  E     -Q 1357   0A   0   -140,-1.8  -140,-1.3    -2,-0.2   -10,-0.1  -0.943   7.7-168.2-109.6 119.3   71.1   72.9    9.6
 1498  240 Z P  S    S+     0   0   73      0, 0.0     2,-0.8     0, 0.0  -143,-0.3   0.928  78.1  58.5 -68.8 -49.9   69.5   74.3   12.8
 1499  241 Z S  S    S+     0   0   34   -145,-0.1   -12,-1.7  -146,-0.1   -11,-0.7  -0.770  75.5 157.9 -86.3 109.2   65.9   73.3   12.0
 1500  242 Z V  E     -KM13521486Y   4     -2,-0.8  -148,-2.2  -148,-0.5     2,-0.3  -0.967  20.0-175.3-135.5 151.0   65.8   69.6   11.5
 1501  243 Z S  E     -KM13511485Y   3    -16,-0.9   -16,-3.7    -2,-0.3  -150,-0.2  -0.998  21.8-129.6-143.3 142.3   63.3   66.8   11.6
 1502  244 Z T  E     + M   01484Y   7   -152,-2.0     2,-0.3    -2,-0.3   -18,-0.2  -0.549  33.3 170.7 -80.7 159.1   63.3   63.0   11.3
 1503  245 Z V  E     - M   01483Y  18    -20,-1.4   -20,-1.5  -154,-0.2  -154,-0.1  -0.934  36.3-136.5-167.3 145.3   60.9   61.4    8.9
 1504  246 Z Q  S    S+     0   0   77   -156,-0.5   -27,-1.0    -2,-0.3     2,-0.3   0.995  87.7  22.4 -67.8 -65.4   60.2   58.0    7.4
 1505  247 Z C  B    S-P 1476   0Z  33    -29,-0.2   -29,-0.2     1,-0.1    -1,-0.1  -0.721  77.4-119.5-108.4 153.8   59.6   58.9    3.8
 1506  248 Z T        -     0   0    5    -31,-0.6    -1,-0.1    -2,-0.3     2,-0.1  -0.007  46.4 -83.3 -69.3-173.9   60.5   61.9    1.6
 1507  249 Z H        -     0   0   36      1,-0.1     2,-1.6   -33,-0.1   -32,-0.3  -0.264  65.2 -65.0 -84.4 179.7   57.8   64.1    0.1
 1508  250 Z G        -     0   0   17    -36,-0.1     2,-1.1   -34,-0.1   -34,-0.2  -0.495  59.2-175.8 -71.0  89.6   56.1   63.3   -3.2
 1509  251 Z I  B     -Y 1473   0D   4    -36,-3.3   -36,-0.6    -2,-1.6   -38,-0.1  -0.742   6.8-162.5 -93.7  96.3   59.0   63.6   -5.6
 1510  252 Z K        -     0   0   51     -2,-1.1     2,-1.7   -38,-0.2   -41,-0.0  -0.605  24.1-120.0 -76.3 137.6   57.7   63.1   -9.1
 1511  253 Z P        +     0   0   12      0, 0.0     2,-0.8     0, 0.0    -1,-0.1  -0.461  36.8 175.2 -81.1  65.8   60.4   62.2  -11.7
 1512  254 Z V        -     0   0   28     -2,-1.7     2,-0.8     7,-0.2     7,-0.1  -0.614  14.8-160.5 -71.2 109.5   60.2   65.1  -14.2
 1513  255 Z V        +     0   0   46     -2,-0.8     2,-0.3     5,-0.1   121,-0.2  -0.845  34.1 136.2 -97.7 109.5   63.1   64.4  -16.6
 1514  256 Z S        -     0   0    5     -2,-0.8   119,-0.2   119,-0.1     2,-0.1  -0.996  43.1-133.1-156.5 142.8   63.8   67.7  -18.3
 1515  257 Z T  S    S+     0   0    7    117,-0.8     2,-0.6    -2,-0.3   203,-0.2  -0.427  76.7   7.5 -95.3 174.7   66.7   69.9  -19.4
 1516  258 Z Q  S    S+     0   0    0    201,-1.0   183,-0.6   183,-0.2     2,-0.4  -0.426 127.4  30.8  55.4-105.6   67.2   73.7  -19.0
 1517  259 Z L  E    S-Z 1698   0E   0     -2,-0.6     2,-0.4   181,-0.2   181,-0.3  -0.644  79.0-141.8 -83.6 133.1   64.2   74.6  -16.8
 1518  260 Z L  E     -Z 1697   0E  10    179,-0.9   179,-2.3    -2,-0.4   178,-2.1  -0.809  25.6-150.9 -97.3 139.9   63.0   72.0  -14.3
 1519  261 Z L  E     +Z 1695   0E  16     -2,-0.4   176,-0.2   176,-0.2    -7,-0.2  -0.599  54.5   9.8-118.5 163.1   59.2   71.9  -14.0
 1520  262 Z N  S    S+     0   0   60    174,-2.4   -10,-0.2    -2,-0.2    -1,-0.2   0.533  85.1 139.8  51.9  11.5   56.3   71.1  -11.6
 1521  263 Z G        -     0   0   14    173,-0.2     2,-0.2    -3,-0.1    -1,-0.1  -0.277  63.7 -85.3 -78.6 167.4   58.8   70.8   -8.7
 1522  264 Z S        -     0   0   55     -3,-0.1     2,-0.2     1,-0.1    -1,-0.1  -0.515  50.7-139.8 -71.8 140.7   58.3   72.1   -5.1
 1523  265 Z L        -     0   0   58     -2,-0.2    24,-0.2     1,-0.1   174,-0.1  -0.681  19.4 -86.8-110.4 161.3   59.3   75.7   -4.8
 1524  266 Z A        -     0   0    8     22,-2.5    -1,-0.1    -2,-0.2     4,-0.1  -0.103  26.4-137.6 -63.6 157.3   61.1   77.8   -2.1
 1525  267 Z E  S    S-     0   0  126      2,-0.1    -1,-0.1   -36,-0.1     3,-0.1   0.807  86.2  -4.6 -91.1 -32.7   59.2   79.3    0.8
 1526  268 Z E  S    S+     0   0  111      1,-0.4     2,-0.2   -37,-0.3   -36,-0.1   0.616 120.8  28.0-122.5 -71.9   60.8   82.8    1.0
 1527  269 Z E  S    S-     0   0   58    -38,-0.5     2,-1.3    19,-0.1    -1,-0.4  -0.635  77.4-104.9-103.2 156.0   63.7   83.6   -1.3
 1528  270 Z V        -     0   0    8     -2,-0.2     2,-0.3    73,-0.1    18,-0.2  -0.638  47.4-150.0 -73.1  95.7   64.8   82.4   -4.8
 1529  271 Z M  E     -A 1545   0E  18     -2,-1.3    16,-2.8    16,-0.8     2,-0.7  -0.554  11.6-159.8 -82.0 129.3   67.6   80.2   -3.6
 1530  272 Z I  E     -A 1544   0E  15     -2,-0.3     2,-0.3    14,-0.2    14,-0.2  -0.893  18.0-173.8-110.4 105.8   70.6   79.7   -5.9
 1531  273 Z R  E     +A 1543   0E  16     12,-3.3    12,-3.8    -2,-0.7     2,-0.3  -0.785  12.2 156.3-111.6 143.2   72.5   76.6   -5.0
 1532  274 Z S        -     0   0   10     -2,-0.3     3,-0.3   -40,-0.3    10,-0.1  -0.979  43.2-127.8-154.4 159.8   75.8   75.1   -6.2
 1533  275 Z E  S    S+     0   0   88      8,-0.5     2,-0.4     1,-0.3    -1,-0.1   0.959 106.7   3.8 -73.3 -56.6   78.7   72.8   -5.1
 1534  276 Z N        -     0   0   67      7,-0.2     6,-0.4     3,-0.2    -1,-0.3  -0.903  68.1-177.7-131.7 102.2   81.4   75.3   -6.0
 1535  277 Z I  S    S+     0   0   56     -2,-0.4    -1,-0.1    -3,-0.3     5,-0.1   0.892  81.6  57.7 -70.5 -38.8   80.0   78.6   -7.1
 1536  278 Z T  S    S+     0   0  112      2,-0.0     2,-0.6     3,-0.0    -1,-0.2   0.805  95.1  76.0 -61.4 -32.1   83.4   80.2   -7.8
 1537  279 Z N  S >  S-     0   0   54     -3,-0.2     3,-1.3     1,-0.1    -3,-0.2  -0.747  70.4-154.8 -88.7 121.8   84.3   77.4  -10.2
 1538  280 Z N  T 3  S+     0   0   65     -2,-0.6   164,-0.3     1,-0.3    -1,-0.1   0.709  87.2  73.5 -66.7 -22.5   82.5   77.8  -13.6
 1539  281 Z A  T 3  S+     0   0   68    162,-0.1     2,-0.4   165,-0.1    -1,-0.3   0.721  86.4  75.5 -66.7 -21.6   82.7   74.0  -14.2
 1540  282 Z K  S <  S-     0   0   77     -3,-1.3   162,-0.3    -6,-0.4     2,-0.0  -0.784  83.3-127.7 -96.2 135.4   80.0   73.5  -11.7
 1541  283 Z N        -     0   0   40     -2,-0.4     2,-0.5   160,-0.1    -8,-0.5  -0.213  15.7-121.4 -76.6 167.8   76.4   74.3  -12.6
 1542  284 Z I  E     - B   01700E   9    158,-2.8   158,-1.7   -10,-0.1     2,-0.9  -0.954  12.9-149.9-117.0 126.2   74.0   76.5  -10.6
 1543  285 Z L  E     -AB15311699E  11    -12,-3.8   -12,-3.3    -2,-0.5     2,-0.5  -0.820  13.8-164.8 -98.3 105.3   70.7   75.1   -9.3
 1544  286 Z V  E     -AB15301698E   5    154,-1.8   154,-1.6    -2,-0.9     2,-0.6  -0.783   1.6-165.0 -89.5 125.7   68.2   77.9   -9.2
 1545  287 Z Q  E     -AB15291697E   7    -16,-2.8   -16,-0.8    -2,-0.5   152,-0.2  -0.954  18.3-135.3-114.5 117.6   65.1   77.2   -7.1
 1546  288 Z F  E     -     0   0E   5    150,-3.0   -22,-2.5    -2,-0.6   -17,-0.2  -0.057  12.4-155.8 -67.4 164.9   62.2   79.6   -7.7
 1547  289 Z N  E    S+     0   0E  47      1,-0.3    -1,-0.1   -24,-0.2   -24,-0.1   0.694  84.2  39.1-104.2 -39.0   60.0   81.3   -5.1
 1548  290 Z T  E    S-     0   0E  31     50,-0.0     2,-0.3   147,-0.0    -1,-0.3  -0.896  88.8-115.3-113.3 142.7   57.1   81.9   -7.4
 1549  291 Z P  E     -     0   0E  68      0, 0.0     2,-0.7     0, 0.0   147,-0.1  -0.594  19.5-155.2 -76.6 134.5   55.7   79.6  -10.1
 1550  292 Z V  E     - B   01695E   1    145,-1.0   145,-1.1    -2,-0.3     2,-0.2  -0.902  19.1-138.5-111.5 102.6   56.0   80.8  -13.6
 1551  293 Z Q  E     - B   01694E 113     -2,-0.7    40,-0.6   143,-0.2     2,-0.5  -0.384  19.3-169.7 -65.5 125.3   53.3   79.0  -15.6
 1552  294 Z I  E     -CB15901693E   2    141,-3.8   141,-1.4    -2,-0.2     2,-0.4  -0.957   7.0-155.0-124.5 114.1   54.4   77.8  -19.1
 1553  295 Z N  E     -CB15891692E  61     36,-2.3    36,-3.4    -2,-0.5     2,-0.3  -0.730  15.7-175.2 -91.9 133.3   51.8   76.5  -21.5
 1554  296 Z C  E     +CB15881691E   8    137,-2.9   137,-2.3    -2,-0.4     2,-0.3  -0.917   5.5 166.9-130.8 154.6   53.0   74.1  -24.3
 1555  297 Z T  E     -CB15871690E  27     32,-2.2    32,-1.7    -2,-0.3   135,-0.3  -0.995  38.8-140.5-164.4 151.6   51.3   72.4  -27.3
 1556  298 Z R  E     - B   01689E   2    133,-2.6   133,-1.9    -2,-0.3    30,-0.1  -0.943  26.2-165.9-111.0 103.6   51.4   70.5  -30.6
 1557  299 Z P  E     +     0   0E  20      0, 0.0     2,-0.3     0, 0.0    25,-0.1   0.670  54.9 100.0 -66.9 -21.8   48.7   72.2  -32.6
 1558  300 Z N  E    S-     0   0E  11     26,-0.1     2,-2.1     1,-0.1   131,-0.2  -0.518  71.9-136.3 -76.0 128.9   48.4   69.5  -35.3
 1559  301 Z N  E     -G 1580   0F  60     21,-0.7    21,-1.6    -2,-0.3   129,-0.2  -0.518  37.7-167.1 -77.0  71.1   45.5   67.0  -35.0
 1560  302 Z N  E     - B   01687F   4     -2,-2.1   127,-2.7   127,-1.1     2,-0.3  -0.186   7.1-147.0 -65.6 154.6   47.8   64.1  -35.9
 1561  303 Z T  E     -G 1577   0F  30     16,-0.7    16,-3.2    17,-0.5     2,-0.4  -0.922   2.4-146.3-125.8 148.8   46.4   60.6  -36.8
 1562  304 Z R  E     -G 1576   0F  71     -2,-0.3     2,-0.3    14,-0.3    14,-0.2  -0.958   9.8-172.9-120.8 128.8   47.7   57.1  -36.1
 1563  305 Z K  E     -G 1575   0F  60     12,-1.3    12,-1.7    -2,-0.4     2,-0.5  -0.866  22.0-131.0-109.6 153.5   47.4   54.0  -38.3
 1564  306 Z S  E     -G 1574   0F  78     -2,-0.3     2,-0.6    10,-0.2    10,-0.2  -0.904  14.9-156.3-110.0 128.1   48.6   50.5  -37.1
 1565  307 Z I  E     -G 1573   0F   8      8,-4.4     8,-2.8    -2,-0.5     2,-1.1  -0.899  16.1-130.9-110.1 121.9   50.8   48.4  -39.3
 1566  308 Z R  E     +G 1572   0F 133     -2,-0.6     6,-0.2     6,-0.2  -144,-0.2  -0.550  30.0 169.6 -73.8  98.7   50.8   44.6  -38.8
 1567  309 Z I        -     0   0   15     -2,-1.1     5,-0.2     4,-0.6    -1,-0.2   0.910  58.3-114.4 -65.1 -44.1   54.4   43.5  -38.6
 1568  312 Z G  S    S+     0   0   13      3,-2.8 -1281,-0.1    -3,-0.2 -1282,-0.1   0.558  80.0  43.2  66.5 144.4   52.9   40.2  -37.5
 1569  313 Z P  S    S-     0   0   12      0, 0.0 -1282,-0.1     0, 0.0     3,-0.1   0.456 130.1 -32.7 -97.3 132.6   52.3   38.0  -35.7
 1570  314 Z G  S    S+     0   0   41      1,-0.3     2,-0.2 -1283,-0.2  -184,-0.1  -0.195 114.2 106.2  92.3 -40.9   51.6   40.0  -32.5
 1571  315 Z Q        +     0   0   69     -5,-0.1    -3,-2.8    -2,-0.1    -4,-0.6  -0.510  46.2 172.9 -70.9 139.2   54.1   42.6  -33.6
 1572  316 Z A  E     -G 1566   0F  28     -6,-0.2     2,-0.4    -5,-0.2    -6,-0.2  -0.867  21.5-146.2-156.9 115.0   52.4   45.8  -34.8
 1573  317 Z F  E     -G 1565   0F   1     -8,-2.8    -8,-4.4    -2,-0.3     2,-1.0  -0.665  12.5-139.2 -88.7 134.4   54.0   49.2  -35.7
 1574  318 Z Y  E     -G 1564   0F  34     -2,-0.4   -10,-0.2   -10,-0.2     2,-0.1  -0.778  26.5-167.6 -95.1  97.4   52.1   52.4  -35.0
 1575  319 Z A  E     -G 1563   0F   0    -12,-1.7   -12,-1.3    -2,-1.0     2,-0.7  -0.323  26.1-108.6 -80.1 163.0   52.6   54.6  -38.0
 1576  320 Z T  E     -G 1562   0F   3   -143,-0.2  -143,-0.8   -14,-0.2   -14,-0.3  -0.860  41.7-163.2 -96.4 114.5   51.8   58.3  -38.2
 1577  321 Z G  E     -G 1561   0F   1    -16,-3.2   -16,-0.7    -2,-0.7  -145,-0.0  -0.054  36.6 -35.3 -86.7-170.8   48.8   58.9  -40.4
 1578  321AZ D  E     -     0   0F  99    -18,-0.1     2,-0.7     1,-0.1   -17,-0.5   0.028  56.5-120.8 -47.6 145.5   47.4   61.9  -42.2
 1579  322 Z I  E     -     0   0F  14    -19,-0.2     2,-0.9    -3,-0.1   -19,-0.2  -0.844  24.7-144.7 -92.7 113.8   47.5   65.4  -40.5
 1580  323 Z I  E     -G 1559   0F  94    -21,-1.6   -21,-0.7    -2,-0.7     2,-0.3  -0.695  62.2 -14.3 -87.0 108.0   44.0   66.6  -40.1
 1581  324 Z G  S    S+     0   0   59     -2,-0.9    -2,-0.1   -23,-0.1   -23,-0.1  -0.744 109.6   2.1 106.8-152.5   43.9   70.4  -40.6
 1582  325 Z D        -     0   0  132     -2,-0.3     2,-0.8   -25,-0.1   -23,-0.3  -0.247  61.1-124.2 -73.4 157.7   46.6   73.0  -40.7
 1583  326 Z I        +     0   0   47    -25,-0.1     2,-0.1  -182,-0.0    -1,-0.1  -0.875  47.3 161.4-104.9 101.6   50.3   72.3  -40.4
 1584  327 Z R        -     0   0  145     -2,-0.8     2,-0.4     1,-0.0   -26,-0.1  -0.370  35.7 -95.0-112.8-169.7   51.6   74.4  -37.6
 1585  328 Z Q        -     0   0  135     -2,-0.1    80,-0.1   -28,-0.1     2,-0.1  -0.909  28.3-119.1-121.1 133.5   54.5   74.6  -35.2
 1586  329 Z A        +     0   0   10     -2,-0.4    78,-2.5    78,-0.4     2,-0.3  -0.383  48.9 151.0 -65.7 144.5   55.0   73.2  -31.7
 1587  330 Z H  E     -CD15551663E  37    -32,-1.7   -32,-2.2    76,-0.3     2,-0.3  -0.976  36.5-131.2-164.1 172.5   55.7   75.9  -29.1
 1588  331 Z C  E     -CD15541662E   0     74,-2.7    74,-2.6    -2,-0.3     2,-0.4  -0.994  15.2-150.6-136.6 144.5   55.4   77.1  -25.5
 1589  332 Z N  E     +CD15531661E  46    -36,-3.4   -36,-2.3    -2,-0.3     2,-0.3  -0.952  15.2 172.3-117.9 134.7   54.2   80.4  -23.9
 1590  333 Z V  E     -CD15521660E   2     70,-0.9    70,-3.9    -2,-0.4     2,-0.3  -0.945  43.6 -95.5-127.8 155.3   55.3   82.1  -20.7
 1591  334 Z S  E  >  - D   01659E  42    -40,-0.6     4,-2.1    -2,-0.3    68,-0.2  -0.546  22.1-152.7 -67.9 126.5   54.3   85.5  -19.4
 1592  335 Z K  H  > S+     0   0  101     66,-0.7     4,-2.0    -2,-0.3    -1,-0.2   0.837  97.3  57.1 -65.7 -30.7   57.0   88.1  -20.4
 1593  336 Z A  H  > S+     0   0   64     65,-0.4     4,-2.3     2,-0.2    -1,-0.2   0.948 110.2  39.6 -63.8 -52.3   55.8   90.0  -17.3
 1594  337 Z T  H  > S+     0   0   42      2,-0.2     4,-3.3     1,-0.2     5,-0.2   0.849 113.5  54.5 -70.5 -34.1   56.5   87.2  -14.8
 1595  338 Z W  H  X S+     0   0   11     -4,-2.1     4,-2.5     2,-0.2    -1,-0.2   0.916 109.8  48.5 -65.4 -43.5   59.7   86.1  -16.5
 1596  339 Z N  H  X S+     0   0  108     -4,-2.0     4,-1.0     2,-0.2    -2,-0.2   0.944 114.5  46.8 -52.7 -52.6   60.9   89.7  -16.2
 1597  340 Z E  H  X S+     0   0   77     -4,-2.3     4,-0.9     1,-0.2    -2,-0.2   0.904 116.6  41.7 -59.0 -47.7   59.8   89.6  -12.5
 1598  341 Z T  H  X S+     0   0    5     -4,-3.3     4,-1.4     1,-0.2    -1,-0.2   0.787 111.1  54.8 -78.6 -28.2   61.4   86.2  -11.7
 1599  342 Z L  H  X S+     0   0    5     -4,-2.5     4,-0.9    -5,-0.2    -1,-0.2   0.694 105.6  56.2 -74.5 -18.3   64.6   86.9  -13.7
 1600  343 Z G  H  X S+     0   0   21     -4,-1.0     4,-1.8    -5,-0.2    -2,-0.2   0.794 103.3  54.5 -77.9 -30.6   64.9   90.0  -11.5
 1601  344 Z K  H  X S+     0   0   65     -4,-0.9     4,-1.4     2,-0.2    -2,-0.2   0.873 105.7  50.4 -69.9 -39.6   64.7   87.8   -8.4
 1602  345 Z V  H  X S+     0   0    2     -4,-1.4     4,-2.9     1,-0.2    -1,-0.2   0.858 109.7  52.2 -69.0 -32.3   67.6   85.6   -9.4
 1603  346 Z V  H  X S+     0   0    3     -4,-0.9     4,-2.1     2,-0.2    -2,-0.2   0.904 105.1  53.7 -70.5 -42.4   69.7   88.7  -10.1
 1604  347 Z K  H  < S+     0   0  138     -4,-1.8    -1,-0.2     1,-0.2    -2,-0.2   0.855 116.1  41.4 -56.9 -35.7   69.0   90.2   -6.7
 1605  348 Z Q  H >< S+     0   0   14     -4,-1.4     3,-1.4     1,-0.1    -2,-0.2   0.875 109.8  56.9 -79.4 -41.3   70.3   86.9   -5.3
 1606  349 Z L  H >X S+     0   0    6     -4,-2.9     3,-2.4     1,-0.3     4,-0.8   0.864  96.4  63.1 -60.0 -39.0   73.2   86.5   -7.7
 1607  350 Z R  H 3X S+     0   0   26     -4,-2.1     4,-1.1     1,-0.3    -1,-0.3   0.615  88.4  71.8 -65.7 -10.9   74.8   89.8   -6.7
 1608  351 Z K  H <4 S+     0   0  123     -3,-1.4    -1,-0.3     1,-0.2    -2,-0.2   0.583 108.3  34.8 -75.7  -9.0   75.2   88.4   -3.2
 1609  352 Z H  H <4 S+     0   0   91     -3,-2.4    -2,-0.2     2,-0.2    -1,-0.2   0.530 126.8  33.8-119.3 -14.9   77.9   86.2   -4.7
 1610  353 Z F  H  < S-     0   0   51     -4,-0.8    -3,-0.2     1,-0.2    -2,-0.2   0.322 116.2 -79.4-130.4   4.9   79.5   88.4   -7.3
 1611  354 Z G     <  -     0   0   34     -4,-1.1     3,-0.4    -5,-0.2    -1,-0.2   0.023  30.4-101.6 107.0 148.0   79.3   92.0   -6.0
 1612  355 Z N  S    S+     0   0  121      1,-0.2     2,-0.7    -4,-0.1    -1,-0.1   0.799 115.2  54.5 -72.2 -31.2   76.8   94.8   -5.6
 1613  356 Z N  S    S+     0   0  133     -6,-0.1     2,-0.3    -3,-0.1    -1,-0.2  -0.470  87.9 121.6-102.4  60.4   78.1   96.8   -8.6
 1614  357 Z T        -     0   0   10     -2,-0.7     2,-0.5    -3,-0.4    97,-0.2  -0.940  58.3-130.7-132.8 143.6   78.0   94.0  -11.2
 1615  358 Z I        -     0   0   44     95,-3.5     2,-0.4    -2,-0.3    38,-0.2  -0.801  22.1-175.9 -89.5 129.0   76.3   93.3  -14.6
 1616  359 Z I        +     0   0    1     36,-1.3     2,-0.2    -2,-0.5    97,-0.2  -0.806  10.2 172.5-129.4  92.2   74.5   90.0  -14.9
 1617  360 Z R        -     0   0   90     -2,-0.4    97,-1.9    34,-0.2     2,-0.4  -0.576  25.5-127.4 -98.4 163.1   73.2   89.3  -18.4
 1618  361 Z F  B     -e 1714   0E   0     95,-0.2    32,-1.8    -2,-0.2     2,-0.3  -0.932  25.6-178.9-117.0 129.9   71.6   86.1  -19.7
 1619  362 Z A        -     0   0    2     95,-3.0    30,-0.2    -2,-0.4     3,-0.1  -0.856  25.8-106.9-126.4 160.2   72.7   84.3  -22.9
 1620  363 Z N        -     0   0   68     -2,-0.3    -1,-0.1     1,-0.2    25,-0.1  -0.134  59.0 -55.5 -80.2 177.8   71.5   81.2  -24.8
 1621  364 Z S        -     0   0   29      8,-0.3    -1,-0.2     1,-0.1     3,-0.1  -0.144  38.0-141.0 -58.8 146.5   73.3   77.8  -25.1
 1622  365 Z S        -     0   0  103      1,-0.2     2,-0.2    -3,-0.1    -1,-0.1   0.886  61.9 -73.9 -74.8 -41.4   77.0   77.8  -26.3
 1623  366 Z G  S    S+     0   0   63      2,-0.1     2,-0.3     5,-0.0    -1,-0.2  -0.531  72.6 104.3 149.4 145.5   76.6   74.6  -28.3
 1624  367 Z G        -     0   0   56     -2,-0.2     2,-0.1    -3,-0.1    -3,-0.0  -0.973  63.7  -3.2 163.3-148.3   76.2   70.8  -28.0
 1625  368 Z D    >>  -     0   0  122     -2,-0.3     4,-2.9     1,-0.1     3,-1.7  -0.423  57.7-120.5 -75.8 151.2   73.7   68.0  -28.3
 1626  369 Z L  T 34 S+     0   0   52      1,-0.3     4,-0.5     2,-0.2    -1,-0.1   0.768 113.8  68.7 -58.1 -26.1   70.0   68.7  -28.9
 1627  370 Z E  T 34 S+     0   0   63      1,-0.2    -1,-0.3     2,-0.1     5,-0.3   0.820 117.4  19.8 -61.1 -30.4   69.5   66.9  -25.6
 1628  371 Z V  T <4 S+     0   0   33     -3,-1.7    -2,-0.2    90,-0.1    -1,-0.2   0.650 110.9  70.2-117.1 -21.7   71.1   69.9  -23.8
 1629  372 Z T  S  < S+     0   0   40     -4,-2.9    15,-0.4    -8,-0.1     2,-0.3   0.481 105.8  41.2 -77.1   0.5   70.9   72.8  -26.3
 1630  373 Z T  S    S-     0   0    8     -4,-0.5     2,-0.8    -5,-0.2  -115,-0.2  -0.999  94.2 -93.8-152.6 147.1   67.2   73.0  -25.7
 1631  374 Z H  E     -H 1642   0G   1     11,-1.8    11,-2.3    -2,-0.3     2,-0.3  -0.475  50.9-164.6 -59.8 102.5   64.5   72.7  -23.1
 1632  375 Z S  E     +H 1641   0G  14     -2,-0.8  -117,-0.8    -5,-0.3     2,-0.3  -0.743  21.8 134.3 -97.1 141.1   63.5   69.0  -23.3
 1633  376 Z F  E     -H 1640   0G  16      7,-1.1     7,-3.3    -2,-0.3     2,-0.4  -0.982  48.9-102.7-165.7 173.7   60.4   67.5  -21.9
 1634  377 Z N  E     +H 1639   0G  50     -2,-0.3     2,-0.2     5,-0.2     5,-0.2  -0.842  31.1 179.7-102.4 147.6   57.4   65.1  -22.4
 1635  378 Z C  S    S-     0   0    3      3,-2.2     3,-0.5    -2,-0.4    56,-0.1  -0.757  72.2 -20.7-153.1  99.9   54.0   66.6  -23.1
 1636  379 Z G  S    S-     0   0   57     -2,-0.2     3,-0.1     1,-0.2  -167,-0.1   0.431 129.1 -48.6  80.6  -0.4   51.0   64.3  -23.6
 1637  380 Z G  S    S+     0   0   15      1,-0.5     2,-0.3  -169,-0.1    -1,-0.2   0.485 118.6  93.1 115.4   8.3   53.3   61.4  -24.5
 1638  381 Z E  S    S-     0   0    1     -3,-0.5    -3,-2.2    46,-0.1    -1,-0.5  -0.919  72.9-109.4-131.7 160.6   55.6   63.0  -27.0
 1639  382 Z F  E     -HI16341667G  17     28,-1.0    28,-1.2    -2,-0.3     2,-0.3  -0.731  27.8-155.4-106.7 134.6   59.0   64.7  -26.6
 1640  383 Z F  E     -HI16331666G   0     -7,-3.3    -7,-1.1    -2,-0.4     2,-0.2  -0.688  15.6-169.6-111.7 154.4   59.7   68.3  -27.0
 1641  384 Z Y  E     -HI16321665G  31     24,-1.6    24,-0.9    -2,-0.3     2,-0.5  -0.692  19.9-171.8-144.9  84.1   62.7   70.4  -27.8
 1642  385 Z C  E     -HI16311664G   0    -11,-2.3   -11,-1.8    22,-0.2    22,-0.3  -0.700  24.9-122.9 -96.4 121.2   62.0   74.1  -27.2
 1643  386 Z N        -     0   0   81     20,-1.7     3,-0.4    -2,-0.5   -13,-0.1  -0.408  22.2-170.8 -61.4 120.1   64.4   76.9  -28.2
 1644  387 Z T    >>  +     0   0    2    -15,-0.4     4,-2.0    -2,-0.3     3,-0.8   0.246  55.8 106.9-101.1  11.5   65.2   78.9  -25.0
 1645  388 Z S  T 34 S+     0   0   38      1,-0.2    -1,-0.2     2,-0.2   -25,-0.1   0.846  77.7  55.8 -55.9 -36.9   67.0   81.8  -26.8
 1646  389 Z G  T 34 S+     0   0   47     -3,-0.4     3,-0.3     1,-0.2    -1,-0.2   0.770 109.3  44.9 -69.9 -27.3   64.1   84.0  -26.1
 1647  390 Z L  T <4 S+     0   0    2     -3,-0.8     2,-1.0     1,-0.2    -2,-0.2   0.871 112.4  50.3 -83.2 -40.2   64.2   83.5  -22.4
 1648  391 Z F  S  < S+     0   0    2     -4,-2.0    -1,-0.2     1,-0.1   -28,-0.1  -0.716  81.5 100.7-106.0  82.3   67.9   83.8  -21.9
 1649  392 Z N        +     0   0  118     -2,-1.0     2,-0.2    -3,-0.3   -30,-0.2  -0.587  55.7 102.7-166.5  78.1   68.5   87.1  -23.7
 1650  393 Z S        -     0   0   32    -32,-1.8     2,-0.2    -2,-0.1   -33,-0.1  -0.695  48.2-143.1-147.1-166.2   68.9   89.9  -21.2
 1651  394 Z T        -     0   0   88     -2,-0.2     2,-0.4   -34,-0.2   -34,-0.2  -0.830  13.0-153.1-174.3 141.6   71.1   92.3  -19.3
 1652  395 Z W        -     0   0   60     -2,-0.2   -36,-1.3   -49,-0.0     2,-0.1  -0.931   3.9-154.2-137.2 114.8   70.9   93.6  -15.8
 1653  396 Z I        -     0   0  111     -2,-0.4   -38,-0.1   -38,-0.2   -39,-0.0  -0.413  30.6-112.9 -83.0 156.1   72.2   96.9  -14.4
 1654  397 Z S              0   0   40     -2,-0.1    -1,-0.1     1,-0.1   -40,-0.0   0.875 360.0 360.0 -57.5 -42.7   73.1   97.5  -10.7
 1655  398 Z N              0   0  190    -42,-0.0    -2,-0.1     0, 0.0    -1,-0.1   0.296 360.0 360.0-160.5 360.0   70.2   99.9  -10.2
 1656        !              0   0    0      0, 0.0     0, 0.0     0, 0.0     0, 0.0   0.000 360.0 360.0 360.0 360.0    0.0    0.0    0.0
 1657  411 Z N              0   0  208      1,-0.1   -64,-0.0     0, 0.0   -66,-0.0   0.000 360.0 360.0 360.0  86.4   50.2   92.6  -22.6
 1658  412 Z D        -     0   0  113      1,-0.1   -66,-0.7   -67,-0.1   -65,-0.4   0.139 360.0-112.7 -91.1-159.8   51.3   89.4  -24.5
 1659  413 Z S  E     -D 1591   0E  56    -68,-0.2     2,-1.1   -67,-0.1   -68,-0.2  -0.811  31.0 -87.4-136.6 172.1   53.5   86.4  -23.8
 1660  414 Z I  E     -D 1590   0E  31    -70,-3.9   -70,-0.9    -2,-0.2     2,-0.5  -0.706  36.5-158.6 -89.1  95.2   56.8   84.8  -24.9
 1661  415 Z T  E     -D 1589   0E 104     -2,-1.1   -72,-0.2   -72,-0.2   -15,-0.0  -0.611  14.1-176.4 -70.2 119.8   56.1   82.5  -27.8
 1662  416 Z L  E     -D 1588   0E   4    -74,-2.6   -74,-2.7    -2,-0.5   -18,-0.1  -0.978  17.8-132.2-126.7 121.9   59.0   80.0  -27.9
 1663  417 Z P  E     -D 1587   0E  51      0, 0.0   -20,-1.7     0, 0.0     2,-0.3  -0.147  22.3-164.3 -70.8 160.6   59.1   77.4  -30.7
 1664  418 Z C  E     -I 1642   0G  14    -78,-2.5   -78,-0.4   -22,-0.3     2,-0.3  -0.932  13.3-142.5-141.4 163.4   59.8   73.7  -30.3
 1665  419 Z R  E     -I 1641   0G  96    -24,-0.9   -24,-1.6    -2,-0.3     2,-0.3  -0.751  17.2-144.4-116.8 171.3   60.7   70.5  -32.1
 1666  420 Z I  E     -I 1640   0G   6     -2,-0.3  -229,-0.3   -26,-0.2     2,-0.3  -0.999  12.1-173.0-143.4 135.4   59.4   66.9  -31.6
 1667  421 Z K  E     -I 1639   0G  31    -28,-1.2   -28,-1.0    -2,-0.3     3,-0.1  -0.833  15.8-173.0-122.4 163.2   61.0   63.5  -31.9
 1668  422 Z Q  S    S+     0   0    1     -2,-0.3    14,-3.4     1,-0.3     2,-0.9   0.638  79.8  60.4-121.8 -42.2   59.8   59.9  -31.7
 1669  423 Z I  E    S-T 1681   0B   7     12,-0.3     2,-0.3    10,-0.1    -1,-0.3  -0.827  80.9-172.7 -88.0 106.8   62.9   57.8  -31.7
 1670  424 Z I  E     -T 1680   0B   3     10,-2.7    10,-1.8    -2,-0.9  -232,-0.0  -0.726  29.2-166.3-109.4 154.2   64.5   59.1  -28.5
 1671  425 Z N     >  +     0   0   56     -2,-0.3     4,-1.1     8,-0.2     3,-0.3  -0.332  30.1 164.3-133.7  50.3   67.9   58.4  -26.9
 1672  426 Z M  T  4  +     0   0   25      1,-0.2     3,-0.5     2,-0.2    -2,-0.0  -0.029  53.5  34.3 -70.7 171.7   67.6   59.8  -23.4
 1673  427 Z W  T  4 S-     0   0   35      1,-0.2    -1,-0.2    46,-0.1    47,-0.0   0.830 131.6 -66.1  50.5  39.0   69.8   59.1  -20.4
 1674  428 Z Q  T  4 S-     0   0  139     -3,-0.3    -1,-0.2     1,-0.1    -2,-0.2   0.939  76.2-163.0  49.5  57.1   72.9   59.0  -22.7
 1675  429 Z R     <  +     0   0   29     -4,-1.1    -1,-0.1    -3,-0.5     4,-0.1  -0.322  22.2 168.9 -68.0 153.3   71.7   55.8  -24.4
 1676  430 Z I  S    S+     0   0  143      2,-0.1    -1,-0.1    -2,-0.0     3,-0.1   0.632  72.5  19.4-133.6 -49.5   74.2   53.8  -26.5
 1677  431 Z G  S    S+     0   0   34   -220,-0.1  -219,-1.8     1,-0.1     2,-0.4   0.607 119.5  47.4-105.2 -15.9   72.9   50.4  -27.5
 1678  432 Z Q  E     +s 1458   0B  75   -221,-0.2     2,-0.3  -692,-0.0  -219,-0.2  -0.962  56.7 178.5-130.1 145.8   69.2   50.8  -27.2
 1679  433 Z A  E     -s 1459   0B   2   -221,-1.1  -219,-1.1    -2,-0.4     2,-0.4  -0.836  18.6-131.7-134.6 174.2   66.7   53.5  -28.3
 1680  434 Z M  E     -sT14601670B   0    -10,-1.8   -10,-2.7    -2,-0.3     2,-0.7  -0.976   2.2-145.4-141.8 127.0   62.9   53.9  -28.1
 1681  435 Z Y  E     -sT14611669B   1   -221,-0.7  -219,-1.6    -2,-0.4   -12,-0.3  -0.780  17.0-149.2 -88.9 112.4   60.2   54.8  -30.5
 1682  436 Z A        -     0   0    0    -14,-3.4     3,-0.1    -2,-0.7   -43,-0.1  -0.768  26.0-121.6 -84.8 110.1   57.4   56.9  -28.8
 1683  437 Z P        -     0   0   12      0, 0.0     2,-0.2     0, 0.0  -108,-0.1   0.038  34.0 -88.3 -48.6 152.3   54.2   56.0  -30.7
 1684  438 Z P        -     0   0    1      0, 0.0     2,-0.8     0, 0.0  -122,-0.1  -0.461  37.2-137.0 -64.3 132.5   52.2   58.8  -32.3
 1685  439 Z I        -     0   0   31     -2,-0.2  -125,-0.2    -3,-0.1   -47,-0.0  -0.845  24.3-128.1 -95.7 107.4   49.7   60.3  -29.9
 1686  440 Z Q        +     0   0  106     -2,-0.8  -125,-0.2  -127,-0.1     2,-0.2  -0.197  65.4   9.3 -57.2 136.8   46.4   60.8  -31.7
 1687  441 Z G  E    S- B   01560E  16   -127,-2.7  -127,-1.1     2,-0.1     2,-0.3  -0.483 103.5 -30.8  97.9-164.4   44.8   64.2  -31.7
 1688  442 Z V  E     -     0   0E  84   -129,-0.2     2,-0.4    -2,-0.2  -129,-0.1  -0.747  57.7-150.5 -96.3 141.9   45.9   67.7  -30.5
 1689  443 Z I  E     + B   01556E  19   -133,-1.9  -133,-2.6    -2,-0.3     2,-0.3  -0.939  23.2 156.9-120.8 133.5   48.2   68.0  -27.5
 1690  444 Z R  E     - B   01555E 177     -2,-0.4     2,-0.3  -135,-0.3  -135,-0.3  -0.961  10.9-176.0-152.1 137.5   48.6   70.7  -24.9
 1691  445 Z C  E     - B   01554E  29   -137,-2.3  -137,-2.9    -2,-0.3     2,-0.4  -0.949  12.5-150.5-129.0 151.6   50.1   70.7  -21.3
 1692  446 Z V  E     + B   01553E  55     -2,-0.3     2,-0.3  -139,-0.2  -139,-0.2  -0.991  27.0 160.7-123.9 129.8   50.3   73.4  -18.7
 1693  447 Z S  E     - B   01552E  25   -141,-1.4  -141,-3.8    -2,-0.4     2,-0.3  -0.970  34.2-120.3-145.9 156.5   53.1   73.4  -16.1
 1694  448 Z N  E     - B   01551E  62     -2,-0.3  -174,-2.4  -143,-0.3     2,-0.6  -0.715  25.2-127.0 -91.0 150.0   55.0   75.6  -13.6
 1695  449 Z I  E     +ZB15191550E   0   -145,-1.1  -145,-1.0    -2,-0.3  -176,-0.2  -0.894  29.2 175.0 -93.6 120.5   58.7   76.3  -13.9
 1696  450 Z T  E     -     0   0E   1   -178,-2.1  -150,-3.0    -2,-0.6     2,-0.3   0.746  57.2 -20.9 -96.8 -29.3   60.2   75.4  -10.5
 1697  451 Z G  E     -ZB15181545E   0   -179,-2.3  -179,-0.9  -152,-0.2     2,-0.3  -0.891  50.9-122.8-161.1-169.6   63.9   76.0  -11.3
 1698  452 Z L  E     -ZB15171544E   1   -154,-1.6  -154,-1.8    -2,-0.3     2,-0.4  -0.955  12.4-141.7-144.0 158.9   66.8   76.3  -13.7
 1699  453 Z I  E     - B   01543E   1   -183,-0.6    18,-3.5    -2,-0.3  -156,-0.2  -0.738  38.8-178.6-122.2  81.8   70.2   74.7  -14.3
 1700  454 Z L  E     -FB17161542E   3   -158,-1.7  -158,-2.8    -2,-0.4     2,-0.4  -0.320  15.2-155.1 -86.5 163.3   72.3   77.7  -15.2
 1701  455 Z T  E     -F 1715   0E  35     14,-2.7    14,-2.7  -160,-0.2     2,-0.2  -0.988   7.6-142.2-144.2 128.7   76.0   77.9  -16.2
 1702  456 Z R  E     -F 1714   0E  19     -2,-0.4     2,-0.5  -162,-0.3    12,-0.2  -0.572  24.7-110.2 -93.5 152.1   78.5   80.8  -15.9
 1703  457 Z D    >   -     0   0   53     10,-1.7     3,-0.8    -2,-0.2    10,-0.1  -0.702  19.5-154.6 -88.1 124.4   81.2   81.8  -18.4
 1704  458 Z G  T 3  S+     0   0   37     -2,-0.5     3,-0.2     1,-0.2    -1,-0.1   0.377  71.8  95.9 -83.6   2.8   84.7   81.1  -17.2
 1705  459 Z G  T 3   +     0   0   62      1,-0.2     2,-0.3     2,-0.1    -1,-0.2   0.894  55.1 151.7 -58.4 -40.7   86.6   83.7  -19.3
 1706  460 Z S    X   -     0   0   59     -3,-0.8     3,-0.6     1,-0.2    -1,-0.2  -0.287  29.5-179.1  58.2-107.8   86.3   86.0  -16.3
 1707  461 Z T  T 3  S-     0   0  110     -2,-0.3    -1,-0.2    -3,-0.2     3,-0.1   0.682  78.0 -76.3  70.8  25.6   89.2   88.5  -16.2
 1708  462 Z N  T 3  S+     0   0  153      1,-0.2    -1,-0.2     2,-0.0     2,-0.1   0.649  87.5 162.0  62.4  16.3   87.7   89.9  -13.0
 1709  463 Z S    X   -     0   0   45     -3,-0.6     3,-0.6     1,-0.1    -1,-0.2  -0.425  46.9-137.2 -69.0 138.6   85.1   91.6  -15.2
 1710  464 Z T  T 3  S+     0   0   78      1,-0.2   -95,-3.5    -2,-0.1    -1,-0.1  -0.098  94.1  77.5 -83.5  36.4   81.9   92.7  -13.5
 1711  465 Z T  T 3   +     0   0   77     -2,-0.2     2,-0.5   -97,-0.2    -1,-0.2  -0.003  55.2 155.6-134.6  27.6   80.1   91.3  -16.6
 1712  466 Z E    <   -     0   0   40     -3,-0.6     2,-0.1  -102,-0.1    -8,-0.1  -0.462  28.7-157.7 -65.8 114.4   80.1   87.6  -16.0
 1713  467 Z T        -     0   0   14     -2,-0.5   -10,-1.7   -97,-0.2     2,-0.3  -0.388   2.8-134.0 -92.3 169.2   77.1   86.2  -17.9
 1714  468 Z F  E     -eF16181702E   2    -97,-1.9   -95,-3.0   -12,-0.2   -12,-0.2  -0.883  13.0-168.6-126.6 155.3   75.1   83.0  -17.5
 1715  469 Z R  E     - F   01701E  49    -14,-2.7   -14,-2.7    -2,-0.3   -95,-0.2  -0.992  30.7-104.3-141.0 146.0   73.7   80.3  -19.8
 1716  470 Z P  E     + F   01700E   5      0, 0.0   -16,-0.3     0, 0.0     2,-0.2  -0.458  43.7 178.7 -72.1 142.9   71.2   77.5  -19.3
 1717  471 Z G        +     0   0    9    -18,-3.5  -201,-1.0  -201,-0.2   -18,-0.3  -0.627  19.3 154.4-129.4-172.1   72.7   74.0  -18.9
 1718  472 Z G        +     0   0   11     -2,-0.2     2,-1.3  -203,-0.2   -90,-0.1  -0.514  21.6 128.6-172.9-111.2   71.7   70.3  -18.4
 1719  473 Z G        +     0   0   27    -92,-0.2     2,-0.3    -2,-0.1   -46,-0.1  -0.549  69.5  62.5  75.3 -94.7   73.5   67.1  -19.3
 1720  474 Z D    >   -     0   0   46     -2,-1.3     3,-0.7     1,-0.1     4,-0.2  -0.512  66.9-157.7 -70.7 127.7   73.6   65.1  -16.1
 1721  475 Z M  T >> S+     0   0   15     -2,-0.3     4,-0.7     1,-0.2     3,-0.7   0.457  79.8  83.0 -89.3  -1.9   70.1   64.3  -14.9
 1722  476 Z R  H 3> S+     0   0   85      1,-0.2     4,-2.7     2,-0.2     3,-0.3   0.787  79.1  71.9 -69.1 -23.8   71.1   63.7  -11.3
 1723  477 Z D  H <> S+     0   0   16     -3,-0.7     4,-1.4     1,-0.2    -1,-0.2   0.836  92.6  55.2 -57.3 -35.7   70.9   67.5  -11.0
 1724  478 Z N  H <> S+     0   0    6     -3,-0.7     4,-0.6     2,-0.2    -1,-0.2   0.865 113.1  38.6 -68.7 -38.6   67.1   67.3  -11.2
 1725  479 Z W  H  X S+     0   0    3     -4,-0.7     4,-2.6    -3,-0.3     3,-0.2   0.777 112.4  58.9 -82.8 -28.1   66.8   64.8   -8.3
 1726  480 Z R  H  < S+     0   0   39     -4,-2.7     4,-0.3     1,-0.2    -2,-0.2   0.823 101.6  57.5 -61.1 -34.2   69.5   66.8   -6.6
 1727  481 Z S  H  < S+     0   0   13     -4,-1.4    -1,-0.2    -5,-0.2    -2,-0.2   0.783 116.3  31.5 -69.2 -32.0   67.1   69.7   -6.9
 1728  482 Z E  H >< S+     0   0   14     -4,-0.6     3,-0.6    -3,-0.2    -2,-0.2   0.737 116.6  55.0 -97.9 -26.6   64.4   68.0   -5.0
 1729  483 Z L  G >< S+     0   0    2     -4,-2.6     3,-1.6     1,-0.2    -2,-0.2   0.264  72.2 103.3 -93.6  11.8   66.4   65.9   -2.6
 1730  484 Z Y  G 3  S+     0   0   27     -4,-0.3    -1,-0.2     1,-0.3  -244,-0.1   0.758  76.8  60.3 -65.7 -23.5   68.4   68.7   -1.1
 1731  485 Z K  G <  S+     0   0   26     -3,-0.6  -245,-1.6  -246,-0.1     2,-0.3   0.575  98.6  76.6 -75.9 -11.0   66.2   68.5    2.0
 1732  486 Z Y    <   +     0   0    4     -3,-1.6     2,-0.3  -247,-0.2  -247,-0.2  -0.729  43.5 168.8-120.9 157.3   67.1   64.9    2.8
 1733  487 Z K        -     0   0   17   -249,-0.5  -249,-2.4    -2,-0.3     2,-0.5  -0.964  26.0-132.7-157.7 141.6   69.8   62.7    4.3
 1734  488 Z V  E     - L   01483Y   9     -2,-0.3  -420,-1.9  -420,-0.3     2,-0.3  -0.890  24.6-174.7-108.3 130.3   69.8   59.1    5.3
 1735  489 Z V  E     -JL13131482Y   0   -253,-2.5  -253,-1.6    -2,-0.5     2,-0.6  -0.919  24.9-124.8-127.7 152.4   71.2   57.8    8.6
 1736  490 Z K  E     -JL13121481Y  56   -424,-4.1  -424,-3.3    -2,-0.3     2,-0.4  -0.821  29.1-133.9 -93.9 119.4   71.9   54.5   10.4
 1737  491 Z I  E     -J 1311   0Y   6   -257,-2.0  -426,-0.2    -2,-0.6  -424,-0.0  -0.592  21.5-176.3 -81.2 128.2   70.3   54.2   13.8
 1738  492 Z E        +     0   0   36   -428,-2.0  -428,-0.1    -2,-0.4    -1,-0.0  -0.879   6.7 172.9-126.7  99.2   72.4   52.9   16.7
 1739  493 Z P        +     0   0    4      0, 0.0  -431,-2.2     0, 0.0  -432,-1.5   0.470  44.8 103.5 -90.0  -5.5   70.5   52.5   19.9
 1740  494 Z L  E     +H 1306   0E  19   -434,-0.2     2,-0.2  -433,-0.2  -434,-0.2  -0.613  49.2 178.2 -88.8  89.1   73.0   50.7   22.2
 1741  495 Z G  E     -H 1305   0E   3   -436,-2.3  -436,-5.5    -2,-1.4     2,-0.4  -0.613  10.5-167.9 -87.4 146.3   74.3   53.4   24.5
 1742  496 Z V  E     +H 1304   0E   2   -438,-0.3  -438,-0.2    -2,-0.2  -476,-0.1  -0.998  20.5 145.7-135.1 131.4   76.8   52.7   27.3
 1743  497 Z A  E     -H 1303   0E   0   -440,-1.6  -440,-3.0    -2,-0.4     2,-0.4  -0.983  45.4 -95.8-161.0 153.5   77.6   55.2   30.0
 1744  498 Z P  E     +H 1302   0E  10      0, 0.0     2,-0.3     0, 0.0  -442,-0.3  -0.623  39.7 161.3 -82.7 129.2   78.5   55.2   33.7
 1745  499 Z T  E     -H 1301   0E  13   -444,-2.3     2,-2.3    -2,-0.4  -444,-0.8  -0.974  56.2 -92.9-134.0 150.6   76.0   55.7   36.5
 1746  500 Z R  S    S+     0   0   88     -2,-0.3     2,-0.3  -446,-0.2  -446,-0.1  -0.349  84.8 116.4 -64.4  80.8   76.6   54.8   40.1
 1747  501 Z C        -     0   0    2     -2,-2.3  -510,-0.6  -446,-0.2     2,-0.4  -0.932  42.6-169.6-156.9 126.5   75.1   51.3   39.9
 1748  502 Z K  B     -i 1237   0F  86  -1624,-0.7     2,-0.2    -2,-0.3  -510,-0.2  -0.881  29.8-117.8-110.3 145.4   76.3   47.7   40.2
 1749  503 Z R        -     0   0   35   -512,-0.8  -512,-0.1    -2,-0.4  -514,-0.0  -0.556  42.7 -93.3 -80.2 151.8   74.3   44.7   39.3
 1750  504 Z R              0   0  172     -2,-0.2    -1,-0.1     1,-0.1 -1626,-0.0   0.058 360.0 360.0 -62.3 168.8   73.4   42.3   42.1
 1751  505 Z V              0   0  161   -463,-0.0    -1,-0.1     0, 0.0  -467,-0.0  -0.587 360.0 360.0 -91.2 360.0   75.2   39.1   43.1
