# Supplementary material for: Mapping mutational effects along the evolutionary landscape of HIV envelope
Source: eLife. 2018 Mar 28;7:e34420. doi: 10.7554/eLife.34420 (PMC5910023; doi:10.7554/eLife.34420)
Supplement: Supplementary file 1. — Specifically, this file contains a Jupyter notebook that performs the analysis, all required input data, and all reasonably sized output files. The Jupyter notebook downloads the deep sequencing data, processes it with the dms_tools2 software (Bloom, 2015, https://jbloomlab.github.io/dms_tools2/), and also performs a variety of downstream analyses that generate most of the figures for this paper. [file elife-34420-supp1.zip › analysis_code/data/5FYL_Env_trimer_rmTER.pdb]

ATOM      1  N   VAL A 518      46.814  16.139  29.171  1.00 92.74           N  
ATOM      2  CA  VAL A 518      46.514  15.640  27.833  1.00 99.45           C  
ATOM      3  C   VAL A 518      47.047  16.605  26.764  1.00102.76           C  
ATOM      4  O   VAL A 518      47.281  17.785  27.034  1.00 86.02           O  
ATOM      5  CB  VAL A 518      44.993  15.424  27.640  1.00 95.35           C  
ATOM      6  CG1 VAL A 518      44.729  14.428  26.515  1.00 70.29           C  
ATOM      7  CG2 VAL A 518      44.357  14.931  28.935  1.00 97.65           C  
ATOM      8  N   PHE A 519      47.246  16.094  25.553  1.00115.37           N  
ATOM      9  CA  PHE A 519      47.830  16.879  24.473  1.00 99.50           C  
ATOM     10  C   PHE A 519      46.902  16.904  23.262  1.00 82.43           C  
ATOM     11  O   PHE A 519      46.735  15.897  22.572  1.00 73.06           O  
ATOM     12  CB  PHE A 519      49.200  16.312  24.100  1.00107.17           C  
ATOM     13  CG  PHE A 519      49.905  15.641  25.249  1.00104.41           C  
ATOM     14  CD1 PHE A 519      50.443  16.391  26.284  1.00104.75           C  
ATOM     15  CD2 PHE A 519      50.014  14.258  25.300  1.00 81.90           C  
ATOM     16  CE1 PHE A 519      51.078  15.774  27.343  1.00107.44           C  
ATOM     17  CE2 PHE A 519      50.652  13.637  26.356  1.00 86.67           C  
ATOM     18  CZ  PHE A 519      51.186  14.397  27.379  1.00 96.22           C  
ATOM     19  N   LEU A 520      46.305  18.066  23.012  1.00 82.55           N  
ATOM     20  CA  LEU A 520      45.289  18.216  21.974  1.00 80.50           C  
ATOM     21  C   LEU A 520      45.879  18.428  20.588  1.00 69.67           C  
ATOM     22  O   LEU A 520      45.500  17.751  19.630  1.00 66.99           O  
ATOM     23  CB  LEU A 520      44.360  19.384  22.313  1.00 63.02           C  
ATOM     24  CG  LEU A 520      43.506  19.226  23.572  1.00 90.36           C  
ATOM     25  CD1 LEU A 520      42.539  20.389  23.696  1.00 85.50           C  
ATOM     26  CD2 LEU A 520      42.756  17.900  23.561  1.00 99.26           C  
ATOM     27  N   GLY A 521      46.802  19.375  20.488  1.00 52.45           N  
ATOM     28  CA  GLY A 521      47.378  19.743  19.213  1.00 33.79           C  
ATOM     29  C   GLY A 521      47.370  21.247  19.037  1.00 39.68           C  
ATOM     30  O   GLY A 521      46.700  21.970  19.779  1.00 28.42           O  
ATOM     31  N   PHE A 522      48.137  21.713  18.058  1.00 54.51           N  
ATOM     32  CA  PHE A 522      48.219  23.123  17.728  1.00 53.59           C  
ATOM     33  C   PHE A 522      46.822  23.664  17.424  1.00 63.21           C  
ATOM     34  O   PHE A 522      46.143  23.178  16.519  1.00 50.27           O  
ATOM     35  CB  PHE A 522      49.167  23.323  16.547  1.00 52.30           C  
ATOM     36  CG  PHE A 522      49.267  24.742  16.069  1.00 70.37           C  
ATOM     37  CD1 PHE A 522      50.090  25.650  16.712  1.00 26.10           C  
ATOM     38  CD2 PHE A 522      48.555  25.164  14.957  1.00 57.56           C  
ATOM     39  CE1 PHE A 522      50.189  26.944  16.264  1.00 25.69           C  
ATOM     40  CE2 PHE A 522      48.656  26.460  14.506  1.00 25.85           C  
ATOM     41  CZ  PHE A 522      49.471  27.348  15.160  1.00 25.60           C  
ATOM     42  N   LEU A 523      46.403  24.641  18.230  1.00 55.47           N  
ATOM     43  CA  LEU A 523      45.090  25.290  18.146  1.00 60.65           C  
ATOM     44  C   LEU A 523      43.943  24.429  18.684  1.00 69.71           C  
ATOM     45  O   LEU A 523      42.789  24.852  18.649  1.00 92.63           O  
ATOM     46  CB  LEU A 523      44.773  25.710  16.705  1.00 62.17           C  
ATOM     47  CG  LEU A 523      45.529  26.886  16.088  1.00 76.89           C  
ATOM     48  CD1 LEU A 523      45.164  27.029  14.620  1.00 98.08           C  
ATOM     49  CD2 LEU A 523      45.230  28.174  16.836  1.00 55.31           C  
ATOM     50  N   GLY A 524      44.259  23.238  19.189  1.00 53.07           N  
ATOM     51  CA  GLY A 524      43.250  22.313  19.688  1.00 29.85           C  
ATOM     52  C   GLY A 524      42.290  22.893  20.712  1.00 30.52           C  
ATOM     53  O   GLY A 524      41.110  22.543  20.731  1.00 66.85           O  
ATOM     54  N   ALA A 525      42.789  23.790  21.559  1.00 67.90           N  
ATOM     55  CA  ALA A 525      41.945  24.460  22.547  1.00 63.31           C  
ATOM     56  C   ALA A 525      41.321  25.734  21.985  1.00 51.69           C  
ATOM     57  O   ALA A 525      41.251  26.757  22.666  1.00 46.74           O  
ATOM     58  CB  ALA A 525      42.739  24.774  23.797  1.00 59.79           C  
ATOM     59  N   ALA A 526      40.871  25.663  20.737  1.00 50.65           N  
ATOM     60  CA  ALA A 526      40.198  26.780  20.095  1.00 54.59           C  
ATOM     61  C   ALA A 526      38.878  27.052  20.797  1.00 82.33           C  
ATOM     62  O   ALA A 526      38.644  28.149  21.307  1.00102.14           O  
ATOM     63  CB  ALA A 526      39.971  26.493  18.620  1.00 59.10           C  
ATOM     64  N   GLY A 527      38.027  26.032  20.830  1.00 61.57           N  
ATOM     65  CA  GLY A 527      36.745  26.121  21.504  1.00 56.08           C  
ATOM     66  C   GLY A 527      36.801  25.664  22.949  1.00 55.27           C  
ATOM     67  O   GLY A 527      35.828  25.127  23.474  1.00 37.29           O  
ATOM     68  N   SER A 528      37.946  25.864  23.592  1.00 77.64           N  
ATOM     69  CA  SER A 528      38.087  25.569  25.012  1.00 70.62           C  
ATOM     70  C   SER A 528      38.046  26.862  25.812  1.00 64.10           C  
ATOM     71  O   SER A 528      38.315  27.940  25.276  1.00 40.99           O  
ATOM     72  CB  SER A 528      39.389  24.815  25.294  1.00 54.67           C  
ATOM     73  OG  SER A 528      39.218  23.416  25.162  1.00 70.24           O  
ATOM     74  N   THR A 529      37.713  26.749  27.093  1.00 58.28           N  
ATOM     75  CA  THR A 529      37.615  27.915  27.957  1.00 49.58           C  
ATOM     76  C   THR A 529      38.991  28.550  28.136  1.00 45.20           C  
ATOM     77  O   THR A 529      40.014  27.863  28.089  1.00 41.78           O  
ATOM     78  CB  THR A 529      37.022  27.558  29.338  1.00 49.99           C  
ATOM     79  CG2 THR A 529      35.905  26.535  29.200  1.00 61.09           C  
ATOM     80  OG1 THR A 529      38.052  27.029  30.181  1.00 54.13           O  
ATOM     81  N   MET A 530      39.011  29.864  28.344  1.00 41.25           N  
ATOM     82  CA  MET A 530      40.256  30.621  28.425  1.00 35.57           C  
ATOM     83  C   MET A 530      41.166  30.151  29.545  1.00 46.70           C  
ATOM     84  O   MET A 530      42.343  30.500  29.579  1.00 65.61           O  
ATOM     85  CB  MET A 530      39.962  32.105  28.613  1.00 54.61           C  
ATOM     86  CG  MET A 530      39.424  32.789  27.386  1.00 35.99           C  
ATOM     87  SD  MET A 530      38.700  34.372  27.805  1.00 38.08           S  
ATOM     88  CE  MET A 530      40.065  35.152  28.666  1.00 59.19           C  
ATOM     89  N   GLY A 531      40.611  29.381  30.473  1.00 37.18           N  
ATOM     90  CA  GLY A 531      41.405  28.775  31.523  1.00 37.59           C  
ATOM     91  C   GLY A 531      42.101  27.544  30.988  1.00 36.43           C  
ATOM     92  O   GLY A 531      43.305  27.367  31.168  1.00 35.68           O  
ATOM     93  N   ALA A 532      41.337  26.697  30.307  1.00 36.48           N  
ATOM     94  CA  ALA A 532      41.872  25.467  29.744  1.00 43.98           C  
ATOM     95  C   ALA A 532      42.788  25.750  28.564  1.00 45.65           C  
ATOM     96  O   ALA A 532      43.727  25.000  28.303  1.00 80.75           O  
ATOM     97  CB  ALA A 532      40.742  24.544  29.325  1.00 61.68           C  
ATOM     98  N   ALA A 533      42.511  26.838  27.855  1.00 33.10           N  
ATOM     99  CA  ALA A 533      43.336  27.243  26.724  1.00 51.57           C  
ATOM    100  C   ALA A 533      44.624  27.907  27.208  1.00 57.04           C  
ATOM    101  O   ALA A 533      45.620  27.953  26.483  1.00 46.94           O  
ATOM    102  CB  ALA A 533      42.563  28.177  25.812  1.00 68.33           C  
ATOM    103  N   SER A 534      44.601  28.414  28.438  1.00 31.88           N  
ATOM    104  CA  SER A 534      45.774  29.045  29.027  1.00 31.68           C  
ATOM    105  C   SER A 534      46.714  28.002  29.614  1.00 78.62           C  
ATOM    106  O   SER A 534      47.734  28.332  30.219  1.00101.17           O  
ATOM    107  CB  SER A 534      45.364  30.046  30.102  1.00 33.09           C  
ATOM    108  OG  SER A 534      44.490  31.023  29.571  1.00 33.27           O  
ATOM    109  N   MET A 535      46.350  26.737  29.447  1.00 31.97           N  
ATOM    110  CA  MET A 535      47.247  25.646  29.777  1.00 44.23           C  
ATOM    111  C   MET A 535      48.146  25.411  28.574  1.00 50.94           C  
ATOM    112  O   MET A 535      49.360  25.604  28.638  1.00 82.17           O  
ATOM    113  CB  MET A 535      46.466  24.381  30.140  1.00 52.67           C  
ATOM    114  CG  MET A 535      45.298  24.617  31.079  1.00 34.86           C  
ATOM    115  SD  MET A 535      45.748  25.331  32.673  1.00 85.61           S  
ATOM    116  CE  MET A 535      44.149  25.356  33.484  1.00 58.79           C  
ATOM    117  N   THR A 536      47.528  25.022  27.467  1.00 51.18           N  
ATOM    118  CA  THR A 536      48.248  24.788  26.225  1.00 72.76           C  
ATOM    119  C   THR A 536      48.646  26.091  25.544  1.00 71.95           C  
ATOM    120  O   THR A 536      48.041  26.500  24.554  1.00 95.37           O  
ATOM    121  CB  THR A 536      47.410  23.951  25.243  1.00101.75           C  
ATOM    122  CG2 THR A 536      45.928  24.264  25.400  1.00 70.36           C  
ATOM    123  OG1 THR A 536      47.812  24.244  23.899  1.00122.72           O  
ATOM    124  N   LEU A 537      49.666  26.746  26.081  1.00 51.99           N  
ATOM    125  CA  LEU A 537      50.181  27.962  25.472  1.00 76.32           C  
ATOM    126  C   LEU A 537      51.479  27.638  24.761  1.00 59.55           C  
ATOM    127  O   LEU A 537      51.808  28.226  23.726  1.00 53.72           O  
ATOM    128  CB  LEU A 537      50.403  29.055  26.520  1.00 83.79           C  
ATOM    129  CG  LEU A 537      49.165  29.681  27.166  1.00 76.58           C  
ATOM    130  CD1 LEU A 537      49.572  30.681  28.236  1.00 70.11           C  
ATOM    131  CD2 LEU A 537      48.286  30.349  26.122  1.00 44.36           C  
ATOM    132  N   THR A 538      52.209  26.684  25.324  1.00 46.41           N  
ATOM    133  CA  THR A 538      53.517  26.318  24.808  1.00 64.74           C  
ATOM    134  C   THR A 538      53.426  25.490  23.532  1.00 65.12           C  
ATOM    135  O   THR A 538      54.444  25.161  22.930  1.00 56.70           O  
ATOM    136  CB  THR A 538      54.323  25.534  25.846  1.00 27.94           C  
ATOM    137  CG2 THR A 538      53.435  24.536  26.564  1.00 28.54           C  
ATOM    138  OG1 THR A 538      55.377  24.832  25.182  1.00 28.10           O  
ATOM    139  N   VAL A 539      52.206  25.146  23.131  1.00 45.71           N  
ATOM    140  CA  VAL A 539      51.986  24.374  21.912  1.00 27.32           C  
ATOM    141  C   VAL A 539      51.733  25.302  20.734  1.00 35.81           C  
ATOM    142  O   VAL A 539      52.193  25.052  19.621  1.00 46.31           O  
ATOM    143  CB  VAL A 539      50.799  23.409  22.056  1.00 61.48           C  
ATOM    144  CG1 VAL A 539      50.595  22.627  20.766  1.00 51.21           C  
ATOM    145  CG2 VAL A 539      51.024  22.466  23.231  1.00 60.55           C  
ATOM    146  N   GLN A 540      50.997  26.382  20.984  1.00 68.94           N  
ATOM    147  CA  GLN A 540      50.763  27.381  19.950  1.00 62.12           C  
ATOM    148  C   GLN A 540      52.028  28.213  19.759  1.00 49.63           C  
ATOM    149  O   GLN A 540      52.336  28.655  18.650  1.00 25.52           O  
ATOM    150  CB  GLN A 540      49.570  28.274  20.304  1.00 26.13           C  
ATOM    151  CG  GLN A 540      48.211  27.659  19.989  1.00 26.34           C  
ATOM    152  CD  GLN A 540      47.644  26.843  21.131  1.00 80.29           C  
ATOM    153  NE2 GLN A 540      47.644  27.422  22.323  1.00 91.27           N  
ATOM    154  OE1 GLN A 540      47.184  25.717  20.940  1.00 75.52           O  
ATOM    155  N   ALA A 541      52.766  28.408  20.848  1.00 41.76           N  
ATOM    156  CA  ALA A 541      54.015  29.158  20.806  1.00 30.65           C  
ATOM    157  C   ALA A 541      55.099  28.337  20.118  1.00 30.48           C  
ATOM    158  O   ALA A 541      56.063  28.885  19.582  1.00 67.28           O  
ATOM    159  CB  ALA A 541      54.449  29.552  22.211  1.00 26.08           C  
ATOM    160  N   ARG A 542      54.920  27.020  20.131  1.00 26.09           N  
ATOM    161  CA  ARG A 542      55.892  26.082  19.576  1.00 49.74           C  
ATOM    162  C   ARG A 542      55.857  26.076  18.055  1.00 27.32           C  
ATOM    163  O   ARG A 542      56.814  26.482  17.397  1.00 26.11           O  
ATOM    164  CB  ARG A 542      55.624  24.677  20.125  1.00 42.91           C  
ATOM    165  CG  ARG A 542      56.535  23.583  19.609  1.00 27.76           C  
ATOM    166  CD  ARG A 542      56.052  22.231  20.109  1.00 28.64           C  
ATOM    167  NE  ARG A 542      55.926  22.211  21.564  1.00 81.83           N  
ATOM    168  CZ  ARG A 542      55.498  21.162  22.260  1.00 71.90           C  
ATOM    169  NH1 ARG A 542      55.154  20.049  21.631  1.00 30.45           N1+
ATOM    170  NH2 ARG A 542      55.412  21.227  23.582  1.00 62.71           N  
ATOM    171  N   ASN A 543      54.742  25.613  17.504  1.00 26.24           N  
ATOM    172  CA  ASN A 543      54.570  25.540  16.060  1.00 26.16           C  
ATOM    173  C   ASN A 543      54.369  26.918  15.454  1.00 46.49           C  
ATOM    174  O   ASN A 543      53.290  27.230  14.960  1.00 25.44           O  
ATOM    175  CB  ASN A 543      53.390  24.628  15.716  1.00 30.69           C  
ATOM    176  CG  ASN A 543      53.419  23.318  16.487  1.00 79.36           C  
ATOM    177  ND2 ASN A 543      53.945  22.270  15.861  1.00 79.37           N  
ATOM    178  OD1 ASN A 543      52.972  23.252  17.632  1.00105.63           O  
ATOM    179  N   LEU A 544      55.414  27.741  15.495  1.00 76.58           N  
ATOM    180  CA  LEU A 544      55.281  29.147  15.131  1.00 70.95           C  
ATOM    181  C   LEU A 544      56.508  29.716  14.417  1.00 37.20           C  
ATOM    182  O   LEU A 544      56.543  30.900  14.093  1.00 37.08           O  
ATOM    183  CB  LEU A 544      54.988  29.980  16.384  1.00 62.53           C  
ATOM    184  CG  LEU A 544      54.039  31.176  16.235  1.00 76.13           C  
ATOM    185  CD1 LEU A 544      52.599  30.713  16.071  1.00 40.01           C  
ATOM    186  CD2 LEU A 544      54.176  32.134  17.413  1.00 94.60           C  
ATOM    187  N   LEU A 545      57.510  28.879  14.171  1.00 25.33           N  
ATOM    188  CA  LEU A 545      58.733  29.354  13.529  1.00 47.82           C  
ATOM    189  C   LEU A 545      59.194  28.435  12.399  1.00 62.67           C  
ATOM    190  O   LEU A 545      58.959  28.721  11.226  1.00 87.98           O  
ATOM    191  CB  LEU A 545      59.848  29.519  14.570  1.00 45.45           C  
ATOM    192  CG  LEU A 545      60.693  30.797  14.484  1.00 26.25           C  
ATOM    193  CD1 LEU A 545      59.805  32.026  14.342  1.00 44.28           C  
ATOM    194  CD2 LEU A 545      61.582  30.919  15.709  1.00 25.76           C  
ATOM    195  N   SER A 546      59.854  27.335  12.753  1.00 48.69           N  
ATOM    196  CA  SER A 546      60.322  26.380  11.755  1.00 41.92           C  
ATOM    197  C   SER A 546      59.134  25.657  11.123  1.00 69.20           C  
ATOM    198  O   SER A 546      59.179  25.259   9.957  1.00 67.02           O  
ATOM    199  CB  SER A 546      61.300  25.374  12.374  1.00 29.18           C  
ATOM    200  OG  SER A 546      60.717  24.668  13.454  1.00 55.37           O  
ATOM    201  N   GLY A 547      58.068  25.500  11.900  1.00 88.40           N  
ATOM    202  CA  GLY A 547      56.857  24.858  11.418  1.00 90.99           C  
ATOM    203  C   GLY A 547      56.003  24.299  12.540  1.00 83.21           C  
ATOM    204  O   GLY A 547      56.524  23.770  13.524  1.00 72.99           O  
ATOM    206  N   THR A 569      62.609  29.751 -11.220  1.00112.06           N  
ATOM    207  CA  THR A 569      62.476  29.924  -9.778  1.00109.78           C  
ATOM    208  C   THR A 569      61.155  30.614  -9.421  1.00 97.20           C  
ATOM    209  O   THR A 569      61.134  31.719  -8.882  1.00 86.06           O  
ATOM    210  CB  THR A 569      63.678  30.716  -9.195  1.00115.71           C  
ATOM    211  CG2 THR A 569      63.982  31.959 -10.031  1.00111.64           C  
ATOM    212  OG1 THR A 569      63.401  31.093  -7.840  1.00103.52           O  
ATOM    213  N   VAL A 570      60.050  29.940  -9.719  1.00 90.62           N  
ATOM    214  CA  VAL A 570      58.728  30.447  -9.374  1.00 86.08           C  
ATOM    215  C   VAL A 570      58.393  30.190  -7.905  1.00 96.02           C  
ATOM    216  O   VAL A 570      58.168  31.133  -7.148  1.00100.02           O  
ATOM    217  CB  VAL A 570      57.635  29.824 -10.263  1.00 94.85           C  
ATOM    218  CG1 VAL A 570      56.256  30.174  -9.729  1.00 69.09           C  
ATOM    219  CG2 VAL A 570      57.792  30.303 -11.692  1.00102.71           C  
ATOM    220  N   TRP A 571      58.379  28.921  -7.499  1.00 39.05           N  
ATOM    221  CA  TRP A 571      58.137  28.575  -6.097  1.00 37.12           C  
ATOM    222  C   TRP A 571      59.218  29.160  -5.176  1.00 73.56           C  
ATOM    223  O   TRP A 571      59.002  29.338  -3.974  1.00 77.77           O  
ATOM    224  CB  TRP A 571      58.089  27.056  -5.899  1.00 37.63           C  
ATOM    225  CG  TRP A 571      56.976  26.318  -6.588  1.00 65.95           C  
ATOM    226  CD1 TRP A 571      57.106  25.215  -7.382  1.00 64.82           C  
ATOM    227  CD2 TRP A 571      55.570  26.593  -6.518  1.00 79.19           C  
ATOM    228  CE2 TRP A 571      54.915  25.619  -7.303  1.00 49.09           C  
ATOM    229  CE3 TRP A 571      54.799  27.569  -5.875  1.00 75.03           C  
ATOM    230  NE1 TRP A 571      55.873  24.787  -7.814  1.00 53.24           N  
ATOM    231  CZ2 TRP A 571      53.537  25.599  -7.467  1.00 51.19           C  
ATOM    232  CZ3 TRP A 571      53.419  27.541  -6.042  1.00 51.39           C  
ATOM    233  CH2 TRP A 571      52.808  26.565  -6.829  1.00 55.78           C  
ATOM    234  N   GLY A 572      60.383  29.441  -5.754  1.00 65.09           N  
ATOM    235  CA  GLY A 572      61.548  29.874  -5.006  1.00 48.00           C  
ATOM    236  C   GLY A 572      61.364  31.214  -4.330  1.00 64.00           C  
ATOM    237  O   GLY A 572      61.880  31.441  -3.234  1.00 58.99           O  
ATOM    238  N   ILE A 573      60.621  32.102  -4.981  1.00 60.98           N  
ATOM    239  CA  ILE A 573      60.388  33.429  -4.431  1.00 51.90           C  
ATOM    240  C   ILE A 573      59.297  33.384  -3.369  1.00 54.45           C  
ATOM    241  O   ILE A 573      59.397  34.056  -2.341  1.00 52.16           O  
ATOM    242  CB  ILE A 573      59.999  34.430  -5.518  1.00 38.34           C  
ATOM    243  CG1 ILE A 573      60.561  33.989  -6.869  1.00 37.85           C  
ATOM    244  CG2 ILE A 573      60.481  35.828  -5.126  1.00 42.05           C  
ATOM    245  CD1 ILE A 573      59.813  34.556  -8.071  1.00 39.30           C  
ATOM    246  N   LYS A 574      58.263  32.586  -3.624  1.00 32.92           N  
ATOM    247  CA  LYS A 574      57.191  32.368  -2.658  1.00 67.58           C  
ATOM    248  C   LYS A 574      57.763  31.952  -1.310  1.00 67.86           C  
ATOM    249  O   LYS A 574      57.390  32.490  -0.265  1.00 45.72           O  
ATOM    250  CB  LYS A 574      56.211  31.299  -3.162  1.00 98.65           C  
ATOM    251  CG  LYS A 574      55.131  31.816  -4.103  1.00106.97           C  
ATOM    252  CD  LYS A 574      54.042  30.775  -4.324  1.00 87.55           C  
ATOM    253  CE  LYS A 574      52.656  31.375  -4.125  1.00 69.42           C  
ATOM    254  NZ  LYS A 574      52.319  32.398  -5.154  1.00 43.07           N1+
ATOM    255  N   GLN A 575      58.678  30.990  -1.353  1.00 80.76           N  
ATOM    256  CA  GLN A 575      59.343  30.482  -0.160  1.00 66.74           C  
ATOM    257  C   GLN A 575      60.065  31.578   0.618  1.00 34.73           C  
ATOM    258  O   GLN A 575      60.080  31.569   1.843  1.00 28.81           O  
ATOM    259  CB  GLN A 575      60.339  29.386  -0.541  1.00 48.25           C  
ATOM    260  CG  GLN A 575      59.803  27.967  -0.393  1.00 36.30           C  
ATOM    261  CD  GLN A 575      60.201  27.327   0.927  1.00 46.96           C  
ATOM    262  NE2 GLN A 575      59.384  27.525   1.956  1.00 29.51           N  
ATOM    263  OE1 GLN A 575      61.233  26.659   1.018  1.00 60.88           O  
ATOM    264  N   LEU A 576      60.650  32.531  -0.098  1.00 51.14           N  
ATOM    265  CA  LEU A 576      61.517  33.524   0.529  1.00 67.84           C  
ATOM    266  C   LEU A 576      60.749  34.632   1.250  1.00 62.03           C  
ATOM    267  O   LEU A 576      61.141  35.051   2.341  1.00 28.90           O  
ATOM    268  CB  LEU A 576      62.445  34.138  -0.515  1.00 60.00           C  
ATOM    269  CG  LEU A 576      63.742  34.701   0.061  1.00 31.54           C  
ATOM    270  CD1 LEU A 576      64.542  33.604   0.753  1.00 31.36           C  
ATOM    271  CD2 LEU A 576      64.562  35.351  -1.032  1.00 33.23           C  
ATOM    272  N   GLN A 577      59.668  35.114   0.640  1.00 29.52           N  
ATOM    273  CA  GLN A 577      58.865  36.169   1.253  1.00 35.87           C  
ATOM    274  C   GLN A 577      57.814  35.591   2.201  1.00 50.04           C  
ATOM    275  O   GLN A 577      56.983  36.318   2.749  1.00 43.57           O  
ATOM    276  CB  GLN A 577      58.203  37.033   0.181  1.00 69.65           C  
ATOM    277  CG  GLN A 577      57.255  36.287  -0.740  1.00 66.70           C  
ATOM    278  CD  GLN A 577      57.062  37.008  -2.059  1.00 58.26           C  
ATOM    279  NE2 GLN A 577      56.040  37.851  -2.129  1.00 80.37           N  
ATOM    280  OE1 GLN A 577      57.836  36.825  -2.998  1.00 41.26           O  
ATOM    281  N   ALA A 578      57.853  34.273   2.372  1.00 57.69           N  
ATOM    282  CA  ALA A 578      57.087  33.597   3.409  1.00 27.30           C  
ATOM    283  C   ALA A 578      58.019  33.315   4.575  1.00 26.89           C  
ATOM    284  O   ALA A 578      57.611  33.327   5.735  1.00 26.38           O  
ATOM    285  CB  ALA A 578      56.474  32.308   2.882  1.00 27.40           C  
ATOM    286  N   ARG A 579      59.285  33.070   4.248  1.00 58.80           N  
ATOM    287  CA  ARG A 579      60.299  32.791   5.257  1.00 62.40           C  
ATOM    288  C   ARG A 579      60.634  34.030   6.080  1.00 36.13           C  
ATOM    289  O   ARG A 579      60.940  33.921   7.267  1.00 26.57           O  
ATOM    290  CB  ARG A 579      61.569  32.230   4.609  1.00 28.69           C  
ATOM    291  CG  ARG A 579      61.528  30.731   4.361  1.00 28.16           C  
ATOM    292  CD  ARG A 579      62.712  30.270   3.525  1.00 57.33           C  
ATOM    293  NE  ARG A 579      63.974  30.332   4.261  1.00 76.57           N  
ATOM    294  CZ  ARG A 579      65.129  29.855   3.808  1.00 74.24           C  
ATOM    295  NH1 ARG A 579      65.185  29.278   2.616  1.00 68.52           N1+
ATOM    296  NH2 ARG A 579      66.226  29.951   4.549  1.00 71.06           N  
ATOM    297  N   VAL A 580      60.570  35.204   5.459  1.00 27.24           N  
ATOM    298  CA  VAL A 580      60.840  36.444   6.181  1.00 59.24           C  
ATOM    299  C   VAL A 580      59.597  36.911   6.927  1.00 26.92           C  
ATOM    300  O   VAL A 580      59.682  37.441   8.035  1.00 26.81           O  
ATOM    301  CB  VAL A 580      61.336  37.573   5.241  1.00 78.50           C  
ATOM    302  CG1 VAL A 580      62.726  37.246   4.710  1.00 94.27           C  
ATOM    303  CG2 VAL A 580      60.364  37.813   4.096  1.00 28.41           C  
ATOM    304  N   LEU A 581      58.441  36.687   6.316  1.00 26.91           N  
ATOM    305  CA  LEU A 581      57.168  37.087   6.890  1.00 26.81           C  
ATOM    306  C   LEU A 581      56.961  36.435   8.252  1.00 48.06           C  
ATOM    307  O   LEU A 581      56.409  37.037   9.170  1.00 26.32           O  
ATOM    308  CB  LEU A 581      56.037  36.718   5.931  1.00 26.96           C  
ATOM    309  CG  LEU A 581      54.604  37.117   6.265  1.00 75.58           C  
ATOM    310  CD1 LEU A 581      54.562  38.517   6.866  1.00 84.35           C  
ATOM    311  CD2 LEU A 581      53.748  37.028   5.001  1.00 76.92           C  
ATOM    312  N   ALA A 582      57.436  35.201   8.378  1.00 70.59           N  
ATOM    313  CA  ALA A 582      57.247  34.429   9.596  1.00 49.37           C  
ATOM    314  C   ALA A 582      58.117  34.937  10.744  1.00 34.79           C  
ATOM    315  O   ALA A 582      57.706  34.864  11.905  1.00 25.38           O  
ATOM    316  CB  ALA A 582      57.530  32.969   9.332  1.00 25.40           C  
ATOM    317  N   VAL A 583      59.312  35.440  10.431  1.00 25.76           N  
ATOM    318  CA  VAL A 583      60.201  35.953  11.471  1.00 25.87           C  
ATOM    319  C   VAL A 583      59.858  37.403  11.771  1.00 26.28           C  
ATOM    320  O   VAL A 583      60.022  37.863  12.901  1.00 26.44           O  
ATOM    321  CB  VAL A 583      61.711  35.830  11.097  1.00 26.14           C  
ATOM    322  CG1 VAL A 583      61.920  34.786  10.020  1.00 35.10           C  
ATOM    323  CG2 VAL A 583      62.304  37.166  10.677  1.00 26.66           C  
ATOM    324  N   GLU A 584      59.368  38.119  10.766  1.00 26.61           N  
ATOM    325  CA  GLU A 584      58.937  39.485  10.988  1.00 27.28           C  
ATOM    326  C   GLU A 584      57.751  39.471  11.942  1.00 27.28           C  
ATOM    327  O   GLU A 584      57.745  40.170  12.954  1.00 27.76           O  
ATOM    328  CB  GLU A 584      58.575  40.166   9.668  1.00 27.80           C  
ATOM    329  CG  GLU A 584      59.758  40.443   8.752  1.00 49.29           C  
ATOM    330  CD  GLU A 584      59.364  41.208   7.501  1.00 51.19           C  
ATOM    331  OE1 GLU A 584      58.454  42.057   7.593  1.00 41.54           O  
ATOM    332  OE2 GLU A 584      59.961  40.963   6.429  1.00 55.11           O1-
ATOM    333  N   ARG A 585      56.766  38.636  11.622  1.00 36.00           N  
ATOM    334  CA  ARG A 585      55.548  38.508  12.411  1.00 29.88           C  
ATOM    335  C   ARG A 585      55.846  37.979  13.818  1.00 40.53           C  
ATOM    336  O   ARG A 585      55.198  38.374  14.790  1.00 27.04           O  
ATOM    337  CB  ARG A 585      54.559  37.591  11.684  1.00 26.54           C  
ATOM    338  CG  ARG A 585      53.159  37.551  12.275  1.00 58.82           C  
ATOM    339  CD  ARG A 585      52.100  37.788  11.202  1.00 53.75           C  
ATOM    340  NE  ARG A 585      51.694  39.190  11.096  1.00 64.08           N  
ATOM    341  CZ  ARG A 585      50.648  39.717  11.731  1.00 55.84           C  
ATOM    342  NH1 ARG A 585      49.905  38.955  12.520  1.00 43.20           N1+
ATOM    343  NH2 ARG A 585      50.340  41.001  11.579  1.00 29.96           N  
ATOM    344  N   TYR A 586      56.834  37.096  13.921  1.00 67.36           N  
ATOM    345  CA  TYR A 586      57.211  36.517  15.210  1.00 60.59           C  
ATOM    346  C   TYR A 586      57.920  37.543  16.085  1.00 35.33           C  
ATOM    347  O   TYR A 586      57.618  37.679  17.272  1.00 26.78           O  
ATOM    348  CB  TYR A 586      58.106  35.283  15.011  1.00 28.66           C  
ATOM    349  CG  TYR A 586      58.689  34.711  16.293  1.00 25.50           C  
ATOM    350  CD1 TYR A 586      57.950  33.851  17.091  1.00 32.55           C  
ATOM    351  CD2 TYR A 586      59.984  35.022  16.698  1.00 56.37           C  
ATOM    352  CE1 TYR A 586      58.478  33.326  18.261  1.00 41.16           C  
ATOM    353  CE2 TYR A 586      60.523  34.500  17.871  1.00 25.79           C  
ATOM    354  CZ  TYR A 586      59.761  33.652  18.648  1.00 25.69           C  
ATOM    355  OH  TYR A 586      60.264  33.120  19.814  1.00 25.88           O  
ATOM    356  N   LEU A 587      58.870  38.256  15.489  1.00 27.19           N  
ATOM    357  CA  LEU A 587      59.681  39.216  16.227  1.00 61.50           C  
ATOM    358  C   LEU A 587      58.840  40.376  16.741  1.00 55.97           C  
ATOM    359  O   LEU A 587      59.144  40.955  17.782  1.00 51.33           O  
ATOM    360  CB  LEU A 587      60.819  39.743  15.349  1.00 64.18           C  
ATOM    361  CG  LEU A 587      62.180  39.045  15.412  1.00 49.33           C  
ATOM    362  CD1 LEU A 587      62.041  37.590  15.814  1.00 26.65           C  
ATOM    363  CD2 LEU A 587      62.879  39.158  14.069  1.00 62.58           C  
ATOM    364  N   ARG A 588      57.782  40.708  16.010  1.00 28.53           N  
ATOM    365  CA  ARG A 588      56.917  41.816  16.381  1.00 29.65           C  
ATOM    366  C   ARG A 588      56.183  41.534  17.695  1.00 29.83           C  
ATOM    367  O   ARG A 588      55.748  42.456  18.381  1.00 30.99           O  
ATOM    368  CB  ARG A 588      55.929  42.101  15.250  1.00 42.81           C  
ATOM    369  CG  ARG A 588      55.066  43.347  15.426  1.00 70.13           C  
ATOM    370  CD  ARG A 588      53.714  43.023  16.058  1.00 83.61           C  
ATOM    371  NE  ARG A 588      53.374  41.608  15.938  1.00 56.46           N  
ATOM    372  CZ  ARG A 588      52.771  41.073  14.883  1.00 37.17           C  
ATOM    373  NH1 ARG A 588      52.439  41.833  13.849  1.00 33.62           N1+
ATOM    374  NH2 ARG A 588      52.508  39.776  14.861  1.00 58.60           N  
ATOM    375  N   ASP A 589      56.064  40.260  18.051  1.00 72.10           N  
ATOM    376  CA  ASP A 589      55.458  39.872  19.320  1.00 70.31           C  
ATOM    377  C   ASP A 589      56.494  39.881  20.442  1.00 29.19           C  
ATOM    378  O   ASP A 589      56.212  40.308  21.559  1.00 29.98           O  
ATOM    379  CB  ASP A 589      54.816  38.492  19.198  1.00 65.22           C  
ATOM    380  CG  ASP A 589      53.780  38.434  18.093  1.00 50.21           C  
ATOM    381  OD1 ASP A 589      52.925  39.342  18.044  1.00 28.74           O  
ATOM    382  OD2 ASP A 589      53.840  37.503  17.259  1.00 66.65           O1-
ATOM    383  N   GLN A 590      57.693  39.406  20.137  1.00 28.59           N  
ATOM    384  CA  GLN A 590      58.794  39.436  21.094  1.00 70.60           C  
ATOM    385  C   GLN A 590      59.182  40.878  21.387  1.00 47.84           C  
ATOM    386  O   GLN A 590      59.578  41.224  22.503  1.00 30.85           O  
ATOM    387  CB  GLN A 590      59.992  38.651  20.556  1.00 59.89           C  
ATOM    388  CG  GLN A 590      60.031  37.208  21.010  1.00 27.38           C  
ATOM    389  CD  GLN A 590      58.683  36.528  20.888  1.00 27.02           C  
ATOM    390  NE2 GLN A 590      58.075  36.613  19.706  1.00 26.76           N  
ATOM    391  OE1 GLN A 590      58.198  35.924  21.843  1.00 27.04           O  
ATOM    392  N   GLN A 591      59.063  41.705  20.354  1.00 39.12           N  
ATOM    393  CA  GLN A 591      59.232  43.143  20.462  1.00 32.00           C  
ATOM    394  C   GLN A 591      58.344  43.719  21.563  1.00 42.90           C  
ATOM    395  O   GLN A 591      58.810  44.469  22.417  1.00 54.76           O  
ATOM    396  CB  GLN A 591      58.917  43.793  19.117  1.00 32.24           C  
ATOM    397  CG  GLN A 591      58.697  45.283  19.163  1.00 82.27           C  
ATOM    398  CD  GLN A 591      57.883  45.772  17.982  1.00 75.03           C  
ATOM    399  NE2 GLN A 591      58.206  45.269  16.797  1.00 73.13           N  
ATOM    400  OE1 GLN A 591      56.969  46.583  18.133  1.00 39.82           O  
ATOM    401  N   LEU A 592      57.068  43.345  21.546  1.00 32.92           N  
ATOM    402  CA  LEU A 592      56.110  43.801  22.547  1.00 34.07           C  
ATOM    403  C   LEU A 592      56.411  43.249  23.941  1.00 34.05           C  
ATOM    404  O   LEU A 592      56.448  43.995  24.918  1.00 35.51           O  
ATOM    405  CB  LEU A 592      54.695  43.412  22.136  1.00 33.70           C  
ATOM    406  CG  LEU A 592      54.209  44.008  20.820  1.00 33.96           C  
ATOM    407  CD1 LEU A 592      52.783  43.567  20.530  1.00 35.53           C  
ATOM    408  CD2 LEU A 592      54.307  45.524  20.852  1.00 84.91           C  
ATOM    409  N   LEU A 593      56.622  41.939  24.032  1.00 54.63           N  
ATOM    410  CA  LEU A 593      56.934  41.302  25.308  1.00 66.08           C  
ATOM    411  C   LEU A 593      58.174  41.922  25.948  1.00 64.78           C  
ATOM    412  O   LEU A 593      58.289  41.987  27.174  1.00 53.72           O  
ATOM    413  CB  LEU A 593      57.146  39.795  25.123  1.00 70.36           C  
ATOM    414  CG  LEU A 593      55.962  38.822  25.001  1.00 39.73           C  
ATOM    415  CD1 LEU A 593      54.616  39.516  25.141  1.00 31.10           C  
ATOM    416  CD2 LEU A 593      56.035  38.043  23.700  1.00 29.07           C  
ATOM    417  N   GLY A 594      59.096  42.377  25.103  1.00 64.08           N  
ATOM    418  CA  GLY A 594      60.348  42.957  25.553  1.00 46.56           C  
ATOM    419  C   GLY A 594      60.250  44.416  25.956  1.00 67.34           C  
ATOM    420  O   GLY A 594      60.985  44.864  26.836  1.00 78.20           O  
ATOM    421  N   ILE A 595      59.356  45.166  25.312  1.00 71.09           N  
ATOM    422  CA  ILE A 595      59.137  46.564  25.684  1.00 74.41           C  
ATOM    423  C   ILE A 595      58.122  46.632  26.817  1.00 80.91           C  
ATOM    424  O   ILE A 595      57.829  47.702  27.353  1.00102.32           O  
ATOM    425  CB  ILE A 595      58.662  47.421  24.503  1.00 67.25           C  
ATOM    426  CG1 ILE A 595      57.381  46.848  23.901  1.00 75.37           C  
ATOM    427  CG2 ILE A 595      59.755  47.524  23.449  1.00 59.35           C  
ATOM    428  CD1 ILE A 595      56.908  47.583  22.665  1.00 92.90           C  
ATOM    429  N   TRP A 596      57.580  45.472  27.162  1.00 39.25           N  
ATOM    430  CA  TRP A 596      56.944  45.275  28.449  1.00 40.25           C  
ATOM    431  C   TRP A 596      57.975  44.501  29.257  1.00 51.17           C  
ATOM    432  O   TRP A 596      59.136  44.446  28.866  1.00 67.28           O  
ATOM    433  CB  TRP A 596      55.628  44.522  28.306  1.00 55.30           C  
ATOM    434  CG  TRP A 596      54.756  45.073  27.221  1.00 68.28           C  
ATOM    435  CD1 TRP A 596      54.668  46.374  26.811  1.00 81.05           C  
ATOM    436  CD2 TRP A 596      53.862  44.329  26.389  1.00 65.59           C  
ATOM    437  CE2 TRP A 596      53.259  45.242  25.502  1.00 78.40           C  
ATOM    438  CE3 TRP A 596      53.513  42.979  26.307  1.00 44.11           C  
ATOM    439  NE1 TRP A 596      53.765  46.484  25.783  1.00 74.72           N  
ATOM    440  CZ2 TRP A 596      52.325  44.848  24.549  1.00 64.77           C  
ATOM    441  CZ3 TRP A 596      52.589  42.590  25.359  1.00 48.81           C  
ATOM    442  CH2 TRP A 596      52.002  43.520  24.494  1.00 38.23           C  
ATOM    443  N   GLY A 597      57.582  43.885  30.362  1.00 55.08           N  
ATOM    444  CA  GLY A 597      58.555  43.139  31.140  1.00 66.07           C  
ATOM    445  C   GLY A 597      58.488  41.646  30.905  1.00 58.46           C  
ATOM    446  O   GLY A 597      59.148  40.868  31.598  1.00 38.75           O  
ATOM    447  N   CYS A 598      57.715  41.250  29.900  1.00 64.19           N  
ATOM    448  CA  CYS A 598      57.259  39.873  29.781  1.00 87.69           C  
ATOM    449  C   CYS A 598      58.030  39.037  28.759  1.00 89.71           C  
ATOM    450  O   CYS A 598      57.429  38.341  27.940  1.00 96.95           O  
ATOM    451  CB  CYS A 598      55.772  39.863  29.430  1.00 76.93           C  
ATOM    452  SG  CYS A 598      54.778  40.979  30.448  1.00 68.11           S  
ATOM    453  N   SER A 599      59.357  39.067  28.834  1.00 75.96           N  
ATOM    454  CA  SER A 599      60.190  38.266  27.936  1.00 67.62           C  
ATOM    455  C   SER A 599      60.278  36.811  28.405  1.00 68.10           C  
ATOM    456  O   SER A 599      61.048  36.016  27.863  1.00 67.91           O  
ATOM    457  CB  SER A 599      61.598  38.864  27.832  1.00 89.44           C  
ATOM    458  OG  SER A 599      62.222  38.946  29.107  1.00105.53           O  
ATOM    459  N   GLY A 600      59.476  36.471  29.409  1.00 73.75           N  
ATOM    460  CA  GLY A 600      59.541  35.181  30.082  1.00 88.87           C  
ATOM    461  C   GLY A 600      59.342  33.888  29.300  1.00101.56           C  
ATOM    462  O   GLY A 600      60.267  33.081  29.199  1.00110.45           O  
ATOM    463  N   LYS A 601      58.144  33.665  28.762  1.00 74.57           N  
ATOM    464  CA  LYS A 601      57.061  34.637  28.800  1.00 30.24           C  
ATOM    465  C   LYS A 601      55.737  33.995  29.184  1.00 30.21           C  
ATOM    466  O   LYS A 601      55.439  33.833  30.367  1.00 31.39           O  
ATOM    467  CB  LYS A 601      56.928  35.332  27.444  1.00 29.27           C  
ATOM    468  CG  LYS A 601      57.302  34.464  26.250  1.00 34.99           C  
ATOM    469  CD  LYS A 601      58.794  34.532  25.929  1.00 53.53           C  
ATOM    470  CE  LYS A 601      59.165  33.605  24.775  1.00 40.53           C  
ATOM    471  NZ  LYS A 601      58.895  34.226  23.444  1.00 47.04           N1+
ATOM    472  N   LEU A 602      54.950  33.649  28.167  1.00 29.03           N  
ATOM    473  CA  LEU A 602      53.628  33.058  28.344  1.00 29.04           C  
ATOM    474  C   LEU A 602      52.730  33.984  29.167  1.00 55.40           C  
ATOM    475  O   LEU A 602      52.280  35.025  28.675  1.00 33.36           O  
ATOM    476  CB  LEU A 602      53.747  31.676  28.992  1.00 29.26           C  
ATOM    477  CG  LEU A 602      54.062  30.464  28.096  1.00 28.18           C  
ATOM    478  CD1 LEU A 602      55.171  30.702  27.062  1.00 34.16           C  
ATOM    479  CD2 LEU A 602      54.421  29.276  28.971  1.00 31.01           C  
ATOM    480  N   ILE A 603      52.461  33.604  30.412  1.00 66.89           N  
ATOM    481  CA  ILE A 603      51.718  34.472  31.317  1.00 70.00           C  
ATOM    482  C   ILE A 603      52.670  35.452  32.002  1.00 74.48           C  
ATOM    483  O   ILE A 603      53.725  35.061  32.498  1.00 64.63           O  
ATOM    484  CB  ILE A 603      50.957  33.677  32.393  1.00 67.39           C  
ATOM    485  CG1 ILE A 603      50.076  32.601  31.758  1.00 71.45           C  
ATOM    486  CG2 ILE A 603      50.121  34.622  33.259  1.00 96.85           C  
ATOM    487  CD1 ILE A 603      49.189  31.879  32.757  1.00 93.48           C  
ATOM    488  N   CYS A 604      52.293  36.725  32.020  1.00 71.08           N  
ATOM    489  CA  CYS A 604      53.084  37.754  32.681  1.00 48.18           C  
ATOM    490  C   CYS A 604      52.181  38.808  33.291  1.00 53.06           C  
ATOM    491  O   CYS A 604      51.411  39.452  32.584  1.00 63.27           O  
ATOM    492  CB  CYS A 604      54.055  38.408  31.700  1.00 36.01           C  
ATOM    493  SG  CYS A 604      54.631  40.035  32.244  1.00 45.44           S  
ATOM    494  N   CYS A 605      52.274  38.977  34.605  1.00 63.79           N  
ATOM    495  CA  CYS A 605      51.474  39.979  35.292  1.00 54.90           C  
ATOM    496  C   CYS A 605      52.090  41.351  35.101  1.00 44.04           C  
ATOM    497  O   CYS A 605      53.252  41.458  34.711  1.00 43.37           O  
ATOM    498  CB  CYS A 605      51.349  39.645  36.777  1.00 44.92           C  
ATOM    499  SG  CYS A 605      50.613  38.033  37.103  1.00 92.92           S  
ATOM    500  N   THR A 606      51.312  42.396  35.370  1.00 60.66           N  
ATOM    501  CA  THR A 606      51.790  43.763  35.186  1.00 73.67           C  
ATOM    502  C   THR A 606      51.248  44.731  36.234  1.00 70.86           C  
ATOM    503  O   THR A 606      50.584  44.322  37.189  1.00 51.78           O  
ATOM    504  CB  THR A 606      51.430  44.303  33.789  1.00 79.09           C  
ATOM    505  CG2 THR A 606      52.688  44.490  32.949  1.00 80.99           C  
ATOM    506  OG1 THR A 606      50.549  43.385  33.128  1.00 53.99           O  
ATOM    507  N   ASN A 607      51.540  46.016  36.043  1.00 79.18           N  
ATOM    508  CA  ASN A 607      51.164  47.052  37.000  1.00 64.31           C  
ATOM    509  C   ASN A 607      50.100  48.003  36.481  1.00 63.46           C  
ATOM    510  O   ASN A 607      49.736  48.961  37.159  1.00 78.14           O  
ATOM    511  CB  ASN A 607      52.394  47.853  37.416  1.00 57.51           C  
ATOM    512  CG  ASN A 607      53.303  47.073  38.331  1.00 62.82           C  
ATOM    513  ND2 ASN A 607      54.602  47.322  38.233  1.00 71.57           N  
ATOM    514  OD1 ASN A 607      52.842  46.243  39.112  1.00 85.98           O  
ATOM    515  N   VAL A 608      49.596  47.751  35.279  1.00 75.64           N  
ATOM    516  CA  VAL A 608      48.489  48.552  34.784  1.00106.00           C  
ATOM    517  C   VAL A 608      47.185  47.843  35.174  1.00105.54           C  
ATOM    518  O   VAL A 608      46.976  46.672  34.846  1.00 78.10           O  
ATOM    519  CB  VAL A 608      48.587  48.818  33.254  1.00 99.12           C  
ATOM    520  CG1 VAL A 608      49.876  49.571  32.932  1.00 88.43           C  
ATOM    521  CG2 VAL A 608      48.509  47.537  32.447  1.00 70.90           C  
ATOM    522  N   PRO A 609      46.330  48.533  35.942  1.00100.59           N  
ATOM    523  CA  PRO A 609      45.088  47.926  36.432  1.00 83.85           C  
ATOM    524  C   PRO A 609      44.005  47.867  35.363  1.00 68.11           C  
ATOM    525  O   PRO A 609      43.978  48.710  34.466  1.00 58.43           O  
ATOM    526  CB  PRO A 609      44.680  48.850  37.580  1.00 93.58           C  
ATOM    527  CG  PRO A 609      45.225  50.176  37.185  1.00 97.24           C  
ATOM    528  CD  PRO A 609      46.522  49.897  36.471  1.00 95.10           C  
ATOM    529  N   TRP A 610      43.121  46.883  35.471  1.00 68.76           N  
ATOM    530  CA  TRP A 610      42.115  46.654  34.443  1.00 75.90           C  
ATOM    531  C   TRP A 610      40.998  47.688  34.465  1.00 79.51           C  
ATOM    532  O   TRP A 610      40.162  47.695  35.372  1.00 70.41           O  
ATOM    533  CB  TRP A 610      41.504  45.259  34.583  1.00 71.53           C  
ATOM    534  CG  TRP A 610      40.671  44.885  33.399  1.00 78.44           C  
ATOM    535  CD1 TRP A 610      39.314  44.963  33.290  1.00 85.60           C  
ATOM    536  CD2 TRP A 610      41.148  44.404  32.138  1.00 84.14           C  
ATOM    537  CE2 TRP A 610      40.024  44.203  31.313  1.00100.02           C  
ATOM    538  CE3 TRP A 610      42.418  44.121  31.627  1.00 62.45           C  
ATOM    539  NE1 TRP A 610      38.915  44.552  32.039  1.00 98.33           N  
ATOM    540  CZ2 TRP A 610      40.134  43.731  30.006  1.00 89.98           C  
ATOM    541  CZ3 TRP A 610      42.525  43.655  30.330  1.00 45.61           C  
ATOM    542  CH2 TRP A 610      41.392  43.464  29.534  1.00 56.84           C  
ATOM    543  N   ASN A 611      40.982  48.553  33.453  1.00 97.46           N  
ATOM    544  CA  ASN A 611      39.877  49.479  33.250  1.00106.39           C  
ATOM    545  C   ASN A 611      38.600  48.706  32.964  1.00 96.27           C  
ATOM    546  O   ASN A 611      38.492  48.031  31.942  1.00 92.93           O  
ATOM    547  CB  ASN A 611      40.181  50.457  32.109  1.00112.09           C  
ATOM    548  CG  ASN A 611      39.899  51.891  32.487  1.00142.26           C  
ATOM    549  ND2 ASN A 611      38.689  52.142  32.974  1.00174.60           N  
ATOM    550  OD1 ASN A 611      40.755  52.762  32.349  1.00151.02           O  
ATOM    551  N   SER A 612      37.638  48.806  33.877  1.00 98.36           N  
ATOM    552  CA  SER A 612      36.393  48.050  33.778  1.00 96.96           C  
ATOM    553  C   SER A 612      35.658  48.324  32.468  1.00104.68           C  
ATOM    554  O   SER A 612      34.938  47.466  31.961  1.00107.24           O  
ATOM    555  CB  SER A 612      35.483  48.372  34.962  1.00 98.47           C  
ATOM    556  OG  SER A 612      34.428  47.431  35.063  1.00 80.06           O  
ATOM    557  N   SER A 613      35.859  49.520  31.920  1.00 97.33           N  
ATOM    558  CA  SER A 613      35.257  49.918  30.650  1.00 94.60           C  
ATOM    559  C   SER A 613      35.593  48.954  29.514  1.00 84.70           C  
ATOM    560  O   SER A 613      34.810  48.790  28.575  1.00 60.42           O  
ATOM    561  CB  SER A 613      35.714  51.330  30.271  1.00104.24           C  
ATOM    562  OG  SER A 613      37.103  51.355  29.973  1.00 64.26           O  
ATOM    563  N   TRP A 614      36.765  48.329  29.608  1.00106.20           N  
ATOM    564  CA  TRP A 614      37.252  47.406  28.585  1.00 88.11           C  
ATOM    565  C   TRP A 614      36.396  46.152  28.491  1.00 58.95           C  
ATOM    566  O   TRP A 614      36.007  45.738  27.400  1.00 52.31           O  
ATOM    567  CB  TRP A 614      38.706  47.019  28.868  1.00 52.76           C  
ATOM    568  CG  TRP A 614      39.655  48.169  28.779  1.00 53.86           C  
ATOM    569  CD1 TRP A 614      39.513  49.288  28.014  1.00 80.24           C  
ATOM    570  CD2 TRP A 614      40.886  48.326  29.495  1.00 61.52           C  
ATOM    571  CE2 TRP A 614      41.442  49.561  29.103  1.00 68.82           C  
ATOM    572  CE3 TRP A 614      41.576  47.541  30.423  1.00 76.49           C  
ATOM    573  NE1 TRP A 614      40.584  50.129  28.199  1.00 86.95           N  
ATOM    574  CZ2 TRP A 614      42.651  50.030  29.610  1.00 57.78           C  
ATOM    575  CZ3 TRP A 614      42.780  48.008  30.923  1.00 59.37           C  
ATOM    576  CH2 TRP A 614      43.303  49.242  30.518  1.00 54.31           C  
ATOM    577  N   SER A 615      36.117  45.546  29.639  1.00 57.06           N  
ATOM    578  CA  SER A 615      35.308  44.337  29.680  1.00 82.02           C  
ATOM    579  C   SER A 615      34.226  44.418  30.747  1.00 67.90           C  
ATOM    580  O   SER A 615      33.042  44.403  30.421  1.00 73.98           O  
ATOM    581  CB  SER A 615      36.187  43.109  29.929  1.00115.46           C  
ATOM    582  OG  SER A 615      35.397  41.944  30.105  1.00118.11           O  
ATOM    583  N   ASN A 616      34.660  44.479  32.009  1.00101.43           N  
ATOM    584  CA  ASN A 616      33.814  44.585  33.212  1.00125.41           C  
ATOM    585  C   ASN A 616      33.172  43.260  33.648  1.00130.20           C  
ATOM    586  O   ASN A 616      32.471  43.205  34.661  1.00142.45           O  
ATOM    587  CB  ASN A 616      32.740  45.680  33.031  1.00124.23           C  
ATOM    588  CG  ASN A 616      31.358  45.131  32.684  1.00116.30           C  
ATOM    589  ND2 ASN A 616      31.286  44.263  31.682  1.00100.92           N  
ATOM    590  OD1 ASN A 616      30.363  45.514  33.301  1.00120.75           O  
ATOM    591  N   ARG A 617      33.438  42.193  32.898  1.00139.67           N  
ATOM    592  CA  ARG A 617      32.937  40.863  33.241  1.00143.45           C  
ATOM    593  C   ARG A 617      33.670  40.289  34.455  1.00139.08           C  
ATOM    594  O   ARG A 617      34.787  40.701  34.765  1.00157.72           O  
ATOM    595  CB  ARG A 617      33.080  39.916  32.045  1.00147.89           C  
ATOM    596  CG  ARG A 617      32.413  40.412  30.769  1.00147.61           C  
ATOM    597  CD  ARG A 617      30.912  40.156  30.777  1.00157.99           C  
ATOM    598  NE  ARG A 617      30.586  38.783  30.392  1.00165.36           N  
ATOM    599  CZ  ARG A 617      30.193  38.416  29.174  1.00150.77           C  
ATOM    600  NH1 ARG A 617      30.067  39.321  28.213  1.00146.72           N1+
ATOM    601  NH2 ARG A 617      29.921  37.144  28.916  1.00140.08           N  
ATOM    602  N   ASN A 618      33.041  39.337  35.141  1.00134.85           N  
ATOM    603  CA  ASN A 618      33.659  38.725  36.313  1.00171.73           C  
ATOM    604  C   ASN A 618      34.663  37.656  35.908  1.00121.03           C  
ATOM    605  O   ASN A 618      34.636  37.175  34.779  1.00 89.09           O  
ATOM    606  CB  ASN A 618      32.598  38.131  37.245  1.00172.09           C  
ATOM    607  CG  ASN A 618      32.911  38.378  38.707  1.00177.13           C  
ATOM    608  ND2 ASN A 618      31.918  38.836  39.460  1.00199.26           N  
ATOM    609  OD1 ASN A 618      34.038  38.167  39.152  1.00172.42           O  
ATOM    610  N   LEU A 619      35.542  37.294  36.840  1.00115.36           N  
ATOM    611  CA  LEU A 619      36.632  36.356  36.577  1.00123.74           C  
ATOM    612  C   LEU A 619      36.144  35.028  36.015  1.00124.94           C  
ATOM    613  O   LEU A 619      36.609  34.575  34.968  1.00108.84           O  
ATOM    614  CB  LEU A 619      37.426  36.095  37.858  1.00126.32           C  
ATOM    615  CG  LEU A 619      38.635  35.161  37.741  1.00121.43           C  
ATOM    616  CD1 LEU A 619      39.932  35.953  37.599  1.00103.80           C  
ATOM    617  CD2 LEU A 619      38.709  34.201  38.921  1.00128.73           C  
ATOM    618  N   SER A 620      35.205  34.418  36.729  1.00124.40           N  
ATOM    619  CA  SER A 620      34.681  33.103  36.387  1.00118.04           C  
ATOM    620  C   SER A 620      34.159  33.052  34.956  1.00121.16           C  
ATOM    621  O   SER A 620      34.415  32.093  34.226  1.00107.42           O  
ATOM    622  CB  SER A 620      33.567  32.717  37.358  1.00111.10           C  
ATOM    623  OG  SER A 620      33.844  33.194  38.663  1.00100.45           O  
ATOM    624  N   GLU A 621      33.442  34.097  34.554  1.00134.52           N  
ATOM    625  CA  GLU A 621      32.745  34.084  33.277  1.00133.19           C  
ATOM    626  C   GLU A 621      33.650  34.421  32.100  1.00115.56           C  
ATOM    627  O   GLU A 621      33.172  34.591  30.979  1.00116.47           O  
ATOM    628  CB  GLU A 621      31.560  35.047  33.306  1.00141.35           C  
ATOM    629  CG  GLU A 621      31.931  36.514  33.225  1.00148.30           C  
ATOM    630  CD  GLU A 621      30.790  37.417  33.648  1.00154.18           C  
ATOM    631  OE1 GLU A 621      30.583  37.578  34.869  1.00155.30           O  
ATOM    632  OE2 GLU A 621      30.095  37.962  32.764  1.00156.42           O1-
ATOM    633  N   ILE A 622      34.952  34.515  32.341  1.00 98.72           N  
ATOM    634  CA  ILE A 622      35.877  34.670  31.229  1.00105.49           C  
ATOM    635  C   ILE A 622      36.920  33.550  31.235  1.00105.46           C  
ATOM    636  O   ILE A 622      37.324  33.078  30.174  1.00 80.64           O  
ATOM    637  CB  ILE A 622      36.577  36.053  31.228  1.00 82.03           C  
ATOM    638  CG1 ILE A 622      37.629  36.159  32.336  1.00 88.69           C  
ATOM    639  CG2 ILE A 622      35.551  37.175  31.355  1.00 83.86           C  
ATOM    640  CD1 ILE A 622      38.613  37.296  32.144  1.00 84.62           C  
ATOM    641  N   TRP A 623      37.331  33.097  32.417  1.00 82.61           N  
ATOM    642  CA  TRP A 623      38.368  32.075  32.500  1.00 81.72           C  
ATOM    643  C   TRP A 623      37.761  30.684  32.495  1.00 89.21           C  
ATOM    644  O   TRP A 623      38.320  29.761  31.905  1.00 82.91           O  
ATOM    645  CB  TRP A 623      39.238  32.281  33.747  1.00 81.66           C  
ATOM    646  CG  TRP A 623      40.086  33.504  33.649  1.00 79.78           C  
ATOM    647  CD1 TRP A 623      40.041  34.598  34.456  1.00104.53           C  
ATOM    648  CD2 TRP A 623      41.074  33.781  32.651  1.00 77.41           C  
ATOM    649  CE2 TRP A 623      41.596  35.058  32.924  1.00 76.60           C  
ATOM    650  CE3 TRP A 623      41.569  33.070  31.554  1.00 76.20           C  
ATOM    651  NE1 TRP A 623      40.951  35.535  34.035  1.00 98.82           N  
ATOM    652  CZ2 TRP A 623      42.590  35.638  32.145  1.00 82.43           C  
ATOM    653  CZ3 TRP A 623      42.554  33.646  30.783  1.00 74.24           C  
ATOM    654  CH2 TRP A 623      43.053  34.919  31.079  1.00 91.94           C  
ATOM    655  N   ASP A 624      36.614  30.541  33.147  1.00113.49           N  
ATOM    656  CA  ASP A 624      35.918  29.261  33.186  1.00115.98           C  
ATOM    657  C   ASP A 624      34.692  29.264  32.285  1.00100.00           C  
ATOM    658  O   ASP A 624      33.836  28.388  32.395  1.00 96.34           O  
ATOM    659  CB  ASP A 624      35.506  28.914  34.617  1.00115.93           C  
ATOM    660  CG  ASP A 624      36.669  28.427  35.461  1.00125.13           C  
ATOM    661  OD1 ASP A 624      37.830  28.755  35.134  1.00139.39           O1+
ATOM    662  OD2 ASP A 624      36.416  27.715  36.455  1.00106.98           O1-
ATOM    663  N   ASN A 625      34.609  30.249  31.398  1.00 90.26           N  
ATOM    664  CA  ASN A 625      33.470  30.363  30.499  1.00 88.16           C  
ATOM    665  C   ASN A 625      33.876  30.674  29.062  1.00 95.82           C  
ATOM    666  O   ASN A 625      33.833  29.804  28.193  1.00 93.95           O  
ATOM    667  CB  ASN A 625      32.505  31.435  31.001  1.00 89.54           C  
ATOM    668  CG  ASN A 625      31.183  31.421  30.264  1.00 92.66           C  
ATOM    669  ND2 ASN A 625      30.770  32.580  29.767  1.00 90.72           N  
ATOM    670  OD1 ASN A 625      30.543  30.377  30.132  1.00 96.86           O  
ATOM    671  N   MET A 626      34.279  31.917  28.820  1.00 89.33           N  
ATOM    672  CA  MET A 626      34.536  32.384  27.461  1.00 94.89           C  
ATOM    673  C   MET A 626      35.792  31.806  26.816  1.00 81.12           C  
ATOM    674  O   MET A 626      36.689  31.319  27.494  1.00 80.57           O  
ATOM    675  CB  MET A 626      34.606  33.913  27.445  1.00 83.83           C  
ATOM    676  CG  MET A 626      33.247  34.573  27.494  1.00 84.37           C  
ATOM    677  SD  MET A 626      33.150  35.983  26.380  1.00 83.88           S  
ATOM    678  CE  MET A 626      34.270  37.119  27.182  1.00 82.81           C  
ATOM    679  N   THR A 627      35.830  31.861  25.488  1.00 80.43           N  
ATOM    680  CA  THR A 627      36.988  31.402  24.736  1.00 94.16           C  
ATOM    681  C   THR A 627      37.733  32.601  24.182  1.00 95.02           C  
ATOM    682  O   THR A 627      37.156  33.684  24.041  1.00 81.76           O  
ATOM    683  CB  THR A 627      36.598  30.476  23.579  1.00 88.24           C  
ATOM    684  CG2 THR A 627      35.594  29.432  24.042  1.00 94.79           C  
ATOM    685  OG1 THR A 627      36.032  31.259  22.522  1.00 79.73           O  
ATOM    686  N   TRP A 628      39.006  32.398  23.857  1.00 78.14           N  
ATOM    687  CA  TRP A 628      39.879  33.484  23.442  1.00 74.60           C  
ATOM    688  C   TRP A 628      39.475  34.093  22.109  1.00 74.88           C  
ATOM    689  O   TRP A 628      39.653  35.291  21.893  1.00 74.59           O  
ATOM    690  CB  TRP A 628      41.316  32.995  23.368  1.00 73.35           C  
ATOM    691  CG  TRP A 628      41.980  32.943  24.700  1.00 86.53           C  
ATOM    692  CD1 TRP A 628      42.161  31.842  25.482  1.00 73.31           C  
ATOM    693  CD2 TRP A 628      42.540  34.047  25.424  1.00108.53           C  
ATOM    694  CE2 TRP A 628      43.048  33.536  26.635  1.00100.92           C  
ATOM    695  CE3 TRP A 628      42.663  35.419  25.166  1.00 82.69           C  
ATOM    696  NE1 TRP A 628      42.804  32.187  26.646  1.00 72.77           N  
ATOM    697  CZ2 TRP A 628      43.670  34.346  27.585  1.00 81.97           C  
ATOM    698  CZ3 TRP A 628      43.284  36.222  26.111  1.00 71.05           C  
ATOM    699  CH2 TRP A 628      43.775  35.683  27.306  1.00 70.85           C  
ATOM    700  N   LEU A 629      38.941  33.265  21.215  1.00100.63           N  
ATOM    701  CA  LEU A 629      38.370  33.748  19.960  1.00108.65           C  
ATOM    702  C   LEU A 629      37.296  34.782  20.255  1.00 77.33           C  
ATOM    703  O   LEU A 629      37.250  35.855  19.652  1.00 77.55           O  
ATOM    704  CB  LEU A 629      37.766  32.600  19.155  1.00111.79           C  
ATOM    705  CG  LEU A 629      38.651  31.429  18.743  1.00 77.30           C  
ATOM    706  CD1 LEU A 629      37.834  30.149  18.749  1.00 78.82           C  
ATOM    707  CD2 LEU A 629      39.250  31.685  17.369  1.00 77.21           C  
ATOM    708  N   GLN A 630      36.427  34.425  21.193  1.00 78.22           N  
ATOM    709  CA  GLN A 630      35.341  35.285  21.625  1.00 88.94           C  
ATOM    710  C   GLN A 630      35.884  36.496  22.365  1.00 78.98           C  
ATOM    711  O   GLN A 630      35.609  37.631  21.989  1.00 79.64           O  
ATOM    712  CB  GLN A 630      34.382  34.498  22.513  1.00 95.27           C  
ATOM    713  CG  GLN A 630      32.944  34.956  22.436  1.00101.32           C  
ATOM    714  CD  GLN A 630      31.987  33.941  23.028  1.00 98.28           C  
ATOM    715  NE2 GLN A 630      30.717  34.037  22.654  1.00123.08           N  
ATOM    716  OE1 GLN A 630      32.386  33.075  23.807  1.00 85.10           O  
ATOM    717  N   TRP A 631      36.668  36.233  23.407  1.00 78.04           N  
ATOM    718  CA  TRP A 631      37.246  37.264  24.267  1.00 80.72           C  
ATOM    719  C   TRP A 631      38.035  38.320  23.495  1.00 76.93           C  
ATOM    720  O   TRP A 631      37.977  39.500  23.828  1.00 77.59           O  
ATOM    721  CB  TRP A 631      38.139  36.604  25.319  1.00 76.62           C  
ATOM    722  CG  TRP A 631      38.951  37.542  26.183  1.00 76.03           C  
ATOM    723  CD1 TRP A 631      40.301  37.725  26.142  1.00 82.34           C  
ATOM    724  CD2 TRP A 631      38.464  38.405  27.222  1.00 77.28           C  
ATOM    725  CE2 TRP A 631      39.577  39.080  27.762  1.00 76.32           C  
ATOM    726  CE3 TRP A 631      37.198  38.676  27.743  1.00 86.79           C  
ATOM    727  NE1 TRP A 631      40.686  38.643  27.090  1.00 74.54           N  
ATOM    728  CZ2 TRP A 631      39.459  40.007  28.795  1.00 95.43           C  
ATOM    729  CZ3 TRP A 631      37.085  39.592  28.771  1.00 87.75           C  
ATOM    730  CH2 TRP A 631      38.208  40.248  29.284  1.00 82.76           C  
ATOM    731  N   ASP A 632      38.747  37.897  22.454  1.00 75.93           N  
ATOM    732  CA  ASP A 632      39.557  38.818  21.658  1.00 75.51           C  
ATOM    733  C   ASP A 632      38.736  39.952  21.050  1.00 97.54           C  
ATOM    734  O   ASP A 632      39.206  41.086  20.969  1.00107.83           O  
ATOM    735  CB  ASP A 632      40.289  38.076  20.537  1.00 74.70           C  
ATOM    736  CG  ASP A 632      41.250  38.973  19.769  1.00 90.28           C  
ATOM    737  OD1 ASP A 632      40.787  39.805  18.958  1.00 75.69           O  
ATOM    738  OD2 ASP A 632      42.475  38.835  19.970  1.00109.03           O1-
ATOM    739  N   LYS A 633      37.516  39.649  20.620  1.00 78.44           N  
ATOM    740  CA  LYS A 633      36.713  40.639  19.908  1.00 81.70           C  
ATOM    741  C   LYS A 633      36.153  41.716  20.841  1.00 88.62           C  
ATOM    742  O   LYS A 633      35.839  42.821  20.399  1.00 99.30           O  
ATOM    743  CB  LYS A 633      35.576  39.959  19.134  1.00 97.95           C  
ATOM    744  CG  LYS A 633      34.294  39.707  19.918  1.00108.21           C  
ATOM    745  CD  LYS A 633      33.140  39.388  18.969  1.00102.34           C  
ATOM    746  CE  LYS A 633      31.827  39.159  19.710  1.00114.29           C  
ATOM    747  NZ  LYS A 633      31.770  37.834  20.390  1.00109.12           N1+
ATOM    748  N   GLU A 634      36.032  41.401  22.127  1.00 88.75           N  
ATOM    749  CA  GLU A 634      35.563  42.386  23.099  1.00 92.61           C  
ATOM    750  C   GLU A 634      36.634  43.433  23.392  1.00 94.29           C  
ATOM    751  O   GLU A 634      36.394  44.632  23.246  1.00102.00           O  
ATOM    752  CB  GLU A 634      35.120  41.702  24.398  1.00 99.53           C  
ATOM    753  CG  GLU A 634      33.630  41.390  24.466  1.00127.19           C  
ATOM    754  CD  GLU A 634      33.261  40.116  23.737  1.00138.10           C  
ATOM    755  OE1 GLU A 634      34.155  39.524  23.101  1.00122.33           O  
ATOM    756  OE2 GLU A 634      32.083  39.705  23.808  1.00158.71           O1-
ATOM    757  N   ILE A 635      37.814  42.962  23.791  1.00102.61           N  
ATOM    758  CA  ILE A 635      38.944  43.817  24.154  1.00 93.81           C  
ATOM    759  C   ILE A 635      39.666  44.385  22.931  1.00 87.53           C  
ATOM    760  O   ILE A 635      40.621  45.149  23.067  1.00 79.78           O  
ATOM    761  CB  ILE A 635      39.969  43.048  25.052  1.00 78.04           C  
ATOM    762  CG1 ILE A 635      40.154  41.598  24.552  1.00 76.45           C  
ATOM    763  CG2 ILE A 635      39.492  43.089  26.507  1.00 78.93           C  
ATOM    764  CD1 ILE A 635      41.466  40.855  24.941  1.00 99.84           C  
ATOM    765  N   SER A 636      39.182  44.032  21.744  1.00107.00           N  
ATOM    766  CA  SER A 636      39.843  44.410  20.502  1.00108.09           C  
ATOM    767  C   SER A 636      39.854  45.919  20.298  1.00113.68           C  
ATOM    768  O   SER A 636      40.771  46.460  19.682  1.00109.96           O  
ATOM    769  CB  SER A 636      39.168  43.719  19.315  1.00105.41           C  
ATOM    770  OG  SER A 636      37.766  43.925  19.345  1.00124.97           O  
ATOM    771  N   ASN A 637      38.843  46.596  20.833  1.00109.26           N  
ATOM    772  CA  ASN A 637      38.694  48.029  20.609  1.00121.00           C  
ATOM    773  C   ASN A 637      39.775  48.870  21.302  1.00109.60           C  
ATOM    774  O   ASN A 637      39.997  50.024  20.932  1.00111.82           O  
ATOM    775  CB  ASN A 637      37.295  48.492  21.055  1.00150.39           C  
ATOM    776  CG  ASN A 637      36.220  48.256  19.986  1.00177.08           C  
ATOM    777  ND2 ASN A 637      35.111  49.005  20.068  1.00200.90           N  
ATOM    778  OD1 ASN A 637      36.388  47.415  19.104  1.00171.78           O  
ATOM    779  N   TYR A 638      40.462  48.298  22.286  1.00104.25           N  
ATOM    780  CA  TYR A 638      41.417  49.076  23.070  1.00103.53           C  
ATOM    781  C   TYR A 638      42.760  48.394  23.294  1.00 82.30           C  
ATOM    782  O   TYR A 638      43.513  48.804  24.171  1.00 82.02           O  
ATOM    783  CB  TYR A 638      40.825  49.425  24.438  1.00112.92           C  
ATOM    784  CG  TYR A 638      39.372  49.052  24.624  1.00115.24           C  
ATOM    785  CD1 TYR A 638      38.999  47.750  24.945  1.00105.32           C  
ATOM    786  CD2 TYR A 638      38.373  50.008  24.505  1.00117.50           C  
ATOM    787  CE1 TYR A 638      37.670  47.411  25.123  1.00 86.94           C  
ATOM    788  CE2 TYR A 638      37.044  49.680  24.684  1.00125.83           C  
ATOM    789  CZ  TYR A 638      36.697  48.381  24.994  1.00126.70           C  
ATOM    790  OH  TYR A 638      35.372  48.052  25.173  1.00136.07           O  
ATOM    791  N   THR A 639      43.068  47.372  22.503  1.00 99.37           N  
ATOM    792  CA  THR A 639      44.283  46.592  22.721  1.00103.24           C  
ATOM    793  C   THR A 639      45.541  47.438  22.557  1.00 99.03           C  
ATOM    794  O   THR A 639      46.502  47.286  23.309  1.00 90.21           O  
ATOM    795  CB  THR A 639      44.366  45.397  21.762  1.00 80.28           C  
ATOM    796  CG2 THR A 639      45.281  44.329  22.331  1.00 74.24           C  
ATOM    797  OG1 THR A 639      43.059  44.846  21.560  1.00 79.85           O  
ATOM    798  N   GLN A 640      45.527  48.331  21.574  1.00118.38           N  
ATOM    799  CA  GLN A 640      46.676  49.191  21.306  1.00128.34           C  
ATOM    800  C   GLN A 640      46.778  50.326  22.321  1.00117.33           C  
ATOM    801  O   GLN A 640      47.867  50.841  22.585  1.00108.65           O  
ATOM    802  CB  GLN A 640      46.602  49.762  19.890  1.00134.16           C  
ATOM    803  CG  GLN A 640      47.185  48.848  18.822  1.00123.42           C  
ATOM    804  CD  GLN A 640      48.700  48.804  18.862  1.00117.39           C  
ATOM    805  NE2 GLN A 640      49.281  47.825  18.182  1.00122.54           N  
ATOM    806  OE1 GLN A 640      49.340  49.642  19.499  1.00118.01           O  
ATOM    807  N   ILE A 641      45.641  50.718  22.884  1.00105.63           N  
ATOM    808  CA  ILE A 641      45.632  51.704  23.955  1.00109.61           C  
ATOM    809  C   ILE A 641      46.141  51.056  25.238  1.00 83.36           C  
ATOM    810  O   ILE A 641      46.874  51.673  26.011  1.00 83.77           O  
ATOM    811  CB  ILE A 641      44.227  52.298  24.173  1.00123.46           C  
ATOM    812  CG1 ILE A 641      43.901  53.302  23.063  1.00103.77           C  
ATOM    813  CG2 ILE A 641      44.135  52.979  25.528  1.00127.42           C  
ATOM    814  CD1 ILE A 641      42.664  54.137  23.332  1.00 94.72           C  
ATOM    815  N   ILE A 642      45.754  49.801  25.445  1.00 81.27           N  
ATOM    816  CA  ILE A 642      46.231  49.018  26.580  1.00 83.94           C  
ATOM    817  C   ILE A 642      47.738  48.809  26.499  1.00 77.43           C  
ATOM    818  O   ILE A 642      48.443  48.919  27.499  1.00 76.90           O  
ATOM    819  CB  ILE A 642      45.525  47.648  26.651  1.00 92.01           C  
ATOM    820  CG1 ILE A 642      44.064  47.819  27.075  1.00 84.81           C  
ATOM    821  CG2 ILE A 642      46.239  46.718  27.618  1.00 94.24           C  
ATOM    822  CD1 ILE A 642      43.222  46.580  26.859  1.00 78.68           C  
ATOM    823  N   TYR A 643      48.225  48.519  25.298  1.00 76.70           N  
ATOM    824  CA  TYR A 643      49.654  48.316  25.078  1.00 80.57           C  
ATOM    825  C   TYR A 643      50.465  49.549  25.463  1.00 76.60           C  
ATOM    826  O   TYR A 643      51.554  49.433  26.020  1.00 75.44           O  
ATOM    827  CB  TYR A 643      49.929  47.947  23.616  1.00 75.00           C  
ATOM    828  CG  TYR A 643      49.495  46.549  23.235  1.00 78.48           C  
ATOM    829  CD1 TYR A 643      49.086  45.639  24.201  1.00100.51           C  
ATOM    830  CD2 TYR A 643      49.505  46.135  21.909  1.00 73.51           C  
ATOM    831  CE1 TYR A 643      48.693  44.356  23.857  1.00109.61           C  
ATOM    832  CE2 TYR A 643      49.112  44.851  21.552  1.00 84.75           C  
ATOM    833  CZ  TYR A 643      48.708  43.966  22.533  1.00 91.83           C  
ATOM    834  OH  TYR A 643      48.312  42.690  22.200  1.00 70.33           O  
ATOM    835  N   GLY A 644      49.925  50.726  25.166  1.00 81.55           N  
ATOM    836  CA  GLY A 644      50.580  51.978  25.499  1.00 81.19           C  
ATOM    837  C   GLY A 644      50.757  52.164  26.994  1.00 81.05           C  
ATOM    838  O   GLY A 644      51.774  52.693  27.444  1.00 81.26           O  
ATOM    839  N   LEU A 645      49.763  51.731  27.763  1.00 80.92           N  
ATOM    840  CA  LEU A 645      49.842  51.767  29.220  1.00 80.90           C  
ATOM    841  C   LEU A 645      50.989  50.895  29.706  1.00 78.16           C  
ATOM    842  O   LEU A 645      51.652  51.210  30.694  1.00 78.27           O  
ATOM    843  CB  LEU A 645      48.526  51.299  29.844  1.00 81.34           C  
ATOM    844  CG  LEU A 645      47.291  52.169  29.600  1.00 84.42           C  
ATOM    845  CD1 LEU A 645      46.021  51.356  29.767  1.00 84.21           C  
ATOM    846  CD2 LEU A 645      47.283  53.373  30.537  1.00102.01           C  
ATOM    847  N   LEU A 646      51.212  49.796  28.995  1.00 75.94           N  
ATOM    848  CA  LEU A 646      52.266  48.849  29.326  1.00 73.51           C  
ATOM    849  C   LEU A 646      53.645  49.411  29.021  1.00 75.94           C  
ATOM    850  O   LEU A 646      54.575  49.254  29.811  1.00 73.34           O  
ATOM    851  CB  LEU A 646      52.064  47.545  28.553  1.00 71.70           C  
ATOM    852  CG  LEU A 646      50.760  46.775  28.760  1.00 71.66           C  
ATOM    853  CD1 LEU A 646      50.566  45.756  27.650  1.00 74.00           C  
ATOM    854  CD2 LEU A 646      50.768  46.089  30.111  1.00 70.92           C  
ATOM    855  N   GLU A 647      53.769  50.056  27.862  1.00 91.94           N  
ATOM    856  CA  GLU A 647      55.042  50.611  27.398  1.00 89.72           C  
ATOM    857  C   GLU A 647      55.661  51.582  28.404  1.00 92.54           C  
ATOM    858  O   GLU A 647      56.828  51.447  28.769  1.00 90.25           O  
ATOM    859  CB  GLU A 647      54.863  51.320  26.051  1.00 86.17           C  
ATOM    860  CG  GLU A 647      55.537  50.636  24.874  1.00 79.42           C  
ATOM    861  CD  GLU A 647      54.579  49.797  24.050  1.00 97.80           C  
ATOM    862  OE1 GLU A 647      54.416  48.598  24.361  1.00 96.14           O1+
ATOM    863  OE2 GLU A 647      53.994  50.334  23.085  1.00 94.80           O1-
ATOM    864  N   GLU A 648      54.880  52.565  28.846  1.00 87.01           N  
ATOM    865  CA  GLU A 648      55.371  53.538  29.817  1.00 80.08           C  
ATOM    866  C   GLU A 648      55.687  52.907  31.159  1.00 78.47           C  
ATOM    867  O   GLU A 648      56.609  53.334  31.849  1.00 78.75           O  
ATOM    868  CB  GLU A 648      54.350  54.654  30.027  1.00 97.51           C  
ATOM    869  CG  GLU A 648      54.216  55.616  28.873  1.00 97.85           C  
ATOM    870  CD  GLU A 648      53.681  56.961  29.315  1.00102.83           C  
ATOM    871  OE1 GLU A 648      53.655  57.222  30.539  1.00119.51           O  
ATOM    872  OE2 GLU A 648      53.287  57.757  28.439  1.00 99.07           O1-
ATOM    873  N   SER A 649      54.907  51.895  31.528  1.00 81.34           N  
ATOM    874  CA  SER A 649      55.017  51.270  32.841  1.00 75.97           C  
ATOM    875  C   SER A 649      56.323  50.494  33.015  1.00 73.66           C  
ATOM    876  O   SER A 649      56.873  50.434  34.115  1.00 73.45           O  
ATOM    877  CB  SER A 649      53.829  50.340  33.085  1.00 75.33           C  
ATOM    878  OG  SER A 649      53.721  49.998  34.457  1.00 76.01           O  
ATOM    879  N   GLN A 650      56.819  49.903  31.933  1.00 75.15           N  
ATOM    880  CA  GLN A 650      58.050  49.120  31.996  1.00 77.50           C  
ATOM    881  C   GLN A 650      59.282  50.007  32.156  1.00 86.08           C  
ATOM    882  O   GLN A 650      60.108  49.773  33.037  1.00 96.15           O  
ATOM    883  CB  GLN A 650      58.198  48.245  30.749  1.00 90.85           C  
ATOM    884  CG  GLN A 650      59.537  47.514  30.650  1.00 92.04           C  
ATOM    885  CD  GLN A 650      59.720  46.462  31.730  1.00 91.05           C  
ATOM    886  NE2 GLN A 650      60.947  45.974  31.878  1.00 89.93           N  
ATOM    887  OE1 GLN A 650      58.771  46.092  32.419  1.00 86.76           O  
ATOM    888  N   ASN A 651      59.410  51.018  31.302  1.00 72.60           N  
ATOM    889  CA  ASN A 651      60.541  51.932  31.388  1.00 73.74           C  
ATOM    890  C   ASN A 651      60.530  52.653  32.730  1.00 75.08           C  
ATOM    891  O   ASN A 651      61.580  52.983  33.283  1.00 75.25           O  
ATOM    892  CB  ASN A 651      60.510  52.936  30.240  1.00 78.92           C  
ATOM    893  CG  ASN A 651      61.825  53.673  30.072  1.00 89.58           C  
ATOM    894  ND2 ASN A 651      61.867  54.601  29.123  1.00 91.26           N  
ATOM    895  OD1 ASN A 651      62.796  53.403  30.775  1.00 92.34           O  
ATOM    896  N   GLN A 652      59.328  52.883  33.252  1.00 87.21           N  
ATOM    897  CA  GLN A 652      59.154  53.461  34.575  1.00 78.43           C  
ATOM    898  C   GLN A 652      59.730  52.529  35.637  1.00 77.21           C  
ATOM    899  O   GLN A 652      60.322  52.986  36.609  1.00 76.66           O  
ATOM    900  CB  GLN A 652      57.673  53.748  34.832  1.00 85.60           C  
ATOM    901  CG  GLN A 652      57.242  53.652  36.285  1.00101.39           C  
ATOM    902  CD  GLN A 652      56.600  52.315  36.608  1.00136.36           C  
ATOM    903  NE2 GLN A 652      55.353  52.143  36.184  1.00138.92           N  
ATOM    904  OE1 GLN A 652      57.215  51.447  37.228  1.00150.64           O  
ATOM    905  N   GLN A 653      59.574  51.223  35.443  1.00 84.48           N  
ATOM    906  CA  GLN A 653      60.158  50.250  36.362  1.00 94.73           C  
ATOM    907  C   GLN A 653      61.683  50.311  36.332  1.00100.51           C  
ATOM    908  O   GLN A 653      62.332  50.342  37.377  1.00104.11           O  
ATOM    909  CB  GLN A 653      59.696  48.830  36.025  1.00104.37           C  
ATOM    910  CG  GLN A 653      58.258  48.515  36.401  1.00101.18           C  
ATOM    911  CD  GLN A 653      57.917  47.047  36.200  1.00116.96           C  
ATOM    912  NE2 GLN A 653      58.508  46.183  37.018  1.00115.34           N  
ATOM    913  OE1 GLN A 653      57.129  46.696  35.323  1.00130.75           O  
ATOM    914  N   GLU A 654      62.243  50.322  35.127  1.00107.84           N  
ATOM    915  CA  GLU A 654      63.692  50.318  34.946  1.00110.26           C  
ATOM    916  C   GLU A 654      64.335  51.577  35.516  1.00110.50           C  
ATOM    917  O   GLU A 654      65.308  51.498  36.269  1.00113.04           O  
ATOM    918  CB  GLU A 654      64.047  50.183  33.465  1.00115.25           C  
ATOM    919  CG  GLU A 654      63.580  48.888  32.818  1.00113.73           C  
ATOM    920  CD  GLU A 654      64.554  47.743  33.017  1.00122.95           C  
ATOM    921  OE1 GLU A 654      65.168  47.659  34.101  1.00126.74           O  
ATOM    922  OE2 GLU A 654      64.710  46.928  32.083  1.00135.73           O1-
ATOM    923  N   LYS A 655      63.783  52.737  35.158  1.00107.18           N  
ATOM    924  CA  LYS A 655      64.294  54.023  35.635  1.00 92.07           C  
ATOM    925  C   LYS A 655      64.265  54.073  37.158  1.00 86.77           C  
ATOM    926  O   LYS A 655      65.031  54.805  37.781  1.00 84.14           O  
ATOM    927  CB  LYS A 655      63.481  55.190  35.060  1.00 88.10           C  
ATOM    928  CG  LYS A 655      62.237  55.517  35.876  1.00 99.19           C  
ATOM    929  CD  LYS A 655      61.436  56.683  35.330  1.00104.65           C  
ATOM    930  CE  LYS A 655      60.257  56.982  36.248  1.00 85.55           C  
ATOM    931  NZ  LYS A 655      59.430  58.116  35.759  1.00 88.96           N1+
ATOM    932  N   ASN A 656      63.374  53.284  37.749  1.00109.91           N  
ATOM    933  CA  ASN A 656      63.253  53.203  39.195  1.00104.28           C  
ATOM    934  C   ASN A 656      64.246  52.223  39.800  1.00123.40           C  
ATOM    935  O   ASN A 656      64.908  52.530  40.789  1.00128.16           O  
ATOM    936  CB  ASN A 656      61.833  52.800  39.591  1.00 94.15           C  
ATOM    937  CG  ASN A 656      60.824  53.905  39.352  1.00102.86           C  
ATOM    938  ND2 ASN A 656      59.572  53.646  39.709  1.00108.02           N  
ATOM    939  OD1 ASN A 656      61.161  54.971  38.841  1.00104.99           O  
ATOM    940  N   GLU A 657      64.345  51.039  39.199  1.00132.95           N  
ATOM    941  CA  GLU A 657      65.182  49.973  39.738  1.00138.22           C  
ATOM    942  C   GLU A 657      66.669  50.326  39.718  1.00144.23           C  
ATOM    943  O   GLU A 657      67.445  49.808  40.521  1.00155.87           O  
ATOM    944  CB  GLU A 657      64.939  48.671  38.970  1.00136.96           C  
ATOM    945  CG  GLU A 657      65.677  47.457  39.526  1.00146.29           C  
ATOM    946  CD  GLU A 657      65.243  47.059  40.933  1.00163.97           C  
ATOM    947  OE1 GLU A 657      64.228  47.585  41.441  1.00174.99           O  
ATOM    948  OE2 GLU A 657      65.927  46.202  41.532  1.00161.84           O1-
ATOM    949  N   GLN A 658      67.064  51.208  38.806  1.00130.74           N  
ATOM    950  CA  GLN A 658      68.436  51.697  38.784  1.00118.95           C  
ATOM    951  C   GLN A 658      68.704  52.485  40.059  1.00121.80           C  
ATOM    952  O   GLN A 658      69.791  52.407  40.627  1.00126.87           O  
ATOM    953  CB  GLN A 658      68.698  52.563  37.548  1.00115.36           C  
ATOM    954  CG  GLN A 658      70.122  53.117  37.445  1.00108.87           C  
ATOM    955  CD  GLN A 658      70.247  54.550  37.948  1.00107.91           C  
ATOM    956  NE2 GLN A 658      71.403  54.883  38.517  1.00 90.92           N  
ATOM    957  OE1 GLN A 658      69.315  55.345  37.824  1.00115.97           O  
ATOM    958  N   ASP A 659      67.696  53.223  40.514  1.00121.97           N  
ATOM    959  CA  ASP A 659      67.826  54.055  41.706  1.00135.87           C  
ATOM    960  C   ASP A 659      67.979  53.209  42.969  1.00136.80           C  
ATOM    961  O   ASP A 659      68.612  53.636  43.934  1.00138.44           O  
ATOM    962  CB  ASP A 659      66.617  54.986  41.843  1.00144.05           C  
ATOM    963  CG  ASP A 659      66.354  55.794  40.584  1.00134.69           C  
ATOM    964  OD1 ASP A 659      67.315  56.057  39.829  1.00130.65           O  
ATOM    965  OD2 ASP A 659      65.182  56.164  40.349  1.00128.61           O1-
ATOM    966  N   LEU A 660      67.395  52.014  42.962  1.00129.70           N  
ATOM    967  CA  LEU A 660      67.518  51.096  44.092  1.00126.00           C  
ATOM    968  C   LEU A 660      68.933  50.525  44.180  1.00128.89           C  
ATOM    969  O   LEU A 660      69.561  50.561  45.239  1.00123.54           O  
ATOM    970  CB  LEU A 660      66.499  49.957  43.981  1.00117.16           C  
ATOM    971  CG  LEU A 660      66.652  48.783  44.954  1.00107.90           C  
ATOM    972  CD1 LEU A 660      66.635  49.244  46.410  1.00104.06           C  
ATOM    973  CD2 LEU A 660      65.569  47.739  44.709  1.00 99.36           C  
ATOM    974  N   LEU A 661      69.424  49.995  43.064  1.00129.54           N  
ATOM    975  CA  LEU A 661      70.777  49.454  42.999  1.00116.91           C  
ATOM    976  C   LEU A 661      71.811  50.573  43.135  1.00117.21           C  
ATOM    977  O   LEU A 661      72.965  50.324  43.486  1.00124.31           O  
ATOM    978  CB  LEU A 661      70.994  48.688  41.690  1.00114.29           C  
ATOM    979  CG  LEU A 661      70.514  47.239  41.571  1.00107.21           C  
ATOM    980  CD1 LEU A 661      68.999  47.132  41.655  1.00 98.95           C  
ATOM    981  CD2 LEU A 661      71.016  46.622  40.274  1.00104.26           C  
ATOM    982  N   ALA A 662      71.396  51.803  42.848  1.00108.73           N  
ATOM    983  CA  ALA A 662      72.278  52.952  43.001  1.00108.07           C  
ATOM    984  C   ALA A 662      72.537  53.241  44.471  1.00115.77           C  
ATOM    985  O   ALA A 662      73.684  53.384  44.892  1.00127.48           O  
ATOM    986  CB  ALA A 662      71.689  54.175  42.318  1.00115.82           C  
ATOM    987  N   LEU A 663      71.465  53.332  45.251  1.00120.04           N  
ATOM    988  CA  LEU A 663      71.592  53.616  46.676  1.00124.68           C  
ATOM    989  C   LEU A 663      72.103  52.387  47.422  1.00122.16           C  
ATOM    990  O   LEU A 663      72.792  52.508  48.436  1.00124.62           O  
ATOM    991  CB  LEU A 663      70.256  54.094  47.261  1.00123.18           C  
ATOM    992  CG  LEU A 663      68.992  53.235  47.132  1.00120.51           C  
ATOM    993  CD1 LEU A 663      68.858  52.245  48.283  1.00122.31           C  
ATOM    994  CD2 LEU A 663      67.754  54.119  47.038  1.00119.79           C  
ATOM    995  N   ASP A 664      71.763  51.206  46.914  1.00126.29           N  
ATOM    996  CA  ASP A 664      72.244  49.954  47.490  1.00132.46           C  
ATOM    997  C   ASP A 664      73.065  49.166  46.476  1.00137.97           C  
ATOM    998  O   ASP A 664      74.154  49.588  46.086  1.00126.78           O  
ATOM    999  CB  ASP A 664      71.078  49.106  48.005  1.00114.97           C  
ATOM   1000  CG  ASP A 664      70.800  49.335  49.476  1.00106.84           C  
ATOM   1001  OD1 ASP A 664      71.141  50.427  49.973  1.00105.30           O1+
ATOM   1002  OD2 ASP A 664      70.250  48.427  50.136  1.00122.48           O1-
HETATM 1004  C1  NAG A1665      38.292  53.458  33.400  1.00132.40           C  
HETATM 1005  C2  NAG A1665      37.408  54.189  32.389  1.00145.38           C  
HETATM 1006  N2  NAG A1665      38.093  54.340  31.114  1.00152.42           N  
HETATM 1007  C3  NAG A1665      36.998  55.552  32.940  1.00158.90           C  
HETATM 1008  O3  NAG A1665      36.078  56.172  32.047  1.00168.71           O  
HETATM 1009  C4  NAG A1665      36.365  55.406  34.319  1.00161.86           C  
HETATM 1010  O4  NAG A1665      36.111  56.691  34.876  1.00161.32           O  
HETATM 1011  C5  NAG A1665      37.299  54.631  35.242  1.00155.33           C  
HETATM 1012  O5  NAG A1665      37.609  53.358  34.652  1.00140.70           O  
HETATM 1013  C6  NAG A1665      36.696  54.343  36.597  1.00154.35           C  
HETATM 1014  O6  NAG A1665      37.250  53.168  37.174  1.00156.44           O  
HETATM 1015  C7  NAG A1665      37.448  54.506  29.954  1.00152.81           C  
HETATM 1016  O7  NAG A1665      36.223  54.540  29.890  1.00158.22           O  
HETATM 1017  C8  NAG A1665      38.312  54.652  28.738  1.00143.61           C  
HETATM 1018  C1  NAG A1666      32.142  39.125  40.853  1.00116.40           C  
HETATM 1019  C2  NAG A1666      31.197  40.198  41.382  1.00112.11           C  
HETATM 1020  N2  NAG A1666      31.188  41.364  40.512  1.00117.83           N  
HETATM 1021  C3  NAG A1666      31.599  40.585  42.798  1.00112.12           C  
HETATM 1022  O3  NAG A1666      30.679  41.540  43.318  1.00113.61           O  
HETATM 1023  C4  NAG A1666      31.648  39.348  43.686  1.00110.47           C  
HETATM 1024  O4  NAG A1666      32.142  39.693  44.976  1.00103.23           O  
HETATM 1025  C5  NAG A1666      32.554  38.290  43.062  1.00114.15           C  
HETATM 1026  O5  NAG A1666      32.109  37.981  41.728  1.00117.31           O  
HETATM 1027  C6  NAG A1666      32.562  36.989  43.830  1.00101.19           C  
HETATM 1028  O6  NAG A1666      32.788  37.210  45.215  1.00100.44           O  
HETATM 1029  C7  NAG A1666      30.120  41.727  39.794  1.00115.18           C  
HETATM 1030  O7  NAG A1666      29.069  41.092  39.825  1.00110.43           O  
HETATM 1031  C8  NAG A1666      30.282  42.956  38.950  1.00102.18           C  
HETATM 1032  C1  NAG A1667      34.007  48.910  19.131  1.00122.79           C  
HETATM 1033  C2  NAG A1667      32.745  48.300  19.744  1.00142.62           C  
HETATM 1034  N2  NAG A1667      33.025  47.000  20.333  1.00153.62           N  
HETATM 1035  C3  NAG A1667      31.647  48.187  18.686  1.00148.70           C  
HETATM 1036  O3  NAG A1667      30.442  47.741  19.300  1.00151.64           O  
HETATM 1037  C4  NAG A1667      31.414  49.526  17.993  1.00154.41           C  
HETATM 1038  O4  NAG A1667      30.548  49.347  16.874  1.00166.68           O  
HETATM 1039  C5  NAG A1667      32.737  50.097  17.483  1.00146.13           C  
HETATM 1040  O5  NAG A1667      33.692  50.181  18.554  1.00133.63           O  
HETATM 1041  C6  NAG A1667      32.600  51.490  16.915  1.00143.12           C  
HETATM 1042  O6  NAG A1667      33.744  51.856  16.156  1.00135.33           O  
HETATM 1043  C7  NAG A1667      32.267  46.451  21.289  1.00152.88           C  
HETATM 1044  O7  NAG A1667      31.272  47.016  21.735  1.00143.91           O  
HETATM 1045  C8  NAG A1667      32.703  45.104  21.781  1.00158.64           C  
HETATM 1046  C1  NAG A1668      29.164  49.674  17.127  1.00175.60           C  
HETATM 1047  C2  NAG A1668      28.493  49.998  15.786  1.00182.39           C  
HETATM 1048  N2  NAG A1668      29.131  51.138  15.145  1.00181.29           N  
HETATM 1049  C3  NAG A1668      26.998  50.259  15.980  1.00190.59           C  
HETATM 1050  O3  NAG A1668      26.373  50.437  14.713  1.00192.22           O  
HETATM 1051  C4  NAG A1668      26.347  49.097  16.719  1.00193.73           C  
HETATM 1052  O4  NAG A1668      24.972  49.378  16.971  1.00197.09           O  
HETATM 1053  C5  NAG A1668      27.080  48.863  18.035  1.00189.87           C  
HETATM 1054  O5  NAG A1668      28.465  48.597  17.772  1.00186.02           O  
HETATM 1055  C6  NAG A1668      26.546  47.680  18.809  1.00184.96           C  
HETATM 1056  O6  NAG A1668      27.230  47.516  20.044  1.00181.63           O  
HETATM 1057  C7  NAG A1668      29.059  51.375  13.830  1.00181.19           C  
HETATM 1058  O7  NAG A1668      28.440  50.639  13.069  1.00190.12           O  
HETATM 1059  C8  NAG A1668      29.777  52.598  13.344  1.00173.69           C  
HETATM 1060  C1  BMA A1669      24.130  48.590  16.096  1.00198.12           C  
HETATM 1061  C2  BMA A1669      23.212  47.690  16.968  1.00199.33           C  
HETATM 1062  O2  BMA A1669      22.445  48.474  17.870  1.00201.35           O  
HETATM 1063  C3  BMA A1669      22.215  46.938  16.079  1.00193.85           C  
HETATM 1064  O3  BMA A1669      21.269  46.202  16.850  1.00184.01           O  
HETATM 1065  C4  BMA A1669      21.483  47.892  15.123  1.00196.46           C  
HETATM 1066  O4  BMA A1669      20.648  47.150  14.242  1.00191.60           O  
HETATM 1067  C5  BMA A1669      22.506  48.705  14.309  1.00199.72           C  
HETATM 1068  O5  BMA A1669      23.355  49.426  15.229  1.00199.37           O  
HETATM 1069  C6  BMA A1669      21.856  49.712  13.375  1.00199.85           C  
HETATM 1070  O6  BMA A1669      20.872  49.038  12.600  1.00206.23           O  
ATOM   1071  N   ALA X  31      41.567  42.309  46.448  1.00104.28           N  
ATOM   1072  CA  ALA X  31      41.215  41.296  45.460  1.00110.99           C  
ATOM   1073  C   ALA X  31      40.301  41.873  44.383  1.00112.27           C  
ATOM   1074  O   ALA X  31      40.438  41.539  43.203  1.00122.66           O  
ATOM   1075  CB  ALA X  31      40.551  40.106  46.133  1.00115.68           C  
ATOM   1076  N   GLU X  32      39.374  42.735  44.797  1.00115.05           N  
ATOM   1077  CA  GLU X  32      38.408  43.350  43.887  1.00121.36           C  
ATOM   1078  C   GLU X  32      39.091  43.977  42.678  1.00126.05           C  
ATOM   1079  O   GLU X  32      38.617  43.860  41.550  1.00133.49           O  
ATOM   1080  CB  GLU X  32      37.578  44.412  44.615  1.00125.93           C  
ATOM   1081  CG  GLU X  32      37.261  44.091  46.065  1.00133.35           C  
ATOM   1082  CD  GLU X  32      38.220  44.751  47.044  1.00131.42           C  
ATOM   1083  OE1 GLU X  32      39.440  44.778  46.772  1.00126.69           O1+
ATOM   1084  OE2 GLU X  32      37.751  45.245  48.091  1.00135.46           O1-
ATOM   1085  N   ASN X  33      40.212  44.643  42.929  1.00117.86           N  
ATOM   1086  CA  ASN X  33      41.011  45.229  41.864  1.00108.47           C  
ATOM   1087  C   ASN X  33      41.657  44.164  40.984  1.00108.58           C  
ATOM   1088  O   ASN X  33      42.412  43.317  41.465  1.00109.60           O  
ATOM   1089  CB  ASN X  33      42.086  46.142  42.452  1.00105.39           C  
ATOM   1090  CG  ASN X  33      42.661  45.606  43.747  1.00108.37           C  
ATOM   1091  ND2 ASN X  33      42.239  46.185  44.866  1.00105.34           N  
ATOM   1092  OD1 ASN X  33      43.474  44.683  43.743  1.00112.60           O  
ATOM   1093  N   LEU X  34      41.351  44.209  39.693  1.00101.91           N  
ATOM   1094  CA  LEU X  34      41.912  43.270  38.733  1.00 86.85           C  
ATOM   1095  C   LEU X  34      43.067  43.904  37.970  1.00 91.55           C  
ATOM   1096  O   LEU X  34      43.114  45.118  37.786  1.00 74.81           O  
ATOM   1097  CB  LEU X  34      40.835  42.792  37.758  1.00 75.09           C  
ATOM   1098  CG  LEU X  34      40.159  41.458  38.074  1.00 78.09           C  
ATOM   1099  CD1 LEU X  34      41.154  40.326  37.929  1.00 72.90           C  
ATOM   1100  CD2 LEU X  34      39.559  41.466  39.468  1.00 83.75           C  
ATOM   1101  N   TRP X  35      44.001  43.073  37.530  1.00102.77           N  
ATOM   1102  CA  TRP X  35      45.131  43.544  36.748  1.00106.69           C  
ATOM   1103  C   TRP X  35      45.238  42.744  35.467  1.00121.99           C  
ATOM   1104  O   TRP X  35      45.051  41.527  35.474  1.00111.32           O  
ATOM   1105  CB  TRP X  35      46.434  43.426  37.538  1.00102.44           C  
ATOM   1106  CG  TRP X  35      46.375  43.987  38.907  1.00112.37           C  
ATOM   1107  CD1 TRP X  35      45.912  43.365  40.029  1.00115.56           C  
ATOM   1108  CD2 TRP X  35      46.813  45.284  39.317  1.00117.42           C  
ATOM   1109  CE2 TRP X  35      46.578  45.385  40.702  1.00118.53           C  
ATOM   1110  CE3 TRP X  35      47.379  46.372  38.647  1.00111.26           C  
ATOM   1111  NE1 TRP X  35      46.027  44.200  41.113  1.00116.12           N  
ATOM   1112  CZ2 TRP X  35      46.889  46.532  41.428  1.00124.19           C  
ATOM   1113  CZ3 TRP X  35      47.684  47.509  39.368  1.00112.96           C  
ATOM   1114  CH2 TRP X  35      47.439  47.581  40.744  1.00126.17           C  
ATOM   1115  N   VAL X  36      45.546  43.427  34.371  1.00126.25           N  
ATOM   1116  CA  VAL X  36      45.777  42.748  33.106  1.00106.06           C  
ATOM   1117  C   VAL X  36      47.095  41.998  33.170  1.00 96.90           C  
ATOM   1118  O   VAL X  36      48.107  42.513  33.649  1.00 55.52           O  
ATOM   1119  CB  VAL X  36      45.779  43.730  31.903  1.00 97.20           C  
ATOM   1120  CG1 VAL X  36      45.790  45.168  32.377  1.00 91.75           C  
ATOM   1121  CG2 VAL X  36      46.942  43.450  30.947  1.00 62.37           C  
ATOM   1122  N   THR X  37      47.059  40.756  32.716  1.00 79.09           N  
ATOM   1123  CA  THR X  37      48.257  39.953  32.589  1.00 80.06           C  
ATOM   1124  C   THR X  37      48.289  39.433  31.162  1.00 71.24           C  
ATOM   1125  O   THR X  37      47.284  38.938  30.659  1.00 69.94           O  
ATOM   1126  CB  THR X  37      48.283  38.795  33.599  1.00 71.59           C  
ATOM   1127  CG2 THR X  37      48.021  39.319  35.003  1.00 64.52           C  
ATOM   1128  OG1 THR X  37      47.276  37.834  33.258  1.00 77.47           O  
ATOM   1129  N   VAL X  38      49.428  39.575  30.497  1.00 49.56           N  
ATOM   1130  CA  VAL X  38      49.506  39.248  29.079  1.00 48.30           C  
ATOM   1131  C   VAL X  38      49.757  37.763  28.850  1.00 47.50           C  
ATOM   1132  O   VAL X  38      50.428  37.102  29.642  1.00 48.48           O  
ATOM   1133  CB  VAL X  38      50.604  40.059  28.370  1.00 45.99           C  
ATOM   1134  CG1 VAL X  38      49.988  40.972  27.325  1.00 44.92           C  
ATOM   1135  CG2 VAL X  38      51.405  40.861  29.378  1.00 46.82           C  
ATOM   1136  N   TYR X  39      49.207  37.248  27.755  1.00 46.51           N  
ATOM   1137  CA  TYR X  39      49.333  35.839  27.417  1.00 46.55           C  
ATOM   1138  C   TYR X  39      49.998  35.661  26.066  1.00 44.85           C  
ATOM   1139  O   TYR X  39      49.635  36.315  25.090  1.00 43.73           O  
ATOM   1140  CB  TYR X  39      47.958  35.164  27.432  1.00 47.49           C  
ATOM   1141  CG  TYR X  39      47.358  35.059  28.817  1.00 49.72           C  
ATOM   1142  CD1 TYR X  39      46.709  36.139  29.394  1.00 53.59           C  
ATOM   1143  CD2 TYR X  39      47.456  33.886  29.552  1.00 51.27           C  
ATOM   1144  CE1 TYR X  39      46.172  36.057  30.657  1.00 52.95           C  
ATOM   1145  CE2 TYR X  39      46.919  33.791  30.818  1.00 53.63           C  
ATOM   1146  CZ  TYR X  39      46.281  34.882  31.363  1.00 54.49           C  
ATOM   1147  OH  TYR X  39      45.741  34.802  32.619  1.00 57.17           O  
ATOM   1148  N   TYR X  40      50.991  34.781  26.023  1.00 55.98           N  
ATOM   1149  CA  TYR X  40      51.655  34.449  24.774  1.00 56.96           C  
ATOM   1150  C   TYR X  40      51.400  32.991  24.416  1.00 52.26           C  
ATOM   1151  O   TYR X  40      51.732  32.081  25.179  1.00 45.64           O  
ATOM   1152  CB  TYR X  40      53.161  34.719  24.850  1.00 43.66           C  
ATOM   1153  CG  TYR X  40      53.838  34.566  23.510  1.00 42.76           C  
ATOM   1154  CD1 TYR X  40      53.304  35.162  22.378  1.00 41.67           C  
ATOM   1155  CD2 TYR X  40      54.996  33.819  23.370  1.00 43.30           C  
ATOM   1156  CE1 TYR X  40      53.901  35.021  21.142  1.00 53.93           C  
ATOM   1157  CE2 TYR X  40      55.604  33.666  22.132  1.00 59.80           C  
ATOM   1158  CZ  TYR X  40      55.048  34.274  21.021  1.00 47.01           C  
ATOM   1159  OH  TYR X  40      55.630  34.146  19.781  1.00 41.65           O  
ATOM   1160  N   GLY X  41      50.806  32.776  23.247  1.00 43.63           N  
ATOM   1161  CA  GLY X  41      50.486  31.440  22.786  1.00 44.20           C  
ATOM   1162  C   GLY X  41      48.996  31.183  22.846  1.00 55.75           C  
ATOM   1163  O   GLY X  41      48.552  30.036  22.893  1.00 69.96           O  
ATOM   1164  N   VAL X  42      48.222  32.261  22.847  1.00 44.19           N  
ATOM   1165  CA  VAL X  42      46.773  32.163  22.908  1.00 67.02           C  
ATOM   1166  C   VAL X  42      46.225  31.642  21.580  1.00 44.22           C  
ATOM   1167  O   VAL X  42      46.633  32.107  20.517  1.00 43.05           O  
ATOM   1168  CB  VAL X  42      46.141  33.536  23.264  1.00 44.64           C  
ATOM   1169  CG1 VAL X  42      44.768  33.690  22.640  1.00 44.77           C  
ATOM   1170  CG2 VAL X  42      46.071  33.719  24.769  1.00 46.08           C  
ATOM   1171  N   PRO X  43      45.315  30.658  21.636  1.00 45.26           N  
ATOM   1172  CA  PRO X  43      44.677  30.118  20.429  1.00 45.01           C  
ATOM   1173  C   PRO X  43      43.618  31.050  19.832  1.00 54.83           C  
ATOM   1174  O   PRO X  43      42.432  30.939  20.151  1.00 58.32           O  
ATOM   1175  CB  PRO X  43      44.035  28.818  20.923  1.00 67.98           C  
ATOM   1176  CG  PRO X  43      43.790  29.050  22.373  1.00 71.64           C  
ATOM   1177  CD  PRO X  43      44.929  29.909  22.847  1.00 46.99           C  
ATOM   1178  N   VAL X  44      44.052  31.963  18.969  1.00 62.23           N  
ATOM   1179  CA  VAL X  44      43.129  32.843  18.259  1.00 54.41           C  
ATOM   1180  C   VAL X  44      43.763  33.348  16.957  1.00 41.88           C  
ATOM   1181  O   VAL X  44      44.975  33.559  16.875  1.00 41.22           O  
ATOM   1182  CB  VAL X  44      42.674  34.038  19.146  1.00 66.75           C  
ATOM   1183  CG1 VAL X  44      43.825  34.985  19.447  1.00 53.05           C  
ATOM   1184  CG2 VAL X  44      41.514  34.790  18.493  1.00 43.55           C  
ATOM   1185  N   TRP X  45      42.927  33.524  15.939  1.00 57.70           N  
ATOM   1186  CA  TRP X  45      43.377  33.896  14.605  1.00 54.58           C  
ATOM   1187  C   TRP X  45      42.481  34.955  13.963  1.00 72.40           C  
ATOM   1188  O   TRP X  45      41.276  35.001  14.221  1.00 92.35           O  
ATOM   1189  CB  TRP X  45      43.409  32.659  13.717  1.00 66.31           C  
ATOM   1190  CG  TRP X  45      42.070  31.992  13.631  1.00 64.00           C  
ATOM   1191  CD1 TRP X  45      41.022  32.363  12.842  1.00 55.04           C  
ATOM   1192  CD2 TRP X  45      41.633  30.839  14.362  1.00 74.46           C  
ATOM   1193  CE2 TRP X  45      40.310  30.570  13.962  1.00 72.40           C  
ATOM   1194  CE3 TRP X  45      42.231  30.009  15.316  1.00 79.69           C  
ATOM   1195  NE1 TRP X  45      39.961  31.517  13.036  1.00 66.07           N  
ATOM   1196  CZ2 TRP X  45      39.574  29.505  14.481  1.00 69.49           C  
ATOM   1197  CZ3 TRP X  45      41.498  28.954  15.832  1.00 79.00           C  
ATOM   1198  CH2 TRP X  45      40.185  28.711  15.413  1.00 67.61           C  
ATOM   1199  N   LYS X  46      43.070  35.792  13.115  1.00 51.16           N  
ATOM   1200  CA  LYS X  46      42.299  36.717  12.289  1.00 41.03           C  
ATOM   1201  C   LYS X  46      42.328  36.260  10.844  1.00 41.25           C  
ATOM   1202  O   LYS X  46      43.339  35.749  10.379  1.00 41.01           O  
ATOM   1203  CB  LYS X  46      42.842  38.144  12.391  1.00 56.41           C  
ATOM   1204  CG  LYS X  46      42.375  38.927  13.609  1.00 68.50           C  
ATOM   1205  CD  LYS X  46      42.897  40.355  13.555  1.00 74.53           C  
ATOM   1206  CE  LYS X  46      42.491  41.152  14.780  1.00 83.98           C  
ATOM   1207  NZ  LYS X  46      43.173  42.475  14.820  1.00 85.78           N1+
ATOM   1208  N   ASP X  47      41.222  36.447  10.133  1.00 72.27           N  
ATOM   1209  CA  ASP X  47      41.172  36.058   8.730  1.00 61.10           C  
ATOM   1210  C   ASP X  47      42.203  36.830   7.921  1.00 50.03           C  
ATOM   1211  O   ASP X  47      42.443  38.010   8.165  1.00 41.96           O  
ATOM   1212  CB  ASP X  47      39.776  36.265   8.160  1.00 51.48           C  
ATOM   1213  CG  ASP X  47      39.006  34.977   8.071  1.00 44.08           C  
ATOM   1214  OD1 ASP X  47      39.654  33.942   7.806  1.00 43.99           O  
ATOM   1215  OD2 ASP X  47      37.773  34.990   8.279  1.00 74.33           O1-
ATOM   1216  N   ALA X  48      42.815  36.159   6.953  1.00 58.55           N  
ATOM   1217  CA  ALA X  48      43.985  36.718   6.305  1.00 42.63           C  
ATOM   1218  C   ALA X  48      44.058  36.463   4.811  1.00 43.80           C  
ATOM   1219  O   ALA X  48      43.184  35.848   4.215  1.00 45.73           O  
ATOM   1220  CB  ALA X  48      45.226  36.169   6.966  1.00 42.06           C  
ATOM   1221  N   GLU X  49      45.120  36.993   4.222  1.00 61.22           N  
ATOM   1222  CA  GLU X  49      45.601  36.598   2.912  1.00 53.95           C  
ATOM   1223  C   GLU X  49      47.108  36.581   3.020  1.00 71.16           C  
ATOM   1224  O   GLU X  49      47.691  37.452   3.666  1.00 68.87           O  
ATOM   1225  CB  GLU X  49      45.172  37.566   1.808  1.00 55.93           C  
ATOM   1226  CG  GLU X  49      43.697  37.887   1.736  1.00 92.87           C  
ATOM   1227  CD  GLU X  49      43.396  38.938   0.680  1.00109.86           C  
ATOM   1228  OE1 GLU X  49      44.343  39.370  -0.017  1.00 84.16           O  
ATOM   1229  OE2 GLU X  49      42.216  39.330   0.547  1.00133.69           O1-
ATOM   1230  N   THR X  50      47.746  35.600   2.400  1.00 81.66           N  
ATOM   1231  CA  THR X  50      49.198  35.595   2.344  1.00 82.62           C  
ATOM   1232  C   THR X  50      49.709  34.656   1.274  1.00 67.12           C  
ATOM   1233  O   THR X  50      48.983  33.794   0.786  1.00 49.64           O  
ATOM   1234  CB  THR X  50      49.831  35.191   3.684  1.00 82.44           C  
ATOM   1235  CG2 THR X  50      49.564  33.721   3.972  1.00 65.72           C  
ATOM   1236  OG1 THR X  50      51.245  35.428   3.629  1.00 75.61           O  
ATOM   1237  N   THR X  51      50.970  34.843   0.908  1.00 84.32           N  
ATOM   1238  CA  THR X  51      51.615  33.960  -0.043  1.00 82.16           C  
ATOM   1239  C   THR X  51      51.848  32.607   0.613  1.00 62.76           C  
ATOM   1240  O   THR X  51      52.517  32.519   1.640  1.00 58.92           O  
ATOM   1241  CB  THR X  51      52.952  34.536  -0.534  1.00 53.75           C  
ATOM   1242  CG2 THR X  51      52.724  35.799  -1.346  1.00 54.46           C  
ATOM   1243  OG1 THR X  51      53.775  34.845   0.595  1.00 52.48           O  
ATOM   1244  N   LEU X  52      51.270  31.559   0.033  1.00 53.12           N  
ATOM   1245  CA  LEU X  52      51.503  30.191   0.489  1.00 53.48           C  
ATOM   1246  C   LEU X  52      52.647  29.589  -0.321  1.00 56.06           C  
ATOM   1247  O   LEU X  52      53.238  30.272  -1.156  1.00 60.32           O  
ATOM   1248  CB  LEU X  52      50.238  29.343   0.334  1.00 61.92           C  
ATOM   1249  CG  LEU X  52      48.941  29.921   0.904  1.00 59.85           C  
ATOM   1250  CD1 LEU X  52      47.727  29.309   0.226  1.00 52.25           C  
ATOM   1251  CD2 LEU X  52      48.871  29.717   2.412  1.00 60.07           C  
ATOM   1252  N   PHE X  53      52.968  28.320  -0.091  1.00 56.99           N  
ATOM   1253  CA  PHE X  53      53.945  27.665  -0.953  1.00 79.63           C  
ATOM   1254  C   PHE X  53      53.568  26.215  -1.230  1.00 68.88           C  
ATOM   1255  O   PHE X  53      52.764  25.617  -0.520  1.00 60.00           O  
ATOM   1256  CB  PHE X  53      55.363  27.762  -0.362  1.00 67.11           C  
ATOM   1257  CG  PHE X  53      55.525  27.108   0.981  1.00 65.60           C  
ATOM   1258  CD1 PHE X  53      55.888  25.774   1.082  1.00 78.07           C  
ATOM   1259  CD2 PHE X  53      55.348  27.835   2.144  1.00 77.79           C  
ATOM   1260  CE1 PHE X  53      56.049  25.173   2.319  1.00 63.47           C  
ATOM   1261  CE2 PHE X  53      55.507  27.240   3.384  1.00 85.95           C  
ATOM   1262  CZ  PHE X  53      55.857  25.907   3.470  1.00 72.25           C  
ATOM   1263  N   CYS X  54      54.157  25.668  -2.286  1.00 76.37           N  
ATOM   1264  CA  CYS X  54      53.776  24.362  -2.799  1.00 66.28           C  
ATOM   1265  C   CYS X  54      54.488  23.212  -2.108  1.00 67.21           C  
ATOM   1266  O   CYS X  54      55.607  23.365  -1.623  1.00 96.80           O  
ATOM   1267  CB  CYS X  54      54.046  24.296  -4.302  1.00 69.53           C  
ATOM   1268  SG  CYS X  54      54.185  22.621  -4.950  1.00 72.97           S  
ATOM   1269  N   ALA X  55      53.829  22.056  -2.082  1.00 67.82           N  
ATOM   1270  CA  ALA X  55      54.453  20.815  -1.640  1.00 69.45           C  
ATOM   1271  C   ALA X  55      54.057  19.672  -2.570  1.00 81.54           C  
ATOM   1272  O   ALA X  55      52.909  19.582  -3.003  1.00 71.70           O  
ATOM   1273  CB  ALA X  55      54.070  20.496  -0.215  1.00 67.10           C  
ATOM   1274  N   SER X  56      55.018  18.811  -2.888  1.00 84.13           N  
ATOM   1275  CA  SER X  56      54.768  17.646  -3.728  1.00 78.34           C  
ATOM   1276  C   SER X  56      55.559  16.472  -3.175  1.00 80.35           C  
ATOM   1277  O   SER X  56      56.281  16.627  -2.196  1.00 79.35           O  
ATOM   1278  CB  SER X  56      55.145  17.930  -5.180  1.00 81.32           C  
ATOM   1279  OG  SER X  56      56.454  18.460  -5.264  1.00 97.10           O  
ATOM   1280  N   ASP X  57      55.434  15.300  -3.787  1.00111.85           N  
ATOM   1281  CA  ASP X  57      56.077  14.112  -3.232  1.00 99.71           C  
ATOM   1282  C   ASP X  57      57.291  13.646  -4.039  1.00 89.84           C  
ATOM   1283  O   ASP X  57      57.537  14.115  -5.148  1.00 91.66           O  
ATOM   1284  CB  ASP X  57      55.070  12.972  -3.115  1.00 85.81           C  
ATOM   1285  CG  ASP X  57      55.330  12.098  -1.910  1.00105.03           C  
ATOM   1286  OD1 ASP X  57      56.275  11.282  -1.959  1.00114.70           O  
ATOM   1287  OD2 ASP X  57      54.600  12.238  -0.906  1.00111.60           O1-
ATOM   1288  N   ALA X  58      58.035  12.702  -3.464  1.00113.17           N  
ATOM   1289  CA  ALA X  58      59.303  12.232  -4.023  1.00116.92           C  
ATOM   1290  C   ALA X  58      59.146  11.563  -5.386  1.00124.22           C  
ATOM   1291  O   ALA X  58      60.056  11.619  -6.214  1.00125.94           O  
ATOM   1292  CB  ALA X  58      59.980  11.271  -3.051  1.00102.92           C  
ATOM   1293  N   LYS X  59      57.997  10.932  -5.616  1.00128.25           N  
ATOM   1294  CA  LYS X  59      57.752  10.237  -6.875  1.00129.09           C  
ATOM   1295  C   LYS X  59      57.612  11.228  -8.029  1.00139.53           C  
ATOM   1296  O   LYS X  59      57.774  10.866  -9.196  1.00127.50           O  
ATOM   1297  CB  LYS X  59      56.503   9.361  -6.773  1.00124.44           C  
ATOM   1298  CG  LYS X  59      56.344   8.386  -7.932  1.00125.52           C  
ATOM   1299  CD  LYS X  59      55.571   7.142  -7.525  1.00121.92           C  
ATOM   1300  CE  LYS X  59      55.756   6.023  -8.540  1.00125.42           C  
ATOM   1301  NZ  LYS X  59      55.267   4.715  -8.022  1.00123.19           N1+
ATOM   1302  N   ALA X  60      57.313  12.481  -7.693  1.00141.92           N  
ATOM   1303  CA  ALA X  60      57.205  13.544  -8.686  1.00136.17           C  
ATOM   1304  C   ALA X  60      58.584  13.926  -9.224  1.00137.63           C  
ATOM   1305  O   ALA X  60      58.719  14.324 -10.384  1.00130.04           O  
ATOM   1306  CB  ALA X  60      56.513  14.755  -8.091  1.00120.42           C  
ATOM   1307  N   TYR X  61      59.602  13.802  -8.377  1.00146.31           N  
ATOM   1308  CA  TYR X  61      60.975  14.076  -8.787  1.00150.07           C  
ATOM   1309  C   TYR X  61      61.577  12.835  -9.440  1.00152.15           C  
ATOM   1310  O   TYR X  61      62.482  12.933 -10.272  1.00149.61           O  
ATOM   1311  CB  TYR X  61      61.827  14.517  -7.595  1.00155.76           C  
ATOM   1312  CG  TYR X  61      63.072  15.287  -7.990  1.00168.03           C  
ATOM   1313  CD1 TYR X  61      64.267  14.629  -8.260  1.00176.25           C  
ATOM   1314  CD2 TYR X  61      63.049  16.673  -8.098  1.00161.17           C  
ATOM   1315  CE1 TYR X  61      65.404  15.330  -8.625  1.00175.92           C  
ATOM   1316  CE2 TYR X  61      64.181  17.383  -8.461  1.00163.54           C  
ATOM   1317  CZ  TYR X  61      65.355  16.706  -8.722  1.00171.60           C  
ATOM   1318  OH  TYR X  61      66.486  17.405  -9.085  1.00171.37           O  
ATOM   1319  N   GLU X  62      61.058  11.669  -9.063  1.00155.89           N  
ATOM   1320  CA  GLU X  62      61.456  10.408  -9.676  1.00152.94           C  
ATOM   1321  C   GLU X  62      60.932  10.317 -11.105  1.00151.48           C  
ATOM   1322  O   GLU X  62      61.377   9.473 -11.885  1.00140.09           O  
ATOM   1323  CB  GLU X  62      60.949   9.223  -8.851  1.00140.24           C  
ATOM   1324  CG  GLU X  62      61.582   9.111  -7.475  1.00137.14           C  
ATOM   1325  CD  GLU X  62      60.836   8.161  -6.561  1.00139.56           C  
ATOM   1326  OE1 GLU X  62      60.508   7.040  -7.001  1.00131.40           O  
ATOM   1327  OE2 GLU X  62      60.572   8.544  -5.402  1.00153.15           O1-
ATOM   1328  N   THR X  63      59.984  11.190 -11.436  1.00159.67           N  
ATOM   1329  CA  THR X  63      59.454  11.292 -12.787  1.00159.58           C  
ATOM   1330  C   THR X  63      60.562  11.700 -13.756  1.00163.40           C  
ATOM   1331  O   THR X  63      60.494  11.378 -14.941  1.00157.12           O  
ATOM   1332  CB  THR X  63      58.293  12.310 -12.862  1.00137.53           C  
ATOM   1333  CG2 THR X  63      57.476  12.127 -14.137  1.00140.55           C  
ATOM   1334  OG1 THR X  63      57.442  12.157 -11.718  1.00118.63           O  
ATOM   1335  N   GLU X  64      61.582  12.383 -13.225  1.00158.21           N  
ATOM   1336  CA  GLU X  64      62.732  12.892 -13.982  1.00156.09           C  
ATOM   1337  C   GLU X  64      62.361  13.393 -15.378  1.00160.54           C  
ATOM   1338  O   GLU X  64      61.374  14.097 -15.567  1.00154.76           O  
ATOM   1339  CB  GLU X  64      63.840  11.817 -14.081  1.00160.49           C  
ATOM   1340  CG  GLU X  64      63.403  10.443 -14.607  1.00163.55           C  
ATOM   1341  CD  GLU X  64      64.115   9.267 -13.946  1.00151.35           C  
ATOM   1342  OE1 GLU X  64      65.219   9.440 -13.395  1.00142.70           O  
ATOM   1343  OE2 GLU X  64      63.558   8.152 -13.971  1.00146.29           O1-
ATOM   1344  N   LYS X  65      63.179  13.020 -16.353  1.00165.55           N  
ATOM   1345  CA  LYS X  65      62.961  13.365 -17.752  1.00168.95           C  
ATOM   1346  C   LYS X  65      62.817  14.876 -17.992  1.00170.90           C  
ATOM   1347  O   LYS X  65      62.373  15.287 -19.059  1.00180.87           O  
ATOM   1348  CB  LYS X  65      61.724  12.617 -18.284  1.00168.72           C  
ATOM   1349  CG  LYS X  65      61.786  12.278 -19.765  1.00176.29           C  
ATOM   1350  CD  LYS X  65      60.414  11.928 -20.322  1.00184.27           C  
ATOM   1351  CE  LYS X  65      59.631  13.177 -20.711  1.00183.43           C  
ATOM   1352  NZ  LYS X  65      58.534  12.870 -21.680  1.00187.10           N1+
ATOM   1353  N   HIS X  66      63.181  15.687 -16.994  1.00162.71           N  
ATOM   1354  CA  HIS X  66      63.115  17.152 -17.073  1.00160.58           C  
ATOM   1355  C   HIS X  66      61.740  17.672 -17.496  1.00157.99           C  
ATOM   1356  O   HIS X  66      61.645  18.694 -18.177  1.00154.88           O  
ATOM   1357  CB  HIS X  66      64.159  17.695 -18.058  1.00168.33           C  
ATOM   1358  CG  HIS X  66      65.337  16.792 -18.268  1.00175.78           C  
ATOM   1359  CD2 HIS X  66      66.479  16.635 -17.557  1.00173.08           C  
ATOM   1360  ND1 HIS X  66      65.410  15.893 -19.311  1.00185.05           N  
ATOM   1361  CE1 HIS X  66      66.547  15.225 -19.237  1.00184.08           C  
ATOM   1362  NE2 HIS X  66      67.215  15.656 -18.182  1.00180.51           N  
ATOM   1363  N   ASN X  67      60.680  16.974 -17.092  1.00153.85           N  
ATOM   1364  CA  ASN X  67      59.356  17.171 -17.687  1.00146.33           C  
ATOM   1365  C   ASN X  67      58.332  17.926 -16.856  1.00125.96           C  
ATOM   1366  O   ASN X  67      57.697  18.848 -17.357  1.00119.84           O  
ATOM   1367  CB  ASN X  67      58.739  15.814 -18.091  1.00146.04           C  
ATOM   1368  CG  ASN X  67      58.722  14.777 -16.952  1.00152.75           C  
ATOM   1369  ND2 ASN X  67      58.406  13.534 -17.310  1.00149.11           N  
ATOM   1370  OD1 ASN X  67      58.983  15.079 -15.788  1.00152.28           O  
ATOM   1371  N   VAL X  68      58.136  17.522 -15.609  1.00124.80           N  
ATOM   1372  CA  VAL X  68      57.093  18.139 -14.804  1.00132.96           C  
ATOM   1373  C   VAL X  68      57.437  19.585 -14.508  1.00141.63           C  
ATOM   1374  O   VAL X  68      58.601  19.908 -14.284  1.00145.47           O  
ATOM   1375  CB  VAL X  68      56.863  17.388 -13.479  1.00134.34           C  
ATOM   1376  CG1 VAL X  68      55.459  16.821 -13.442  1.00120.53           C  
ATOM   1377  CG2 VAL X  68      57.903  16.291 -13.281  1.00149.00           C  
ATOM   1378  N   TRP X  69      56.431  20.457 -14.516  1.00135.52           N  
ATOM   1379  CA  TRP X  69      56.673  21.859 -14.194  1.00122.23           C  
ATOM   1380  C   TRP X  69      56.709  22.157 -12.694  1.00109.61           C  
ATOM   1381  O   TRP X  69      55.784  21.835 -11.944  1.00 95.87           O  
ATOM   1382  CB  TRP X  69      55.638  22.766 -14.865  1.00109.38           C  
ATOM   1383  CG  TRP X  69      54.342  22.115 -15.278  1.00123.17           C  
ATOM   1384  CD1 TRP X  69      53.993  21.712 -16.536  1.00141.56           C  
ATOM   1385  CD2 TRP X  69      53.212  21.831 -14.439  1.00133.87           C  
ATOM   1386  CE2 TRP X  69      52.222  21.248 -15.256  1.00144.58           C  
ATOM   1387  CE3 TRP X  69      52.944  22.006 -13.077  1.00114.24           C  
ATOM   1388  NE1 TRP X  69      52.724  21.186 -16.529  1.00157.80           N  
ATOM   1389  CZ2 TRP X  69      50.985  20.841 -14.755  1.00112.30           C  
ATOM   1390  CZ3 TRP X  69      51.718  21.606 -12.584  1.00 93.85           C  
ATOM   1391  CH2 TRP X  69      50.754  21.027 -13.421  1.00 96.09           C  
ATOM   1392  N   ALA X  70      57.812  22.774 -12.280  1.00103.71           N  
ATOM   1393  CA  ALA X  70      57.960  23.359 -10.951  1.00 92.18           C  
ATOM   1394  C   ALA X  70      57.914  22.334  -9.815  1.00 90.34           C  
ATOM   1395  O   ALA X  70      57.854  22.707  -8.648  1.00 86.75           O  
ATOM   1396  CB  ALA X  70      56.895  24.429 -10.738  1.00103.69           C  
ATOM   1397  N   THR X  71      57.946  21.048 -10.153  1.00100.36           N  
ATOM   1398  CA  THR X  71      58.027  20.002  -9.137  1.00105.15           C  
ATOM   1399  C   THR X  71      59.366  20.076  -8.421  1.00113.73           C  
ATOM   1400  O   THR X  71      59.496  19.650  -7.271  1.00 94.89           O  
ATOM   1401  CB  THR X  71      57.871  18.583  -9.732  1.00100.38           C  
ATOM   1402  CG2 THR X  71      59.033  18.255 -10.656  1.00100.57           C  
ATOM   1403  OG1 THR X  71      57.861  17.625  -8.669  1.00110.44           O  
ATOM   1404  N   HIS X  72      60.358  20.611  -9.124  1.00128.69           N  
ATOM   1405  CA  HIS X  72      61.729  20.658  -8.641  1.00124.67           C  
ATOM   1406  C   HIS X  72      61.936  21.751  -7.599  1.00120.36           C  
ATOM   1407  O   HIS X  72      62.500  21.501  -6.533  1.00114.19           O  
ATOM   1408  CB  HIS X  72      62.673  20.871  -9.817  1.00123.68           C  
ATOM   1409  CG  HIS X  72      62.033  21.564 -10.980  1.00121.47           C  
ATOM   1410  CD2 HIS X  72      61.588  21.088 -12.167  1.00116.24           C  
ATOM   1411  ND1 HIS X  72      61.773  22.918 -10.989  1.00114.52           N  
ATOM   1412  CE1 HIS X  72      61.207  23.248 -12.136  1.00113.55           C  
ATOM   1413  NE2 HIS X  72      61.081  22.156 -12.869  1.00107.76           N  
ATOM   1414  N   ALA X  73      61.474  22.960  -7.915  1.00110.04           N  
ATOM   1415  CA  ALA X  73      61.575  24.097  -7.001  1.00 94.41           C  
ATOM   1416  C   ALA X  73      60.588  23.936  -5.851  1.00 88.47           C  
ATOM   1417  O   ALA X  73      60.715  24.584  -4.810  1.00 86.80           O  
ATOM   1418  CB  ALA X  73      61.325  25.406  -7.739  1.00 88.03           C  
ATOM   1419  N   CYS X  74      59.608  23.058  -6.050  1.00 84.19           N  
ATOM   1420  CA  CYS X  74      58.570  22.809  -5.061  1.00 80.06           C  
ATOM   1421  C   CYS X  74      59.074  21.942  -3.912  1.00 88.77           C  
ATOM   1422  O   CYS X  74      59.661  20.884  -4.132  1.00 98.43           O  
ATOM   1423  CB  CYS X  74      57.369  22.148  -5.729  1.00 83.45           C  
ATOM   1424  SG  CYS X  74      56.002  21.770  -4.632  1.00118.65           S  
ATOM   1425  N   VAL X  75      58.822  22.399  -2.688  1.00 80.96           N  
ATOM   1426  CA  VAL X  75      59.252  21.713  -1.468  1.00 94.48           C  
ATOM   1427  C   VAL X  75      58.555  20.340  -1.365  1.00 75.41           C  
ATOM   1428  O   VAL X  75      57.584  20.093  -2.078  1.00 75.58           O  
ATOM   1429  CB  VAL X  75      58.965  22.618  -0.224  1.00 70.77           C  
ATOM   1430  CG1 VAL X  75      57.805  22.093   0.611  1.00 68.39           C  
ATOM   1431  CG2 VAL X  75      60.223  22.820   0.622  1.00 71.02           C  
ATOM   1432  N   PRO X  76      59.063  19.420  -0.520  1.00 76.12           N  
ATOM   1433  CA  PRO X  76      58.367  18.132  -0.435  1.00 76.94           C  
ATOM   1434  C   PRO X  76      57.156  18.130   0.500  1.00 95.02           C  
ATOM   1435  O   PRO X  76      56.853  19.130   1.147  1.00 80.34           O  
ATOM   1436  CB  PRO X  76      59.443  17.195   0.105  1.00 79.35           C  
ATOM   1437  CG  PRO X  76      60.266  18.068   0.965  1.00 79.28           C  
ATOM   1438  CD  PRO X  76      60.337  19.386   0.227  1.00 84.46           C  
ATOM   1439  N   THR X  77      56.473  16.992   0.566  1.00111.93           N  
ATOM   1440  CA  THR X  77      55.328  16.835   1.452  1.00112.90           C  
ATOM   1441  C   THR X  77      55.765  16.249   2.786  1.00105.42           C  
ATOM   1442  O   THR X  77      56.961  16.140   3.064  1.00 96.43           O  
ATOM   1443  CB  THR X  77      54.246  15.933   0.823  1.00110.67           C  
ATOM   1444  CG2 THR X  77      53.522  16.670  -0.287  1.00104.84           C  
ATOM   1445  OG1 THR X  77      54.858  14.755   0.282  1.00111.57           O  
ATOM   1446  N   ASP X  78      54.791  15.867   3.606  1.00 63.99           N  
ATOM   1447  CA  ASP X  78      55.086  15.257   4.895  1.00 83.41           C  
ATOM   1448  C   ASP X  78      54.848  13.750   4.840  1.00 97.33           C  
ATOM   1449  O   ASP X  78      53.864  13.296   4.253  1.00 99.38           O  
ATOM   1450  CB  ASP X  78      54.238  15.893   5.999  1.00 69.73           C  
ATOM   1451  CG  ASP X  78      54.957  15.933   7.334  1.00 86.73           C  
ATOM   1452  OD1 ASP X  78      56.144  16.325   7.363  1.00104.76           O  
ATOM   1453  OD2 ASP X  78      54.338  15.565   8.353  1.00 85.64           O1-
ATOM   1454  N   PRO X  79      55.760  12.964   5.432  1.00 90.99           N  
ATOM   1455  CA  PRO X  79      55.590  11.508   5.452  1.00 91.82           C  
ATOM   1456  C   PRO X  79      54.453  11.097   6.380  1.00100.81           C  
ATOM   1457  O   PRO X  79      53.719  10.154   6.082  1.00 88.69           O  
ATOM   1458  CB  PRO X  79      56.943  10.999   5.962  1.00 96.13           C  
ATOM   1459  CG  PRO X  79      57.485  12.129   6.764  1.00 86.94           C  
ATOM   1460  CD  PRO X  79      57.021  13.381   6.076  1.00 88.87           C  
ATOM   1461  N   ASN X  80      54.321  11.810   7.495  1.00116.46           N  
ATOM   1462  CA  ASN X  80      53.201  11.623   8.408  1.00128.89           C  
ATOM   1463  C   ASN X  80      52.447  12.936   8.633  1.00125.48           C  
ATOM   1464  O   ASN X  80      52.701  13.658   9.598  1.00131.08           O  
ATOM   1465  CB  ASN X  80      53.680  11.032   9.743  1.00129.30           C  
ATOM   1466  CG  ASN X  80      54.836  11.809  10.362  1.00125.30           C  
ATOM   1467  ND2 ASN X  80      54.886  11.831  11.691  1.00112.16           N  
ATOM   1468  OD1 ASN X  80      55.672  12.377   9.659  1.00123.50           O  
ATOM   1469  N   PRO X  81      51.518  13.257   7.721  1.00106.77           N  
ATOM   1470  CA  PRO X  81      50.754  14.504   7.825  1.00 89.58           C  
ATOM   1471  C   PRO X  81      49.761  14.448   8.984  1.00 94.39           C  
ATOM   1472  O   PRO X  81      49.203  13.386   9.255  1.00105.96           O  
ATOM   1473  CB  PRO X  81      50.031  14.594   6.472  1.00 82.99           C  
ATOM   1474  CG  PRO X  81      50.691  13.550   5.585  1.00 81.40           C  
ATOM   1475  CD  PRO X  81      51.157  12.488   6.519  1.00107.24           C  
ATOM   1476  N   GLN X  82      49.565  15.573   9.670  1.00102.32           N  
ATOM   1477  CA  GLN X  82      48.596  15.653  10.763  1.00 93.97           C  
ATOM   1478  C   GLN X  82      47.694  16.871  10.627  1.00 63.94           C  
ATOM   1479  O   GLN X  82      48.168  17.989  10.428  1.00 48.78           O  
ATOM   1480  CB  GLN X  82      49.309  15.689  12.119  1.00100.32           C  
ATOM   1481  CG  GLN X  82      49.856  14.340  12.546  1.00 98.65           C  
ATOM   1482  CD  GLN X  82      51.258  14.420  13.114  1.00 94.57           C  
ATOM   1483  NE2 GLN X  82      52.224  14.750  12.265  1.00 72.51           N  
ATOM   1484  OE1 GLN X  82      51.473  14.171  14.300  1.00100.53           O  
ATOM   1485  N   GLU X  83      46.389  16.651  10.726  1.00 66.40           N  
ATOM   1486  CA  GLU X  83      45.449  17.763  10.773  1.00 88.78           C  
ATOM   1487  C   GLU X  83      44.680  17.733  12.089  1.00 82.64           C  
ATOM   1488  O   GLU X  83      43.838  16.865  12.317  1.00111.04           O  
ATOM   1489  CB  GLU X  83      44.492  17.734   9.581  1.00 99.48           C  
ATOM   1490  CG  GLU X  83      43.870  16.385   9.288  1.00 94.51           C  
ATOM   1491  CD  GLU X  83      42.496  16.531   8.687  1.00 81.66           C  
ATOM   1492  OE1 GLU X  83      41.740  17.400   9.171  1.00 88.47           O  
ATOM   1493  OE2 GLU X  83      42.177  15.796   7.729  1.00 68.12           O1-
ATOM   1494  N   ILE X  84      44.991  18.681  12.962  1.00 46.10           N  
ATOM   1495  CA  ILE X  84      44.403  18.720  14.290  1.00 52.20           C  
ATOM   1496  C   ILE X  84      42.965  19.210  14.248  1.00 80.30           C  
ATOM   1497  O   ILE X  84      42.690  20.339  13.835  1.00 91.67           O  
ATOM   1498  CB  ILE X  84      45.226  19.615  15.231  1.00 59.96           C  
ATOM   1499  CG1 ILE X  84      46.568  18.948  15.544  1.00 55.69           C  
ATOM   1500  CG2 ILE X  84      44.448  19.918  16.509  1.00 54.25           C  
ATOM   1501  CD1 ILE X  84      47.750  19.877  15.449  1.00 48.44           C  
ATOM   1502  N   HIS X  85      42.046  18.349  14.668  1.00 72.95           N  
ATOM   1503  CA  HIS X  85      40.651  18.744  14.754  1.00 42.39           C  
ATOM   1504  C   HIS X  85      40.496  19.735  15.884  1.00 57.57           C  
ATOM   1505  O   HIS X  85      41.060  19.554  16.963  1.00 87.97           O  
ATOM   1506  CB  HIS X  85      39.737  17.540  14.977  1.00 57.60           C  
ATOM   1507  CG  HIS X  85      38.291  17.903  15.107  1.00 69.35           C  
ATOM   1508  CD2 HIS X  85      37.353  18.173  14.169  1.00 77.00           C  
ATOM   1509  ND1 HIS X  85      37.662  18.033  16.327  1.00 44.37           N  
ATOM   1510  CE1 HIS X  85      36.397  18.361  16.132  1.00 62.50           C  
ATOM   1511  NE2 HIS X  85      36.184  18.453  14.831  1.00 44.32           N  
ATOM   1512  N   LEU X  86      39.737  20.791  15.628  1.00 42.51           N  
ATOM   1513  CA  LEU X  86      39.471  21.784  16.652  1.00 45.77           C  
ATOM   1514  C   LEU X  86      38.051  21.594  17.173  1.00 48.48           C  
ATOM   1515  O   LEU X  86      37.081  21.921  16.490  1.00 67.42           O  
ATOM   1516  CB  LEU X  86      39.676  23.196  16.100  1.00 58.99           C  
ATOM   1517  CG  LEU X  86      40.948  23.476  15.294  1.00 55.32           C  
ATOM   1518  CD1 LEU X  86      41.071  24.963  14.992  1.00 40.90           C  
ATOM   1519  CD2 LEU X  86      42.180  22.970  16.022  1.00 42.46           C  
ATOM   1520  N   GLU X  87      37.933  21.040  18.376  1.00 45.25           N  
ATOM   1521  CA  GLU X  87      36.631  20.726  18.954  1.00 49.30           C  
ATOM   1522  C   GLU X  87      35.949  21.997  19.454  1.00 82.20           C  
ATOM   1523  O   GLU X  87      36.630  22.937  19.869  1.00117.33           O  
ATOM   1524  CB  GLU X  87      36.784  19.711  20.095  1.00 54.15           C  
ATOM   1525  CG  GLU X  87      35.480  19.062  20.561  1.00 73.90           C  
ATOM   1526  CD  GLU X  87      34.999  17.952  19.638  1.00 69.33           C  
ATOM   1527  OE1 GLU X  87      35.848  17.306  18.991  1.00 57.62           O  
ATOM   1528  OE2 GLU X  87      33.772  17.725  19.563  1.00 55.44           O1-
ATOM   1529  N   ASN X  88      34.617  22.026  19.380  1.00 45.90           N  
ATOM   1530  CA  ASN X  88      33.802  23.112  19.938  1.00 46.31           C  
ATOM   1531  C   ASN X  88      33.892  24.460  19.222  1.00 45.75           C  
ATOM   1532  O   ASN X  88      33.467  25.474  19.771  1.00 46.06           O  
ATOM   1533  CB  ASN X  88      34.152  23.333  21.413  1.00 46.81           C  
ATOM   1534  CG  ASN X  88      33.442  22.371  22.337  1.00 89.38           C  
ATOM   1535  ND2 ASN X  88      33.668  22.538  23.636  1.00113.15           N  
ATOM   1536  OD1 ASN X  88      32.708  21.487  21.896  1.00 90.08           O  
ATOM   1537  N   VAL X  89      34.425  24.491  18.005  1.00 50.85           N  
ATOM   1538  CA  VAL X  89      34.549  25.761  17.288  1.00 47.74           C  
ATOM   1539  C   VAL X  89      33.860  25.715  15.921  1.00 50.09           C  
ATOM   1540  O   VAL X  89      33.843  24.683  15.249  1.00 58.64           O  
ATOM   1541  CB  VAL X  89      36.038  26.161  17.132  1.00 43.68           C  
ATOM   1542  CG1 VAL X  89      36.887  24.941  16.959  1.00 43.39           C  
ATOM   1543  CG2 VAL X  89      36.252  27.140  15.979  1.00 49.72           C  
ATOM   1544  N   THR X  90      33.261  26.838  15.538  1.00 44.37           N  
ATOM   1545  CA  THR X  90      32.622  26.984  14.242  1.00 56.25           C  
ATOM   1546  C   THR X  90      33.330  28.096  13.465  1.00 43.58           C  
ATOM   1547  O   THR X  90      33.864  29.024  14.067  1.00 59.71           O  
ATOM   1548  CB  THR X  90      31.115  27.288  14.408  1.00 65.03           C  
ATOM   1549  CG2 THR X  90      30.399  27.270  13.076  1.00 56.03           C  
ATOM   1550  OG1 THR X  90      30.522  26.299  15.257  1.00 53.49           O  
ATOM   1551  N   GLU X  91      33.354  27.995  12.137  1.00 43.20           N  
ATOM   1552  CA  GLU X  91      34.036  28.990  11.314  1.00 50.70           C  
ATOM   1553  C   GLU X  91      33.263  29.315  10.032  1.00 70.11           C  
ATOM   1554  O   GLU X  91      32.865  28.418   9.289  1.00 42.82           O  
ATOM   1555  CB  GLU X  91      35.450  28.506  10.973  1.00 52.55           C  
ATOM   1556  CG  GLU X  91      36.327  29.531  10.261  1.00 56.01           C  
ATOM   1557  CD  GLU X  91      36.797  30.653  11.168  1.00 56.08           C  
ATOM   1558  OE1 GLU X  91      36.594  30.560  12.397  1.00 41.47           O1+
ATOM   1559  OE2 GLU X  91      37.377  31.630  10.647  1.00 64.20           O1-
ATOM   1560  N   GLU X  92      33.065  30.607   9.782  1.00114.66           N  
ATOM   1561  CA  GLU X  92      32.300  31.081   8.627  1.00132.71           C  
ATOM   1562  C   GLU X  92      33.092  31.063   7.312  1.00141.06           C  
ATOM   1563  O   GLU X  92      33.784  32.027   6.978  1.00150.62           O  
ATOM   1564  CB  GLU X  92      31.787  32.498   8.896  1.00128.85           C  
ATOM   1565  CG  GLU X  92      30.753  32.583  10.008  1.00129.26           C  
ATOM   1566  CD  GLU X  92      29.344  32.804   9.484  1.00126.27           C  
ATOM   1567  OE1 GLU X  92      29.124  32.622   8.267  1.00118.59           O  
ATOM   1568  OE2 GLU X  92      28.459  33.164  10.289  1.00132.79           O1-
ATOM   1569  N   PHE X  93      32.971  29.970   6.563  1.00137.44           N  
ATOM   1570  CA  PHE X  93      33.656  29.836   5.279  1.00127.10           C  
ATOM   1571  C   PHE X  93      32.924  30.562   4.151  1.00 81.02           C  
ATOM   1572  O   PHE X  93      31.718  30.776   4.219  1.00 68.20           O  
ATOM   1573  CB  PHE X  93      33.812  28.362   4.898  1.00 90.23           C  
ATOM   1574  CG  PHE X  93      34.837  27.619   5.705  1.00 70.24           C  
ATOM   1575  CD1 PHE X  93      34.481  26.974   6.879  1.00 44.61           C  
ATOM   1576  CD2 PHE X  93      36.156  27.552   5.284  1.00 48.88           C  
ATOM   1577  CE1 PHE X  93      35.425  26.283   7.623  1.00 41.22           C  
ATOM   1578  CE2 PHE X  93      37.101  26.867   6.023  1.00 52.93           C  
ATOM   1579  CZ  PHE X  93      36.736  26.232   7.195  1.00 52.87           C  
ATOM   1580  N   ASN X  94      33.674  30.951   3.123  1.00 70.81           N  
ATOM   1581  CA  ASN X  94      33.114  31.453   1.869  1.00 67.97           C  
ATOM   1582  C   ASN X  94      34.087  31.178   0.733  1.00 67.09           C  
ATOM   1583  O   ASN X  94      35.126  31.829   0.627  1.00 40.43           O  
ATOM   1584  CB  ASN X  94      32.797  32.951   1.952  1.00 64.32           C  
ATOM   1585  CG  ASN X  94      32.116  33.480   0.690  1.00 57.98           C  
ATOM   1586  ND2 ASN X  94      31.011  34.192   0.874  1.00 71.60           N  
ATOM   1587  OD1 ASN X  94      32.580  33.259  -0.429  1.00 49.33           O  
ATOM   1588  N   MET X  95      33.736  30.222  -0.119  1.00 68.17           N  
ATOM   1589  CA  MET X  95      34.614  29.787  -1.196  1.00 40.84           C  
ATOM   1590  C   MET X  95      34.572  30.702  -2.416  1.00 44.26           C  
ATOM   1591  O   MET X  95      35.398  30.579  -3.322  1.00 40.40           O  
ATOM   1592  CB  MET X  95      34.250  28.374  -1.627  1.00 41.21           C  
ATOM   1593  CG  MET X  95      32.857  28.275  -2.207  1.00 42.24           C  
ATOM   1594  SD  MET X  95      32.717  26.964  -3.425  1.00 42.60           S  
ATOM   1595  CE  MET X  95      31.315  26.089  -2.765  1.00 54.35           C  
ATOM   1596  N   TRP X  96      33.599  31.605  -2.448  1.00 63.49           N  
ATOM   1597  CA  TRP X  96      33.425  32.490  -3.592  1.00 59.18           C  
ATOM   1598  C   TRP X  96      34.128  33.813  -3.326  1.00 43.42           C  
ATOM   1599  O   TRP X  96      34.153  34.706  -4.175  1.00 49.48           O  
ATOM   1600  CB  TRP X  96      31.936  32.703  -3.885  1.00 43.01           C  
ATOM   1601  CG  TRP X  96      31.160  31.426  -3.820  1.00 43.59           C  
ATOM   1602  CD1 TRP X  96      30.420  30.973  -2.769  1.00 44.04           C  
ATOM   1603  CD2 TRP X  96      31.076  30.415  -4.836  1.00 74.76           C  
ATOM   1604  CE2 TRP X  96      30.260  29.385  -4.332  1.00 70.15           C  
ATOM   1605  CE3 TRP X  96      31.608  30.283  -6.124  1.00 76.94           C  
ATOM   1606  NE1 TRP X  96      29.873  29.748  -3.069  1.00 72.08           N  
ATOM   1607  CZ2 TRP X  96      29.965  28.240  -5.066  1.00 71.57           C  
ATOM   1608  CZ3 TRP X  96      31.311  29.142  -6.852  1.00 74.54           C  
ATOM   1609  CH2 TRP X  96      30.496  28.139  -6.321  1.00 75.59           C  
ATOM   1610  N   LYS X  97      34.704  33.930  -2.136  1.00 40.84           N  
ATOM   1611  CA  LYS X  97      35.471  35.114  -1.784  1.00 72.73           C  
ATOM   1612  C   LYS X  97      36.771  34.692  -1.114  1.00 57.12           C  
ATOM   1613  O   LYS X  97      37.187  35.249  -0.094  1.00 39.22           O  
ATOM   1614  CB  LYS X  97      34.647  36.039  -0.894  1.00 84.57           C  
ATOM   1615  CG  LYS X  97      33.443  36.636  -1.622  1.00 57.69           C  
ATOM   1616  CD  LYS X  97      32.672  37.618  -0.761  1.00 42.65           C  
ATOM   1617  CE  LYS X  97      31.559  38.277  -1.565  1.00 77.16           C  
ATOM   1618  NZ  LYS X  97      30.563  37.293  -2.089  1.00 70.68           N1+
ATOM   1619  N   ASN X  98      37.405  33.696  -1.727  1.00 55.70           N  
ATOM   1620  CA  ASN X  98      38.666  33.126  -1.278  1.00 55.58           C  
ATOM   1621  C   ASN X  98      39.819  33.718  -2.079  1.00 53.04           C  
ATOM   1622  O   ASN X  98      39.604  34.282  -3.152  1.00 37.62           O  
ATOM   1623  CB  ASN X  98      38.635  31.603  -1.428  1.00 38.17           C  
ATOM   1624  CG  ASN X  98      39.887  30.930  -0.910  1.00 45.45           C  
ATOM   1625  ND2 ASN X  98      39.753  30.198   0.186  1.00 66.59           N  
ATOM   1626  OD1 ASN X  98      40.961  31.063  -1.492  1.00 56.07           O  
ATOM   1627  N   ASN X  99      41.040  33.599  -1.562  1.00 36.74           N  
ATOM   1628  CA  ASN X  99      42.205  34.085  -2.287  1.00 36.06           C  
ATOM   1629  C   ASN X  99      43.041  32.951  -2.869  1.00 35.56           C  
ATOM   1630  O   ASN X  99      43.493  33.032  -4.007  1.00 35.29           O  
ATOM   1631  CB  ASN X  99      43.081  34.959  -1.382  1.00 56.13           C  
ATOM   1632  CG  ASN X  99      44.303  35.507  -2.102  1.00 65.14           C  
ATOM   1633  ND2 ASN X  99      44.072  36.434  -3.024  1.00 58.82           N  
ATOM   1634  OD1 ASN X  99      45.440  35.100  -1.839  1.00 34.39           O  
ATOM   1635  N   MET X 100      43.215  31.882  -2.094  1.00 41.83           N  
ATOM   1636  CA  MET X 100      44.172  30.833  -2.432  1.00 35.02           C  
ATOM   1637  C   MET X 100      43.788  30.074  -3.694  1.00 58.62           C  
ATOM   1638  O   MET X 100      44.533  29.211  -4.155  1.00 62.51           O  
ATOM   1639  CB  MET X 100      44.329  29.860  -1.264  1.00 35.07           C  
ATOM   1640  CG  MET X 100      43.212  28.850  -1.121  1.00 40.21           C  
ATOM   1641  SD  MET X 100      43.277  27.993   0.462  1.00 35.92           S  
ATOM   1642  CE  MET X 100      42.755  29.314   1.543  1.00 36.16           C  
ATOM   1643  N   VAL X 101      42.624  30.401  -4.249  1.00 37.71           N  
ATOM   1644  CA  VAL X 101      42.242  29.893  -5.557  1.00 46.13           C  
ATOM   1645  C   VAL X 101      42.655  30.916  -6.607  1.00 47.09           C  
ATOM   1646  O   VAL X 101      42.996  30.552  -7.733  1.00 35.83           O  
ATOM   1647  CB  VAL X 101      40.721  29.582  -5.650  1.00 37.12           C  
ATOM   1648  CG1 VAL X 101      40.070  29.643  -4.278  1.00 37.43           C  
ATOM   1649  CG2 VAL X 101      40.006  30.507  -6.633  1.00 37.60           C  
ATOM   1650  N   GLU X 102      42.641  32.194  -6.232  1.00 35.86           N  
ATOM   1651  CA  GLU X 102      43.109  33.242  -7.126  1.00 35.63           C  
ATOM   1652  C   GLU X 102      44.617  33.190  -7.196  1.00 47.84           C  
ATOM   1653  O   GLU X 102      45.215  33.403  -8.248  1.00 46.02           O  
ATOM   1654  CB  GLU X 102      42.652  34.618  -6.653  1.00 35.90           C  
ATOM   1655  CG  GLU X 102      41.480  35.189  -7.430  1.00 49.20           C  
ATOM   1656  CD  GLU X 102      41.871  35.768  -8.785  1.00 84.73           C  
ATOM   1657  OE1 GLU X 102      42.848  35.291  -9.406  1.00 53.41           O  
ATOM   1658  OE2 GLU X 102      41.183  36.709  -9.236  1.00111.57           O1-
ATOM   1659  N   GLN X 103      45.216  32.909  -6.048  1.00 64.93           N  
ATOM   1660  CA  GLN X 103      46.645  32.702  -5.942  1.00 38.59           C  
ATOM   1661  C   GLN X 103      47.058  31.499  -6.780  1.00 37.01           C  
ATOM   1662  O   GLN X 103      47.988  31.590  -7.578  1.00 54.54           O  
ATOM   1663  CB  GLN X 103      47.033  32.507  -4.479  1.00 39.10           C  
ATOM   1664  CG  GLN X 103      48.499  32.274  -4.237  1.00 62.18           C  
ATOM   1665  CD  GLN X 103      48.839  32.267  -2.760  1.00 87.70           C  
ATOM   1666  NE2 GLN X 103      48.309  33.240  -2.028  1.00 93.42           N  
ATOM   1667  OE1 GLN X 103      49.573  31.400  -2.284  1.00 92.92           O  
ATOM   1668  N   MET X 104      46.345  30.386  -6.612  1.00 33.89           N  
ATOM   1669  CA  MET X 104      46.629  29.167  -7.362  1.00 33.89           C  
ATOM   1670  C   MET X 104      46.485  29.359  -8.863  1.00 34.04           C  
ATOM   1671  O   MET X 104      47.400  29.047  -9.615  1.00 33.64           O  
ATOM   1672  CB  MET X 104      45.716  28.032  -6.912  1.00 34.49           C  
ATOM   1673  CG  MET X 104      45.728  26.847  -7.863  1.00 59.86           C  
ATOM   1674  SD  MET X 104      45.023  25.358  -7.140  1.00 35.33           S  
ATOM   1675  CE  MET X 104      45.003  24.261  -8.548  1.00 35.69           C  
ATOM   1676  N   HIS X 105      45.326  29.856  -9.284  1.00 50.64           N  
ATOM   1677  CA  HIS X 105      45.055  30.177 -10.684  1.00 60.02           C  
ATOM   1678  C   HIS X 105      46.232  30.936 -11.284  1.00 40.58           C  
ATOM   1679  O   HIS X 105      46.712  30.613 -12.372  1.00 34.20           O  
ATOM   1680  CB  HIS X 105      43.759  30.995 -10.786  1.00 43.37           C  
ATOM   1681  CG  HIS X 105      43.404  31.426 -12.176  1.00 36.15           C  
ATOM   1682  CD2 HIS X 105      43.477  30.778 -13.361  1.00 36.39           C  
ATOM   1683  ND1 HIS X 105      42.877  32.669 -12.452  1.00 36.51           N  
ATOM   1684  CE1 HIS X 105      42.654  32.772 -13.749  1.00 36.94           C  
ATOM   1685  NE2 HIS X 105      43.006  31.638 -14.324  1.00 36.87           N  
ATOM   1686  N   THR X 106      46.711  31.928 -10.541  1.00 33.87           N  
ATOM   1687  CA  THR X 106      47.862  32.725 -10.949  1.00 52.43           C  
ATOM   1688  C   THR X 106      49.153  31.909 -11.007  1.00 69.16           C  
ATOM   1689  O   THR X 106      49.887  31.970 -11.998  1.00 58.21           O  
ATOM   1690  CB  THR X 106      48.069  33.912 -10.004  1.00 55.13           C  
ATOM   1691  CG2 THR X 106      49.391  34.607 -10.304  1.00 32.34           C  
ATOM   1692  OG1 THR X 106      46.992  34.841 -10.175  1.00 72.68           O  
ATOM   1693  N   ASP X 107      49.426  31.152  -9.945  1.00 70.77           N  
ATOM   1694  CA  ASP X 107      50.607  30.294  -9.896  1.00 31.90           C  
ATOM   1695  C   ASP X 107      50.660  29.371 -11.104  1.00 45.66           C  
ATOM   1696  O   ASP X 107      51.721  29.155 -11.672  1.00 69.05           O  
ATOM   1697  CB  ASP X 107      50.636  29.462  -8.612  1.00 31.93           C  
ATOM   1698  CG  ASP X 107      50.693  30.312  -7.358  1.00 60.63           C  
ATOM   1699  OD1 ASP X 107      50.746  31.557  -7.480  1.00 31.66           O1+
ATOM   1700  OD2 ASP X 107      50.682  29.733  -6.249  1.00 64.74           O1-
ATOM   1701  N   ILE X 108      49.507  28.848 -11.502  1.00 32.75           N  
ATOM   1702  CA  ILE X 108      49.424  27.940 -12.638  1.00 53.73           C  
ATOM   1703  C   ILE X 108      49.734  28.639 -13.966  1.00 42.14           C  
ATOM   1704  O   ILE X 108      50.427  28.082 -14.818  1.00 32.86           O  
ATOM   1705  CB  ILE X 108      48.028  27.285 -12.715  1.00 79.02           C  
ATOM   1706  CG1 ILE X 108      47.738  26.489 -11.443  1.00 68.79           C  
ATOM   1707  CG2 ILE X 108      47.933  26.367 -13.909  1.00 84.28           C  
ATOM   1708  CD1 ILE X 108      46.398  25.807 -11.445  1.00 34.94           C  
ATOM   1709  N   ILE X 109      49.216  29.852 -14.141  1.00 50.01           N  
ATOM   1710  CA  ILE X 109      49.465  30.621 -15.361  1.00 58.57           C  
ATOM   1711  C   ILE X 109      50.928  31.045 -15.473  1.00 40.50           C  
ATOM   1712  O   ILE X 109      51.519  30.994 -16.550  1.00 32.20           O  
ATOM   1713  CB  ILE X 109      48.586  31.885 -15.428  1.00 46.88           C  
ATOM   1714  CG1 ILE X 109      47.105  31.523 -15.361  1.00 34.45           C  
ATOM   1715  CG2 ILE X 109      48.874  32.676 -16.691  1.00 33.61           C  
ATOM   1716  CD1 ILE X 109      46.208  32.728 -15.238  1.00 34.92           C  
ATOM   1717  N   SER X 110      51.502  31.478 -14.357  1.00 31.79           N  
ATOM   1718  CA  SER X 110      52.893  31.911 -14.333  1.00 55.54           C  
ATOM   1719  C   SER X 110      53.800  30.734 -14.619  1.00 30.78           C  
ATOM   1720  O   SER X 110      54.537  30.732 -15.605  1.00 30.56           O  
ATOM   1721  CB  SER X 110      53.248  32.527 -12.978  1.00 66.25           C  
ATOM   1722  OG  SER X 110      52.101  33.078 -12.358  1.00 85.36           O  
ATOM   1723  N   LEU X 111      53.725  29.744 -13.732  1.00 30.83           N  
ATOM   1724  CA  LEU X 111      54.465  28.482 -13.821  1.00 52.09           C  
ATOM   1725  C   LEU X 111      54.542  27.971 -15.258  1.00 35.34           C  
ATOM   1726  O   LEU X 111      55.617  27.644 -15.763  1.00 30.59           O  
ATOM   1727  CB  LEU X 111      53.802  27.443 -12.899  1.00 51.75           C  
ATOM   1728  CG  LEU X 111      54.014  25.927 -12.859  1.00 50.46           C  
ATOM   1729  CD1 LEU X 111      53.506  25.408 -11.519  1.00 47.43           C  
ATOM   1730  CD2 LEU X 111      53.280  25.234 -14.001  1.00 44.82           C  
ATOM   1731  N   TRP X 112      53.385  27.926 -15.905  1.00 48.37           N  
ATOM   1732  CA  TRP X 112      53.260  27.510 -17.296  1.00 31.98           C  
ATOM   1733  C   TRP X 112      54.007  28.422 -18.263  1.00 31.63           C  
ATOM   1734  O   TRP X 112      54.675  27.952 -19.182  1.00 31.59           O  
ATOM   1735  CB  TRP X 112      51.782  27.473 -17.660  1.00 32.82           C  
ATOM   1736  CG  TRP X 112      51.445  26.808 -18.946  1.00 42.52           C  
ATOM   1737  CD1 TRP X 112      51.537  27.342 -20.197  1.00 61.67           C  
ATOM   1738  CD2 TRP X 112      50.888  25.500 -19.105  1.00 34.12           C  
ATOM   1739  CE2 TRP X 112      50.689  25.296 -20.483  1.00 34.69           C  
ATOM   1740  CE3 TRP X 112      50.549  24.478 -18.216  1.00 48.94           C  
ATOM   1741  NE1 TRP X 112      51.093  26.436 -21.128  1.00 74.44           N  
ATOM   1742  CZ2 TRP X 112      50.169  24.109 -20.992  1.00 35.49           C  
ATOM   1743  CZ3 TRP X 112      50.031  23.305 -18.721  1.00 76.80           C  
ATOM   1744  CH2 TRP X 112      49.845  23.128 -20.096  1.00 76.60           C  
ATOM   1745  N   ASP X 113      53.883  29.730 -18.052  1.00 43.60           N  
ATOM   1746  CA  ASP X 113      54.451  30.720 -18.964  1.00 54.27           C  
ATOM   1747  C   ASP X 113      55.969  30.835 -18.859  1.00 41.36           C  
ATOM   1748  O   ASP X 113      56.635  31.227 -19.817  1.00 30.27           O  
ATOM   1749  CB  ASP X 113      53.810  32.093 -18.721  1.00 59.82           C  
ATOM   1750  CG  ASP X 113      52.446  32.216 -19.377  1.00 67.41           C  
ATOM   1751  OD1 ASP X 113      51.770  31.176 -19.522  1.00 59.36           O  
ATOM   1752  OD2 ASP X 113      52.057  33.346 -19.759  1.00 60.15           O1-
ATOM   1753  N   GLN X 114      56.510  30.491 -17.693  1.00 53.25           N  
ATOM   1754  CA  GLN X 114      57.953  30.488 -17.489  1.00 41.57           C  
ATOM   1755  C   GLN X 114      58.575  29.287 -18.186  1.00 29.41           C  
ATOM   1756  O   GLN X 114      59.755  29.295 -18.531  1.00 31.73           O  
ATOM   1757  CB  GLN X 114      58.296  30.470 -15.993  1.00 29.04           C  
ATOM   1758  CG  GLN X 114      57.760  31.650 -15.194  1.00 30.91           C  
ATOM   1759  CD  GLN X 114      58.367  32.974 -15.615  1.00 61.37           C  
ATOM   1760  NE2 GLN X 114      57.811  34.070 -15.103  1.00 60.62           N  
ATOM   1761  OE1 GLN X 114      59.326  33.015 -16.388  1.00 68.79           O  
ATOM   1762  N   SER X 115      57.768  28.252 -18.393  1.00 29.97           N  
ATOM   1763  CA  SER X 115      58.239  27.030 -19.028  1.00 45.98           C  
ATOM   1764  C   SER X 115      58.523  27.225 -20.519  1.00 56.02           C  
ATOM   1765  O   SER X 115      59.353  26.523 -21.095  1.00 62.05           O  
ATOM   1766  CB  SER X 115      57.217  25.905 -18.836  1.00 30.83           C  
ATOM   1767  OG  SER X 115      56.055  26.121 -19.618  1.00 31.45           O  
ATOM   1768  N   LEU X 116      57.842  28.187 -21.135  1.00 30.52           N  
ATOM   1769  CA  LEU X 116      57.886  28.343 -22.585  1.00 30.83           C  
ATOM   1770  C   LEU X 116      59.007  29.254 -23.070  1.00 30.27           C  
ATOM   1771  O   LEU X 116      59.269  29.332 -24.269  1.00 30.47           O  
ATOM   1772  CB  LEU X 116      56.545  28.877 -23.106  1.00 90.56           C  
ATOM   1773  CG  LEU X 116      55.296  27.992 -23.052  1.00 67.91           C  
ATOM   1774  CD1 LEU X 116      54.201  28.608 -23.912  1.00 33.05           C  
ATOM   1775  CD2 LEU X 116      55.585  26.562 -23.490  1.00 32.64           C  
ATOM   1776  N   LYS X 117      59.660  29.948 -22.145  1.00 65.72           N  
ATOM   1777  CA  LYS X 117      60.784  30.810 -22.504  1.00 50.31           C  
ATOM   1778  C   LYS X 117      61.893  30.063 -23.260  1.00 46.90           C  
ATOM   1779  O   LYS X 117      62.309  30.520 -24.326  1.00 41.48           O  
ATOM   1780  CB  LYS X 117      61.364  31.481 -21.260  1.00 28.52           C  
ATOM   1781  CG  LYS X 117      60.560  32.652 -20.738  1.00 28.60           C  
ATOM   1782  CD  LYS X 117      61.212  33.185 -19.478  1.00 33.95           C  
ATOM   1783  CE  LYS X 117      60.545  34.440 -18.973  1.00 44.62           C  
ATOM   1784  NZ  LYS X 117      61.219  34.904 -17.729  1.00 67.74           N1+
ATOM   1785  N   PRO X 118      62.375  28.919 -22.732  1.00 48.54           N  
ATOM   1786  CA  PRO X 118      63.420  28.222 -23.488  1.00 37.35           C  
ATOM   1787  C   PRO X 118      62.904  27.587 -24.775  1.00 29.50           C  
ATOM   1788  O   PRO X 118      63.613  27.584 -25.782  1.00 29.52           O  
ATOM   1789  CB  PRO X 118      63.904  27.147 -22.513  1.00 43.74           C  
ATOM   1790  CG  PRO X 118      62.727  26.886 -21.653  1.00 37.21           C  
ATOM   1791  CD  PRO X 118      62.070  28.207 -21.470  1.00 57.59           C  
ATOM   1792  N   CYS X 119      61.683  27.061 -24.719  1.00 39.79           N  
ATOM   1793  CA  CYS X 119      61.052  26.372 -25.844  1.00 56.15           C  
ATOM   1794  C   CYS X 119      61.029  27.229 -27.115  1.00 76.97           C  
ATOM   1795  O   CYS X 119      60.865  28.449 -27.055  1.00 73.81           O  
ATOM   1796  CB  CYS X 119      59.632  25.939 -25.457  1.00 31.50           C  
ATOM   1797  SG  CYS X 119      59.556  24.762 -24.076  1.00 32.29           S  
ATOM   1798  N   VAL X 120      61.196  26.570 -28.260  1.00 71.35           N  
ATOM   1799  CA  VAL X 120      61.530  27.238 -29.518  1.00 54.35           C  
ATOM   1800  C   VAL X 120      60.383  28.070 -30.091  1.00 32.30           C  
ATOM   1801  O   VAL X 120      59.214  27.725 -29.945  1.00 54.20           O  
ATOM   1802  CB  VAL X 120      62.001  26.196 -30.580  1.00 62.43           C  
ATOM   1803  CG1 VAL X 120      60.854  25.318 -31.039  1.00 48.04           C  
ATOM   1804  CG2 VAL X 120      62.647  26.874 -31.771  1.00 57.76           C  
ATOM   1805  N   LYS X 121      60.731  29.177 -30.737  1.00 43.60           N  
ATOM   1806  CA  LYS X 121      59.740  30.054 -31.343  1.00 53.87           C  
ATOM   1807  C   LYS X 121      59.436  29.631 -32.772  1.00 62.99           C  
ATOM   1808  O   LYS X 121      60.356  29.395 -33.555  1.00 79.99           O  
ATOM   1809  CB  LYS X 121      60.222  31.509 -31.328  1.00 70.03           C  
ATOM   1810  CG  LYS X 121      60.645  32.032 -29.968  1.00 86.34           C  
ATOM   1811  CD  LYS X 121      62.150  31.906 -29.768  1.00 93.45           C  
ATOM   1812  CE  LYS X 121      62.478  31.012 -28.579  1.00104.08           C  
ATOM   1813  NZ  LYS X 121      61.969  31.553 -27.282  1.00104.67           N1+
ATOM   1814  N   LEU X 122      58.152  29.552 -33.114  1.00 34.52           N  
ATOM   1815  CA  LEU X 122      57.734  29.163 -34.461  1.00 35.56           C  
ATOM   1816  C   LEU X 122      57.411  30.380 -35.328  1.00 35.96           C  
ATOM   1817  O   LEU X 122      56.469  30.365 -36.128  1.00 37.02           O  
ATOM   1818  CB  LEU X 122      56.529  28.228 -34.396  1.00 36.49           C  
ATOM   1819  CG  LEU X 122      56.833  26.733 -34.411  1.00 54.17           C  
ATOM   1820  CD1 LEU X 122      58.033  26.387 -33.536  1.00 81.74           C  
ATOM   1821  CD2 LEU X 122      55.612  25.973 -33.963  1.00 37.47           C  
ATOM   1822  N   THR X 123      58.209  31.426 -35.151  1.00 50.41           N  
ATOM   1823  CA  THR X 123      58.104  32.655 -35.926  1.00 63.58           C  
ATOM   1824  C   THR X 123      58.037  32.421 -37.440  1.00 36.44           C  
ATOM   1825  O   THR X 123      57.146  32.956 -38.096  1.00 37.33           O  
ATOM   1826  CB  THR X 123      59.293  33.591 -35.604  1.00 87.30           C  
ATOM   1827  CG2 THR X 123      59.423  34.689 -36.636  1.00105.56           C  
ATOM   1828  OG1 THR X 123      59.117  34.168 -34.305  1.00 97.74           O  
ATOM   1829  N   PRO X 124      58.963  31.622 -38.009  1.00 38.39           N  
ATOM   1830  CA  PRO X 124      58.907  31.510 -39.469  1.00 63.64           C  
ATOM   1831  C   PRO X 124      57.879  30.501 -39.974  1.00 38.49           C  
ATOM   1832  O   PRO X 124      57.668  30.424 -41.180  1.00 39.78           O  
ATOM   1833  CB  PRO X 124      60.325  31.051 -39.845  1.00 64.58           C  
ATOM   1834  CG  PRO X 124      61.129  31.121 -38.575  1.00 43.00           C  
ATOM   1835  CD  PRO X 124      60.147  30.927 -37.479  1.00 35.47           C  
ATOM   1836  N   LEU X 125      57.256  29.740 -39.077  1.00 52.30           N  
ATOM   1837  CA  LEU X 125      56.228  28.787 -39.486  1.00 72.66           C  
ATOM   1838  C   LEU X 125      54.981  29.533 -39.954  1.00 76.55           C  
ATOM   1839  O   LEU X 125      54.144  28.981 -40.675  1.00 83.14           O  
ATOM   1840  CB  LEU X 125      55.869  27.833 -38.348  1.00 98.00           C  
ATOM   1841  CG  LEU X 125      55.762  26.339 -38.675  1.00 94.39           C  
ATOM   1842  CD1 LEU X 125      54.992  25.612 -37.577  1.00 92.41           C  
ATOM   1843  CD2 LEU X 125      55.138  26.068 -40.048  1.00 72.63           C  
ATOM   1844  N   CYS X 126      54.857  30.790 -39.536  1.00 78.31           N  
ATOM   1845  CA  CYS X 126      53.807  31.651 -40.064  1.00 88.94           C  
ATOM   1846  C   CYS X 126      54.142  32.019 -41.502  1.00 78.26           C  
ATOM   1847  O   CYS X 126      54.887  32.962 -41.776  1.00 61.36           O  
ATOM   1848  CB  CYS X 126      53.633  32.895 -39.203  1.00 94.24           C  
ATOM   1849  SG  CYS X 126      52.294  32.729 -38.016  1.00 50.10           S  
ATOM   1850  N   VAL X 127      53.570  31.250 -42.418  1.00 68.58           N  
ATOM   1851  CA  VAL X 127      53.935  31.312 -43.819  1.00 46.13           C  
ATOM   1852  C   VAL X 127      52.746  30.867 -44.663  1.00 71.24           C  
ATOM   1853  O   VAL X 127      51.874  30.150 -44.175  1.00 68.91           O  
ATOM   1854  CB  VAL X 127      55.189  30.432 -44.092  1.00 90.17           C  
ATOM   1855  CG1 VAL X 127      54.984  29.470 -45.263  1.00 81.22           C  
ATOM   1856  CG2 VAL X 127      56.415  31.301 -44.299  1.00 71.11           C  
ATOM   1857  N   THR X 128      52.690  31.323 -45.911  1.00 79.52           N  
ATOM   1858  CA  THR X 128      51.646  30.881 -46.824  1.00 76.43           C  
ATOM   1859  C   THR X 128      51.780  29.388 -47.124  1.00 64.60           C  
ATOM   1860  O   THR X 128      52.608  28.971 -47.938  1.00 53.40           O  
ATOM   1861  CB  THR X 128      51.671  31.666 -48.152  1.00 85.87           C  
ATOM   1862  CG2 THR X 128      50.340  31.522 -48.881  1.00 56.90           C  
ATOM   1863  OG1 THR X 128      51.933  33.054 -47.901  1.00 77.65           O  
ATOM   1864  N   LEU X 129      50.959  28.587 -46.454  1.00 67.47           N  
ATOM   1865  CA  LEU X 129      50.932  27.154 -46.695  1.00 71.08           C  
ATOM   1866  C   LEU X 129      50.179  26.851 -47.982  1.00 82.74           C  
ATOM   1867  O   LEU X 129      49.344  27.639 -48.423  1.00 74.73           O  
ATOM   1868  CB  LEU X 129      50.269  26.413 -45.533  1.00 55.61           C  
ATOM   1869  CG  LEU X 129      50.700  26.701 -44.099  1.00 50.75           C  
ATOM   1870  CD1 LEU X 129      49.844  25.902 -43.136  1.00 70.04           C  
ATOM   1871  CD2 LEU X 129      52.161  26.363 -43.912  1.00 50.59           C  
ATOM   1872  N   GLN X 130      50.478  25.700 -48.576  1.00 94.28           N  
ATOM   1873  CA  GLN X 130      49.735  25.205 -49.729  1.00 80.81           C  
ATOM   1874  C   GLN X 130      49.201  23.823 -49.396  1.00 59.55           C  
ATOM   1875  O   GLN X 130      49.910  22.828 -49.520  1.00 59.30           O  
ATOM   1876  CB  GLN X 130      50.620  25.164 -50.977  1.00 87.79           C  
ATOM   1877  CG  GLN X 130      51.097  26.528 -51.453  1.00 91.43           C  
ATOM   1878  CD  GLN X 130      50.140  27.178 -52.430  1.00101.48           C  
ATOM   1879  NE2 GLN X 130      49.946  28.486 -52.292  1.00 98.36           N  
ATOM   1880  OE1 GLN X 130      49.588  26.514 -53.305  1.00109.62           O  
ATOM   1881  N   CYS X 131      47.947  23.763 -48.969  1.00 83.16           N  
ATOM   1882  CA  CYS X 131      47.430  22.545 -48.359  1.00102.41           C  
ATOM   1883  C   CYS X 131      46.365  21.824 -49.179  1.00 91.98           C  
ATOM   1884  O   CYS X 131      45.628  22.434 -49.955  1.00 78.60           O  
ATOM   1885  CB  CYS X 131      46.868  22.864 -46.975  1.00102.06           C  
ATOM   1886  SG  CYS X 131      48.012  23.782 -45.928  1.00100.46           S  
ATOM   1887  N   THR X 132      46.295  20.513 -48.976  1.00 62.49           N  
ATOM   1888  CA  THR X 132      45.286  19.666 -49.595  1.00 73.95           C  
ATOM   1889  C   THR X 132      44.580  18.844 -48.524  1.00 98.81           C  
ATOM   1890  O   THR X 132      44.641  19.177 -47.345  1.00103.29           O  
ATOM   1891  CB  THR X 132      45.909  18.724 -50.638  1.00 74.67           C  
ATOM   1892  CG2 THR X 132      47.161  18.079 -50.079  1.00 78.73           C  
ATOM   1893  OG1 THR X 132      44.972  17.697 -50.978  1.00 95.72           O  
ATOM   1894  N   ASN X 133      43.913  17.769 -48.927  1.00117.60           N  
ATOM   1895  CA  ASN X 133      43.327  16.860 -47.955  1.00153.05           C  
ATOM   1896  C   ASN X 133      44.227  15.647 -47.782  1.00104.15           C  
ATOM   1897  O   ASN X 133      45.095  15.388 -48.615  1.00 72.65           O  
ATOM   1898  CB  ASN X 133      41.920  16.439 -48.381  1.00146.87           C  
ATOM   1899  CG  ASN X 133      41.048  17.619 -48.769  1.00159.53           C  
ATOM   1900  ND2 ASN X 133      39.943  17.335 -49.449  1.00189.69           N  
ATOM   1901  OD1 ASN X 133      41.363  18.769 -48.459  1.00141.95           O  
ATOM   1902  N   VAL X 134      44.031  14.912 -46.694  1.00101.62           N  
ATOM   1903  CA  VAL X 134      44.834  13.724 -46.422  1.00101.24           C  
ATOM   1904  C   VAL X 134      44.308  12.547 -47.245  1.00100.90           C  
ATOM   1905  O   VAL X 134      43.122  12.502 -47.583  1.00 94.23           O  
ATOM   1906  CB  VAL X 134      44.828  13.372 -44.916  1.00108.95           C  
ATOM   1907  CG1 VAL X 134      43.469  12.843 -44.491  1.00116.90           C  
ATOM   1908  CG2 VAL X 134      45.930  12.376 -44.581  1.00104.72           C  
ATOM   1909  N   THR X 135      45.197  11.615 -47.587  1.00113.77           N  
ATOM   1910  CA  THR X 135      44.828  10.437 -48.375  1.00 95.18           C  
ATOM   1911  C   THR X 135      43.702   9.658 -47.713  1.00 88.76           C  
ATOM   1912  O   THR X 135      43.896   9.029 -46.671  1.00 84.08           O  
ATOM   1913  CB  THR X 135      46.028   9.494 -48.591  1.00 95.79           C  
ATOM   1914  CG2 THR X 135      46.868   9.961 -49.765  1.00 86.71           C  
ATOM   1915  OG1 THR X 135      46.837   9.466 -47.409  1.00112.22           O  
ATOM   1916  N   ASN X 136      42.523   9.702 -48.329  1.00 99.19           N  
ATOM   1917  CA  ASN X 136      41.325   9.137 -47.722  1.00 93.88           C  
ATOM   1918  C   ASN X 136      40.205   8.880 -48.733  1.00 82.76           C  
ATOM   1919  O   ASN X 136      40.126   9.530 -49.777  1.00 74.99           O  
ATOM   1920  CB  ASN X 136      40.828  10.068 -46.612  1.00 85.47           C  
ATOM   1921  CG  ASN X 136      40.072   9.339 -45.527  1.00 87.76           C  
ATOM   1922  ND2 ASN X 136      40.602   8.202 -45.106  1.00 69.62           N  
ATOM   1923  OD1 ASN X 136      39.028   9.798 -45.064  1.00111.81           O  
ATOM   1924  N   ASN X 137      39.353   7.909 -48.421  1.00 90.28           N  
ATOM   1925  CA  ASN X 137      38.147   7.662 -49.201  1.00111.42           C  
ATOM   1926  C   ASN X 137      36.934   7.666 -48.289  1.00 93.90           C  
ATOM   1927  O   ASN X 137      36.429   6.613 -47.902  1.00 95.66           O  
ATOM   1928  CB  ASN X 137      38.235   6.338 -49.963  1.00155.50           C  
ATOM   1929  CG  ASN X 137      36.999   6.065 -50.801  1.00225.81           C  
ATOM   1930  ND2 ASN X 137      36.232   5.049 -50.417  1.00234.70           N  
ATOM   1931  OD1 ASN X 137      36.736   6.761 -51.783  1.00150.48           O  
ATOM   1932  N   ILE X 138      36.480   8.866 -47.943  1.00106.52           N  
ATOM   1933  CA  ILE X 138      35.353   9.039 -47.038  1.00118.10           C  
ATOM   1934  C   ILE X 138      34.145   9.580 -47.800  1.00121.88           C  
ATOM   1935  O   ILE X 138      34.288  10.123 -48.900  1.00114.63           O  
ATOM   1936  CB  ILE X 138      35.713   9.994 -45.876  1.00107.11           C  
ATOM   1937  CG1 ILE X 138      34.927   9.639 -44.612  1.00104.05           C  
ATOM   1938  CG2 ILE X 138      35.523  11.453 -46.283  1.00100.29           C  
ATOM   1939  CD1 ILE X 138      35.396   8.376 -43.923  1.00 88.77           C  
ATOM   1940  N   THR X 139      32.955   9.416 -47.228  1.00119.69           N  
ATOM   1941  CA  THR X 139      31.750   9.946 -47.849  1.00126.25           C  
ATOM   1942  C   THR X 139      31.765  11.469 -47.828  1.00127.91           C  
ATOM   1943  O   THR X 139      32.217  12.082 -46.858  1.00102.96           O  
ATOM   1944  CB  THR X 139      30.472   9.435 -47.161  1.00129.39           C  
ATOM   1945  CG2 THR X 139      30.081   8.077 -47.713  1.00132.16           C  
ATOM   1946  OG1 THR X 139      30.701   9.326 -45.752  1.00124.70           O  
ATOM   1947  N   ASP X 140      31.266  12.053 -48.916  1.00135.22           N  
ATOM   1948  CA  ASP X 140      31.284  13.495 -49.159  1.00141.00           C  
ATOM   1949  C   ASP X 140      30.862  14.317 -47.941  1.00144.25           C  
ATOM   1950  O   ASP X 140      31.445  15.366 -47.655  1.00131.66           O  
ATOM   1951  CB  ASP X 140      30.374  13.829 -50.345  1.00144.66           C  
ATOM   1952  CG  ASP X 140      30.832  15.052 -51.114  1.00141.40           C  
ATOM   1953  OD1 ASP X 140      31.932  15.558 -50.815  1.00128.20           O  
ATOM   1954  OD2 ASP X 140      30.100  15.493 -52.028  1.00150.17           O1-
ATOM   1955  N   ASP X 141      29.852  13.825 -47.229  1.00146.10           N  
ATOM   1956  CA  ASP X 141      29.353  14.473 -46.018  1.00136.90           C  
ATOM   1957  C   ASP X 141      30.451  14.691 -44.978  1.00132.26           C  
ATOM   1958  O   ASP X 141      30.510  15.741 -44.338  1.00119.43           O  
ATOM   1959  CB  ASP X 141      28.222  13.645 -45.409  1.00121.80           C  
ATOM   1960  CG  ASP X 141      26.877  14.324 -45.531  1.00127.64           C  
ATOM   1961  OD1 ASP X 141      26.413  14.526 -46.673  1.00124.91           O  
ATOM   1962  OD2 ASP X 141      26.279  14.649 -44.484  1.00137.34           O1-
ATOM   1964  N   MET X 150      31.317  13.696 -44.819  1.00133.35           N  
ATOM   1965  CA  MET X 150      32.396  13.764 -43.842  1.00119.53           C  
ATOM   1966  C   MET X 150      33.514  14.683 -44.327  1.00128.79           C  
ATOM   1967  O   MET X 150      34.239  14.351 -45.266  1.00133.72           O  
ATOM   1968  CB  MET X 150      32.945  12.366 -43.562  1.00102.27           C  
ATOM   1969  CG  MET X 150      31.889  11.269 -43.550  1.00100.09           C  
ATOM   1970  SD  MET X 150      30.665  11.465 -42.244  1.00148.47           S  
ATOM   1971  CE  MET X 150      29.653  10.012 -42.518  1.00110.89           C  
ATOM   1972  N   ARG X 151      33.649  15.838 -43.682  1.00116.25           N  
ATOM   1973  CA  ARG X 151      34.638  16.831 -44.091  1.00114.36           C  
ATOM   1974  C   ARG X 151      36.049  16.382 -43.716  1.00117.90           C  
ATOM   1975  O   ARG X 151      36.236  15.590 -42.790  1.00108.13           O  
ATOM   1976  CB  ARG X 151      34.325  18.198 -43.463  1.00116.78           C  
ATOM   1977  CG  ARG X 151      34.803  18.359 -42.020  1.00127.53           C  
ATOM   1978  CD  ARG X 151      33.938  19.332 -41.223  1.00129.06           C  
ATOM   1979  NE  ARG X 151      34.065  20.712 -41.686  1.00133.34           N  
ATOM   1980  CZ  ARG X 151      34.871  21.619 -41.139  1.00139.33           C  
ATOM   1981  NH1 ARG X 151      35.630  21.300 -40.099  1.00146.71           N1+
ATOM   1982  NH2 ARG X 151      34.914  22.849 -41.631  1.00133.77           N  
ATOM   1983  N   GLY X 152      37.038  16.891 -44.446  1.00129.60           N  
ATOM   1984  CA  GLY X 152      38.430  16.562 -44.192  1.00124.74           C  
ATOM   1985  C   GLY X 152      39.007  17.397 -43.067  1.00120.59           C  
ATOM   1986  O   GLY X 152      39.020  18.626 -43.145  1.00102.52           O  
ATOM   1987  N   GLU X 153      39.488  16.731 -42.022  1.00124.41           N  
ATOM   1988  CA  GLU X 153      39.995  17.419 -40.841  1.00112.42           C  
ATOM   1989  C   GLU X 153      41.513  17.316 -40.728  1.00 93.91           C  
ATOM   1990  O   GLU X 153      42.101  17.779 -39.753  1.00 96.77           O  
ATOM   1991  CB  GLU X 153      39.343  16.852 -39.582  1.00122.20           C  
ATOM   1992  CG  GLU X 153      39.183  17.863 -38.457  1.00130.74           C  
ATOM   1993  CD  GLU X 153      38.092  18.883 -38.733  1.00137.28           C  
ATOM   1994  OE1 GLU X 153      37.291  18.663 -39.667  1.00146.33           O  
ATOM   1995  OE2 GLU X 153      38.035  19.903 -38.013  1.00134.27           O1-
ATOM   1996  N   LEU X 154      42.142  16.707 -41.727  1.00 80.22           N  
ATOM   1997  CA  LEU X 154      43.591  16.555 -41.742  1.00 76.87           C  
ATOM   1998  C   LEU X 154      44.168  17.094 -43.039  1.00 77.68           C  
ATOM   1999  O   LEU X 154      44.176  16.403 -44.055  1.00 79.70           O  
ATOM   2000  CB  LEU X 154      43.981  15.088 -41.564  1.00 77.70           C  
ATOM   2001  CG  LEU X 154      43.851  14.507 -40.158  1.00 85.58           C  
ATOM   2002  CD1 LEU X 154      44.068  13.003 -40.180  1.00 71.77           C  
ATOM   2003  CD2 LEU X 154      44.840  15.179 -39.213  1.00 75.47           C  
ATOM   2004  N   LYS X 155      44.652  18.332 -43.005  1.00 85.02           N  
ATOM   2005  CA  LYS X 155      45.162  18.971 -44.212  1.00 82.03           C  
ATOM   2006  C   LYS X 155      46.674  18.789 -44.369  1.00 84.43           C  
ATOM   2007  O   LYS X 155      47.450  19.214 -43.514  1.00 67.83           O  
ATOM   2008  CB  LYS X 155      44.801  20.463 -44.222  1.00 69.78           C  
ATOM   2009  CG  LYS X 155      43.315  20.759 -44.042  1.00 79.35           C  
ATOM   2010  CD  LYS X 155      42.444  19.777 -44.821  1.00113.03           C  
ATOM   2011  CE  LYS X 155      41.063  20.343 -45.115  1.00123.94           C  
ATOM   2012  NZ  LYS X 155      40.984  20.918 -46.489  1.00119.20           N1+
ATOM   2013  N   ASN X 156      47.074  18.152 -45.470  1.00 80.25           N  
ATOM   2014  CA  ASN X 156      48.485  17.947 -45.804  1.00 88.62           C  
ATOM   2015  C   ASN X 156      49.080  19.204 -46.427  1.00 56.25           C  
ATOM   2016  O   ASN X 156      48.819  19.512 -47.587  1.00 58.17           O  
ATOM   2017  CB  ASN X 156      48.636  16.761 -46.760  1.00 99.28           C  
ATOM   2018  CG  ASN X 156      50.087  16.349 -46.987  1.00 96.17           C  
ATOM   2019  ND2 ASN X 156      50.279  15.289 -47.785  1.00111.82           N  
ATOM   2020  OD1 ASN X 156      51.015  16.956 -46.454  1.00 55.44           O  
ATOM   2021  N   CYS X 157      49.892  19.922 -45.656  1.00 54.14           N  
ATOM   2022  CA  CYS X 157      50.383  21.236 -46.070  1.00 53.93           C  
ATOM   2023  C   CYS X 157      51.878  21.280 -46.368  1.00 53.06           C  
ATOM   2024  O   CYS X 157      52.700  20.895 -45.541  1.00 51.27           O  
ATOM   2025  CB  CYS X 157      50.047  22.266 -44.993  1.00 52.36           C  
ATOM   2026  SG  CYS X 157      48.293  22.296 -44.574  1.00 72.16           S  
ATOM   2027  N   SER X 158      52.216  21.766 -47.557  1.00 54.42           N  
ATOM   2028  CA  SER X 158      53.606  21.951 -47.949  1.00 59.56           C  
ATOM   2029  C   SER X 158      53.935  23.433 -47.941  1.00 53.11           C  
ATOM   2030  O   SER X 158      53.083  24.262 -48.254  1.00 54.13           O  
ATOM   2031  CB  SER X 158      53.878  21.351 -49.332  1.00 55.85           C  
ATOM   2032  OG  SER X 158      53.726  19.943 -49.323  1.00 56.40           O  
ATOM   2033  N   PHE X 159      55.175  23.761 -47.598  1.00 55.37           N  
ATOM   2034  CA  PHE X 159      55.551  25.148 -47.369  1.00 58.58           C  
ATOM   2035  C   PHE X 159      57.058  25.367 -47.427  1.00 53.85           C  
ATOM   2036  O   PHE X 159      57.839  24.485 -47.065  1.00 48.44           O  
ATOM   2037  CB  PHE X 159      55.015  25.606 -46.010  1.00 61.86           C  
ATOM   2038  CG  PHE X 159      55.373  24.682 -44.875  1.00 79.04           C  
ATOM   2039  CD1 PHE X 159      54.575  23.591 -44.568  1.00 59.66           C  
ATOM   2040  CD2 PHE X 159      56.512  24.905 -44.117  1.00 87.56           C  
ATOM   2041  CE1 PHE X 159      54.906  22.743 -43.532  1.00 46.17           C  
ATOM   2042  CE2 PHE X 159      56.844  24.057 -43.078  1.00 72.45           C  
ATOM   2043  CZ  PHE X 159      56.040  22.976 -42.786  1.00 44.48           C  
ATOM   2044  N   ASN X 160      57.460  26.549 -47.882  1.00 60.27           N  
ATOM   2045  CA  ASN X 160      58.861  26.942 -47.840  1.00 76.18           C  
ATOM   2046  C   ASN X 160      59.284  27.228 -46.414  1.00 77.04           C  
ATOM   2047  O   ASN X 160      58.913  28.254 -45.846  1.00 82.47           O  
ATOM   2048  CB  ASN X 160      59.120  28.177 -48.704  1.00 95.97           C  
ATOM   2049  CG  ASN X 160      59.108  27.870 -50.186  1.00125.83           C  
ATOM   2050  ND2 ASN X 160      58.143  28.438 -50.893  1.00144.45           N  
ATOM   2051  OD1 ASN X 160      59.962  27.138 -50.692  1.00123.63           O  
ATOM   2052  N   MET X 161      60.055  26.321 -45.829  1.00 76.09           N  
ATOM   2053  CA  MET X 161      60.562  26.538 -44.485  1.00 73.44           C  
ATOM   2054  C   MET X 161      62.028  26.969 -44.532  1.00 71.19           C  
ATOM   2055  O   MET X 161      62.707  26.792 -45.542  1.00 63.11           O  
ATOM   2056  CB  MET X 161      60.386  25.280 -43.632  1.00 41.72           C  
ATOM   2057  CG  MET X 161      60.370  25.568 -42.146  1.00 40.03           C  
ATOM   2058  SD  MET X 161      59.401  27.047 -41.801  1.00 57.18           S  
ATOM   2059  CE  MET X 161      59.918  27.410 -40.130  1.00 38.20           C  
ATOM   2060  N   THR X 162      62.498  27.550 -43.434  1.00 52.11           N  
ATOM   2061  CA  THR X 162      63.859  28.055 -43.331  1.00 47.15           C  
ATOM   2062  C   THR X 162      64.871  26.931 -43.120  1.00 51.82           C  
ATOM   2063  O   THR X 162      64.508  25.828 -42.712  1.00 53.55           O  
ATOM   2064  CB  THR X 162      63.971  29.059 -42.179  1.00 59.79           C  
ATOM   2065  CG2 THR X 162      63.041  30.235 -42.414  1.00 37.68           C  
ATOM   2066  OG1 THR X 162      63.596  28.416 -40.956  1.00 58.20           O  
ATOM   2067  N   THR X 163      66.139  27.214 -43.400  1.00 46.31           N  
ATOM   2068  CA  THR X 163      67.202  26.228 -43.231  1.00 51.44           C  
ATOM   2069  C   THR X 163      68.169  26.641 -42.133  1.00 62.18           C  
ATOM   2070  O   THR X 163      68.112  27.773 -41.641  1.00 48.75           O  
ATOM   2071  CB  THR X 163      67.999  26.022 -44.536  1.00 81.72           C  
ATOM   2072  CG2 THR X 163      67.145  25.348 -45.590  1.00 98.97           C  
ATOM   2073  OG1 THR X 163      68.447  27.293 -45.023  1.00 94.08           O  
ATOM   2074  N   GLU X 164      69.059  25.720 -41.766  1.00 48.35           N  
ATOM   2075  CA  GLU X 164      70.121  25.992 -40.798  1.00 40.50           C  
ATOM   2076  C   GLU X 164      70.990  27.169 -41.241  1.00 55.17           C  
ATOM   2077  O   GLU X 164      71.617  27.846 -40.418  1.00 36.73           O  
ATOM   2078  CB  GLU X 164      71.005  24.761 -40.602  1.00 52.18           C  
ATOM   2079  CG  GLU X 164      70.298  23.528 -40.072  1.00 71.69           C  
ATOM   2080  CD  GLU X 164      71.241  22.349 -39.909  1.00 83.51           C  
ATOM   2081  OE1 GLU X 164      71.981  22.035 -40.867  1.00 71.08           O1+
ATOM   2082  OE2 GLU X 164      71.240  21.736 -38.822  1.00 84.84           O1-
ATOM   2083  N   LEU X 165      71.023  27.395 -42.551  1.00 54.29           N  
ATOM   2084  CA  LEU X 165      71.793  28.472 -43.151  1.00 34.38           C  
ATOM   2085  C   LEU X 165      70.864  29.563 -43.655  1.00 46.83           C  
ATOM   2086  O   LEU X 165      69.838  29.272 -44.270  1.00 48.37           O  
ATOM   2087  CB  LEU X 165      72.650  27.944 -44.302  1.00 55.87           C  
ATOM   2088  CG  LEU X 165      73.780  26.955 -43.996  1.00 71.15           C  
ATOM   2089  CD1 LEU X 165      73.274  25.562 -43.617  1.00 35.40           C  
ATOM   2090  CD2 LEU X 165      74.725  26.871 -45.183  1.00 73.81           C  
ATOM   2091  N   ARG X 166      71.227  30.816 -43.398  1.00 69.73           N  
ATOM   2092  CA  ARG X 166      70.441  31.953 -43.866  1.00 77.26           C  
ATOM   2093  C   ARG X 166      70.321  31.953 -45.385  1.00 92.36           C  
ATOM   2094  O   ARG X 166      69.331  32.431 -45.936  1.00106.88           O  
ATOM   2095  CB  ARG X 166      71.063  33.270 -43.386  1.00 63.50           C  
ATOM   2096  CG  ARG X 166      70.408  33.862 -42.148  1.00 70.80           C  
ATOM   2097  CD  ARG X 166      69.443  34.988 -42.515  1.00 87.29           C  
ATOM   2098  NE  ARG X 166      68.436  35.212 -41.480  1.00100.84           N  
ATOM   2099  CZ  ARG X 166      67.444  36.095 -41.574  1.00104.84           C  
ATOM   2100  NH1 ARG X 166      67.324  36.851 -42.657  1.00 87.60           N1+
ATOM   2101  NH2 ARG X 166      66.570  36.225 -40.583  1.00112.72           N  
ATOM   2102  N   ASP X 167      71.327  31.396 -46.050  1.00 78.15           N  
ATOM   2103  CA  ASP X 167      71.400  31.416 -47.506  1.00 69.90           C  
ATOM   2104  C   ASP X 167      70.235  30.695 -48.179  1.00 40.73           C  
ATOM   2105  O   ASP X 167      69.749  31.132 -49.223  1.00 42.39           O  
ATOM   2106  CB  ASP X 167      72.720  30.792 -47.981  1.00 39.10           C  
ATOM   2107  CG  ASP X 167      73.940  31.522 -47.450  1.00 57.49           C  
ATOM   2108  OD1 ASP X 167      74.385  32.501 -48.093  1.00 79.04           O1+
ATOM   2109  OD2 ASP X 167      74.451  31.118 -46.386  1.00 54.80           O1-
ATOM   2110  N   LYS X 168      69.784  29.595 -47.584  1.00 40.31           N  
ATOM   2111  CA  LYS X 168      68.871  28.703 -48.287  1.00 79.65           C  
ATOM   2112  C   LYS X 168      67.479  28.599 -47.676  1.00 88.49           C  
ATOM   2113  O   LYS X 168      67.159  29.244 -46.676  1.00 95.64           O  
ATOM   2114  CB  LYS X 168      69.483  27.300 -48.384  1.00 72.81           C  
ATOM   2115  CG  LYS X 168      70.661  27.181 -49.356  1.00 76.00           C  
ATOM   2116  CD  LYS X 168      70.237  26.777 -50.780  1.00 84.38           C  
ATOM   2117  CE  LYS X 168      69.772  27.958 -51.638  1.00 92.90           C  
ATOM   2118  NZ  LYS X 168      68.343  28.330 -51.411  1.00 55.52           N1+
ATOM   2119  N   LYS X 169      66.664  27.768 -48.314  1.00 69.50           N  
ATOM   2120  CA  LYS X 169      65.289  27.525 -47.914  1.00 77.32           C  
ATOM   2121  C   LYS X 169      64.987  26.052 -48.133  1.00 99.28           C  
ATOM   2122  O   LYS X 169      65.805  25.330 -48.708  1.00107.38           O  
ATOM   2123  CB  LYS X 169      64.332  28.390 -48.727  1.00 90.46           C  
ATOM   2124  CG  LYS X 169      64.484  28.178 -50.224  1.00106.75           C  
ATOM   2125  CD  LYS X 169      63.263  28.654 -50.985  1.00105.73           C  
ATOM   2126  CE  LYS X 169      63.220  28.043 -52.378  1.00100.60           C  
ATOM   2127  NZ  LYS X 169      63.141  26.553 -52.330  1.00 95.30           N1+
ATOM   2128  N   GLN X 170      63.817  25.602 -47.690  1.00 89.76           N  
ATOM   2129  CA  GLN X 170      63.419  24.220 -47.926  1.00 81.02           C  
ATOM   2130  C   GLN X 170      61.909  24.031 -47.964  1.00 46.86           C  
ATOM   2131  O   GLN X 170      61.212  24.286 -46.983  1.00 45.90           O  
ATOM   2132  CB  GLN X 170      64.023  23.299 -46.862  1.00 83.50           C  
ATOM   2133  CG  GLN X 170      63.850  23.771 -45.425  1.00 42.17           C  
ATOM   2134  CD  GLN X 170      63.894  22.627 -44.436  1.00 41.19           C  
ATOM   2135  NE2 GLN X 170      64.386  22.900 -43.237  1.00 39.89           N  
ATOM   2136  OE1 GLN X 170      63.490  21.506 -44.749  1.00 99.47           O  
ATOM   2137  N   LYS X 171      61.406  23.578 -49.107  1.00 66.57           N  
ATOM   2138  CA  LYS X 171      60.014  23.163 -49.185  1.00 93.81           C  
ATOM   2139  C   LYS X 171      59.867  21.837 -48.453  1.00 96.44           C  
ATOM   2140  O   LYS X 171      60.511  20.849 -48.805  1.00 98.71           O  
ATOM   2141  CB  LYS X 171      59.538  23.028 -50.634  1.00 96.85           C  
ATOM   2142  CG  LYS X 171      58.084  22.573 -50.737  1.00 94.42           C  
ATOM   2143  CD  LYS X 171      57.749  21.990 -52.102  1.00101.63           C  
ATOM   2144  CE  LYS X 171      56.376  21.330 -52.093  1.00110.23           C  
ATOM   2145  NZ  LYS X 171      56.075  20.642 -53.378  1.00117.14           N1+
ATOM   2146  N   VAL X 172      59.028  21.827 -47.425  1.00 73.38           N  
ATOM   2147  CA  VAL X 172      58.822  20.637 -46.616  1.00 66.08           C  
ATOM   2148  C   VAL X 172      57.344  20.568 -46.268  1.00 48.76           C  
ATOM   2149  O   VAL X 172      56.672  21.598 -46.230  1.00 66.14           O  
ATOM   2150  CB  VAL X 172      59.697  20.663 -45.342  1.00 58.67           C  
ATOM   2151  CG1 VAL X 172      59.234  21.760 -44.400  1.00 44.45           C  
ATOM   2152  CG2 VAL X 172      59.696  19.310 -44.649  1.00 61.65           C  
ATOM   2153  N   TYR X 173      56.821  19.366 -46.037  1.00 49.25           N  
ATOM   2154  CA  TYR X 173      55.395  19.226 -45.756  1.00 59.34           C  
ATOM   2155  C   TYR X 173      55.115  18.776 -44.326  1.00 48.74           C  
ATOM   2156  O   TYR X 173      55.925  18.099 -43.695  1.00 48.02           O  
ATOM   2157  CB  TYR X 173      54.734  18.251 -46.747  1.00 61.61           C  
ATOM   2158  CG  TYR X 173      54.905  16.780 -46.421  1.00 85.53           C  
ATOM   2159  CD1 TYR X 173      54.009  16.120 -45.584  1.00 84.86           C  
ATOM   2160  CD2 TYR X 173      55.949  16.043 -46.969  1.00 86.80           C  
ATOM   2161  CE1 TYR X 173      54.162  14.778 -45.285  1.00 94.00           C  
ATOM   2162  CE2 TYR X 173      56.108  14.697 -46.679  1.00 60.17           C  
ATOM   2163  CZ  TYR X 173      55.213  14.069 -45.837  1.00 73.04           C  
ATOM   2164  OH  TYR X 173      55.367  12.734 -45.543  1.00 53.86           O  
ATOM   2165  N   SER X 174      53.946  19.157 -43.830  1.00 48.93           N  
ATOM   2166  CA  SER X 174      53.474  18.699 -42.534  1.00 48.40           C  
ATOM   2167  C   SER X 174      51.966  18.541 -42.568  1.00 49.67           C  
ATOM   2168  O   SER X 174      51.312  19.009 -43.496  1.00 50.77           O  
ATOM   2169  CB  SER X 174      53.872  19.669 -41.427  1.00 46.62           C  
ATOM   2170  OG  SER X 174      53.483  19.147 -40.172  1.00 46.16           O  
ATOM   2171  N   LEU X 175      51.418  17.885 -41.551  1.00 49.57           N  
ATOM   2172  CA  LEU X 175      49.978  17.681 -41.453  1.00 50.75           C  
ATOM   2173  C   LEU X 175      49.365  18.552 -40.365  1.00 49.80           C  
ATOM   2174  O   LEU X 175      49.865  18.616 -39.242  1.00 48.42           O  
ATOM   2175  CB  LEU X 175      49.660  16.214 -41.168  1.00 60.95           C  
ATOM   2176  CG  LEU X 175      50.171  15.170 -42.162  1.00 69.98           C  
ATOM   2177  CD1 LEU X 175      49.928  13.753 -41.658  1.00 56.07           C  
ATOM   2178  CD2 LEU X 175      49.511  15.370 -43.510  1.00 84.08           C  
ATOM   2179  N   PHE X 176      48.263  19.208 -40.699  1.00 50.67           N  
ATOM   2180  CA  PHE X 176      47.606  20.096 -39.759  1.00 61.45           C  
ATOM   2181  C   PHE X 176      46.114  19.802 -39.664  1.00 79.33           C  
ATOM   2182  O   PHE X 176      45.485  19.390 -40.639  1.00 86.68           O  
ATOM   2183  CB  PHE X 176      47.836  21.552 -40.165  1.00 49.43           C  
ATOM   2184  CG  PHE X 176      49.283  21.966 -40.155  1.00 58.30           C  
ATOM   2185  CD1 PHE X 176      50.084  21.722 -39.049  1.00 75.42           C  
ATOM   2186  CD2 PHE X 176      49.845  22.597 -41.255  1.00 60.26           C  
ATOM   2187  CE1 PHE X 176      51.419  22.105 -39.039  1.00 48.15           C  
ATOM   2188  CE2 PHE X 176      51.177  22.978 -41.252  1.00 51.45           C  
ATOM   2189  CZ  PHE X 176      51.963  22.732 -40.142  1.00 49.70           C  
ATOM   2190  N   TYR X 177      45.553  20.012 -38.480  1.00 60.64           N  
ATOM   2191  CA  TYR X 177      44.115  19.891 -38.294  1.00 67.69           C  
ATOM   2192  C   TYR X 177      43.435  21.111 -38.907  1.00 55.16           C  
ATOM   2193  O   TYR X 177      44.036  22.177 -39.003  1.00 51.61           O  
ATOM   2194  CB  TYR X 177      43.762  19.753 -36.810  1.00 73.86           C  
ATOM   2195  CG  TYR X 177      44.309  18.500 -36.152  1.00 84.75           C  
ATOM   2196  CD1 TYR X 177      45.618  18.452 -35.679  1.00 62.75           C  
ATOM   2197  CD2 TYR X 177      43.512  17.372 -35.989  1.00102.88           C  
ATOM   2198  CE1 TYR X 177      46.117  17.315 -35.067  1.00 63.29           C  
ATOM   2199  CE2 TYR X 177      44.007  16.229 -35.381  1.00103.28           C  
ATOM   2200  CZ  TYR X 177      45.310  16.209 -34.922  1.00 86.36           C  
ATOM   2201  OH  TYR X 177      45.809  15.082 -34.313  1.00 78.10           O  
ATOM   2202  N   ARG X 178      42.186  20.946 -39.330  1.00 73.13           N  
ATOM   2203  CA  ARG X 178      41.428  22.029 -39.955  1.00 78.73           C  
ATOM   2204  C   ARG X 178      41.302  23.250 -39.044  1.00 69.59           C  
ATOM   2205  O   ARG X 178      41.164  24.379 -39.518  1.00 54.11           O  
ATOM   2206  CB  ARG X 178      40.033  21.536 -40.352  1.00 95.13           C  
ATOM   2207  CG  ARG X 178      39.760  21.540 -41.849  1.00108.19           C  
ATOM   2208  CD  ARG X 178      39.440  22.939 -42.341  1.00112.59           C  
ATOM   2209  NE  ARG X 178      38.128  23.009 -42.982  1.00110.07           N  
ATOM   2210  CZ  ARG X 178      37.938  23.198 -44.285  1.00107.02           C  
ATOM   2211  NH1 ARG X 178      38.977  23.350 -45.095  1.00 74.79           N1+
ATOM   2212  NH2 ARG X 178      36.707  23.246 -44.780  1.00118.06           N  
ATOM   2213  N   LEU X 179      41.351  23.015 -37.737  1.00 66.56           N  
ATOM   2214  CA  LEU X 179      41.187  24.080 -36.756  1.00 60.65           C  
ATOM   2215  C   LEU X 179      42.473  24.871 -36.565  1.00 63.50           C  
ATOM   2216  O   LEU X 179      42.447  25.998 -36.076  1.00 59.12           O  
ATOM   2217  CB  LEU X 179      40.726  23.504 -35.416  1.00 51.27           C  
ATOM   2218  CG  LEU X 179      39.424  22.698 -35.427  1.00 57.35           C  
ATOM   2219  CD1 LEU X 179      39.709  21.198 -35.376  1.00 64.55           C  
ATOM   2220  CD2 LEU X 179      38.502  23.123 -34.286  1.00 72.13           C  
ATOM   2221  N   ASP X 180      43.597  24.278 -36.954  1.00 77.47           N  
ATOM   2222  CA  ASP X 180      44.893  24.929 -36.803  1.00 93.12           C  
ATOM   2223  C   ASP X 180      45.272  25.752 -38.036  1.00 95.16           C  
ATOM   2224  O   ASP X 180      46.361  26.320 -38.102  1.00 94.92           O  
ATOM   2225  CB  ASP X 180      45.976  23.888 -36.512  1.00 96.32           C  
ATOM   2226  CG  ASP X 180      45.757  23.171 -35.192  1.00 98.76           C  
ATOM   2227  OD1 ASP X 180      45.199  23.793 -34.265  1.00 89.54           O  
ATOM   2228  OD2 ASP X 180      46.149  21.992 -35.075  1.00111.56           O1-
ATOM   2229  N   VAL X 181      44.370  25.819 -39.011  1.00 82.45           N  
ATOM   2230  CA  VAL X 181      44.633  26.548 -40.245  1.00 54.21           C  
ATOM   2231  C   VAL X 181      43.419  27.343 -40.703  1.00 59.32           C  
ATOM   2232  O   VAL X 181      42.283  27.036 -40.333  1.00 52.90           O  
ATOM   2233  CB  VAL X 181      45.050  25.600 -41.390  1.00 64.20           C  
ATOM   2234  CG1 VAL X 181      46.389  24.946 -41.096  1.00 50.17           C  
ATOM   2235  CG2 VAL X 181      43.974  24.547 -41.619  1.00 85.87           C  
ATOM   2236  N   VAL X 182      43.666  28.364 -41.518  1.00 64.07           N  
ATOM   2237  CA  VAL X 182      42.593  29.139 -42.131  1.00 87.85           C  
ATOM   2238  C   VAL X 182      42.858  29.336 -43.606  1.00 83.91           C  
ATOM   2239  O   VAL X 182      44.000  29.565 -44.009  1.00 55.60           O  
ATOM   2240  CB  VAL X 182      42.420  30.536 -41.490  1.00 93.14           C  
ATOM   2241  CG1 VAL X 182      41.009  30.703 -40.938  1.00 94.29           C  
ATOM   2242  CG2 VAL X 182      43.471  30.783 -40.426  1.00 77.70           C  
ATOM   2243  N   GLN X 183      41.799  29.266 -44.407  1.00 80.24           N  
ATOM   2244  CA  GLN X 183      41.926  29.527 -45.830  1.00 72.83           C  
ATOM   2245  C   GLN X 183      42.333  30.970 -46.053  1.00 87.21           C  
ATOM   2246  O   GLN X 183      41.647  31.893 -45.616  1.00106.20           O  
ATOM   2247  CB  GLN X 183      40.621  29.216 -46.567  1.00 79.30           C  
ATOM   2248  CG  GLN X 183      40.798  29.072 -48.071  1.00103.67           C  
ATOM   2249  CD  GLN X 183      39.588  28.459 -48.744  1.00111.19           C  
ATOM   2250  NE2 GLN X 183      39.825  27.698 -49.806  1.00117.61           N  
ATOM   2251  OE1 GLN X 183      38.456  28.660 -48.309  1.00 97.93           O  
ATOM   2252  N   ILE X 184      43.464  31.158 -46.718  1.00 85.92           N  
ATOM   2253  CA  ILE X 184      43.921  32.494 -47.057  1.00 89.18           C  
ATOM   2254  C   ILE X 184      43.712  32.703 -48.555  1.00 95.48           C  
ATOM   2255  O   ILE X 184      43.933  31.796 -49.361  1.00 83.42           O  
ATOM   2256  CB  ILE X 184      45.405  32.715 -46.636  1.00 65.28           C  
ATOM   2257  CG1 ILE X 184      45.638  34.164 -46.208  1.00 76.34           C  
ATOM   2258  CG2 ILE X 184      46.392  32.267 -47.712  1.00 63.04           C  
ATOM   2259  CD1 ILE X 184      44.926  34.534 -44.919  1.00 92.50           C  
ATOM   2260  N   ASN X 185      43.229  33.884 -48.920  1.00107.78           N  
ATOM   2261  CA  ASN X 185      42.960  34.183 -50.317  1.00110.36           C  
ATOM   2262  C   ASN X 185      42.882  35.683 -50.559  1.00100.24           C  
ATOM   2263  O   ASN X 185      43.353  36.175 -51.582  1.00 95.41           O  
ATOM   2264  CB  ASN X 185      41.662  33.505 -50.779  1.00129.04           C  
ATOM   2265  CG  ASN X 185      41.530  33.488 -52.288  1.00153.09           C  
ATOM   2266  ND2 ASN X 185      41.128  34.619 -52.853  1.00177.91           N  
ATOM   2267  OD1 ASN X 185      41.793  32.477 -52.938  1.00154.75           O  
ATOM   2269  N   SER X 187      43.853  28.027 -59.386  1.00100.92           N  
ATOM   2270  CA  SER X 187      43.045  28.372 -58.223  1.00104.32           C  
ATOM   2271  C   SER X 187      43.491  27.582 -56.995  1.00110.48           C  
ATOM   2272  O   SER X 187      42.752  26.737 -56.488  1.00104.46           O  
ATOM   2273  CB  SER X 187      41.562  28.118 -58.505  1.00106.99           C  
ATOM   2274  OG  SER X 187      41.103  28.908 -59.588  1.00103.88           O  
ATOM   2275  N   ASN X 188      44.702  27.868 -56.525  1.00117.91           N  
ATOM   2276  CA  ASN X 188      45.305  27.129 -55.417  1.00115.02           C  
ATOM   2277  C   ASN X 188      44.491  27.154 -54.123  1.00114.68           C  
ATOM   2278  O   ASN X 188      43.764  28.110 -53.849  1.00107.22           O  
ATOM   2279  CB  ASN X 188      46.718  27.660 -55.134  1.00104.45           C  
ATOM   2280  CG  ASN X 188      46.781  29.181 -55.055  1.00111.73           C  
ATOM   2281  ND2 ASN X 188      45.699  29.803 -54.597  1.00120.71           N  
ATOM   2282  OD1 ASN X 188      47.792  29.786 -55.404  1.00115.98           O  
ATOM   2283  N   LYS X 189      44.632  26.097 -53.333  1.00113.09           N  
ATOM   2284  CA  LYS X 189      44.004  26.017 -52.020  1.00111.24           C  
ATOM   2285  C   LYS X 189      45.059  26.274 -50.947  1.00104.43           C  
ATOM   2286  O   LYS X 189      45.647  25.336 -50.407  1.00 86.85           O  
ATOM   2287  CB  LYS X 189      43.352  24.645 -51.825  1.00111.35           C  
ATOM   2288  CG  LYS X 189      42.047  24.652 -51.041  1.00 98.78           C  
ATOM   2289  CD  LYS X 189      41.582  23.224 -50.766  1.00 99.07           C  
ATOM   2290  CE  LYS X 189      40.136  23.174 -50.290  1.00108.24           C  
ATOM   2291  NZ  LYS X 189      39.222  22.563 -51.295  1.00107.25           N1+
ATOM   2292  N   GLU X 190      45.306  27.548 -50.650  1.00108.75           N  
ATOM   2293  CA  GLU X 190      46.385  27.936 -49.742  1.00 81.49           C  
ATOM   2294  C   GLU X 190      45.871  28.398 -48.378  1.00 79.58           C  
ATOM   2295  O   GLU X 190      44.823  29.038 -48.279  1.00 85.62           O  
ATOM   2296  CB  GLU X 190      47.233  29.036 -50.381  1.00 64.43           C  
ATOM   2297  CG  GLU X 190      46.425  30.162 -50.987  1.00 75.43           C  
ATOM   2298  CD  GLU X 190      47.291  31.214 -51.643  1.00102.20           C  
ATOM   2299  OE1 GLU X 190      47.979  30.887 -52.634  1.00100.64           O  
ATOM   2300  OE2 GLU X 190      47.287  32.369 -51.164  1.00114.98           O1-
ATOM   2301  N   TYR X 191      46.622  28.073 -47.330  1.00 61.53           N  
ATOM   2302  CA  TYR X 191      46.184  28.329 -45.964  1.00 56.45           C  
ATOM   2303  C   TYR X 191      47.280  28.982 -45.138  1.00 54.08           C  
ATOM   2304  O   TYR X 191      48.382  29.217 -45.627  1.00 60.16           O  
ATOM   2305  CB  TYR X 191      45.743  27.024 -45.291  1.00 71.09           C  
ATOM   2306  CG  TYR X 191      44.535  26.370 -45.925  1.00 58.21           C  
ATOM   2307  CD1 TYR X 191      44.655  25.620 -47.084  1.00 60.01           C  
ATOM   2308  CD2 TYR X 191      43.279  26.487 -45.350  1.00 68.53           C  
ATOM   2309  CE1 TYR X 191      43.558  25.024 -47.663  1.00 84.84           C  
ATOM   2310  CE2 TYR X 191      42.172  25.896 -45.922  1.00 88.47           C  
ATOM   2311  CZ  TYR X 191      42.315  25.164 -47.079  1.00 97.83           C  
ATOM   2312  OH  TYR X 191      41.213  24.567 -47.650  1.00 97.00           O  
ATOM   2313  N   ARG X 192      46.963  29.263 -43.879  1.00 77.84           N  
ATOM   2314  CA  ARG X 192      47.928  29.791 -42.919  1.00 79.84           C  
ATOM   2315  C   ARG X 192      47.600  29.269 -41.527  1.00 57.79           C  
ATOM   2316  O   ARG X 192      46.458  28.907 -41.253  1.00 50.19           O  
ATOM   2317  CB  ARG X 192      47.918  31.320 -42.911  1.00 66.48           C  
ATOM   2318  CG  ARG X 192      46.615  31.904 -42.377  1.00 73.20           C  
ATOM   2319  CD  ARG X 192      46.749  33.362 -41.981  1.00 75.94           C  
ATOM   2320  NE  ARG X 192      45.496  33.896 -41.451  1.00 53.95           N  
ATOM   2321  CZ  ARG X 192      45.160  33.894 -40.164  1.00 66.78           C  
ATOM   2322  NH1 ARG X 192      45.986  33.388 -39.259  1.00 67.14           N1+
ATOM   2323  NH2 ARG X 192      43.998  34.400 -39.779  1.00 86.34           N  
ATOM   2324  N   LEU X 193      48.594  29.233 -40.647  1.00 54.27           N  
ATOM   2325  CA  LEU X 193      48.332  28.905 -39.251  1.00 57.30           C  
ATOM   2326  C   LEU X 193      47.477  30.016 -38.655  1.00 55.14           C  
ATOM   2327  O   LEU X 193      47.760  31.196 -38.855  1.00 53.22           O  
ATOM   2328  CB  LEU X 193      49.632  28.728 -38.463  1.00 48.46           C  
ATOM   2329  CG  LEU X 193      50.551  27.597 -38.931  1.00 60.15           C  
ATOM   2330  CD1 LEU X 193      51.717  27.408 -37.971  1.00 63.45           C  
ATOM   2331  CD2 LEU X 193      49.771  26.303 -39.094  1.00 51.21           C  
ATOM   2332  N   ILE X 194      46.431  29.632 -37.930  1.00 61.95           N  
ATOM   2333  CA  ILE X 194      45.406  30.571 -37.475  1.00 75.41           C  
ATOM   2334  C   ILE X 194      45.953  31.668 -36.552  1.00 78.99           C  
ATOM   2335  O   ILE X 194      45.397  32.768 -36.484  1.00 45.62           O  
ATOM   2336  CB  ILE X 194      44.248  29.806 -36.773  1.00 77.15           C  
ATOM   2337  CG1 ILE X 194      43.221  30.758 -36.145  1.00 89.35           C  
ATOM   2338  CG2 ILE X 194      44.794  28.859 -35.728  1.00 46.21           C  
ATOM   2339  CD1 ILE X 194      42.442  31.613 -37.135  1.00 65.98           C  
ATOM   2340  N   ASN X 195      47.059  31.392 -35.869  1.00 98.74           N  
ATOM   2341  CA  ASN X 195      47.614  32.371 -34.936  1.00 93.52           C  
ATOM   2342  C   ASN X 195      48.229  33.591 -35.622  1.00 70.42           C  
ATOM   2343  O   ASN X 195      48.393  34.641 -35.005  1.00 71.41           O  
ATOM   2344  CB  ASN X 195      48.659  31.712 -34.031  1.00 89.97           C  
ATOM   2345  CG  ASN X 195      49.826  31.128 -34.804  1.00 99.73           C  
ATOM   2346  ND2 ASN X 195      50.260  29.943 -34.400  1.00109.83           N  
ATOM   2347  OD1 ASN X 195      50.329  31.728 -35.754  1.00104.28           O  
ATOM   2348  N   CYS X 196      48.558  33.442 -36.900  1.00 44.55           N  
ATOM   2349  CA  CYS X 196      49.347  34.436 -37.624  1.00 58.69           C  
ATOM   2350  C   CYS X 196      48.813  35.877 -37.572  1.00 61.13           C  
ATOM   2351  O   CYS X 196      49.580  36.821 -37.753  1.00 42.61           O  
ATOM   2352  CB  CYS X 196      49.500  33.998 -39.083  1.00 43.71           C  
ATOM   2353  SG  CYS X 196      50.726  32.682 -39.316  1.00 42.97           S  
ATOM   2354  N   ASN X 197      47.521  36.060 -37.316  1.00 73.32           N  
ATOM   2355  CA  ASN X 197      46.983  37.415 -37.217  1.00 61.02           C  
ATOM   2356  C   ASN X 197      46.647  37.808 -35.789  1.00 54.72           C  
ATOM   2357  O   ASN X 197      46.552  38.992 -35.471  1.00 43.87           O  
ATOM   2358  CB  ASN X 197      45.746  37.582 -38.096  1.00 90.12           C  
ATOM   2359  CG  ASN X 197      44.558  36.793 -37.597  1.00219.06           C  
ATOM   2360  ND2 ASN X 197      43.379  37.399 -37.668  1.00189.97           N  
ATOM   2361  OD1 ASN X 197      44.695  35.652 -37.159  1.00 80.82           O  
ATOM   2362  N   THR X 198      46.470  36.818 -34.921  1.00 61.27           N  
ATOM   2363  CA  THR X 198      46.173  37.119 -33.530  1.00 65.54           C  
ATOM   2364  C   THR X 198      47.442  37.205 -32.674  1.00 74.55           C  
ATOM   2365  O   THR X 198      47.658  38.206 -31.990  1.00 77.21           O  
ATOM   2366  CB  THR X 198      45.189  36.086 -32.917  1.00 72.67           C  
ATOM   2367  CG2 THR X 198      45.559  34.660 -33.287  1.00 43.17           C  
ATOM   2368  OG1 THR X 198      45.179  36.218 -31.491  1.00 76.08           O  
ATOM   2369  N   SER X 199      48.290  36.182 -32.726  1.00 62.24           N  
ATOM   2370  CA  SER X 199      49.428  36.123 -31.814  1.00 53.08           C  
ATOM   2371  C   SER X 199      50.636  35.388 -32.374  1.00 38.98           C  
ATOM   2372  O   SER X 199      50.577  34.794 -33.446  1.00 41.54           O  
ATOM   2373  CB  SER X 199      49.002  35.460 -30.505  1.00 62.06           C  
ATOM   2374  OG  SER X 199      48.268  34.269 -30.745  1.00 39.39           O  
ATOM   2375  N   ALA X 200      51.735  35.438 -31.629  1.00 39.57           N  
ATOM   2376  CA  ALA X 200      52.939  34.690 -31.971  1.00 55.99           C  
ATOM   2377  C   ALA X 200      52.824  33.260 -31.453  1.00 65.28           C  
ATOM   2378  O   ALA X 200      51.859  32.916 -30.769  1.00 45.59           O  
ATOM   2379  CB  ALA X 200      54.171  35.373 -31.402  1.00 58.20           C  
ATOM   2380  N   ILE X 201      53.816  32.431 -31.768  1.00 67.71           N  
ATOM   2381  CA  ILE X 201      53.727  31.007 -31.476  1.00 48.60           C  
ATOM   2382  C   ILE X 201      55.067  30.428 -31.003  1.00 35.14           C  
ATOM   2383  O   ILE X 201      56.128  30.770 -31.527  1.00 34.68           O  
ATOM   2384  CB  ILE X 201      53.192  30.243 -32.726  1.00 47.20           C  
ATOM   2385  CG1 ILE X 201      53.078  28.738 -32.469  1.00 53.84           C  
ATOM   2386  CG2 ILE X 201      54.007  30.563 -33.971  1.00 37.36           C  
ATOM   2387  CD1 ILE X 201      51.915  28.374 -31.579  1.00 48.16           C  
ATOM   2388  N   THR X 202      54.996  29.561 -29.993  1.00 56.15           N  
ATOM   2389  CA  THR X 202      56.178  28.965 -29.369  1.00 41.16           C  
ATOM   2390  C   THR X 202      55.990  27.474 -29.067  1.00 34.32           C  
ATOM   2391  O   THR X 202      55.127  27.090 -28.281  1.00 34.57           O  
ATOM   2392  CB  THR X 202      56.539  29.689 -28.060  1.00 56.40           C  
ATOM   2393  CG2 THR X 202      57.711  29.006 -27.378  1.00 48.07           C  
ATOM   2394  OG1 THR X 202      56.882  31.051 -28.344  1.00 60.51           O  
ATOM   2395  N   GLN X 203      56.818  26.638 -29.679  1.00 34.36           N  
ATOM   2396  CA  GLN X 203      56.664  25.191 -29.580  1.00 34.84           C  
ATOM   2397  C   GLN X 203      57.096  24.630 -28.231  1.00 48.79           C  
ATOM   2398  O   GLN X 203      58.269  24.706 -27.880  1.00 55.70           O  
ATOM   2399  CB  GLN X 203      57.457  24.512 -30.695  1.00 35.17           C  
ATOM   2400  CG  GLN X 203      57.426  22.999 -30.661  1.00 65.97           C  
ATOM   2401  CD  GLN X 203      58.152  22.383 -31.843  1.00 65.81           C  
ATOM   2402  NE2 GLN X 203      59.477  22.379 -31.785  1.00 81.53           N  
ATOM   2403  OE1 GLN X 203      57.528  21.908 -32.791  1.00 45.01           O  
ATOM   2404  N   ALA X 204      56.145  24.058 -27.493  1.00 59.23           N  
ATOM   2405  CA  ALA X 204      56.428  23.420 -26.209  1.00 50.51           C  
ATOM   2406  C   ALA X 204      57.526  22.376 -26.345  1.00 64.32           C  
ATOM   2407  O   ALA X 204      57.550  21.621 -27.310  1.00 43.62           O  
ATOM   2408  CB  ALA X 204      55.166  22.781 -25.643  1.00 34.80           C  
ATOM   2409  N   CYS X 205      58.447  22.342 -25.389  1.00 80.99           N  
ATOM   2410  CA  CYS X 205      59.494  21.328 -25.402  1.00 33.20           C  
ATOM   2411  C   CYS X 205      58.887  19.954 -25.119  1.00 34.76           C  
ATOM   2412  O   CYS X 205      58.198  19.768 -24.119  1.00 34.38           O  
ATOM   2413  CB  CYS X 205      60.582  21.656 -24.379  1.00 32.27           C  
ATOM   2414  SG  CYS X 205      61.048  23.406 -24.353  1.00 86.60           S  
ATOM   2415  N   PRO X 206      59.138  18.982 -26.006  1.00 34.64           N  
ATOM   2416  CA  PRO X 206      58.641  17.610 -25.839  1.00 46.73           C  
ATOM   2417  C   PRO X 206      59.269  16.973 -24.608  1.00 71.55           C  
ATOM   2418  O   PRO X 206      58.795  15.973 -24.062  1.00 35.64           O  
ATOM   2419  CB  PRO X 206      59.098  16.902 -27.118  1.00 62.33           C  
ATOM   2420  CG  PRO X 206      59.496  18.005 -28.062  1.00 47.25           C  
ATOM   2421  CD  PRO X 206      59.968  19.128 -27.211  1.00 34.69           C  
ATOM   2422  N   LYS X 207      60.359  17.592 -24.173  1.00106.54           N  
ATOM   2423  CA  LYS X 207      61.061  17.182 -22.976  1.00 97.18           C  
ATOM   2424  C   LYS X 207      60.375  17.786 -21.746  1.00 78.74           C  
ATOM   2425  O   LYS X 207      61.012  18.026 -20.723  1.00 67.81           O  
ATOM   2426  CB  LYS X 207      62.526  17.612 -23.054  1.00 81.73           C  
ATOM   2427  CG  LYS X 207      63.020  17.934 -24.467  1.00 66.65           C  
ATOM   2428  CD  LYS X 207      63.170  16.693 -25.331  1.00 75.21           C  
ATOM   2429  CE  LYS X 207      63.594  17.060 -26.745  1.00 83.97           C  
ATOM   2430  NZ  LYS X 207      63.632  15.861 -27.635  1.00 92.58           N1+
ATOM   2431  N   VAL X 208      59.073  18.038 -21.865  1.00 67.62           N  
ATOM   2432  CA  VAL X 208      58.247  18.542 -20.770  1.00 74.62           C  
ATOM   2433  C   VAL X 208      56.989  17.676 -20.688  1.00 82.23           C  
ATOM   2434  O   VAL X 208      56.716  16.901 -21.608  1.00100.75           O  
ATOM   2435  CB  VAL X 208      57.879  20.037 -20.968  1.00 66.59           C  
ATOM   2436  CG1 VAL X 208      56.472  20.197 -21.537  1.00 55.25           C  
ATOM   2437  CG2 VAL X 208      58.023  20.812 -19.665  1.00 48.42           C  
ATOM   2438  N   SER X 209      56.236  17.779 -19.594  1.00 76.24           N  
ATOM   2439  CA  SER X 209      55.006  16.999 -19.456  1.00 73.10           C  
ATOM   2440  C   SER X 209      53.809  17.815 -18.975  1.00 71.22           C  
ATOM   2441  O   SER X 209      53.931  18.711 -18.136  1.00 48.31           O  
ATOM   2442  CB  SER X 209      55.215  15.827 -18.502  1.00 62.32           C  
ATOM   2443  OG  SER X 209      54.034  15.053 -18.387  1.00 36.42           O  
ATOM   2444  N   PHE X 210      52.640  17.467 -19.502  1.00 75.10           N  
ATOM   2445  CA  PHE X 210      51.402  18.158 -19.171  1.00 93.74           C  
ATOM   2446  C   PHE X 210      50.595  17.448 -18.091  1.00 99.10           C  
ATOM   2447  O   PHE X 210      49.509  17.905 -17.734  1.00103.55           O  
ATOM   2448  CB  PHE X 210      50.538  18.310 -20.421  1.00 93.72           C  
ATOM   2449  CG  PHE X 210      51.079  19.284 -21.421  1.00 85.66           C  
ATOM   2450  CD1 PHE X 210      51.787  20.403 -21.017  1.00 86.55           C  
ATOM   2451  CD2 PHE X 210      50.861  19.085 -22.772  1.00 58.05           C  
ATOM   2452  CE1 PHE X 210      52.269  21.304 -21.949  1.00 78.00           C  
ATOM   2453  CE2 PHE X 210      51.342  19.980 -23.706  1.00 57.05           C  
ATOM   2454  CZ  PHE X 210      52.046  21.090 -23.294  1.00 59.84           C  
ATOM   2455  N   GLU X 211      51.113  16.337 -17.574  1.00 94.31           N  
ATOM   2456  CA  GLU X 211      50.373  15.562 -16.585  1.00 89.99           C  
ATOM   2457  C   GLU X 211      50.148  16.365 -15.308  1.00105.94           C  
ATOM   2458  O   GLU X 211      51.084  16.942 -14.748  1.00 98.40           O  
ATOM   2459  CB  GLU X 211      51.088  14.247 -16.267  1.00 94.81           C  
ATOM   2460  CG  GLU X 211      52.477  14.384 -15.666  1.00110.79           C  
ATOM   2461  CD  GLU X 211      53.030  13.053 -15.197  1.00135.90           C  
ATOM   2462  OE1 GLU X 211      52.218  12.167 -14.856  1.00155.06           O  
ATOM   2463  OE2 GLU X 211      54.271  12.892 -15.169  1.00129.88           O1-
ATOM   2464  N   PRO X 212      48.886  16.433 -14.859  1.00121.99           N  
ATOM   2465  CA  PRO X 212      48.555  17.136 -13.618  1.00116.84           C  
ATOM   2466  C   PRO X 212      48.986  16.330 -12.403  1.00110.53           C  
ATOM   2467  O   PRO X 212      48.413  15.275 -12.125  1.00134.29           O  
ATOM   2468  CB  PRO X 212      47.032  17.267 -13.685  1.00110.04           C  
ATOM   2469  CG  PRO X 212      46.597  16.104 -14.510  1.00106.10           C  
ATOM   2470  CD  PRO X 212      47.692  15.862 -15.510  1.00109.02           C  
ATOM   2471  N   ILE X 213      50.002  16.809 -11.695  1.00 71.71           N  
ATOM   2472  CA  ILE X 213      50.464  16.110 -10.505  1.00 64.50           C  
ATOM   2473  C   ILE X 213      50.015  16.867  -9.253  1.00 67.53           C  
ATOM   2474  O   ILE X 213      49.905  18.096  -9.274  1.00 35.27           O  
ATOM   2475  CB  ILE X 213      51.995  15.918 -10.513  1.00 62.71           C  
ATOM   2476  CG1 ILE X 213      52.720  17.199 -10.106  1.00 48.29           C  
ATOM   2477  CG2 ILE X 213      52.463  15.434 -11.879  1.00 61.50           C  
ATOM   2478  CD1 ILE X 213      54.180  16.975  -9.779  1.00 35.18           C  
ATOM   2479  N   PRO X 214      49.714  16.133  -8.170  1.00 75.82           N  
ATOM   2480  CA  PRO X 214      49.094  16.726  -6.980  1.00 52.08           C  
ATOM   2481  C   PRO X 214      49.970  17.768  -6.297  1.00 35.24           C  
ATOM   2482  O   PRO X 214      51.126  17.499  -5.996  1.00 63.66           O  
ATOM   2483  CB  PRO X 214      48.881  15.522  -6.055  1.00 83.80           C  
ATOM   2484  CG  PRO X 214      48.892  14.337  -6.956  1.00 96.44           C  
ATOM   2485  CD  PRO X 214      49.883  14.676  -8.021  1.00 91.99           C  
ATOM   2486  N   ILE X 215      49.404  18.938  -6.047  1.00 35.02           N  
ATOM   2487  CA  ILE X 215      50.095  20.020  -5.365  1.00 34.35           C  
ATOM   2488  C   ILE X 215      49.481  20.230  -3.980  1.00 51.73           C  
ATOM   2489  O   ILE X 215      48.275  20.073  -3.805  1.00 82.30           O  
ATOM   2490  CB  ILE X 215      50.016  21.328  -6.197  1.00 40.99           C  
ATOM   2491  CG1 ILE X 215      51.293  21.534  -7.012  1.00 33.35           C  
ATOM   2492  CG2 ILE X 215      49.754  22.540  -5.315  1.00 36.41           C  
ATOM   2493  CD1 ILE X 215      51.551  20.451  -8.028  1.00 57.54           C  
ATOM   2494  N   HIS X 216      50.308  20.556  -2.990  1.00 34.20           N  
ATOM   2495  CA  HIS X 216      49.798  20.951  -1.675  1.00 34.38           C  
ATOM   2496  C   HIS X 216      50.150  22.398  -1.404  1.00 33.85           C  
ATOM   2497  O   HIS X 216      51.280  22.807  -1.638  1.00100.70           O  
ATOM   2498  CB  HIS X 216      50.363  20.066  -0.562  1.00 34.59           C  
ATOM   2499  CG  HIS X 216      49.973  18.628  -0.677  1.00 68.74           C  
ATOM   2500  CD2 HIS X 216      50.452  17.635  -1.463  1.00 35.34           C  
ATOM   2501  ND1 HIS X 216      48.970  18.070   0.083  1.00 91.85           N  
ATOM   2502  CE1 HIS X 216      48.848  16.791  -0.229  1.00 95.88           C  
ATOM   2503  NE2 HIS X 216      49.735  16.503  -1.165  1.00 36.08           N  
ATOM   2504  N   TYR X 217      49.197  23.175  -0.906  1.00 34.06           N  
ATOM   2505  CA  TYR X 217      49.473  24.571  -0.582  1.00 38.12           C  
ATOM   2506  C   TYR X 217      49.759  24.759   0.901  1.00 33.74           C  
ATOM   2507  O   TYR X 217      48.842  24.865   1.711  1.00 34.19           O  
ATOM   2508  CB  TYR X 217      48.309  25.467  -1.017  1.00 38.93           C  
ATOM   2509  CG  TYR X 217      48.493  26.022  -2.407  1.00 68.59           C  
ATOM   2510  CD1 TYR X 217      49.366  25.414  -3.299  1.00 83.35           C  
ATOM   2511  CD2 TYR X 217      47.823  27.168  -2.820  1.00 75.67           C  
ATOM   2512  CE1 TYR X 217      49.560  25.915  -4.565  1.00 93.32           C  
ATOM   2513  CE2 TYR X 217      48.012  27.682  -4.091  1.00 92.71           C  
ATOM   2514  CZ  TYR X 217      48.882  27.048  -4.959  1.00 92.58           C  
ATOM   2515  OH  TYR X 217      49.087  27.540  -6.225  1.00 32.88           O  
ATOM   2516  N   CYS X 218      51.039  24.806   1.249  1.00 45.53           N  
ATOM   2517  CA  CYS X 218      51.438  24.929   2.641  1.00 58.89           C  
ATOM   2518  C   CYS X 218      51.549  26.383   3.086  1.00 53.97           C  
ATOM   2519  O   CYS X 218      52.003  27.249   2.337  1.00 32.82           O  
ATOM   2520  CB  CYS X 218      52.763  24.214   2.866  1.00 66.12           C  
ATOM   2521  SG  CYS X 218      52.725  22.490   2.364  1.00 33.64           S  
ATOM   2522  N   ALA X 219      51.136  26.636   4.322  1.00 33.67           N  
ATOM   2523  CA  ALA X 219      51.158  27.975   4.893  1.00 46.39           C  
ATOM   2524  C   ALA X 219      52.526  28.293   5.489  1.00 73.76           C  
ATOM   2525  O   ALA X 219      53.290  27.381   5.804  1.00 94.24           O  
ATOM   2526  CB  ALA X 219      50.070  28.107   5.962  1.00 34.24           C  
ATOM   2527  N   PRO X 220      52.837  29.591   5.658  1.00 49.53           N  
ATOM   2528  CA  PRO X 220      54.022  29.986   6.426  1.00 33.11           C  
ATOM   2529  C   PRO X 220      53.834  29.684   7.905  1.00 33.72           C  
ATOM   2530  O   PRO X 220      52.801  29.139   8.295  1.00 57.79           O  
ATOM   2531  CB  PRO X 220      54.115  31.501   6.196  1.00 63.15           C  
ATOM   2532  CG  PRO X 220      53.242  31.780   5.024  1.00 51.90           C  
ATOM   2533  CD  PRO X 220      52.159  30.757   5.070  1.00 61.05           C  
ATOM   2534  N   ALA X 221      54.811  30.053   8.724  1.00 33.81           N  
ATOM   2535  CA  ALA X 221      54.668  29.893  10.162  1.00 34.46           C  
ATOM   2536  C   ALA X 221      53.697  30.937  10.678  1.00 61.03           C  
ATOM   2537  O   ALA X 221      53.556  32.000  10.077  1.00 65.22           O  
ATOM   2538  CB  ALA X 221      56.008  30.013  10.861  1.00 34.54           C  
ATOM   2539  N   GLY X 222      53.020  30.633  11.781  1.00 56.96           N  
ATOM   2540  CA  GLY X 222      52.066  31.563  12.354  1.00 46.18           C  
ATOM   2541  C   GLY X 222      50.945  31.854  11.380  1.00 50.15           C  
ATOM   2542  O   GLY X 222      50.352  32.933  11.396  1.00 62.75           O  
ATOM   2543  N   PHE X 223      50.681  30.883  10.513  1.00 35.42           N  
ATOM   2544  CA  PHE X 223      49.564  30.926   9.581  1.00 35.36           C  
ATOM   2545  C   PHE X 223      48.925  29.553   9.535  1.00 82.70           C  
ATOM   2546  O   PHE X 223      49.623  28.548   9.401  1.00 96.34           O  
ATOM   2547  CB  PHE X 223      50.017  31.341   8.181  1.00 34.70           C  
ATOM   2548  CG  PHE X 223      50.072  32.826   7.971  1.00 40.30           C  
ATOM   2549  CD1 PHE X 223      48.921  33.534   7.672  1.00 34.83           C  
ATOM   2550  CD2 PHE X 223      51.277  33.511   8.054  1.00 39.86           C  
ATOM   2551  CE1 PHE X 223      48.965  34.901   7.473  1.00 39.44           C  
ATOM   2552  CE2 PHE X 223      51.329  34.877   7.856  1.00 36.35           C  
ATOM   2553  CZ  PHE X 223      50.171  35.574   7.565  1.00 47.28           C  
ATOM   2554  N   ALA X 224      47.603  29.499   9.639  1.00 58.23           N  
ATOM   2555  CA  ALA X 224      46.916  28.217   9.590  1.00 36.40           C  
ATOM   2556  C   ALA X 224      45.962  28.126   8.407  1.00 36.35           C  
ATOM   2557  O   ALA X 224      45.510  29.139   7.869  1.00 36.26           O  
ATOM   2558  CB  ALA X 224      46.172  27.968  10.886  1.00 37.13           C  
ATOM   2559  N   ILE X 225      45.683  26.897   7.992  1.00 54.54           N  
ATOM   2560  CA  ILE X 225      44.633  26.636   7.022  1.00 63.33           C  
ATOM   2561  C   ILE X 225      43.537  25.830   7.706  1.00 53.58           C  
ATOM   2562  O   ILE X 225      43.808  24.816   8.350  1.00 37.62           O  
ATOM   2563  CB  ILE X 225      45.153  25.882   5.789  1.00 57.78           C  
ATOM   2564  CG1 ILE X 225      46.365  26.607   5.197  1.00 35.53           C  
ATOM   2565  CG2 ILE X 225      44.045  25.736   4.757  1.00 74.91           C  
ATOM   2566  CD1 ILE X 225      46.728  26.176   3.795  1.00 35.15           C  
ATOM   2567  N   LEU X 226      42.299  26.287   7.584  1.00 37.80           N  
ATOM   2568  CA  LEU X 226      41.213  25.663   8.319  1.00 57.27           C  
ATOM   2569  C   LEU X 226      40.317  24.871   7.372  1.00 38.86           C  
ATOM   2570  O   LEU X 226      39.951  25.349   6.299  1.00 38.74           O  
ATOM   2571  CB  LEU X 226      40.422  26.721   9.089  1.00 70.27           C  
ATOM   2572  CG  LEU X 226      41.295  27.716   9.872  1.00 46.66           C  
ATOM   2573  CD1 LEU X 226      40.440  28.658  10.704  1.00 54.92           C  
ATOM   2574  CD2 LEU X 226      42.299  26.998  10.753  1.00 38.61           C  
ATOM   2575  N   LYS X 227      39.979  23.653   7.783  1.00 54.85           N  
ATOM   2576  CA  LYS X 227      39.393  22.656   6.892  1.00 59.72           C  
ATOM   2577  C   LYS X 227      38.004  22.203   7.330  1.00 69.49           C  
ATOM   2578  O   LYS X 227      37.860  21.512   8.339  1.00 77.53           O  
ATOM   2579  CB  LYS X 227      40.327  21.447   6.807  1.00 56.39           C  
ATOM   2580  CG  LYS X 227      39.902  20.348   5.851  1.00 56.40           C  
ATOM   2581  CD  LYS X 227      40.949  19.245   5.861  1.00 86.40           C  
ATOM   2582  CE  LYS X 227      40.887  18.373   4.616  1.00105.37           C  
ATOM   2583  NZ  LYS X 227      42.146  17.585   4.425  1.00103.90           N1+
ATOM   2584  N   CYS X 228      36.987  22.577   6.560  1.00 54.08           N  
ATOM   2585  CA  CYS X 228      35.617  22.194   6.875  1.00 41.68           C  
ATOM   2586  C   CYS X 228      35.401  20.701   6.664  1.00 45.51           C  
ATOM   2587  O   CYS X 228      35.245  20.245   5.533  1.00 59.27           O  
ATOM   2588  CB  CYS X 228      34.625  22.985   6.024  1.00 41.97           C  
ATOM   2589  SG  CYS X 228      32.895  22.623   6.412  1.00 73.22           S  
ATOM   2590  N   LYS X 229      35.379  19.944   7.758  1.00 46.48           N  
ATOM   2591  CA  LYS X 229      35.250  18.491   7.690  1.00 42.98           C  
ATOM   2592  C   LYS X 229      33.790  18.038   7.695  1.00 66.79           C  
ATOM   2593  O   LYS X 229      33.499  16.847   7.845  1.00 67.54           O  
ATOM   2594  CB  LYS X 229      36.002  17.843   8.853  1.00 56.27           C  
ATOM   2595  CG  LYS X 229      37.495  18.140   8.874  1.00 43.46           C  
ATOM   2596  CD  LYS X 229      38.232  17.384   7.775  1.00 59.55           C  
ATOM   2597  CE  LYS X 229      38.227  15.881   8.026  1.00 68.61           C  
ATOM   2598  NZ  LYS X 229      38.832  15.110   6.901  1.00 81.72           N1+
ATOM   2599  N   ASP X 230      32.876  18.990   7.528  1.00 68.92           N  
ATOM   2600  CA  ASP X 230      31.449  18.689   7.444  1.00 70.52           C  
ATOM   2601  C   ASP X 230      31.108  18.114   6.076  1.00 67.38           C  
ATOM   2602  O   ASP X 230      31.444  18.699   5.047  1.00 54.11           O  
ATOM   2603  CB  ASP X 230      30.618  19.940   7.710  1.00 73.72           C  
ATOM   2604  CG  ASP X 230      29.140  19.642   7.827  1.00 65.40           C  
ATOM   2605  OD1 ASP X 230      28.699  19.270   8.933  1.00 46.83           O  
ATOM   2606  OD2 ASP X 230      28.421  19.789   6.816  1.00 69.59           O1-
ATOM   2607  N   LYS X 231      30.432  16.969   6.066  1.00 95.79           N  
ATOM   2608  CA  LYS X 231      30.195  16.240   4.823  1.00116.85           C  
ATOM   2609  C   LYS X 231      28.876  16.614   4.140  1.00112.16           C  
ATOM   2610  O   LYS X 231      28.331  15.828   3.363  1.00106.38           O  
ATOM   2611  CB  LYS X 231      30.236  14.733   5.087  1.00105.86           C  
ATOM   2612  CG  LYS X 231      31.475  14.282   5.844  1.00 97.24           C  
ATOM   2613  CD  LYS X 231      31.583  12.768   5.889  1.00101.33           C  
ATOM   2614  CE  LYS X 231      32.633  12.316   6.894  1.00127.24           C  
ATOM   2615  NZ  LYS X 231      33.946  12.997   6.698  1.00144.26           N1+
ATOM   2616  N   LYS X 232      28.377  17.814   4.427  1.00 90.81           N  
ATOM   2617  CA  LYS X 232      27.179  18.347   3.775  1.00 86.36           C  
ATOM   2618  C   LYS X 232      27.256  19.872   3.657  1.00 73.52           C  
ATOM   2619  O   LYS X 232      26.246  20.562   3.791  1.00 81.60           O  
ATOM   2620  CB  LYS X 232      25.911  17.954   4.544  1.00115.16           C  
ATOM   2621  CG  LYS X 232      25.519  16.483   4.460  1.00107.66           C  
ATOM   2622  CD  LYS X 232      24.129  16.248   5.039  1.00104.38           C  
ATOM   2623  CE  LYS X 232      23.740  14.779   4.973  1.00107.92           C  
ATOM   2624  NZ  LYS X 232      22.347  14.543   5.443  1.00106.42           N1+
ATOM   2625  N   PHE X 233      28.452  20.391   3.404  1.00 67.66           N  
ATOM   2626  CA  PHE X 233      28.689  21.835   3.401  1.00 50.47           C  
ATOM   2627  C   PHE X 233      28.593  22.433   1.992  1.00 51.53           C  
ATOM   2628  O   PHE X 233      29.183  21.900   1.052  1.00 45.63           O  
ATOM   2629  CB  PHE X 233      30.062  22.126   4.018  1.00 56.22           C  
ATOM   2630  CG  PHE X 233      30.300  23.578   4.323  1.00 71.42           C  
ATOM   2631  CD1 PHE X 233      29.461  24.263   5.184  1.00 62.31           C  
ATOM   2632  CD2 PHE X 233      31.372  24.252   3.763  1.00 76.81           C  
ATOM   2633  CE1 PHE X 233      29.675  25.599   5.467  1.00 60.42           C  
ATOM   2634  CE2 PHE X 233      31.595  25.588   4.047  1.00 62.80           C  
ATOM   2635  CZ  PHE X 233      30.742  26.262   4.898  1.00 53.47           C  
ATOM   2636  N   ASN X 234      27.860  23.536   1.842  1.00 75.58           N  
ATOM   2637  CA  ASN X 234      27.663  24.113   0.511  1.00 79.03           C  
ATOM   2638  C   ASN X 234      28.689  25.188   0.168  1.00 45.49           C  
ATOM   2639  O   ASN X 234      28.641  25.779  -0.911  1.00 45.55           O  
ATOM   2640  CB  ASN X 234      26.229  24.659   0.348  1.00 91.35           C  
ATOM   2641  CG  ASN X 234      25.868  25.761   1.337  1.00 77.43           C  
ATOM   2642  ND2 ASN X 234      24.570  26.066   1.410  1.00115.64           N  
ATOM   2643  OD1 ASN X 234      26.727  26.331   2.013  1.00 60.39           O  
ATOM   2644  N   GLY X 235      29.624  25.421   1.086  1.00 44.69           N  
ATOM   2645  CA  GLY X 235      30.769  26.276   0.823  1.00 68.43           C  
ATOM   2646  C   GLY X 235      30.707  27.670   1.415  1.00 80.28           C  
ATOM   2647  O   GLY X 235      31.678  28.427   1.339  1.00 42.90           O  
ATOM   2648  N   THR X 236      29.564  28.019   1.995  1.00105.85           N  
ATOM   2649  CA  THR X 236      29.375  29.351   2.549  1.00 91.96           C  
ATOM   2650  C   THR X 236      28.550  29.307   3.826  1.00 80.53           C  
ATOM   2651  O   THR X 236      27.433  28.784   3.845  1.00 57.20           O  
ATOM   2652  CB  THR X 236      28.694  30.291   1.539  1.00 61.82           C  
ATOM   2653  CG2 THR X 236      28.865  31.739   1.968  1.00 66.31           C  
ATOM   2654  OG1 THR X 236      29.280  30.116   0.243  1.00 60.85           O  
ATOM   2655  N   GLY X 237      29.116  29.866   4.891  1.00 76.66           N  
ATOM   2656  CA  GLY X 237      28.462  29.903   6.182  1.00 62.48           C  
ATOM   2657  C   GLY X 237      29.276  29.221   7.262  1.00 83.14           C  
ATOM   2658  O   GLY X 237      30.408  28.800   7.025  1.00115.90           O  
ATOM   2659  N   PRO X 238      28.696  29.104   8.463  1.00 70.66           N  
ATOM   2660  CA  PRO X 238      29.345  28.493   9.627  1.00 64.59           C  
ATOM   2661  C   PRO X 238      29.566  26.989   9.459  1.00 65.14           C  
ATOM   2662  O   PRO X 238      28.629  26.264   9.126  1.00 75.14           O  
ATOM   2663  CB  PRO X 238      28.354  28.778  10.760  1.00 69.52           C  
ATOM   2664  CG  PRO X 238      27.039  28.924  10.079  1.00 88.64           C  
ATOM   2665  CD  PRO X 238      27.345  29.597   8.783  1.00 87.33           C  
ATOM   2666  N   CYS X 239      30.794  26.527   9.673  1.00 51.22           N  
ATOM   2667  CA  CYS X 239      31.076  25.099   9.620  1.00 51.88           C  
ATOM   2668  C   CYS X 239      31.370  24.576  11.016  1.00 56.61           C  
ATOM   2669  O   CYS X 239      32.318  25.024  11.657  1.00 54.18           O  
ATOM   2670  CB  CYS X 239      32.246  24.796   8.683  1.00 43.85           C  
ATOM   2671  SG  CYS X 239      32.495  23.024   8.363  1.00 43.54           S  
ATOM   2672  N   PRO X 240      30.553  23.626  11.490  1.00 68.44           N  
ATOM   2673  CA  PRO X 240      30.688  23.053  12.834  1.00 65.51           C  
ATOM   2674  C   PRO X 240      31.942  22.201  12.985  1.00 44.96           C  
ATOM   2675  O   PRO X 240      32.694  22.370  13.943  1.00 44.78           O  
ATOM   2676  CB  PRO X 240      29.429  22.194  12.976  1.00 54.65           C  
ATOM   2677  CG  PRO X 240      29.065  21.827  11.577  1.00 46.42           C  
ATOM   2678  CD  PRO X 240      29.447  23.008  10.733  1.00 45.80           C  
ATOM   2679  N   SER X 241      32.143  21.284  12.045  1.00 74.20           N  
ATOM   2680  CA  SER X 241      33.312  20.421  12.031  1.00 58.43           C  
ATOM   2681  C   SER X 241      34.448  21.127  11.313  1.00 51.01           C  
ATOM   2682  O   SER X 241      34.404  21.316  10.099  1.00 59.31           O  
ATOM   2683  CB  SER X 241      32.996  19.087  11.353  1.00 59.00           C  
ATOM   2684  OG  SER X 241      34.073  18.176  11.492  1.00 87.15           O  
ATOM   2685  N   VAL X 242      35.458  21.534  12.073  1.00 49.61           N  
ATOM   2686  CA  VAL X 242      36.599  22.237  11.507  1.00 51.14           C  
ATOM   2687  C   VAL X 242      37.917  21.708  12.055  1.00 53.61           C  
ATOM   2688  O   VAL X 242      37.986  21.215  13.182  1.00 42.23           O  
ATOM   2689  CB  VAL X 242      36.513  23.748  11.775  1.00 41.97           C  
ATOM   2690  CG1 VAL X 242      35.390  24.364  10.960  1.00 42.21           C  
ATOM   2691  CG2 VAL X 242      36.322  24.012  13.261  1.00 42.45           C  
ATOM   2692  N   SER X 243      38.960  21.811  11.241  1.00 44.30           N  
ATOM   2693  CA  SER X 243      40.291  21.393  11.642  1.00 57.46           C  
ATOM   2694  C   SER X 243      41.335  22.335  11.064  1.00 56.38           C  
ATOM   2695  O   SER X 243      41.194  22.814   9.939  1.00 57.67           O  
ATOM   2696  CB  SER X 243      40.562  19.960  11.184  1.00 69.91           C  
ATOM   2697  OG  SER X 243      39.463  19.122  11.493  1.00 70.07           O  
ATOM   2698  N   THR X 244      42.373  22.612  11.843  1.00 42.74           N  
ATOM   2699  CA  THR X 244      43.519  23.331  11.313  1.00 58.89           C  
ATOM   2700  C   THR X 244      44.378  22.333  10.573  1.00 53.79           C  
ATOM   2701  O   THR X 244      44.280  21.125  10.813  1.00 39.23           O  
ATOM   2702  CB  THR X 244      44.354  24.027  12.408  1.00 90.77           C  
ATOM   2703  CG2 THR X 244      45.070  23.007  13.286  1.00103.94           C  
ATOM   2704  OG1 THR X 244      45.331  24.880  11.798  1.00 77.35           O  
ATOM   2705  N   VAL X 245      45.213  22.844   9.676  1.00 58.86           N  
ATOM   2706  CA  VAL X 245      46.134  22.016   8.913  1.00 75.18           C  
ATOM   2707  C   VAL X 245      47.159  22.909   8.214  1.00 69.05           C  
ATOM   2708  O   VAL X 245      46.849  24.031   7.811  1.00 50.66           O  
ATOM   2709  CB  VAL X 245      45.390  21.127   7.877  1.00 53.99           C  
ATOM   2710  CG1 VAL X 245      44.660  21.980   6.838  1.00 56.59           C  
ATOM   2711  CG2 VAL X 245      46.352  20.146   7.218  1.00 37.50           C  
ATOM   2712  N   GLN X 246      48.388  22.421   8.096  1.00 67.51           N  
ATOM   2713  CA  GLN X 246      49.430  23.174   7.413  1.00 57.24           C  
ATOM   2714  C   GLN X 246      49.123  23.276   5.920  1.00 64.88           C  
ATOM   2715  O   GLN X 246      48.863  24.363   5.408  1.00 49.44           O  
ATOM   2716  CB  GLN X 246      50.805  22.534   7.639  1.00 51.18           C  
ATOM   2717  CG  GLN X 246      51.980  23.259   6.974  1.00 83.69           C  
ATOM   2718  CD  GLN X 246      52.383  24.557   7.672  1.00 95.87           C  
ATOM   2719  NE2 GLN X 246      53.582  25.041   7.364  1.00 62.08           N  
ATOM   2720  OE1 GLN X 246      51.631  25.114   8.473  1.00114.35           O  
ATOM   2721  N   CYS X 247      49.136  22.140   5.230  1.00 65.31           N  
ATOM   2722  CA  CYS X 247      48.962  22.126   3.782  1.00 55.74           C  
ATOM   2723  C   CYS X 247      47.609  21.566   3.372  1.00 35.75           C  
ATOM   2724  O   CYS X 247      47.020  20.759   4.086  1.00 36.34           O  
ATOM   2725  CB  CYS X 247      50.075  21.307   3.125  1.00 56.13           C  
ATOM   2726  SG  CYS X 247      51.708  21.556   3.848  1.00 34.55           S  
ATOM   2727  N   THR X 248      47.130  21.982   2.206  1.00 35.61           N  
ATOM   2728  CA  THR X 248      45.910  21.422   1.648  1.00 36.16           C  
ATOM   2729  C   THR X 248      46.171  19.979   1.227  1.00 48.89           C  
ATOM   2730  O   THR X 248      47.243  19.437   1.485  1.00 74.39           O  
ATOM   2731  CB  THR X 248      45.399  22.229   0.437  1.00 36.01           C  
ATOM   2732  CG2 THR X 248      45.446  23.713   0.718  1.00 35.66           C  
ATOM   2733  OG1 THR X 248      46.203  21.938  -0.709  1.00 35.63           O  
ATOM   2734  N   HIS X 249      45.192  19.358   0.582  1.00 47.05           N  
ATOM   2735  CA  HIS X 249      45.369  18.008   0.066  1.00 37.31           C  
ATOM   2736  C   HIS X 249      46.037  18.081  -1.299  1.00 36.90           C  
ATOM   2737  O   HIS X 249      46.333  19.165  -1.793  1.00 36.35           O  
ATOM   2738  CB  HIS X 249      44.027  17.271  -0.018  1.00 69.61           C  
ATOM   2739  CG  HIS X 249      43.095  17.824  -1.049  1.00 49.14           C  
ATOM   2740  CD2 HIS X 249      42.781  17.387  -2.292  1.00 38.64           C  
ATOM   2741  ND1 HIS X 249      42.348  18.965  -0.845  1.00 38.32           N  
ATOM   2742  CE1 HIS X 249      41.621  19.210  -1.919  1.00 38.59           C  
ATOM   2743  NE2 HIS X 249      41.865  18.268  -2.813  1.00 41.97           N  
ATOM   2744  N   GLY X 250      46.279  16.931  -1.911  1.00 37.20           N  
ATOM   2745  CA  GLY X 250      46.931  16.900  -3.206  1.00 36.88           C  
ATOM   2746  C   GLY X 250      46.038  17.412  -4.316  1.00 54.81           C  
ATOM   2747  O   GLY X 250      45.310  16.637  -4.938  1.00 88.14           O  
ATOM   2748  N   ILE X 251      46.089  18.716  -4.569  1.00 36.56           N  
ATOM   2749  CA  ILE X 251      45.248  19.311  -5.601  1.00 37.16           C  
ATOM   2750  C   ILE X 251      45.983  19.394  -6.929  1.00 36.46           C  
ATOM   2751  O   ILE X 251      46.743  20.325  -7.175  1.00 35.78           O  
ATOM   2752  CB  ILE X 251      44.758  20.719  -5.202  1.00 36.55           C  
ATOM   2753  CG1 ILE X 251      43.974  20.654  -3.897  1.00 36.93           C  
ATOM   2754  CG2 ILE X 251      43.863  21.306  -6.281  1.00 36.90           C  
ATOM   2755  CD1 ILE X 251      43.551  22.001  -3.372  1.00 36.76           C  
ATOM   2756  N   LYS X 252      45.755  18.405  -7.786  1.00 41.59           N  
ATOM   2757  CA  LYS X 252      46.303  18.437  -9.135  1.00 47.16           C  
ATOM   2758  C   LYS X 252      45.514  19.399 -10.026  1.00 76.30           C  
ATOM   2759  O   LYS X 252      44.281  19.434  -9.975  1.00 95.02           O  
ATOM   2760  CB  LYS X 252      46.317  17.033  -9.739  1.00 40.12           C  
ATOM   2761  CG  LYS X 252      44.976  16.345  -9.724  1.00 60.78           C  
ATOM   2762  CD  LYS X 252      45.166  14.856  -9.552  1.00 74.94           C  
ATOM   2763  CE  LYS X 252      43.982  14.231  -8.832  1.00 78.88           C  
ATOM   2764  NZ  LYS X 252      43.610  14.976  -7.584  1.00 51.82           N1+
ATOM   2765  N   PRO X 253      46.231  20.187 -10.842  1.00 36.48           N  
ATOM   2766  CA  PRO X 253      45.679  21.242 -11.698  1.00 36.58           C  
ATOM   2767  C   PRO X 253      45.081  20.760 -13.014  1.00 37.34           C  
ATOM   2768  O   PRO X 253      45.614  21.117 -14.057  1.00 39.63           O  
ATOM   2769  CB  PRO X 253      46.900  22.125 -11.985  1.00 35.68           C  
ATOM   2770  CG  PRO X 253      47.941  21.698 -10.993  1.00 35.11           C  
ATOM   2771  CD  PRO X 253      47.697  20.249 -10.809  1.00 35.69           C  
ATOM   2772  N   VAL X 254      43.995  19.994 -12.976  1.00 63.98           N  
ATOM   2773  CA  VAL X 254      43.305  19.608 -14.202  1.00 43.23           C  
ATOM   2774  C   VAL X 254      42.588  20.826 -14.796  1.00 50.66           C  
ATOM   2775  O   VAL X 254      41.614  21.329 -14.234  1.00 67.25           O  
ATOM   2776  CB  VAL X 254      42.299  18.449 -13.956  1.00 69.16           C  
ATOM   2777  CG1 VAL X 254      43.037  17.138 -13.729  1.00 52.05           C  
ATOM   2778  CG2 VAL X 254      41.386  18.744 -12.769  1.00100.61           C  
ATOM   2779  N   VAL X 255      43.089  21.327 -15.919  1.00 39.16           N  
ATOM   2780  CA  VAL X 255      42.442  22.459 -16.566  1.00 39.46           C  
ATOM   2781  C   VAL X 255      41.546  21.938 -17.687  1.00 61.05           C  
ATOM   2782  O   VAL X 255      42.017  21.442 -18.717  1.00 40.84           O  
ATOM   2783  CB  VAL X 255      43.463  23.490 -17.099  1.00 38.65           C  
ATOM   2784  CG1 VAL X 255      44.635  22.805 -17.779  1.00 38.27           C  
ATOM   2785  CG2 VAL X 255      42.787  24.489 -18.030  1.00 49.98           C  
ATOM   2786  N   SER X 256      40.241  22.045 -17.461  1.00 57.81           N  
ATOM   2787  CA  SER X 256      39.249  21.418 -18.319  1.00 42.38           C  
ATOM   2788  C   SER X 256      37.904  22.124 -18.218  1.00 43.50           C  
ATOM   2789  O   SER X 256      37.511  22.565 -17.138  1.00 43.64           O  
ATOM   2790  CB  SER X 256      39.086  19.948 -17.939  1.00 47.72           C  
ATOM   2791  OG  SER X 256      38.654  19.830 -16.591  1.00 68.29           O  
ATOM   2792  N   THR X 257      37.203  22.224 -19.346  1.00 77.02           N  
ATOM   2793  CA  THR X 257      35.868  22.812 -19.383  1.00 56.98           C  
ATOM   2794  C   THR X 257      34.775  21.753 -19.288  1.00 71.06           C  
ATOM   2795  O   THR X 257      35.051  20.551 -19.297  1.00 61.95           O  
ATOM   2796  CB  THR X 257      35.640  23.648 -20.665  1.00 67.97           C  
ATOM   2797  CG2 THR X 257      36.427  24.934 -20.591  1.00 74.85           C  
ATOM   2798  OG1 THR X 257      36.056  22.902 -21.817  1.00102.16           O  
ATOM   2799  N   GLN X 258      33.533  22.222 -19.204  1.00 72.16           N  
ATOM   2800  CA  GLN X 258      32.378  21.360 -18.985  1.00 53.08           C  
ATOM   2801  C   GLN X 258      32.566  20.521 -17.727  1.00 50.28           C  
ATOM   2802  O   GLN X 258      32.457  21.027 -16.608  1.00 50.15           O  
ATOM   2803  CB  GLN X 258      32.128  20.455 -20.196  1.00 75.97           C  
ATOM   2804  CG  GLN X 258      30.941  20.863 -21.049  1.00102.99           C  
ATOM   2805  CD  GLN X 258      31.165  22.163 -21.801  1.00104.61           C  
ATOM   2806  NE2 GLN X 258      30.176  23.044 -21.761  1.00 87.79           N  
ATOM   2807  OE1 GLN X 258      32.215  22.373 -22.409  1.00105.56           O  
ATOM   2808  N   LEU X 259      32.850  19.238 -17.919  1.00 50.45           N  
ATOM   2809  CA  LEU X 259      33.045  18.323 -16.801  1.00 58.27           C  
ATOM   2810  C   LEU X 259      34.470  18.406 -16.277  1.00 48.68           C  
ATOM   2811  O   LEU X 259      35.427  18.394 -17.052  1.00 47.61           O  
ATOM   2812  CB  LEU X 259      32.722  16.879 -17.204  1.00 51.59           C  
ATOM   2813  CG  LEU X 259      32.327  16.528 -18.641  1.00 52.34           C  
ATOM   2814  CD1 LEU X 259      32.419  15.030 -18.834  1.00 52.95           C  
ATOM   2815  CD2 LEU X 259      30.924  17.006 -18.980  1.00 55.05           C  
ATOM   2816  N   LEU X 260      34.607  18.500 -14.957  1.00 74.84           N  
ATOM   2817  CA  LEU X 260      35.925  18.508 -14.336  1.00 69.58           C  
ATOM   2818  C   LEU X 260      36.256  17.106 -13.855  1.00 71.02           C  
ATOM   2819  O   LEU X 260      35.398  16.401 -13.320  1.00 48.34           O  
ATOM   2820  CB  LEU X 260      36.010  19.515 -13.182  1.00 65.88           C  
ATOM   2821  CG  LEU X 260      34.809  19.768 -12.277  1.00 47.49           C  
ATOM   2822  CD1 LEU X 260      35.263  20.061 -10.864  1.00 46.77           C  
ATOM   2823  CD2 LEU X 260      34.012  20.929 -12.823  1.00 48.02           C  
ATOM   2824  N   LEU X 261      37.512  16.713 -14.041  1.00 71.70           N  
ATOM   2825  CA  LEU X 261      37.893  15.311 -13.953  1.00 80.12           C  
ATOM   2826  C   LEU X 261      38.904  15.015 -12.854  1.00 69.90           C  
ATOM   2827  O   LEU X 261      39.548  15.922 -12.326  1.00 55.34           O  
ATOM   2828  CB  LEU X 261      38.460  14.854 -15.297  1.00 77.36           C  
ATOM   2829  CG  LEU X 261      37.565  15.092 -16.515  1.00 72.12           C  
ATOM   2830  CD1 LEU X 261      38.394  15.203 -17.784  1.00 78.19           C  
ATOM   2831  CD2 LEU X 261      36.549  13.976 -16.638  1.00 63.95           C  
ATOM   2832  N   ASN X 262      39.010  13.731 -12.511  1.00 66.17           N  
ATOM   2833  CA  ASN X 262      40.004  13.222 -11.566  1.00 59.93           C  
ATOM   2834  C   ASN X 262      40.072  13.934 -10.216  1.00 61.92           C  
ATOM   2835  O   ASN X 262      41.007  13.714  -9.450  1.00 52.97           O  
ATOM   2836  CB  ASN X 262      41.388  13.259 -12.211  1.00 84.99           C  
ATOM   2837  CG  ASN X 262      41.630  12.089 -13.145  1.00 96.39           C  
ATOM   2838  ND2 ASN X 262      42.892  11.900 -13.533  1.00103.74           N  
ATOM   2839  OD1 ASN X 262      40.701  11.364 -13.514  1.00 78.70           O  
ATOM   2840  N   GLY X 263      39.088  14.780  -9.925  1.00 71.19           N  
ATOM   2841  CA  GLY X 263      39.042  15.498  -8.662  1.00 55.73           C  
ATOM   2842  C   GLY X 263      38.543  14.641  -7.513  1.00 45.52           C  
ATOM   2843  O   GLY X 263      38.017  13.555  -7.728  1.00 46.72           O  
ATOM   2844  N   SER X 264      38.712  15.128  -6.288  1.00 45.07           N  
ATOM   2845  CA  SER X 264      38.207  14.423  -5.114  1.00 46.05           C  
ATOM   2846  C   SER X 264      36.690  14.537  -5.088  1.00 47.76           C  
ATOM   2847  O   SER X 264      36.135  15.585  -5.416  1.00 73.29           O  
ATOM   2848  CB  SER X 264      38.817  14.991  -3.827  1.00 78.13           C  
ATOM   2849  OG  SER X 264      38.600  14.128  -2.723  1.00 82.16           O  
ATOM   2850  N   LEU X 265      36.013  13.460  -4.706  1.00 49.23           N  
ATOM   2851  CA  LEU X 265      34.555  13.449  -4.760  1.00 61.62           C  
ATOM   2852  C   LEU X 265      33.910  13.453  -3.380  1.00 70.51           C  
ATOM   2853  O   LEU X 265      34.547  13.119  -2.380  1.00 51.43           O  
ATOM   2854  CB  LEU X 265      34.058  12.247  -5.566  1.00 69.36           C  
ATOM   2855  CG  LEU X 265      34.864  10.946  -5.522  1.00 52.19           C  
ATOM   2856  CD1 LEU X 265      34.875  10.312  -4.133  1.00 52.71           C  
ATOM   2857  CD2 LEU X 265      34.329   9.974  -6.556  1.00 80.75           C  
ATOM   2858  N   ALA X 266      32.633  13.831  -3.350  1.00 68.62           N  
ATOM   2859  CA  ALA X 266      31.879  13.992  -2.110  1.00 64.96           C  
ATOM   2860  C   ALA X 266      31.729  12.677  -1.350  1.00 73.30           C  
ATOM   2861  O   ALA X 266      31.827  11.594  -1.931  1.00 86.32           O  
ATOM   2862  CB  ALA X 266      30.518  14.586  -2.403  1.00 68.10           C  
ATOM   2863  N   GLU X 267      31.493  12.779  -0.045  1.00 56.04           N  
ATOM   2864  CA  GLU X 267      31.486  11.603   0.820  1.00 78.39           C  
ATOM   2865  C   GLU X 267      30.102  10.962   0.965  1.00119.24           C  
ATOM   2866  O   GLU X 267      29.991   9.743   1.109  1.00112.26           O  
ATOM   2867  CB  GLU X 267      32.049  11.969   2.195  1.00 67.43           C  
ATOM   2868  CG  GLU X 267      33.337  12.774   2.117  1.00 79.96           C  
ATOM   2869  CD  GLU X 267      34.349  12.390   3.184  1.00 88.04           C  
ATOM   2870  OE1 GLU X 267      34.424  11.196   3.539  1.00 83.86           O  
ATOM   2871  OE2 GLU X 267      35.077  13.287   3.665  1.00 95.79           O1-
ATOM   2872  N   GLU X 268      29.053  11.777   0.925  1.00132.54           N  
ATOM   2873  CA  GLU X 268      27.693  11.255   1.009  1.00109.74           C  
ATOM   2874  C   GLU X 268      26.844  11.653  -0.197  1.00111.32           C  
ATOM   2875  O   GLU X 268      26.534  10.815  -1.043  1.00120.73           O  
ATOM   2876  CB  GLU X 268      27.013  11.715   2.304  1.00105.67           C  
ATOM   2877  CG  GLU X 268      27.494  10.984   3.555  1.00 95.64           C  
ATOM   2878  CD  GLU X 268      26.605  11.228   4.766  1.00 93.25           C  
ATOM   2879  OE1 GLU X 268      25.634  12.008   4.653  1.00 90.82           O1+
ATOM   2880  OE2 GLU X 268      26.877  10.635   5.833  1.00 91.75           O1-
ATOM   2881  N   GLU X 269      26.469  12.926  -0.280  1.00111.60           N  
ATOM   2882  CA  GLU X 269      25.560  13.383  -1.330  1.00113.85           C  
ATOM   2883  C   GLU X 269      26.255  14.131  -2.461  1.00112.22           C  
ATOM   2884  O   GLU X 269      27.331  14.699  -2.281  1.00 93.81           O  
ATOM   2885  CB  GLU X 269      24.471  14.282  -0.734  1.00105.27           C  
ATOM   2886  CG  GLU X 269      23.359  13.540  -0.013  1.00115.01           C  
ATOM   2887  CD  GLU X 269      22.420  14.476   0.725  1.00123.36           C  
ATOM   2888  OE1 GLU X 269      22.902  15.250   1.580  1.00 97.14           O1+
ATOM   2889  OE2 GLU X 269      21.200  14.437   0.451  1.00147.30           O1-
ATOM   2890  N   VAL X 270      25.614  14.128  -3.625  1.00110.57           N  
ATOM   2891  CA  VAL X 270      26.071  14.918  -4.760  1.00 99.38           C  
ATOM   2892  C   VAL X 270      25.777  16.391  -4.507  1.00 98.05           C  
ATOM   2893  O   VAL X 270      24.671  16.866  -4.761  1.00 97.78           O  
ATOM   2894  CB  VAL X 270      25.395  14.476  -6.073  1.00 86.64           C  
ATOM   2895  CG1 VAL X 270      25.822  15.379  -7.220  1.00 97.92           C  
ATOM   2896  CG2 VAL X 270      25.723  13.025  -6.382  1.00 76.48           C  
ATOM   2897  N   MET X 271      26.769  17.115  -4.001  1.00 75.93           N  
ATOM   2898  CA  MET X 271      26.549  18.493  -3.581  1.00 59.95           C  
ATOM   2899  C   MET X 271      26.602  19.481  -4.744  1.00 71.80           C  
ATOM   2900  O   MET X 271      27.545  19.486  -5.535  1.00 80.09           O  
ATOM   2901  CB  MET X 271      27.569  18.886  -2.521  1.00 59.80           C  
ATOM   2902  CG  MET X 271      27.018  19.803  -1.449  1.00 59.04           C  
ATOM   2903  SD  MET X 271      25.787  18.974  -0.433  1.00 72.99           S  
ATOM   2904  CE  MET X 271      26.643  17.447  -0.044  1.00 62.29           C  
ATOM   2905  N   ILE X 272      25.577  20.321  -4.835  1.00 82.25           N  
ATOM   2906  CA  ILE X 272      25.472  21.301  -5.907  1.00 87.99           C  
ATOM   2907  C   ILE X 272      25.666  22.706  -5.345  1.00 85.09           C  
ATOM   2908  O   ILE X 272      24.782  23.252  -4.684  1.00 77.70           O  
ATOM   2909  CB  ILE X 272      24.114  21.190  -6.630  1.00 91.43           C  
ATOM   2910  CG1 ILE X 272      22.996  20.913  -5.620  1.00 72.35           C  
ATOM   2911  CG2 ILE X 272      24.147  20.070  -7.667  1.00 68.77           C  
ATOM   2912  CD1 ILE X 272      21.617  20.916  -6.221  1.00 72.92           C  
ATOM   2913  N   ARG X 273      26.828  23.291  -5.608  1.00 64.05           N  
ATOM   2914  CA  ARG X 273      27.202  24.539  -4.954  1.00 56.39           C  
ATOM   2915  C   ARG X 273      27.242  25.719  -5.919  1.00 60.76           C  
ATOM   2916  O   ARG X 273      27.634  25.575  -7.076  1.00 76.96           O  
ATOM   2917  CB  ARG X 273      28.553  24.366  -4.260  1.00 54.38           C  
ATOM   2918  CG  ARG X 273      28.601  23.151  -3.341  1.00 54.79           C  
ATOM   2919  CD  ARG X 273      29.995  22.912  -2.789  1.00 52.82           C  
ATOM   2920  NE  ARG X 273      30.030  21.862  -1.776  1.00 60.85           N  
ATOM   2921  CZ  ARG X 273      30.376  20.600  -2.016  1.00 65.34           C  
ATOM   2922  NH1 ARG X 273      30.711  20.221  -3.243  1.00 52.86           N1+
ATOM   2923  NH2 ARG X 273      30.379  19.711  -1.030  1.00 53.73           N  
ATOM   2924  N   SER X 274      26.824  26.882  -5.429  1.00 67.15           N  
ATOM   2925  CA  SER X 274      26.809  28.110  -6.220  1.00 63.83           C  
ATOM   2926  C   SER X 274      26.904  29.335  -5.318  1.00 55.50           C  
ATOM   2927  O   SER X 274      26.626  29.255  -4.126  1.00 56.01           O  
ATOM   2928  CB  SER X 274      25.547  28.189  -7.077  1.00 67.49           C  
ATOM   2929  OG  SER X 274      25.481  29.428  -7.763  1.00 66.39           O  
ATOM   2930  N   GLU X 275      27.313  30.464  -5.889  1.00 54.58           N  
ATOM   2931  CA  GLU X 275      27.380  31.711  -5.139  1.00 54.25           C  
ATOM   2932  C   GLU X 275      25.983  32.251  -4.894  1.00 74.57           C  
ATOM   2933  O   GLU X 275      25.580  32.496  -3.755  1.00 57.12           O  
ATOM   2934  CB  GLU X 275      28.216  32.752  -5.882  1.00 54.98           C  
ATOM   2935  CG  GLU X 275      28.246  34.110  -5.190  1.00 87.88           C  
ATOM   2936  CD  GLU X 275      29.211  35.083  -5.838  1.00 84.09           C  
ATOM   2937  OE1 GLU X 275      29.885  34.691  -6.814  1.00 67.96           O  
ATOM   2938  OE2 GLU X 275      29.297  36.237  -5.370  1.00 78.54           O1-
ATOM   2939  N   ASN X 276      25.258  32.450  -5.989  1.00 80.68           N  
ATOM   2940  CA  ASN X 276      23.865  32.863  -5.953  1.00 96.68           C  
ATOM   2941  C   ASN X 276      23.070  31.964  -6.883  1.00100.27           C  
ATOM   2942  O   ASN X 276      23.116  32.122  -8.102  1.00115.26           O  
ATOM   2943  CB  ASN X 276      23.722  34.331  -6.357  1.00120.29           C  
ATOM   2944  CG  ASN X 276      22.317  34.867  -6.152  1.00142.00           C  
ATOM   2945  ND2 ASN X 276      22.130  36.147  -6.463  1.00167.48           N  
ATOM   2946  OD1 ASN X 276      21.416  34.150  -5.714  1.00150.84           O  
ATOM   2947  N   ILE X 277      22.358  31.006  -6.306  1.00 91.63           N  
ATOM   2948  CA  ILE X 277      21.674  29.998  -7.104  1.00 88.36           C  
ATOM   2949  C   ILE X 277      20.488  30.609  -7.849  1.00 70.88           C  
ATOM   2950  O   ILE X 277      20.243  30.277  -9.009  1.00 66.74           O  
ATOM   2951  CB  ILE X 277      21.196  28.813  -6.234  1.00 96.55           C  
ATOM   2952  CG1 ILE X 277      22.352  28.257  -5.397  1.00 95.47           C  
ATOM   2953  CG2 ILE X 277      20.615  27.716  -7.108  1.00 94.05           C  
ATOM   2954  CD1 ILE X 277      22.430  28.800  -3.975  1.00 90.34           C  
ATOM   2955  N   THR X 278      19.777  31.519  -7.187  1.00 80.26           N  
ATOM   2956  CA  THR X 278      18.599  32.164  -7.766  1.00103.96           C  
ATOM   2957  C   THR X 278      18.935  32.956  -9.023  1.00102.74           C  
ATOM   2958  O   THR X 278      18.115  33.072  -9.938  1.00 86.99           O  
ATOM   2959  CB  THR X 278      17.927  33.121  -6.766  1.00105.01           C  
ATOM   2960  CG2 THR X 278      17.522  32.380  -5.500  1.00101.18           C  
ATOM   2961  OG1 THR X 278      18.832  34.182  -6.435  1.00 91.44           O  
ATOM   2962  N   ASN X 279      20.142  33.508  -9.059  1.00109.42           N  
ATOM   2963  CA  ASN X 279      20.582  34.289 -10.203  1.00104.66           C  
ATOM   2964  C   ASN X 279      21.243  33.410 -11.261  1.00100.40           C  
ATOM   2965  O   ASN X 279      22.228  32.720 -10.990  1.00 77.22           O  
ATOM   2966  CB  ASN X 279      21.536  35.395  -9.763  1.00 74.56           C  
ATOM   2967  CG  ASN X 279      22.009  36.242 -10.918  1.00 71.50           C  
ATOM   2968  ND2 ASN X 279      21.078  36.626 -11.787  1.00 64.97           N  
ATOM   2969  OD1 ASN X 279      23.195  36.535 -11.044  1.00 82.69           O  
ATOM   2970  N   ASN X 280      20.686  33.443 -12.470  1.00103.74           N  
ATOM   2971  CA  ASN X 280      21.145  32.594 -13.564  1.00102.57           C  
ATOM   2972  C   ASN X 280      22.550  32.935 -14.041  1.00100.47           C  
ATOM   2973  O   ASN X 280      23.224  32.102 -14.646  1.00113.04           O  
ATOM   2974  CB  ASN X 280      20.181  32.695 -14.746  1.00110.94           C  
ATOM   2975  CG  ASN X 280      20.247  34.046 -15.430  1.00127.45           C  
ATOM   2976  ND2 ASN X 280      20.805  34.072 -16.634  1.00134.23           N  
ATOM   2977  OD1 ASN X 280      19.808  35.056 -14.878  1.00131.19           O  
ATOM   2978  N   ALA X 281      22.982  34.166 -13.778  1.00 87.14           N  
ATOM   2979  CA  ALA X 281      24.284  34.641 -14.236  1.00 79.27           C  
ATOM   2980  C   ALA X 281      25.432  33.903 -13.553  1.00 80.89           C  
ATOM   2981  O   ALA X 281      26.550  33.870 -14.066  1.00 77.43           O  
ATOM   2982  CB  ALA X 281      24.408  36.134 -14.002  1.00 58.61           C  
ATOM   2983  N   LYS X 282      25.152  33.313 -12.396  1.00 84.99           N  
ATOM   2984  CA  LYS X 282      26.162  32.567 -11.655  1.00 82.96           C  
ATOM   2985  C   LYS X 282      26.058  31.080 -11.968  1.00 79.87           C  
ATOM   2986  O   LYS X 282      24.963  30.522 -12.005  1.00 64.21           O  
ATOM   2987  CB  LYS X 282      26.021  32.810 -10.148  1.00 75.71           C  
ATOM   2988  CG  LYS X 282      26.700  34.077  -9.638  1.00 54.91           C  
ATOM   2989  CD  LYS X 282      26.083  35.332 -10.232  1.00 64.27           C  
ATOM   2990  CE  LYS X 282      26.600  36.587  -9.553  1.00 78.10           C  
ATOM   2991  NZ  LYS X 282      28.079  36.724  -9.647  1.00 54.94           N1+
ATOM   2992  N   ASN X 283      27.205  30.446 -12.199  1.00 85.30           N  
ATOM   2993  CA  ASN X 283      27.246  29.036 -12.561  1.00 94.67           C  
ATOM   2994  C   ASN X 283      27.017  28.126 -11.365  1.00 94.24           C  
ATOM   2995  O   ASN X 283      27.047  28.569 -10.216  1.00 73.33           O  
ATOM   2996  CB  ASN X 283      28.586  28.693 -13.221  1.00 97.60           C  
ATOM   2997  CG  ASN X 283      28.758  29.366 -14.564  1.00 97.03           C  
ATOM   2998  ND2 ASN X 283      29.849  29.050 -15.253  1.00 92.93           N  
ATOM   2999  OD1 ASN X 283      27.925  30.171 -14.974  1.00105.51           O  
ATOM   3000  N   ILE X 284      26.790  26.848 -11.644  1.00106.88           N  
ATOM   3001  CA  ILE X 284      26.564  25.869 -10.593  1.00 95.62           C  
ATOM   3002  C   ILE X 284      27.654  24.811 -10.596  1.00 83.00           C  
ATOM   3003  O   ILE X 284      27.921  24.176 -11.617  1.00 83.29           O  
ATOM   3004  CB  ILE X 284      25.197  25.184 -10.741  1.00 81.98           C  
ATOM   3005  CG1 ILE X 284      24.076  26.226 -10.752  1.00 60.77           C  
ATOM   3006  CG2 ILE X 284      24.998  24.169  -9.629  1.00 90.11           C  
ATOM   3007  CD1 ILE X 284      22.690  25.637 -10.832  1.00 91.67           C  
ATOM   3008  N   LEU X 285      28.278  24.625  -9.441  1.00 81.56           N  
ATOM   3009  CA  LEU X 285      29.351  23.655  -9.310  1.00 79.66           C  
ATOM   3010  C   LEU X 285      28.812  22.364  -8.716  1.00 75.76           C  
ATOM   3011  O   LEU X 285      28.516  22.281  -7.525  1.00 77.71           O  
ATOM   3012  CB  LEU X 285      30.493  24.221  -8.458  1.00 86.22           C  
ATOM   3013  CG  LEU X 285      31.580  25.008  -9.201  1.00103.78           C  
ATOM   3014  CD1 LEU X 285      30.995  26.108 -10.090  1.00 86.25           C  
ATOM   3015  CD2 LEU X 285      32.587  25.593  -8.219  1.00118.94           C  
ATOM   3016  N   VAL X 286      28.673  21.360  -9.571  1.00 64.50           N  
ATOM   3017  CA  VAL X 286      28.205  20.051  -9.152  1.00 59.35           C  
ATOM   3018  C   VAL X 286      29.385  19.195  -8.741  1.00 84.79           C  
ATOM   3019  O   VAL X 286      30.327  19.037  -9.509  1.00113.37           O  
ATOM   3020  CB  VAL X 286      27.447  19.341 -10.274  1.00 61.50           C  
ATOM   3021  CG1 VAL X 286      26.760  18.098  -9.737  1.00 74.77           C  
ATOM   3022  CG2 VAL X 286      26.444  20.289 -10.921  1.00 79.27           C  
ATOM   3023  N   GLN X 287      29.345  18.651  -7.531  1.00 55.34           N  
ATOM   3024  CA  GLN X 287      30.396  17.742  -7.100  1.00 59.86           C  
ATOM   3025  C   GLN X 287      29.802  16.363  -6.906  1.00 55.81           C  
ATOM   3026  O   GLN X 287      28.932  16.165  -6.062  1.00 57.24           O  
ATOM   3027  CB  GLN X 287      31.073  18.222  -5.814  1.00 78.11           C  
ATOM   3028  CG  GLN X 287      32.468  17.634  -5.617  1.00 77.72           C  
ATOM   3029  CD  GLN X 287      32.835  17.454  -4.157  1.00 73.65           C  
ATOM   3030  NE2 GLN X 287      34.023  16.907  -3.910  1.00 56.83           N  
ATOM   3031  OE1 GLN X 287      32.060  17.797  -3.262  1.00 52.09           O  
ATOM   3032  N   PHE X 288      30.286  15.412  -7.695  1.00 70.49           N  
ATOM   3033  CA  PHE X 288      29.715  14.074  -7.721  1.00 57.12           C  
ATOM   3034  C   PHE X 288      29.946  13.333  -6.411  1.00 61.18           C  
ATOM   3035  O   PHE X 288      30.758  13.742  -5.581  1.00 55.95           O  
ATOM   3036  CB  PHE X 288      30.299  13.260  -8.880  1.00 56.69           C  
ATOM   3037  CG  PHE X 288      29.838  13.713 -10.240  1.00 57.03           C  
ATOM   3038  CD1 PHE X 288      29.015  14.818 -10.384  1.00 57.61           C  
ATOM   3039  CD2 PHE X 288      30.218  13.022 -11.375  1.00 56.84           C  
ATOM   3040  CE1 PHE X 288      28.592  15.233 -11.631  1.00 58.10           C  
ATOM   3041  CE2 PHE X 288      29.794  13.433 -12.625  1.00 66.49           C  
ATOM   3042  CZ  PHE X 288      28.981  14.537 -12.753  1.00 57.74           C  
ATOM   3043  N   ASN X 289      29.202  12.248  -6.235  1.00 94.72           N  
ATOM   3044  CA  ASN X 289      29.377  11.349  -5.105  1.00108.20           C  
ATOM   3045  C   ASN X 289      30.089  10.089  -5.568  1.00 85.99           C  
ATOM   3046  O   ASN X 289      30.948   9.546  -4.874  1.00 81.17           O  
ATOM   3047  CB  ASN X 289      28.024  11.003  -4.482  1.00119.95           C  
ATOM   3048  CG  ASN X 289      28.100   9.818  -3.542  1.00114.21           C  
ATOM   3049  ND2 ASN X 289      27.136   8.910  -3.657  1.00110.33           N  
ATOM   3050  OD1 ASN X 289      29.017   9.714  -2.729  1.00106.82           O  
ATOM   3051  N   THR X 290      29.722   9.639  -6.761  1.00 88.98           N  
ATOM   3052  CA  THR X 290      30.312   8.461  -7.372  1.00 99.45           C  
ATOM   3053  C   THR X 290      31.107   8.852  -8.610  1.00 94.37           C  
ATOM   3054  O   THR X 290      30.691   9.740  -9.353  1.00103.84           O  
ATOM   3055  CB  THR X 290      29.227   7.453  -7.768  1.00105.07           C  
ATOM   3056  CG2 THR X 290      28.288   7.200  -6.596  1.00104.13           C  
ATOM   3057  OG1 THR X 290      28.475   7.985  -8.865  1.00 83.54           O  
ATOM   3058  N   PRO X 291      32.248   8.189  -8.846  1.00 75.92           N  
ATOM   3059  CA  PRO X 291      33.012   8.503 -10.054  1.00 55.96           C  
ATOM   3060  C   PRO X 291      32.370   7.886 -11.284  1.00 57.17           C  
ATOM   3061  O   PRO X 291      31.974   6.722 -11.243  1.00 66.86           O  
ATOM   3062  CB  PRO X 291      34.377   7.879  -9.773  1.00 54.66           C  
ATOM   3063  CG  PRO X 291      34.073   6.718  -8.901  1.00 55.95           C  
ATOM   3064  CD  PRO X 291      32.879   7.114  -8.059  1.00 68.55           C  
ATOM   3065  N   VAL X 292      32.251   8.654 -12.360  1.00 56.75           N  
ATOM   3066  CA  VAL X 292      31.778   8.091 -13.617  1.00 86.50           C  
ATOM   3067  C   VAL X 292      32.937   8.087 -14.619  1.00 73.99           C  
ATOM   3068  O   VAL X 292      33.321   9.113 -15.187  1.00 55.02           O  
ATOM   3069  CB  VAL X 292      30.539   8.843 -14.168  1.00 79.17           C  
ATOM   3070  CG1 VAL X 292      30.675  10.335 -13.962  1.00 84.98           C  
ATOM   3071  CG2 VAL X 292      30.294   8.494 -15.635  1.00 88.10           C  
ATOM   3072  N   GLN X 293      33.503   6.897 -14.790  1.00 73.50           N  
ATOM   3073  CA  GLN X 293      34.694   6.668 -15.594  1.00 66.90           C  
ATOM   3074  C   GLN X 293      34.459   6.944 -17.076  1.00 77.92           C  
ATOM   3075  O   GLN X 293      33.542   6.386 -17.679  1.00 63.90           O  
ATOM   3076  CB  GLN X 293      35.163   5.228 -15.380  1.00 55.46           C  
ATOM   3077  CG  GLN X 293      36.207   4.728 -16.345  1.00 68.80           C  
ATOM   3078  CD  GLN X 293      36.775   3.390 -15.911  1.00 85.03           C  
ATOM   3079  NE2 GLN X 293      36.035   2.316 -16.171  1.00 56.70           N  
ATOM   3080  OE1 GLN X 293      37.863   3.324 -15.337  1.00 99.02           O  
ATOM   3081  N   ILE X 294      35.290   7.810 -17.653  1.00 91.04           N  
ATOM   3082  CA  ILE X 294      35.159   8.189 -19.056  1.00 68.45           C  
ATOM   3083  C   ILE X 294      36.464   7.936 -19.823  1.00 52.18           C  
ATOM   3084  O   ILE X 294      37.492   8.559 -19.559  1.00 50.64           O  
ATOM   3085  CB  ILE X 294      34.723   9.672 -19.195  1.00 55.21           C  
ATOM   3086  CG1 ILE X 294      34.841  10.144 -20.644  1.00 67.86           C  
ATOM   3087  CG2 ILE X 294      35.535  10.575 -18.279  1.00 51.53           C  
ATOM   3088  CD1 ILE X 294      34.373  11.572 -20.852  1.00 52.48           C  
ATOM   3089  N   ASN X 295      36.415   6.999 -20.764  1.00 52.90           N  
ATOM   3090  CA  ASN X 295      37.597   6.606 -21.527  1.00 86.38           C  
ATOM   3091  C   ASN X 295      37.715   7.424 -22.816  1.00 87.20           C  
ATOM   3092  O   ASN X 295      36.733   7.579 -23.536  1.00 63.93           O  
ATOM   3093  CB  ASN X 295      37.552   5.103 -21.848  1.00 88.65           C  
ATOM   3094  CG  ASN X 295      37.294   4.237 -20.616  1.00 93.44           C  
ATOM   3095  ND2 ASN X 295      37.546   2.934 -20.744  1.00115.50           N  
ATOM   3096  OD1 ASN X 295      36.866   4.729 -19.574  1.00 95.93           O  
ATOM   3097  N   CYS X 296      38.909   7.942 -23.103  1.00 77.86           N  
ATOM   3098  CA  CYS X 296      39.117   8.808 -24.270  1.00 66.72           C  
ATOM   3099  C   CYS X 296      40.320   8.374 -25.103  1.00 62.47           C  
ATOM   3100  O   CYS X 296      41.243   7.761 -24.573  1.00 56.78           O  
ATOM   3101  CB  CYS X 296      39.292  10.259 -23.828  1.00 48.19           C  
ATOM   3102  SG  CYS X 296      37.871  10.930 -22.933  1.00 49.15           S  
ATOM   3103  N   THR X 297      40.321   8.705 -26.397  1.00 80.54           N  
ATOM   3104  CA  THR X 297      41.391   8.249 -27.287  1.00 82.96           C  
ATOM   3105  C   THR X 297      41.520   8.962 -28.642  1.00 91.20           C  
ATOM   3106  O   THR X 297      40.544   9.471 -29.201  1.00 63.78           O  
ATOM   3107  CB  THR X 297      41.235   6.739 -27.585  1.00 67.75           C  
ATOM   3108  CG2 THR X 297      39.912   6.463 -28.268  1.00 50.46           C  
ATOM   3109  OG1 THR X 297      42.299   6.305 -28.440  1.00 74.11           O  
ATOM   3110  N   ARG X 298      42.751   8.985 -29.154  1.00 89.56           N  
ATOM   3111  CA  ARG X 298      43.032   9.308 -30.551  1.00 74.19           C  
ATOM   3112  C   ARG X 298      43.518   8.039 -31.232  1.00 74.40           C  
ATOM   3113  O   ARG X 298      44.668   7.638 -31.037  1.00 61.65           O  
ATOM   3114  CB  ARG X 298      44.086  10.409 -30.696  1.00 56.07           C  
ATOM   3115  CG  ARG X 298      44.475  10.669 -32.155  1.00 45.12           C  
ATOM   3116  CD  ARG X 298      45.695  11.568 -32.290  1.00 43.86           C  
ATOM   3117  NE  ARG X 298      46.930  10.862 -31.962  1.00 69.59           N  
ATOM   3118  CZ  ARG X 298      48.147  11.381 -32.100  1.00 58.87           C  
ATOM   3119  NH1 ARG X 298      48.298  12.615 -32.565  1.00 74.98           N1+
ATOM   3120  NH2 ARG X 298      49.216  10.665 -31.775  1.00 41.95           N  
ATOM   3121  N   PRO X 299      42.648   7.400 -32.030  1.00 80.52           N  
ATOM   3122  CA  PRO X 299      42.900   6.079 -32.622  1.00 79.49           C  
ATOM   3123  C   PRO X 299      44.025   6.040 -33.660  1.00 93.69           C  
ATOM   3124  O   PRO X 299      44.579   4.971 -33.908  1.00 54.91           O  
ATOM   3125  CB  PRO X 299      41.559   5.729 -33.282  1.00 66.73           C  
ATOM   3126  CG  PRO X 299      40.558   6.654 -32.652  1.00 57.29           C  
ATOM   3127  CD  PRO X 299      41.310   7.904 -32.382  1.00 61.79           C  
ATOM   3128  N   ASN X 300      44.359   7.178 -34.256  1.00113.92           N  
ATOM   3129  CA  ASN X 300      45.363   7.194 -35.314  1.00 94.49           C  
ATOM   3130  C   ASN X 300      46.791   7.066 -34.786  1.00 71.61           C  
ATOM   3131  O   ASN X 300      47.192   7.796 -33.881  1.00 70.72           O  
ATOM   3132  CB  ASN X 300      45.227   8.471 -36.147  1.00 94.93           C  
ATOM   3133  CG  ASN X 300      43.805   8.976 -36.213  1.00 95.04           C  
ATOM   3134  ND2 ASN X 300      43.325   9.230 -37.422  1.00 77.44           N  
ATOM   3135  OD1 ASN X 300      43.144   9.137 -35.187  1.00 97.37           O  
ATOM   3136  N   ASN X 301      47.545   6.126 -35.354  1.00 50.61           N  
ATOM   3137  CA  ASN X 301      48.961   5.932 -35.034  1.00 56.68           C  
ATOM   3138  C   ASN X 301      49.808   7.004 -35.726  1.00 79.63           C  
ATOM   3139  O   ASN X 301      50.533   6.708 -36.675  1.00 75.01           O  
ATOM   3140  CB  ASN X 301      49.402   4.514 -35.450  1.00 55.55           C  
ATOM   3141  CG  ASN X 301      50.825   4.146 -35.002  1.00166.87           C  
ATOM   3142  ND2 ASN X 301      51.132   2.843 -35.039  1.00154.56           N  
ATOM   3143  OD1 ASN X 301      51.629   5.005 -34.645  1.00 44.46           O  
ATOM   3144  N   ASN X 302      49.708   8.248 -35.251  1.00 70.14           N  
ATOM   3145  CA  ASN X 302      50.407   9.377 -35.871  1.00 43.14           C  
ATOM   3146  C   ASN X 302      51.923   9.283 -35.771  1.00 42.43           C  
ATOM   3147  O   ASN X 302      52.456   8.643 -34.868  1.00 55.55           O  
ATOM   3148  CB  ASN X 302      49.944  10.695 -35.254  1.00 42.58           C  
ATOM   3149  CG  ASN X 302      48.572  11.106 -35.730  1.00 76.74           C  
ATOM   3150  ND2 ASN X 302      48.381  12.402 -35.942  1.00 87.80           N  
ATOM   3151  OD1 ASN X 302      47.694  10.266 -35.923  1.00 44.23           O  
ATOM   3152  N   THR X 303      52.613   9.930 -36.706  1.00 73.50           N  
ATOM   3153  CA  THR X 303      54.071   9.896 -36.756  1.00 76.66           C  
ATOM   3154  C   THR X 303      54.641  11.311 -36.769  1.00 40.83           C  
ATOM   3155  O   THR X 303      54.015  12.232 -37.287  1.00 42.20           O  
ATOM   3156  CB  THR X 303      54.564   9.125 -37.994  1.00 65.34           C  
ATOM   3157  CG2 THR X 303      56.034   8.749 -37.860  1.00 41.87           C  
ATOM   3158  OG1 THR X 303      53.784   7.935 -38.152  1.00 67.81           O  
ATOM   3159  N   ARG X 304      55.824  11.482 -36.194  1.00 40.16           N  
ATOM   3160  CA  ARG X 304      56.453  12.793 -36.123  1.00 66.56           C  
ATOM   3161  C   ARG X 304      57.818  12.825 -36.813  1.00 57.74           C  
ATOM   3162  O   ARG X 304      58.675  11.972 -36.560  1.00 42.44           O  
ATOM   3163  CB  ARG X 304      56.596  13.225 -34.660  1.00 44.95           C  
ATOM   3164  CG  ARG X 304      57.567  14.366 -34.451  1.00 37.97           C  
ATOM   3165  CD  ARG X 304      58.450  14.129 -33.237  1.00 37.37           C  
ATOM   3166  NE  ARG X 304      57.798  14.503 -31.987  1.00 67.07           N  
ATOM   3167  CZ  ARG X 304      58.394  14.460 -30.799  1.00 90.01           C  
ATOM   3168  NH1 ARG X 304      59.656  14.055 -30.708  1.00 77.68           N1+
ATOM   3169  NH2 ARG X 304      57.730  14.821 -29.706  1.00 84.96           N  
ATOM   3170  N   LYS X 305      58.003  13.802 -37.698  1.00 49.72           N  
ATOM   3171  CA  LYS X 305      59.318  14.090 -38.260  1.00 70.01           C  
ATOM   3172  C   LYS X 305      59.811  15.417 -37.700  1.00 65.17           C  
ATOM   3173  O   LYS X 305      59.009  16.269 -37.317  1.00 48.83           O  
ATOM   3174  CB  LYS X 305      59.281  14.129 -39.791  1.00 81.31           C  
ATOM   3175  CG  LYS X 305      58.352  15.181 -40.372  1.00 80.62           C  
ATOM   3176  CD  LYS X 305      58.406  15.202 -41.897  1.00 82.33           C  
ATOM   3177  CE  LYS X 305      57.044  14.898 -42.519  1.00 86.19           C  
ATOM   3178  NZ  LYS X 305      56.733  13.440 -42.581  1.00 87.12           N1+
ATOM   3179  N   SER X 306      61.128  15.584 -37.643  1.00 60.86           N  
ATOM   3180  CA  SER X 306      61.720  16.789 -37.078  1.00 69.40           C  
ATOM   3181  C   SER X 306      62.360  17.629 -38.174  1.00 66.37           C  
ATOM   3182  O   SER X 306      63.162  17.132 -38.962  1.00 65.05           O  
ATOM   3183  CB  SER X 306      62.756  16.429 -36.013  1.00 72.92           C  
ATOM   3184  OG  SER X 306      62.289  15.377 -35.189  1.00 69.01           O  
ATOM   3185  N   ILE X 307      62.006  18.906 -38.226  1.00 66.75           N  
ATOM   3186  CA  ILE X 307      62.510  19.780 -39.273  1.00 67.02           C  
ATOM   3187  C   ILE X 307      63.489  20.804 -38.719  1.00 79.51           C  
ATOM   3188  O   ILE X 307      63.150  21.589 -37.834  1.00103.14           O  
ATOM   3189  CB  ILE X 307      61.364  20.509 -39.983  1.00 69.57           C  
ATOM   3190  CG1 ILE X 307      60.323  19.502 -40.466  1.00 74.38           C  
ATOM   3191  CG2 ILE X 307      61.889  21.329 -41.147  1.00 56.37           C  
ATOM   3192  CD1 ILE X 307      59.164  20.143 -41.168  1.00 67.00           C  
ATOM   3193  N   ARG X 308      64.703  20.792 -39.254  1.00 53.36           N  
ATOM   3194  CA  ARG X 308      65.745  21.700 -38.804  1.00 49.77           C  
ATOM   3195  C   ARG X 308      65.533  23.133 -39.271  1.00 57.14           C  
ATOM   3196  O   ARG X 308      65.858  23.488 -40.402  1.00 77.90           O  
ATOM   3197  CB  ARG X 308      67.111  21.203 -39.273  1.00 53.10           C  
ATOM   3198  CG  ARG X 308      67.808  20.350 -38.235  1.00 62.76           C  
ATOM   3199  CD  ARG X 308      69.001  19.614 -38.798  1.00 52.55           C  
ATOM   3200  NE  ARG X 308      69.884  19.153 -37.732  1.00 74.99           N  
ATOM   3201  CZ  ARG X 308      71.031  18.515 -37.936  1.00 89.73           C  
ATOM   3202  NH1 ARG X 308      71.437  18.259 -39.172  1.00 94.82           N1+
ATOM   3203  NH2 ARG X 308      71.773  18.135 -36.905  1.00 79.26           N  
ATOM   3204  N   ILE X 309      64.984  23.952 -38.386  1.00 46.12           N  
ATOM   3205  CA  ILE X 309      64.933  25.384 -38.618  1.00 64.93           C  
ATOM   3206  C   ILE X 309      66.367  25.887 -38.631  1.00 65.47           C  
ATOM   3207  O   ILE X 309      66.760  26.678 -39.487  1.00 74.64           O  
ATOM   3208  CB  ILE X 309      64.124  26.106 -37.527  1.00 65.43           C  
ATOM   3209  CG1 ILE X 309      62.859  25.313 -37.203  1.00 36.56           C  
ATOM   3210  CG2 ILE X 309      63.819  27.548 -37.931  1.00 47.97           C  
ATOM   3211  CD1 ILE X 309      62.004  25.018 -38.417  1.00 37.24           C  
ATOM   3213  N   GLY X 312      67.139  25.398 -37.664  1.00 44.64           N  
ATOM   3214  CA  GLY X 312      68.551  25.708 -37.540  1.00 68.86           C  
ATOM   3215  C   GLY X 312      68.875  27.153 -37.205  1.00 61.77           C  
ATOM   3216  O   GLY X 312      68.191  28.070 -37.659  1.00 52.93           O  
ATOM   3217  N   PRO X 313      69.929  27.366 -36.400  1.00 43.17           N  
ATOM   3218  CA  PRO X 313      70.654  26.310 -35.691  1.00 36.69           C  
ATOM   3219  C   PRO X 313      70.176  26.171 -34.251  1.00 46.07           C  
ATOM   3220  O   PRO X 313      70.044  27.174 -33.550  1.00 35.32           O  
ATOM   3221  CB  PRO X 313      72.116  26.782 -35.749  1.00 71.39           C  
ATOM   3222  CG  PRO X 313      72.093  28.146 -36.427  1.00 74.89           C  
ATOM   3223  CD  PRO X 313      70.682  28.626 -36.387  1.00 64.57           C  
ATOM   3224  N   GLY X 314      69.914  24.942 -33.820  1.00 88.63           N  
ATOM   3225  CA  GLY X 314      69.338  24.711 -32.508  1.00105.94           C  
ATOM   3226  C   GLY X 314      67.823  24.648 -32.575  1.00 82.79           C  
ATOM   3227  O   GLY X 314      67.189  23.814 -31.924  1.00 34.13           O  
ATOM   3228  N   GLN X 315      67.238  25.535 -33.371  1.00 67.70           N  
ATOM   3229  CA  GLN X 315      65.800  25.521 -33.595  1.00 43.69           C  
ATOM   3230  C   GLN X 315      65.417  24.312 -34.445  1.00 41.84           C  
ATOM   3231  O   GLN X 315      66.123  23.964 -35.395  1.00 47.10           O  
ATOM   3232  CB  GLN X 315      65.354  26.822 -34.264  1.00 41.41           C  
ATOM   3233  CG  GLN X 315      66.025  28.080 -33.707  1.00 63.16           C  
ATOM   3234  CD  GLN X 315      65.795  28.279 -32.213  1.00 79.15           C  
ATOM   3235  NE2 GLN X 315      64.847  29.145 -31.866  1.00 33.69           N  
ATOM   3236  OE1 GLN X 315      66.473  27.672 -31.383  1.00105.48           O  
ATOM   3237  N   ALA X 316      64.306  23.668 -34.096  1.00 51.46           N  
ATOM   3238  CA  ALA X 316      63.881  22.448 -34.775  1.00 35.52           C  
ATOM   3239  C   ALA X 316      62.384  22.226 -34.617  1.00 35.50           C  
ATOM   3240  O   ALA X 316      61.904  22.000 -33.510  1.00 35.03           O  
ATOM   3241  CB  ALA X 316      64.647  21.253 -34.241  1.00 55.01           C  
ATOM   3242  N   PHE X 317      61.655  22.281 -35.728  1.00 36.08           N  
ATOM   3243  CA  PHE X 317      60.204  22.145 -35.703  1.00 36.21           C  
ATOM   3244  C   PHE X 317      59.795  20.689 -35.816  1.00 58.65           C  
ATOM   3245  O   PHE X 317      60.308  19.948 -36.651  1.00 37.00           O  
ATOM   3246  CB  PHE X 317      59.563  22.968 -36.828  1.00 54.35           C  
ATOM   3247  CG  PHE X 317      58.142  22.578 -37.144  1.00 67.75           C  
ATOM   3248  CD1 PHE X 317      57.149  22.665 -36.179  1.00 50.44           C  
ATOM   3249  CD2 PHE X 317      57.798  22.139 -38.414  1.00 61.84           C  
ATOM   3250  CE1 PHE X 317      55.847  22.300 -36.471  1.00 37.30           C  
ATOM   3251  CE2 PHE X 317      56.499  21.783 -38.711  1.00 38.30           C  
ATOM   3252  CZ  PHE X 317      55.524  21.861 -37.739  1.00 38.04           C  
ATOM   3253  N   TYR X 318      58.855  20.293 -34.967  1.00 66.50           N  
ATOM   3254  CA  TYR X 318      58.344  18.934 -34.977  1.00 36.74           C  
ATOM   3255  C   TYR X 318      57.076  18.825 -35.810  1.00 37.39           C  
ATOM   3256  O   TYR X 318      55.978  19.118 -35.334  1.00 41.91           O  
ATOM   3257  CB  TYR X 318      58.094  18.460 -33.551  1.00 36.30           C  
ATOM   3258  CG  TYR X 318      59.373  18.213 -32.795  1.00 35.79           C  
ATOM   3259  CD1 TYR X 318      60.189  17.147 -33.121  1.00 36.07           C  
ATOM   3260  CD2 TYR X 318      59.766  19.045 -31.758  1.00 42.67           C  
ATOM   3261  CE1 TYR X 318      61.357  16.905 -32.439  1.00 35.69           C  
ATOM   3262  CE2 TYR X 318      60.938  18.813 -31.064  1.00 50.10           C  
ATOM   3263  CZ  TYR X 318      61.727  17.737 -31.409  1.00 58.26           C  
ATOM   3264  OH  TYR X 318      62.895  17.491 -30.730  1.00 72.50           O  
ATOM   3265  N   ALA X 319      57.246  18.395 -37.057  1.00 45.80           N  
ATOM   3266  CA  ALA X 319      56.138  18.275 -37.991  1.00 68.18           C  
ATOM   3267  C   ALA X 319      55.361  16.998 -37.739  1.00 39.12           C  
ATOM   3268  O   ALA X 319      55.852  16.091 -37.074  1.00 49.18           O  
ATOM   3269  CB  ALA X 319      56.644  18.314 -39.424  1.00 81.09           C  
ATOM   3270  N   THR X 320      54.147  16.935 -38.273  1.00 39.73           N  
ATOM   3271  CA  THR X 320      53.333  15.732 -38.174  1.00 73.93           C  
ATOM   3272  C   THR X 320      53.494  14.902 -39.443  1.00 77.68           C  
ATOM   3273  O   THR X 320      53.108  15.327 -40.534  1.00 78.28           O  
ATOM   3274  CB  THR X 320      51.846  16.068 -37.948  1.00 86.07           C  
ATOM   3275  CG2 THR X 320      51.066  14.821 -37.547  1.00 60.96           C  
ATOM   3276  OG1 THR X 320      51.729  17.058 -36.918  1.00 96.32           O  
ATOM   3277  N   GLY X 321      54.080  13.718 -39.287  1.00 74.86           N  
ATOM   3278  CA  GLY X 321      54.352  12.836 -40.405  1.00 69.28           C  
ATOM   3279  C   GLY X 321      53.192  11.926 -40.756  1.00 90.03           C  
ATOM   3280  O   GLY X 321      52.086  12.076 -40.232  1.00104.05           O  
ATOM   3281  N   ASP X 321A     53.465  10.974 -41.645  1.00 60.45           N  
ATOM   3282  CA  ASP X 321A     52.467  10.042 -42.169  1.00 61.98           C  
ATOM   3283  C   ASP X 321A     51.593   9.401 -41.086  1.00 71.83           C  
ATOM   3284  O   ASP X 321A     52.048   9.145 -39.970  1.00 49.87           O  
ATOM   3285  CB  ASP X 321A     53.172   8.950 -42.986  1.00 58.71           C  
ATOM   3286  CG  ASP X 321A     52.201   8.034 -43.714  1.00 65.23           C  
ATOM   3287  OD1 ASP X 321A     50.978   8.288 -43.669  1.00 74.57           O  
ATOM   3288  OD2 ASP X 321A     52.668   7.063 -44.348  1.00 58.90           O1-
ATOM   3289  N   ILE X 322      50.327   9.162 -41.426  1.00 89.49           N  
ATOM   3290  CA  ILE X 322      49.406   8.465 -40.534  1.00 78.71           C  
ATOM   3291  C   ILE X 322      49.427   6.977 -40.842  1.00 84.37           C  
ATOM   3292  O   ILE X 322      49.014   6.548 -41.919  1.00 97.49           O  
ATOM   3293  CB  ILE X 322      47.966   8.991 -40.658  1.00 59.39           C  
ATOM   3294  CG1 ILE X 322      47.937  10.508 -40.487  1.00 96.50           C  
ATOM   3295  CG2 ILE X 322      47.065   8.317 -39.635  1.00 58.60           C  
ATOM   3296  CD1 ILE X 322      48.651  10.996 -39.243  1.00111.38           C  
ATOM   3297  N   ILE X 323      49.915   6.195 -39.892  1.00 82.39           N  
ATOM   3298  CA  ILE X 323      50.072   4.767 -40.097  1.00 67.90           C  
ATOM   3299  C   ILE X 323      48.796   4.022 -39.748  1.00 78.07           C  
ATOM   3300  O   ILE X 323      48.430   3.895 -38.579  1.00 81.28           O  
ATOM   3301  CB  ILE X 323      51.239   4.224 -39.267  1.00 46.47           C  
ATOM   3302  CG1 ILE X 323      52.549   4.826 -39.775  1.00 45.72           C  
ATOM   3303  CG2 ILE X 323      51.271   2.702 -39.311  1.00 47.35           C  
ATOM   3304  CD1 ILE X 323      53.722   4.551 -38.890  1.00 45.11           C  
ATOM   3305  N   GLY X 324      48.118   3.534 -40.780  1.00 80.04           N  
ATOM   3306  CA  GLY X 324      46.892   2.786 -40.595  1.00 64.65           C  
ATOM   3307  C   GLY X 324      45.665   3.578 -40.995  1.00 70.38           C  
ATOM   3308  O   GLY X 324      45.733   4.470 -41.844  1.00 60.95           O  
ATOM   3309  N   ASP X 325      44.539   3.252 -40.370  1.00 73.02           N  
ATOM   3310  CA  ASP X 325      43.264   3.863 -40.713  1.00 57.82           C  
ATOM   3311  C   ASP X 325      43.157   5.298 -40.226  1.00 51.04           C  
ATOM   3312  O   ASP X 325      43.852   5.709 -39.296  1.00 50.04           O  
ATOM   3313  CB  ASP X 325      42.116   3.041 -40.137  1.00 53.12           C  
ATOM   3314  CG  ASP X 325      42.195   1.587 -40.535  1.00 83.47           C  
ATOM   3315  OD1 ASP X 325      41.993   1.294 -41.734  1.00 77.64           O  
ATOM   3316  OD2 ASP X 325      42.467   0.743 -39.654  1.00101.60           O1-
ATOM   3317  N   ILE X 326      42.275   6.057 -40.861  1.00 51.47           N  
ATOM   3318  CA  ILE X 326      42.009   7.419 -40.437  1.00 80.39           C  
ATOM   3319  C   ILE X 326      40.666   7.462 -39.720  1.00 76.83           C  
ATOM   3320  O   ILE X 326      39.603   7.438 -40.344  1.00 52.77           O  
ATOM   3321  CB  ILE X 326      42.032   8.393 -41.625  1.00 85.98           C  
ATOM   3322  CG1 ILE X 326      43.449   8.476 -42.186  1.00 68.58           C  
ATOM   3323  CG2 ILE X 326      41.568   9.777 -41.201  1.00 89.64           C  
ATOM   3324  CD1 ILE X 326      43.601   9.483 -43.287  1.00 68.10           C  
ATOM   3325  N   ARG X 327      40.735   7.502 -38.394  1.00 67.98           N  
ATOM   3326  CA  ARG X 327      39.549   7.438 -37.558  1.00 65.99           C  
ATOM   3327  C   ARG X 327      39.310   8.749 -36.819  1.00 85.43           C  
ATOM   3328  O   ARG X 327      39.970   9.760 -37.080  1.00 72.36           O  
ATOM   3329  CB  ARG X 327      39.671   6.295 -36.554  1.00 56.73           C  
ATOM   3330  CG  ARG X 327      39.943   4.930 -37.165  1.00 53.06           C  
ATOM   3331  CD  ARG X 327      40.040   3.891 -36.064  1.00 65.64           C  
ATOM   3332  NE  ARG X 327      38.961   4.054 -35.091  1.00 90.41           N  
ATOM   3333  CZ  ARG X 327      38.841   3.347 -33.972  1.00 88.96           C  
ATOM   3334  NH1 ARG X 327      39.738   2.418 -33.671  1.00 63.11           N1+
ATOM   3335  NH2 ARG X 327      37.821   3.572 -33.155  1.00 98.09           N1+
ATOM   3336  N   GLN X 328      38.377   8.710 -35.875  1.00104.78           N  
ATOM   3337  CA  GLN X 328      37.898   9.912 -35.208  1.00 95.18           C  
ATOM   3338  C   GLN X 328      38.115   9.849 -33.701  1.00100.37           C  
ATOM   3339  O   GLN X 328      37.820   8.838 -33.061  1.00103.17           O  
ATOM   3340  CB  GLN X 328      36.417  10.114 -35.523  1.00 64.46           C  
ATOM   3341  CG  GLN X 328      35.890  11.508 -35.266  1.00 58.54           C  
ATOM   3342  CD  GLN X 328      34.652  11.792 -36.093  1.00 62.86           C  
ATOM   3343  NE2 GLN X 328      33.498  11.815 -35.441  1.00 85.55           N  
ATOM   3344  OE1 GLN X 328      34.730  11.962 -37.311  1.00 65.02           O  
ATOM   3345  N   ALA X 329      38.639  10.936 -33.143  1.00 93.52           N  
ATOM   3346  CA  ALA X 329      38.861  11.026 -31.708  1.00 77.38           C  
ATOM   3347  C   ALA X 329      37.521  11.013 -30.988  1.00 50.68           C  
ATOM   3348  O   ALA X 329      36.538  11.554 -31.495  1.00 53.34           O  
ATOM   3349  CB  ALA X 329      39.649  12.281 -31.366  1.00 77.05           C  
ATOM   3350  N   HIS X 330      37.477  10.386 -29.817  1.00 50.83           N  
ATOM   3351  CA  HIS X 330      36.226  10.265 -29.081  1.00 52.07           C  
ATOM   3352  C   HIS X 330      36.424   9.872 -27.621  1.00 51.85           C  
ATOM   3353  O   HIS X 330      37.534   9.553 -27.198  1.00 50.81           O  
ATOM   3354  CB  HIS X 330      35.314   9.242 -29.763  1.00 87.98           C  
ATOM   3355  CG  HIS X 330      35.855   7.847 -29.744  1.00 95.48           C  
ATOM   3356  CD2 HIS X 330      35.434   6.735 -29.094  1.00 65.28           C  
ATOM   3357  ND1 HIS X 330      36.969   7.470 -30.465  1.00103.77           N  
ATOM   3358  CE1 HIS X 330      37.210   6.187 -30.258  1.00 64.11           C  
ATOM   3359  NE2 HIS X 330      36.295   5.719 -29.428  1.00 63.76           N  
ATOM   3360  N   CYS X 331      35.327   9.900 -26.864  1.00 56.81           N  
ATOM   3361  CA  CYS X 331      35.301   9.463 -25.468  1.00 53.04           C  
ATOM   3362  C   CYS X 331      34.067   8.621 -25.173  1.00 54.91           C  
ATOM   3363  O   CYS X 331      32.994   8.888 -25.708  1.00 67.82           O  
ATOM   3364  CB  CYS X 331      35.324  10.663 -24.516  1.00 75.08           C  
ATOM   3365  SG  CYS X 331      36.836  11.634 -24.533  1.00 50.05           S  
ATOM   3366  N   ASN X 332      34.210   7.615 -24.311  1.00 55.28           N  
ATOM   3367  CA  ASN X 332      33.072   6.782 -23.917  1.00 88.35           C  
ATOM   3368  C   ASN X 332      32.776   6.872 -22.433  1.00 83.86           C  
ATOM   3369  O   ASN X 332      33.685   6.794 -21.612  1.00 82.98           O  
ATOM   3370  CB  ASN X 332      33.302   5.304 -24.251  1.00 88.39           C  
ATOM   3371  CG  ASN X 332      33.338   5.014 -25.735  1.00 92.09           C  
ATOM   3372  ND2 ASN X 332      34.076   3.975 -26.091  1.00126.67           N  
ATOM   3373  OD1 ASN X 332      32.707   5.691 -26.546  1.00 58.49           O  
ATOM   3374  N   VAL X 333      31.500   7.018 -22.093  1.00 95.84           N  
ATOM   3375  CA  VAL X 333      31.054   6.866 -20.714  1.00 91.45           C  
ATOM   3376  C   VAL X 333      29.898   5.870 -20.704  1.00 89.11           C  
ATOM   3377  O   VAL X 333      29.225   5.682 -21.721  1.00 62.78           O  
ATOM   3378  CB  VAL X 333      30.612   8.212 -20.074  1.00 71.79           C  
ATOM   3379  CG1 VAL X 333      31.317   9.382 -20.739  1.00 57.55           C  
ATOM   3380  CG2 VAL X 333      29.102   8.394 -20.151  1.00 92.48           C  
ATOM   3381  N   SER X 334      29.681   5.214 -19.569  1.00 87.70           N  
ATOM   3382  CA  SER X 334      28.550   4.305 -19.442  1.00 78.33           C  
ATOM   3383  C   SER X 334      27.247   5.091 -19.469  1.00 81.17           C  
ATOM   3384  O   SER X 334      27.063   6.043 -18.706  1.00 65.63           O  
ATOM   3385  CB  SER X 334      28.643   3.483 -18.155  1.00 84.43           C  
ATOM   3386  OG  SER X 334      27.513   2.642 -18.000  1.00 67.53           O  
ATOM   3387  N   LYS X 335      26.347   4.699 -20.360  1.00 95.39           N  
ATOM   3388  CA  LYS X 335      25.034   5.316 -20.411  1.00 85.47           C  
ATOM   3389  C   LYS X 335      24.277   4.993 -19.133  1.00 70.64           C  
ATOM   3390  O   LYS X 335      23.472   5.792 -18.661  1.00 71.38           O  
ATOM   3391  CB  LYS X 335      24.265   4.849 -21.648  1.00 70.68           C  
ATOM   3392  CG  LYS X 335      24.332   3.356 -21.935  1.00 71.65           C  
ATOM   3393  CD  LYS X 335      23.942   3.093 -23.385  1.00 83.16           C  
ATOM   3394  CE  LYS X 335      23.569   1.639 -23.633  1.00 80.70           C  
ATOM   3395  NZ  LYS X 335      23.139   1.401 -25.042  1.00 74.96           N1+
ATOM   3396  N   ALA X 336      24.571   3.825 -18.568  1.00 71.06           N  
ATOM   3397  CA  ALA X 336      23.947   3.376 -17.331  1.00 73.32           C  
ATOM   3398  C   ALA X 336      24.303   4.292 -16.167  1.00 78.26           C  
ATOM   3399  O   ALA X 336      23.423   4.782 -15.456  1.00 78.03           O  
ATOM   3400  CB  ALA X 336      24.364   1.941 -17.021  1.00 72.97           C  
ATOM   3401  N   THR X 337      25.598   4.524 -15.977  1.00 69.11           N  
ATOM   3402  CA  THR X 337      26.056   5.323 -14.848  1.00 76.78           C  
ATOM   3403  C   THR X 337      25.697   6.797 -15.017  1.00 76.30           C  
ATOM   3404  O   THR X 337      25.407   7.482 -14.036  1.00 71.15           O  
ATOM   3405  CB  THR X 337      27.578   5.190 -14.642  1.00 75.81           C  
ATOM   3406  CG2 THR X 337      27.970   3.727 -14.478  1.00 71.50           C  
ATOM   3407  OG1 THR X 337      28.270   5.749 -15.765  1.00 79.15           O  
ATOM   3408  N   TRP X 338      25.710   7.280 -16.257  1.00 79.83           N  
ATOM   3409  CA  TRP X 338      25.379   8.673 -16.536  1.00 74.71           C  
ATOM   3410  C   TRP X 338      23.916   8.923 -16.190  1.00 72.41           C  
ATOM   3411  O   TRP X 338      23.568   9.937 -15.587  1.00 68.64           O  
ATOM   3412  CB  TRP X 338      25.667   9.013 -18.003  1.00 68.85           C  
ATOM   3413  CG  TRP X 338      25.637  10.481 -18.283  1.00 68.34           C  
ATOM   3414  CD1 TRP X 338      24.775  11.145 -19.105  1.00 65.89           C  
ATOM   3415  CD2 TRP X 338      26.502  11.471 -17.723  1.00 91.84           C  
ATOM   3416  CE2 TRP X 338      26.111  12.716 -18.253  1.00 94.88           C  
ATOM   3417  CE3 TRP X 338      27.571  11.426 -16.822  1.00 84.33           C  
ATOM   3418  NE1 TRP X 338      25.056  12.488 -19.097  1.00 64.71           N  
ATOM   3419  CZ2 TRP X 338      26.752  13.905 -17.914  1.00 71.52           C  
ATOM   3420  CZ3 TRP X 338      28.202  12.605 -16.484  1.00 73.19           C  
ATOM   3421  CH2 TRP X 338      27.791  13.829 -17.029  1.00 59.83           C  
ATOM   3422  N   ASN X 339      23.070   7.979 -16.585  1.00 70.65           N  
ATOM   3423  CA  ASN X 339      21.669   7.930 -16.184  1.00109.81           C  
ATOM   3424  C   ASN X 339      21.544   8.003 -14.664  1.00116.93           C  
ATOM   3425  O   ASN X 339      20.825   8.843 -14.119  1.00 74.08           O  
ATOM   3426  CB  ASN X 339      21.049   6.642 -16.719  1.00133.24           C  
ATOM   3427  CG  ASN X 339      19.562   6.503 -16.439  1.00199.29           C  
ATOM   3428  ND2 ASN X 339      18.793   6.400 -17.516  1.00212.51           N  
ATOM   3429  OD1 ASN X 339      19.113   6.461 -15.291  1.00143.47           O  
ATOM   3430  N   GLU X 340      22.273   7.116 -13.995  1.00129.17           N  
ATOM   3431  CA  GLU X 340      22.284   7.027 -12.540  1.00119.70           C  
ATOM   3432  C   GLU X 340      22.732   8.328 -11.873  1.00104.13           C  
ATOM   3433  O   GLU X 340      22.089   8.804 -10.936  1.00105.00           O  
ATOM   3434  CB  GLU X 340      23.199   5.883 -12.104  1.00121.24           C  
ATOM   3435  CG  GLU X 340      23.739   6.004 -10.692  1.00121.30           C  
ATOM   3436  CD  GLU X 340      25.164   5.503 -10.579  1.00132.13           C  
ATOM   3437  OE1 GLU X 340      25.500   4.510 -11.261  1.00140.50           O1+
ATOM   3438  OE2 GLU X 340      25.950   6.107  -9.817  1.00130.61           O1-
ATOM   3439  N   THR X 341      23.835   8.897 -12.356  1.00 83.50           N  
ATOM   3440  CA  THR X 341      24.416  10.082 -11.729  1.00 90.62           C  
ATOM   3441  C   THR X 341      23.666  11.361 -12.103  1.00 85.71           C  
ATOM   3442  O   THR X 341      23.646  12.318 -11.328  1.00 72.57           O  
ATOM   3443  CB  THR X 341      25.905  10.250 -12.095  1.00 88.01           C  
ATOM   3444  CG2 THR X 341      26.770   9.252 -11.334  1.00 64.24           C  
ATOM   3445  OG1 THR X 341      26.080  10.049 -13.501  1.00104.03           O  
ATOM   3446  N   LEU X 342      23.048  11.380 -13.281  1.00 73.69           N  
ATOM   3447  CA  LEU X 342      22.224  12.522 -13.661  1.00 85.03           C  
ATOM   3448  C   LEU X 342      20.912  12.490 -12.893  1.00 92.88           C  
ATOM   3449  O   LEU X 342      20.212  13.498 -12.797  1.00 72.50           O  
ATOM   3450  CB  LEU X 342      21.955  12.546 -15.167  1.00 82.84           C  
ATOM   3451  CG  LEU X 342      22.907  13.414 -15.994  1.00 89.71           C  
ATOM   3452  CD1 LEU X 342      22.455  13.485 -17.442  1.00 87.22           C  
ATOM   3453  CD2 LEU X 342      23.021  14.812 -15.399  1.00 92.18           C  
ATOM   3454  N   GLY X 343      20.583  11.324 -12.353  1.00100.73           N  
ATOM   3455  CA  GLY X 343      19.407  11.184 -11.519  1.00 90.41           C  
ATOM   3456  C   GLY X 343      19.688  11.728 -10.136  1.00 74.85           C  
ATOM   3457  O   GLY X 343      18.791  12.232  -9.464  1.00 85.11           O  
ATOM   3458  N   LYS X 344      20.945  11.628  -9.714  1.00 72.53           N  
ATOM   3459  CA  LYS X 344      21.353  12.119  -8.402  1.00 79.00           C  
ATOM   3460  C   LYS X 344      21.326  13.642  -8.336  1.00 70.82           C  
ATOM   3461  O   LYS X 344      20.939  14.216  -7.320  1.00 71.30           O  
ATOM   3462  CB  LYS X 344      22.755  11.627  -8.044  1.00 78.21           C  
ATOM   3463  CG  LYS X 344      22.924  10.119  -7.996  1.00 70.22           C  
ATOM   3464  CD  LYS X 344      24.330   9.766  -7.529  1.00 87.90           C  
ATOM   3465  CE  LYS X 344      24.698   8.334  -7.869  1.00 77.19           C  
ATOM   3466  NZ  LYS X 344      23.883   7.344  -7.122  1.00 77.84           N1+
ATOM   3467  N   VAL X 345      21.754  14.293  -9.414  1.00 71.96           N  
ATOM   3468  CA  VAL X 345      21.806  15.750  -9.433  1.00 79.69           C  
ATOM   3469  C   VAL X 345      20.389  16.316  -9.433  1.00 70.99           C  
ATOM   3470  O   VAL X 345      20.133  17.369  -8.848  1.00 71.01           O  
ATOM   3471  CB  VAL X 345      22.603  16.298 -10.647  1.00107.62           C  
ATOM   3472  CG1 VAL X 345      24.008  15.715 -10.662  1.00 64.93           C  
ATOM   3473  CG2 VAL X 345      21.896  16.009 -11.958  1.00121.59           C  
ATOM   3474  N   VAL X 346      19.465  15.592 -10.055  1.00 72.99           N  
ATOM   3475  CA  VAL X 346      18.076  16.027 -10.131  1.00 94.72           C  
ATOM   3476  C   VAL X 346      17.398  15.937  -8.765  1.00 83.75           C  
ATOM   3477  O   VAL X 346      16.658  16.840  -8.367  1.00 77.89           O  
ATOM   3478  CB  VAL X 346      17.288  15.196 -11.158  1.00100.91           C  
ATOM   3479  CG1 VAL X 346      15.797  15.465 -11.043  1.00 82.72           C  
ATOM   3480  CG2 VAL X 346      17.781  15.500 -12.565  1.00106.48           C  
ATOM   3481  N   LYS X 347      17.658  14.847  -8.051  1.00 86.36           N  
ATOM   3482  CA  LYS X 347      17.160  14.677  -6.691  1.00 80.34           C  
ATOM   3483  C   LYS X 347      17.621  15.827  -5.800  1.00 82.70           C  
ATOM   3484  O   LYS X 347      16.887  16.275  -4.919  1.00 93.12           O  
ATOM   3485  CB  LYS X 347      17.625  13.335  -6.115  1.00 89.74           C  
ATOM   3486  CG  LYS X 347      17.342  13.139  -4.628  1.00102.95           C  
ATOM   3487  CD  LYS X 347      16.153  12.219  -4.382  1.00116.52           C  
ATOM   3488  CE  LYS X 347      14.822  12.920  -4.627  1.00127.38           C  
ATOM   3489  NZ  LYS X 347      13.670  11.970  -4.601  1.00114.88           N1+
ATOM   3490  N   GLN X 348      18.837  16.306  -6.047  1.00 74.21           N  
ATOM   3491  CA  GLN X 348      19.399  17.413  -5.288  1.00 72.70           C  
ATOM   3492  C   GLN X 348      18.859  18.759  -5.764  1.00 81.60           C  
ATOM   3493  O   GLN X 348      18.557  19.637  -4.958  1.00 73.33           O  
ATOM   3494  CB  GLN X 348      20.924  17.398  -5.388  1.00 69.89           C  
ATOM   3495  CG  GLN X 348      21.581  16.252  -4.640  1.00 88.91           C  
ATOM   3496  CD  GLN X 348      21.638  16.487  -3.143  1.00109.78           C  
ATOM   3497  NE2 GLN X 348      22.462  17.444  -2.721  1.00 67.42           N  
ATOM   3498  OE1 GLN X 348      20.952  15.813  -2.373  1.00128.36           O  
ATOM   3499  N   LEU X 349      18.743  18.911  -7.079  1.00 75.32           N  
ATOM   3500  CA  LEU X 349      18.279  20.163  -7.670  1.00 86.39           C  
ATOM   3501  C   LEU X 349      16.873  20.555  -7.216  1.00 92.38           C  
ATOM   3502  O   LEU X 349      16.606  21.732  -6.976  1.00 76.10           O  
ATOM   3503  CB  LEU X 349      18.319  20.067  -9.194  1.00 76.44           C  
ATOM   3504  CG  LEU X 349      19.687  20.269  -9.840  1.00 70.51           C  
ATOM   3505  CD1 LEU X 349      19.673  19.810 -11.293  1.00 70.63           C  
ATOM   3506  CD2 LEU X 349      20.118  21.725  -9.731  1.00 74.42           C  
ATOM   3507  N   ARG X 350      15.982  19.575  -7.087  1.00 88.49           N  
ATOM   3508  CA  ARG X 350      14.596  19.847  -6.701  1.00 84.12           C  
ATOM   3509  C   ARG X 350      14.477  20.395  -5.285  1.00 86.99           C  
ATOM   3510  O   ARG X 350      13.413  20.861  -4.882  1.00 83.23           O  
ATOM   3511  CB  ARG X 350      13.739  18.588  -6.830  1.00 92.43           C  
ATOM   3512  CG  ARG X 350      13.466  18.179  -8.261  1.00 90.46           C  
ATOM   3513  CD  ARG X 350      12.120  17.492  -8.405  1.00 86.93           C  
ATOM   3514  NE  ARG X 350      11.898  17.057  -9.781  1.00 87.43           N  
ATOM   3515  CZ  ARG X 350      12.241  15.862 -10.251  1.00 87.92           C  
ATOM   3516  NH1 ARG X 350      12.817  14.970  -9.455  1.00 86.50           N1+
ATOM   3517  NH2 ARG X 350      12.010  15.557 -11.519  1.00 89.32           N  
ATOM   3518  N   LYS X 351      15.570  20.339  -4.533  1.00 99.43           N  
ATOM   3519  CA  LYS X 351      15.594  20.905  -3.193  1.00101.59           C  
ATOM   3520  C   LYS X 351      15.687  22.426  -3.269  1.00102.44           C  
ATOM   3521  O   LYS X 351      15.543  23.115  -2.262  1.00108.44           O  
ATOM   3522  CB  LYS X 351      16.762  20.331  -2.388  1.00 93.89           C  
ATOM   3523  CG  LYS X 351      16.772  18.808  -2.331  1.00 89.15           C  
ATOM   3524  CD  LYS X 351      17.879  18.265  -1.441  1.00 81.58           C  
ATOM   3525  CE  LYS X 351      17.861  16.741  -1.431  1.00 82.82           C  
ATOM   3526  NZ  LYS X 351      18.841  16.148  -0.481  1.00 81.04           N1+
ATOM   3527  N   HIS X 352      15.915  22.941  -4.474  1.00105.11           N  
ATOM   3528  CA  HIS X 352      16.126  24.370  -4.673  1.00109.71           C  
ATOM   3529  C   HIS X 352      15.077  24.988  -5.594  1.00103.20           C  
ATOM   3530  O   HIS X 352      14.942  26.208  -5.653  1.00110.46           O  
ATOM   3531  CB  HIS X 352      17.528  24.627  -5.243  1.00104.49           C  
ATOM   3532  CG  HIS X 352      18.640  24.069  -4.408  1.00 92.09           C  
ATOM   3533  CD2 HIS X 352      19.658  24.680  -3.756  1.00 90.13           C  
ATOM   3534  ND1 HIS X 352      18.796  22.717  -4.181  1.00 83.90           N  
ATOM   3535  CE1 HIS X 352      19.857  22.522  -3.419  1.00 92.50           C  
ATOM   3536  NE2 HIS X 352      20.398  23.697  -3.148  1.00101.54           N  
ATOM   3537  N   PHE X 353      14.337  24.149  -6.313  1.00100.50           N  
ATOM   3538  CA  PHE X 353      13.418  24.647  -7.332  1.00111.14           C  
ATOM   3539  C   PHE X 353      12.010  24.062  -7.223  1.00137.66           C  
ATOM   3540  O   PHE X 353      11.159  24.326  -8.072  1.00148.69           O  
ATOM   3541  CB  PHE X 353      13.981  24.369  -8.727  1.00113.30           C  
ATOM   3542  CG  PHE X 353      15.352  24.943  -8.956  1.00122.55           C  
ATOM   3543  CD1 PHE X 353      15.509  26.244  -9.403  1.00127.50           C  
ATOM   3544  CD2 PHE X 353      16.486  24.177  -8.729  1.00118.03           C  
ATOM   3545  CE1 PHE X 353      16.772  26.773  -9.616  1.00121.64           C  
ATOM   3546  CE2 PHE X 353      17.749  24.700  -8.938  1.00114.84           C  
ATOM   3547  CZ  PHE X 353      17.892  25.999  -9.383  1.00116.54           C  
ATOM   3548  N   GLY X 354      11.763  23.271  -6.184  1.00142.60           N  
ATOM   3549  CA  GLY X 354      10.442  22.706  -5.966  1.00130.56           C  
ATOM   3550  C   GLY X 354      10.346  21.222  -6.264  1.00113.96           C  
ATOM   3551  O   GLY X 354      11.027  20.703  -7.149  1.00105.15           O  
ATOM   3552  N   ASN X 355       9.482  20.541  -5.520  1.00102.22           N  
ATOM   3553  CA  ASN X 355       9.313  19.100  -5.644  1.00 92.84           C  
ATOM   3554  C   ASN X 355       8.596  18.686  -6.929  1.00 94.47           C  
ATOM   3555  O   ASN X 355       8.848  17.613  -7.474  1.00 94.26           O  
ATOM   3556  CB  ASN X 355       8.554  18.570  -4.426  1.00168.47           C  
ATOM   3557  CG  ASN X 355       9.299  17.466  -3.707  1.00308.93           C  
ATOM   3558  ND2 ASN X 355       9.873  17.791  -2.550  1.00285.35           N  
ATOM   3559  OD1 ASN X 355       9.352  16.333  -4.181  1.00203.03           O  
ATOM   3560  N   ASN X 356       7.700  19.546  -7.404  1.00110.32           N  
ATOM   3561  CA  ASN X 356       6.906  19.263  -8.597  1.00111.45           C  
ATOM   3562  C   ASN X 356       7.436  20.003  -9.821  1.00103.12           C  
ATOM   3563  O   ASN X 356       6.728  20.808 -10.427  1.00 97.60           O  
ATOM   3564  CB  ASN X 356       5.437  19.636  -8.361  1.00119.58           C  
ATOM   3565  CG  ASN X 356       4.917  19.165  -7.013  1.00110.33           C  
ATOM   3566  ND2 ASN X 356       4.097  18.119  -7.024  1.00105.45           N  
ATOM   3567  OD1 ASN X 356       5.238  19.748  -5.977  1.00102.53           O  
ATOM   3568  N   THR X 357       8.682  19.723 -10.187  1.00117.61           N  
ATOM   3569  CA  THR X 357       9.368  20.502 -11.212  1.00116.91           C  
ATOM   3570  C   THR X 357      10.068  19.628 -12.254  1.00108.26           C  
ATOM   3571  O   THR X 357      10.595  18.561 -11.934  1.00 89.40           O  
ATOM   3572  CB  THR X 357      10.401  21.453 -10.563  1.00 98.69           C  
ATOM   3573  CG2 THR X 357      11.088  22.322 -11.608  1.00 87.05           C  
ATOM   3574  OG1 THR X 357       9.741  22.297  -9.612  1.00 99.41           O  
ATOM   3575  N   ILE X 358      10.048  20.088 -13.504  1.00117.65           N  
ATOM   3576  CA  ILE X 358      10.777  19.446 -14.595  1.00112.00           C  
ATOM   3577  C   ILE X 358      12.191  20.011 -14.713  1.00 90.69           C  
ATOM   3578  O   ILE X 358      12.379  21.226 -14.771  1.00 92.63           O  
ATOM   3579  CB  ILE X 358      10.055  19.628 -15.949  1.00111.20           C  
ATOM   3580  CG1 ILE X 358       8.692  18.931 -15.939  1.00103.34           C  
ATOM   3581  CG2 ILE X 358      10.917  19.102 -17.089  1.00 88.12           C  
ATOM   3582  CD1 ILE X 358       8.768  17.418 -15.975  1.00 98.66           C  
ATOM   3583  N   ILE X 359      13.186  19.131 -14.750  1.00102.94           N  
ATOM   3584  CA  ILE X 359      14.576  19.560 -14.891  1.00134.45           C  
ATOM   3585  C   ILE X 359      15.282  18.797 -16.019  1.00127.51           C  
ATOM   3586  O   ILE X 359      15.834  17.715 -15.809  1.00103.28           O  
ATOM   3587  CB  ILE X 359      15.362  19.384 -13.565  1.00146.54           C  
ATOM   3588  CG1 ILE X 359      14.724  20.202 -12.435  1.00138.47           C  
ATOM   3589  CG2 ILE X 359      16.816  19.809 -13.738  1.00121.66           C  
ATOM   3590  CD1 ILE X 359      13.683  19.453 -11.622  1.00140.94           C  
ATOM   3591  N   ARG X 360      15.255  19.366 -17.221  1.00116.67           N  
ATOM   3592  CA  ARG X 360      15.877  18.726 -18.375  1.00 77.97           C  
ATOM   3593  C   ARG X 360      17.264  19.302 -18.650  1.00109.11           C  
ATOM   3594  O   ARG X 360      17.606  20.380 -18.161  1.00104.17           O  
ATOM   3595  CB  ARG X 360      14.995  18.867 -19.618  1.00 79.64           C  
ATOM   3596  CG  ARG X 360      14.848  20.287 -20.123  1.00 79.44           C  
ATOM   3597  CD  ARG X 360      14.205  20.321 -21.496  1.00 80.72           C  
ATOM   3598  NE  ARG X 360      15.112  19.839 -22.532  1.00 79.07           N  
ATOM   3599  CZ  ARG X 360      15.850  20.628 -23.307  1.00 99.84           C  
ATOM   3600  NH1 ARG X 360      15.784  21.948 -23.170  1.00 82.53           N1+
ATOM   3601  NH2 ARG X 360      16.649  20.101 -24.225  1.00106.13           N  
ATOM   3602  N   PHE X 361      18.054  18.574 -19.438  1.00112.93           N  
ATOM   3603  CA  PHE X 361      19.435  18.952 -19.734  1.00 71.19           C  
ATOM   3604  C   PHE X 361      19.638  19.233 -21.221  1.00 76.04           C  
ATOM   3605  O   PHE X 361      19.257  18.428 -22.069  1.00 71.75           O  
ATOM   3606  CB  PHE X 361      20.395  17.851 -19.276  1.00 69.91           C  
ATOM   3607  CG  PHE X 361      20.491  17.713 -17.781  1.00 69.80           C  
ATOM   3608  CD1 PHE X 361      21.395  18.476 -17.058  1.00 72.55           C  
ATOM   3609  CD2 PHE X 361      19.677  16.822 -17.099  1.00 71.64           C  
ATOM   3610  CE1 PHE X 361      21.487  18.352 -15.683  1.00 67.81           C  
ATOM   3611  CE2 PHE X 361      19.763  16.693 -15.726  1.00 71.58           C  
ATOM   3612  CZ  PHE X 361      20.668  17.460 -15.017  1.00 95.93           C  
ATOM   3613  N   ALA X 362      20.245  20.377 -21.530  1.00 86.11           N  
ATOM   3614  CA  ALA X 362      20.457  20.788 -22.915  1.00 91.48           C  
ATOM   3615  C   ALA X 362      21.924  21.117 -23.187  1.00105.68           C  
ATOM   3616  O   ALA X 362      22.687  21.389 -22.259  1.00 80.36           O  
ATOM   3617  CB  ALA X 362      19.582  21.981 -23.245  1.00 79.63           C  
ATOM   3618  N   ASN X 363      22.308  21.104 -24.462  1.00120.82           N  
ATOM   3619  CA  ASN X 363      23.692  21.369 -24.842  1.00113.00           C  
ATOM   3620  C   ASN X 363      23.996  22.869 -24.856  1.00 82.61           C  
ATOM   3621  O   ASN X 363      23.115  23.686 -24.589  1.00 80.75           O  
ATOM   3622  CB  ASN X 363      24.014  20.721 -26.203  1.00132.73           C  
ATOM   3623  CG  ASN X 363      23.291  21.371 -27.387  1.00146.27           C  
ATOM   3624  ND2 ASN X 363      23.812  21.116 -28.592  1.00158.82           N  
ATOM   3625  OD1 ASN X 363      22.286  22.064 -27.228  1.00138.81           O  
ATOM   3626  N   SER X 364      25.247  23.217 -25.146  1.00 91.36           N  
ATOM   3627  CA  SER X 364      25.705  24.605 -25.061  1.00 92.99           C  
ATOM   3628  C   SER X 364      24.907  25.538 -25.961  1.00105.74           C  
ATOM   3629  O   SER X 364      24.465  25.148 -27.041  1.00125.41           O  
ATOM   3630  CB  SER X 364      27.192  24.704 -25.411  1.00 75.04           C  
ATOM   3631  OG  SER X 364      27.967  25.009 -24.264  1.00 66.25           O  
ATOM   3632  N   SER X 365      24.729  26.773 -25.507  1.00 99.23           N  
ATOM   3633  CA  SER X 365      23.969  27.768 -26.256  1.00100.03           C  
ATOM   3634  C   SER X 365      24.760  28.296 -27.444  1.00117.54           C  
ATOM   3635  O   SER X 365      24.216  28.484 -28.531  1.00129.91           O  
ATOM   3636  CB  SER X 365      23.562  28.925 -25.346  1.00 97.71           C  
ATOM   3637  OG  SER X 365      22.791  28.464 -24.251  1.00106.43           O  
ATOM   3638  N   GLY X 366      26.049  28.538 -27.228  1.00122.15           N  
ATOM   3639  CA  GLY X 366      26.919  29.019 -28.284  1.00120.37           C  
ATOM   3640  C   GLY X 366      28.039  29.895 -27.761  1.00123.54           C  
ATOM   3641  O   GLY X 366      27.856  30.642 -26.800  1.00135.92           O  
ATOM   3642  N   GLY X 367      29.201  29.805 -28.402  1.00110.87           N  
ATOM   3643  CA  GLY X 367      30.358  30.585 -28.001  1.00101.97           C  
ATOM   3644  C   GLY X 367      31.660  30.060 -28.576  1.00111.61           C  
ATOM   3645  O   GLY X 367      31.693  29.509 -29.678  1.00116.14           O  
ATOM   3646  N   ASP X 368      32.742  30.235 -27.825  1.00 96.54           N  
ATOM   3647  CA  ASP X 368      34.056  29.787 -28.265  1.00 74.35           C  
ATOM   3648  C   ASP X 368      34.194  28.279 -28.131  1.00 71.96           C  
ATOM   3649  O   ASP X 368      33.574  27.667 -27.261  1.00 73.02           O  
ATOM   3650  CB  ASP X 368      35.158  30.483 -27.463  1.00 91.60           C  
ATOM   3651  CG  ASP X 368      35.070  31.994 -27.540  1.00114.34           C  
ATOM   3652  OD1 ASP X 368      34.322  32.587 -26.731  1.00123.83           O1+
ATOM   3653  OD2 ASP X 368      35.743  32.588 -28.411  1.00115.55           O1-
ATOM   3654  N   LEU X 369      35.021  27.687 -28.989  1.00 93.80           N  
ATOM   3655  CA  LEU X 369      35.332  26.262 -28.917  1.00 91.00           C  
ATOM   3656  C   LEU X 369      35.927  25.910 -27.559  1.00 82.35           C  
ATOM   3657  O   LEU X 369      35.821  24.778 -27.097  1.00 66.82           O  
ATOM   3658  CB  LEU X 369      36.303  25.862 -30.030  1.00 94.36           C  
ATOM   3659  CG  LEU X 369      36.651  24.373 -30.118  1.00104.07           C  
ATOM   3660  CD1 LEU X 369      35.599  23.604 -30.908  1.00116.94           C  
ATOM   3661  CD2 LEU X 369      38.042  24.152 -30.700  1.00 86.00           C  
ATOM   3662  N   GLU X 370      36.551  26.895 -26.922  1.00 99.86           N  
ATOM   3663  CA  GLU X 370      37.112  26.722 -25.591  1.00107.30           C  
ATOM   3664  C   GLU X 370      36.019  26.364 -24.582  1.00 94.22           C  
ATOM   3665  O   GLU X 370      36.270  25.640 -23.619  1.00103.53           O  
ATOM   3666  CB  GLU X 370      37.840  27.995 -25.157  1.00123.25           C  
ATOM   3667  CG  GLU X 370      38.607  27.874 -23.850  1.00138.15           C  
ATOM   3668  CD  GLU X 370      39.358  29.139 -23.478  1.00140.43           C  
ATOM   3669  OE1 GLU X 370      40.151  29.633 -24.307  1.00139.46           O  
ATOM   3670  OE2 GLU X 370      39.155  29.636 -22.349  1.00134.51           O1-
ATOM   3671  N   VAL X 371      34.799  26.844 -24.816  1.00 71.30           N  
ATOM   3672  CA  VAL X 371      33.723  26.653 -23.847  1.00 69.79           C  
ATOM   3673  C   VAL X 371      32.547  25.819 -24.371  1.00 73.82           C  
ATOM   3674  O   VAL X 371      31.795  25.249 -23.582  1.00 91.00           O  
ATOM   3675  CB  VAL X 371      33.193  28.015 -23.355  1.00 71.56           C  
ATOM   3676  CG1 VAL X 371      32.268  28.654 -24.388  1.00 54.66           C  
ATOM   3677  CG2 VAL X 371      32.488  27.864 -22.014  1.00 60.25           C  
ATOM   3678  N   THR X 372      32.387  25.735 -25.690  1.00 49.72           N  
ATOM   3679  CA  THR X 372      31.267  24.988 -26.260  1.00 51.43           C  
ATOM   3680  C   THR X 372      31.502  23.488 -26.214  1.00 51.56           C  
ATOM   3681  O   THR X 372      30.665  22.708 -26.655  1.00 52.95           O  
ATOM   3682  CB  THR X 372      30.998  25.387 -27.722  1.00 51.90           C  
ATOM   3683  CG2 THR X 372      30.534  26.833 -27.816  1.00 68.92           C  
ATOM   3684  OG1 THR X 372      32.193  25.221 -28.493  1.00 50.59           O  
ATOM   3685  N   THR X 373      32.643  23.087 -25.673  1.00 79.01           N  
ATOM   3686  CA  THR X 373      33.009  21.689 -25.701  1.00 65.96           C  
ATOM   3687  C   THR X 373      33.918  21.287 -24.545  1.00 70.52           C  
ATOM   3688  O   THR X 373      34.725  22.074 -24.061  1.00 47.80           O  
ATOM   3689  CB  THR X 373      33.685  21.354 -27.044  1.00 49.73           C  
ATOM   3690  CG2 THR X 373      35.103  21.867 -27.086  1.00 47.95           C  
ATOM   3691  OG1 THR X 373      33.687  19.942 -27.253  1.00 62.82           O  
ATOM   3692  N   HIS X 374      33.754  20.047 -24.101  1.00 79.14           N  
ATOM   3693  CA  HIS X 374      34.590  19.466 -23.057  1.00 50.97           C  
ATOM   3694  C   HIS X 374      36.052  19.455 -23.484  1.00 55.41           C  
ATOM   3695  O   HIS X 374      36.463  18.611 -24.280  1.00 47.19           O  
ATOM   3696  CB  HIS X 374      34.113  18.046 -22.736  1.00 79.66           C  
ATOM   3697  CG  HIS X 374      34.899  17.363 -21.666  1.00 49.10           C  
ATOM   3698  CD2 HIS X 374      35.309  16.078 -21.550  1.00 49.19           C  
ATOM   3699  ND1 HIS X 374      35.330  18.009 -20.529  1.00 50.79           N  
ATOM   3700  CE1 HIS X 374      35.981  17.152 -19.763  1.00 61.55           C  
ATOM   3701  NE2 HIS X 374      35.983  15.974 -20.361  1.00 48.35           N  
ATOM   3702  N   SER X 375      36.830  20.395 -22.956  1.00 63.45           N  
ATOM   3703  CA  SER X 375      38.242  20.506 -23.315  1.00 65.52           C  
ATOM   3704  C   SER X 375      39.128  19.816 -22.292  1.00 43.67           C  
ATOM   3705  O   SER X 375      38.863  19.888 -21.095  1.00 43.72           O  
ATOM   3706  CB  SER X 375      38.658  21.974 -23.439  1.00 43.54           C  
ATOM   3707  OG  SER X 375      37.610  22.773 -23.956  1.00 51.24           O  
ATOM   3708  N   PHE X 376      40.176  19.149 -22.764  1.00 43.00           N  
ATOM   3709  CA  PHE X 376      41.169  18.569 -21.865  1.00 56.88           C  
ATOM   3710  C   PHE X 376      42.448  18.161 -22.597  1.00 51.58           C  
ATOM   3711  O   PHE X 376      42.541  18.243 -23.822  1.00 41.45           O  
ATOM   3712  CB  PHE X 376      40.594  17.359 -21.109  1.00 43.08           C  
ATOM   3713  CG  PHE X 376      40.026  16.286 -22.000  1.00 44.21           C  
ATOM   3714  CD1 PHE X 376      40.844  15.326 -22.565  1.00 43.96           C  
ATOM   3715  CD2 PHE X 376      38.668  16.223 -22.245  1.00 45.61           C  
ATOM   3716  CE1 PHE X 376      40.324  14.337 -23.372  1.00 45.03           C  
ATOM   3717  CE2 PHE X 376      38.143  15.239 -23.047  1.00 57.64           C  
ATOM   3718  CZ  PHE X 376      38.972  14.294 -23.615  1.00 75.26           C  
ATOM   3719  N   ASN X 377      43.441  17.748 -21.823  1.00 40.53           N  
ATOM   3720  CA  ASN X 377      44.648  17.173 -22.376  1.00 39.91           C  
ATOM   3721  C   ASN X 377      44.562  15.673 -22.202  1.00 40.58           C  
ATOM   3722  O   ASN X 377      43.966  15.198 -21.241  1.00 41.11           O  
ATOM   3723  CB  ASN X 377      45.891  17.737 -21.684  1.00 59.32           C  
ATOM   3724  CG  ASN X 377      47.182  17.273 -22.330  1.00 38.02           C  
ATOM   3725  ND2 ASN X 377      47.550  17.904 -23.437  1.00 37.76           N  
ATOM   3726  OD1 ASN X 377      47.837  16.357 -21.843  1.00 56.48           O  
ATOM   3727  N   CYS X 378      45.138  14.928 -23.134  1.00 40.64           N  
ATOM   3728  CA  CYS X 378      45.114  13.475 -23.066  1.00 41.33           C  
ATOM   3729  C   CYS X 378      46.317  12.910 -23.792  1.00 47.94           C  
ATOM   3730  O   CYS X 378      46.321  12.827 -25.019  1.00 60.87           O  
ATOM   3731  CB  CYS X 378      43.824  12.923 -23.672  1.00 59.53           C  
ATOM   3732  SG  CYS X 378      43.636  11.132 -23.512  1.00 88.88           S  
ATOM   3733  N   GLY X 379      47.342  12.537 -23.034  1.00 51.65           N  
ATOM   3734  CA  GLY X 379      48.566  12.002 -23.606  1.00 67.45           C  
ATOM   3735  C   GLY X 379      49.519  13.060 -24.134  1.00 63.38           C  
ATOM   3736  O   GLY X 379      50.593  12.738 -24.640  1.00 62.47           O  
ATOM   3737  N   GLY X 380      49.125  14.326 -24.021  1.00 55.79           N  
ATOM   3738  CA  GLY X 380      49.949  15.428 -24.483  1.00 37.52           C  
ATOM   3739  C   GLY X 380      49.350  16.222 -25.631  1.00 57.01           C  
ATOM   3740  O   GLY X 380      50.015  17.078 -26.215  1.00 51.67           O  
ATOM   3741  N   GLU X 381      48.096  15.937 -25.962  1.00 51.03           N  
ATOM   3742  CA  GLU X 381      47.396  16.670 -27.008  1.00 39.20           C  
ATOM   3743  C   GLU X 381      46.037  17.086 -26.503  1.00 39.81           C  
ATOM   3744  O   GLU X 381      45.527  16.513 -25.545  1.00 40.18           O  
ATOM   3745  CB  GLU X 381      47.263  15.837 -28.284  1.00 67.03           C  
ATOM   3746  CG  GLU X 381      48.024  16.415 -29.471  1.00 62.00           C  
ATOM   3747  CD  GLU X 381      48.183  15.424 -30.611  1.00 40.18           C  
ATOM   3748  OE1 GLU X 381      47.284  14.574 -30.791  1.00 69.65           O  
ATOM   3749  OE2 GLU X 381      49.211  15.489 -31.320  1.00 39.78           O1-
ATOM   3750  N   PHE X 382      45.448  18.074 -27.160  1.00 48.92           N  
ATOM   3751  CA  PHE X 382      44.290  18.755 -26.602  1.00 62.02           C  
ATOM   3752  C   PHE X 382      42.995  18.381 -27.309  1.00 60.54           C  
ATOM   3753  O   PHE X 382      42.914  18.329 -28.537  1.00 42.15           O  
ATOM   3754  CB  PHE X 382      44.523  20.267 -26.632  1.00 39.77           C  
ATOM   3755  CG  PHE X 382      45.727  20.693 -25.835  1.00 44.27           C  
ATOM   3756  CD1 PHE X 382      45.613  20.980 -24.485  1.00 69.54           C  
ATOM   3757  CD2 PHE X 382      46.978  20.772 -26.425  1.00 37.86           C  
ATOM   3758  CE1 PHE X 382      46.721  21.356 -23.743  1.00 37.16           C  
ATOM   3759  CE2 PHE X 382      48.083  21.143 -25.684  1.00 36.86           C  
ATOM   3760  CZ  PHE X 382      47.952  21.433 -24.344  1.00 36.49           C  
ATOM   3761  N   PHE X 383      41.983  18.114 -26.495  1.00 47.70           N  
ATOM   3762  CA  PHE X 383      40.743  17.527 -26.967  1.00 53.39           C  
ATOM   3763  C   PHE X 383      39.573  18.485 -26.888  1.00 87.58           C  
ATOM   3764  O   PHE X 383      39.565  19.410 -26.079  1.00 90.53           O  
ATOM   3765  CB  PHE X 383      40.433  16.271 -26.166  1.00 44.55           C  
ATOM   3766  CG  PHE X 383      41.076  15.039 -26.706  1.00 51.55           C  
ATOM   3767  CD1 PHE X 383      42.452  14.877 -26.667  1.00 44.69           C  
ATOM   3768  CD2 PHE X 383      40.302  14.035 -27.258  1.00 79.38           C  
ATOM   3769  CE1 PHE X 383      43.040  13.731 -27.171  1.00 59.35           C  
ATOM   3770  CE2 PHE X 383      40.881  12.892 -27.758  1.00 86.70           C  
ATOM   3771  CZ  PHE X 383      42.249  12.738 -27.716  1.00 76.27           C  
ATOM   3772  N   TYR X 384      38.582  18.255 -27.741  1.00 84.77           N  
ATOM   3773  CA  TYR X 384      37.415  19.113 -27.815  1.00 46.62           C  
ATOM   3774  C   TYR X 384      36.192  18.273 -28.126  1.00 48.26           C  
ATOM   3775  O   TYR X 384      35.779  18.145 -29.276  1.00 67.25           O  
ATOM   3776  CB  TYR X 384      37.640  20.208 -28.856  1.00 46.22           C  
ATOM   3777  CG  TYR X 384      38.780  21.115 -28.447  1.00 60.62           C  
ATOM   3778  CD1 TYR X 384      38.588  22.106 -27.496  1.00 63.20           C  
ATOM   3779  CD2 TYR X 384      40.060  20.941 -28.963  1.00 43.72           C  
ATOM   3780  CE1 TYR X 384      39.619  22.917 -27.094  1.00 43.05           C  
ATOM   3781  CE2 TYR X 384      41.101  21.748 -28.563  1.00 42.46           C  
ATOM   3782  CZ  TYR X 384      40.871  22.738 -27.628  1.00 58.95           C  
ATOM   3783  OH  TYR X 384      41.896  23.559 -27.218  1.00100.19           O  
ATOM   3784  N   CYS X 385      35.621  17.705 -27.067  1.00 51.37           N  
ATOM   3785  CA  CYS X 385      34.614  16.654 -27.164  1.00 57.63           C  
ATOM   3786  C   CYS X 385      33.174  17.155 -27.074  1.00 51.92           C  
ATOM   3787  O   CYS X 385      32.784  17.769 -26.083  1.00 51.99           O  
ATOM   3788  CB  CYS X 385      34.857  15.621 -26.065  1.00 53.60           C  
ATOM   3789  SG  CYS X 385      36.450  14.795 -26.156  1.00 49.12           S  
ATOM   3790  N   ASN X 386      32.393  16.884 -28.116  1.00 55.09           N  
ATOM   3791  CA  ASN X 386      30.989  17.291 -28.181  1.00 90.79           C  
ATOM   3792  C   ASN X 386      30.161  16.662 -27.062  1.00 90.53           C  
ATOM   3793  O   ASN X 386      30.063  15.436 -26.965  1.00 91.14           O  
ATOM   3794  CB  ASN X 386      30.411  16.918 -29.551  1.00112.36           C  
ATOM   3795  CG  ASN X 386      29.066  17.573 -29.837  1.00119.62           C  
ATOM   3796  ND2 ASN X 386      28.726  17.647 -31.117  1.00125.13           N  
ATOM   3797  OD1 ASN X 386      28.349  18.003 -28.933  1.00116.26           O  
ATOM   3798  N   THR X 387      29.560  17.510 -26.228  1.00 69.40           N  
ATOM   3799  CA  THR X 387      28.830  17.052 -25.048  1.00 73.15           C  
ATOM   3800  C   THR X 387      27.316  17.036 -25.249  1.00 59.45           C  
ATOM   3801  O   THR X 387      26.562  16.867 -24.289  1.00 60.53           O  
ATOM   3802  CB  THR X 387      29.154  17.924 -23.811  1.00100.02           C  
ATOM   3803  CG2 THR X 387      30.457  17.477 -23.155  1.00 56.99           C  
ATOM   3804  OG1 THR X 387      29.283  19.295 -24.208  1.00113.51           O  
ATOM   3805  N   SER X 388      26.879  17.199 -26.494  1.00 76.07           N  
ATOM   3806  CA  SER X 388      25.455  17.162 -26.826  1.00 71.76           C  
ATOM   3807  C   SER X 388      24.784  15.870 -26.375  1.00 74.44           C  
ATOM   3808  O   SER X 388      23.634  15.879 -25.941  1.00 65.57           O  
ATOM   3809  CB  SER X 388      25.251  17.340 -28.331  1.00 62.68           C  
ATOM   3810  OG  SER X 388      25.076  18.706 -28.660  1.00 62.46           O  
ATOM   3811  N   GLY X 389      25.508  14.763 -26.479  1.00 81.09           N  
ATOM   3812  CA  GLY X 389      24.964  13.467 -26.118  1.00 87.88           C  
ATOM   3813  C   GLY X 389      24.742  13.282 -24.628  1.00 68.55           C  
ATOM   3814  O   GLY X 389      23.881  12.509 -24.215  1.00 69.23           O  
ATOM   3815  N   LEU X 390      25.523  13.985 -23.816  1.00 69.71           N  
ATOM   3816  CA  LEU X 390      25.407  13.865 -22.368  1.00 63.53           C  
ATOM   3817  C   LEU X 390      24.291  14.752 -21.838  1.00 64.82           C  
ATOM   3818  O   LEU X 390      23.541  14.359 -20.940  1.00 66.18           O  
ATOM   3819  CB  LEU X 390      26.725  14.231 -21.687  1.00 61.33           C  
ATOM   3820  CG  LEU X 390      27.956  13.391 -22.016  1.00 59.98           C  
ATOM   3821  CD1 LEU X 390      29.193  14.090 -21.510  1.00 58.46           C  
ATOM   3822  CD2 LEU X 390      27.857  12.000 -21.414  1.00 60.82           C  
ATOM   3823  N   PHE X 391      24.192  15.952 -22.398  1.00 75.88           N  
ATOM   3824  CA  PHE X 391      23.220  16.930 -21.940  1.00 75.67           C  
ATOM   3825  C   PHE X 391      22.088  17.032 -22.952  1.00 73.75           C  
ATOM   3826  O   PHE X 391      22.046  17.909 -23.817  1.00 67.18           O  
ATOM   3827  CB  PHE X 391      23.916  18.263 -21.688  1.00 63.87           C  
ATOM   3828  CG  PHE X 391      25.052  18.144 -20.714  1.00 62.08           C  
ATOM   3829  CD1 PHE X 391      24.802  18.030 -19.357  1.00 62.47           C  
ATOM   3830  CD2 PHE X 391      26.362  18.085 -21.157  1.00 60.11           C  
ATOM   3831  CE1 PHE X 391      25.838  17.890 -18.460  1.00 69.98           C  
ATOM   3832  CE2 PHE X 391      27.404  17.945 -20.265  1.00 65.46           C  
ATOM   3833  CZ  PHE X 391      27.141  17.849 -18.914  1.00 77.49           C  
ATOM   3834  N   ASN X 392      21.176  16.082 -22.805  1.00 87.85           N  
ATOM   3835  CA  ASN X 392      20.100  15.816 -23.737  1.00105.29           C  
ATOM   3836  C   ASN X 392      19.135  14.898 -23.009  1.00 92.52           C  
ATOM   3837  O   ASN X 392      19.145  13.682 -23.211  1.00 83.28           O  
ATOM   3838  CB  ASN X 392      20.631  15.172 -25.020  1.00119.28           C  
ATOM   3839  CG  ASN X 392      19.526  14.700 -25.945  1.00137.64           C  
ATOM   3840  ND2 ASN X 392      19.715  13.527 -26.547  1.00162.26           N  
ATOM   3841  OD1 ASN X 392      18.512  15.379 -26.113  1.00133.01           O  
ATOM   3842  N   SER X 393      18.331  15.484 -22.127  1.00 87.43           N  
ATOM   3843  CA  SER X 393      17.488  14.704 -21.236  1.00 76.55           C  
ATOM   3844  C   SER X 393      16.173  15.393 -20.919  1.00 85.69           C  
ATOM   3845  O   SER X 393      15.792  16.364 -21.570  1.00 90.43           O  
ATOM   3846  CB  SER X 393      18.222  14.420 -19.922  1.00 75.34           C  
ATOM   3847  OG  SER X 393      19.608  14.222 -20.123  1.00103.23           O  
ATOM   3848  N   THR X 394      15.507  14.861 -19.895  1.00115.95           N  
ATOM   3849  CA  THR X 394      14.286  15.414 -19.313  1.00117.06           C  
ATOM   3850  C   THR X 394      13.932  14.587 -18.082  1.00113.54           C  
ATOM   3851  O   THR X 394      14.112  13.369 -18.074  1.00122.10           O  
ATOM   3852  CB  THR X 394      13.111  15.420 -20.307  1.00 92.90           C  
ATOM   3853  CG2 THR X 394      12.827  14.018 -20.831  1.00 86.00           C  
ATOM   3854  OG1 THR X 394      11.946  15.938 -19.657  1.00 87.03           O  
ATOM   3855  N   TRP X 395      13.450  15.241 -17.033  1.00 90.88           N  
ATOM   3856  CA  TRP X 395      13.248  14.541 -15.773  1.00 92.46           C  
ATOM   3857  C   TRP X 395      11.933  14.887 -15.082  1.00 98.10           C  
ATOM   3858  O   TRP X 395      11.719  16.018 -14.644  1.00108.05           O  
ATOM   3859  CB  TRP X 395      14.429  14.820 -14.844  1.00107.30           C  
ATOM   3860  CG  TRP X 395      15.699  14.172 -15.316  1.00103.37           C  
ATOM   3861  CD1 TRP X 395      16.600  14.676 -16.212  1.00 96.93           C  
ATOM   3862  CD2 TRP X 395      16.200  12.893 -14.920  1.00100.04           C  
ATOM   3863  CE2 TRP X 395      17.410  12.685 -15.610  1.00101.12           C  
ATOM   3864  CE3 TRP X 395      15.742  11.904 -14.048  1.00104.43           C  
ATOM   3865  NE1 TRP X 395      17.633  13.787 -16.393  1.00101.79           N  
ATOM   3866  CZ2 TRP X 395      18.167  11.528 -15.452  1.00101.25           C  
ATOM   3867  CZ3 TRP X 395      16.493  10.760 -13.893  1.00106.35           C  
ATOM   3868  CH2 TRP X 395      17.692  10.579 -14.590  1.00105.74           C  
ATOM   3869  N   ILE X 396      11.065  13.884 -14.982  1.00 98.73           N  
ATOM   3870  CA  ILE X 396       9.736  14.032 -14.402  1.00101.88           C  
ATOM   3871  C   ILE X 396       9.808  13.930 -12.878  1.00105.19           C  
ATOM   3872  O   ILE X 396      10.748  13.343 -12.336  1.00104.40           O  
ATOM   3873  CB  ILE X 396       8.766  12.965 -14.962  1.00 95.67           C  
ATOM   3874  CG1 ILE X 396       9.003  12.762 -16.461  1.00 95.09           C  
ATOM   3875  CG2 ILE X 396       7.314  13.345 -14.700  1.00102.66           C  
ATOM   3876  CD1 ILE X 396       8.662  13.973 -17.305  1.00 95.18           C  
ATOM   3877  N   SER X 397       8.824  14.512 -12.197  1.00 98.19           N  
ATOM   3878  CA  SER X 397       8.800  14.561 -10.737  1.00100.31           C  
ATOM   3879  C   SER X 397       8.855  13.169 -10.109  1.00102.97           C  
ATOM   3880  O   SER X 397       9.573  12.955  -9.132  1.00 94.65           O  
ATOM   3881  CB  SER X 397       7.551  15.299 -10.250  1.00103.21           C  
ATOM   3882  OG  SER X 397       7.600  15.507  -8.849  1.00 97.89           O  
ATOM   3883  N   ASN X 398       8.098  12.230 -10.673  1.00114.31           N  
ATOM   3884  CA  ASN X 398       8.106  10.849 -10.197  1.00110.31           C  
ATOM   3885  C   ASN X 398       7.564   9.884 -11.244  1.00108.39           C  
ATOM   3886  O   ASN X 398       8.079   8.780 -11.406  1.00129.46           O  
ATOM   3887  CB  ASN X 398       7.297  10.721  -8.903  1.00114.89           C  
ATOM   3888  CG  ASN X 398       5.815  10.964  -9.110  1.00104.47           C  
ATOM   3889  ND2 ASN X 398       4.989  10.236  -8.369  1.00107.03           N  
ATOM   3890  OD1 ASN X 398       5.417  11.795  -9.926  1.00104.79           O  
ATOM   3892  N   ASN X 411      24.354  -3.922 -23.553  1.00102.86           N  
ATOM   3893  CA  ASN X 411      24.517  -2.796 -22.639  1.00119.48           C  
ATOM   3894  C   ASN X 411      25.758  -1.976 -22.989  1.00118.78           C  
ATOM   3895  O   ASN X 411      26.844  -2.187 -22.445  1.00102.54           O  
ATOM   3896  CB  ASN X 411      24.579  -3.293 -21.192  1.00124.52           C  
ATOM   3897  CG  ASN X 411      23.275  -3.930 -20.742  1.00130.93           C  
ATOM   3898  ND2 ASN X 411      22.309  -3.096 -20.379  1.00128.05           N  
ATOM   3899  OD1 ASN X 411      23.131  -5.154 -20.737  1.00127.84           O  
ATOM   3900  N   ASP X 412      25.575  -1.031 -23.906  1.00119.24           N  
ATOM   3901  CA  ASP X 412      26.681  -0.287 -24.497  1.00108.19           C  
ATOM   3902  C   ASP X 412      27.006   0.994 -23.736  1.00105.50           C  
ATOM   3903  O   ASP X 412      26.645   1.147 -22.569  1.00109.21           O  
ATOM   3904  CB  ASP X 412      26.360   0.042 -25.958  1.00112.83           C  
ATOM   3905  CG  ASP X 412      25.590  -1.069 -26.649  1.00128.28           C  
ATOM   3906  OD1 ASP X 412      24.969  -1.892 -25.943  1.00140.78           O  
ATOM   3907  OD2 ASP X 412      25.596  -1.118 -27.896  1.00128.17           O1-
ATOM   3908  N   SER X 413      27.686   1.912 -24.416  1.00 93.48           N  
ATOM   3909  CA  SER X 413      28.150   3.147 -23.796  1.00 92.10           C  
ATOM   3910  C   SER X 413      27.918   4.367 -24.685  1.00 81.95           C  
ATOM   3911  O   SER X 413      27.522   4.235 -25.844  1.00 71.89           O  
ATOM   3912  CB  SER X 413      29.634   3.027 -23.439  1.00 95.77           C  
ATOM   3913  OG  SER X 413      30.273   2.058 -24.252  1.00101.71           O  
ATOM   3914  N   ILE X 414      28.161   5.554 -24.132  1.00 83.90           N  
ATOM   3915  CA  ILE X 414      27.941   6.802 -24.858  1.00 91.96           C  
ATOM   3916  C   ILE X 414      29.173   7.235 -25.643  1.00 91.30           C  
ATOM   3917  O   ILE X 414      30.068   7.882 -25.099  1.00 76.22           O  
ATOM   3918  CB  ILE X 414      27.552   7.956 -23.913  1.00 98.25           C  
ATOM   3919  CG1 ILE X 414      26.375   7.556 -23.023  1.00 99.22           C  
ATOM   3920  CG2 ILE X 414      27.234   9.216 -24.717  1.00 92.92           C  
ATOM   3921  CD1 ILE X 414      25.939   8.653 -22.064  1.00 76.57           C  
ATOM   3922  N   THR X 415      29.222   6.881 -26.922  1.00111.93           N  
ATOM   3923  CA  THR X 415      30.291   7.361 -27.787  1.00 93.24           C  
ATOM   3924  C   THR X 415      30.110   8.849 -28.043  1.00 63.46           C  
ATOM   3925  O   THR X 415      29.087   9.280 -28.572  1.00 61.12           O  
ATOM   3926  CB  THR X 415      30.330   6.615 -29.132  1.00 82.21           C  
ATOM   3927  CG2 THR X 415      30.572   5.136 -28.914  1.00 68.95           C  
ATOM   3928  OG1 THR X 415      29.086   6.800 -29.818  1.00 82.35           O  
ATOM   3929  N   LEU X 416      31.098   9.642 -27.651  1.00 58.19           N  
ATOM   3930  CA  LEU X 416      31.033  11.074 -27.894  1.00 96.87           C  
ATOM   3931  C   LEU X 416      32.291  11.544 -28.616  1.00 75.86           C  
ATOM   3932  O   LEU X 416      33.403  11.353 -28.130  1.00 54.51           O  
ATOM   3933  CB  LEU X 416      30.816  11.840 -26.581  1.00109.73           C  
ATOM   3934  CG  LEU X 416      31.915  11.901 -25.522  1.00 63.60           C  
ATOM   3935  CD1 LEU X 416      32.380  13.323 -25.395  1.00 60.74           C  
ATOM   3936  CD2 LEU X 416      31.424  11.381 -24.184  1.00 56.49           C  
ATOM   3937  N   PRO X 417      32.106  12.151 -29.800  1.00 73.14           N  
ATOM   3938  CA  PRO X 417      33.192  12.536 -30.708  1.00 70.97           C  
ATOM   3939  C   PRO X 417      34.018  13.705 -30.184  1.00 71.95           C  
ATOM   3940  O   PRO X 417      33.565  14.447 -29.314  1.00 81.04           O  
ATOM   3941  CB  PRO X 417      32.445  12.928 -31.984  1.00 55.45           C  
ATOM   3942  CG  PRO X 417      31.135  13.433 -31.491  1.00 56.72           C  
ATOM   3943  CD  PRO X 417      30.788  12.566 -30.313  1.00 57.39           C  
ATOM   3944  N   CYS X 418      35.225  13.861 -30.715  1.00 51.64           N  
ATOM   3945  CA  CYS X 418      36.106  14.935 -30.286  1.00 50.14           C  
ATOM   3946  C   CYS X 418      36.877  15.538 -31.450  1.00 81.23           C  
ATOM   3947  O   CYS X 418      36.960  14.952 -32.529  1.00 70.58           O  
ATOM   3948  CB  CYS X 418      37.092  14.430 -29.229  1.00 55.00           C  
ATOM   3949  SG  CYS X 418      36.330  13.627 -27.808  1.00 66.07           S  
ATOM   3950  N   ARG X 419      37.430  16.724 -31.215  1.00 93.62           N  
ATOM   3951  CA  ARG X 419      38.364  17.356 -32.137  1.00 70.80           C  
ATOM   3952  C   ARG X 419      39.709  17.497 -31.443  1.00 46.04           C  
ATOM   3953  O   ARG X 419      39.815  17.244 -30.247  1.00 50.84           O  
ATOM   3954  CB  ARG X 419      37.855  18.722 -32.598  1.00 80.16           C  
ATOM   3955  CG  ARG X 419      37.000  18.690 -33.853  1.00 85.91           C  
ATOM   3956  CD  ARG X 419      36.346  20.041 -34.090  1.00 81.65           C  
ATOM   3957  NE  ARG X 419      35.800  20.159 -35.438  1.00 79.94           N  
ATOM   3958  CZ  ARG X 419      35.096  21.202 -35.866  1.00 78.50           C  
ATOM   3959  NH1 ARG X 419      34.847  22.217 -35.049  1.00 71.36           N1+
ATOM   3960  NH2 ARG X 419      34.637  21.231 -37.110  1.00 87.82           N  
ATOM   3961  N   ILE X 420      40.734  17.892 -32.191  1.00 45.01           N  
ATOM   3962  CA  ILE X 420      42.087  18.010 -31.648  1.00 61.80           C  
ATOM   3963  C   ILE X 420      42.814  19.202 -32.253  1.00 74.78           C  
ATOM   3964  O   ILE X 420      42.761  19.418 -33.461  1.00 85.55           O  
ATOM   3965  CB  ILE X 420      42.922  16.726 -31.901  1.00 78.64           C  
ATOM   3966  CG1 ILE X 420      42.454  15.583 -30.994  1.00 92.89           C  
ATOM   3967  CG2 ILE X 420      44.395  16.985 -31.667  1.00 42.36           C  
ATOM   3968  CD1 ILE X 420      43.332  14.349 -31.061  1.00 44.02           C  
ATOM   3969  N   LYS X 421      43.491  19.972 -31.408  1.00 79.94           N  
ATOM   3970  CA  LYS X 421      44.273  21.112 -31.870  1.00 64.95           C  
ATOM   3971  C   LYS X 421      45.736  20.991 -31.453  1.00 52.16           C  
ATOM   3972  O   LYS X 421      46.077  20.205 -30.563  1.00 73.63           O  
ATOM   3973  CB  LYS X 421      43.682  22.415 -31.333  1.00 41.01           C  
ATOM   3974  CG  LYS X 421      42.453  22.886 -32.084  1.00 45.56           C  
ATOM   3975  CD  LYS X 421      41.808  24.072 -31.391  1.00 85.18           C  
ATOM   3976  CE  LYS X 421      42.747  25.265 -31.310  1.00 70.60           C  
ATOM   3977  NZ  LYS X 421      42.778  26.039 -32.581  1.00 45.67           N1+
ATOM   3978  N   GLN X 422      46.600  21.771 -32.096  1.00 39.51           N  
ATOM   3979  CA  GLN X 422      48.013  21.808 -31.724  1.00 78.64           C  
ATOM   3980  C   GLN X 422      48.471  23.217 -31.339  1.00 58.67           C  
ATOM   3981  O   GLN X 422      49.219  23.396 -30.378  1.00 37.06           O  
ATOM   3982  CB  GLN X 422      48.875  21.262 -32.860  1.00 61.11           C  
ATOM   3983  CG  GLN X 422      48.934  19.749 -32.902  1.00 46.51           C  
ATOM   3984  CD  GLN X 422      49.510  19.222 -34.194  1.00 63.58           C  
ATOM   3985  NE2 GLN X 422      50.515  18.362 -34.085  1.00 60.45           N  
ATOM   3986  OE1 GLN X 422      49.053  19.576 -35.280  1.00 77.30           O  
ATOM   3987  N   ILE X 423      48.039  24.217 -32.096  1.00 47.09           N  
ATOM   3988  CA  ILE X 423      48.273  25.589 -31.688  1.00 45.76           C  
ATOM   3989  C   ILE X 423      47.112  26.011 -30.798  1.00 51.66           C  
ATOM   3990  O   ILE X 423      45.990  26.203 -31.262  1.00 38.54           O  
ATOM   3991  CB  ILE X 423      48.450  26.542 -32.892  1.00 54.39           C  
ATOM   3992  CG1 ILE X 423      47.331  26.385 -33.918  1.00 38.75           C  
ATOM   3993  CG2 ILE X 423      49.779  26.277 -33.573  1.00 37.44           C  
ATOM   3994  CD1 ILE X 423      47.664  27.043 -35.254  1.00 54.66           C  
ATOM   3995  N   ILE X 424      47.393  26.110 -29.501  1.00 65.76           N  
ATOM   3996  CA  ILE X 424      46.358  26.355 -28.505  1.00 70.02           C  
ATOM   3997  C   ILE X 424      46.446  27.755 -27.909  1.00 81.77           C  
ATOM   3998  O   ILE X 424      47.514  28.368 -27.872  1.00 81.34           O  
ATOM   3999  CB  ILE X 424      46.433  25.338 -27.372  1.00 76.91           C  
ATOM   4000  CG1 ILE X 424      47.723  25.542 -26.576  1.00 45.56           C  
ATOM   4001  CG2 ILE X 424      46.355  23.923 -27.933  1.00103.61           C  
ATOM   4002  CD1 ILE X 424      47.832  24.679 -25.352  1.00 46.07           C  
ATOM   4003  N   ASN X 425      45.308  28.251 -27.434  1.00108.43           N  
ATOM   4004  CA  ASN X 425      45.203  29.616 -26.926  1.00111.74           C  
ATOM   4005  C   ASN X 425      44.463  29.670 -25.594  1.00111.27           C  
ATOM   4006  O   ASN X 425      43.534  30.457 -25.413  1.00112.13           O  
ATOM   4007  CB  ASN X 425      44.503  30.499 -27.959  1.00121.15           C  
ATOM   4008  CG  ASN X 425      44.985  31.930 -27.927  1.00142.00           C  
ATOM   4009  ND2 ASN X 425      44.122  32.836 -27.483  1.00136.78           N  
ATOM   4010  OD1 ASN X 425      46.124  32.221 -28.294  1.00160.35           O  
ATOM   4011  N   MET X 426      44.895  28.826 -24.665  1.00118.64           N  
ATOM   4012  CA  MET X 426      44.215  28.651 -23.387  1.00 99.43           C  
ATOM   4013  C   MET X 426      44.375  29.862 -22.481  1.00 91.27           C  
ATOM   4014  O   MET X 426      45.141  30.777 -22.771  1.00 72.15           O  
ATOM   4015  CB  MET X 426      44.744  27.404 -22.675  1.00 75.10           C  
ATOM   4016  CG  MET X 426      46.236  27.457 -22.411  1.00 41.09           C  
ATOM   4017  SD  MET X 426      46.939  25.869 -21.952  1.00 35.25           S  
ATOM   4018  CE  MET X 426      46.063  25.507 -20.428  1.00 35.59           C  
ATOM   4019  N   TRP X 427      43.641  29.842 -21.373  1.00 95.69           N  
ATOM   4020  CA  TRP X 427      43.646  30.924 -20.386  1.00103.89           C  
ATOM   4021  C   TRP X 427      43.430  32.298 -20.995  1.00109.81           C  
ATOM   4022  O   TRP X 427      44.070  33.268 -20.581  1.00106.56           O  
ATOM   4023  CB  TRP X 427      44.958  30.944 -19.614  1.00 87.94           C  
ATOM   4024  CG  TRP X 427      45.159  29.802 -18.697  1.00 67.26           C  
ATOM   4025  CD1 TRP X 427      44.241  29.229 -17.862  1.00 61.44           C  
ATOM   4026  CD2 TRP X 427      46.372  29.081 -18.522  1.00 53.21           C  
ATOM   4027  CE2 TRP X 427      46.131  28.082 -17.562  1.00 69.68           C  
ATOM   4028  CE3 TRP X 427      47.644  29.187 -19.086  1.00 43.58           C  
ATOM   4029  NE1 TRP X 427      44.821  28.194 -17.170  1.00 51.65           N  
ATOM   4030  CZ2 TRP X 427      47.119  27.188 -17.157  1.00 74.70           C  
ATOM   4031  CZ3 TRP X 427      48.618  28.311 -18.684  1.00 56.85           C  
ATOM   4032  CH2 TRP X 427      48.355  27.322 -17.725  1.00 61.87           C  
ATOM   4033  N   GLN X 428      42.544  32.370 -21.983  1.00119.71           N  
ATOM   4034  CA  GLN X 428      42.244  33.617 -22.676  1.00132.03           C  
ATOM   4035  C   GLN X 428      43.522  34.335 -23.129  1.00130.77           C  
ATOM   4036  O   GLN X 428      43.772  35.479 -22.752  1.00132.64           O  
ATOM   4037  CB  GLN X 428      41.399  34.521 -21.776  1.00135.63           C  
ATOM   4038  CG  GLN X 428      40.181  33.816 -21.186  1.00126.42           C  
ATOM   4039  CD  GLN X 428      39.264  34.755 -20.428  1.00134.99           C  
ATOM   4040  NE2 GLN X 428      38.390  34.189 -19.605  1.00135.70           N  
ATOM   4041  OE1 GLN X 428      39.338  35.973 -20.580  1.00146.92           O  
ATOM   4042  N   ARG X 429      44.337  33.640 -23.920  1.00125.41           N  
ATOM   4043  CA  ARG X 429      45.582  34.201 -24.447  1.00124.97           C  
ATOM   4044  C   ARG X 429      45.311  35.312 -25.448  1.00135.29           C  
ATOM   4045  O   ARG X 429      44.272  35.331 -26.111  1.00142.96           O  
ATOM   4046  CB  ARG X 429      46.427  33.119 -25.112  1.00117.87           C  
ATOM   4047  CG  ARG X 429      47.294  32.314 -24.164  1.00110.70           C  
ATOM   4048  CD  ARG X 429      47.646  30.968 -24.798  1.00113.92           C  
ATOM   4049  NE  ARG X 429      48.413  30.095 -23.909  1.00120.97           N  
ATOM   4050  CZ  ARG X 429      49.733  29.938 -23.968  1.00119.47           C  
ATOM   4051  NH1 ARG X 429      50.438  30.601 -24.871  1.00135.46           N1+
ATOM   4052  NH2 ARG X 429      50.350  29.119 -23.127  1.00104.05           N  
ATOM   4053  N   ILE X 430      46.257  36.231 -25.575  1.00137.66           N  
ATOM   4054  CA  ILE X 430      46.064  37.372 -26.456  1.00132.66           C  
ATOM   4055  C   ILE X 430      47.282  37.637 -27.348  1.00130.46           C  
ATOM   4056  O   ILE X 430      47.137  37.772 -28.551  1.00123.29           O  
ATOM   4057  CB  ILE X 430      45.742  38.620 -25.642  1.00116.95           C  
ATOM   4058  CG1 ILE X 430      46.382  38.470 -24.272  1.00113.29           C  
ATOM   4059  CG2 ILE X 430      44.230  38.906 -25.593  1.00106.20           C  
ATOM   4060  CD1 ILE X 430      47.680  39.230 -24.221  1.00122.12           C  
ATOM   4061  N   GLY X 431      48.480  37.691 -26.769  1.00125.36           N  
ATOM   4062  CA  GLY X 431      49.687  37.973 -27.533  1.00113.44           C  
ATOM   4063  C   GLY X 431      50.594  36.782 -27.800  1.00100.58           C  
ATOM   4064  O   GLY X 431      51.480  36.847 -28.660  1.00 75.15           O  
ATOM   4065  N   GLN X 432      50.385  35.698 -27.058  1.00110.75           N  
ATOM   4066  CA  GLN X 432      51.203  34.503 -27.202  1.00102.47           C  
ATOM   4067  C   GLN X 432      50.326  33.269 -27.349  1.00104.66           C  
ATOM   4068  O   GLN X 432      49.246  33.194 -26.767  1.00 97.89           O  
ATOM   4069  CB  GLN X 432      52.144  34.347 -26.003  1.00 77.58           C  
ATOM   4070  CG  GLN X 432      53.255  33.334 -26.221  1.00 78.27           C  
ATOM   4071  CD  GLN X 432      54.132  33.697 -27.398  1.00 86.74           C  
ATOM   4072  NE2 GLN X 432      54.793  34.848 -27.314  1.00 84.38           N  
ATOM   4073  OE1 GLN X 432      54.216  32.952 -28.372  1.00 91.91           O  
ATOM   4074  N   ALA X 433      50.799  32.312 -28.141  1.00114.98           N  
ATOM   4075  CA  ALA X 433      50.135  31.025 -28.305  1.00123.44           C  
ATOM   4076  C   ALA X 433      51.180  29.914 -28.222  1.00109.78           C  
ATOM   4077  O   ALA X 433      52.375  30.191 -28.139  1.00 99.06           O  
ATOM   4078  CB  ALA X 433      49.384  30.967 -29.621  1.00138.69           C  
ATOM   4079  N   MET X 434      50.735  28.661 -28.232  1.00 99.94           N  
ATOM   4080  CA  MET X 434      51.653  27.544 -28.054  1.00 87.86           C  
ATOM   4081  C   MET X 434      51.327  26.333 -28.920  1.00 74.46           C  
ATOM   4082  O   MET X 434      50.209  25.820 -28.902  1.00 72.06           O  
ATOM   4083  CB  MET X 434      51.679  27.120 -26.589  1.00 69.92           C  
ATOM   4084  CG  MET X 434      52.598  25.951 -26.311  1.00 71.94           C  
ATOM   4085  SD  MET X 434      51.721  24.547 -25.621  1.00 37.93           S  
ATOM   4086  CE  MET X 434      51.139  25.237 -24.087  1.00 33.62           C  
ATOM   4087  N   TYR X 435      52.332  25.877 -29.662  1.00 71.10           N  
ATOM   4088  CA  TYR X 435      52.217  24.696 -30.513  1.00 58.00           C  
ATOM   4089  C   TYR X 435      52.575  23.441 -29.726  1.00 47.76           C  
ATOM   4090  O   TYR X 435      53.723  23.255 -29.327  1.00 34.76           O  
ATOM   4091  CB  TYR X 435      53.124  24.837 -31.737  1.00 46.09           C  
ATOM   4092  CG  TYR X 435      53.035  23.716 -32.758  1.00 56.89           C  
ATOM   4093  CD1 TYR X 435      53.817  22.573 -32.641  1.00 36.17           C  
ATOM   4094  CD2 TYR X 435      52.205  23.825 -33.866  1.00 52.60           C  
ATOM   4095  CE1 TYR X 435      53.758  21.564 -33.585  1.00 36.78           C  
ATOM   4096  CE2 TYR X 435      52.139  22.820 -34.818  1.00 69.88           C  
ATOM   4097  CZ  TYR X 435      52.920  21.689 -34.672  1.00 64.44           C  
ATOM   4098  OH  TYR X 435      52.865  20.679 -35.611  1.00 42.94           O  
ATOM   4099  N   ALA X 436      51.582  22.590 -29.490  1.00 63.40           N  
ATOM   4100  CA  ALA X 436      51.817  21.320 -28.816  1.00 73.81           C  
ATOM   4101  C   ALA X 436      52.264  20.261 -29.817  1.00 72.15           C  
ATOM   4102  O   ALA X 436      51.463  19.815 -30.647  1.00 37.01           O  
ATOM   4103  CB  ALA X 436      50.574  20.867 -28.083  1.00 55.03           C  
ATOM   4104  N   PRO X 437      53.544  19.855 -29.736  1.00 73.64           N  
ATOM   4105  CA  PRO X 437      54.181  18.909 -30.656  1.00 77.53           C  
ATOM   4106  C   PRO X 437      53.346  17.659 -30.876  1.00 72.24           C  
ATOM   4107  O   PRO X 437      52.570  17.283 -29.994  1.00 58.99           O  
ATOM   4108  CB  PRO X 437      55.496  18.559 -29.948  1.00 73.40           C  
ATOM   4109  CG  PRO X 437      55.797  19.748 -29.140  1.00 62.29           C  
ATOM   4110  CD  PRO X 437      54.468  20.257 -28.659  1.00 67.16           C  
ATOM   4111  N   PRO X 438      53.494  17.025 -32.045  1.00 61.74           N  
ATOM   4112  CA  PRO X 438      52.766  15.785 -32.306  1.00 50.30           C  
ATOM   4113  C   PRO X 438      53.226  14.702 -31.345  1.00 54.80           C  
ATOM   4114  O   PRO X 438      54.430  14.534 -31.151  1.00 68.18           O  
ATOM   4115  CB  PRO X 438      53.143  15.444 -33.753  1.00 64.09           C  
ATOM   4116  CG  PRO X 438      53.721  16.709 -34.323  1.00 40.95           C  
ATOM   4117  CD  PRO X 438      54.354  17.412 -33.175  1.00 37.48           C  
ATOM   4118  N   ILE X 439      52.289  13.995 -30.728  1.00 65.47           N  
ATOM   4119  CA  ILE X 439      52.659  12.895 -29.850  1.00 80.02           C  
ATOM   4120  C   ILE X 439      52.600  11.582 -30.628  1.00 51.52           C  
ATOM   4121  O   ILE X 439      51.523  11.090 -30.958  1.00 40.31           O  
ATOM   4122  CB  ILE X 439      51.755  12.835 -28.593  1.00 77.18           C  
ATOM   4123  CG1 ILE X 439      50.289  13.058 -28.959  1.00 49.38           C  
ATOM   4124  CG2 ILE X 439      52.167  13.902 -27.582  1.00 37.80           C  
ATOM   4125  CD1 ILE X 439      49.360  13.019 -27.769  1.00 39.72           C  
ATOM   4126  N   GLN X 440      53.774  11.032 -30.931  1.00 46.17           N  
ATOM   4127  CA  GLN X 440      53.895   9.821 -31.741  1.00 55.20           C  
ATOM   4128  C   GLN X 440      53.131   8.623 -31.169  1.00 59.49           C  
ATOM   4129  O   GLN X 440      53.155   8.371 -29.963  1.00 66.61           O  
ATOM   4130  CB  GLN X 440      55.373   9.450 -31.911  1.00 66.09           C  
ATOM   4131  CG  GLN X 440      56.011   9.935 -33.204  1.00 68.56           C  
ATOM   4132  CD  GLN X 440      56.400   8.791 -34.126  1.00 94.55           C  
ATOM   4133  NE2 GLN X 440      57.563   8.909 -34.762  1.00113.57           N  
ATOM   4134  OE1 GLN X 440      55.664   7.811 -34.263  1.00 75.19           O  
ATOM   4135  N   GLY X 441      52.446   7.897 -32.051  1.00 41.75           N  
ATOM   4136  CA  GLY X 441      51.747   6.680 -31.679  1.00 42.64           C  
ATOM   4137  C   GLY X 441      50.264   6.863 -31.425  1.00 43.24           C  
ATOM   4138  O   GLY X 441      49.677   7.875 -31.810  1.00 43.11           O  
ATOM   4139  N   VAL X 442      49.661   5.869 -30.781  1.00 72.32           N  
ATOM   4140  CA  VAL X 442      48.235   5.884 -30.465  1.00 61.82           C  
ATOM   4141  C   VAL X 442      48.053   6.384 -29.045  1.00 74.17           C  
ATOM   4142  O   VAL X 442      48.854   6.065 -28.168  1.00 82.35           O  
ATOM   4143  CB  VAL X 442      47.601   4.483 -30.616  1.00 46.06           C  
ATOM   4144  CG1 VAL X 442      46.131   4.499 -30.224  1.00 48.58           C  
ATOM   4145  CG2 VAL X 442      47.772   3.973 -32.037  1.00 46.58           C  
ATOM   4146  N   ILE X 443      47.008   7.174 -28.819  1.00 90.89           N  
ATOM   4147  CA  ILE X 443      46.801   7.799 -27.519  1.00 87.28           C  
ATOM   4148  C   ILE X 443      45.470   7.402 -26.895  1.00 68.26           C  
ATOM   4149  O   ILE X 443      44.441   7.420 -27.564  1.00 63.96           O  
ATOM   4150  CB  ILE X 443      46.850   9.334 -27.625  1.00 86.92           C  
ATOM   4151  CG1 ILE X 443      48.042   9.775 -28.474  1.00 93.80           C  
ATOM   4152  CG2 ILE X 443      46.908   9.964 -26.243  1.00 75.90           C  
ATOM   4153  CD1 ILE X 443      49.382   9.358 -27.916  1.00 75.29           C  
ATOM   4154  N   ARG X 444      45.497   7.040 -25.614  1.00 68.38           N  
ATOM   4155  CA  ARG X 444      44.268   6.804 -24.860  1.00 72.91           C  
ATOM   4156  C   ARG X 444      44.473   7.080 -23.365  1.00 74.46           C  
ATOM   4157  O   ARG X 444      45.500   6.728 -22.778  1.00 44.76           O  
ATOM   4158  CB  ARG X 444      43.750   5.372 -25.091  1.00 65.70           C  
ATOM   4159  CG  ARG X 444      44.173   4.328 -24.064  1.00 70.50           C  
ATOM   4160  CD  ARG X 444      43.069   4.058 -23.052  1.00 77.83           C  
ATOM   4161  NE  ARG X 444      43.568   3.338 -21.882  1.00 97.82           N  
ATOM   4162  CZ  ARG X 444      43.265   2.079 -21.585  1.00108.91           C  
ATOM   4163  NH1 ARG X 444      42.450   1.387 -22.369  1.00126.65           N1+
ATOM   4164  NH2 ARG X 444      43.772   1.511 -20.499  1.00101.88           N  
ATOM   4165  N   CYS X 445      43.488   7.740 -22.762  1.00 67.77           N  
ATOM   4166  CA  CYS X 445      43.511   8.026 -21.334  1.00 74.28           C  
ATOM   4167  C   CYS X 445      42.205   7.583 -20.692  1.00 67.60           C  
ATOM   4168  O   CYS X 445      41.161   7.546 -21.345  1.00 57.73           O  
ATOM   4169  CB  CYS X 445      43.757   9.517 -21.075  1.00 61.61           C  
ATOM   4170  SG  CYS X 445      42.567  10.624 -21.864  1.00 44.70           S  
ATOM   4171  N   VAL X 446      42.273   7.231 -19.412  1.00 68.89           N  
ATOM   4172  CA  VAL X 446      41.089   6.856 -18.653  1.00 72.93           C  
ATOM   4173  C   VAL X 446      40.981   7.745 -17.420  1.00 78.42           C  
ATOM   4174  O   VAL X 446      41.949   7.897 -16.673  1.00 46.41           O  
ATOM   4175  CB  VAL X 446      41.123   5.376 -18.224  1.00 77.79           C  
ATOM   4176  CG1 VAL X 446      39.750   4.939 -17.737  1.00 50.66           C  
ATOM   4177  CG2 VAL X 446      41.591   4.490 -19.377  1.00 64.25           C  
ATOM   4178  N   SER X 447      39.806   8.332 -17.208  1.00 94.12           N  
ATOM   4179  CA  SER X 447      39.615   9.282 -16.114  1.00 88.33           C  
ATOM   4180  C   SER X 447      38.219   9.214 -15.512  1.00 88.14           C  
ATOM   4181  O   SER X 447      37.271   8.777 -16.165  1.00 57.93           O  
ATOM   4182  CB  SER X 447      39.881  10.707 -16.602  1.00 60.44           C  
ATOM   4183  OG  SER X 447      41.172  10.824 -17.170  1.00 50.69           O  
ATOM   4184  N   ASN X 448      38.099   9.653 -14.261  1.00104.88           N  
ATOM   4185  CA  ASN X 448      36.795   9.817 -13.631  1.00 86.28           C  
ATOM   4186  C   ASN X 448      36.270  11.221 -13.856  1.00 69.85           C  
ATOM   4187  O   ASN X 448      37.044  12.172 -13.957  1.00 48.69           O  
ATOM   4188  CB  ASN X 448      36.852   9.561 -12.123  1.00 77.61           C  
ATOM   4189  CG  ASN X 448      37.498   8.246 -11.757  1.00 93.99           C  
ATOM   4190  ND2 ASN X 448      38.069   8.207 -10.558  1.00115.63           N  
ATOM   4191  OD1 ASN X 448      37.475   7.280 -12.518  1.00 99.80           O  
ATOM   4192  N   ILE X 449      34.952  11.355 -13.913  1.00 71.63           N  
ATOM   4193  CA  ILE X 449      34.337  12.670 -13.860  1.00 60.40           C  
ATOM   4194  C   ILE X 449      33.981  12.974 -12.413  1.00 62.31           C  
ATOM   4195  O   ILE X 449      33.212  12.240 -11.787  1.00 53.25           O  
ATOM   4196  CB  ILE X 449      33.078  12.762 -14.731  1.00 60.01           C  
ATOM   4197  CG1 ILE X 449      33.355  12.223 -16.130  1.00 67.19           C  
ATOM   4198  CG2 ILE X 449      32.571  14.196 -14.791  1.00 70.34           C  
ATOM   4199  CD1 ILE X 449      32.112  11.925 -16.923  1.00 70.26           C  
ATOM   4200  N   THR X 450      34.547  14.055 -11.887  1.00 57.79           N  
ATOM   4201  CA  THR X 450      34.344  14.442 -10.499  1.00 65.22           C  
ATOM   4202  C   THR X 450      33.242  15.498 -10.375  1.00 66.15           C  
ATOM   4203  O   THR X 450      32.533  15.554  -9.373  1.00 52.34           O  
ATOM   4204  CB  THR X 450      35.669  14.946  -9.888  1.00 48.68           C  
ATOM   4205  CG2 THR X 450      35.450  15.605  -8.531  1.00 93.39           C  
ATOM   4206  OG1 THR X 450      36.562  13.835  -9.737  1.00 48.23           O  
ATOM   4207  N   GLY X 451      33.064  16.317 -11.404  1.00 51.24           N  
ATOM   4208  CA  GLY X 451      32.039  17.334 -11.329  1.00 52.10           C  
ATOM   4209  C   GLY X 451      31.585  17.926 -12.641  1.00 52.44           C  
ATOM   4210  O   GLY X 451      31.929  17.434 -13.713  1.00 52.23           O  
ATOM   4211  N   LEU X 452      30.809  19.001 -12.535  1.00 53.02           N  
ATOM   4212  CA  LEU X 452      30.273  19.722 -13.681  1.00 53.48           C  
ATOM   4213  C   LEU X 452      30.237  21.209 -13.382  1.00 52.94           C  
ATOM   4214  O   LEU X 452      30.239  21.606 -12.218  1.00 53.37           O  
ATOM   4215  CB  LEU X 452      28.862  19.238 -14.011  1.00 63.85           C  
ATOM   4216  CG  LEU X 452      28.663  17.804 -14.490  1.00 57.93           C  
ATOM   4217  CD1 LEU X 452      27.233  17.357 -14.251  1.00 58.93           C  
ATOM   4218  CD2 LEU X 452      29.001  17.719 -15.959  1.00 56.19           C  
ATOM   4219  N   ILE X 453      30.195  22.027 -14.429  1.00 52.72           N  
ATOM   4220  CA  ILE X 453      29.975  23.462 -14.266  1.00 94.06           C  
ATOM   4221  C   ILE X 453      28.738  23.849 -15.062  1.00 54.19           C  
ATOM   4222  O   ILE X 453      28.837  24.336 -16.187  1.00 53.94           O  
ATOM   4223  CB  ILE X 453      31.177  24.318 -14.733  1.00103.81           C  
ATOM   4224  CG1 ILE X 453      32.496  23.775 -14.176  1.00 95.87           C  
ATOM   4225  CG2 ILE X 453      30.986  25.775 -14.307  1.00 50.38           C  
ATOM   4226  CD1 ILE X 453      33.726  24.570 -14.608  1.00 58.00           C  
ATOM   4227  N   LEU X 454      27.569  23.625 -14.471  1.00 77.62           N  
ATOM   4228  CA  LEU X 454      26.304  23.782 -15.184  1.00 85.46           C  
ATOM   4229  C   LEU X 454      25.778  25.214 -15.144  1.00 76.23           C  
ATOM   4230  O   LEU X 454      26.212  26.024 -14.325  1.00 57.35           O  
ATOM   4231  CB  LEU X 454      25.257  22.828 -14.611  1.00 59.85           C  
ATOM   4232  CG  LEU X 454      25.663  21.355 -14.609  1.00 59.72           C  
ATOM   4233  CD1 LEU X 454      24.478  20.479 -14.244  1.00 61.95           C  
ATOM   4234  CD2 LEU X 454      26.235  20.958 -15.959  1.00 58.99           C  
ATOM   4235  N   THR X 455      24.839  25.514 -16.039  1.00 71.71           N  
ATOM   4236  CA  THR X 455      24.283  26.858 -16.163  1.00 80.29           C  
ATOM   4237  C   THR X 455      22.792  26.819 -16.511  1.00 80.21           C  
ATOM   4238  O   THR X 455      22.380  26.151 -17.460  1.00 63.71           O  
ATOM   4239  CB  THR X 455      25.039  27.672 -17.231  1.00 88.02           C  
ATOM   4240  CG2 THR X 455      24.670  29.146 -17.145  1.00 59.18           C  
ATOM   4241  OG1 THR X 455      26.454  27.523 -17.042  1.00 91.62           O  
ATOM   4242  N   ARG X 456      21.995  27.550 -15.735  1.00 96.35           N  
ATOM   4243  CA  ARG X 456      20.542  27.547 -15.883  1.00 90.83           C  
ATOM   4244  C   ARG X 456      20.061  28.679 -16.795  1.00 94.63           C  
ATOM   4245  O   ARG X 456      20.706  29.725 -16.896  1.00 68.70           O  
ATOM   4246  CB  ARG X 456      19.871  27.655 -14.509  1.00 96.71           C  
ATOM   4247  CG  ARG X 456      18.400  27.246 -14.490  1.00120.01           C  
ATOM   4248  CD  ARG X 456      17.847  27.184 -13.070  1.00122.68           C  
ATOM   4249  NE  ARG X 456      17.367  28.477 -12.584  1.00116.05           N  
ATOM   4250  CZ  ARG X 456      18.114  29.363 -11.929  1.00 87.82           C  
ATOM   4251  NH1 ARG X 456      19.391  29.110 -11.682  1.00 68.81           N1+
ATOM   4252  NH2 ARG X 456      17.581  30.508 -11.524  1.00 72.71           N  
ATOM   4253  N   ASP X 457      18.924  28.463 -17.453  1.00104.30           N  
ATOM   4254  CA  ASP X 457      18.378  29.433 -18.401  1.00109.37           C  
ATOM   4255  C   ASP X 457      17.476  30.461 -17.718  1.00123.01           C  
ATOM   4256  O   ASP X 457      16.497  30.108 -17.059  1.00116.41           O  
ATOM   4257  CB  ASP X 457      17.612  28.713 -19.510  1.00 84.08           C  
ATOM   4258  CG  ASP X 457      18.525  27.911 -20.417  1.00 94.28           C  
ATOM   4259  OD1 ASP X 457      19.652  27.579 -19.988  1.00118.22           O  
ATOM   4260  OD2 ASP X 457      18.117  27.614 -21.560  1.00 91.31           O1-
ATOM   4261  N   GLY X 458      17.806  31.736 -17.905  1.00117.64           N  
ATOM   4262  CA  GLY X 458      17.184  32.813 -17.158  1.00110.95           C  
ATOM   4263  C   GLY X 458      15.856  33.334 -17.671  1.00118.20           C  
ATOM   4264  O   GLY X 458      15.308  34.283 -17.108  1.00127.04           O  
ATOM   4265  N   GLY X 459      15.334  32.727 -18.733  1.00111.03           N  
ATOM   4266  CA  GLY X 459      14.053  33.140 -19.283  1.00123.10           C  
ATOM   4267  C   GLY X 459      12.953  33.038 -18.243  1.00134.03           C  
ATOM   4268  O   GLY X 459      12.090  33.912 -18.147  1.00132.50           O  
ATOM   4269  N   SER X 460      12.997  31.963 -17.462  1.00138.64           N  
ATOM   4270  CA  SER X 460      12.109  31.764 -16.312  1.00124.00           C  
ATOM   4271  C   SER X 460      10.614  31.782 -16.641  1.00109.57           C  
ATOM   4272  O   SER X 460      10.095  30.837 -17.237  1.00 89.94           O  
ATOM   4273  CB  SER X 460      12.400  32.814 -15.232  1.00 98.57           C  
ATOM   4274  OG  SER X 460      11.969  34.100 -15.630  1.00 83.22           O  
ATOM   4275  N   THR X 461       9.949  32.866 -16.233  1.00117.87           N  
ATOM   4276  CA  THR X 461       8.484  33.018 -16.239  1.00123.82           C  
ATOM   4277  C   THR X 461       7.819  32.140 -15.172  1.00123.96           C  
ATOM   4278  O   THR X 461       6.649  31.771 -15.307  1.00115.97           O  
ATOM   4279  CB  THR X 461       7.845  32.698 -17.624  1.00135.91           C  
ATOM   4280  CG2 THR X 461       8.511  33.505 -18.729  1.00127.97           C  
ATOM   4281  OG1 THR X 461       7.971  31.299 -17.912  1.00140.97           O  
ATOM   4282  N   ASN X 462       8.568  31.821 -14.115  1.00117.26           N  
ATOM   4283  CA  ASN X 462       8.079  30.986 -13.012  1.00119.54           C  
ATOM   4284  C   ASN X 462       7.713  29.576 -13.483  1.00149.42           C  
ATOM   4285  O   ASN X 462       7.026  28.826 -12.787  1.00165.35           O  
ATOM   4286  CB  ASN X 462       6.877  31.651 -12.324  1.00107.81           C  
ATOM   4287  CG  ASN X 462       6.489  30.963 -11.030  1.00112.59           C  
ATOM   4288  ND2 ASN X 462       5.227  31.099 -10.641  1.00134.40           N  
ATOM   4289  OD1 ASN X 462       7.312  30.304 -10.394  1.00104.37           O  
ATOM   4290  N   SER X 463       8.187  29.216 -14.670  1.00147.76           N  
ATOM   4291  CA  SER X 463       7.903  27.905 -15.234  1.00121.80           C  
ATOM   4292  C   SER X 463       8.616  26.818 -14.444  1.00121.04           C  
ATOM   4293  O   SER X 463       9.774  26.978 -14.056  1.00111.99           O  
ATOM   4294  CB  SER X 463       8.324  27.842 -16.704  1.00 97.14           C  
ATOM   4295  OG  SER X 463       7.763  28.908 -17.448  1.00 94.25           O  
ATOM   4296  N   THR X 464       7.921  25.709 -14.211  1.00124.68           N  
ATOM   4297  CA  THR X 464       8.518  24.556 -13.547  1.00117.09           C  
ATOM   4298  C   THR X 464       9.280  23.698 -14.555  1.00102.40           C  
ATOM   4299  O   THR X 464       9.291  22.471 -14.463  1.00 90.81           O  
ATOM   4300  CB  THR X 464       7.455  23.693 -12.832  1.00108.25           C  
ATOM   4301  CG2 THR X 464       6.896  24.425 -11.619  1.00 96.09           C  
ATOM   4302  OG1 THR X 464       6.384  23.392 -13.737  1.00112.60           O  
ATOM   4303  N   THR X 465       9.917  24.356 -15.519  1.00108.44           N  
ATOM   4304  CA  THR X 465      10.639  23.672 -16.583  1.00121.40           C  
ATOM   4305  C   THR X 465      12.011  24.295 -16.829  1.00124.43           C  
ATOM   4306  O   THR X 465      12.535  24.221 -17.942  1.00131.99           O  
ATOM   4307  CB  THR X 465       9.846  23.697 -17.908  1.00120.52           C  
ATOM   4308  CG2 THR X 465       8.520  22.967 -17.761  1.00103.52           C  
ATOM   4309  OG1 THR X 465       9.597  25.056 -18.289  1.00 89.36           O  
ATOM   4310  N   GLU X 466      12.592  24.903 -15.800  1.00113.38           N  
ATOM   4311  CA  GLU X 466      13.891  25.549 -15.957  1.00134.59           C  
ATOM   4312  C   GLU X 466      14.977  24.521 -16.256  1.00124.30           C  
ATOM   4313  O   GLU X 466      15.291  23.671 -15.421  1.00103.87           O  
ATOM   4314  CB  GLU X 466      14.253  26.365 -14.711  1.00147.80           C  
ATOM   4315  CG  GLU X 466      13.328  27.544 -14.446  1.00141.59           C  
ATOM   4316  CD  GLU X 466      14.082  28.808 -14.071  1.00131.90           C  
ATOM   4317  OE1 GLU X 466      15.043  29.163 -14.787  1.00127.03           O1+
ATOM   4318  OE2 GLU X 466      13.712  29.447 -13.063  1.00121.03           O1-
ATOM   4319  N   THR X 467      15.540  24.606 -17.459  1.00122.62           N  
ATOM   4320  CA  THR X 467      16.545  23.654 -17.924  1.00116.71           C  
ATOM   4321  C   THR X 467      17.967  24.114 -17.626  1.00118.58           C  
ATOM   4322  O   THR X 467      18.191  25.265 -17.244  1.00103.16           O  
ATOM   4323  CB  THR X 467      16.420  23.404 -19.438  1.00 99.60           C  
ATOM   4324  CG2 THR X 467      16.346  24.721 -20.194  1.00102.88           C  
ATOM   4325  OG1 THR X 467      17.557  22.661 -19.895  1.00 73.43           O  
ATOM   4326  N   PHE X 468      18.924  23.207 -17.816  1.00115.20           N  
ATOM   4327  CA  PHE X 468      20.328  23.491 -17.534  1.00110.71           C  
ATOM   4328  C   PHE X 468      21.238  23.197 -18.724  1.00109.91           C  
ATOM   4329  O   PHE X 468      20.912  22.383 -19.588  1.00112.48           O  
ATOM   4330  CB  PHE X 468      20.798  22.690 -16.319  1.00113.56           C  
ATOM   4331  CG  PHE X 468      20.161  23.118 -15.027  1.00118.94           C  
ATOM   4332  CD1 PHE X 468      18.941  22.595 -14.635  1.00143.28           C  
ATOM   4333  CD2 PHE X 468      20.782  24.042 -14.204  1.00 88.26           C  
ATOM   4334  CE1 PHE X 468      18.351  22.986 -13.446  1.00140.13           C  
ATOM   4335  CE2 PHE X 468      20.197  24.435 -13.014  1.00 89.74           C  
ATOM   4336  CZ  PHE X 468      18.982  23.907 -12.635  1.00106.18           C  
ATOM   4337  N   ARG X 469      22.383  23.872 -18.755  1.00116.83           N  
ATOM   4338  CA  ARG X 469      23.367  23.698 -19.816  1.00118.80           C  
ATOM   4339  C   ARG X 469      24.774  23.738 -19.234  1.00101.50           C  
ATOM   4340  O   ARG X 469      25.027  24.462 -18.273  1.00 89.24           O  
ATOM   4341  CB  ARG X 469      23.201  24.783 -20.883  1.00127.65           C  
ATOM   4342  CG  ARG X 469      21.906  24.683 -21.668  1.00128.81           C  
ATOM   4343  CD  ARG X 469      21.734  25.856 -22.608  1.00111.22           C  
ATOM   4344  NE  ARG X 469      21.101  25.452 -23.859  1.00101.18           N  
ATOM   4345  CZ  ARG X 469      19.793  25.282 -24.015  1.00111.33           C  
ATOM   4346  NH1 ARG X 469      18.972  25.472 -22.992  1.00122.62           N1+
ATOM   4347  NH2 ARG X 469      19.306  24.913 -25.192  1.00120.94           N  
ATOM   4348  N   PRO X 470      25.698  22.959 -19.813  1.00101.37           N  
ATOM   4349  CA  PRO X 470      27.070  22.966 -19.302  1.00 90.34           C  
ATOM   4350  C   PRO X 470      27.801  24.261 -19.649  1.00 98.15           C  
ATOM   4351  O   PRO X 470      27.601  24.812 -20.733  1.00 98.83           O  
ATOM   4352  CB  PRO X 470      27.707  21.766 -20.002  1.00 71.59           C  
ATOM   4353  CG  PRO X 470      26.954  21.647 -21.284  1.00 92.36           C  
ATOM   4354  CD  PRO X 470      25.537  22.038 -20.954  1.00107.10           C  
ATOM   4355  N   GLY X 471      28.632  24.740 -18.727  1.00 98.95           N  
ATOM   4356  CA  GLY X 471      29.391  25.960 -18.933  1.00 90.89           C  
ATOM   4357  C   GLY X 471      30.872  25.793 -18.641  1.00 85.33           C  
ATOM   4358  O   GLY X 471      31.352  24.682 -18.416  1.00 50.48           O  
ATOM   4359  N   GLY X 472      31.597  26.906 -18.651  1.00100.08           N  
ATOM   4360  CA  GLY X 472      33.019  26.906 -18.353  1.00102.74           C  
ATOM   4361  C   GLY X 472      33.554  28.323 -18.265  1.00102.03           C  
ATOM   4362  O   GLY X 472      33.222  29.068 -17.341  1.00 89.37           O  
ATOM   4363  N   GLY X 473      34.383  28.696 -19.236  1.00107.73           N  
ATOM   4364  CA  GLY X 473      34.918  30.044 -19.317  1.00 88.67           C  
ATOM   4365  C   GLY X 473      36.010  30.311 -18.302  1.00 71.42           C  
ATOM   4366  O   GLY X 473      37.180  30.015 -18.544  1.00 74.08           O  
ATOM   4367  N   ASP X 474      35.628  30.875 -17.161  1.00 67.71           N  
ATOM   4368  CA  ASP X 474      36.586  31.187 -16.107  1.00 51.26           C  
ATOM   4369  C   ASP X 474      37.092  29.910 -15.448  1.00 54.63           C  
ATOM   4370  O   ASP X 474      36.303  29.066 -15.013  1.00 42.79           O  
ATOM   4371  CB  ASP X 474      35.963  32.111 -15.063  1.00 48.29           C  
ATOM   4372  CG  ASP X 474      36.943  32.513 -13.974  1.00 41.16           C  
ATOM   4373  OD1 ASP X 474      38.139  32.703 -14.279  1.00 39.81           O  
ATOM   4374  OD2 ASP X 474      36.513  32.637 -12.806  1.00 41.53           O1-
ATOM   4375  N   MET X 475      38.413  29.778 -15.380  1.00 40.31           N  
ATOM   4376  CA  MET X 475      39.040  28.557 -14.895  1.00 39.92           C  
ATOM   4377  C   MET X 475      39.262  28.564 -13.392  1.00 39.53           C  
ATOM   4378  O   MET X 475      39.743  27.587 -12.828  1.00 39.25           O  
ATOM   4379  CB  MET X 475      40.372  28.327 -15.613  1.00 38.80           C  
ATOM   4380  CG  MET X 475      40.236  27.639 -16.965  1.00 69.26           C  
ATOM   4381  SD  MET X 475      39.388  26.051 -16.854  1.00 40.51           S  
ATOM   4382  CE  MET X 475      40.334  25.254 -15.564  1.00 39.66           C  
ATOM   4383  N   ARG X 476      38.908  29.658 -12.737  1.00 39.55           N  
ATOM   4384  CA  ARG X 476      39.023  29.709 -11.291  1.00 39.30           C  
ATOM   4385  C   ARG X 476      37.993  28.773 -10.664  1.00 40.62           C  
ATOM   4386  O   ARG X 476      38.172  28.293  -9.547  1.00 40.49           O  
ATOM   4387  CB  ARG X 476      38.848  31.142 -10.792  1.00 42.65           C  
ATOM   4388  CG  ARG X 476      39.841  32.114 -11.408  1.00 37.87           C  
ATOM   4389  CD  ARG X 476      39.482  33.553 -11.102  1.00 49.39           C  
ATOM   4390  NE  ARG X 476      39.959  34.460 -12.143  1.00 63.61           N  
ATOM   4391  CZ  ARG X 476      39.604  35.737 -12.246  1.00 67.16           C  
ATOM   4392  NH1 ARG X 476      38.762  36.271 -11.368  1.00 38.19           N1+
ATOM   4393  NH2 ARG X 476      40.088  36.482 -13.232  1.00 49.67           N  
ATOM   4394  N   ASP X 477      36.928  28.501 -11.412  1.00 67.85           N  
ATOM   4395  CA  ASP X 477      35.864  27.611 -10.973  1.00 52.85           C  
ATOM   4396  C   ASP X 477      36.392  26.230 -10.627  1.00 62.32           C  
ATOM   4397  O   ASP X 477      35.911  25.587  -9.694  1.00 71.42           O  
ATOM   4398  CB  ASP X 477      34.797  27.508 -12.059  1.00 44.80           C  
ATOM   4399  CG  ASP X 477      34.040  28.801 -12.253  1.00 49.97           C  
ATOM   4400  OD1 ASP X 477      33.539  29.339 -11.242  1.00 53.60           O  
ATOM   4401  OD2 ASP X 477      33.952  29.282 -13.404  1.00 45.46           O1-
ATOM   4402  N   ASN X 478      37.390  25.785 -11.380  1.00 42.21           N  
ATOM   4403  CA  ASN X 478      37.964  24.461 -11.188  1.00 41.99           C  
ATOM   4404  C   ASN X 478      38.730  24.344  -9.884  1.00 41.12           C  
ATOM   4405  O   ASN X 478      38.678  23.310  -9.220  1.00 41.50           O  
ATOM   4406  CB  ASN X 478      38.882  24.110 -12.350  1.00 41.20           C  
ATOM   4407  CG  ASN X 478      38.124  23.714 -13.589  1.00 48.45           C  
ATOM   4408  ND2 ASN X 478      38.233  22.445 -13.967  1.00 68.68           N  
ATOM   4409  OD1 ASN X 478      37.469  24.544 -14.221  1.00 45.97           O  
ATOM   4410  N   TRP X 479      39.445  25.405  -9.523  1.00 39.98           N  
ATOM   4411  CA  TRP X 479      40.229  25.412  -8.297  1.00 39.08           C  
ATOM   4412  C   TRP X 479      39.298  25.762  -7.155  1.00 39.90           C  
ATOM   4413  O   TRP X 479      39.502  25.348  -6.019  1.00 39.78           O  
ATOM   4414  CB  TRP X 479      41.398  26.401  -8.389  1.00 37.59           C  
ATOM   4415  CG  TRP X 479      41.908  26.642  -9.797  1.00 37.13           C  
ATOM   4416  CD1 TRP X 479      42.151  27.852 -10.384  1.00 36.59           C  
ATOM   4417  CD2 TRP X 479      42.223  25.650 -10.784  1.00 37.22           C  
ATOM   4418  CE2 TRP X 479      42.650  26.330 -11.939  1.00 36.73           C  
ATOM   4419  CE3 TRP X 479      42.185  24.250 -10.801  1.00 37.72           C  
ATOM   4420  NE1 TRP X 479      42.600  27.673 -11.670  1.00 36.35           N  
ATOM   4421  CZ2 TRP X 479      43.036  25.662 -13.096  1.00 64.51           C  
ATOM   4422  CZ3 TRP X 479      42.567  23.589 -11.948  1.00 37.70           C  
ATOM   4423  CH2 TRP X 479      42.985  24.293 -13.081  1.00 57.47           C  
ATOM   4424  N   ARG X 480      38.255  26.516  -7.490  1.00 77.55           N  
ATOM   4425  CA  ARG X 480      37.166  26.813  -6.570  1.00 61.20           C  
ATOM   4426  C   ARG X 480      36.482  25.525  -6.149  1.00 52.95           C  
ATOM   4427  O   ARG X 480      36.014  25.395  -5.020  1.00 56.96           O  
ATOM   4428  CB  ARG X 480      36.151  27.748  -7.227  1.00 42.89           C  
ATOM   4429  CG  ARG X 480      35.844  29.003  -6.442  1.00 44.17           C  
ATOM   4430  CD  ARG X 480      34.955  29.930  -7.254  1.00 76.03           C  
ATOM   4431  NE  ARG X 480      35.651  31.137  -7.698  1.00 88.26           N  
ATOM   4432  CZ  ARG X 480      35.666  31.585  -8.952  1.00 70.35           C  
ATOM   4433  NH1 ARG X 480      35.027  30.933  -9.912  1.00 43.54           N1+
ATOM   4434  NH2 ARG X 480      36.325  32.696  -9.250  1.00 71.84           N  
ATOM   4435  N   SER X 481      36.433  24.579  -7.086  1.00 43.55           N  
ATOM   4436  CA  SER X 481      35.807  23.282  -6.886  1.00 44.76           C  
ATOM   4437  C   SER X 481      36.573  22.404  -5.912  1.00 44.16           C  
ATOM   4438  O   SER X 481      35.976  21.598  -5.206  1.00 45.20           O  
ATOM   4439  CB  SER X 481      35.673  22.549  -8.219  1.00 45.22           C  
ATOM   4440  OG  SER X 481      36.327  21.294  -8.158  1.00 78.38           O  
ATOM   4441  N   GLU X 482      37.892  22.546  -5.879  1.00 42.57           N  
ATOM   4442  CA  GLU X 482      38.698  21.726  -4.983  1.00 41.97           C  
ATOM   4443  C   GLU X 482      39.059  22.438  -3.688  1.00 41.27           C  
ATOM   4444  O   GLU X 482      39.280  21.791  -2.668  1.00 41.29           O  
ATOM   4445  CB  GLU X 482      39.976  21.264  -5.683  1.00 53.27           C  
ATOM   4446  CG  GLU X 482      39.775  20.103  -6.645  1.00 73.00           C  
ATOM   4447  CD  GLU X 482      39.161  18.874  -5.985  1.00 60.55           C  
ATOM   4448  OE1 GLU X 482      39.422  18.625  -4.788  1.00 42.52           O1+
ATOM   4449  OE2 GLU X 482      38.414  18.149  -6.675  1.00 62.94           O1-
ATOM   4450  N   LEU X 483      39.113  23.765  -3.729  1.00 40.71           N  
ATOM   4451  CA  LEU X 483      39.561  24.554  -2.580  1.00 69.15           C  
ATOM   4452  C   LEU X 483      38.438  25.035  -1.669  1.00 74.54           C  
ATOM   4453  O   LEU X 483      38.667  25.875  -0.794  1.00 74.73           O  
ATOM   4454  CB  LEU X 483      40.359  25.768  -3.053  1.00 46.57           C  
ATOM   4455  CG  LEU X 483      41.821  25.489  -3.373  1.00 37.24           C  
ATOM   4456  CD1 LEU X 483      42.385  26.575  -4.259  1.00 36.36           C  
ATOM   4457  CD2 LEU X 483      42.628  25.367  -2.092  1.00 36.45           C  
ATOM   4458  N   TYR X 484      37.233  24.503  -1.862  1.00 42.62           N  
ATOM   4459  CA  TYR X 484      36.076  24.929  -1.076  1.00 61.61           C  
ATOM   4460  C   TYR X 484      36.245  24.550   0.396  1.00 71.09           C  
ATOM   4461  O   TYR X 484      35.645  25.169   1.276  1.00 62.52           O  
ATOM   4462  CB  TYR X 484      34.771  24.330  -1.636  1.00 70.56           C  
ATOM   4463  CG  TYR X 484      34.602  22.844  -1.403  1.00 74.11           C  
ATOM   4464  CD1 TYR X 484      35.156  21.918  -2.277  1.00 58.27           C  
ATOM   4465  CD2 TYR X 484      33.877  22.366  -0.315  1.00 47.73           C  
ATOM   4466  CE1 TYR X 484      35.013  20.562  -2.072  1.00 46.92           C  
ATOM   4467  CE2 TYR X 484      33.729  21.009  -0.099  1.00 48.51           C  
ATOM   4468  CZ  TYR X 484      34.299  20.111  -0.981  1.00 48.10           C  
ATOM   4469  OH  TYR X 484      34.156  18.757  -0.775  1.00 48.94           O  
ATOM   4470  N   LYS X 485      37.072  23.541   0.657  1.00 43.24           N  
ATOM   4471  CA  LYS X 485      37.318  23.078   2.020  1.00 43.18           C  
ATOM   4472  C   LYS X 485      38.238  23.990   2.827  1.00 41.76           C  
ATOM   4473  O   LYS X 485      38.378  23.816   4.033  1.00 41.73           O  
ATOM   4474  CB  LYS X 485      37.930  21.680   2.000  1.00 43.03           C  
ATOM   4475  CG  LYS X 485      36.973  20.585   1.617  1.00 44.65           C  
ATOM   4476  CD  LYS X 485      37.708  19.301   1.276  1.00 44.34           C  
ATOM   4477  CE  LYS X 485      38.510  19.443  -0.011  1.00 50.06           C  
ATOM   4478  NZ  LYS X 485      38.298  18.298  -0.948  1.00 47.87           N1+
ATOM   4479  N   TYR X 486      38.882  24.949   2.172  1.00 64.25           N  
ATOM   4480  CA  TYR X 486      39.990  25.641   2.815  1.00 51.95           C  
ATOM   4481  C   TYR X 486      39.818  27.146   2.954  1.00 57.72           C  
ATOM   4482  O   TYR X 486      39.056  27.778   2.220  1.00 42.00           O  
ATOM   4483  CB  TYR X 486      41.283  25.330   2.056  1.00 48.05           C  
ATOM   4484  CG  TYR X 486      41.563  23.849   1.978  1.00 38.07           C  
ATOM   4485  CD1 TYR X 486      42.150  23.177   3.040  1.00 37.75           C  
ATOM   4486  CD2 TYR X 486      41.212  23.117   0.855  1.00 38.70           C  
ATOM   4487  CE1 TYR X 486      42.392  21.818   2.978  1.00 38.06           C  
ATOM   4488  CE2 TYR X 486      41.452  21.756   0.782  1.00 39.00           C  
ATOM   4489  CZ  TYR X 486      42.040  21.110   1.847  1.00 38.69           C  
ATOM   4490  OH  TYR X 486      42.284  19.757   1.784  1.00 39.06           O  
ATOM   4491  N   LYS X 487      40.555  27.688   3.920  1.00 51.38           N  
ATOM   4492  CA  LYS X 487      40.539  29.095   4.280  1.00 48.48           C  
ATOM   4493  C   LYS X 487      41.856  29.395   4.987  1.00 49.35           C  
ATOM   4494  O   LYS X 487      42.358  28.562   5.741  1.00 35.75           O  
ATOM   4495  CB  LYS X 487      39.325  29.413   5.168  1.00 40.07           C  
ATOM   4496  CG  LYS X 487      39.603  30.351   6.331  1.00 52.57           C  
ATOM   4497  CD  LYS X 487      38.417  30.438   7.295  1.00 39.73           C  
ATOM   4498  CE  LYS X 487      37.260  31.238   6.712  1.00 40.91           C  
ATOM   4499  NZ  LYS X 487      36.249  31.581   7.751  1.00 42.18           N1+
ATOM   4500  N   VAL X 488      42.425  30.569   4.726  1.00 76.76           N  
ATOM   4501  CA  VAL X 488      43.712  30.947   5.304  1.00 71.89           C  
ATOM   4502  C   VAL X 488      43.561  32.031   6.376  1.00 66.92           C  
ATOM   4503  O   VAL X 488      42.900  33.046   6.148  1.00 58.05           O  
ATOM   4504  CB  VAL X 488      44.687  31.435   4.213  1.00 32.65           C  
ATOM   4505  CG1 VAL X 488      43.960  32.280   3.185  1.00 33.14           C  
ATOM   4506  CG2 VAL X 488      45.840  32.209   4.830  1.00 46.33           C  
ATOM   4507  N   VAL X 489      44.166  31.814   7.546  1.00 64.70           N  
ATOM   4508  CA  VAL X 489      44.064  32.776   8.645  1.00 67.75           C  
ATOM   4509  C   VAL X 489      45.417  33.200   9.230  1.00 63.17           C  
ATOM   4510  O   VAL X 489      46.399  32.458   9.195  1.00 43.18           O  
ATOM   4511  CB  VAL X 489      43.190  32.232   9.799  1.00 69.73           C  
ATOM   4512  CG1 VAL X 489      41.813  31.838   9.286  1.00 69.32           C  
ATOM   4513  CG2 VAL X 489      43.863  31.058  10.478  1.00 52.91           C  
ATOM   4514  N   LYS X 490      45.432  34.415   9.774  1.00 98.40           N  
ATOM   4515  CA  LYS X 490      46.602  35.015  10.408  1.00 88.64           C  
ATOM   4516  C   LYS X 490      46.600  34.768  11.912  1.00 89.58           C  
ATOM   4517  O   LYS X 490      45.683  35.197  12.609  1.00 86.67           O  
ATOM   4518  CB  LYS X 490      46.635  36.524  10.117  1.00 82.89           C  
ATOM   4519  CG  LYS X 490      47.665  37.302  10.907  1.00 83.19           C  
ATOM   4520  CD  LYS X 490      47.116  38.653  11.357  1.00106.21           C  
ATOM   4521  CE  LYS X 490      47.520  39.789  10.426  1.00112.44           C  
ATOM   4522  NZ  LYS X 490      47.361  41.118  11.093  1.00120.98           N1+
ATOM   4523  N   ILE X 491      47.625  34.088  12.413  1.00 73.54           N  
ATOM   4524  CA  ILE X 491      47.682  33.741  13.832  1.00 98.52           C  
ATOM   4525  C   ILE X 491      48.179  34.898  14.694  1.00 86.70           C  
ATOM   4526  O   ILE X 491      49.227  35.491  14.417  1.00 93.51           O  
ATOM   4527  CB  ILE X 491      48.582  32.513  14.068  1.00 38.39           C  
ATOM   4528  CG1 ILE X 491      47.999  31.299  13.353  1.00 41.33           C  
ATOM   4529  CG2 ILE X 491      48.718  32.218  15.549  1.00 30.67           C  
ATOM   4530  CD1 ILE X 491      46.643  30.893  13.871  1.00 33.70           C  
ATOM   4531  N   GLU X 492      47.413  35.214  15.736  1.00 73.39           N  
ATOM   4532  CA  GLU X 492      47.751  36.296  16.652  1.00 88.20           C  
ATOM   4533  C   GLU X 492      47.754  35.799  18.097  1.00 85.25           C  
ATOM   4534  O   GLU X 492      46.699  35.702  18.720  1.00 74.39           O  
ATOM   4535  CB  GLU X 492      46.763  37.446  16.484  1.00 85.29           C  
ATOM   4536  CG  GLU X 492      46.532  37.818  15.032  1.00 79.98           C  
ATOM   4537  CD  GLU X 492      46.001  39.217  14.867  1.00 80.46           C  
ATOM   4538  OE1 GLU X 492      45.120  39.605  15.661  1.00 76.80           O  
ATOM   4539  OE2 GLU X 492      46.477  39.930  13.958  1.00 85.88           O1-
ATOM   4540  N   PRO X 493      48.945  35.499  18.639  1.00 58.08           N  
ATOM   4541  CA  PRO X 493      49.094  34.773  19.904  1.00 65.16           C  
ATOM   4542  C   PRO X 493      49.149  35.640  21.159  1.00 48.58           C  
ATOM   4543  O   PRO X 493      49.178  35.098  22.264  1.00 37.23           O  
ATOM   4544  CB  PRO X 493      50.431  34.037  19.722  1.00 29.88           C  
ATOM   4545  CG  PRO X 493      51.041  34.583  18.429  1.00 35.43           C  
ATOM   4546  CD  PRO X 493      50.257  35.792  18.047  1.00 29.69           C  
ATOM   4547  N   LEU X 494      49.173  36.956  21.003  1.00 59.90           N  
ATOM   4548  CA  LEU X 494      49.356  37.823  22.157  1.00 53.29           C  
ATOM   4549  C   LEU X 494      48.035  38.195  22.822  1.00 36.35           C  
ATOM   4550  O   LEU X 494      47.416  39.206  22.494  1.00 30.77           O  
ATOM   4551  CB  LEU X 494      50.121  39.078  21.755  1.00 43.10           C  
ATOM   4552  CG  LEU X 494      51.448  39.190  22.499  1.00 29.00           C  
ATOM   4553  CD1 LEU X 494      52.357  40.157  21.797  1.00 28.53           C  
ATOM   4554  CD2 LEU X 494      51.196  39.634  23.923  1.00 34.61           C  
ATOM   4555  N   GLY X 495      47.614  37.365  23.768  1.00 52.55           N  
ATOM   4556  CA  GLY X 495      46.395  37.615  24.512  1.00 50.80           C  
ATOM   4557  C   GLY X 495      46.660  38.486  25.721  1.00 54.16           C  
ATOM   4558  O   GLY X 495      47.729  38.419  26.326  1.00 58.48           O  
ATOM   4559  N   VAL X 496      45.687  39.324  26.059  1.00 38.27           N  
ATOM   4560  CA  VAL X 496      45.754  40.138  27.262  1.00 31.86           C  
ATOM   4561  C   VAL X 496      44.402  40.065  27.962  1.00 33.08           C  
ATOM   4562  O   VAL X 496      43.356  40.195  27.333  1.00 34.13           O  
ATOM   4563  CB  VAL X 496      46.161  41.603  26.940  1.00 61.28           C  
ATOM   4564  CG1 VAL X 496      46.170  41.848  25.438  1.00 78.71           C  
ATOM   4565  CG2 VAL X 496      45.275  42.609  27.654  1.00 31.89           C  
ATOM   4566  N   ALA X 497      44.433  39.803  29.263  1.00 33.25           N  
ATOM   4567  CA  ALA X 497      43.214  39.626  30.035  1.00 34.74           C  
ATOM   4568  C   ALA X 497      43.504  39.807  31.512  1.00 90.15           C  
ATOM   4569  O   ALA X 497      44.631  39.583  31.953  1.00 42.40           O  
ATOM   4570  CB  ALA X 497      42.612  38.255  29.772  1.00 39.33           C  
ATOM   4571  N   PRO X 498      42.489  40.214  32.284  1.00 87.46           N  
ATOM   4572  CA  PRO X 498      42.687  40.415  33.720  1.00 73.08           C  
ATOM   4573  C   PRO X 498      42.590  39.135  34.555  1.00 91.85           C  
ATOM   4574  O   PRO X 498      41.642  38.357  34.439  1.00 72.04           O  
ATOM   4575  CB  PRO X 498      41.564  41.384  34.088  1.00 44.86           C  
ATOM   4576  CG  PRO X 498      40.485  41.082  33.106  1.00 38.32           C  
ATOM   4577  CD  PRO X 498      41.167  40.690  31.832  1.00 37.30           C  
ATOM   4578  N   THR X 499      43.602  38.924  35.387  1.00107.31           N  
ATOM   4579  CA  THR X 499      43.524  37.964  36.478  1.00104.44           C  
ATOM   4580  C   THR X 499      44.089  38.664  37.718  1.00109.53           C  
ATOM   4581  O   THR X 499      44.929  39.563  37.604  1.00 86.54           O  
ATOM   4582  CB  THR X 499      44.287  36.651  36.171  1.00 79.35           C  
ATOM   4583  CG2 THR X 499      45.780  36.894  36.076  1.00 69.50           C  
ATOM   4584  OG1 THR X 499      44.032  35.694  37.208  1.00 91.17           O  
ATOM   4585  N   ARG X 500      43.609  38.285  38.899  1.00111.27           N  
ATOM   4586  CA  ARG X 500      44.013  38.959  40.134  1.00 97.09           C  
ATOM   4587  C   ARG X 500      45.498  38.768  40.408  1.00 79.19           C  
ATOM   4588  O   ARG X 500      45.884  37.919  41.210  1.00 75.12           O  
ATOM   4589  CB  ARG X 500      43.207  38.449  41.330  1.00 95.59           C  
ATOM   4590  CG  ARG X 500      41.702  38.622  41.213  1.00 92.41           C  
ATOM   4591  CD  ARG X 500      41.025  38.261  42.525  1.00 93.45           C  
ATOM   4592  NE  ARG X 500      39.643  37.813  42.354  1.00117.28           N  
ATOM   4593  CZ  ARG X 500      38.571  38.557  42.616  1.00130.12           C  
ATOM   4594  NH1 ARG X 500      38.710  39.797  43.062  1.00127.56           N1+
ATOM   4595  NH2 ARG X 500      37.356  38.058  42.434  1.00138.38           N  
ATOM   4596  N   CYS X 501      46.330  39.563  39.746  1.00 53.26           N  
ATOM   4597  CA  CYS X 501      47.767  39.405  39.887  1.00 60.39           C  
ATOM   4598  C   CYS X 501      48.539  40.671  39.547  1.00 77.71           C  
ATOM   4599  O   CYS X 501      48.381  41.240  38.471  1.00101.57           O  
ATOM   4600  CB  CYS X 501      48.254  38.256  39.005  1.00 76.69           C  
ATOM   4601  SG  CYS X 501      50.038  38.001  39.048  1.00 89.84           S  
ATOM   4602  N   LYS X 502      49.385  41.100  40.476  1.00 86.28           N  
ATOM   4603  CA  LYS X 502      50.272  42.233  40.250  1.00 74.55           C  
ATOM   4604  C   LYS X 502      51.706  41.727  40.158  1.00 81.89           C  
ATOM   4605  O   LYS X 502      52.062  40.761  40.833  1.00 88.77           O  
ATOM   4606  CB  LYS X 502      50.129  43.260  41.377  1.00 78.35           C  
ATOM   4607  CG  LYS X 502      50.978  44.509  41.209  1.00 84.45           C  
ATOM   4608  CD  LYS X 502      51.717  44.856  42.498  1.00108.13           C  
ATOM   4609  CE  LYS X 502      52.569  46.114  42.338  1.00108.43           C  
ATOM   4610  NZ  LYS X 502      53.360  46.458  43.558  1.00 89.05           N1+
ATOM   4611  N   ARG X 503      52.529  42.351  39.321  1.00 29.31           N  
ATOM   4612  CA  ARG X 503      53.937  41.976  39.282  1.00 33.68           C  
ATOM   4613  C   ARG X 503      54.689  42.637  40.439  1.00 59.12           C  
ATOM   4614  O   ARG X 503      54.301  43.702  40.920  1.00 46.62           O  
ATOM   4615  CB  ARG X 503      54.577  42.331  37.934  1.00 47.42           C  
ATOM   4616  CG  ARG X 503      54.460  43.784  37.508  1.00 45.95           C  
ATOM   4617  CD  ARG X 503      55.473  44.096  36.408  1.00 54.66           C  
ATOM   4618  NE  ARG X 503      55.473  43.065  35.369  1.00 93.68           N  
ATOM   4619  CZ  ARG X 503      56.447  42.879  34.482  1.00 88.20           C  
ATOM   4620  NH1 ARG X 503      57.523  43.654  34.495  1.00 63.68           N1+
ATOM   4621  NH2 ARG X 503      56.347  41.909  33.580  1.00 73.98           N  
ATOM   4622  N   ARG X 504      55.759  41.985  40.883  1.00 85.61           N  
ATOM   4623  CA  ARG X 504      56.503  42.413  42.067  1.00106.38           C  
ATOM   4624  C   ARG X 504      57.143  43.796  41.955  1.00109.84           C  
ATOM   4625  O   ARG X 504      57.205  44.388  40.877  1.00113.05           O  
ATOM   4626  CB  ARG X 504      57.589  41.389  42.390  1.00117.12           C  
ATOM   4627  CG  ARG X 504      57.095  40.195  43.179  1.00118.13           C  
ATOM   4628  CD  ARG X 504      58.038  39.020  43.023  1.00118.35           C  
ATOM   4629  NE  ARG X 504      57.997  38.496  41.662  1.00127.02           N  
ATOM   4630  CZ  ARG X 504      58.736  37.481  41.225  1.00129.06           C  
ATOM   4631  NH1 ARG X 504      59.585  36.872  42.042  1.00122.98           N1+
ATOM   4632  NH2 ARG X 504      58.623  37.076  39.967  1.00129.90           N  
ATOM   4633  N   VAL X 505      57.621  44.297  43.089  1.00 96.43           N  
ATOM   4634  CA  VAL X 505      58.278  45.594  43.147  1.00 84.49           C  
ATOM   4635  C   VAL X 505      59.779  45.434  42.943  1.00 82.23           C  
ATOM   4636  O   VAL X 505      60.339  44.372  43.218  1.00 91.07           O  
ATOM   4637  CB  VAL X 505      58.010  46.304  44.493  1.00 98.34           C  
ATOM   4638  CG1 VAL X 505      58.732  47.644  44.544  1.00 94.96           C  
ATOM   4639  CG2 VAL X 505      56.511  46.483  44.713  1.00 92.78           C  
HETATM 4641  C1  NAG X1507      39.018  18.345 -49.893  1.00133.86           C  
HETATM 4642  C2  NAG X1507      38.111  17.793 -50.993  1.00140.62           C  
HETATM 4643  N2  NAG X1507      38.887  17.261 -52.107  1.00145.69           N  
HETATM 4644  C3  NAG X1507      37.134  18.869 -51.469  1.00151.54           C  
HETATM 4645  O3  NAG X1507      36.212  18.300 -52.392  1.00152.03           O  
HETATM 4646  C4  NAG X1507      36.384  19.487 -50.292  1.00156.05           C  
HETATM 4647  O4  NAG X1507      35.592  20.570 -50.777  1.00164.51           O  
HETATM 4648  C5  NAG X1507      37.388  19.957 -49.231  1.00149.56           C  
HETATM 4649  O5  NAG X1507      38.225  18.861 -48.834  1.00137.16           O  
HETATM 4650  C6  NAG X1507      36.751  20.477 -47.961  1.00154.42           C  
HETATM 4651  O6  NAG X1507      37.708  21.052 -47.082  1.00159.82           O  
HETATM 4652  C7  NAG X1507      39.786  17.963 -52.813  1.00135.21           C  
HETATM 4653  O7  NAG X1507      40.027  19.144 -52.581  1.00125.07           O  
HETATM 4654  C8  NAG X1507      40.477  17.216 -53.913  1.00132.56           C  
HETATM 4655  C1  NAG X1508      34.301  20.736 -50.107  1.00158.91           C  
HETATM 4656  C2  NAG X1508      33.432  21.707 -50.907  1.00157.44           C  
HETATM 4657  N2  NAG X1508      34.125  22.963 -51.151  1.00157.80           N  
HETATM 4658  C3  NAG X1508      32.121  21.948 -50.169  1.00154.45           C  
HETATM 4659  O3  NAG X1508      31.267  22.775 -50.955  1.00154.32           O  
HETATM 4660  C4  NAG X1508      31.429  20.622 -49.866  1.00151.17           C  
HETATM 4661  O4  NAG X1508      30.304  20.849 -49.024  1.00142.55           O  
HETATM 4662  C5  NAG X1508      32.381  19.650 -49.168  1.00154.04           C  
HETATM 4663  O5  NAG X1508      33.588  19.486 -49.933  1.00155.06           O  
HETATM 4664  C6  NAG X1508      31.788  18.272 -48.988  1.00155.52           C  
HETATM 4665  O6  NAG X1508      30.466  18.339 -48.473  1.00156.91           O  
HETATM 4666  C7  NAG X1508      33.878  23.738 -52.212  1.00151.27           C  
HETATM 4667  O7  NAG X1508      33.036  23.438 -53.055  1.00144.66           O  
HETATM 4668  C8  NAG X1508      34.686  24.997 -52.310  1.00145.70           C  
HETATM 4669  C1  NAG X1509      35.031   4.703 -51.142  1.00139.52           C  
HETATM 4670  C2  NAG X1509      34.398   3.406 -50.627  1.00139.75           C  
HETATM 4671  N2  NAG X1509      35.334   2.297 -50.719  1.00134.57           N  
HETATM 4672  C3  NAG X1509      33.127   3.087 -51.408  1.00142.59           C  
HETATM 4673  O3  NAG X1509      32.469   1.981 -50.798  1.00146.68           O  
HETATM 4674  C4  NAG X1509      32.184   4.283 -51.454  1.00134.89           C  
HETATM 4675  O4  NAG X1509      31.140   3.988 -52.377  1.00127.14           O  
HETATM 4676  C5  NAG X1509      32.930   5.536 -51.910  1.00131.27           C  
HETATM 4677  O5  NAG X1509      34.082   5.753 -51.076  1.00126.18           O  
HETATM 4678  C6  NAG X1509      32.098   6.795 -51.823  1.00121.48           C  
HETATM 4679  O6  NAG X1509      31.532   7.130 -53.081  1.00123.94           O  
HETATM 4680  C7  NAG X1509      36.245   2.018 -49.783  1.00136.78           C  
HETATM 4681  O7  NAG X1509      36.364   2.698 -48.769  1.00128.82           O  
HETATM 4682  C8  NAG X1509      37.115   0.829 -50.052  1.00144.33           C  
HETATM 4683  C1  NAG X1510      29.827   4.115 -51.771  1.00114.69           C  
HETATM 4684  C2  NAG X1510      28.850   4.379 -52.898  1.00120.63           C  
HETATM 4685  N2  NAG X1510      29.277   5.504 -53.716  1.00128.51           N  
HETATM 4686  C3  NAG X1510      27.464   4.623 -52.326  1.00131.03           C  
HETATM 4687  O3  NAG X1510      26.536   4.742 -53.402  1.00133.38           O  
HETATM 4688  C4  NAG X1510      27.040   3.496 -51.385  1.00138.84           C  
HETATM 4689  O4  NAG X1510      25.959   3.974 -50.593  1.00146.98           O  
HETATM 4690  C5  NAG X1510      28.154   3.095 -50.409  1.00125.04           C  
HETATM 4691  O5  NAG X1510      29.427   2.943 -51.074  1.00111.66           O  
HETATM 4692  C6  NAG X1510      27.879   1.782 -49.715  1.00118.18           C  
HETATM 4693  O6  NAG X1510      27.705   0.729 -50.652  1.00110.35           O  
HETATM 4694  C7  NAG X1510      29.286   5.472 -55.053  1.00130.34           C  
HETATM 4695  O7  NAG X1510      28.934   4.475 -55.679  1.00129.49           O  
HETATM 4696  C8  NAG X1510      29.749   6.720 -55.739  1.00131.20           C  
HETATM 4697  C1  BMA X1511      24.636   3.351 -50.695  1.00145.07           C  
HETATM 4698  C2  BMA X1511      23.909   3.799 -52.025  1.00148.67           C  
HETATM 4699  O2  BMA X1511      24.521   3.243 -53.179  1.00144.17           O  
HETATM 4700  C3  BMA X1511      22.484   3.264 -52.009  1.00156.72           C  
HETATM 4701  O3  BMA X1511      21.807   3.567 -53.233  1.00160.45           O  
HETATM 4702  C4  BMA X1511      22.464   1.733 -51.725  1.00176.05           C  
HETATM 4703  O4  BMA X1511      21.131   1.276 -51.550  1.00169.82           O  
HETATM 4704  C5  BMA X1511      23.297   1.400 -50.455  1.00159.17           C  
HETATM 4705  O5  BMA X1511      24.648   1.903 -50.636  1.00149.22           O  
HETATM 4706  C6  BMA X1511      23.346  -0.086 -50.121  1.00167.23           C  
HETATM 4707  O6  BMA X1511      22.416  -0.341 -49.061  1.00170.12           O  
HETATM 4708  C1  MAN X1512      20.525   4.175 -52.954  1.00161.43           C  
HETATM 4709  C2  MAN X1512      19.536   3.683 -54.051  1.00160.14           C  
HETATM 4710  O2  MAN X1512      18.188   4.048 -53.741  1.00164.42           O  
HETATM 4711  C3  MAN X1512      19.855   4.361 -55.379  1.00155.55           C  
HETATM 4712  O3  MAN X1512      18.945   3.975 -56.405  1.00147.25           O  
HETATM 4713  C4  MAN X1512      19.858   5.884 -55.214  1.00167.92           C  
HETATM 4714  O4  MAN X1512      20.171   6.507 -56.452  1.00175.93           O  
HETATM 4715  C5  MAN X1512      20.900   6.289 -54.159  1.00166.73           C  
HETATM 4716  O5  MAN X1512      20.613   5.607 -52.908  1.00163.44           O  
HETATM 4717  C6  MAN X1512      20.895   7.787 -53.879  1.00162.16           C  
HETATM 4718  O6  MAN X1512      21.996   8.097 -53.028  1.00163.12           O  
HETATM 4719  C1  MAN X1513      23.141  -0.419 -47.812  1.00172.56           C  
HETATM 4720  C2  MAN X1513      23.075  -1.886 -47.290  1.00200.03           C  
HETATM 4721  O2  MAN X1513      24.011  -2.052 -46.224  1.00197.63           O  
HETATM 4722  C3  MAN X1513      21.651  -2.160 -46.731  1.00182.10           C  
HETATM 4723  O3  MAN X1513      21.343  -3.547 -46.356  1.00184.68           O  
HETATM 4724  C4  MAN X1513      21.301  -1.145 -45.642  1.00177.83           C  
HETATM 4725  O4  MAN X1513      20.018  -1.418 -45.113  1.00179.26           O  
HETATM 4726  C5  MAN X1513      21.297   0.239 -46.298  1.00176.60           C  
HETATM 4727  O5  MAN X1513      22.620   0.517 -46.846  1.00176.48           O  
HETATM 4728  C6  MAN X1513      20.944   1.359 -45.334  1.00178.36           C  
HETATM 4729  O6  MAN X1513      22.106   1.685 -44.583  1.00184.55           O  
HETATM 4730  C1  MAN X1514      22.074  -4.066 -45.219  1.00188.02           C  
HETATM 4731  C2  MAN X1514      22.459  -5.527 -45.573  1.00182.04           C  
HETATM 4732  O2  MAN X1514      23.339  -6.087 -44.596  1.00183.11           O  
HETATM 4733  C3  MAN X1514      21.214  -6.403 -45.555  1.00179.38           C  
HETATM 4734  O3  MAN X1514      21.521  -7.766 -45.834  1.00183.87           O  
HETATM 4735  C4  MAN X1514      20.498  -6.286 -44.206  1.00173.18           C  
HETATM 4736  O4  MAN X1514      19.317  -7.072 -44.216  1.00173.18           O  
HETATM 4737  C5  MAN X1514      20.129  -4.820 -43.938  1.00175.88           C  
HETATM 4738  O5  MAN X1514      21.318  -3.995 -44.010  1.00184.68           O  
HETATM 4739  C6  MAN X1514      19.520  -4.620 -42.561  1.00174.40           C  
HETATM 4740  O6  MAN X1514      19.131  -3.257 -42.434  1.00180.28           O  
HETATM 4741  C1  MAN X1515      21.712   2.209 -43.298  1.00180.71           C  
HETATM 4742  C2  MAN X1515      21.703   3.751 -43.401  1.00173.30           C  
HETATM 4743  O2  MAN X1515      21.230   4.352 -42.193  1.00165.32           O  
HETATM 4744  C3  MAN X1515      23.129   4.267 -43.587  1.00181.62           C  
HETATM 4745  O3  MAN X1515      23.181   5.690 -43.568  1.00190.86           O  
HETATM 4746  C4  MAN X1515      24.077   3.685 -42.518  1.00180.54           C  
HETATM 4747  O4  MAN X1515      25.412   4.071 -42.799  1.00179.71           O  
HETATM 4748  C5  MAN X1515      23.983   2.149 -42.504  1.00180.72           C  
HETATM 4749  O5  MAN X1515      22.608   1.764 -42.301  1.00186.67           O  
HETATM 4750  C6  MAN X1515      24.806   1.513 -41.397  1.00171.21           C  
HETATM 4751  O6  MAN X1515      24.701   0.097 -41.517  1.00164.41           O  
HETATM 4752  C1  NAG X1516      51.573  14.728 -48.121  1.00 75.34           C  
HETATM 4753  C2  NAG X1516      51.505  13.205 -48.231  1.00 82.85           C  
HETATM 4754  N2  NAG X1516      50.999  12.613 -47.003  1.00 88.43           N  
HETATM 4755  C3  NAG X1516      52.882  12.636 -48.567  1.00 78.26           C  
HETATM 4756  O3  NAG X1516      52.780  11.237 -48.806  1.00 75.52           O  
HETATM 4757  C4  NAG X1516      53.479  13.322 -49.790  1.00 89.60           C  
HETATM 4758  O4  NAG X1516      54.837  12.915 -49.908  1.00 93.88           O  
HETATM 4759  C5  NAG X1516      53.441  14.838 -49.615  1.00 92.04           C  
HETATM 4760  O5  NAG X1516      52.098  15.271 -49.333  1.00 93.76           O  
HETATM 4761  C6  NAG X1516      53.889  15.592 -50.845  1.00 86.87           C  
HETATM 4762  O6  NAG X1516      53.997  16.986 -50.593  1.00 87.71           O  
HETATM 4763  C7  NAG X1516      49.701  12.388 -46.775  1.00 78.42           C  
HETATM 4764  O7  NAG X1516      48.837  12.682 -47.596  1.00 59.11           O  
HETATM 4765  C8  NAG X1516      49.366  11.762 -45.455  1.00 82.50           C  
HETATM 4766  C1  NAG X1517      55.189  12.216 -51.130  1.00 96.72           C  
HETATM 4767  C2  NAG X1517      56.617  11.736 -50.905  1.00 97.54           C  
HETATM 4768  N2  NAG X1517      57.491  12.839 -50.544  1.00 98.79           N  
HETATM 4769  C3  NAG X1517      57.132  11.025 -52.152  1.00117.97           C  
HETATM 4770  O3  NAG X1517      58.424  10.486 -51.890  1.00118.54           O  
HETATM 4771  C4  NAG X1517      56.180   9.906 -52.563  1.00129.53           C  
HETATM 4772  O4  NAG X1517      56.587   9.407 -53.837  1.00126.56           O  
HETATM 4773  C5  NAG X1517      54.742  10.428 -52.661  1.00124.42           C  
HETATM 4774  O5  NAG X1517      54.355  11.096 -51.454  1.00111.03           O  
HETATM 4775  C6  NAG X1517      53.732   9.324 -52.892  1.00111.26           C  
HETATM 4776  O6  NAG X1517      52.461   9.853 -53.244  1.00106.07           O  
HETATM 4777  C7  NAG X1517      57.826  13.113 -49.279  1.00107.30           C  
HETATM 4778  O7  NAG X1517      57.416  12.441 -48.338  1.00 99.83           O  
HETATM 4779  C8  NAG X1517      58.733  14.290 -49.080  1.00112.80           C  
HETATM 4780  C1  BMA X1518      56.946   8.008 -53.809  1.00130.85           C  
HETATM 4781  C2  BMA X1518      56.303   7.369 -55.052  1.00141.69           C  
HETATM 4782  O2  BMA X1518      56.766   8.009 -56.233  1.00147.04           O  
HETATM 4783  C3  BMA X1518      56.694   5.896 -55.175  1.00137.22           C  
HETATM 4784  O3  BMA X1518      56.253   5.364 -56.427  1.00136.30           O  
HETATM 4785  C4  BMA X1518      58.213   5.685 -55.027  1.00133.93           C  
HETATM 4786  O4  BMA X1518      58.492   4.298 -54.910  1.00128.54           O  
HETATM 4787  C5  BMA X1518      58.764   6.418 -53.785  1.00139.30           C  
HETATM 4788  O5  BMA X1518      58.357   7.810 -53.817  1.00129.79           O  
HETATM 4789  C6  BMA X1518      60.293   6.352 -53.687  1.00154.57           C  
HETATM 4790  O6  BMA X1518      60.864   6.464 -55.003  1.00168.22           O  
HETATM 4791  C1  MAN X1519      55.516   4.138 -56.216  1.00147.41           C  
HETATM 4792  C2  MAN X1519      56.120   3.061 -57.161  1.00142.07           C  
HETATM 4793  O2  MAN X1519      55.573   1.773 -56.888  1.00144.34           O  
HETATM 4794  C3  MAN X1519      55.729   3.356 -58.601  1.00146.34           C  
HETATM 4795  O3  MAN X1519      56.234   2.372 -59.499  1.00147.65           O  
HETATM 4796  C4  MAN X1519      54.209   3.459 -58.723  1.00154.16           C  
HETATM 4797  O4  MAN X1519      53.848   3.738 -60.066  1.00161.29           O  
HETATM 4798  C5  MAN X1519      53.708   4.589 -57.816  1.00155.33           C  
HETATM 4799  O5  MAN X1519      54.116   4.325 -56.445  1.00160.65           O  
HETATM 4800  C6  MAN X1519      52.193   4.721 -57.823  1.00142.68           C  
HETATM 4801  O6  MAN X1519      51.744   4.702 -59.175  1.00133.11           O  
HETATM 4802  C1  MAN X1520      62.054   5.637 -55.080  1.00178.34           C  
HETATM 4803  C2  MAN X1520      63.160   6.316 -54.239  1.00182.12           C  
HETATM 4804  O2  MAN X1520      64.324   5.487 -54.154  1.00185.23           O  
HETATM 4805  C3  MAN X1520      63.631   7.609 -54.899  1.00181.83           C  
HETATM 4806  O3  MAN X1520      64.767   8.130 -54.216  1.00187.76           O  
HETATM 4807  C4  MAN X1520      64.003   7.392 -56.374  1.00179.58           C  
HETATM 4808  O4  MAN X1520      64.211   8.650 -57.001  1.00174.61           O  
HETATM 4809  C5  MAN X1520      62.914   6.630 -57.150  1.00183.64           C  
HETATM 4810  O5  MAN X1520      62.489   5.447 -56.429  1.00183.95           O  
HETATM 4811  C6  MAN X1520      63.429   6.182 -58.513  1.00190.82           C  
HETATM 4812  O6  MAN X1520      62.731   5.014 -58.923  1.00200.31           O  
HETATM 4813  C1  MAN X1521      56.573   0.946 -56.259  1.00148.29           C  
HETATM 4814  C2  MAN X1521      56.129  -0.520 -56.443  1.00138.87           C  
HETATM 4815  O2  MAN X1521      57.107  -1.431 -55.934  1.00131.52           O  
HETATM 4816  C3  MAN X1521      54.860  -0.774 -55.630  1.00140.44           C  
HETATM 4817  O3  MAN X1521      54.452  -2.133 -55.702  1.00134.70           O  
HETATM 4818  C4  MAN X1521      55.048  -0.348 -54.162  1.00146.44           C  
HETATM 4819  O4  MAN X1521      53.825  -0.493 -53.455  1.00134.89           O  
HETATM 4820  C5  MAN X1521      55.503   1.118 -54.096  1.00154.03           C  
HETATM 4821  O5  MAN X1521      56.703   1.282 -54.891  1.00158.81           O  
HETATM 4822  C6  MAN X1521      55.823   1.579 -52.687  1.00151.03           C  
HETATM 4823  O6  MAN X1521      56.941   0.833 -52.217  1.00154.14           O  
HETATM 4824  C1  MAN X1522      64.447   9.345 -53.508  1.00191.11           C  
HETATM 4825  C2  MAN X1522      65.792   9.991 -53.106  1.00188.86           C  
HETATM 4826  O2  MAN X1522      65.597  11.265 -52.487  1.00189.78           O  
HETATM 4827  C3  MAN X1522      66.488   9.124 -52.057  1.00189.33           C  
HETATM 4828  O3  MAN X1522      67.700   9.716 -51.599  1.00188.24           O  
HETATM 4829  C4  MAN X1522      65.552   8.838 -50.868  1.00191.36           C  
HETATM 4830  O4  MAN X1522      66.178   7.937 -49.968  1.00188.27           O  
HETATM 4831  C5  MAN X1522      64.235   8.220 -51.369  1.00194.51           C  
HETATM 4832  O5  MAN X1522      63.641   9.079 -52.375  1.00195.07           O  
HETATM 4833  C6  MAN X1522      63.205   8.032 -50.270  1.00188.90           C  
HETATM 4834  O6  MAN X1522      61.995   7.576 -50.870  1.00183.91           O  
HETATM 4835  C1  MAN X1523      61.746   5.412 -59.899  1.00201.46           C  
HETATM 4836  C2  MAN X1523      60.361   5.092 -59.288  1.00201.42           C  
HETATM 4837  O2  MAN X1523      59.310   5.649 -60.086  1.00199.60           O  
HETATM 4838  C3  MAN X1523      60.151   3.579 -59.274  1.00198.88           C  
HETATM 4839  O3  MAN X1523      58.885   3.222 -58.750  1.00197.88           O  
HETATM 4840  C4  MAN X1523      60.329   3.000 -60.677  1.00196.14           C  
HETATM 4841  O4  MAN X1523      60.141   1.593 -60.648  1.00189.64           O  
HETATM 4842  C5  MAN X1523      61.742   3.314 -61.175  1.00197.98           C  
HETATM 4843  O5  MAN X1523      61.949   4.749 -61.154  1.00199.35           O  
HETATM 4844  C6  MAN X1523      61.975   2.842 -62.598  1.00197.97           C  
HETATM 4845  O6  MAN X1523      63.378   2.778 -62.823  1.00200.96           O  
HETATM 4846  C1  MAN X1524B     58.623   6.674 -59.329  1.00196.56           C  
HETATM 4847  C2  MAN X1524B     57.437   7.185 -60.206  1.00193.16           C  
HETATM 4848  O2  MAN X1524B     56.514   7.952 -59.432  1.00193.84           O  
HETATM 4849  C3  MAN X1524B     57.941   8.124 -61.301  1.00194.81           C  
HETATM 4850  O3  MAN X1524B     56.869   8.677 -62.059  1.00193.58           O  
HETATM 4851  C4  MAN X1524B     58.792   9.244 -60.700  1.00190.13           C  
HETATM 4852  O4  MAN X1524B     59.257  10.103 -61.728  1.00183.88           O  
HETATM 4853  C5  MAN X1524B     59.990   8.630 -59.976  1.00188.92           C  
HETATM 4854  O5  MAN X1524B     59.513   7.737 -58.934  1.00196.72           O  
HETATM 4855  C6  MAN X1524B     60.866   9.679 -59.314  1.00182.66           C  
HETATM 4856  O6  MAN X1524B     62.150   9.112 -59.083  1.00180.64           O  
HETATM 4857  C1  NAG X1525      58.034  28.212 -52.308  1.00 97.66           C  
HETATM 4858  C2  NAG X1525      56.600  28.380 -52.776  1.00 97.45           C  
HETATM 4859  N2  NAG X1525      55.676  27.583 -51.980  1.00102.98           N  
HETATM 4860  C3  NAG X1525      56.487  28.032 -54.255  1.00107.52           C  
HETATM 4861  O3  NAG X1525      55.169  28.330 -54.702  1.00130.23           O  
HETATM 4862  C4  NAG X1525      57.504  28.821 -55.073  1.00104.22           C  
HETATM 4863  O4  NAG X1525      57.543  28.305 -56.398  1.00126.41           O  
HETATM 4864  C5  NAG X1525      58.904  28.702 -54.468  1.00103.29           C  
HETATM 4865  O5  NAG X1525      58.882  29.048 -53.074  1.00104.20           O  
HETATM 4866  C6  NAG X1525      59.912  29.619 -55.121  1.00116.23           C  
HETATM 4867  O6  NAG X1525      59.693  30.975 -54.755  1.00118.11           O  
HETATM 4868  C7  NAG X1525      55.744  26.253 -51.836  1.00110.52           C  
HETATM 4869  O7  NAG X1525      56.614  25.576 -52.378  1.00118.28           O  
HETATM 4870  C8  NAG X1525      54.686  25.637 -50.972  1.00111.99           C  
HETATM 4871  C1  NAG X1526      57.158  29.302 -57.364  1.00136.79           C  
HETATM 4872  C2  NAG X1526      57.695  28.848 -58.723  1.00144.89           C  
HETATM 4873  N2  NAG X1526      59.143  28.719 -58.692  1.00142.14           N  
HETATM 4874  C3  NAG X1526      57.269  29.824 -59.817  1.00154.24           C  
HETATM 4875  O3  NAG X1526      57.662  29.307 -61.084  1.00153.25           O  
HETATM 4876  C4  NAG X1526      55.762  30.042 -59.787  1.00161.77           C  
HETATM 4877  O4  NAG X1526      55.404  31.059 -60.717  1.00178.03           O  
HETATM 4878  C5  NAG X1526      55.324  30.455 -58.384  1.00147.92           C  
HETATM 4879  O5  NAG X1526      55.740  29.462 -57.436  1.00133.13           O  
HETATM 4880  C6  NAG X1526      53.825  30.595 -58.243  1.00151.88           C  
HETATM 4881  O6  NAG X1526      53.179  29.330 -58.219  1.00148.94           O  
HETATM 4882  C7  NAG X1526      59.768  27.558 -58.472  1.00146.05           C  
HETATM 4883  O7  NAG X1526      59.153  26.515 -58.281  1.00147.68           O  
HETATM 4884  C8  NAG X1526      61.266  27.609 -58.474  1.00149.50           C  
HETATM 4885  C1  BMA X1527      54.696  30.476 -61.836  1.00185.10           C  
HETATM 4886  C2  BMA X1527      54.094  31.615 -62.692  1.00177.76           C  
HETATM 4887  O2  BMA X1527      55.115  32.459 -63.210  1.00166.85           O  
HETATM 4888  C3  BMA X1527      53.379  30.988 -63.889  1.00185.54           C  
HETATM 4889  O3  BMA X1527      52.781  31.961 -64.755  1.00193.59           O  
HETATM 4890  C4  BMA X1527      54.305  30.055 -64.677  1.00183.18           C  
HETATM 4891  O4  BMA X1527      53.575  29.421 -65.715  1.00175.10           O  
HETATM 4892  C5  BMA X1527      54.891  28.990 -63.734  1.00187.91           C  
HETATM 4893  O5  BMA X1527      55.556  29.658 -62.636  1.00192.84           O  
HETATM 4894  C6  BMA X1527      55.899  28.098 -64.423  1.00185.92           C  
HETATM 4895  O6  BMA X1527      56.531  28.860 -65.443  1.00185.30           O  
HETATM 4896  C1  MAN X1528      51.350  31.795 -64.908  1.00192.44           C  
HETATM 4897  C2  MAN X1528      50.526  32.686 -63.965  1.00190.76           C  
HETATM 4898  O2  MAN X1528      49.355  33.236 -64.611  1.00192.78           O  
HETATM 4899  C3  MAN X1528      50.131  31.980 -62.670  1.00184.56           C  
HETATM 4900  O3  MAN X1528      49.057  32.696 -62.049  1.00181.60           O  
HETATM 4901  C4  MAN X1528      49.695  30.546 -62.926  1.00188.24           C  
HETATM 4902  O4  MAN X1528      49.477  29.878 -61.679  1.00193.64           O  
HETATM 4903  C5  MAN X1528      50.775  29.820 -63.711  1.00190.47           C  
HETATM 4904  O5  MAN X1528      50.897  30.443 -64.986  1.00191.38           O  
HETATM 4905  C6  MAN X1528      50.430  28.347 -63.892  1.00190.19           C  
HETATM 4906  O6  MAN X1528      51.480  27.698 -64.617  1.00187.21           O  
HETATM 4907  C1  MAN X1529      57.962  28.741 -65.312  1.00182.72           C  
HETATM 4908  C2  MAN X1529      58.558  30.159 -65.448  1.00182.68           C  
HETATM 4909  O2  MAN X1529      59.975  30.143 -65.239  1.00183.43           O  
HETATM 4910  C3  MAN X1529      58.361  30.713 -66.867  1.00186.71           C  
HETATM 4911  O3  MAN X1529      59.120  31.936 -67.010  1.00188.82           O  
HETATM 4912  C4  MAN X1529      58.729  29.641 -67.960  1.00184.27           C  
HETATM 4913  O4  MAN X1529      58.266  30.019 -69.249  1.00186.70           O  
HETATM 4914  C5  MAN X1529      58.097  28.275 -67.632  1.00182.74           C  
HETATM 4915  O5  MAN X1529      58.462  27.887 -66.304  1.00186.60           O  
HETATM 4916  C6  MAN X1529      58.546  27.171 -68.576  1.00180.57           C  
HETATM 4917  O6  MAN X1529      57.619  26.093 -68.476  1.00182.09           O  
HETATM 4918  C1  MAN X1530      49.597  34.661 -64.708  1.00193.03           C  
HETATM 4919  C2  MAN X1530      48.835  35.356 -63.531  1.00189.02           C  
HETATM 4920  O2  MAN X1530      49.286  36.707 -63.333  1.00180.88           O  
HETATM 4921  C3  MAN X1530      47.330  35.425 -63.821  1.00188.40           C  
HETATM 4922  O3  MAN X1530      46.628  36.166 -62.825  1.00181.38           O  
HETATM 4923  C4  MAN X1530      47.059  36.011 -65.212  1.00190.15           C  
HETATM 4924  O4  MAN X1530      45.665  35.988 -65.477  1.00185.46           O  
HETATM 4925  C5  MAN X1530      47.791  35.182 -66.275  1.00190.36           C  
HETATM 4926  O5  MAN X1530      49.205  35.180 -65.985  1.00191.42           O  
HETATM 4927  C6  MAN X1530      47.619  35.738 -67.678  1.00184.27           C  
HETATM 4928  O6  MAN X1530      48.180  37.048 -67.712  1.00178.98           O  
HETATM 4929  C1  MAN X1531      58.696  32.744 -68.137  1.00183.50           C  
HETATM 4930  C2  MAN X1531      59.921  33.661 -68.530  1.00167.98           C  
HETATM 4931  O2  MAN X1531      59.861  34.050 -69.902  1.00170.64           O  
HETATM 4932  C3  MAN X1531      59.943  34.962 -67.726  1.00169.62           C  
HETATM 4933  O3  MAN X1531      60.942  35.859 -68.198  1.00169.53           O  
HETATM 4934  C4  MAN X1531      58.576  35.630 -67.761  1.00171.86           C  
HETATM 4935  O4  MAN X1531      58.617  36.870 -67.069  1.00164.16           O  
HETATM 4936  C5  MAN X1531      57.576  34.699 -67.086  1.00175.03           C  
HETATM 4937  O5  MAN X1531      57.476  33.481 -67.862  1.00177.21           O  
HETATM 4938  C6  MAN X1531      56.183  35.295 -67.005  1.00174.59           C  
HETATM 4939  O6  MAN X1531      56.302  36.658 -66.607  1.00180.65           O  
HETATM 4940  C1  MAN X1532      50.072  36.746 -62.118  1.00174.07           C  
HETATM 4941  C2  MAN X1532      50.274  38.243 -61.713  1.00175.69           C  
HETATM 4942  O2  MAN X1532      50.753  38.354 -60.371  1.00176.03           O  
HETATM 4943  C3  MAN X1532      51.335  38.912 -62.590  1.00176.22           C  
HETATM 4944  O3  MAN X1532      51.640  40.226 -62.135  1.00177.49           O  
HETATM 4945  C4  MAN X1532      52.612  38.066 -62.651  1.00176.64           C
[truncated: 1,103,108 more chars]
