# Supplementary material for: Mapping mutational effects along the evolutionary landscape of HIV envelope
Source: eLife. 2018 Mar 28;7:e34420. doi: 10.7554/eLife.34420 (PMC5910023; doi:10.7554/eLife.34420)
Supplement: Supplementary file 1. — Specifically, this file contains a Jupyter notebook that performs the analysis, all required input data, and all reasonably sized output files. The Jupyter notebook downloads the deep sequencing data, processes it with the dms_tools2 software (Bloom, 2015, https://jbloomlab.github.io/dms_tools2/), and also performs a variety of downstream analyses that generate most of the figures for this paper. [file elife-34420-supp1.zip › analysis_code/data/5VN3_dssp.txt]

==== Secondary Structure Definition by the program DSSP, CMBI version by M.L. Hekkelman/2010-10-21 ==== DATE=2018-02-17        .
REFERENCE W. KABSCH AND C.SANDER, BIOPOLYMERS 22 (1983) 2577-2637                                                              .
                                                                                                                               .
COMPND                                                                                                                         .
SOURCE                                                                                                                         .
AUTHOR                                                                                                                         .
 1575 18  0  0  0 TOTAL NUMBER OF RESIDUES, NUMBER OF CHAINS, NUMBER OF SS-BRIDGES(TOTAL,INTRACHAIN,INTERCHAIN)                .
 79111.5   ACCESSIBLE SURFACE OF PROTEIN (ANGSTROM**2)                                                                         .
  941 59.7   TOTAL NUMBER OF HYDROGEN BONDS OF TYPE O(I)-->H-N(J)  , SAME NUMBER PER 100 RESIDUES                              .
   21  1.3   TOTAL NUMBER OF HYDROGEN BONDS IN     PARALLEL BRIDGES, SAME NUMBER PER 100 RESIDUES                              .
  282 17.9   TOTAL NUMBER OF HYDROGEN BONDS IN ANTIPARALLEL BRIDGES, SAME NUMBER PER 100 RESIDUES                              .
    3  0.2   TOTAL NUMBER OF HYDROGEN BONDS OF TYPE O(I)-->H-N(I-5), SAME NUMBER PER 100 RESIDUES                              .
    0  0.0   TOTAL NUMBER OF HYDROGEN BONDS OF TYPE O(I)-->H-N(I-4), SAME NUMBER PER 100 RESIDUES                              .
    3  0.2   TOTAL NUMBER OF HYDROGEN BONDS OF TYPE O(I)-->H-N(I-3), SAME NUMBER PER 100 RESIDUES                              .
    3  0.2   TOTAL NUMBER OF HYDROGEN BONDS OF TYPE O(I)-->H-N(I-2), SAME NUMBER PER 100 RESIDUES                              .
    0  0.0   TOTAL NUMBER OF HYDROGEN BONDS OF TYPE O(I)-->H-N(I-1), SAME NUMBER PER 100 RESIDUES                              .
    0  0.0   TOTAL NUMBER OF HYDROGEN BONDS OF TYPE O(I)-->H-N(I+0), SAME NUMBER PER 100 RESIDUES                              .
    0  0.0   TOTAL NUMBER OF HYDROGEN BONDS OF TYPE O(I)-->H-N(I+1), SAME NUMBER PER 100 RESIDUES                              .
  165 10.5   TOTAL NUMBER OF HYDROGEN BONDS OF TYPE O(I)-->H-N(I+2), SAME NUMBER PER 100 RESIDUES                              .
  105  6.7   TOTAL NUMBER OF HYDROGEN BONDS OF TYPE O(I)-->H-N(I+3), SAME NUMBER PER 100 RESIDUES                              .
  306 19.4   TOTAL NUMBER OF HYDROGEN BONDS OF TYPE O(I)-->H-N(I+4), SAME NUMBER PER 100 RESIDUES                              .
    6  0.4   TOTAL NUMBER OF HYDROGEN BONDS OF TYPE O(I)-->H-N(I+5), SAME NUMBER PER 100 RESIDUES                              .
  1  2  3  4  5  6  7  8  9 10 11 12 13 14 15 16 17 18 19 20 21 22 23 24 25 26 27 28 29 30     *** HISTOGRAMS OF ***           .
  0  0  0  6  0  6  3  3  0  0  0  3  0  0  3  0  3  0  0  3  0  0  3  0  0  0  0  0  0  0    RESIDUES PER ALPHA HELIX         .
  3  0  0  3  0  0  0  0  0  0  0  0  0  0  0  0  0  0  0  0  0  0  0  0  0  0  0  0  0  0    PARALLEL BRIDGES PER LADDER      .
 45  6 15  0  6  0  0  3  3  0  0  0  0  0  0  0  0  0  0  0  0  0  0  0  0  0  0  0  0  0    ANTIPARALLEL BRIDGES PER LADDER  .
  0  3 15  0  3  0  0  0  0  0  0  0  0  0  0  0  0  0  0  0  0  0  0  0  0  0  0  0  0  0    LADDERS PER SHEET                .
  #  RESIDUE AA STRUCTURE BP1 BP2  ACC     N-H-->O    O-->H-N    N-H-->O    O-->H-N    TCO  KAPPA ALPHA  PHI   PSI    X-CA   Y-CA   Z-CA 
    1  515 A L              0   0  128      0, 0.0     2,-0.9     0, 0.0     7,-0.2   0.000 360.0 360.0 360.0 -23.6  153.3  159.6  137.4
    2  516 A G        -     0   0    2      2,-0.5    10,-0.3     4,-0.2     7,-0.1  -0.430 360.0 -73.4 -96.3  57.9  153.0  155.8  137.0
    3  517 A A  S    S+     0   0   27     -2,-0.9     2,-0.3     1,-0.1   188,-0.1   0.228 121.4  51.1  69.9  -4.8  152.9  155.3  140.8
    4  518 A F  S    S-     0   0   45      2,-0.3    -2,-0.5     3,-0.1    -1,-0.1  -0.828  93.0-105.9-141.5 178.5  156.6  156.0  141.1
    5  519 A I  S    S+     0   0   65     -2,-0.3     3,-0.3    -4,-0.1     2,-0.1   0.936 111.8  44.4 -75.7 -45.5  159.0  158.8  140.0
    6  520 A L  S    S+     0   0   17      1,-0.2    -2,-0.3     2,-0.1    -4,-0.2  -0.464  99.8  52.7 -87.0 166.1  160.5  156.5  137.4
    7  521 A G    >   +     0   0    1     -2,-0.1     3,-1.1    -4,-0.1    -1,-0.2   0.810  67.3 148.7  75.5  24.2  158.1  154.5  135.3
    8  522 A F  T 3   +     0   0   41     -3,-0.3   141,-0.1     1,-0.2     3,-0.1   0.368  46.4  85.9 -75.1   1.0  156.2  157.8  134.5
    9  523 A L  T 3  S-     0   0   16    139,-1.7     2,-0.3     1,-0.3    -1,-0.2   0.729 109.9 -41.2 -76.6 -19.0  155.1  156.7  131.1
   10  524 A G    <   -     0   0   15     -3,-1.1     2,-0.3   138,-0.3    -1,-0.3  -0.947  67.8 -76.9 172.5 172.1  152.1  155.0  132.6
   11  525 A A    >   -     0   0   51     -2,-0.3     3,-1.0    -3,-0.1    -8,-0.1  -0.677  51.0-106.6 -91.2 146.5  150.8  152.9  135.5
   12  526 A A  T 3  S+     0   0    8     -2,-0.3   182,-0.5   -10,-0.3   183,-0.2  -0.261  99.2  41.9 -68.5 157.8  151.5  149.2  135.6
   13  527 A G  T 3  S+     0   0   17      1,-0.4    -1,-0.2   181,-0.2     2,-0.2  -0.022  90.2 101.3  94.2 -30.5  148.7  146.8  134.8
   14  528 A S  S <  S-     0   0   59     -3,-1.0    87,-0.6     1,-0.1    -1,-0.4  -0.574  81.2-102.6 -84.7 151.7  147.3  148.8  131.9
   15  529 A T     >  -     0   0   40     -2,-0.2     4,-1.9    85,-0.2     5,-0.2  -0.202  29.5-108.1 -70.6 165.5  148.1  147.6  128.4
   16  530 A M  H  > S+     0   0    1     82,-0.5     4,-1.7    83,-0.4     5,-0.1   0.845 117.7  45.4 -64.7 -35.4  150.8  149.3  126.3
   17  531 A G  H  > S+     0   0   14     79,-2.5     4,-2.0    81,-0.2    -1,-0.2   0.923 113.4  47.9 -75.7 -42.3  148.3  150.9  124.0
   18  532 A A  H  > S+     0   0   56     78,-0.5     4,-1.0     1,-0.2    -2,-0.2   0.787 114.0  48.3 -68.2 -27.5  145.9  152.1  126.7
   19  533 A A  H  X S+     0   0   10     -4,-1.9     4,-1.1     2,-0.2    -1,-0.2   0.895 111.6  47.3 -80.0 -41.0  148.8  153.6  128.7
   20  534 A S  H  X S+     0   0   41     -4,-1.7     4,-0.9     1,-0.2    -2,-0.2   0.848 113.4  49.0 -69.0 -33.3  150.4  155.5  125.8
   21  535 A M  H  X S+     0   0  134     -4,-2.0     4,-0.8     1,-0.2    -1,-0.2   0.816 109.4  52.5 -75.4 -28.2  147.1  156.9  124.7
   22  536 A A  H  X S+     0   0   50     -4,-1.0     4,-1.6     1,-0.2    -1,-0.2   0.707  99.0  65.1 -78.0 -19.3  146.3  158.0  128.2
   23  537 A L  H  X S+     0   0   50     -4,-1.1     4,-1.2     2,-0.2    -1,-0.2   0.887  97.0  54.3 -68.8 -38.9  149.6  159.8  128.5
   24  538 A T  H  X S+     0   0   48     -4,-0.9     4,-2.1     2,-0.2     5,-0.2   0.856 106.7  51.7 -64.3 -34.0  148.7  162.3  125.7
   25  539 A V  H  X S+     0   0   91     -4,-0.8     4,-1.4     1,-0.2    -1,-0.2   0.899 112.0  46.5 -68.9 -36.3  145.5  163.2  127.6
   26  540 A Q  H  X S+     0   0   99     -4,-1.6     4,-1.5     1,-0.2    -2,-0.2   0.695 109.5  57.9 -75.2 -17.9  147.6  163.8  130.7
   27  541 A A  H  X S+     0   0    2     -4,-1.2     4,-1.0     2,-0.2    -2,-0.2   0.920 106.9  43.3 -77.7 -46.2  150.0  165.8  128.5
   28  542 A R  H  X S+     0   0  129     -4,-2.1     4,-2.0     2,-0.2     5,-0.2   0.856 115.4  50.5 -67.7 -35.7  147.5  168.4  127.3
   29  543 A L  H  X>S+     0   0   89     -4,-1.4     4,-1.5     1,-0.2     5,-0.7   0.942 111.6  44.9 -68.8 -48.6  146.0  168.8  130.8
   30  544 A L  H  <5S+     0   0   60     -4,-1.5    -1,-0.2     1,-0.2    -2,-0.2   0.657 117.5  46.9 -70.8 -15.3  149.2  169.3  132.6
   31  545 A L  H  <5S+     0   0   11     -4,-1.0    -1,-0.2     1,-0.1    -2,-0.2   0.797 108.9  48.9 -97.9 -32.3  150.5  171.7  130.0
   32  546 A S  H  <5S-     0   0   18     -4,-2.0    -2,-0.2    -5,-0.1    -3,-0.1   0.833  96.9-139.8 -75.4 -30.1  147.5  174.0  129.5
   33  547 A G  T  <5       0   0   59     -4,-1.5    -3,-0.1    -5,-0.2    -4,-0.1   0.972 360.0 360.0  72.4  57.1  147.1  174.5  133.2
   34  548 A I      <       0   0  166     -5,-0.7    -1,-0.1     0, 0.0    -5,-0.0  -0.246 360.0 360.0-117.4 360.0  143.4  174.3  133.7
   35        !              0   0    0      0, 0.0     0, 0.0     0, 0.0     0, 0.0   0.000 360.0 360.0 360.0 360.0    0.0    0.0    0.0
   36  563 A Q              0   0  230   1206,-0.1     2,-0.3     2,-0.0  1206,-0.1   0.000 360.0 360.0 360.0 144.0  150.4  168.1  163.9
   37  564 A H        -     0   0   65   1204,-0.6     2,-0.3  1205,-0.0     3,-0.0  -0.962 360.0-164.9-162.0 161.4  154.2  168.1  163.6
   38  565 A M    >   -     0   0  128     -2,-0.3     3,-1.2     1,-0.1     4,-0.1  -0.979  34.0-117.2-153.1 154.9  157.3  166.6  165.3
   39  566 A L  G >  S+     0   0   86     -2,-0.3     3,-1.1     1,-0.3     4,-0.2   0.744 110.0  67.8 -67.7 -22.2  161.0  167.3  165.3
   40  567 A Q  G 3> S+     0   0   43      1,-0.2     4,-0.7     2,-0.2    -1,-0.3   0.123  72.5  88.3 -87.5  24.0  161.6  163.8  163.8
   41  568 A L  G <4 S+     0   0   68     -3,-1.2     4,-0.4     2,-0.2    -1,-0.2   0.505  76.9  71.6 -88.5  -8.7  160.0  164.9  160.6
   42  569 A T  T <> S+     0   0   18     -3,-1.1     4,-1.1     2,-0.2     3,-0.2   0.919  93.6  48.9 -70.8 -49.0  163.5  166.0  159.7
   43  570 A V  H >> S+     0   0   14      1,-0.3     4,-1.9     2,-0.2     3,-0.7   0.934 117.0  42.3 -61.2 -43.8  164.9  162.5  159.2
   44  571 A W  H 3X S+     0   0   12     -4,-0.7     4,-1.0     1,-0.2    -1,-0.3   0.663 106.2  64.9 -77.5 -10.2  162.0  161.5  157.1
   45  572 A G  H 34 S+     0   0    9     -4,-0.4    -1,-0.2    -3,-0.2    -2,-0.2   0.757 107.4  41.5 -78.1 -22.4  162.3  164.9  155.4
   46  573 A I  H XX S+     0   0   12     -4,-1.1     4,-2.7    -3,-0.7     3,-1.0   0.848 108.7  57.0 -88.7 -40.0  165.7  163.8  154.1
   47  574 A K  H 3X S+     0   0   65     -4,-1.9     4,-0.6     1,-0.3    -2,-0.2   0.782 107.2  51.2 -62.7 -26.6  164.7  160.2  153.1
   48  575 A Q  H 3< S+     0   0   89     -4,-1.0     4,-0.4     2,-0.2    -1,-0.3   0.645 111.9  47.9 -83.5 -15.4  162.0  161.7  150.9
   49  576 A L  H <> S+     0   0    2     -3,-1.0     4,-2.8     2,-0.2     3,-0.3   0.831 104.1  56.9 -90.9 -37.0  164.6  164.0  149.3
   50  577 A Q  H  X S+     0   0   47     -4,-2.7     4,-1.3     1,-0.2    -2,-0.2   0.738 106.6  52.0 -67.4 -20.1  167.3  161.4  148.6
   51  578 A A  H  X S+     0   0   34     -4,-0.6     4,-1.1    -5,-0.2    -1,-0.2   0.786 112.9  44.7 -83.1 -26.9  164.7  159.4  146.6
   52  579 A R  H  > S+     0   0   56     -4,-0.4     4,-1.4    -3,-0.3    -2,-0.2   0.856 114.5  46.6 -83.2 -35.6  163.9  162.4  144.6
   53  580 A V  H  X S+     0   0    8     -4,-2.8     4,-2.8     2,-0.2     5,-0.2   0.892 113.7  48.9 -73.0 -37.2  167.4  163.5  143.9
   54  581 A L  H  X S+     0   0   65     -4,-1.3     4,-1.8    -5,-0.3    -1,-0.2   0.872 109.7  52.2 -69.9 -33.9  168.6  160.0  143.0
   55  582 A A  H  X S+     0   0   13     -4,-1.1     4,-1.3     2,-0.2    -1,-0.2   0.854 114.0  43.1 -70.6 -31.4  165.7  159.6  140.7
   56  583 A V  H  X S+     0   0   16     -4,-1.4     4,-2.4     2,-0.2     5,-0.2   0.905 113.4  50.9 -77.3 -41.9  166.5  162.9  138.9
   57  584 A E  H  X S+     0   0   55     -4,-2.8     4,-0.8     1,-0.2    -2,-0.2   0.801 112.7  46.9 -66.6 -27.2  170.2  162.1  138.9
   58  585 A R  H  X S+     0   0   75     -4,-1.8     4,-2.3    -5,-0.2     5,-0.2   0.843 109.1  55.7 -80.4 -33.0  169.5  158.7  137.4
   59  586 A Y  H  X S+     0   0   23     -4,-1.3     4,-2.1     1,-0.2    -2,-0.2   0.951 108.4  46.0 -61.8 -50.6  167.2  160.2  134.8
   60  587 A L  H  X S+     0   0   25     -4,-2.4     4,-0.9     2,-0.2    -1,-0.2   0.760 111.4  54.1 -65.4 -26.0  169.8  162.7  133.5
   61  588 A R  H >X S+     0   0   93     -4,-0.8     4,-1.7    -5,-0.2     3,-0.5   0.962 113.7  38.2 -74.1 -50.9  172.4  159.9  133.3
   62  589 A D  H 3X S+     0   0    7     -4,-2.3     4,-0.7     1,-0.2    -2,-0.2   0.789 110.5  62.2 -70.3 -24.6  170.4  157.5  131.2
   63  590 A Q  H 3< S+     0   0   11     -4,-2.1    10,-2.0    -5,-0.2    11,-0.3   0.824 111.9  37.9 -68.3 -29.1  169.0  160.4  129.2
   64  591 A Q  H X< S+     0   0   37     -4,-0.9     3,-1.2    -3,-0.5    -2,-0.2   0.705 107.7  64.2 -92.6 -22.3  172.5  161.1  128.1
   65  592 A L  H >< S+     0   0   24     -4,-1.7     3,-1.1     1,-0.3    -2,-0.2   0.598  85.1  75.6 -76.4  -9.1  173.6  157.5  127.8
   66  593 A L  G ><> +     0   0    3     -4,-0.7     5,-2.6     1,-0.2     3,-0.9   0.399  69.5  89.2 -81.8   6.8  171.1  157.0  125.0
   67  594 A G  G < 5S+     0   0   37     -3,-1.2     3,-0.4     1,-0.2    -1,-0.2   0.622  72.5  71.3 -73.8 -12.6  173.5  158.9  122.8
   68  595 A I  G < 5S+     0   0   36     -3,-1.1    -1,-0.2     1,-0.2    55,-0.2   0.769 108.0  34.5 -70.8 -26.6  175.0  155.5  122.0
   69  596 A W  T < 5S-     0   0   10     -3,-0.9    -1,-0.2    -4,-0.1    -2,-0.2   0.269 117.9-106.8-110.3   8.1  171.9  154.7  120.0
   70  597 A G  T   5S+     0   0   34     -3,-0.4    -3,-0.2    -4,-0.1     8,-0.1   0.733  93.3 110.7  72.4  21.4  171.2  158.2  118.7
   71  598 A C    > < +     0   0    0     -5,-2.6     3,-1.3     6,-0.1    -4,-0.2  -0.154  41.1 155.6-118.0  35.9  168.3  158.6  121.1
   72  599 A S  T 3   +     0   0   33      1,-0.2    -8,-0.2    -6,-0.2    -9,-0.1  -0.399  68.0   3.5 -67.6 137.7  169.8  161.2  123.3
   73  600 A G  T 3  S+     0   0   31    -10,-2.0     2,-0.4     1,-0.1    -1,-0.2   0.596 104.7 109.9  66.1  13.8  167.4  163.4  125.2
   74  601 A K    <   -     0   0  101     -3,-1.3     3,-0.3   -11,-0.3    -1,-0.1  -0.979  50.9-163.8-126.1 127.5  164.3  161.6  124.0
   75  602 A I  S    S+     0   0   22     -2,-0.4    72,-0.6     1,-0.3     2,-0.5   0.781  92.4  36.7 -77.6 -24.6  162.0  159.5  126.1
   76  603 A I  B    S+A  146   0A  94     70,-0.2    -1,-0.3     2,-0.0    70,-0.2  -0.887  82.4 171.9-129.4  96.3  160.4  157.9  123.0
   77  604 A C        -     0   0    9     68,-1.9     2,-0.3    -2,-0.5    -6,-0.1  -0.204  20.7-144.3 -93.3-171.4  162.9  157.4  120.3
   78  605 A C        -     0   0   25     -8,-0.1    66,-0.2    66,-0.1     2,-0.1  -0.927  14.6-172.5-159.4 130.4  162.8  155.6  117.0
   79  606 A T        -     0   0    2     64,-1.1   449,-1.4    -2,-0.3    -9,-0.0  -0.407  29.6-123.1-114.7-169.6  165.5  153.6  115.2
   80  607 A N        +     0   0   34    447,-0.2    64,-0.1    -2,-0.1   447,-0.1  -0.043  64.6 122.1-128.4  30.5  165.9  152.0  111.8
   81  608 A V        -     0   0   14     62,-0.4    62,-2.1     1,-0.0    -2,-0.1  -0.847  64.5-120.6 -95.3 125.0  166.7  148.4  112.8
   82  609 A P  B     -B  142   0A  81      0, 0.0     2,-0.5     0, 0.0    60,-0.2  -0.385  25.4-116.3 -68.1 142.5  164.2  145.9  111.3
   83  610 A W        -     0   0   15     58,-1.0    58,-0.2   441,-0.1     2,-0.0  -0.689  28.3-133.2 -82.6 121.3  162.2  143.9  113.7
   84  611 A N     >  -     0   0   73     -2,-0.5     4,-0.5     1,-0.1     5,-0.4  -0.243   3.0-142.6 -67.9 159.7  163.0  140.1  113.5
   85  612 A D  T  4 S+     0   0   92      1,-0.2    -1,-0.1     2,-0.1    -2,-0.0   0.590  96.8  66.7 -97.9 -13.2  160.2  137.6  113.4
   86  613 A S  T  4 S+     0   0   80      1,-0.1    -1,-0.2     2,-0.1    -2,-0.0   0.466  95.4  61.3 -84.5  -0.7  162.1  135.1  115.5
   87  614 A W  T  4 S-     0   0   15     -3,-0.2    -2,-0.1     3,-0.1    -1,-0.1   0.915 132.7 -20.4 -88.7 -55.0  161.9  137.4  118.5
   88  615 A S     <  -     0   0   10     -4,-0.5    -3,-0.1     2,-0.1    -2,-0.1   0.707  64.0-154.3-124.2 -41.1  158.2  137.7  119.1
   89  616 A N        +     0   0  129     -5,-0.4     2,-0.3     1,-0.2    -4,-0.1   0.940  52.0 127.1  57.7  52.6  156.3  136.7  115.9
   90  617 A K        -     0   0   49      3,-0.0    -1,-0.2     4,-0.0     2,-0.1  -0.976  61.7-108.6-138.2 151.4  153.3  138.9  116.9
   91  618 A T     >  -     0   0   76     -2,-0.3     4,-1.5     1,-0.1     3,-0.2  -0.430  27.7-118.6 -78.0 155.1  151.3  141.6  115.1
   92  619 A I  H  > S+     0   0   56      1,-0.2     4,-0.7     2,-0.2    -1,-0.1   0.576 110.2  60.8 -70.0 -10.3  151.5  145.2  116.2
   93  620 A N  H  > S+     0   0  112      2,-0.2     4,-1.6     3,-0.1    -1,-0.2   0.918 107.1  39.4 -83.8 -45.8  147.8  145.2  117.1
   94  621 A E  H  > S+     0   0   78      2,-0.2     4,-1.8     1,-0.2    -2,-0.2   0.747 110.8  60.3 -76.1 -22.8  147.8  142.5  119.7
   95  622 A I  H  < S+     0   0    0     -4,-1.5   -79,-0.4     1,-0.2    -1,-0.2   0.899 115.0  33.7 -70.7 -38.1  151.1  143.7  121.2
   96  623 A W  H  < S+     0   0   37     -4,-0.7   -79,-2.5    -5,-0.2   -78,-0.5   0.739 122.0  45.7 -90.7 -21.0  149.6  147.1  122.0
   97  624 A D  H  < S+     0   0  106     -4,-1.6     2,-0.2   -80,-0.2    -3,-0.2   0.835 126.2  18.1 -89.8 -33.0  146.1  146.0  122.8
   98  625 A N  S  < S+     0   0  108     -4,-1.8   -82,-0.5    -5,-0.2   -81,-0.2  -0.499  99.0  62.9-115.7-172.4  147.0  143.0  125.0
   99  626 A M        -     0   0   31     -2,-0.2   -83,-0.4   -84,-0.1    -1,-0.1   0.977  69.1-143.5  56.1  80.2  150.3  142.2  126.8
  100  627 A T    >>  -     0   0   11    -85,-0.2     4,-2.7   -87,-0.1     3,-0.6  -0.102  34.0 -88.1 -63.2 170.8  151.0  144.9  129.4
  101  628 A W  H 3> S+     0   0    9    -87,-0.6     4,-1.6     1,-0.3     5,-0.1   0.803 127.4  51.4 -54.9 -36.6  154.6  146.0  130.0
  102  629 A M  H 3> S+     0   0   36      1,-0.2     4,-1.0     2,-0.2    -1,-0.3   0.871 114.2  44.4 -71.7 -32.1  155.3  143.4  132.7
  103  630 A Q  H <> S+     0   0  108     -3,-0.6     4,-0.8     1,-0.2    -2,-0.2   0.850 111.7  52.6 -78.0 -34.0  154.1  140.7  130.4
  104  631 A W  H  X S+     0   0    1     -4,-2.7     4,-1.5     1,-0.2    -2,-0.2   0.813 102.2  59.8 -71.8 -29.0  155.9  142.0  127.4
  105  632 A E  H  < S+     0   0   14     -4,-1.6    -1,-0.2     1,-0.2     3,-0.2   0.908 106.0  46.6 -66.7 -39.9  159.3  142.1  129.2
  106  633 A K  H  < S+     0   0  126     -4,-1.0     3,-0.3     1,-0.2    -1,-0.2   0.716 106.4  62.3 -73.2 -18.3  159.2  138.4  129.9
  107  634 A E  H  < S+     0   0   73     -4,-0.8     3,-0.2     1,-0.2    -1,-0.2   0.876 118.4  23.1 -74.1 -37.6  158.2  137.8  126.3
  108  635 A I  S  X S+     0   0    1     -4,-1.5     4,-1.0    -3,-0.2    -1,-0.2   0.050  85.6 113.4-117.5  27.4  161.5  139.3  124.9
  109  636 A D  T  4 S+     0   0   74     -3,-0.3     4,-0.2     1,-0.2    -1,-0.1   0.763  76.1  57.6 -69.3 -22.3  163.8  138.9  127.9
  110  637 A N  T  4 S+     0   0  126     -3,-0.2     3,-0.4    -4,-0.2    -1,-0.2   0.902 117.3  30.9 -71.8 -41.5  165.9  136.4  125.9
  111  638 A Y  T  > S+     0   0   85      1,-0.2     4,-2.3     2,-0.1     3,-0.3   0.397  91.6  94.0 -98.9   1.8  166.6  138.8  123.1
  112  639 A T  T  < S+     0   0   21     -4,-1.0     4,-0.4     1,-0.2    -1,-0.2   0.679  90.3  48.1 -69.8 -13.8  166.6  142.0  125.1
  113  640 A Q  T  4 S+     0   0   80     -3,-0.4     4,-0.5    -4,-0.2    -1,-0.2   0.705 110.7  50.8 -93.5 -22.8  170.4  141.7  125.4
  114  641 A H  T >> S+     0   0   90     -3,-0.3     4,-1.2    -4,-0.2     3,-0.9   0.874 103.9  56.7 -78.9 -39.8  170.9  140.9  121.8
  115  642 A I  H 3X S+     0   0    0     -4,-2.3     4,-1.9     1,-0.3    -1,-0.2   0.827  99.2  61.4 -63.8 -29.6  168.9  143.9  120.5
  116  643 A Y  H 3> S+     0   0   16     -4,-0.4     4,-1.1     1,-0.2    -1,-0.3   0.829 102.7  51.5 -65.8 -29.0  171.1  146.3  122.5
  117  644 A T  H <> S+     0   0   70     -3,-0.9     4,-1.3    -4,-0.5    -1,-0.2   0.838 108.8  50.5 -75.6 -31.8  174.0  145.0  120.4
  118  645 A L  H  X S+     0   0   56     -4,-1.2     4,-1.7     1,-0.2    -2,-0.2   0.826 105.4  55.9 -74.9 -31.8  172.2  145.7  117.2
  119  646 A L  H  X S+     0   0    4     -4,-1.9     4,-1.1     1,-0.2    -1,-0.2   0.853 107.2  48.5 -70.3 -33.7  171.3  149.3  118.1
  120  647 A E  H  X S+     0   0   21     -4,-1.1     4,-1.8     2,-0.2    -1,-0.2   0.899 109.7  51.1 -74.0 -38.4  174.8  150.3  118.7
  121  648 A V  H  X S+     0   0   98     -4,-1.3     4,-1.5     1,-0.2    -2,-0.2   0.885 108.9  52.8 -65.0 -35.6  176.1  148.9  115.4
  122  649 A S  H  X S+     0   0   23     -4,-1.7     4,-1.5     1,-0.2    -1,-0.2   0.807 106.4  53.6 -69.7 -28.1  173.4  150.7  113.6
  123  650 A Q  H  X S+     0   0   30     -4,-1.1     4,-1.9     2,-0.2    -2,-0.2   0.914 106.7  49.7 -73.3 -41.0  174.4  154.0  115.2
  124  651 A I  H  X S+     0   0  100     -4,-1.8     4,-2.5     1,-0.2     5,-0.2   0.845 109.1  54.6 -65.6 -31.1  178.1  153.8  114.2
  125  652 A Q  H  X S+     0   0   96     -4,-1.5     4,-2.4     2,-0.2    -1,-0.2   0.898 108.4  47.3 -69.5 -38.0  176.9  153.0  110.6
  126  653 A Q  H  X S+     0   0   28     -4,-1.5     4,-1.1     2,-0.2    -2,-0.2   0.836 114.1  48.1 -71.1 -31.3  174.8  156.2  110.6
  127  654 A E  H  X S+     0   0  107     -4,-1.9     4,-1.7     2,-0.2    -2,-0.2   0.881 113.3  46.3 -75.3 -38.3  177.7  158.2  111.9
  128  655 A K  H  X S+     0   0  123     -4,-2.5     4,-1.6     2,-0.2    -2,-0.2   0.901 112.3  50.4 -70.1 -39.8  180.1  156.7  109.4
  129  656 A N  H  X S+     0   0   81     -4,-2.4     4,-0.9     1,-0.2    -1,-0.2   0.795 110.0  51.3 -68.6 -26.2  177.7  157.3  106.5
  130  657 A E  H  X S+     0   0   58     -4,-1.1     4,-0.7     2,-0.2    -1,-0.2   0.856 106.8  54.1 -75.7 -33.5  177.3  160.8  107.7
  131  658 A Q  H  X S+     0   0   58     -4,-1.7     4,-0.6     1,-0.2     3,-0.4   0.826 102.5  57.3 -68.3 -32.3  181.1  161.3  107.7
  132  659 A E  H >< S+     0   0  111     -4,-1.6     3,-0.8     1,-0.2     4,-0.5   0.858 104.4  51.6 -68.2 -32.8  181.4  160.1  104.1
  133  660 A L  H 3X S+     0   0   91     -4,-0.9     4,-4.1     1,-0.2     3,-0.5   0.699  97.0  69.5 -75.6 -16.8  179.0  162.8  103.0
  134  661 A L  H 3< S+     0   0   23     -4,-0.7    -1,-0.2    -3,-0.4    -2,-0.2   0.740  89.2  62.5 -71.1 -22.1  181.2  165.3  104.8
  135  662 A E  T << S+     0   0  149     -3,-0.8    -1,-0.2    -4,-0.6    -2,-0.2   0.821 118.0  28.6 -69.3 -30.1  183.9  164.8  102.2
  136  663 A L  T  4        0   0  153     -4,-0.5    -2,-0.2    -3,-0.5    -1,-0.1   0.869 360.0 360.0 -91.6 -50.0  181.4  166.1   99.7
  137  664 A D     <        0   0   95     -4,-4.1    -2,-0.2    -5,-0.1    -1,-0.2  -0.816 360.0 360.0-138.1 360.0  179.5  168.5  102.0
  138        !*             0   0    0      0, 0.0     0, 0.0     0, 0.0     0, 0.0   0.000 360.0 360.0 360.0 360.0    0.0    0.0    0.0
  139   32 G A              0   0  140      0, 0.0     2,-0.3     0, 0.0   386,-0.0   0.000 360.0 360.0 360.0-103.5  153.1  146.5  107.3
  140   33 G K        -     0   0  133      2,-0.0     2,-0.1   384,-0.0   384,-0.0  -0.818 360.0-148.9-150.7 103.0  156.8  146.9  108.2
  141   34 G K        -     0   0   54     -2,-0.3   -58,-1.0   -58,-0.2     2,-0.3  -0.398  15.1-175.1 -76.1 151.2  157.8  146.5  111.9
  142   35 G W  E     -BC  82 524A  32    382,-2.2   382,-3.0   -60,-0.2     2,-0.2  -0.992  24.8-116.1-145.1 145.6  160.7  148.5  113.4
  143   36 G V  E     - C   0 523A   1    -62,-2.1   -64,-1.1    -2,-0.3   -62,-0.4  -0.569  33.4-178.9 -85.7 144.5  162.3  148.3  116.8
  144   37 G T  E     - C   0 522A   1    378,-1.5   378,-1.4    -2,-0.2     2,-0.4  -0.959  20.5-131.9-139.4 158.4  162.1  151.3  119.1
  145   38 G V  E     - C   0 521A   3     -2,-0.3   -68,-1.9   376,-0.2   376,-0.2  -0.939  21.0-170.1-115.4 133.3  163.4  152.2  122.5
  146   39 G Y  E     -AC  76 520A  20    374,-3.0   374,-0.8    -2,-0.4     2,-0.3  -0.562   8.2-147.7-109.9 179.0  161.3  153.7  125.2
  147   40 G Y  E    S+ C   0 519A   0    -72,-0.6   372,-0.2    -2,-0.2   -72,-0.0  -0.989  73.8  32.7-150.3 141.3  162.2  155.1  128.6
  148   41 G G  E    S+     0   0A   0    370,-0.5  -139,-1.7    -2,-0.3  -138,-0.3   0.804  74.3 162.4  83.2  30.0  160.4  155.2  131.8
  149   42 G V  E     -     0   0A   0    369,-3.6     2,-1.0  -141,-0.1    -1,-0.3  -0.686  46.8-113.7 -84.9 133.0  158.7  151.9  131.2
  150   43 G P  E     +     0   0A   7      0, 0.0     2,-0.4     0, 0.0    -1,-0.1  -0.539  57.0 149.7 -70.6 102.3  157.2  150.2  134.3
  151   44 G V  E     - C   0 517A   1     -2,-1.0   366,-2.4   366,-0.7     2,-0.3  -1.000  27.9-155.7-137.8 134.2  159.4  147.1  134.7
  152   45 G W  E     + C   0 516A  11     -2,-0.4     2,-0.2   364,-0.2   364,-0.2  -0.745  14.8 168.7-110.6 158.4  160.3  145.3  137.9
  153   46 G K        -     0   0   68    362,-1.0     2,-0.4    -2,-0.3   362,-0.2  -0.643  39.5 -91.6-142.5-163.1  163.2  143.0  139.0
  154   47 G E        -     0   0  115     -2,-0.2     2,-0.2   360,-0.2   360,-0.2  -0.991  35.7-155.9-128.1 126.8  164.4  141.7  142.3
  155   48 G A        -     0   0    8    358,-1.7   358,-0.2    -2,-0.4    51,-0.2  -0.632  15.7-154.3-102.9 160.8  167.0  143.5  144.4
  156   49 G T        +     0   0  124     -2,-0.2     2,-0.1     2,-0.0   358,-0.0  -0.466  48.1 137.5-125.7  52.2  169.4  142.2  147.1
  157   50 G T        -     0   0   43      1,-0.1     2,-0.3   356,-0.1   356,-0.1  -0.344  54.8-102.1 -96.0 180.0  169.8  145.4  149.1
  158   51 G T        -     0   0  101     -2,-0.1     2,-0.4    52,-0.0    -1,-0.1  -0.692  30.0-147.1 -97.6 152.4  170.0  146.3  152.7
  159   52 G L        -     0   0    9     -2,-0.3     2,-0.3   107,-0.1   107,-0.2  -0.985   9.8-132.9-125.6 129.9  167.1  147.9  154.5
  160   53 G F  E     -J  265   0D  51    105,-0.7   105,-2.2    -2,-0.4     2,-0.1  -0.648  25.7-127.0 -83.0 137.8  167.3  150.4  157.3
  161   54 G C  E     -J  264   0D  16     -2,-0.3    21,-1.1   103,-0.2     2,-0.2  -0.335  18.2-163.1 -77.2 164.1  165.1  149.7  160.2
  162   55 G A  B     +l  182   0E   1    101,-0.9     2,-0.3    19,-0.2   101,-0.2  -0.743  20.0 159.3-151.9  97.9  162.7  152.2  161.6
  163   56 G S        -     0   0    3     19,-0.8     2,-1.1    -2,-0.2    99,-0.2  -0.876  46.2-111.0-124.3 156.5  161.3  151.7  165.1
  164   57 G D        +     0   0  111     97,-0.6    14,-0.1    -2,-0.3    13,-0.1  -0.729  49.8 176.1 -86.2  99.4  159.8  154.0  167.7
  165   58 G A        -     0   0   26     -2,-1.1     9,-0.1    12,-0.1    10,-0.1  -0.116  32.8-146.1 -91.7-168.7  162.4  154.0  170.4
  166   59 G K        -     0   0  116      8,-0.3    -1,-0.1     3,-0.1     9,-0.1   0.580  14.5-157.7-128.5 -37.4  162.7  156.0  173.7
  167   60 G A  S    S+     0   0   68      7,-0.4     8,-0.1     1,-0.1     3,-0.0   0.569  77.0  67.7  61.2  16.0  166.4  156.7  174.1
  168   61 G Y  S    S+     0   0  175      3,-0.0    -1,-0.1     0, 0.0     7,-0.0   0.683  76.7  76.9-129.4 -36.5  166.2  157.1  177.9
  169   62 G D  S    S-     0   0   51      1,-0.1    -3,-0.1     5,-0.0    -2,-0.1  -0.234  80.0-117.2 -76.4 168.2  165.3  153.9  179.7
  170   63 G T        +     0   0  127      4,-0.1    86,-0.5     5,-0.0     2,-0.1   0.197  69.3 133.4 -88.2  14.0  167.7  151.0  180.4
  171   64 G E     >  -     0   0   13      1,-0.1     4,-1.3    84,-0.1     5,-0.1  -0.447  58.0-136.0 -66.7 138.7  165.6  148.7  178.2
  172   65 G V  H >> S+     0   0   17     84,-0.4     4,-2.6     1,-0.2     3,-0.6   0.958 101.1  47.7 -64.0 -53.0  167.8  146.7  175.8
  173   66 G H  H 3> S+     0   0    7     85,-0.4     4,-2.4     1,-0.3    -1,-0.2   0.815 110.4  53.6 -62.7 -27.5  165.8  147.1  172.7
  174   67 G N  H 3> S+     0   0   12      2,-0.2     4,-1.1     1,-0.2    -7,-0.4   0.821 109.8  48.4 -74.6 -27.3  165.4  150.9  173.3
  175   68 G V  H <X S+     0   0   70     -4,-1.3     4,-1.6    -3,-0.6    -2,-0.2   0.912 114.9  44.3 -75.0 -42.1  169.2  151.1  173.6
  176   69 G W  H  X S+     0   0   43     -4,-2.6     4,-1.9     1,-0.2    -2,-0.2   0.906 112.3  51.9 -67.8 -42.2  169.7  149.1  170.3
  177   70 G A  H  < S+     0   0    4     -4,-2.4    -1,-0.2    -5,-0.2   -14,-0.2   0.800 107.4  53.5 -67.3 -27.3  167.0  151.0  168.4
  178   71 G T  H  < S+     0   0   55     -4,-1.1     3,-0.4     1,-0.2    -1,-0.2   0.915 111.8  43.3 -74.5 -38.9  168.5  154.3  169.4
  179   72 G H  H  < S+     0   0  118     -4,-1.6   389,-0.4     1,-0.2    -2,-0.2   0.775 131.1  18.7 -79.4 -24.4  172.0  153.5  168.1
  180   73 G A  S  < S+     0   0   32     -4,-1.9    -1,-0.2   387,-0.1     2,-0.2  -0.544 108.3  61.8-152.2  85.3  170.9  151.8  164.8
  181   74 G C        -     0   0   13     -3,-0.4   -19,-0.2    -2,-0.1     3,-0.0  -0.805  64.3-129.9 175.1 161.4  167.3  152.7  163.7
  182   75 G V  B     -l  162   0E  11    -21,-1.1   -19,-0.8    -2,-0.2     3,-0.1  -0.743  40.2 -82.2-118.8 166.1  165.5  155.9  162.6
  183   76 G P        -     0   0   37      0, 0.0   -19,-0.2     0, 0.0    -1,-0.1  -0.369  56.9 -91.5 -70.5 155.6  162.1  157.1  163.9
  184   77 G T        -     0   0   42      1,-0.1  -140,-0.1   -21,-0.1   -21,-0.1  -0.232  44.0 -96.3 -65.8 152.8  159.0  155.7  162.3
  185   78 G D        -     0   0   25      1,-0.2    -1,-0.1   -23,-0.2  -144,-0.1  -0.565  30.4-160.2 -69.6 119.6  157.4  157.4  159.3
  186   79 G P  S    S+     0   0   80      0, 0.0    -1,-0.2     0, 0.0  -145,-0.1   0.793  84.2  36.9 -75.4 -25.1  154.6  159.6  160.7
  187   80 G N  S    S-     0   0  108     -3,-0.0     2,-0.1     2,-0.0    -2,-0.0  -0.782  78.4-172.5-128.0  87.8  152.8  159.9  157.3
  188   81 G P        -     0   0   87      0, 0.0     2,-0.4     0, 0.0   104,-0.0  -0.452   8.4-152.7 -79.9 154.6  152.9  156.6  155.4
  189   82 G Q        -     0   0  126     -2,-0.1     2,-0.7     2,-0.0   104,-0.1  -0.982   8.4-170.0-132.2 120.9  151.7  156.3  151.8
  190   83 G E        -     0   0   89     -2,-0.4     2,-0.6   102,-0.1   102,-0.2  -0.907  11.2-158.5-112.1 101.5  150.4  153.0  150.3
  191   84 G I  E     -M  291   0F  69    100,-1.2   100,-2.4    -2,-0.7     2,-0.5  -0.716  12.6-142.2 -82.7 118.1  149.9  153.4  146.6
  192   85 G V  E     -M  290   0F  93     -2,-0.6    98,-0.2    98,-0.2     2,-0.1  -0.703  15.9-143.9 -83.3 123.3  147.5  150.8  145.4
  193   86 G L        -     0   0   15     96,-1.2  -180,-0.1    -2,-0.5     3,-0.1  -0.297  13.7-117.6 -80.3 171.0  148.5  149.5  142.0
  194   87 G G  S    S-     0   0   43   -182,-0.5     2,-1.9     1,-0.1    95,-0.3   0.514  71.5 -25.0 -81.1-133.0  146.0  148.5  139.3
  195   88 G N  S    S+     0   0  151   -183,-0.2     2,-0.3    93,-0.1    -1,-0.1  -0.492  89.8 144.3 -85.1  70.6  145.4  145.1  137.8
  196   89 G V        -     0   0    8     -2,-1.9    93,-0.5    91,-0.6     2,-0.4  -0.769  33.4-162.4-111.5 155.9  148.9  143.7  138.5
  197   90 G T        -     0   0   87     -2,-0.3     2,-0.4    91,-0.1    90,-0.2  -0.995   6.7-175.5-138.9 129.3  150.1  140.2  139.4
  198   91 G E  B     -P  286   0G  16     88,-0.6     2,-1.9    -2,-0.4    88,-0.9  -0.994  31.2-123.8-130.9 133.0  153.4  139.4  141.0
  199   92 G N        -     0   0   92     -2,-0.4     2,-1.7    86,-0.2    85,-0.1  -0.530  31.5-163.6 -74.3  85.9  154.8  135.9  141.7
  200   93 G F        -     0   0    3     -2,-1.9     2,-0.3    84,-0.3    84,-0.2  -0.531   6.6-172.3 -75.7  90.4  155.4  136.4  145.4
  201   94 G N        -     0   0   79     -2,-1.7    82,-0.1     1,-0.1    81,-0.0  -0.614   5.7-177.1 -79.3 143.3  157.7  133.6  146.3
  202   95 G M  S >  S+     0   0    2     -2,-0.3     3,-0.9     2,-0.1    -1,-0.1   0.719  72.1  55.9-115.0 -27.1  158.2  133.5  150.1
  203   96 G W  T 3  S+     0   0   22      1,-0.2    -2,-0.1   119,-0.1   119,-0.0   0.639 110.3  48.4 -82.9 -10.8  160.6  130.7  150.8
  204   97 G K  T 3  S+     0   0  165      4,-0.0     2,-0.4     3,-0.0    -1,-0.2   0.063  80.7 134.4-109.4  20.4  163.2  132.2  148.5
  205   98 G N    <   -     0   0   13     -3,-0.9     4,-0.3     1,-0.1     3,-0.3  -0.601  40.9-164.1 -75.6 123.0  162.9  135.7  149.9
  206   99 G N  S    S+     0   0   62     -2,-0.4     4,-0.3     1,-0.2    -1,-0.1   0.542  81.1  74.2 -82.6  -8.9  166.3  137.3  150.6
  207  100 G M  S >> S+     0   0    4      1,-0.2     4,-1.4     2,-0.2     3,-1.1   0.864  92.2  53.3 -72.9 -33.7  164.8  139.9  152.8
  208  101 G V  H 3> S+     0   0    0     -3,-0.3     4,-1.5     1,-0.3    -1,-0.2   0.737  99.0  64.4 -72.8 -19.5  164.3  137.4  155.6
  209  102 G E  H 34 S+     0   0   73     -4,-0.3     4,-0.3     1,-0.2    -1,-0.3   0.669 103.8  48.7 -74.5 -16.3  167.9  136.5  155.4
  210  103 G Q  H X> S+     0   0   30     -3,-1.1     4,-0.7    -4,-0.3     3,-0.5   0.860 105.9  52.7 -88.1 -44.0  168.7  140.1  156.5
  211  104 G M  H >X S+     0   0    1     -4,-1.4     4,-1.1     1,-0.3     3,-0.9   0.898 106.9  55.4 -59.7 -39.0  166.4  140.3  159.5
  212  105 G H  H 3X S+     0   0   11     -4,-1.5     4,-1.2     1,-0.3    -1,-0.3   0.807 109.9  45.7 -64.3 -28.5  168.0  137.1  160.8
  213  106 G E  H <4 S+     0   0  130     -3,-0.5     4,-0.4    -4,-0.3    -1,-0.3   0.519 110.3  54.3 -91.4  -5.8  171.4  138.8  160.6
  214  107 G D  H << S+     0   0   47     -3,-0.9    -2,-0.2    -4,-0.7    -1,-0.2   0.536 108.6  48.6 -99.6 -11.1  170.1  142.0  162.2
  215  108 G I  H >X S+     0   0    2     -4,-1.1     3,-1.7    -5,-0.2     4,-1.6   0.807 104.2  57.3 -93.4 -36.6  168.8  140.1  165.2
  216  109 G I  H 3X S+     0   0   40     -4,-1.2     4,-0.9     1,-0.3    -2,-0.1   0.877 104.1  55.5 -61.2 -33.7  171.9  138.1  165.8
  217  110 G S  H 34 S+     0   0   49     -4,-0.4    -1,-0.3     1,-0.2    -2,-0.2   0.605 106.3  52.0 -73.7 -10.6  173.7  141.4  166.1
  218  111 G L  H X4 S+     0   0    2     -3,-1.7     3,-1.1     2,-0.1     4,-0.3   0.783 104.0  53.9 -91.7 -33.4  171.2  142.4  168.8
  219  112 G W  H 3X S+     0   0    6     -4,-1.6     4,-0.8     1,-0.3    -2,-0.2   0.651 103.0  58.1 -75.3 -16.2  171.7  139.3  171.0
  220  113 G D  T 3< S+     0   0   64     -4,-0.9    -1,-0.3    -5,-0.2    -2,-0.1   0.415 112.6  41.4 -90.2   0.0  175.4  140.0  171.0
  221  114 G Q  T <4 S+     0   0  133     -3,-1.1    -2,-0.2    -5,-0.1    -1,-0.2   0.337 121.5  39.8-120.5  -3.6  174.6  143.4  172.6
  222  115 G S  T  4 S+     0   0   10     -4,-0.3     2,-0.9     1,-0.2    -3,-0.2   0.797 115.6  30.3-111.4 -63.9  171.8  142.2  174.9
  223  116 G L     <  -     0   0   16     -4,-0.8    -1,-0.2    -5,-0.1    31,-0.1  -0.820  67.5-166.9-108.4  92.6  172.5  139.0  176.7
  224  117 G K        -     0   0   99     -2,-0.9     2,-0.1    29,-0.2    -4,-0.1  -0.692  21.3-131.0 -80.9 123.3  176.2  138.5  177.1
  225  118 G P        -     0   0   10      0, 0.0    25,-0.6     0, 0.0     3,-0.3  -0.414   3.7-138.9 -75.5 151.1  176.8  134.9  178.1
  226  119 G C  S    S+     0   0   26    233,-2.3    24,-0.9     1,-0.3     2,-0.4   0.915  98.0  14.4 -71.3 -42.7  179.0  134.0  181.1
  227  120 G V  B    S-QR 249 459H  49    232,-0.9     2,-0.9    22,-0.2   232,-0.6  -0.971  70.2-166.9-134.9 114.4  180.6  131.2  179.1
  228  121 G K        -     0   0   47     20,-2.1     2,-0.7    -2,-0.4   230,-0.2  -0.782   9.5-170.9-106.4  88.4  180.1  131.1  175.4
  229  122 G L        +     0   0   64     -2,-0.9   228,-0.4   228,-0.3    18,-0.2  -0.709  15.7 165.7 -82.7 114.2  181.3  127.6  174.3
  230  123 G T  B     -T  246   0I  39     16,-1.0    16,-2.2    -2,-0.7   226,-0.2  -0.972  33.9-113.1-131.8 144.3  181.4  127.5  170.5
  231  124 G P        -     0   0   64      0, 0.0     2,-0.3     0, 0.0    14,-0.2  -0.350  28.2-179.1 -75.2 157.8  183.0  125.0  168.1
  232  125 G L        -     0   0  105     12,-0.2    12,-0.9    -2,-0.1     2,-0.2  -0.842   7.6-162.9-158.4 114.8  185.9  125.9  165.9
  233  126 G C  B     -U  243   0J  78     -2,-0.3     2,-0.3    10,-0.2    10,-0.3  -0.590  12.7-132.1-101.8 163.7  187.5  123.5  163.4
  234  127 G V        -     0   0   66      8,-2.5     2,-1.9    -2,-0.2     8,-0.2  -0.882  33.0-103.1-113.7 144.0  190.9  123.5  161.6
  235  128 G T        +     0   0  142     -2,-0.3     2,-0.4     6,-0.1     6,-0.0  -0.469  69.5 136.5 -71.4  84.2  191.3  122.9  157.9
  236  129 G L        -     0   0   88     -2,-1.9    -2,-0.1     6,-0.1     0, 0.0  -0.982  49.5-128.0-135.4 120.2  192.6  119.3  158.1
  237  130 G N              0   0  154     -2,-0.4     3,-0.1     4,-0.1    -2,-0.0  -0.170 360.0 360.0 -66.1 158.5  191.3  116.6  155.7
  238  131 G C              0   0  133      3,-0.1     3,-0.1     2,-0.0    -2,-0.0  -0.786 360.0 360.0-158.5 360.0  190.0  113.3  156.9
  239        !              0   0    0      0, 0.0     0, 0.0     0, 0.0     0, 0.0   0.000 360.0 360.0 360.0 360.0    0.0    0.0    0.0
  240  193 G L              0   0  190     -3,-0.1     2,-0.3     2,-0.0    -3,-0.0   0.000 360.0 360.0 360.0  95.4  191.1  113.3  162.9
  241  194 G I        -     0   0   79      1,-0.1     2,-0.9    -3,-0.1    -6,-0.1  -0.601 360.0-117.3 -78.9 135.8  190.1  116.8  162.1
  242  195 G N        +     0   0   65     -2,-0.3    -8,-2.5    -8,-0.2     2,-0.3  -0.642  47.3 160.5 -76.1 108.1  191.3  119.3  164.7
  243  196 G C  B     +U  233   0J  59     -2,-0.9     2,-0.4   -10,-0.3   -10,-0.2  -0.770   9.2 169.2-131.7  85.1  188.0  120.8  166.2
  244  197 G N        -     0   0  106    -12,-0.9   -12,-0.2    -2,-0.3    -2,-0.0  -0.793  33.5-116.2-100.9 141.2  188.8  122.4  169.5
  245  198 G T        -     0   0   85     -2,-0.4     2,-0.4   -14,-0.2   -16,-0.1  -0.302  18.3-149.9 -71.9 157.8  186.3  124.5  171.3
  246  199 G S  B     -T  230   0I  46    -16,-2.2   -16,-1.0   -18,-0.1     2,-0.2  -0.924  14.7-163.8-133.6 105.7  186.9  128.2  172.0
  247  200 G V        -     0   0   82     -2,-0.4     2,-0.4   -18,-0.2   -18,-0.2  -0.554   4.2-159.5 -92.3 155.2  185.3  129.6  175.1
  248  201 G I        -     0   0   77     -2,-0.2   -20,-2.1   -20,-0.2     2,-0.6  -1.000   5.0-152.9-134.9 130.8  184.8  133.3  176.0
  249  202 G T  B     +Q  227   0H 116     -2,-0.4     2,-0.3   -22,-0.2   -22,-0.2  -0.936  25.0 164.4-110.1 120.3  184.2  134.6  179.5
  250  203 G Q        -     0   0   77    -24,-0.9     2,-0.1   -25,-0.6    -2,-0.0  -0.872  43.2 -88.4-130.1 163.6  182.2  137.9  179.7
  251  204 G A        -     0   0   80     -2,-0.3   -27,-0.1     1,-0.1    -1,-0.0  -0.450  35.4-148.7 -71.1 144.3  180.4  139.8  182.5
  252  205 G C        +     0   0   36     -2,-0.1     2,-0.4   -29,-0.1   -26,-0.1  -0.719  18.7 177.2-119.0  82.4  176.8  138.8  182.9
  253  206 G P        -     0   0   85      0, 0.0     2,-0.8     0, 0.0   -29,-0.2  -0.699  34.4-122.1 -87.5 132.4  174.6  141.7  184.1
  254  207 G K        -     0   0   81     -2,-0.4     2,-0.2   -31,-0.1   -31,-0.1  -0.607  42.7-177.0 -72.7 110.0  170.9  140.9  184.4
  255  208 G V        -     0   0   51     -2,-0.8   -84,-0.1   -33,-0.1     2,-0.0  -0.648  29.8 -94.4-108.1 164.9  169.3  143.4  182.1
  256  209 G S        -     0   0   61    -86,-0.5   -84,-0.4    -2,-0.2     2,-0.3  -0.329  39.1-160.3 -71.9 158.8  165.7  144.2  181.2
  257  210 G F        +     0   0   28    -86,-0.1   154,-0.3   -85,-0.1   -86,-0.1  -0.908  26.3 137.4-152.2 121.5  164.2  142.5  178.2
  258  211 G E        -     0   0  121     -2,-0.3   -85,-0.4   152,-0.1   -84,-0.1  -0.915  43.0-119.9-160.4 130.3  161.2  143.4  176.0
  259  212 G P        -     0   0   30      0, 0.0    40,-0.1     0, 0.0   -85,-0.0  -0.248  21.0-156.0 -71.7 163.7  160.7  143.4  172.2
  260  213 G I        -     0   0   21     38,-0.1     2,-0.3   -87,-0.1    38,-0.1  -0.996  26.3-106.7-138.3 136.1  159.8  146.5  170.2
  261  214 G P        -     0   0   45      0, 0.0   -97,-0.6     0, 0.0     2,-0.2  -0.519  40.3-168.5 -70.1 126.2  158.0  146.6  166.8
  262  215 G I  B     -V  298   0K   6     36,-3.0    36,-2.1    -2,-0.3     2,-0.4  -0.700  11.9-144.3-109.8 164.3  160.4  147.5  164.1
  263  216 G H        -     0   0   45     -2,-0.2  -101,-0.9  -101,-0.2     2,-0.6  -0.973   8.2-143.3-132.8 118.2  159.7  148.5  160.5
  264  217 G Y  E     -J  161   0D   2     -2,-0.4    31,-1.9    32,-0.3     2,-0.3  -0.717  24.9-165.4 -83.3 122.1  162.0  147.5  157.6
  265  218 G C  E     -JK 160 294D   1   -105,-2.2  -105,-0.7    -2,-0.6    29,-0.2  -0.810  20.3-112.0-111.0 149.5  162.1  150.4  155.1
  266  219 G A        -     0   0   13     27,-2.3  -107,-0.1    -2,-0.3     3,-0.1  -0.464  34.5-120.1 -75.3 145.5  163.3  150.4  151.5
  267  220 G P    >   -     0   0   28      0, 0.0     3,-1.5     0, 0.0     2,-0.5  -0.131  48.1 -63.5 -78.3-178.1  166.5  152.4  150.8
  268  221 G A  T 3  S+     0   0   44      1,-0.2     3,-0.1     3,-0.0  -217,-0.1  -0.549 123.9  21.4 -71.4 115.7  166.7  155.3  148.3
  269  222 G G  T 3  S+     0   0   40     -2,-0.5   247,-0.5     1,-0.4    -1,-0.2   0.240 108.2  80.9 113.9 -11.9  165.9  154.0  144.8
  270  223 G F  E <   -N  515   0F  72     -3,-1.5    -1,-0.4   245,-0.1     2,-0.3  -0.658  57.8-149.4-118.7 175.1  164.0  150.8  145.6
  271  224 G A  E     -N  514   0F   9    243,-2.5   243,-2.5    -2,-0.2     2,-0.5  -0.968  10.6-131.8-144.8 158.7  160.4  149.9  146.5
  272  225 G I  E     -NO 513 292F   0     20,-1.4    20,-2.6    -2,-0.3   241,-0.2  -0.962  18.4-152.2-117.6 122.4  158.6  147.3  148.5
  273  226 G L  E     -NO 512 291F   0    239,-2.5   239,-0.8    -2,-0.5     2,-0.3  -0.439  10.5-165.2 -86.6 164.6  155.6  145.5  147.1
  274  227 G K  E     -NO 511 290F  33     16,-1.0    16,-2.6   237,-0.2   237,-0.2  -0.887  12.6-140.0-156.3 120.8  152.8  144.1  149.3
  275  228 G C        -     0   0    3    235,-1.5    14,-0.2    -2,-0.3   235,-0.0  -0.405   9.0-168.9 -77.3 158.2  150.0  141.7  148.6
  276  229 G N        +     0   0   48     12,-0.4     2,-0.1    -2,-0.1    -1,-0.1   0.254  38.8 129.1-130.4  10.3  146.6  142.3  150.1
  277  230 G S        -     0   0   52      1,-0.1    37,-0.1    11,-0.0    -2,-0.0  -0.440  59.6-133.6 -69.4 142.8  144.7  139.0  149.5
  278  231 G K  S    S+     0   0  106      1,-0.1    37,-0.4    -2,-0.1    38,-0.4   0.596 104.6  26.5 -74.8  -9.2  143.1  137.6  152.5
  279  232 G T  S    S+     0   0   76     35,-0.1     2,-0.8    36,-0.1    -1,-0.1   0.759  71.4 173.9-111.2 -56.1  144.5  134.1  151.7
  280  233 G F     >  -     0   0    9      1,-0.2     4,-0.7     5,-0.1     2,-0.6   0.032  33.7-139.7  66.9 -20.9  147.7  134.8  149.7
  281  234 G N  T  4  -     0   0  120     -2,-0.8     2,-0.8     2,-0.1    40,-0.4   0.203  37.0-101.7  60.0 -13.4  148.5  131.0  149.7
  282  235 G G  T  4 S+     0   0    0     -2,-0.6    40,-0.1     2,-0.2    -1,-0.1  -0.848 106.2  24.5 105.7-103.1  152.3  131.6  150.2
  283  236 G S  T  4 S+     0   0   63     -2,-0.8   -82,-0.1    38,-0.3    -2,-0.1  -0.030 100.9 109.1 -91.7  32.5  154.3  131.3  147.0
  284  237 G G  S  < S-     0   0   10     -4,-0.7   -84,-0.3   -84,-0.2     2,-0.3  -0.834  75.7-105.6-110.1 147.9  151.3  132.0  144.8
  285  238 G P        -     0   0   79      0, 0.0   -86,-0.2     0, 0.0     2,-0.1  -0.521  36.6-164.6 -73.4 130.4  150.7  135.2  142.7
  286  239 G C  B     -P  198   0G   9    -88,-0.9   -88,-0.6    -2,-0.3     3,-0.1  -0.387  15.8-143.5-101.4-176.9  148.0  137.5  144.2
  287  240 G T  S    S+     0   0   98    -90,-0.2     2,-1.4    -2,-0.1   -91,-0.6   0.633  81.5  74.3-123.2 -23.8  146.2  140.3  142.4
  288  241 G N        +     0   0   76    -93,-0.1     2,-0.4     2,-0.0   -12,-0.4  -0.488  64.9 165.2 -94.5  67.1  145.7  143.1  145.0
  289  242 G V        +     0   0    0     -2,-1.4   -96,-1.2   -93,-0.5     2,-0.4  -0.705   8.7 176.0 -86.5 128.5  149.4  144.2  145.0
  290  243 G S  E     -MO 192 274F   0    -16,-2.6   -16,-1.0    -2,-0.4     2,-0.3  -0.982  22.5-129.0-133.1 144.3  150.1  147.6  146.5
  291  244 G T  E     +MO 191 273F   8   -100,-2.4  -100,-1.2    -2,-0.4     2,-0.2  -0.694  29.0 166.0 -97.9 148.3  153.4  149.3  147.1
  292  245 G V  E     - O   0 272F  15    -20,-2.6   -20,-1.4    -2,-0.3  -102,-0.1  -0.724  35.4-133.7-138.6-173.0  154.6  150.8  150.3
  293  246 G Q  S    S+     0   0   49      1,-0.4   -27,-2.3    -2,-0.2     2,-0.3   0.540  86.6  29.5-124.7 -18.5  157.9  152.1  151.7
  294  247 G C  B    S-K  265   0D  25    -29,-0.2    -1,-0.4   -22,-0.1   -29,-0.2  -0.994  77.3-121.4-144.7 144.0  158.0  150.5  155.1
  295  248 G T        -     0   0    5    -31,-1.9     3,-0.1    -2,-0.3   213,-0.1  -0.172  36.5 -94.1 -77.4 176.3  156.6  147.3  156.5
  296  249 G H        -     0   0   47      1,-0.2     2,-0.4   -33,-0.1   -32,-0.3  -0.017  66.1 -50.2 -78.6-172.3  154.1  147.0  159.4
  297  250 G G        -     0   0   27    -34,-0.1     2,-0.5   -36,-0.1    -1,-0.2  -0.487  59.5-176.7 -67.1 118.6  155.0  146.4  163.0
  298  251 G I  B     -V  262   0K   1    -36,-2.1   -36,-3.0    -2,-0.4   -38,-0.1  -0.973  11.9-154.4-120.8 122.6  157.3  143.4  163.4
  299  252 G R        -     0   0  100     -2,-0.5     2,-0.2   -38,-0.2    -2,-0.0  -0.786  15.0-138.0 -96.6 138.9  158.4  142.2  166.8
  300  253 G P        +     0   0    9      0, 0.0    -1,-0.1     0, 0.0   204,-0.1   0.011  43.3 159.0 -82.0  27.3  161.7  140.3  167.0
  301  254 G V        -     0   0   21      8,-0.2     2,-0.6    -2,-0.2    -2,-0.0  -0.292  29.2-152.1 -56.3 131.1  160.3  137.7  169.4
  302  255 G V        +     0   0   15    107,-0.1     2,-0.3     5,-0.0   107,-0.3  -0.936  36.7 132.7-109.0 112.0  162.4  134.5  169.4
  303  256 G S        -     0   0    1     -2,-0.6     2,-0.3   105,-0.1   195,-0.3  -0.965  41.0-131.1-154.4 167.7  160.4  131.4  170.3
  304  257 G T  B    S+W  407   0L   7    103,-0.9   103,-0.8    -2,-0.3   193,-0.2  -0.920  77.3   6.3-128.5 151.0  159.7  127.8  169.2
  305  258 G Q  S    S+     0   0    0    191,-0.5   173,-0.5    -2,-0.3     2,-0.3   0.117 124.2  49.1  68.0 -13.8  156.6  125.8  168.7
  306  259 G L  S    S-     0   0    8    171,-0.2     2,-0.6   101,-0.1   171,-0.2  -0.872  79.8-136.3-153.7 113.5  154.2  128.7  169.2
  307  260 G L        -     0   0    7     -2,-0.3   169,-1.8     1,-0.1   168,-1.7  -0.619  30.4-160.8 -74.9 118.8  154.7  132.1  167.4
  308  261 G L        +     0   0   12     -2,-0.6   167,-0.5   166,-0.2   168,-0.2   0.317  48.5   7.1 -78.4-152.7  154.1  134.7  170.1
  309  262 G N  S    S+     0   0   44    164,-0.3     2,-0.3   165,-0.1    -8,-0.2   0.151  88.6  92.2 -30.5 127.0  153.3  138.5  169.7
  310  263 G G  S    S-     0   0   26     -3,-0.1     2,-0.2   -12,-0.1   -12,-0.1  -0.988  71.3 -32.7 171.1-166.1  152.6  139.6  166.2
  311  264 G S        -     0   0   31     -2,-0.3     2,-0.2   -14,-0.1   -13,-0.0  -0.509  50.6-139.0 -83.0 148.5  150.0  140.2  163.5
  312  265 G L        -     0   0   64     -2,-0.2    24,-0.2     1,-0.2    -1,-0.1  -0.517  28.3 -88.7-100.2 169.2  146.9  138.1  163.1
  313  266 G A        -     0   0   13     22,-2.8    -1,-0.2   162,-0.2     4,-0.1  -0.233  33.5-123.5 -72.3 167.2  145.2  136.7  160.0
  314  267 G E  S    S-     0   0  132    -36,-0.3    -1,-0.1     2,-0.3     3,-0.1   0.985  83.0 -25.0 -79.3 -62.6  142.7  138.8  158.2
  315  268 G E  S    S+     0   0  110    -37,-0.4     2,-0.3     1,-0.3    21,-0.1   0.643 122.1  26.6-127.4 -22.8  139.5  136.7  158.1
  316  269 G E  S    S-     0   0   93    -38,-0.4     2,-0.5    19,-0.1    -1,-0.3  -0.999  80.4 -97.9-148.5 148.6  140.4  133.0  158.3
  317  270 G I        -     0   0    1     -2,-0.3     2,-0.3    -4,-0.1    18,-0.2  -0.498  47.7-170.8 -64.8 115.4  143.1  130.7  159.7
  318  271 G V  E     -Z  334   0M  14     16,-0.8    16,-2.2    -2,-0.5     2,-0.4  -0.802  13.3-142.8-110.7 152.3  145.3  129.9  156.7
  319  272 G I  E     -Z  333   0M  33     -2,-0.3     2,-0.4    14,-0.2    14,-0.2  -0.895  14.0-166.0-115.0 145.0  148.1  127.4  156.6
  320  273 G R  E     +Z  332   0M   8     12,-3.1    12,-3.1    -2,-0.4     2,-0.3  -0.996  16.2 154.7-134.2 138.8  151.4  128.0  154.7
  321  274 G S        -     0   0   19     -2,-0.4   -38,-0.3   -40,-0.4     3,-0.2  -0.964  44.7-127.2-159.2 146.7  154.1  125.5  153.7
  322  275 G E  S    S-     0   0   78      8,-0.5     2,-0.3    -2,-0.3    -1,-0.1   0.899  97.5  -7.8 -65.8 -39.5  156.7  125.5  151.0
  323  276 G N  S    S-     0   0   86      7,-0.1     3,-0.5    -3,-0.1     6,-0.4  -0.872  70.2-148.0-161.1 123.5  155.6  122.0  149.9
  324  277 G I  S    S+     0   0   45     -2,-0.3     6,-0.0    -3,-0.2    -3,-0.0  -0.295  77.8  36.8 -85.0 172.4  153.1  119.6  151.5
  325  278 G T  S    S+     0   0   97      1,-0.1    -1,-0.2    -2,-0.1   156,-0.0   0.552  95.2  87.0  61.2  14.7  153.3  115.8  151.4
  326  279 G D  S    S-     0   0   82     -3,-0.5    -1,-0.1     3,-0.1    -2,-0.1   0.299  80.7-146.2-120.6   5.7  157.1  115.8  151.6
  327  280 G N  S    S+     0   0   75      1,-0.2   154,-0.1     2,-0.1    -3,-0.1   0.659  77.5  84.7  32.4  43.4  157.2  115.9  155.5
  328  281 G A        +     0   0   70     -5,-0.3     2,-0.3     1,-0.2    -1,-0.2   0.563  69.1  75.4-131.2 -37.1  160.3  118.0  155.6
  329  282 G K  S    S-     0   0   76     -6,-0.4    -1,-0.2     1,-0.1     2,-0.1  -0.635  84.2-118.2 -83.8 137.0  159.1  121.6  155.3
  330  283 G T        -     0   0   26     -2,-0.3     2,-0.7   150,-0.1    -8,-0.5  -0.446  20.8-128.7 -74.4 147.6  157.5  123.1  158.4
  331  284 G I  E     - A   0 479M   7    148,-3.2   148,-2.2   -10,-0.1     2,-0.5  -0.875  16.9-150.8-101.3 115.3  153.8  124.1  158.1
  332  285 G I  E     -ZA 320 478M   2    -12,-3.1   -12,-3.1    -2,-0.7     2,-0.5  -0.759  11.0-165.2 -87.9 123.4  153.2  127.7  159.3
  333  286 G V  E     -ZA 319 477M   0    144,-2.6   144,-1.2    -2,-0.5     2,-0.5  -0.951   0.9-161.7-113.6 119.9  149.7  128.1  160.7
  334  287 G Q  E     -ZA 318 476M  13    -16,-2.2   -16,-0.8    -2,-0.5   142,-0.2  -0.875  10.7-143.1-104.1 130.3  148.5  131.7  161.2
  335  288 G L  E     -     0   0M   7    140,-3.1   -22,-2.8    -2,-0.5   -19,-0.1  -0.553  10.2-151.5 -91.1 155.9  145.5  132.3  163.5
  336  289 G N  E    S+     0   0M  36    -24,-0.2     2,-0.4    -2,-0.2   -24,-0.1   0.342  83.0  52.5-104.3   3.2  142.8  134.8  163.0
  337  290 G E  E    S-     0   0M  87    137,-0.1     2,-0.6   138,-0.1    -1,-0.1  -0.995  89.3-113.0-142.4 133.7  142.1  135.3  166.7
  338  291 G A  E     -     0   0M  18     -2,-0.4     2,-0.6    -3,-0.1   137,-0.2  -0.536  25.9-157.9 -71.8 111.9  144.6  136.2  169.5
  339  292 G V  E     - A   0 474M   3    135,-1.8   135,-0.9    -2,-0.6     2,-0.1  -0.800  19.2-142.4 -88.7 120.9  144.9  133.2  171.9
  340  293 G E  E     - A   0 473M 114     -2,-0.6    27,-0.4   133,-0.2     2,-0.3  -0.356  19.9-175.5 -86.5 167.2  146.2  134.6  175.2
  341  294 G I  E     - A   0 472M   7    131,-0.8   131,-1.3    25,-0.1     2,-0.4  -0.946   8.5-161.5-159.6 135.8  148.7  133.1  177.6
  342  295 G N  E     -BA 365 471M  68     23,-1.3    23,-1.7    -2,-0.3     2,-0.5  -0.995   7.3-170.9-126.5 127.9  150.0  134.3  181.0
  343  296 G C  E     +BA 364 470M   3    127,-0.8   127,-1.5    -2,-0.4     2,-0.3  -0.979  19.1 155.3-125.0 119.3  153.2  132.9  182.5
  344  297 G T  E     -B  363   0M  42     19,-1.7    19,-1.9    -2,-0.5   125,-0.2  -0.847  34.4-179.9-139.3 172.7  154.2  133.7  186.1
  345  298 G R        -     0   0    2    123,-0.4   123,-1.3    -2,-0.3   122,-0.8  -0.599  20.3-169.8-166.9  93.6  156.1  132.7  189.3
  346  299 G P        -     0   0   48      0, 0.0   121,-3.8     0, 0.0   122,-0.1   0.979  51.7 -78.2 -62.4 -80.6  155.4  135.4  192.0
  347  300 G N  S    S+     0   0   82    119,-0.2     2,-1.9   120,-0.1   121,-0.0   0.241  91.5 110.9-139.1 -80.7  157.9  134.7  194.8
  348  301 G N        +     0   0  140      1,-0.2   118,-0.1     2,-0.1     3,-0.0   0.244  68.6  71.0  17.6  18.2  156.8  131.7  197.1
  349  302 G N        +     0   0   22     -2,-1.9     9,-0.2    -4,-0.1    -1,-0.2  -0.121  42.3 143.9-149.5  46.0  159.6  129.2  195.9
  350  303 G T        +     0   0  107      8,-0.1     2,-0.8     9,-0.1    -2,-0.1   0.434  34.0 124.8 -68.8   2.8  162.9  130.5  197.3
  351  304 G R        -     0   0  158      1,-0.2     8,-1.5    -3,-0.0     9,-0.3  -0.536  40.7-174.7 -67.3 104.2  163.9  126.8  197.8
  352  305 G K        +     0   0  165     -2,-0.8     8,-0.2     6,-0.2    -1,-0.2   0.994  59.2   6.7 -68.7 -65.1  167.1  126.7  195.9
  353  306 G S        -     0   0   70      1,-0.1     3,-0.1     5,-0.1     6,-0.0  -0.497  54.0-147.6-111.5-178.0  168.1  123.0  196.0
  354  307 G I  S    S-     0   0  130      1,-0.5     2,-0.3    -2,-0.2    -1,-0.1   0.691  78.7  -5.4-115.9 -46.7  166.5  119.8  197.3
  355  308 G H              0   0  167      0, 0.0    -1,-0.5     0, 0.0     0, 0.0  -0.989 360.0 360.0-153.3 147.6  169.4  117.7  198.4
  356  309 G I              0   0  184     -2,-0.3    -3,-0.0    -3,-0.1     0, 0.0  -0.870 360.0 360.0-102.4 360.0  173.2  118.0  198.3
  357        !              0   0    0      0, 0.0     0, 0.0     0, 0.0     0, 0.0   0.000 360.0 360.0 360.0 360.0    0.0    0.0    0.0
  358  325 G N    >         0   0   64     -9,-0.2     3,-0.9     3,-0.1    -6,-0.2   0.000 360.0 360.0 360.0 141.4  161.6  125.6  193.7
  359  326 G I  T 3   +     0   0   24     -8,-1.5    86,-0.1     1,-0.3    -7,-0.1   0.734 360.0  64.0 -67.8 -21.4  163.1  128.7  192.2
  360  327 G R  T 3  S+     0   0   80     -9,-0.3     2,-0.4    -8,-0.2    -1,-0.3  -0.090  89.6  92.6 -90.6  32.0  163.5  126.8  188.9
  361  328 G Q    <   +     0   0   55     -3,-0.9     2,-0.3    83,-0.2    83,-0.2  -0.981  40.5 151.3-132.5 144.7  159.8  126.4  188.5
  362  329 G A  E     - C   0 443M   1     81,-1.6    81,-3.1    -2,-0.4     2,-0.3  -0.941  20.9-149.6-156.8 168.8  157.1  128.4  186.7
  363  330 G H  E     -BC 344 442M  57    -19,-1.9   -19,-1.7    -2,-0.3     2,-0.3  -0.964   1.6-153.1-146.9 162.4  153.8  127.8  185.0
  364  331 G C  E     -BC 343 441M   0     77,-1.6    77,-3.6    -2,-0.3     2,-0.4  -0.932   9.0-146.6-134.9 157.2  151.5  129.1  182.3
  365  332 G N  E     -B  342   0M  47    -23,-1.7   -23,-1.3    -2,-0.3     2,-0.4  -0.989   7.1-167.5-131.0 138.1  147.7  129.1  181.7
  366  333 G I        -     0   0    2     73,-0.4    73,-1.5    -2,-0.4     2,-1.0  -0.985  32.1-114.8-125.6 132.0  145.7  128.8  178.5
  367  334 G S  B >>  -E  438   0N  57    -27,-0.4     4,-3.3    -2,-0.4     3,-1.1  -0.541  27.9-168.4 -69.0 100.8  142.0  129.5  178.2
  368  335 G K  H 3> S+     0   0   31     -2,-1.0     4,-1.5    69,-0.6    69,-0.2   0.840  85.2  55.7 -60.9 -36.1  140.7  126.0  177.2
  369  336 G A  H 34 S+     0   0   68      1,-0.2    -1,-0.3     2,-0.2     4,-0.1   0.705 118.6  34.2 -71.8 -17.8  137.3  127.4  176.4
  370  337 G R  H X> S+     0   0   87     -3,-1.1     4,-1.0    67,-0.1     3,-0.5   0.750 113.5  56.9-102.7 -34.3  138.9  129.8  173.9
  371  338 G W  H 3X S+     0   0   21     -4,-3.3     4,-1.9     1,-0.2     5,-0.2   0.774  98.4  61.2 -70.8 -28.1  141.8  127.7  172.7
  372  339 G N  H 3X S+     0   0   31     -4,-1.5     4,-2.1    -5,-0.2    -1,-0.2   0.799  99.0  58.1 -69.7 -26.9  139.5  124.9  171.5
  373  340 G E  H <> S+     0   0  113     -3,-0.5     4,-0.8     2,-0.2    -1,-0.2   0.935 109.2  42.3 -66.1 -48.0  137.8  127.2  169.0
  374  341 G T  H  X S+     0   0    4     -4,-1.0     4,-1.1     1,-0.2     3,-0.4   0.855 115.9  49.1 -69.4 -34.1  141.0  128.1  167.2
  375  342 G L  H  X S+     0   0    3     -4,-1.9     4,-1.8     1,-0.2     5,-0.2   0.871 105.2  59.6 -72.5 -31.6  142.2  124.5  167.3
  376  343 G G  H  < S+     0   0   30     -4,-2.1     4,-0.4     1,-0.2    -1,-0.2   0.723 106.4  47.5 -66.5 -20.7  138.8  123.5  165.9
  377  344 G Q  H  X S+     0   0   81     -4,-0.8     4,-0.9    -3,-0.4    -1,-0.2   0.740 105.1  58.5 -90.3 -25.5  139.4  125.7  162.9
  378  345 G I  H >X S+     0   0    4     -4,-1.1     4,-2.6     1,-0.2     3,-0.6   0.918 106.9  47.1 -68.7 -43.6  142.9  124.3  162.2
  379  346 G V  H 3X S+     0   0    9     -4,-1.8     4,-1.6     1,-0.2    -1,-0.2   0.768 106.5  60.1 -69.3 -22.7  141.7  120.8  161.9
  380  347 G A  H 34 S+     0   0   37     -4,-0.4    -1,-0.2    -5,-0.2    -2,-0.2   0.787 111.5  39.5 -73.2 -26.7  138.9  122.1  159.6
  381  348 G K  H X< S+     0   0   40     -4,-0.9     3,-0.5    -3,-0.6     4,-0.5   0.827 113.3  52.8 -88.7 -37.6  141.7  123.4  157.3
  382  349 G L  H >X S+     0   0    3     -4,-2.6     3,-0.9     1,-0.2     4,-0.9   0.839 105.4  55.4 -68.4 -32.3  144.0  120.4  157.6
  383  350 G E  T 3< S+     0   0   80     -4,-1.6    -1,-0.2     1,-0.2    -2,-0.2   0.716  96.3  66.0 -74.2 -16.5  141.3  118.0  156.7
  384  351 G E  T <4 S+     0   0  123     -3,-0.5    -1,-0.2     1,-0.2    -2,-0.2   0.728 105.2  44.3 -73.0 -20.0  140.7  120.0  153.5
  385  352 G Q  T <4 S+     0   0   95     -3,-0.9    -1,-0.2    -4,-0.5    -2,-0.2   0.654 130.2  24.0 -92.3 -21.9  144.1  118.8  152.4
  386  353 G F     <  +     0   0   25     -4,-0.9    -1,-0.3     1,-0.1     5,-0.1  -0.788  68.1 169.0-144.1  90.8  143.6  115.2  153.5
  387  354 G P  S    S+     0   0  101      0, 0.0    -1,-0.1     0, 0.0    -3,-0.1   0.856  76.2  43.9 -78.5 -33.2  139.9  114.3  153.7
  388  355 G N  S    S+     0   0  160      2,-0.1    -5,-0.0   102,-0.0    -2,-0.0   0.729 101.4  76.8 -85.1 -21.5  140.1  110.6  154.1
  389  356 G K  S    S-     0   0   76     -6,-0.1     2,-0.5   101,-0.1   101,-0.3  -0.166  81.8-108.9 -83.3-179.5  142.8  110.5  156.7
  390  357 G T  E     -f  490   0O  55     99,-1.1   101,-2.0     2,-0.0     2,-0.7  -0.950  19.1-130.7-117.2 126.7  142.6  111.2  160.5
  391  358 G I  E     +f  491   0O   8     -2,-0.5    36,-1.9    99,-0.2     2,-0.5  -0.627  33.4 174.7 -75.8 112.9  144.1  114.3  162.1
  392  359 G I  E     -fG 492 426O  46     99,-4.2   101,-1.0    -2,-0.7    34,-0.2  -0.912  14.1-158.2-126.3 107.1  146.1  113.1  165.1
  393  361 G F  E     +f  493   0O   2     32,-1.0     2,-0.3    -2,-0.5   101,-0.2  -0.357  17.7 171.6 -78.0 164.0  148.1  115.5  167.1
  394  362 G N        -     0   0   45     99,-0.7    30,-0.1    -2,-0.1     3,-0.1  -0.953  33.0 -92.7-159.4 171.8  151.0  114.4  169.3
  395  363 G H        -     0   0   91     -2,-0.3    10,-0.1     1,-0.2    25,-0.1  -0.111  64.2 -62.7 -81.3-173.0  153.9  115.7  171.4
  396  364 G S        -     0   0   10      8,-0.4    -1,-0.2    98,-0.1     3,-0.1  -0.262  37.3-130.2 -71.0 162.2  157.4  116.2  170.0
  397  365 G S        -     0   0  100      1,-0.3    -1,-0.1    98,-0.3     2,-0.1   0.246  58.1 -96.0 -96.7  12.7  159.5  113.3  168.7
  398  366 G G        +     0   0   42      2,-0.1     2,-0.4     5,-0.0    -1,-0.3  -0.242  67.4 119.6  99.4 171.5  162.6  114.2  170.7
  399  367 G G        +     0   0   63     -3,-0.1    -3,-0.0    -2,-0.1    -1,-0.0  -0.993  67.9   5.7 134.6-140.0  165.8  116.1  170.2
  400  368 G D    >>  -     0   0   98     -2,-0.4     4,-2.1     1,-0.1     3,-2.0  -0.470  69.8-116.2 -78.5 151.6  167.2  119.1  171.8
  401  369 G P  H 3> S+     0   0   64      0, 0.0     4,-0.7     0, 0.0    -1,-0.1   0.644 113.6  61.7 -64.6 -12.8  165.4  120.6  174.8
  402  370 G E  H 34 S+     0   0   22      2,-0.1     5,-0.1     1,-0.1    47,-0.0   0.507 112.9  36.2 -87.9  -5.2  164.7  123.9  172.9
  403  371 G I  H <4 S+     0   0   46     -3,-2.0    -1,-0.1     3,-0.1     4,-0.1   0.710 109.7  57.8-111.5 -39.4  162.7  121.9  170.4
  404  372 G V  H  < S+     0   0   49     -4,-2.1    -8,-0.4    -8,-0.1    15,-0.3   0.872 117.4  30.1 -63.1 -35.8  160.9  119.3  172.5
  405  373 G T  S  < S-     0   0   23     -4,-0.7    13,-0.2    -5,-0.2     2,-0.1  -0.653  97.4 -88.0-117.5 174.3  159.4  122.0  174.6
  406  374 G H  E     - X   0 417L   3     11,-2.9    11,-0.6    -2,-0.2     2,-0.3  -0.438  41.9-165.5 -75.1 154.9  158.3  125.5  174.1
  407  375 G S  E     +WX 304 416L  15   -103,-0.8  -103,-0.9     9,-0.2     2,-0.3  -0.852  20.0 145.4-152.1 114.9  160.9  128.2  174.7
  408  376 G F  E     - X   0 415L   8      7,-1.4     7,-1.0    -2,-0.3     2,-0.4  -0.849  34.1-124.3-139.2 172.7  160.5  131.9  175.1
  409  377 G N  E     + X   0 414L  31     -2,-0.3     2,-0.2  -107,-0.3     5,-0.2  -0.956  21.2 174.2-128.6 145.7  162.3  134.6  177.1
  410  378 G C  E >  S- X   0 413L  27      3,-1.4     3,-0.8    -2,-0.4  -152,-0.1  -0.765  81.6 -27.3-149.1  95.8  161.2  137.2  179.7
  411  379 G G  T 3  S-     0   0   21   -154,-0.3    53,-0.2    -2,-0.2     3,-0.1   0.910 125.7 -46.8  64.7  44.4  163.9  139.3  181.3
  412  380 G G  T 3  S+     0   0   14      1,-0.3     2,-0.8    51,-0.1    -1,-0.2   0.441 106.4 129.8  79.0  -2.4  166.6  136.6  180.9
  413  381 G E  E <   -X  410   0L   1     -3,-0.8     2,-1.4    32,-0.1    -3,-1.4  -0.784  48.1-155.5 -87.0 112.8  164.2  133.9  182.2
  414  382 G F  E     -X  409   0L  10     -2,-0.8    32,-1.1    32,-0.5     2,-0.3  -0.657  12.3-159.4 -96.1  83.9  164.5  131.2  179.6
  415  383 G F  E     -XY 408 445L   0     -2,-1.4    -7,-1.4    -7,-1.0     2,-0.7  -0.438  11.6-168.8 -65.2 123.3  161.2  129.4  180.1
  416  384 G Y  E     -X  407   0L  21     28,-1.6     2,-0.5    -2,-0.3    -9,-0.2  -0.853  15.5-166.4-115.0  90.9  161.1  125.9  178.8
  417  385 G C  E     -X  406   0L   1     -2,-0.7   -11,-2.9   -11,-0.6     2,-0.5  -0.707  19.0-130.5 -87.9 122.5  157.4  125.0  179.0
  418  386 G N        -     0   0   72     24,-2.4    24,-0.3    -2,-0.5   -13,-0.1  -0.570  22.5-172.0 -69.6 117.2  156.4  121.4  178.6
  419  387 G T    >>  +     0   0    5     -2,-0.5     3,-0.9   -15,-0.3     4,-0.6   0.061  49.3 111.5-104.1  25.9  153.6  121.4  176.0
  420  388 G T  H >> S+     0   0   58      1,-0.2     3,-0.8     2,-0.2     4,-0.8   0.878  72.6  59.8 -68.0 -33.6  152.4  117.8  176.2
  421  389 G P  H 34 S+     0   0   56      0, 0.0    -1,-0.2     0, 0.0    -2,-0.1  -0.011 106.5  50.9 -84.8  40.2  149.0  118.7  177.7
  422  390 G L  H <4 S+     0   0    6     -3,-0.9    -2,-0.2    -2,-0.5    -3,-0.1   0.437 117.2  30.6-140.3 -16.8  148.2  120.8  174.7
  423  391 G F  H << S+     0   0    2     -3,-0.8    70,-0.1    -4,-0.6    -3,-0.1   0.218  89.0  97.1-128.3  10.7  148.9  118.5  171.7
  424  392 G N     <  +     0   0  104     -4,-0.8   -29,-0.1   -30,-0.1     2,-0.1   0.778  60.0 101.7 -72.5 -28.5  148.1  115.1  173.2
  425  393 G S        -     0   0    6    -31,-0.1   -32,-1.0     1,-0.1     2,-0.2  -0.318  62.6-143.6 -66.9 137.5  144.5  114.9  171.8
  426  394 G T  B     -G  392   0O  69      6,-0.2     2,-0.3   -34,-0.2   -34,-0.2  -0.610  27.8-146.6 -89.9 154.6  143.7  112.9  168.8
  427  395 G W        +     0   0   11    -36,-1.9     2,-0.2    -2,-0.2   -36,-0.1  -0.906  35.5 147.7-137.2 162.0  141.1  114.4  166.5
  428  397 G N  S    S-     0   0  104      2,-1.1     4,-0.1    -2,-0.3   -49,-0.1  -0.676  78.7 -56.7-153.9-159.2  138.2  113.9  164.1
  429  398 G N  S    S+     0   0  138     -2,-0.2     2,-0.2     2,-0.1   -49,-0.0   0.697 125.0  60.0 -69.1 -15.2  135.2  116.1  163.5
  430  399 G T  S    S-     0   0   58      1,-0.1    -2,-1.1     2,-0.0     2,-0.1  -0.674  91.6-101.4-109.6 164.6  134.5  115.8  167.2
  431  400 G R        -     0   0   99     -2,-0.2    -1,-0.1    -4,-0.1    -4,-0.1  -0.377  22.9-177.4 -84.2 160.5  136.6  116.8  170.3
  432  401 G T        +     0   0   84     -2,-0.1    -6,-0.2    -4,-0.1     3,-0.1  -0.082  60.6  91.4-144.8  31.1  138.6  114.5  172.6
  433  402 G D  S    S-     0   0   48      1,-0.3     2,-0.3    -8,-0.1    -7,-0.0   0.927  92.7 -61.7 -91.1 -66.8  139.9  117.0  175.2
  434  403 G D              0   0   90      1,-0.1    -1,-0.3     0, 0.0    -2,-0.0  -0.935 360.0 360.0-175.9 163.0  137.4  117.1  178.1
  435  404 G Y              0   0  202     -2,-0.3    -1,-0.1    -3,-0.1    -2,-0.0   0.944 360.0 360.0  54.6 360.0  133.7  118.0  178.9
  436        !              0   0    0      0, 0.0     0, 0.0     0, 0.0     0, 0.0   0.000 360.0 360.0 360.0 360.0    0.0    0.0    0.0
  437  412 G Q              0   0  119    -69,-0.2   -69,-0.6     1,-0.2     2,-0.6   0.000 360.0 360.0 360.0 -51.2  139.9  126.6  181.7
  438  413 G N  B     -E  367   0N 110    -71,-0.2     2,-0.9   -73,-0.1    -1,-0.2  -0.848 360.0-165.3-119.1  88.2  143.3  126.9  183.2
  439  414 G I        -     0   0   28    -73,-1.5     2,-1.2    -2,-0.6   -73,-0.4  -0.675  20.4-137.0 -77.9 108.8  145.6  124.5  181.5
  440  415 G T        -     0   0   81     -2,-0.9     2,-1.1   -75,-0.2   -75,-0.2  -0.552  18.2-165.1 -72.0  99.6  148.6  124.4  183.8
  441  416 G L  E     -C  364   0M   1    -77,-3.6   -77,-1.6    -2,-1.2     2,-0.3  -0.768  17.1-140.2 -88.2 100.2  151.5  124.5  181.4
  442  417 G Q  E     -C  363   0M  97     -2,-1.1   -24,-2.4   -24,-0.3   -79,-0.2  -0.480  27.1-177.5 -67.3 124.8  154.4  123.5  183.6
  443  418 G C  E     -C  362   0M   4    -81,-3.1   -81,-1.6    -2,-0.3     2,-0.3  -0.693  13.7-159.8-119.2 172.0  157.5  125.5  182.8
  444  419 G R        -     0   0  136    -83,-0.2   -28,-1.6    -2,-0.2     2,-0.3  -0.912  18.6-128.3-158.7 125.7  161.1  125.6  184.1
  445  420 G I  B     -Y  415   0L   2     -2,-0.3     2,-0.2   -30,-0.2   -30,-0.2  -0.553  31.9-162.5 -74.1 133.9  163.9  128.2  184.0
  446  421 G K        -     0   0   84    -32,-1.1   -32,-0.5    -2,-0.3     3,-0.1  -0.689  21.2-167.8-115.0 169.7  167.1  126.9  182.5
  447  422 G Q  S    S+     0   0   31      1,-0.3    13,-1.9    -2,-0.2     2,-0.7   0.649  75.1  58.3-126.9 -34.0  170.7  128.0  182.6
  448  423 G I  E    S+S  459   0H 109     11,-0.2    -1,-0.3     9,-0.0    11,-0.2  -0.915  73.6 170.0-104.2 109.5  172.7  126.0  180.1
  449  424 G I  E     -S  458   0H  12     -2,-0.7     9,-1.6     9,-0.7     2,-0.5  -0.599  37.0-118.4-112.8 174.8  171.1  126.6  176.8
  450  425 G N  E     -S  457   0H  44      7,-0.2     7,-0.2    -2,-0.2     5,-0.1  -0.977  38.3-119.7-114.4 122.6  171.9  125.9  173.1
  451  426 G M        -     0   0   21      5,-2.2     3,-0.3    -2,-0.5     5,-0.1  -0.342  11.6-154.9 -67.6 145.4  172.2  129.0  171.1
  452  427 G W  S    S+     0   0   59      1,-0.2    48,-0.3     3,-0.1    -1,-0.1   0.582  88.2  72.3 -90.7 -14.5  169.8  129.6  168.1
  453  428 G Q  S    S-     0   0   34      1,-0.2     2,-0.2     3,-0.1    -1,-0.2  -0.206 120.8 -39.7 -94.1  37.4  172.3  131.9  166.4
  454  429 G G  S    S-     0   0   44     -3,-0.3    -1,-0.2    -2,-0.1     2,-0.1  -0.616  87.8 -50.1 126.6 173.2  174.6  129.0  165.5
  455  430 G V  S    S+     0   0  113     -2,-0.2    -3,-0.1    -3,-0.1     2,-0.0  -0.392  84.5  81.8 -76.5 158.3  175.9  125.9  167.1
  456  431 G G        -     0   0   17   -226,-0.2    -5,-2.2    -5,-0.1  -226,-0.2   0.038  66.2-104.6 118.2 134.6  177.4  126.0  170.6
  457  432 G K  E     - S   0 450H 104   -228,-0.4  -228,-0.3    -7,-0.2     2,-0.3  -0.110  30.0-167.1 -77.7 179.1  176.2  126.0  174.2
  458  433 G A  E     - S   0 449H   4     -9,-1.6    -9,-0.7  -230,-0.2     2,-0.3  -0.939  11.9-145.3-157.8 172.0  176.0  129.0  176.6
  459  434 G M  E     -RS 227 448H  69   -232,-0.6  -233,-2.3    -2,-0.3  -232,-0.9  -0.917  17.1-167.3-152.4 120.7  175.5  129.6  180.3
  460  435 G Y        -     0   0   25    -13,-1.9  -208,-0.1    -2,-0.3    -2,-0.0  -0.452  32.7 -79.5-104.7 178.3  173.7  132.6  181.7
  461  436 G A        -     0   0   20     -2,-0.2    -1,-0.1     1,-0.1  -235,-0.0  -0.411  58.9 -87.5 -74.2 151.5  173.4  134.1  185.2
  462  437 G P        -     0   0   90      0, 0.0    -1,-0.1     0, 0.0   -15,-0.0  -0.121  58.7 -84.6 -58.2 155.6  170.9  132.6  187.7
  463  438 G P        -     0   0   18      0, 0.0   -51,-0.1     0, 0.0   -50,-0.1  -0.054  45.6 -90.4 -65.6 165.3  167.3  133.8  187.7
  464  439 G I        -     0   0   63    -53,-0.2     3,-0.1     1,-0.1     4,-0.1  -0.227  38.3-110.7 -67.6 158.8  165.8  136.8  189.3
  465  440 G R  S    S-     0   0  229      1,-0.2     2,-0.3     2,-0.1     3,-0.1   0.963  76.5 -40.8 -60.2 -57.4  164.3  136.6  192.8
  466  441 G G  S    S+     0   0   23      1,-0.2  -119,-0.2  -118,-0.1    -1,-0.2  -0.964  93.6  66.0-163.6 179.7  160.6  137.0  191.9
  467  442 G Q        +     0   0  133   -121,-3.8     2,-0.6  -122,-0.8    -1,-0.2   0.974  48.9 167.0  59.0  67.8  157.7  138.5  190.1
  468  443 G I        +     0   0   20   -123,-1.3  -123,-0.4    -3,-0.1     2,-0.4  -0.937   8.8 176.1-109.7 111.0  158.3  137.4  186.5
  469  444 G R        -     0   0  172     -2,-0.6     2,-0.4  -125,-0.2  -125,-0.2  -0.947  19.8-172.5-123.4 141.0  155.2  137.9  184.3
  470  445 G C  E     -A  343   0M   9   -127,-1.5     2,-2.0    -2,-0.4  -127,-0.8  -0.794   1.2-174.0-131.3  88.4  154.7  137.4  180.6
  471  446 G S  E     +A  342   0M  72     -2,-0.4  -129,-0.2  -129,-0.2    -2,-0.0  -0.544  34.7 158.8 -83.8  77.9  151.3  138.7  179.4
  472  447 G S  E     -A  341   0M  15     -2,-2.0  -131,-0.8  -131,-1.3     2,-0.3   0.021  34.5-139.4 -90.2-166.8  151.7  137.3  175.9
  473  448 G N  E     -A  340   0M  51   -133,-0.2     2,-0.4  -131,-0.0  -164,-0.3  -0.875  12.0-133.4-145.0 168.7  149.6  136.4  172.9
  474  449 G I  E     +A  339   0M   6   -135,-0.9  -135,-1.8    -2,-0.3  -166,-0.2  -0.940  33.4 155.9-136.8 110.5  149.7  133.5  170.4
  475  450 G T  E     +     0   0M  12   -168,-1.7  -140,-3.1  -167,-0.5     2,-0.2   0.721  62.8  28.1-105.4 -29.7  149.3  134.4  166.8
  476  451 G G  E     -A  334   0M   3   -169,-1.8     2,-0.3  -142,-0.2  -142,-0.2  -0.587  56.4-153.4-124.1-174.1  151.0  131.5  165.0
  477  452 G L  E     -A  333   0M  12   -144,-1.2  -144,-2.6  -171,-0.2     2,-0.5  -0.868  10.4-146.1-164.3 126.3  151.8  127.8  165.3
  478  453 G L  E     +A  332   0M   1   -173,-0.5    18,-1.1    -2,-0.3     2,-0.4  -0.879  25.4 175.2-101.6 125.4  154.6  125.8  163.8
  479  454 G L  E     -AD 331 495M   1   -148,-2.2  -148,-3.2    -2,-0.5     2,-0.1  -0.993  14.7-161.7-133.6 138.4  153.7  122.2  162.9
  480  455 G T        -     0   0   43     14,-3.1     2,-0.3    -2,-0.4  -150,-0.1  -0.268  18.1-129.1-100.1-168.3  155.6  119.4  161.2
  481  456 G R        -     0   0   26     12,-0.2     2,-0.6    -2,-0.1    12,-0.2  -0.998   3.7-148.1-148.6 145.1  154.2  116.3  159.6
  482  457 G D  B     +H  492   0O  76     10,-1.5    10,-0.5    -2,-0.3     2,-0.1  -0.869  33.6 159.0-118.1  96.4  154.9  112.6  159.8
  483  458 G G        +     0   0   12     -2,-0.6     2,-0.3     8,-0.1     3,-0.1  -0.409   6.5 118.8-104.9-176.5  154.2  110.8  156.6
  484  459 G G  S >  S-     0   0   50     -2,-0.1     3,-0.6     3,-0.1    -2,-0.0  -0.886  73.1 -67.4 148.2-178.4  155.4  107.6  155.1
  485  460 G R  T 3  S+     0   0  257     -2,-0.3    -1,-0.1     1,-0.2    -2,-0.0   0.609 125.6  59.0 -80.7 -13.3  154.4  104.2  153.8
  486  461 G D  T 3  S+     0   0  154     -3,-0.1     2,-1.0     2,-0.1    -1,-0.2   0.469  73.7 116.7 -90.7  -5.2  153.3  103.1  157.4
  487  462 G Q    <   -     0   0   32     -3,-0.6     2,-1.3     1,-0.1    -3,-0.1  -0.524  48.7-168.8 -68.9  99.3  150.8  106.0  157.5
  488  463 G N        -     0   0  150     -2,-1.0    -1,-0.1     1,-0.2     3,-0.1  -0.547  68.9 -52.8 -95.2  70.3  147.6  104.0  157.7
  489  464 G G  S    S+     0   0   29     -2,-1.3   -99,-1.1     1,-0.2     2,-0.2   0.816 107.5 121.0  69.2  32.4  145.1  106.8  157.1
  490  465 G T  E     -f  390   0O  40   -101,-0.3     2,-0.3     2,-0.0    -1,-0.2  -0.717  51.1-149.2-121.1 171.8  146.4  109.1  159.8
  491  466 G E  E     -f  391   0O   0   -101,-2.0   -99,-4.2    -2,-0.2     2,-0.5  -0.887  13.4-166.4-144.4 106.2  147.8  112.6  160.0
  492  467 G T  E     -fH 392 482O  19    -10,-0.5   -10,-1.5    -2,-0.3     2,-0.5  -0.861   5.0-175.4-100.9 125.7  150.4  113.3  162.7
  493  468 G F  E     -f  393   0O   0   -101,-1.0   -99,-0.7    -2,-0.5   -12,-0.2  -0.796   8.9-178.8-122.8  87.3  151.2  117.0  163.4
  494  469 G R        -     0   0   52     -2,-0.5   -14,-3.1  -101,-0.2     2,-0.3  -0.513  36.2 -99.2 -82.9 151.6  154.0  117.2  165.9
  495  470 G P  B     +D  479   0M   4      0, 0.0   -98,-0.3     0, 0.0   -16,-0.2  -0.533  52.7 161.7 -73.9 136.2  155.2  120.6  167.1
  496  471 G G        +     0   0    7    -18,-1.1  -191,-0.5    -2,-0.3   -18,-0.1   0.059  11.6 121.3-121.7-129.1  158.4  121.8  165.3
  497  472 G G        +     0   0   17   -193,-0.2  -193,-0.1  -192,-0.1     3,-0.1  -0.044  13.2 131.9  82.9 170.2  160.2  125.1  164.8
  498  473 G G        +     0   0   24      1,-0.3     2,-1.0  -195,-0.3     3,-0.1  -0.160  51.6 100.6 135.9 -36.2  163.7  126.0  165.8
  499  474 G N    >>  -     0   0   72      1,-0.2     3,-1.0     2,-0.1     4,-0.6  -0.703  59.4-160.3 -79.3 106.2  164.8  127.6  162.6
  500  475 G M  H 3> S+     0   0    5     -2,-1.0     4,-1.3   -48,-0.3     3,-0.2   0.696  86.1  67.9 -65.2 -18.1  164.3  131.2  163.4
  501  476 G R  H 3> S+     0   0   73      1,-0.2     4,-1.7     2,-0.2    -1,-0.3   0.891  99.1  51.9 -66.6 -34.7  164.3  132.1  159.7
  502  477 G D  H <> S+     0   0   20     -3,-1.0     4,-0.7     1,-0.2    -1,-0.2   0.731 102.2  61.2 -70.7 -20.9  160.9  130.3  159.6
  503  478 G N  H  < S+     0   0   10     -4,-0.6    -1,-0.2    -3,-0.2    -2,-0.2   0.868 111.2  37.5 -73.6 -33.9  159.8  132.4  162.5
  504  479 G W  H >X S+     0   0    4     -4,-1.3     4,-2.8    -3,-0.3     3,-1.5   0.704 103.2  68.7 -92.1 -16.5  160.2  135.6  160.4
  505  480 G R  H 3< S+     0   0   24     -4,-1.7    -1,-0.2     1,-0.3    -2,-0.2   0.775  95.1  59.8 -68.6 -22.6  159.0  134.2  157.1
  506  481 G S  T 3< S+     0   0   14     -4,-0.7    -1,-0.3     1,-0.2    -2,-0.2   0.554 114.4  35.9 -76.3 -10.1  155.6  134.0  158.8
  507  482 G E  T <4 S+     0   0   20     -3,-1.5     3,-0.5     1,-0.1    -2,-0.2   0.716 117.6  47.4-110.6 -35.9  155.9  137.8  159.2
  508  483 G L  S  < S+     0   0    1     -4,-2.8    -2,-0.1     1,-0.2  -300,-0.1  -0.160  78.4 106.4 -99.1  36.3  157.6  138.9  156.1
  509  484 G Y  S    S+     0   0   16      1,-0.2    -1,-0.2    -5,-0.1  -234,-0.1   0.782  73.3  56.5 -85.1 -26.4  155.5  136.9  153.7
  510  485 G K  S    S+     0   0   56     -3,-0.5  -235,-1.5  -236,-0.1    -1,-0.2   0.680  99.6  71.4 -77.4 -19.3  153.5  139.9  152.4
  511  486 G Y  E     +N  274   0F   5   -237,-0.2     2,-0.3  -309,-0.0  -237,-0.2  -0.495  46.6 174.2-104.7 171.6  156.6  141.9  151.2
  512  487 G K  E     -N  273   0F  23   -239,-0.8  -239,-2.5    -2,-0.2     2,-0.6  -0.877  28.6-127.8-168.1 136.3  159.2  141.8  148.4
  513  488 G V  E     +N  272   0F   7     -2,-0.3  -358,-1.7  -241,-0.2     2,-0.3  -0.854  35.8 171.9 -98.6 117.0  161.9  144.3  147.5
  514  489 G V  E     -N  271   0F   0   -243,-2.5  -243,-2.5    -2,-0.6     2,-0.3  -0.863  21.0-145.6-124.1 157.3  161.9  145.3  143.9
  515  490 G K  E     -N  270   0F  86     -2,-0.3  -362,-1.0  -245,-0.2     2,-0.7  -0.756  22.8-115.7-115.5 164.0  163.7  147.9  141.8
  516  491 G I  E     -C  152   0A  13   -247,-0.5  -364,-0.2    -2,-0.3  -509,-0.1  -0.886  22.4-169.2-108.1 111.1  162.4  149.8  138.8
  517  492 G E  E     -C  151   0A  35   -366,-2.4  -366,-0.7    -2,-0.7    -2,-0.0  -0.860   4.6-169.6 -94.7 122.5  164.1  149.2  135.5
  518  493 G P  E     +     0   0A   3      0, 0.0  -369,-3.6     0, 0.0  -370,-0.5   0.649  47.8  99.3 -93.6 -12.5  162.9  151.9  133.1
  519  494 G L  E     +C  147   0A  10   -372,-0.2     2,-0.3  -371,-0.2  -372,-0.2  -0.209  44.8 172.7 -70.1 165.4  164.1  150.8  129.7
  520  495 G G  E     -C  146   0A   2   -374,-0.8  -374,-3.0     2,-0.0     2,-0.4  -0.926  20.0-156.0-171.5 144.7  161.9  149.0  127.2
  521  496 G I  E     +C  145   0A   2     -2,-0.3  -376,-0.2  -376,-0.2  -413,-0.1  -0.996  21.7 159.6-131.4 131.0  161.9  147.8  123.7
  522  497 G A  E     -C  144   0A   0   -378,-1.4  -378,-1.5    -2,-0.4     2,-0.2  -0.984  38.5-107.3-147.1 153.0  158.8  147.2  121.5
  523  498 G P  E     +C  143   0A   0      0, 0.0     2,-0.2     0, 0.0  -380,-0.2  -0.572  45.2 156.3 -83.8 150.3  158.1  147.0  117.8
  524  499 G T  E     -C  142   0A  33   -382,-3.0  -382,-2.2    -2,-0.2  -441,-0.1  -0.800  49.5-103.0-151.5-168.5  156.3  149.8  116.1
  525  500 G A  S    S+     0   0   44     -2,-0.2     2,-0.1  -384,-0.2  -382,-0.1   0.209  78.0 104.9-115.2  14.3  155.8  151.3  112.6
  526  501 G C        -     0   0   30   -384,-0.2     2,-0.3     2,-0.0    -2,-0.2  -0.383  49.7-158.3 -88.3 173.8  158.0  154.4  112.8
  527  502 G K        -     0   0   67     -2,-0.1     2,-0.4  -449,-0.1  -447,-0.2  -0.947  22.3-115.8-155.4 131.5  161.4  154.8  111.1
  528  503 G R        -     0   0   37   -449,-1.4     2,-0.4    -2,-0.3  -449,-0.1  -0.546  33.5-126.6 -70.7 121.3  164.3  157.1  111.9
  529  504 G R              0   0  136     -2,-0.4    -1,-0.1     1,-0.2  -449,-0.0  -0.551 360.0 360.0 -71.1 120.9  164.8  159.5  109.0
  530  505 G V              0   0  101     -2,-0.4    -1,-0.2   669,-0.0    -2,-0.0   0.600 360.0 360.0-125.1 360.0  168.5  159.3  107.8
  531        !*             0   0    0      0, 0.0     0, 0.0     0, 0.0     0, 0.0   0.000 360.0 360.0 360.0 360.0    0.0    0.0    0.0
  532  515 B L              0   0  125      0, 0.0     2,-0.9     0, 0.0     7,-0.2   0.000 360.0 360.0 360.0 -23.7  181.8  159.4  137.4
  533  516 B G        -     0   0    3      2,-0.5    10,-0.3     4,-0.2     7,-0.1  -0.430 360.0 -73.4 -96.3  57.8  185.2  161.0  137.0
  534  517 B A  S    S+     0   0   27     -2,-0.9     2,-0.3     1,-0.1   188,-0.1   0.229 121.4  51.1  70.0  -4.8  185.8  161.2  140.8
  535  518 B F  S    S-     0   0   46      2,-0.3    -2,-0.5     3,-0.1    -1,-0.1  -0.828  93.0-105.9-141.5 178.5  183.3  164.0  141.1
  536  519 B I  S    S+     0   0   66     -2,-0.3     3,-0.3    -4,-0.1     2,-0.1   0.935 111.8  44.4 -75.8 -45.4  179.7  164.7  140.1
  537  520 B L  S    S+     0   0   16      1,-0.2    -2,-0.3     2,-0.1    -4,-0.2  -0.465  99.8  52.7 -87.0 166.0  180.9  167.1  137.4
  538  521 B G    >   +     0   0    1     -2,-0.1     3,-1.1    -4,-0.1    -1,-0.2   0.810  67.3 148.7  75.6  24.2  183.8  166.0  135.3
  539  522 B F  T 3   +     0   0   45     -3,-0.3   141,-0.1     1,-0.2     3,-0.1   0.367  46.4  85.9 -75.0   1.0  181.9  162.8  134.6
  540  523 B L  T 3  S-     0   0   18    139,-1.8     2,-0.3     1,-0.3    -1,-0.2   0.730 109.9 -41.2 -76.6 -19.0  183.4  162.4  131.1
  541  524 B G    <   -     0   0   14     -3,-1.1     2,-0.3   138,-0.3    -1,-0.3  -0.947  67.8 -76.8 172.4 172.1  186.4  160.6  132.6
  542  525 B A    >   -     0   0   50     -2,-0.3     3,-1.0    -3,-0.1    -8,-0.1  -0.677  51.0-106.6 -91.2 146.5  188.9  160.5  135.4
  543  526 B A  T 3  S+     0   0    9     -2,-0.3   182,-0.5   -10,-0.3   183,-0.2  -0.261  99.2  41.9 -68.5 157.8  191.8  162.9  135.5
  544  527 B G  T 3  S+     0   0   18      1,-0.4    -1,-0.2   181,-0.2     2,-0.2  -0.022  90.2 101.4  94.2 -30.5  195.3  161.7  134.7
  545  528 B S  S <  S-     0   0   58     -3,-1.0    87,-0.6     1,-0.1    -1,-0.4  -0.574  81.2-102.6 -84.6 151.6  194.2  159.5  131.9
  546  529 B T     >  -     0   0   38     -2,-0.2     4,-1.9    85,-0.2     5,-0.2  -0.202  29.5-108.1 -70.6 165.5  194.7  160.8  128.4
  547  530 B M  H  > S+     0   0    0     82,-0.5     4,-1.7    83,-0.4     5,-0.2   0.845 117.7  45.4 -64.7 -35.5  191.9  162.2  126.3
  548  531 B G  H  > S+     0   0   14     79,-2.5     4,-2.0    81,-0.2    -1,-0.2   0.923 113.5  47.9 -75.8 -42.3  191.7  159.3  123.9
  549  532 B A  H  > S+     0   0   55     78,-0.5     4,-1.0     1,-0.2    -2,-0.2   0.787 114.0  48.3 -68.2 -27.4  191.9  156.6  126.6
  550  533 B A  H  X S+     0   0   10     -4,-1.9     4,-1.1     2,-0.2    -1,-0.2   0.895 111.6  47.2 -79.9 -41.0  189.2  158.4  128.7
  551  534 B S  H  X S+     0   0   43     -4,-1.7     4,-0.9     1,-0.2    -2,-0.2   0.848 113.4  49.0 -69.0 -33.4  186.8  158.9  125.8
  552  535 B M  H  X S+     0   0  134     -4,-2.0     4,-0.8     1,-0.2    -1,-0.2   0.816 109.4  52.5 -75.3 -28.1  187.2  155.3  124.7
  553  536 B A  H  X S+     0   0   49     -4,-1.0     4,-1.6     1,-0.2    -1,-0.2   0.707  99.0  65.2 -78.2 -19.2  186.6  154.0  128.2
  554  537 B L  H  X S+     0   0   49     -4,-1.1     4,-1.2     2,-0.2    -1,-0.2   0.886  97.1  54.3 -68.8 -38.9  183.4  156.0  128.5
  555  538 B T  H  X S+     0   0   46     -4,-0.9     4,-2.1     2,-0.2     5,-0.2   0.856 106.7  51.7 -64.3 -34.0  181.7  153.9  125.8
  556  539 B V  H  X S+     0   0   91     -4,-0.8     4,-1.4     1,-0.2    -1,-0.2   0.899 112.0  46.5 -68.9 -36.4  182.5  150.8  127.7
  557  540 B Q  H  X S+     0   0   98     -4,-1.6     4,-1.5     1,-0.2    -2,-0.2   0.696 109.5  57.9 -75.2 -17.9  181.0  152.4  130.7
  558  541 B A  H  X S+     0   0    2     -4,-1.2     4,-1.0     2,-0.2    -2,-0.2   0.920 106.9  43.3 -77.7 -46.2  178.0  153.4  128.6
  559  542 B R  H  X S+     0   0  127     -4,-2.1     4,-2.0     2,-0.2     5,-0.2   0.856 115.4  50.5 -67.8 -35.7  177.0  149.9  127.4
  560  543 B L  H  X>S+     0   0   89     -4,-1.4     4,-1.5     1,-0.2     5,-0.7   0.942 111.6  44.9 -68.8 -48.6  177.5  148.4  130.8
  561  544 B L  H  <5S+     0   0   58     -4,-1.5    -1,-0.2     1,-0.2    -2,-0.2   0.658 117.5  46.9 -70.9 -15.2  175.4  151.0  132.7
  562  545 B L  H  <5S+     0   0   10     -4,-1.0    -1,-0.2     1,-0.1    -2,-0.2   0.797 108.9  48.9 -97.9 -32.3  172.6  150.9  130.1
  563  546 B S  H  <5S-     0   0   18     -4,-2.0    -2,-0.2    -5,-0.1    -3,-0.1   0.833  96.9-139.8 -75.4 -30.1  172.2  147.1  129.6
  564  547 B G  T  <5       0   0   56     -4,-1.5    -3,-0.1    -5,-0.2    -4,-0.1   0.972 360.0 360.0  72.4  57.1  172.0  146.6  133.4
  565  548 B I      <       0   0  165     -5,-0.7    -1,-0.1     0, 0.0    -5,-0.0  -0.245 360.0 360.0-117.3 360.0  173.9  143.4  133.8
  566        !              0   0    0      0, 0.0     0, 0.0     0, 0.0     0, 0.0   0.000 360.0 360.0 360.0 360.0    0.0    0.0    0.0
  567  563 B Q              0   0  228   -387,-0.1     2,-0.3     2,-0.0  -387,-0.1   0.000 360.0 360.0 360.0 144.0  176.1  152.7  164.0
  568  564 B H        -     0   0   65   -389,-0.4     2,-0.3  -388,-0.0     3,-0.0  -0.962 360.0-164.9-162.0 161.4  174.2  155.9  163.7
  569  565 B M    >   -     0   0  125     -2,-0.3     3,-1.2     1,-0.1     4,-0.1  -0.979  34.0-117.1-153.0 155.0  174.0  159.4  165.4
  570  566 B L  G >  S+     0   0   86     -2,-0.3     3,-1.1     1,-0.3     4,-0.2   0.744 110.0  67.8 -67.6 -22.3  171.5  162.3  165.4
  571  567 B Q  G 3> S+     0   0   41      1,-0.2     4,-0.7     2,-0.2    -1,-0.3   0.122  72.5  88.3 -87.5  24.0  174.2  164.5  163.9
  572  568 B L  G <4 S+     0   0   69     -3,-1.2     4,-0.4     2,-0.2    -1,-0.2   0.506  76.9  71.6 -88.5  -8.8  174.1  162.6  160.7
  573  569 B T  T <> S+     0   0   19     -3,-1.1     4,-1.1     2,-0.2     3,-0.2   0.918  93.6  49.0 -70.8 -49.0  171.4  165.0  159.7
  574  570 B V  H >> S+     0   0   12      1,-0.3     4,-1.9     2,-0.2     3,-0.7   0.934 117.0  42.3 -61.1 -43.9  173.7  168.0  159.3
  575  571 B W  H 3X S+     0   0   11     -4,-0.7     4,-1.0     1,-0.2    -1,-0.3   0.663 106.2  64.9 -77.5 -10.2  176.0  166.0  157.1
  576  572 B G  H 34 S+     0   0    8     -4,-0.4    -1,-0.2    -3,-0.2    -2,-0.2   0.757 107.3  41.5 -78.2 -22.3  172.9  164.5  155.4
  577  573 B I  H XX S+     0   0   11     -4,-1.1     4,-2.7    -3,-0.7     3,-1.0   0.849 108.7  57.0 -88.7 -40.0  172.2  168.0  154.1
  578  574 B K  H 3X S+     0   0   63     -4,-1.9     4,-0.6     1,-0.3    -2,-0.2   0.782 107.2  51.2 -62.8 -26.6  175.7  169.0  153.2
  579  575 B Q  H 3< S+     0   0   92     -4,-1.0     4,-0.4     2,-0.2    -1,-0.3   0.647 112.0  47.9 -83.6 -15.3  175.8  165.9  151.0
  580  576 B L  H <> S+     0   0    1     -3,-1.0     4,-2.8     2,-0.2     3,-0.3   0.831 104.1  56.9 -90.9 -37.0  172.5  167.0  149.4
  581  577 B Q  H  X S+     0   0   48     -4,-2.7     4,-1.2     1,-0.2    -2,-0.2   0.738 106.6  52.0 -67.4 -20.1  173.5  170.6  148.7
  582  578 B A  H  X S+     0   0   33     -4,-0.6     4,-1.1    -5,-0.2    -1,-0.2   0.787 112.9  44.7 -83.1 -26.8  176.4  169.4  146.7
  583  579 B R  H  > S+     0   0   58     -4,-0.4     4,-1.4    -3,-0.3    -2,-0.2   0.856 114.5  46.6 -83.2 -35.7  174.2  167.1  144.6
  584  580 B V  H  X S+     0   0    8     -4,-2.8     4,-2.8     2,-0.2     5,-0.2   0.892 113.7  48.9 -73.0 -37.2  171.4  169.7  144.0
  585  581 B L  H  X S+     0   0   64     -4,-1.2     4,-1.8    -5,-0.3     5,-0.2   0.872 109.7  52.2 -69.8 -33.9  173.9  172.4  143.1
  586  582 B A  H  X S+     0   0   14     -4,-1.1     4,-1.3     2,-0.2    -1,-0.2   0.854 114.0  43.1 -70.6 -31.4  175.7  170.1  140.7
  587  583 B V  H  X S+     0   0   16     -4,-1.4     4,-2.4     2,-0.2     5,-0.2   0.905 113.5  50.9 -77.3 -42.0  172.4  169.2  139.0
  588  584 B E  H  X S+     0   0   55     -4,-2.8     4,-0.8     1,-0.2    -2,-0.2   0.801 112.7  46.9 -66.6 -27.2  171.2  172.8  139.0
  589  585 B R  H  X S+     0   0   73     -4,-1.8     4,-2.3    -5,-0.2     5,-0.2   0.843 109.1  55.7 -80.4 -33.0  174.5  173.9  137.4
  590  586 B Y  H  X S+     0   0   23     -4,-1.3     4,-2.1     1,-0.2    -2,-0.2   0.952 108.4  46.0 -61.7 -50.6  174.4  171.1  134.9
  591  587 B L  H  X S+     0   0   24     -4,-2.4     4,-0.9     2,-0.2    -1,-0.2   0.760 111.4  54.1 -65.4 -26.1  170.9  172.2  133.6
  592  588 B R  H >X S+     0   0   95     -4,-0.8     4,-1.7    -5,-0.2     3,-0.5   0.962 113.7  38.2 -74.0 -51.0  172.0  175.8  133.4
  593  589 B D  H 3X S+     0   0    8     -4,-2.3     4,-0.7     1,-0.2    -2,-0.2   0.789 110.5  62.2 -70.3 -24.7  175.1  175.2  131.3
  594  590 B Q  H 3< S+     0   0   11     -4,-2.1    10,-2.0    -5,-0.2    11,-0.3   0.824 111.9  37.9 -68.3 -29.0  173.3  172.6  129.3
  595  591 B Q  H X< S+     0   0   35     -4,-0.9     3,-1.2    -3,-0.5    -2,-0.2   0.705 107.7  64.2 -92.7 -22.3  170.9  175.3  128.2
  596  592 B L  H >< S+     0   0   26     -4,-1.7     3,-1.1     1,-0.3    -2,-0.2   0.598  85.1  75.6 -76.3  -9.2  173.5  178.0  127.9
  597  593 B L  G ><> +     0   0    3     -4,-0.7     5,-2.6     1,-0.2     3,-0.9   0.397  69.5  89.2 -81.7   6.8  175.1  176.0  125.1
  598  594 B G  G < 5S+     0   0   35     -3,-1.2     3,-0.4     1,-0.2    -1,-0.2   0.622  72.5  71.3 -73.7 -12.6  172.3  177.2  122.8
  599  595 B I  G < 5S+     0   0   39     -3,-1.1    -1,-0.2     1,-0.2    55,-0.2   0.770 108.0  34.5 -70.9 -26.5  174.5  180.2  122.0
  600  596 B W  T < 5S-     0   0    9     -3,-0.9    -1,-0.2    -4,-0.1    -2,-0.2   0.270 117.9-106.8-110.4   8.1  176.7  177.9  120.1
  601  597 B G  T   5S+     0   0   32     -3,-0.4    -3,-0.2    -4,-0.1     8,-0.1   0.733  93.3 110.7  72.4  21.3  174.0  175.5  118.7
  602  598 B C    > < +     0   0    0     -5,-2.6     3,-1.3     6,-0.1    -4,-0.2  -0.154  41.1 155.7-117.9  35.7  175.2  172.8  121.1
  603  599 B S  T 3   +     0   0   33      1,-0.2    -8,-0.2    -6,-0.2    -9,-0.1  -0.398  68.0   3.4 -67.5 137.6  172.1  172.8  123.4
  604  600 B G  T 3  S+     0   0   31    -10,-2.0     2,-0.4     1,-0.1    -1,-0.2   0.596 104.7 109.9  66.2  13.8  171.4  169.6  125.3
  605  601 B K    <   -     0   0  100     -3,-1.3     3,-0.3   -11,-0.3    -1,-0.1  -0.979  50.9-163.8-126.1 127.5  174.5  167.8  124.0
  606  602 B I  S    S+     0   0   21     -2,-0.4    72,-0.6     1,-0.3     2,-0.5   0.781  92.4  36.7 -77.5 -24.6  177.5  167.0  126.1
  607  603 B I  B    S+D  677   0B  95     70,-0.2    -1,-0.3     2,-0.0    70,-0.2  -0.887  82.4 171.9-129.4  96.2  179.7  166.3  123.0
  608  604 B C        -     0   0    9     68,-1.9     2,-0.3    -2,-0.5    -6,-0.1  -0.204  20.7-144.3 -93.3-171.3  178.8  168.8  120.3
  609  605 B C        -     0   0   25     -8,-0.1    66,-0.2    66,-0.1     2,-0.1  -0.927  14.5-172.5-159.4 130.4  180.4  169.5  117.0
  610  606 B T        -     0   0    2     64,-1.1   449,-1.5    -2,-0.3    -9,-0.0  -0.407  29.6-123.1-114.6-169.6  180.8  172.8  115.2
  611  607 B N        +     0   0   34    447,-0.2    64,-0.1    -2,-0.1   447,-0.1  -0.043  64.6 122.1-128.4  30.4  182.0  174.0  111.8
  612  608 B V        -     0   0   14     62,-0.4    62,-2.0     1,-0.0    -2,-0.1  -0.847  64.5-120.6 -95.3 125.0  184.7  176.4  112.7
  613  609 B P  B     -E  673   0B  81      0, 0.0     2,-0.5     0, 0.0    60,-0.2  -0.385  25.4-116.3 -68.1 142.6  188.1  175.5  111.2
  614  610 B W        -     0   0   14     58,-1.1    58,-0.2   441,-0.1     2,-0.0  -0.689  28.3-133.3 -82.6 121.3  190.9  174.9  113.7
  615  611 B N     >  -     0   0   73     -2,-0.5     4,-0.5     1,-0.1     5,-0.4  -0.243   3.0-142.6 -67.9 159.7  193.8  177.3  113.4
  616  612 B D  T  4 S+     0   0   92      1,-0.2    -1,-0.1     2,-0.1    -2,-0.0   0.590  96.8  66.8 -97.9 -13.2  197.3  176.2  113.3
  617  613 B S  T  4 S+     0   0   79      1,-0.1    -1,-0.2     2,-0.1    -2,-0.0   0.466  95.4  61.3 -84.6  -0.7  198.6  179.2  115.4
  618  614 B W  T  4 S-     0   0   13     -3,-0.2    -2,-0.1     3,-0.1    -1,-0.1   0.915 132.7 -20.4 -88.7 -55.0  196.6  177.8  118.4
  619  615 B S     <  -     0   0   10     -4,-0.5    -3,-0.1     2,-0.1    -2,-0.1   0.706  64.0-154.4-124.1 -41.1  198.2  174.4  119.0
  620  616 B N        +     0   0  126     -5,-0.4     2,-0.3     1,-0.2    -4,-0.1   0.941  52.0 127.1  57.7  52.6  200.0  173.3  115.8
  621  617 B K        -     0   0   50      3,-0.0    -1,-0.2     4,-0.0     2,-0.1  -0.976  61.7-108.6-138.2 151.3  199.7  169.6  116.7
  622  618 B T     >  -     0   0   75     -2,-0.3     4,-1.5     1,-0.1     3,-0.2  -0.430  27.7-118.6 -78.0 155.1  198.3  166.5  115.0
  623  619 B I  H  > S+     0   0   53      1,-0.2     4,-0.7     2,-0.2    -1,-0.1   0.578 110.2  60.8 -70.1 -10.3  195.0  164.9  116.1
  624  620 B N  H  > S+     0   0  110      2,-0.2     4,-1.6     3,-0.1    -1,-0.2   0.919 107.0  39.4 -83.8 -45.8  196.9  161.7  117.0
  625  621 B E  H  > S+     0   0   77      2,-0.2     4,-1.8     1,-0.2    -2,-0.2   0.747 110.8  60.3 -76.0 -22.9  199.3  163.1  119.6
  626  622 B I  H  < S+     0   0    0     -4,-1.5   -79,-0.4     1,-0.2    -1,-0.2   0.899 115.0  33.7 -70.7 -38.0  196.6  165.3  121.1
  627  623 B W  H  < S+     0   0   34     -4,-0.7   -79,-2.5    -5,-0.2   -78,-0.5   0.739 122.0  45.8 -90.8 -21.1  194.4  162.4  122.0
  628  624 B D  H  < S+     0   0  102     -4,-1.6     2,-0.2   -80,-0.2    -3,-0.2   0.834 126.2  18.1 -89.7 -33.0  197.1  159.8  122.7
  629  625 B N  S  < S+     0   0  109     -4,-1.8   -82,-0.5    -5,-0.2   -81,-0.2  -0.500  99.0  62.9-115.7-172.4  199.3  162.0  124.9
  630  626 B M        -     0   0   30     -2,-0.2   -83,-0.4   -84,-0.1    -1,-0.1   0.977  69.1-143.5  56.1  80.2  198.4  165.3  126.7
  631  627 B T    >>  -     0   0   11    -85,-0.2     4,-2.7   -87,-0.1     3,-0.6  -0.103  34.0 -88.1 -63.2 170.8  195.6  164.7  129.3
  632  628 B W  H 3> S+     0   0    9    -87,-0.6     4,-1.6     1,-0.3     5,-0.1   0.802 127.4  51.3 -54.9 -36.6  192.9  167.2  129.9
  633  629 B M  H 3> S+     0   0   37      1,-0.2     4,-1.0     2,-0.2    -1,-0.3   0.871 114.2  44.4 -71.8 -32.1  194.8  169.1  132.6
  634  630 B Q  H <> S+     0   0  110     -3,-0.6     4,-0.8     1,-0.2    -2,-0.2   0.850 111.7  52.6 -78.0 -33.9  197.8  169.4  130.3
  635  631 B W  H  X S+     0   0    0     -4,-2.7     4,-1.5     1,-0.2    -2,-0.2   0.813 102.2  59.8 -71.8 -29.1  195.7  170.4  127.3
  636  632 B E  H  < S+     0   0   17     -4,-1.6    -1,-0.2     1,-0.2     3,-0.2   0.908 106.0  46.6 -66.7 -39.8  194.0  173.2  129.1
  637  633 B K  H  < S+     0   0  129     -4,-1.0     3,-0.3     1,-0.2    -1,-0.2   0.715 106.4  62.3 -73.2 -18.3  197.2  174.9  129.8
  638  634 B E  H  < S+     0   0   75     -4,-0.8     3,-0.2     1,-0.2    -1,-0.2   0.876 118.5  23.1 -74.1 -37.6  198.2  174.4  126.2
  639  635 B I  S  X S+     0   0    2     -4,-1.5     4,-1.0    -3,-0.2    -1,-0.2   0.049  85.6 113.4-117.5  27.3  195.3  176.5  124.8
  640  636 B D  T  4 S+     0   0   73     -3,-0.3     4,-0.2     1,-0.2    -1,-0.1   0.763  76.1  57.6 -69.3 -22.2  194.5  178.7  127.8
  641  637 B N  T  4 S+     0   0  123     -3,-0.2     3,-0.4    -4,-0.2    -1,-0.2   0.902 117.3  30.9 -71.8 -41.5  195.7  181.8  125.8
  642  638 B Y  T  > S+     0   0   86      1,-0.2     4,-2.3     2,-0.1     3,-0.3   0.398  91.6  94.0 -98.9   1.8  193.2  181.2  123.0
  643  639 B T  T  < S+     0   0   20     -4,-1.0     4,-0.4     1,-0.2    -1,-0.2   0.679  90.3  48.1 -69.8 -13.8  190.4  179.6  125.0
  644  640 B Q  T  4 S+     0   0   78     -3,-0.4     4,-0.5    -4,-0.2    -1,-0.2   0.705 110.7  50.8 -93.5 -22.8  188.8  183.0  125.4
  645  641 B H  T >> S+     0   0   90     -3,-0.3     4,-1.2    -4,-0.2     3,-0.9   0.874 103.9  56.7 -79.0 -39.8  189.2  183.8  121.7
  646  642 B I  H 3X S+     0   0    0     -4,-2.3     4,-1.9     1,-0.3    -1,-0.2   0.826  99.2  61.4 -63.8 -29.7  187.6  180.6  120.5
  647  643 B Y  H 3> S+     0   0   16     -4,-0.4     4,-1.1     1,-0.2    -1,-0.3   0.829 102.7  51.5 -65.7 -29.1  184.4  181.4  122.5
  648  644 B T  H <> S+     0   0   72     -3,-0.9     4,-1.3    -4,-0.5    -1,-0.2   0.838 108.8  50.5 -75.6 -31.8  184.1  184.6  120.4
  649  645 B L  H  X S+     0   0   57     -4,-1.2     4,-1.7     1,-0.2    -2,-0.2   0.827 105.4  55.9 -74.9 -31.8  184.4  182.6  117.1
  650  646 B L  H  X S+     0   0    5     -4,-1.9     4,-1.1     1,-0.2    -1,-0.2   0.853 107.2  48.5 -70.3 -33.6  181.7  180.0  118.1
  651  647 B E  H  X S+     0   0   22     -4,-1.1     4,-1.8     2,-0.2    -1,-0.2   0.899 109.7  51.1 -74.1 -38.4  179.0  182.6  118.7
  652  648 B V  H  X S+     0   0   97     -4,-1.3     4,-1.5     1,-0.2    -2,-0.2   0.884 108.9  52.8 -65.0 -35.7  179.6  184.4  115.4
  653  649 B S  H  X S+     0   0   23     -4,-1.7     4,-1.5     1,-0.2    -1,-0.2   0.807 106.4  53.6 -69.6 -28.2  179.4  181.2  113.6
  654  650 B Q  H  X S+     0   0   31     -4,-1.1     4,-1.9     2,-0.2    -2,-0.2   0.914 106.6  49.7 -73.3 -41.1  176.0  180.4  115.2
  655  651 B I  H  X S+     0   0  100     -4,-1.8     4,-2.5     1,-0.2     5,-0.2   0.845 109.1  54.6 -65.5 -31.2  174.4  183.7  114.2
  656  652 B Q  H  X S+     0   0   96     -4,-1.5     4,-2.4     2,-0.2    -1,-0.2   0.897 108.4  47.3 -69.5 -38.0  175.6  183.0  110.6
  657  653 B Q  H  X S+     0   0   28     -4,-1.5     4,-1.1     2,-0.2    -2,-0.2   0.836 114.0  48.1 -71.0 -31.4  173.9  179.6  110.6
  658  654 B E  H  X S+     0   0  104     -4,-1.9     4,-1.7     2,-0.2    -2,-0.2   0.880 113.3  46.3 -75.3 -38.3  170.8  181.2  112.0
  659  655 B K  H  X S+     0   0  124     -4,-2.5     4,-1.6     2,-0.2    -2,-0.2   0.901 112.3  50.4 -70.1 -39.8  170.8  184.0  109.5
  660  656 B N  H  X S+     0   0   82     -4,-2.4     4,-0.9     1,-0.2    -1,-0.2   0.795 110.0  51.3 -68.5 -26.3  171.5  181.7  106.6
  661  657 B E  H  X S+     0   0   52     -4,-1.1     4,-0.7     2,-0.2    -1,-0.2   0.856 106.8  54.1 -75.7 -33.5  168.6  179.5  107.7
  662  658 B Q  H  X S+     0   0   53     -4,-1.7     4,-0.6     1,-0.2     3,-0.4   0.825 102.6  57.3 -68.3 -32.3  166.4  182.6  107.8
  663  659 B E  H >< S+     0   0  111     -4,-1.6     3,-0.8     1,-0.2     4,-0.5   0.858 104.4  51.6 -68.2 -32.8  167.2  183.4  104.2
  664  660 B L  H 3X S+     0   0   87     -4,-0.9     4,-4.1     1,-0.2     3,-0.5   0.699  97.0  69.5 -75.7 -16.7  166.0  180.0  103.1
  665  661 B L  H 3< S+     0   0   19     -4,-0.7    -1,-0.2    -3,-0.4    -2,-0.2   0.739  89.2  62.5 -71.0 -22.1  162.7  180.6  105.0
  666  662 B E  T << S+     0   0  148     -3,-0.8    -1,-0.2    -4,-0.6    -2,-0.2   0.821 118.0  28.6 -69.3 -30.1  161.9  183.3  102.3
  667  663 B L  T  4        0   0  155     -4,-0.5    -2,-0.2    -3,-0.5    -1,-0.1   0.869 360.0 360.0 -91.5 -50.0  161.9  180.4   99.8
  668  664 B D     <        0   0   88     -4,-4.1    -2,-0.2    -5,-0.1    -1,-0.2  -0.817 360.0 360.0-138.1 360.0  160.9  177.6  102.2
  669        !*             0   0    0      0, 0.0     0, 0.0     0, 0.0     0, 0.0   0.000 360.0 360.0 360.0 360.0    0.0    0.0    0.0
  670   32 I A              0   0  140      0, 0.0     2,-0.3     0, 0.0   386,-0.0   0.000 360.0 360.0 360.0-103.5  193.2  165.7  107.3
  671   33 I K        -     0   0  133      2,-0.0     2,-0.1   384,-0.0   384,-0.0  -0.818 360.0-148.9-150.7 103.0  190.9  168.6  108.2
  672   34 I K        -     0   0   54     -2,-0.3   -58,-1.1   -58,-0.2     2,-0.3  -0.398  15.1-175.1 -76.1 151.2  190.8  169.7  111.8
  673   35 I W  E     -EF 6131055B  32    382,-2.2   382,-3.0   -60,-0.2     2,-0.2  -0.992  24.8-116.1-145.1 145.6  187.7  171.2  113.4
  674   36 I V  E     - F   01054B   1    -62,-2.0   -64,-1.1    -2,-0.3   -62,-0.4  -0.569  33.4-178.9 -85.7 144.5  187.0  172.7  116.8
  675   37 I T  E     - F   01053B   1    378,-1.5   378,-1.4    -2,-0.2     2,-0.4  -0.959  20.5-131.9-139.4 158.4  184.5  171.0  119.1
  676   38 I V  E     - F   01052B   3     -2,-0.3   -68,-1.9   376,-0.2   376,-0.2  -0.939  21.0-170.1-115.5 133.2  183.1  171.8  122.5
  677   39 I Y  E     -DF 6071051B  19    374,-3.0   374,-0.8    -2,-0.4     2,-0.3  -0.562   8.2-147.6-109.9 179.1  182.9  169.2  125.3
  678   40 I Y  E    S+ F   01050B   0    -72,-0.6   372,-0.2    -2,-0.2   -72,-0.0  -0.989  73.8  32.7-150.3 141.3  181.2  169.3  128.6
  679   41 I G  E    S+     0   0B   0    370,-0.5  -139,-1.8    -2,-0.3  -138,-0.3   0.804  74.3 162.4  83.2  29.9  182.1  167.6  131.8
  680   42 I V  E     -     0   0B   0    369,-3.5     2,-1.0  -141,-0.1    -1,-0.3  -0.686  46.8-113.6 -84.9 133.0  185.8  167.8  131.2
  681   43 I P  E     +     0   0B   6      0, 0.0     2,-0.4     0, 0.0    -1,-0.1  -0.539  57.0 149.7 -70.6 102.3  188.0  167.4  134.3
  682   44 I V  E     - F   01048B   1     -2,-1.0   366,-2.4   366,-0.7     2,-0.3  -1.000  27.9-155.7-137.7 134.2  189.6  170.8  134.7
  683   45 I W  E     + F   01047B  11     -2,-0.4     2,-0.2   364,-0.2   364,-0.2  -0.746  14.8 168.7-110.6 158.4  190.8  172.5  137.9
  684   46 I K        -     0   0   69    362,-1.0     2,-0.4    -2,-0.3   362,-0.2  -0.642  39.5 -91.6-142.5-163.0  191.3  176.1  138.9
  685   47 I E        -     0   0  117     -2,-0.2     2,-0.2   360,-0.2   360,-0.2  -0.991  35.7-155.9-128.1 126.8  191.9  177.9  142.3
  686   48 I A        -     0   0    8    358,-1.7   358,-0.2    -2,-0.4    51,-0.2  -0.632  15.7-154.3-102.9 160.8  189.0  179.2  144.4
  687   49 I T        +     0   0  123     -2,-0.2     2,-0.1     2,-0.0   358,-0.0  -0.466  48.1 137.5-125.7  52.3  188.9  181.9  147.0
  688   50 I T        -     0   0   41      1,-0.1     2,-0.3   356,-0.1   356,-0.1  -0.345  54.8-102.1 -96.1 179.9  186.0  180.8  149.1
  689   51 I T        -     0   0  101     -2,-0.1     2,-0.4    52,-0.0    -1,-0.1  -0.692  30.0-147.1 -97.6 152.4  185.1  180.5  152.7
  690   52 I L        -     0   0    9     -2,-0.3     2,-0.3   107,-0.1   107,-0.2  -0.985   9.8-132.9-125.6 129.9  185.2  177.1  154.5
  691   53 I F  E     -I  796   0P  51    105,-0.7   105,-2.2    -2,-0.4     2,-0.1  -0.648  25.7-127.1 -83.0 137.8  182.9  176.1  157.3
  692   54 I C  E     -I  795   0P  14     -2,-0.3    21,-1.1   103,-0.2     2,-0.2  -0.335  18.2-163.1 -77.2 164.1  184.6  174.5  160.2
  693   55 I A  B     +k  713   0Q   1    101,-0.9     2,-0.3    19,-0.2   101,-0.2  -0.743  20.0 159.3-152.0  97.9  183.7  171.1  161.7
  694   56 I S        -     0   0    3     19,-0.8     2,-1.1    -2,-0.2    99,-0.2  -0.876  46.2-111.0-124.3 156.5  184.8  170.2  165.1
  695   57 I D        +     0   0  107     97,-0.6    14,-0.1    -2,-0.3    13,-0.1  -0.729  49.8 176.1 -86.2  99.4  183.7  167.7  167.8
  696   58 I A        -     0   0   26     -2,-1.1     9,-0.1    12,-0.1    10,-0.1  -0.116  32.8-146.1 -91.7-168.7  182.3  170.0  170.5
  697   59 I K        -     0   0  116      8,-0.3    -1,-0.1     3,-0.1     9,-0.1   0.580  14.5-157.7-128.5 -37.4  180.5  169.2  173.8
  698   60 I A  S    S+     0   0   72      7,-0.4     8,-0.1     1,-0.1     3,-0.0   0.570  77.0  67.7  61.2  15.9  178.0  172.1  174.2
  699   61 I Y  S    S+     0   0  178      3,-0.0    -1,-0.1     0, 0.0     7,-0.0   0.683  76.7  76.9-129.3 -36.5  177.8  171.7  177.9
  700   62 I D  S    S-     0   0   50      1,-0.1    -3,-0.1     5,-0.0    -2,-0.1  -0.234  80.0-117.3 -76.3 168.2  181.0  172.6  179.7
  701   63 I T        +     0   0  128      4,-0.1    86,-0.5     5,-0.0     2,-0.1   0.197  69.3 133.4 -88.2  14.0  182.3  176.1  180.4
  702   64 I E     >  -     0   0   12      1,-0.1     4,-1.3    84,-0.1     5,-0.1  -0.447  58.0-136.0 -66.7 138.8  185.3  175.4  178.2
  703   65 I V  H >> S+     0   0   16     84,-0.4     4,-2.6     1,-0.2     3,-0.6   0.959 101.1  47.6 -64.0 -53.0  185.9  178.3  175.8
  704   66 I H  H 3> S+     0   0    8     85,-0.4     4,-2.4     1,-0.3    -1,-0.2   0.816 110.4  53.6 -62.8 -27.6  186.6  176.3  172.7
  705   67 I N  H 3> S+     0   0   13      2,-0.2     4,-1.1     1,-0.2    -7,-0.4   0.821 109.8  48.4 -74.6 -27.3  183.6  174.2  173.3
  706   68 I V  H <X S+     0   0   70     -4,-1.3     4,-1.6    -3,-0.6    -2,-0.2   0.912 114.9  44.3 -75.0 -42.1  181.5  177.3  173.6
  707   69 I W  H  X S+     0   0   41     -4,-2.6     4,-1.9     1,-0.2    -2,-0.2   0.906 112.3  51.9 -67.8 -42.1  182.9  178.8  170.4
  708   70 I A  H  < S+     0   0    4     -4,-2.4    -1,-0.2    -5,-0.2   -14,-0.2   0.800 107.4  53.5 -67.4 -27.3  182.6  175.5  168.5
  709   71 I T  H  < S+     0   0   55     -4,-1.1     3,-0.4     1,-0.2    -1,-0.2   0.915 111.8  43.3 -74.6 -38.9  179.0  175.1  169.4
  710   72 I H  H  < S+     0   0  121     -4,-1.6   389,-0.6     1,-0.2    -2,-0.2   0.774 131.1  18.7 -79.3 -24.5  178.0  178.5  168.1
  711   73 I A  S  < S+     0   0   30     -4,-1.9    -1,-0.2   387,-0.1     2,-0.2  -0.543 108.3  61.8-152.1  85.3  179.9  178.4  164.9
  712   74 I C        -     0   0   12     -3,-0.4   -19,-0.2    -2,-0.1     3,-0.0  -0.805  64.3-130.0 175.1 161.4  181.0  174.9  163.7
  713   75 I V  B     -k  693   0Q   9    -21,-1.1   -19,-0.8    -2,-0.2     3,-0.1  -0.743  40.2 -82.2-118.8 166.1  179.1  171.8  162.7
  714   76 I P        -     0   0   38      0, 0.0   -19,-0.2     0, 0.0    -1,-0.1  -0.370  56.9 -91.5 -70.4 155.6  179.7  168.2  163.9
  715   77 I T        -     0   0   42      1,-0.1  -140,-0.1   -21,-0.1   -21,-0.1  -0.232  44.0 -96.3 -65.8 152.8  182.5  166.2  162.3
  716   78 I D        -     0   0   27      1,-0.2    -1,-0.1   -23,-0.2  -144,-0.1  -0.565  30.4-160.2 -69.7 119.7  181.8  163.9  159.4
  717   79 I P  S    S+     0   0   79      0, 0.0    -1,-0.2     0, 0.0  -145,-0.1   0.794  84.2  36.9 -75.5 -25.1  181.3  160.4  160.7
  718   80 I N  S    S-     0   0  108     -3,-0.0     2,-0.1     2,-0.0    -2,-0.0  -0.782  78.4-172.5-128.0  87.8  182.0  158.7  157.3
  719   81 I P        -     0   0   86      0, 0.0     2,-0.4     0, 0.0   104,-0.0  -0.452   8.4-152.7 -79.9 154.7  184.8  160.5  155.4
  720   82 I Q        -     0   0  127     -2,-0.1     2,-0.7     2,-0.0   104,-0.1  -0.982   8.4-170.1-132.2 120.9  185.6  159.6  151.8
  721   83 I E        -     0   0   90     -2,-0.4     2,-0.6   102,-0.1   102,-0.2  -0.907  11.2-158.5-112.1 101.5  189.1  160.1  150.3
  722   84 I I  E     -L  822   0R  71    100,-1.2   100,-2.4    -2,-0.7     2,-0.5  -0.716  12.6-142.3 -82.7 118.1  188.9  159.5  146.6
  723   85 I V  E     -L  821   0R  93     -2,-0.6    98,-0.2    98,-0.2     2,-0.1  -0.703  15.9-143.8 -83.4 123.4  192.4  158.7  145.4
  724   86 I L        -     0   0   13     96,-1.2  -180,-0.1    -2,-0.5     3,-0.1  -0.295  13.7-117.7 -80.3 171.0  193.1  160.2  142.0
  725   87 I G  S    S-     0   0   43   -182,-0.5     2,-1.9     1,-0.1    95,-0.3   0.513  71.5 -25.0 -81.1-133.0  195.2  158.5  139.3
  726   88 I N  S    S+     0   0  151   -183,-0.2     2,-0.3    93,-0.1    -1,-0.1  -0.492  89.8 144.3 -85.1  70.6  198.4  159.8  137.7
  727   89 I V        -     0   0    7     -2,-1.9    93,-0.5    91,-0.6     2,-0.4  -0.769  33.4-162.4-111.4 155.9  197.8  163.4  138.4
  728   90 I T        -     0   0   84     -2,-0.3     2,-0.4    91,-0.1    90,-0.2  -0.994   6.7-175.5-138.9 129.4  200.3  166.2  139.4
  729   91 I E  B     -O  817   0S  17     88,-0.6     2,-1.9    -2,-0.4    88,-0.9  -0.994  31.2-123.8-131.0 133.0  199.4  169.5  140.9
  730   92 I N        -     0   0   89     -2,-0.4     2,-1.7    86,-0.2    85,-0.1  -0.530  31.5-163.6 -74.3  86.0  201.7  172.4  141.7
  731   93 I F        -     0   0    2     -2,-1.9     2,-0.3    84,-0.3    84,-0.2  -0.530   6.6-172.3 -75.8  90.5  200.9  172.7  145.3
  732   94 I N        -     0   0   78     -2,-1.7    82,-0.1     1,-0.1    81,-0.0  -0.614   5.7-177.2 -79.3 143.3  202.2  176.1  146.3
  733   95 I M  S >  S+     0   0    3     -2,-0.3     3,-0.9     2,-0.1    -1,-0.1   0.719  72.1  55.9-115.0 -27.0  202.1  176.6  150.0
  734   96 I W  T 3  S+     0   0   20      1,-0.2    -2,-0.1   119,-0.1   119,-0.0   0.640 110.3  48.4 -82.9 -10.8  203.3  180.1  150.7
  735   97 I K  T 3  S+     0   0  163      4,-0.0     2,-0.4     3,-0.0    -1,-0.2   0.064  80.7 134.5-109.5  20.4  200.6  181.6  148.4
  736   98 I N    <   -     0   0   14     -3,-0.9     4,-0.3     1,-0.1     3,-0.3  -0.600  40.9-164.1 -75.6 122.9  197.8  179.6  149.9
  737   99 I N  S    S+     0   0   64     -2,-0.4     4,-0.3     1,-0.2    -1,-0.1   0.543  81.1  74.2 -82.6  -8.9  194.7  181.7  150.5
  738  100 I M  S >> S+     0   0    4      1,-0.2     4,-1.4     2,-0.2     3,-1.1   0.865  92.2  53.3 -72.8 -33.8  193.2  179.1  152.8
  739  101 I V  H 3> S+     0   0    1     -3,-0.3     4,-1.6     1,-0.3    -1,-0.2   0.738  99.0  64.4 -72.8 -19.6  195.6  179.9  155.6
  740  102 I E  H 34 S+     0   0   72     -4,-0.3     4,-0.3     1,-0.2    -1,-0.3   0.670 103.8  48.7 -74.5 -16.3  194.6  183.5  155.3
  741  103 I Q  H X> S+     0   0   30     -3,-1.1     4,-0.8    -4,-0.3     3,-0.5   0.861 105.9  52.7 -88.1 -44.0  191.1  182.4  156.4
  742  104 I M  H >X S+     0   0    1     -4,-1.4     4,-1.1     1,-0.3     3,-0.9   0.898 106.9  55.4 -59.8 -39.0  192.1  180.3  159.4
  743  105 I H  H 3X S+     0   0   11     -4,-1.6     4,-1.2     1,-0.3    -1,-0.3   0.807 110.0  45.7 -64.2 -28.5  194.1  183.3  160.8
  744  106 I E  H <4 S+     0   0  127     -3,-0.5     4,-0.4    -4,-0.3    -1,-0.3   0.521 110.3  54.3 -91.4  -5.7  190.9  185.4  160.5
  745  107 I D  H << S+     0   0   45     -3,-0.9    -2,-0.2    -4,-0.8    -1,-0.2   0.536 108.7  48.6 -99.7 -11.1  188.8  182.7  162.2
  746  108 I I  H >X S+     0   0    2     -4,-1.1     3,-1.7    -5,-0.2     4,-1.6   0.808 104.2  57.3 -93.4 -36.6  191.1  182.5  165.2
  747  109 I I  H 3X S+     0   0   40     -4,-1.2     4,-0.9     1,-0.3    -2,-0.1   0.877 104.1  55.6 -61.2 -33.7  191.3  186.2  165.8
  748  110 I S  H 34 S+     0   0   50     -4,-0.4    -1,-0.3     1,-0.2    -2,-0.2   0.605 106.3  52.0 -73.8 -10.6  187.5  186.1  166.1
  749  111 I L  H X4 S+     0   0    2     -3,-1.7     3,-1.1     2,-0.1     4,-0.3   0.783 104.0  53.9 -91.7 -33.4  187.9  183.4  168.8
  750  112 I W  H 3X S+     0   0    7     -4,-1.6     4,-0.8     1,-0.3    -2,-0.2   0.650 103.0  58.1 -75.3 -16.2  190.4  185.4  170.9
  751  113 I D  T 3< S+     0   0   65     -4,-0.9    -1,-0.3    -5,-0.2    -2,-0.1   0.415 112.6  41.4 -90.2   0.1  187.9  188.3  171.0
  752  114 I Q  T <4 S+     0   0  134     -3,-1.1    -2,-0.2    -5,-0.1    -1,-0.2   0.337 121.5  39.7-120.5  -3.6  185.4  185.8  172.6
  753  115 I S  T  4 S+     0   0    9     -4,-0.3     2,-0.9     1,-0.2    -3,-0.2   0.797 115.6  30.3-111.4 -63.9  187.8  184.0  174.9
  754  116 I L     <  -     0   0   15     -4,-0.8    -1,-0.2    -5,-0.1    31,-0.1  -0.820  67.5-166.9-108.5  92.5  190.3  186.3  176.7
  755  117 I K        -     0   0  101     -2,-0.9     2,-0.1    29,-0.2    -4,-0.1  -0.693  21.3-130.9 -80.8 123.3  188.8  189.7  177.1
  756  118 I P        -     0   0   10      0, 0.0    25,-0.6     0, 0.0     3,-0.3  -0.414   3.8-138.9 -75.6 151.1  191.6  192.0  178.1
  757  119 I C  S    S+     0   0   25    233,-2.3    24,-0.9     1,-0.3     2,-0.4   0.915  98.0  14.4 -71.3 -42.8  191.4  194.4  181.0
  758  120 I V  B    S-PQ 990 780T  50    232,-0.9     2,-0.9    22,-0.2   232,-0.6  -0.970  70.2-166.9-134.8 114.4  193.0  197.2  179.1
  759  121 I K        -     0   0   45     20,-2.1     2,-0.7    -2,-0.4   230,-0.2  -0.782   9.5-170.9-106.5  88.4  193.3  196.8  175.3
  760  122 I L        +     0   0   65     -2,-0.9   228,-0.4   228,-0.3    18,-0.2  -0.709  15.7 165.7 -82.7 114.2  195.7  199.5  174.3
  761  123 I T  B     -S  777   0U  38     16,-1.0    16,-2.2    -2,-0.7   226,-0.2  -0.972  33.9-113.1-131.7 144.3  195.7  199.7  170.5
  762  124 I P        -     0   0   65      0, 0.0     2,-0.3     0, 0.0    14,-0.2  -0.351  28.2-179.1 -75.3 157.8  197.1  202.3  168.1
  763  125 I L        -     0   0  108     12,-0.2    12,-0.9    -2,-0.1     2,-0.2  -0.842   7.6-162.9-158.4 114.8  194.9  204.4  165.8
  764  126 I C  B     -T  774   0V  77     -2,-0.3     2,-0.3    10,-0.2    10,-0.3  -0.590  12.7-132.1-101.8 163.7  196.1  207.0  163.3
  765  127 I V        -     0   0   66      8,-2.5     2,-1.9    -2,-0.2     8,-0.2  -0.882  33.0-103.1-113.7 144.0  194.4  209.9  161.5
  766  128 I T        +     0   0  143     -2,-0.3     2,-0.4     6,-0.1     6,-0.0  -0.469  69.5 136.5 -71.5  84.2  194.7  210.6  157.8
  767  129 I L        -     0   0   87     -2,-1.9    -2,-0.1     6,-0.1     6,-0.0  -0.982  49.5-128.0-135.4 120.2  197.1  213.5  158.0
  768  130 I N              0   0  155     -2,-0.4     3,-0.1     4,-0.1    -2,-0.0  -0.170 360.0 360.0 -66.1 158.5  200.1  213.7  155.7
  769  131 I C              0   0  133      3,-0.1     3,-0.1     2,-0.0    -2,-0.0  -0.787 360.0 360.0-158.5 360.0  203.7  214.3  156.8
  770        !              0   0    0      0, 0.0     0, 0.0     0, 0.0     0, 0.0   0.000 360.0 360.0 360.0 360.0    0.0    0.0    0.0
  771  193 I L              0   0  190     -3,-0.1     2,-0.3     2,-0.0    -3,-0.0   0.000 360.0 360.0 360.0  95.4  203.2  215.2  162.8
  772  194 I I        -     0   0   78      1,-0.1     2,-0.9    -3,-0.1    -6,-0.1  -0.601 360.0-117.3 -78.9 135.8  200.6  212.6  162.0
  773  195 I N        +     0   0   65     -2,-0.3    -8,-2.5    -8,-0.2     2,-0.3  -0.642  47.3 160.5 -76.1 108.1  197.8  212.3  164.6
  774  196 I C  B     +T  764   0V  60     -2,-0.9     2,-0.4   -10,-0.3   -10,-0.2  -0.769   9.2 169.3-131.6  85.1  198.2  208.8  166.1
  775  197 I N        -     0   0  108    -12,-0.9   -12,-0.2    -2,-0.3    -2,-0.0  -0.793  33.5-116.2-100.9 141.1  196.5  208.7  169.5
  776  198 I T        -     0   0   86     -2,-0.4     2,-0.4   -14,-0.2   -16,-0.1  -0.302  18.3-149.9 -71.9 157.8  195.9  205.4  171.3
  777  199 I S  B     -S  761   0U  47    -16,-2.2   -16,-1.0   -18,-0.1     2,-0.2  -0.924  14.7-163.8-133.5 105.7  192.4  204.1  171.9
  778  200 I V        -     0   0   81     -2,-0.4     2,-0.4   -18,-0.2   -18,-0.2  -0.554   4.2-159.5 -92.4 155.2  192.0  202.0  175.1
  779  201 I I        -     0   0   78     -2,-0.2   -20,-2.1   -20,-0.2     2,-0.6  -1.000   5.0-152.9-134.9 130.8  189.1  199.7  175.9
  780  202 I T  B     +Q  758   0T 118     -2,-0.4     2,-0.3   -22,-0.2   -22,-0.2  -0.936  25.0 164.4-110.0 120.3  188.2  198.6  179.5
  781  203 I Q        -     0   0   77    -24,-0.9     2,-0.1   -25,-0.6    -2,-0.0  -0.872  43.2 -88.4-130.2 163.6  186.4  195.2  179.7
  782  204 I A        -     0   0   80     -2,-0.3   -27,-0.1     1,-0.1    -1,-0.0  -0.450  35.4-148.7 -71.1 144.3  185.7  192.7  182.5
  783  205 I C        +     0   0   35     -2,-0.1     2,-0.4   -29,-0.1   -26,-0.1  -0.718  18.7 177.2-119.0  82.5  188.4  190.1  182.9
  784  206 I P        -     0   0   86      0, 0.0     2,-0.8     0, 0.0   -29,-0.2  -0.699  34.4-122.1 -87.5 132.4  187.0  186.7  184.1
  785  207 I K        -     0   0   80     -2,-0.4     2,-0.2   -31,-0.1   -31,-0.1  -0.607  42.7-177.0 -72.7 110.1  189.5  183.9  184.4
  786  208 I V        -     0   0   51     -2,-0.8   -84,-0.1   -33,-0.1     2,-0.0  -0.647  29.8 -94.4-108.2 164.9  188.1  181.3  182.0
  787  209 I S        -     0   0   61    -86,-0.5   -84,-0.4    -2,-0.2     2,-0.3  -0.329  39.1-160.3 -71.9 158.9  189.2  177.8  181.2
  788  210 I F        +     0   0   28    -86,-0.1   154,-0.3   -85,-0.1   -86,-0.1  -0.908  26.3 137.4-152.3 121.5  191.4  177.3  178.1
  789  211 I E        -     0   0  122     -2,-0.3   -85,-0.4   152,-0.1   -84,-0.1  -0.915  43.0-119.9-160.4 130.2  192.1  174.2  176.0
  790  212 I P        -     0   0   31      0, 0.0    40,-0.1     0, 0.0   -85,-0.0  -0.249  20.9-156.0 -71.7 163.6  192.4  173.8  172.2
  791  213 I I        -     0   0   21     38,-0.1     2,-0.3   -87,-0.1    38,-0.1  -0.996  26.3-106.7-138.2 136.1  190.1  171.5  170.2
  792  214 I P        -     0   0   44      0, 0.0   -97,-0.6     0, 0.0     2,-0.2  -0.518  40.3-168.5 -70.1 126.3  190.9  169.9  166.8
  793  215 I I  B     -U  829   0W   8     36,-3.0    36,-2.1    -2,-0.3     2,-0.4  -0.700  11.9-144.3-109.9 164.3  188.9  171.5  164.1
  794  216 I H        -     0   0   44     -2,-0.2  -101,-0.9  -101,-0.2     2,-0.6  -0.973   8.2-143.3-132.8 118.2  188.4  170.4  160.5
  795  217 I Y  E     -I  692   0P   1     -2,-0.4    31,-1.9    32,-0.3     2,-0.3  -0.717  24.9-165.4 -83.3 122.0  188.1  172.9  157.6
  796  218 I C  E     -IJ 691 825P   1   -105,-2.2  -105,-0.7    -2,-0.6    29,-0.2  -0.811  20.3-112.0-110.9 149.5  185.6  171.5  155.1
  797  219 I A        -     0   0   13     27,-2.3  -107,-0.1    -2,-0.3     3,-0.1  -0.463  34.5-120.1 -75.4 145.5  184.9  172.6  151.6
  798  220 I P    >   -     0   0   30      0, 0.0     3,-1.5     0, 0.0     2,-0.5  -0.130  48.1 -63.5 -78.3-178.2  181.6  174.3  150.8
  799  221 I A  T 3  S+     0   0   41      1,-0.2     3,-0.1     3,-0.0  -217,-0.1  -0.550 123.9  21.4 -71.4 115.7  178.9  173.1  148.4
  800  222 I G  T 3  S+     0   0   40     -2,-0.5   247,-0.5     1,-0.4    -1,-0.2   0.240 108.2  80.9 114.0 -11.9  180.4  173.0  144.9
  801  223 I F  E <   -M 1046   0R  71     -3,-1.5    -1,-0.4   245,-0.1     2,-0.3  -0.658  57.8-149.4-118.7 175.1  184.2  173.0  145.6
  802  224 I A  E     -M 1045   0R  10    243,-2.5   243,-2.5    -2,-0.2     2,-0.5  -0.968  10.6-131.8-144.9 158.7  186.7  170.3  146.5
  803  225 I I  E     -MN1044 823R   0     20,-1.4    20,-2.6    -2,-0.3   241,-0.2  -0.962  18.4-152.2-117.7 122.4  189.9  170.0  148.5
  804  226 I L  E     -MN1043 822R   0    239,-2.5   239,-0.8    -2,-0.5     2,-0.3  -0.439  10.5-165.2 -86.7 164.6  193.0  168.3  147.1
  805  227 I K  E     -MN1042 821R  33     16,-1.0    16,-2.6   237,-0.2   237,-0.2  -0.887  12.6-140.0-156.3 120.7  195.6  166.6  149.2
  806  228 I C        -     0   0    3    235,-1.5    14,-0.2    -2,-0.3   235,-0.0  -0.405   9.0-168.9 -77.4 158.2  199.1  165.4  148.5
  807  229 I N        +     0   0   48     12,-0.4     2,-0.1    -2,-0.1    -1,-0.1   0.254  38.8 129.1-130.4  10.3  200.3  162.2  150.0
  808  230 I S        -     0   0   50      1,-0.1    37,-0.1    11,-0.0    -2,-0.0  -0.441  59.6-133.7 -69.4 142.8  204.0  162.2  149.4
  809  231 I K  S    S+     0   0  105      1,-0.1    37,-0.4    -2,-0.1    38,-0.4   0.596 104.6  26.5 -74.9  -9.1  206.1  161.5  152.4
  810  232 I T  S    S+     0   0   74     35,-0.1     2,-0.8    36,-0.1    -1,-0.1   0.758  71.4 173.9-111.2 -56.2  208.4  164.4  151.6
  811  233 I F     >  -     0   0    8      1,-0.2     4,-0.7     5,-0.1     2,-0.6   0.034  33.7-139.7  67.0 -21.0  206.3  166.9  149.6
  812  234 I N  T  4  -     0   0  122     -2,-0.8     2,-0.8     2,-0.1    40,-0.4   0.204  37.0-101.7  60.0 -13.4  209.1  169.5  149.6
  813  235 I G  T  4 S+     0   0    0     -2,-0.6    40,-0.1     2,-0.2    -1,-0.1  -0.848 106.2  24.5 105.7-103.1  206.7  172.4  150.1
  814  236 I S  T  4 S+     0   0   62     -2,-0.8   -82,-0.1    38,-0.3    -2,-0.1  -0.029 100.9 109.0 -91.7  32.5  206.0  174.3  146.9
  815  237 I G  S  < S-     0   0   10     -4,-0.7   -84,-0.3   -84,-0.2     2,-0.3  -0.833  75.7-105.6-110.1 148.0  206.8  171.4  144.7
  816  238 I P        -     0   0   77      0, 0.0   -86,-0.2     0, 0.0     2,-0.1  -0.520  36.6-164.6 -73.4 130.3  204.4  169.3  142.6
  817  239 I C  B     -O  729   0S  10    -88,-0.9   -88,-0.6    -2,-0.3     3,-0.1  -0.388  15.8-143.5-101.4-176.9  203.7  165.8  144.1
  818  240 I T  S    S+     0   0   95    -90,-0.2     2,-1.4    -2,-0.1   -91,-0.6   0.633  81.5  74.3-123.2 -23.8  202.1  162.8  142.4
  819  241 I N        +     0   0   77    -93,-0.1     2,-0.4     2,-0.0   -12,-0.4  -0.488  64.9 165.2 -94.5  67.1  200.0  161.0  144.9
  820  242 I V        +     0   0    0     -2,-1.4   -96,-1.2   -93,-0.5     2,-0.4  -0.704   8.7 176.0 -86.5 128.5  197.2  163.6  144.9
  821  243 I S  E     -LN 723 805R   0    -16,-2.6   -16,-1.0    -2,-0.4     2,-0.3  -0.982  22.5-129.0-133.1 144.3  193.9  162.5  146.5
  822  244 I T  E     +LN 722 804R   8   -100,-2.4  -100,-1.2    -2,-0.4     2,-0.2  -0.694  29.0 166.0 -97.9 148.2  190.8  164.5  147.0
  823  245 I V  E     - N   0 803R  16    -20,-2.6   -20,-1.4    -2,-0.3  -102,-0.1  -0.724  35.4-133.7-138.6-172.9  188.8  164.8  150.3
  824  246 I Q  S    S+     0   0   54      1,-0.4   -27,-2.3    -2,-0.2     2,-0.3   0.539  86.6  29.5-124.7 -18.5  186.1  167.1  151.7
  825  247 I C  B    S-J  796   0P  24    -29,-0.2    -1,-0.4   -22,-0.1   -29,-0.2  -0.994  77.3-121.4-144.6 144.0  187.5  168.0  155.1
  826  248 I T        -     0   0    6    -31,-1.9     3,-0.1    -2,-0.3   213,-0.1  -0.173  36.5 -94.1 -77.4 176.3  191.0  168.3  156.5
  827  249 I H        -     0   0   48      1,-0.2     2,-0.4   -33,-0.1   -32,-0.3  -0.018  66.1 -50.2 -78.6-172.3  192.5  166.3  159.4
  828  250 I G        -     0   0   27    -34,-0.1     2,-0.5   -36,-0.1    -1,-0.2  -0.486  59.5-176.7 -67.1 118.6  192.6  167.4  163.0
  829  251 I I  B     -U  793   0W   1    -36,-2.1   -36,-3.0    -2,-0.4   -38,-0.1  -0.972  11.9-154.4-120.9 122.6  194.0  170.9  163.3
  830  252 I R        -     0   0   97     -2,-0.5     2,-0.2   -38,-0.2    -2,-0.0  -0.786  15.0-138.0 -96.6 138.9  194.5  172.4  166.7
  831  253 I P        +     0   0    9      0, 0.0    -1,-0.1     0, 0.0   204,-0.1   0.011  43.3 159.0 -82.0  27.4  194.5  176.2  167.0
  832  254 I V        -     0   0   21      8,-0.2     2,-0.6    -2,-0.2    -2,-0.0  -0.291  29.2-152.1 -56.4 131.0  197.5  176.4  169.4
  833  255 I V        +     0   0   13    107,-0.1     2,-0.3     5,-0.0   107,-0.3  -0.935  36.8 132.7-108.9 112.0  199.2  179.8  169.3
  834  256 I S        -     0   0    1     -2,-0.6     2,-0.3   105,-0.1   195,-0.3  -0.965  41.0-131.1-154.4 167.7  202.9  179.6  170.2
  835  257 I T  B    S+V  938   0X   7    103,-0.9   103,-0.8    -2,-0.3   193,-0.2  -0.920  77.3   6.3-128.4 151.0  206.3  180.8  169.1
  836  258 I Q  S    S+     0   0    1    191,-0.5   173,-0.5    -2,-0.3     2,-0.3   0.118 124.2  49.0  68.0 -13.8  209.7  179.1  168.6
  837  259 I L  S    S-     0   0    7    171,-0.2     2,-0.6   101,-0.1   171,-0.2  -0.872  79.8-136.3-153.7 113.6  208.3  175.6  169.0
  838  260 I L        -     0   0    7     -2,-0.3   169,-1.8     1,-0.1   168,-1.7  -0.619  30.4-160.8 -75.0 118.8  205.2  174.3  167.3
  839  261 I L        +     0   0   11     -2,-0.6   167,-0.5   166,-0.2   168,-0.2   0.316  48.5   7.1 -78.3-152.7  203.2  172.5  170.0
  840  262 I N  S    S+     0   0   45    164,-0.3     2,-0.3   165,-0.1    -8,-0.2   0.152  88.6  92.2 -30.5 127.0  200.3  169.9  169.7
  841  263 I G  S    S-     0   0   26     -3,-0.1     2,-0.2   -12,-0.1   -12,-0.1  -0.988  71.3 -32.7 171.1-166.1  199.7  168.7  166.1
  842  264 I S        -     0   0   32     -2,-0.3     2,-0.2   -14,-0.1   -13,-0.0  -0.509  50.6-139.0 -82.9 148.5  200.5  166.2  163.4
  843  265 I L        -     0   0   64     -2,-0.2    24,-0.2     1,-0.2    -1,-0.1  -0.518  28.3 -88.7-100.2 169.2  203.8  164.5  163.0
  844  266 I A        -     0   0   13     22,-2.8    -1,-0.2   162,-0.2     4,-0.1  -0.232  33.5-123.5 -72.3 167.2  205.8  163.8  159.9
  845  267 I E  S    S-     0   0  135    -36,-0.3    -1,-0.1     2,-0.3     3,-0.1   0.985  83.0 -25.0 -79.3 -62.7  205.3  160.5  158.1
  846  268 I E  S    S+     0   0  111    -37,-0.4     2,-0.3     1,-0.3    21,-0.1   0.642 122.1  26.6-127.4 -22.9  208.7  158.9  157.9
  847  269 I E  S    S-     0   0   95    -38,-0.4     2,-0.5    19,-0.1    -1,-0.3  -0.999  80.4 -97.9-148.5 148.7  211.5  161.4  158.1
  848  270 I I        -     0   0    0     -2,-0.3     2,-0.3    -4,-0.1    18,-0.2  -0.498  47.7-170.8 -64.8 115.4  212.1  164.9  159.5
  849  271 I V  E     -Y  865   0Y  14     16,-0.8    16,-2.2    -2,-0.5     2,-0.4  -0.803  13.3-142.8-110.6 152.3  211.6  167.3  156.6
  850  272 I I  E     -Y  864   0Y  33     -2,-0.3     2,-0.4    14,-0.2    14,-0.2  -0.894  14.0-166.0-115.0 145.0  212.4  170.9  156.4
  851  273 I R  E     +Y  863   0Y   7     12,-3.1    12,-3.1    -2,-0.4     2,-0.3  -0.996  16.2 154.7-134.3 138.8  210.3  173.5  154.6
  852  274 I S        -     0   0   20     -2,-0.4   -38,-0.3   -40,-0.4     3,-0.2  -0.964  44.7-127.2-159.2 146.8  211.1  177.0  153.6
  853  275 I E  S    S-     0   0   81      8,-0.5     2,-0.3    -2,-0.3    -1,-0.1   0.899  97.5  -7.9 -65.9 -39.5  209.8  179.3  150.9
  854  276 I N  S    S-     0   0   84      7,-0.1     3,-0.5    -3,-0.1     6,-0.4  -0.873  70.2-148.0-161.2 123.5  213.3  180.1  149.7
  855  277 I I  S    S+     0   0   44     -2,-0.3     6,-0.0    -3,-0.2    -3,-0.0  -0.295  77.8  36.7 -85.0 172.3  216.6  179.1  151.3
  856  278 I T  S    S+     0   0  100      1,-0.1    -1,-0.2    -2,-0.1   156,-0.0   0.552  95.2  87.0  61.3  14.7  219.9  181.2  151.2
  857  279 I D  S    S-     0   0   83     -3,-0.5    -1,-0.1     3,-0.1    -2,-0.1   0.299  80.7-146.2-120.6   5.7  217.9  184.5  151.4
  858  280 I N  S    S+     0   0   79      1,-0.2   154,-0.1     2,-0.1    -3,-0.1   0.660  77.5  84.7  32.3  43.4  217.8  184.6  155.3
  859  281 I A        +     0   0   71     -5,-0.3     2,-0.3     1,-0.2    -1,-0.2   0.564  69.1  75.4-131.2 -37.1  214.4  186.2  155.5
  860  282 I K  S    S-     0   0   75     -6,-0.4    -1,-0.2     1,-0.1     2,-0.1  -0.634  84.2-118.2 -83.8 137.0  212.0  183.4  155.2
  861  283 I T        -     0   0   26     -2,-0.3     2,-0.7   150,-0.1    -8,-0.5  -0.446  20.9-128.7 -74.5 147.6  211.5  181.2  158.2
  862  284 I I  E     - Z   01010Y   7    148,-3.2   148,-2.2   -10,-0.1     2,-0.5  -0.875  16.9-150.8-101.2 115.2  212.4  177.5  158.0
  863  285 I I  E     -YZ 8511009Y   3    -12,-3.1   -12,-3.1    -2,-0.7     2,-0.5  -0.759  11.0-165.2 -87.9 123.5  209.7  175.2  159.2
  864  286 I V  E     -YZ 8501008Y   0    144,-2.6   144,-1.2    -2,-0.5     2,-0.5  -0.951   0.9-161.7-113.6 119.9  211.0  172.0  160.6
  865  287 I Q  E     -YZ 8491007Y  12    -16,-2.2   -16,-0.8    -2,-0.5   142,-0.2  -0.875  10.7-143.1-104.1 130.3  208.6  169.1  161.1
  866  288 I L  E     -     0   0Y   6    140,-3.1   -22,-2.8    -2,-0.5   -19,-0.1  -0.553  10.2-151.5 -91.1 156.0  209.5  166.3  163.4
  867  289 I N  E    S+     0   0Y  37    -24,-0.2     2,-0.4    -2,-0.2   -24,-0.1   0.342  83.0  52.5-104.4   3.2  208.7  162.6  162.9
  868  290 I E  E    S-     0   0Y  85    137,-0.1     2,-0.6   138,-0.1    -1,-0.1  -0.995  89.3-113.0-142.3 133.6  208.7  161.8  166.6
  869  291 I A  E     -     0   0Y  19     -2,-0.4     2,-0.6    -3,-0.1   137,-0.2  -0.536  25.9-157.9 -71.8 111.9  206.7  163.5  169.4
  870  292 I V  E     - Z   01005Y   2    135,-1.8   135,-0.9    -2,-0.6     2,-0.1  -0.800  19.2-142.4 -88.6 120.9  209.1  165.3  171.8
  871  293 I E  E     - Z   01004Y 113     -2,-0.6    27,-0.4   133,-0.2     2,-0.3  -0.357  19.9-175.5 -86.5 167.2  207.2  165.7  175.0
  872  294 I I  E     - Z   01003Y   6    131,-0.8   131,-1.3    25,-0.1     2,-0.4  -0.946   8.5-161.5-159.7 135.8  207.3  168.6  177.5
  873  295 I N  E     -AZ 8961002Y  70     23,-1.3    23,-1.7    -2,-0.3     2,-0.5  -0.995   7.3-170.9-126.5 127.9  205.7  169.1  180.9
  874  296 I C  E     +AZ 8951001Y   3    127,-0.8   127,-1.5    -2,-0.4     2,-0.3  -0.979  19.1 155.3-125.0 119.2  205.3  172.6  182.4
  875  297 I T  E     -A  894   0Y  40     19,-1.7    19,-1.9    -2,-0.5   125,-0.2  -0.846  34.4-179.9-139.3 172.8  204.1  173.0  186.0
  876  298 I R        -     0   0    2    123,-0.4   123,-1.3    -2,-0.3   122,-0.8  -0.600  20.3-169.8-167.0  93.5  204.0  175.2  189.2
  877  299 I P        -     0   0   48      0, 0.0   121,-3.8     0, 0.0   122,-0.1   0.979  51.7 -78.2 -62.3 -80.6  202.0  173.2  191.9
  878  300 I N  S    S+     0   0   79    119,-0.2     2,-1.9   120,-0.1   121,-0.0   0.241  91.5 110.9-139.1 -80.7  201.5  175.8  194.7
  879  301 I N        +     0   0  142      1,-0.2   118,-0.1     2,-0.1     3,-0.0   0.244  68.6  71.0  17.5  18.2  204.5  176.4  197.0
  880  302 I N        +     0   0   22     -2,-1.9     9,-0.2    -4,-0.1    -1,-0.2  -0.121  42.3 143.9-149.6  46.1  205.3  179.9  195.8
  881  303 I T        +     0   0  107      8,-0.1     2,-0.8     9,-0.1    -2,-0.1   0.434  34.0 124.8 -68.8   2.9  202.6  182.2  197.2
  882  304 I R        -     0   0  159      1,-0.2     8,-1.5    -3,-0.0     9,-0.3  -0.536  40.7-174.7 -67.3 104.2  205.3  184.9  197.7
  883  305 I K        +     0   0  162     -2,-0.8     8,-0.2     6,-0.2    -1,-0.2   0.994  59.2   6.7 -68.8 -65.1  203.7  187.8  195.8
  884  306 I S        -     0   0   69      1,-0.1     3,-0.1     5,-0.1     6,-0.0  -0.497  54.0-147.6-111.5-178.0  206.4  190.5  195.9
  885  307 I I  S    S-     0   0  131      1,-0.5     2,-0.3    -2,-0.2    -1,-0.1   0.690  78.7  -5.4-116.0 -46.7  210.0  190.7  197.1
  886  308 I H              0   0  168      0, 0.0    -1,-0.5     0, 0.0     0, 0.0  -0.990 360.0 360.0-153.3 147.6  210.4  194.3  198.3
  887  309 I I              0   0  182     -2,-0.3    -3,-0.0    -3,-0.1     0, 0.0  -0.870 360.0 360.0-102.3 360.0  208.2  197.4  198.2
  888        !              0   0    0      0, 0.0     0, 0.0     0, 0.0     0, 0.0   0.000 360.0 360.0 360.0 360.0    0.0    0.0    0.0
  889  325 I N    >         0   0   63     -9,-0.2     3,-0.9     3,-0.1    -6,-0.2   0.000 360.0 360.0 360.0 141.4  207.5  183.5  193.6
  890  326 I I  T 3   +     0   0   22     -8,-1.5    86,-0.1     1,-0.3    -7,-0.1   0.734 360.0  64.0 -67.8 -21.4  204.0  183.3  192.1
  891  327 I R  T 3  S+     0   0   82     -9,-0.3     2,-0.4    -8,-0.2    -1,-0.3  -0.090  89.7  92.6 -90.7  32.0  205.4  184.6  188.8
  892  328 I Q    <   +     0   0   56     -3,-0.9     2,-0.3    83,-0.2    83,-0.2  -0.981  40.5 151.3-132.5 144.7  207.6  181.6  188.4
  893  329 I A  E     - B   0 974Y   0     81,-1.6    81,-3.1    -2,-0.4     2,-0.3  -0.941  20.9-149.6-156.8 168.7  207.2  178.2  186.6
  894  330 I H  E     -AB 875 973Y  56    -19,-1.9   -19,-1.7    -2,-0.3     2,-0.3  -0.964   1.6-153.1-146.9 162.4  209.4  175.6  184.9
  895  331 I C  E     -AB 874 972Y   0     77,-1.6    77,-3.6    -2,-0.3     2,-0.4  -0.932   9.0-146.7-134.9 157.1  209.4  173.0  182.2
  896  332 I N  E     -A  873   0Y  48    -23,-1.7   -23,-1.3    -2,-0.3     2,-0.4  -0.989   7.1-167.6-131.0 138.1  211.3  169.8  181.6
  897  333 I I        -     0   0    3     73,-0.4    73,-1.5    -2,-0.4     2,-1.0  -0.985  32.1-114.8-125.6 131.9  212.5  168.2  178.3
  898  334 I S  B >>  -D  969   0Z  55    -27,-0.4     4,-3.3    -2,-0.4     3,-1.1  -0.540  27.9-168.4 -68.9 100.7  213.8  164.6  178.0
  899  335 I K  H 3> S+     0   0   32     -2,-1.0     4,-1.5    69,-0.6    69,-0.2   0.840  85.2  55.7 -60.9 -36.1  217.4  165.2  177.1
  900  336 I A  H 34 S+     0   0   68      1,-0.2    -1,-0.3     2,-0.2     4,-0.1   0.704 118.5  34.2 -71.9 -17.7  218.0  161.5  176.2
  901  337 I R  H X> S+     0   0   88     -3,-1.1     4,-1.0    67,-0.1     3,-0.5   0.750 113.5  56.9-102.7 -34.3  215.0  161.7  173.8
  902  338 I W  H 3X S+     0   0   24     -4,-3.3     4,-1.9     1,-0.2     5,-0.2   0.774  98.4  61.2 -70.7 -28.1  215.4  165.3  172.5
  903  339 I N  H 3X S+     0   0   31     -4,-1.5     4,-2.1    -5,-0.2    -1,-0.2   0.798  99.0  58.1 -69.7 -27.0  219.0  164.8  171.3
  904  340 I E  H <> S+     0   0  112     -3,-0.5     4,-0.8     2,-0.2    -1,-0.2   0.935 109.2  42.4 -66.2 -48.0  217.8  162.1  168.9
  905  341 I T  H  X S+     0   0    4     -4,-1.0     4,-1.1     1,-0.2     3,-0.4   0.854 115.9  49.1 -69.4 -34.1  215.4  164.5  167.1
  906  342 I L  H  X S+     0   0    2     -4,-1.9     4,-1.8     1,-0.2     5,-0.2   0.871 105.3  59.6 -72.6 -31.7  218.0  167.3  167.1
  907  343 I G  H  < S+     0   0   31     -4,-2.1     4,-0.4     1,-0.2    -1,-0.2   0.723 106.4  47.5 -66.4 -20.8  220.5  164.8  165.7
  908  344 I Q  H  X S+     0   0   81     -4,-0.8     4,-0.9    -3,-0.4    -1,-0.2   0.739 105.1  58.5 -90.2 -25.6  218.3  164.3  162.7
  909  345 I I  H >X S+     0   0    4     -4,-1.1     4,-2.6     1,-0.2     3,-0.6   0.919 106.9  47.1 -68.7 -43.6  217.7  168.0  162.1
  910  346 I V  H 3X S+     0   0   10     -4,-1.8     4,-1.6     1,-0.2    -1,-0.2   0.769 106.5  60.1 -69.3 -22.7  221.4  168.7  161.7
  911  347 I A  H 34 S+     0   0   38     -4,-0.4    -1,-0.2    -5,-0.2    -2,-0.2   0.787 111.5  39.6 -73.3 -26.7  221.6  165.7  159.4
  912  348 I K  H X< S+     0   0   41     -4,-0.9     3,-0.5    -3,-0.6     4,-0.5   0.827 113.3  52.8 -88.6 -37.7  219.1  167.4  157.1
  913  349 I L  H >X S+     0   0    2     -4,-2.6     3,-0.9     1,-0.2     4,-0.9   0.839 105.4  55.4 -68.5 -32.4  220.5  170.9  157.4
  914  350 I E  T 3< S+     0   0   81     -4,-1.6    -1,-0.2     1,-0.2    -2,-0.2   0.716  96.4  66.0 -74.0 -16.7  224.0  169.7  156.5
  915  351 I E  T <4 S+     0   0  125     -3,-0.5    -1,-0.2     1,-0.2    -2,-0.2   0.727 105.2  44.3 -73.0 -19.9  222.6  168.2  153.3
  916  352 I Q  T <4 S+     0   0   96     -3,-0.9    -1,-0.2    -4,-0.5    -2,-0.2   0.654 130.3  24.0 -92.3 -22.0  221.8  171.8  152.2
  917  353 I F     <  +     0   0   25     -4,-0.9    -1,-0.3     1,-0.1     5,-0.1  -0.788  68.1 169.0-144.1  90.8  225.2  173.1  153.3
  918  354 I P  S    S+     0   0  102      0, 0.0    -1,-0.1     0, 0.0    -3,-0.1   0.857  76.2  43.8 -78.6 -33.1  227.9  170.3  153.4
  919  355 I N  S    S+     0   0  156      2,-0.1    -5,-0.0   102,-0.0    -2,-0.0   0.729 101.4  76.9 -85.2 -21.4  231.0  172.4  153.9
  920  356 I K  S    S-     0   0   78     -6,-0.1     2,-0.5   101,-0.1   101,-0.3  -0.166  81.8-108.9 -83.3-179.6  229.7  174.9  156.5
  921  357 I T  E     -e 1021   0A  55     99,-1.1   101,-2.0     2,-0.0     2,-0.7  -0.950  19.1-130.7-117.2 126.7  229.2  174.3  160.3
  922  358 I I  E     +e 1022   0A   8     -2,-0.5    36,-1.9    99,-0.2     2,-0.5  -0.627  33.4 174.7 -75.8 112.9  225.8  174.1  161.9
  923  359 I I  E     -eF1023 957A  46     99,-4.2   101,-1.0    -2,-0.7    34,-0.2  -0.912  14.1-158.2-126.3 107.1  225.9  176.4  164.9
  924  361 I F  E     +e 1024   0A   3     32,-1.0     2,-0.3    -2,-0.5   101,-0.2  -0.357  17.7 171.6 -78.0 164.0  222.7  176.9  167.0
  925  362 I N        -     0   0   45     99,-0.7    30,-0.1    -2,-0.1     3,-0.1  -0.953  33.0 -92.7-159.4 171.8  222.3  180.0  169.1
  926  363 I H        -     0   0   94     -2,-0.3    10,-0.1     1,-0.2    25,-0.1  -0.111  64.2 -62.6 -81.4-173.0  219.7  181.8  171.2
  927  364 I S        -     0   0    8      8,-0.4    -1,-0.2    98,-0.1     3,-0.1  -0.262  37.2-130.2 -71.1 162.2  217.5  184.6  169.8
  928  365 I S        -     0   0   99      1,-0.3    -1,-0.1    98,-0.3     2,-0.1   0.244  58.1 -96.1 -96.6  12.7  219.0  187.9  168.5
  929  366 I G        +     0   0   42      2,-0.1     2,-0.4     5,-0.0    -1,-0.3  -0.242  67.4 119.6  99.4 171.5  216.7  190.1  170.6
  930  367 I G        +     0   0   65     -3,-0.1    -3,-0.0    -2,-0.1    -1,-0.0  -0.993  67.9   5.7 134.7-140.0  213.5  191.9  170.0
  931  368 I D    >>  -     0   0   97     -2,-0.4     4,-2.1     1,-0.1     3,-2.0  -0.470  69.8-116.2 -78.5 151.6  210.1  191.6  171.7
  932  369 I P  H 3> S+     0   0   67      0, 0.0     4,-0.7     0, 0.0    -1,-0.1   0.644 113.6  61.7 -64.5 -12.8  209.7  189.3  174.7
  933  370 I E  H 34 S+     0   0   21      2,-0.1     5,-0.1     1,-0.1    47,-0.0   0.507 112.9  36.2 -87.9  -5.3  207.2  187.1  172.8
  934  371 I I  H <4 S+     0   0   48     -3,-2.0    -1,-0.1     3,-0.1     4,-0.1   0.710 109.7  57.8-111.5 -39.3  210.0  186.3  170.2
  935  372 I V  H  < S+     0   0   48     -4,-2.1    -8,-0.4    -8,-0.1    15,-0.3   0.872 117.4  30.1 -63.2 -35.8  213.1  186.1  172.4
  936  373 I T  S  < S-     0   0   22     -4,-0.7    13,-0.2    -5,-0.2     2,-0.1  -0.652  97.4 -88.0-117.4 174.2  211.6  183.4  174.5
  937  374 I H  E     - W   0 948X   3     11,-2.9    11,-0.6    -2,-0.2     2,-0.3  -0.438  41.9-165.5 -75.0 154.9  209.0  180.7  174.0
  938  375 I S  E     +VW 835 947X  15   -103,-0.8  -103,-0.9     9,-0.2     2,-0.3  -0.852  20.0 145.4-152.0 115.0  205.4  181.6  174.6
  939  376 I F  E     - W   0 946X   9      7,-1.4     7,-1.0    -2,-0.3     2,-0.4  -0.849  34.1-124.3-139.2 172.7  202.4  179.4  175.0
  940  377 I N  E     + W   0 945X  32     -2,-0.3     2,-0.2  -107,-0.3     5,-0.2  -0.955  21.2 174.2-128.6 145.7  199.2  179.6  177.0
  941  378 I C  E >  S- W   0 944X  27      3,-1.4     3,-0.8    -2,-0.4  -152,-0.1  -0.765  81.6 -27.3-149.1  95.9  197.5  177.3  179.6
  942  379 I G  T 3  S-     0   0   20   -154,-0.3    53,-0.2    -2,-0.2     3,-0.1   0.909 125.7 -46.8  64.6  44.5  194.4  178.7  181.2
  943  380 I G  T 3  S+     0   0   16      1,-0.3     2,-0.8    51,-0.1    -1,-0.2   0.441 106.4 129.8  79.0  -2.4  195.3  182.3  180.8
  944  381 I E  E <   -W  941   0X   0     -3,-0.8     2,-1.4    32,-0.1    -3,-1.4  -0.784  48.1-155.5 -87.0 112.7  198.8  181.7  182.1
  945  382 I F  E     -W  940   0X  10     -2,-0.8    32,-1.1    32,-0.5     2,-0.3  -0.657  12.3-159.5 -96.1  83.9  201.1  183.2  179.5
  946  383 I F  E     -WX 939 976X   0     -2,-1.4    -7,-1.4    -7,-1.0     2,-0.7  -0.438  11.5-168.8 -65.3 123.4  204.3  181.3  180.0
  947  384 I Y  E     -W  938   0X  20     28,-1.6     2,-0.5    -2,-0.3    -9,-0.2  -0.854  15.5-166.4-115.0  90.8  207.3  183.0  178.6
  948  385 I C  E     -W  937   0X   0     -2,-0.7   -11,-2.9   -11,-0.6     2,-0.5  -0.708  19.0-130.5 -87.7 122.4  209.9  180.2  178.8
  949  386 I N        -     0   0   71     24,-2.4    24,-0.3    -2,-0.5   -13,-0.1  -0.569  22.5-172.0 -69.6 117.2  213.6  181.1  178.4
  950  387 I T    >>  +     0   0    6     -2,-0.5     3,-0.9   -15,-0.3     4,-0.6   0.062  49.3 111.5-104.1  25.9  215.0  178.7  175.8
  951  388 I T  H >> S+     0   0   56      1,-0.2     3,-0.8     2,-0.2     4,-0.8   0.879  72.6  59.8 -68.0 -33.6  218.7  179.5  176.0
  952  389 I P  H 34 S+     0   0   54      0, 0.0    -1,-0.2     0, 0.0    -2,-0.1  -0.011 106.5  50.9 -84.8  40.3  219.6  176.1  177.5
  953  390 I L  H <4 S+     0   0    6     -3,-0.9    -2,-0.2    -2,-0.5    -3,-0.1   0.436 117.2  30.6-140.3 -16.8  218.2  174.4  174.5
  954  391 I F  H << S+     0   0    3     -3,-0.8    70,-0.1    -4,-0.6    -3,-0.1   0.219  89.1  97.1-128.4  10.7  219.8  176.1  171.5
  955  392 I N     <  +     0   0  101     -4,-0.8   -29,-0.1   -30,-0.1     2,-0.1   0.778  60.0 101.7 -72.5 -28.5  223.2  177.1  173.0
  956  393 I S        -     0   0    6    -31,-0.1   -32,-1.0     1,-0.1     2,-0.2  -0.318  62.6-143.6 -66.8 137.5  225.1  174.1  171.6
  957  394 I T  B     -F  923   0A  71      6,-0.2     2,-0.3   -34,-0.2   -34,-0.2  -0.610  27.8-146.6 -89.9 154.6  227.3  174.4  168.6
  958  395 I W        +     0   0   13    -36,-1.9     2,-0.2    -2,-0.2   -36,-0.1  -0.906  35.5 147.7-137.1 162.0  227.3  171.4  166.3
  959  397 I N  S    S-     0   0  103      2,-1.1     4,-0.1    -2,-0.3   -49,-0.1  -0.675  78.8 -56.7-153.9-159.2  229.1  169.2  163.9
  960  398 I N  S    S+     0   0  138     -2,-0.2     2,-0.2     2,-0.1   -49,-0.0   0.697 125.0  60.0 -69.1 -15.2  228.7  165.5  163.2
  961  399 I T  S    S-     0   0   58      1,-0.1    -2,-1.1     2,-0.0     2,-0.1  -0.674  91.5-101.4-109.6 164.6  229.3  165.0  167.0
  962  400 I R        -     0   0   99     -2,-0.2    -1,-0.1    -4,-0.1    -4,-0.1  -0.377  22.9-177.4 -84.3 160.6  227.5  166.3  170.1
  963  401 I T        +     0   0   86     -2,-0.1    -6,-0.2    -4,-0.1     3,-0.1  -0.082  60.6  91.5-144.9  31.2  228.4  169.2  172.4
  964  402 I D  S    S-     0   0   48      1,-0.3     2,-0.3    -8,-0.1    -7,-0.0   0.927  92.7 -61.7 -91.2 -66.8  225.6  169.0  175.0
  965  403 I D              0   0   92      1,-0.1    -1,-0.3     0, 0.0    -2,-0.0  -0.935 360.0 360.0-175.9 163.0  226.8  166.8  177.9
  966  404 I Y              0   0  201     -2,-0.3    -1,-0.1    -3,-0.1    -2,-0.0   0.944 360.0 360.0  54.7 360.0  227.9  163.2  178.7
  967        !              0   0    0      0, 0.0     0, 0.0     0, 0.0     0, 0.0   0.000 360.0 360.0 360.0 360.0    0.0    0.0    0.0
  968  412 I Q              0   0  119    -69,-0.2   -69,-0.6     1,-0.2     2,-0.6   0.000 360.0 360.0 360.0 -51.3  217.4  164.2  181.5
  969  413 I N  B     -D  898   0Z 109    -71,-0.2     2,-0.9   -73,-0.1    -1,-0.2  -0.848 360.0-165.3-119.0  88.2  215.4  167.0  183.1
  970  414 I I        -     0   0   29    -73,-1.5     2,-1.2    -2,-0.6   -73,-0.4  -0.674  20.4-137.0 -77.9 108.8  216.3  170.3  181.3
  971  415 I T        -     0   0   82     -2,-0.9     2,-1.1   -75,-0.2   -75,-0.2  -0.551  18.2-165.1 -72.0  99.6  214.9  172.9  183.7
  972  416 I L  E     -B  895   0Y   1    -77,-3.6   -77,-1.6    -2,-1.2     2,-0.3  -0.767  17.1-140.1 -88.3 100.3  213.3  175.3  181.2
  973  417 I Q  E     -B  894   0Y  96     -2,-1.1   -24,-2.4   -24,-0.3   -79,-0.2  -0.480  27.1-177.5 -67.3 124.8  212.8  178.4  183.5
  974  418 I C  E     -B  893   0Y   4    -81,-3.1   -81,-1.6    -2,-0.3     2,-0.3  -0.693  13.7-159.8-119.1 172.0  209.5  180.0  182.7
  975  419 I R        -     0   0  136    -83,-0.2   -28,-1.6    -2,-0.2     2,-0.3  -0.913  18.6-128.3-158.7 125.7  207.6  183.1  183.9
  976  420 I I  B     -X  946   0X   2     -2,-0.3     2,-0.2   -30,-0.2   -30,-0.2  -0.554  31.9-162.5 -74.1 133.9  204.0  184.2  183.9
  977  421 I K        -     0   0   82    -32,-1.1   -32,-0.5    -2,-0.3     3,-0.1  -0.690  21.3-167.8-115.0 169.8  203.5  187.6  182.4
  978  422 I Q  S    S+     0   0   32      1,-0.3    13,-1.9    -2,-0.2     2,-0.7   0.649  75.1  58.3-126.9 -34.0  200.7  190.2  182.6
  979  423 I I  E    S+R  990   0T 107     11,-0.2    -1,-0.3     9,-0.0    11,-0.2  -0.915  73.6 170.0-104.2 109.4  201.4  192.9  180.0
  980  424 I I  E     -R  989   0T  11     -2,-0.7     9,-1.6     9,-0.7     2,-0.5  -0.598  37.0-118.4-112.8 174.8  201.7  191.2  176.7
  981  425 I N  E     -R  988   0T  41      7,-0.2     7,-0.2    -2,-0.2     5,-0.1  -0.977  38.3-119.7-114.4 122.7  201.9  192.3  173.0
  982  426 I M        -     0   0   22      5,-2.2     3,-0.3    -2,-0.5     5,-0.1  -0.342  11.6-154.9 -67.6 145.5  199.0  190.9  171.0
  983  427 I W  S    S+     0   0   61      1,-0.2    48,-0.3     3,-0.1    -1,-0.1   0.583  88.1  72.4 -90.9 -14.5  199.8  188.6  168.1
  984  428 I Q  S    S-     0   0   36      1,-0.2     2,-0.2     3,-0.1    -1,-0.2  -0.207 120.8 -39.7 -94.1  37.5  196.5  189.7  166.4
  985  429 I G  S    S-     0   0   43     -3,-0.3    -1,-0.2    -2,-0.1     2,-0.1  -0.617  87.8 -50.1 126.6 173.2  197.8  193.1  165.4
  986  430 I V  S    S+     0   0  113     -2,-0.2    -3,-0.1    -3,-0.1     2,-0.0  -0.392  84.5  81.8 -76.6 158.3  199.9  195.8  167.0
  987  431 I G        -     0   0   18   -226,-0.2    -5,-2.2    -5,-0.1  -226,-0.2   0.038  66.2-104.6 118.2 134.6  199.1  197.0  170.5
  988  432 I K  E     - R   0 981T 103   -228,-0.4  -228,-0.3    -7,-0.2     2,-0.3  -0.110  30.0-167.1 -77.7 179.1  199.7  195.9  174.1
  989  433 I A  E     - R   0 980T   3     -9,-1.6    -9,-0.7  -230,-0.2     2,-0.3  -0.939  11.9-145.3-157.8 172.0  197.2  194.3  176.5
  990  434 I M  E     -PR 758 979T  71   -232,-0.6  -233,-2.3    -2,-0.3  -232,-0.9  -0.917  17.1-167.3-152.4 120.7  196.9  193.6  180.2
  991  435 I Y        -     0   0   26    -13,-1.9  -208,-0.1    -2,-0.3    -2,-0.0  -0.452  32.7 -79.5-104.7 178.3  195.3  190.5  181.7
  992  436 I A        -     0   0   20     -2,-0.2    -1,-0.1     1,-0.1  -235,-0.0  -0.411  59.0 -87.5 -74.2 151.5  194.1  189.5  185.1
  993  437 I P        -     0   0   88      0, 0.0    -1,-0.1     0, 0.0   -15,-0.0  -0.121  58.7 -84.7 -58.2 155.6  196.7  188.1  187.7
  994  438 I P        -     0   0   18      0, 0.0   -51,-0.1     0, 0.0   -50,-0.1  -0.053  45.6 -90.4 -65.6 165.3  197.4  184.4  187.6
  995  439 I I        -     0   0   65    -53,-0.2     3,-0.1     1,-0.1     4,-0.1  -0.227  38.3-110.7 -67.6 158.8  195.6  181.5  189.2
  996  440 I R  S    S-     0   0  228      1,-0.2     2,-0.3     2,-0.1     3,-0.1   0.963  76.5 -40.8 -60.2 -57.5  196.6  180.4  192.7
  997  441 I G  S    S+     0   0   22      1,-0.2  -119,-0.2  -118,-0.1    -1,-0.2  -0.965  93.6  66.0-163.5 179.7  198.1  177.0  191.9
  998  442 I Q        +     0   0  136   -121,-3.8     2,-0.6  -122,-0.8    -1,-0.2   0.974  48.9 167.0  59.1  67.8  198.2  173.7  190.0
  999  443 I I        +     0   0   21   -123,-1.3  -123,-0.4    -3,-0.1     2,-0.4  -0.937   8.8 176.1-109.8 111.0  198.9  174.8  186.4
 1000  444 I R        -     0   0  171     -2,-0.6     2,-0.4  -125,-0.2  -125,-0.2  -0.946  19.8-172.5-123.4 141.0  199.9  171.9  184.3
 1001  445 I C  E     -Z  874   0Y   9   -127,-1.5     2,-2.0    -2,-0.4  -127,-0.8  -0.794   1.2-174.0-131.4  88.4  200.6  171.7  180.5
 1002  446 I S  E     +Z  873   0Y  75     -2,-0.4  -129,-0.2  -129,-0.2    -2,-0.0  -0.544  34.7 158.8 -83.8  77.9  201.2  168.1  179.3
 1003  447 I S  E     -Z  872   0Y  15     -2,-2.0  -131,-0.8  -131,-1.3     2,-0.3   0.021  34.5-139.4 -90.1-166.8  202.2  169.1  175.8
 1004  448 I N  E     -Z  871   0Y  49   -133,-0.2     2,-0.4  -131,-0.0  -164,-0.3  -0.875  12.0-133.4-145.0 168.8  204.0  167.7  172.8
 1005  449 I I  E     +Z  870   0Y   7   -135,-0.9  -135,-1.8    -2,-0.3  -166,-0.2  -0.941  33.4 155.9-136.8 110.5  206.5  169.2  170.3
 1006  450 I T  E     +     0   0Y  12   -168,-1.7  -140,-3.1  -167,-0.5     2,-0.2   0.720  62.8  28.1-105.4 -29.7  205.8  168.4  166.7
 1007  451 I G  E     -Z  865   0Y   3   -169,-1.8     2,-0.3  -142,-0.2  -142,-0.2  -0.586  56.4-153.4-124.2-174.1  207.5  171.4  164.9
 1008  452 I L  E     -Z  864   0Y  11   -144,-1.2  -144,-2.6  -171,-0.2     2,-0.5  -0.868  10.4-146.1-164.3 126.2  210.3  173.9  165.2
 1009  453 I L  E     +Z  863   0Y   2   -173,-0.5    18,-1.1    -2,-0.3     2,-0.4  -0.879  25.4 175.2-101.6 125.5  210.6  177.4  163.7
 1010  454 I L  E     -ZC 8621026Y   1   -148,-2.2  -148,-3.2    -2,-0.5     2,-0.1  -0.993  14.7-161.7-133.7 138.3  214.2  178.4  162.8
 1011  455 I T        -     0   0   43     14,-3.1     2,-0.3    -2,-0.4  -150,-0.1  -0.268  18.1-129.1-100.0-168.4  215.6  181.4  161.0
 1012  456 I R        -     0   0   26     12,-0.2     2,-0.6    -2,-0.1    12,-0.2  -0.998   3.7-148.0-148.6 145.2  219.0  181.7  159.4
 1013  457 I D  B     +G 1023   0A  78     10,-1.5    10,-0.5    -2,-0.3     2,-0.1  -0.869  33.6 159.0-118.1  96.4  221.9  184.2  159.7
 1014  458 I G        +     0   0   13     -2,-0.6     2,-0.3     8,-0.1     3,-0.1  -0.409   6.5 118.8-104.9-176.5  223.7  184.5  156.4
 1015  459 I G  S >  S-     0   0   50     -2,-0.1     3,-0.6     3,-0.1    -2,-0.0  -0.887  73.1 -67.5 148.2-178.5  226.0  187.2  154.9
 1016  460 I R  T 3  S+     0   0  261     -2,-0.3    -1,-0.1     1,-0.2    -2,-0.0   0.609 125.6  59.0 -80.6 -13.4  229.4  188.0  153.6
 1017  461 I D  T 3  S+     0   0  154     -3,-0.1     2,-1.0     2,-0.1    -1,-0.2   0.469  73.7 116.7 -90.8  -5.3  230.8  187.6  157.1
 1018  462 I Q    <   -     0   0   34     -3,-0.6     2,-1.3     1,-0.1    -3,-0.1  -0.525  48.7-168.9 -68.8  99.3  229.6  184.0  157.2
 1019  463 I N        -     0   0  149     -2,-1.0    -1,-0.1     1,-0.2     3,-0.1  -0.547  68.9 -52.8 -95.2  70.3  233.0  182.2  157.5
 1020  464 I G  S    S+     0   0   28     -2,-1.3   -99,-1.1     1,-0.2     2,-0.2   0.816 107.5 121.0  69.2  32.4  231.8  178.7  156.9
 1021  465 I T  E     -e  921   0A  41   -101,-0.3     2,-0.3     2,-0.0    -1,-0.2  -0.717  51.1-149.2-121.0 171.9  229.1  178.6  159.6
 1022  466 I E  E     -e  922   0A   0   -101,-2.0   -99,-4.2    -2,-0.2     2,-0.5  -0.887  13.4-166.4-144.5 106.2  225.4  178.1  159.8
 1023  467 I T  E     -eG 9231013A  18    -10,-0.5   -10,-1.5    -2,-0.3     2,-0.5  -0.861   5.0-175.4-100.8 125.7  223.5  180.0  162.5
 1024  468 I F  E     -e  924   0A   1   -101,-1.0   -99,-0.7    -2,-0.5   -12,-0.2  -0.796   8.9-178.9-122.8  87.3  219.9  178.9  163.2
 1025  469 I R        -     0   0   52     -2,-0.5   -14,-3.1  -101,-0.2     2,-0.3  -0.513  36.2 -99.2 -82.9 151.6  218.3  181.1  165.7
 1026  470 I P  B     +C 1010   0Y   4      0, 0.0   -98,-0.3     0, 0.0   -16,-0.2  -0.532  52.8 161.7 -73.9 136.1  214.8  180.5  166.9
 1027  471 I G        +     0   0    7    -18,-1.1  -191,-0.5    -2,-0.3   -18,-0.1   0.057  11.6 121.3-121.7-129.0  212.2  182.7  165.2
 1028  472 I G        +     0   0   15   -193,-0.2  -193,-0.1  -192,-0.1     3,-0.1  -0.044  13.2 131.9  82.8 170.2  208.5  182.6  164.7
 1029  473 I G        +     0   0   24      1,-0.3     2,-1.0  -195,-0.3     3,-0.1  -0.159  51.6 100.5 136.0 -36.3  205.9  185.1  165.7
 1030  474 I N    >>  -     0   0   75      1,-0.2     3,-1.0     2,-0.1     4,-0.6  -0.703  59.5-160.3 -79.3 106.2  204.0  185.3  162.5
 1031  475 I M  H 3> S+     0   0    6     -2,-1.0     4,-1.3   -48,-0.3     3,-0.2   0.696  86.1  67.9 -65.3 -18.0  201.0  183.1  163.3
 1032  476 I R  H 3> S+     0   0   73      1,-0.2     4,-1.7     2,-0.2    -1,-0.3   0.891  99.1  51.8 -66.6 -34.8  200.3  182.6  159.6
 1033  477 I D  H <> S+     0   0   21     -3,-1.0     4,-0.7     1,-0.2    -1,-0.2   0.730 102.2  61.2 -70.7 -20.9  203.5  180.6  159.5
 1034  478 I N  H  < S+     0   0   10     -4,-0.6    -1,-0.2    -3,-0.2    -2,-0.2   0.868 111.2  37.5 -73.7 -33.9  202.3  178.6  162.4
 1035  479 I W  H >X S+     0   0    3     -4,-1.3     4,-2.8    -3,-0.3     3,-1.5   0.704 103.2  68.7 -92.1 -16.5  199.3  177.3  160.3
 1036  480 I R  H 3< S+     0   0   25     -4,-1.7    -1,-0.2     1,-0.3    -2,-0.2   0.776  95.1  59.8 -68.6 -22.6  201.1  177.0  157.0
 1037  481 I S  T 3< S+     0   0   16     -4,-0.7    -1,-0.3     1,-0.2    -2,-0.2   0.554 114.4  35.9 -76.4 -10.0  203.0  174.1  158.7
 1038  482 I E  T <4 S+     0   0   19     -3,-1.5     3,-0.5     1,-0.1    -2,-0.2   0.716 117.6  47.4-110.5 -36.0  199.6  172.5  159.2
 1039  483 I L  S  < S+     0   0    1     -4,-2.8    -2,-0.1     1,-0.2  -300,-0.1  -0.159  78.4 106.4 -99.0  36.4  197.7  173.4  156.0
 1040  484 I Y  S    S+     0   0   16      1,-0.2    -1,-0.2    -5,-0.1  -234,-0.1   0.781  73.3  56.5 -85.1 -26.4  200.5  172.5  153.6
 1041  485 I K  S    S+     0   0   56     -3,-0.5  -235,-1.5  -236,-0.1    -1,-0.2   0.680  99.6  71.3 -77.4 -19.3  198.9  169.4  152.3
 1042  486 I Y  E     +M  805   0R   4   -237,-0.2     2,-0.3  -309,-0.0  -237,-0.2  -0.495  46.6 174.2-104.7 171.6  195.6  171.0  151.1
 1043  487 I K  E     -M  804   0R  26   -239,-0.8  -239,-2.5    -2,-0.2     2,-0.6  -0.877  28.6-127.8-168.2 136.4  194.4  173.3  148.4
 1044  488 I V  E     +M  803   0R   7     -2,-0.3  -358,-1.7  -241,-0.2     2,-0.3  -0.853  35.8 171.9 -98.6 117.0  190.9  174.4  147.5
 1045  489 I V  E     -M  802   0R   0   -243,-2.5  -243,-2.5    -2,-0.6     2,-0.3  -0.864  21.0-145.6-124.0 157.4  190.0  173.9  143.8
 1046  490 I K  E     -M  801   0R  88     -2,-0.3  -362,-1.0  -245,-0.2     2,-0.7  -0.755  22.8-115.6-115.5 164.0  186.8  174.2  141.8
 1047  491 I I  E     -F  683   0B  13   -247,-0.5  -364,-0.2    -2,-0.3  -509,-0.1  -0.886  22.4-169.2-108.1 111.1  185.7  172.1  138.8
 1048  492 I E  E     -F  682   0B  36   -366,-2.4  -366,-0.7    -2,-0.7    -2,-0.0  -0.859   4.6-169.7 -94.7 122.5  185.4  173.9  135.5
 1049  493 I P  E     +     0   0B   3      0, 0.0  -369,-3.5     0, 0.0  -370,-0.5   0.650  47.8  99.3 -93.6 -12.5  183.7  171.5  133.1
 1050  494 I L  E     +F  678   0B  10   -372,-0.2     2,-0.3  -371,-0.2  -372,-0.2  -0.210  44.8 172.7 -70.1 165.4  184.0  173.1  129.7
 1051  495 I G  E     -F  677   0B   2   -374,-0.8  -374,-3.0     2,-0.0     2,-0.4  -0.926  20.0-155.9-171.5 144.8  186.7  172.0  127.2
 1052  496 I I  E     +F  676   0B   2     -2,-0.3  -376,-0.2  -376,-0.2  -413,-0.1  -0.996  21.7 159.6-131.5 131.0  187.7  172.6  123.7
 1053  497 I A  E     -F  675   0B   0   -378,-1.4  -378,-1.5    -2,-0.4     2,-0.2  -0.984  38.5-107.2-147.1 153.0  189.7  170.3  121.5
 1054  498 I P  E     +F  674   0B   0      0, 0.0     2,-0.2     0, 0.0  -380,-0.2  -0.572  45.2 156.3 -83.9 150.2  190.3  169.8  117.8
 1055  499 I T  E     -F  673   0B  34   -382,-3.0  -382,-2.2    -2,-0.2  -441,-0.1  -0.800  49.5-103.0-151.5-168.6  188.7  166.8  116.0
 1056  500 I A  S    S+     0   0   42     -2,-0.2     2,-0.1  -384,-0.2  -382,-0.1   0.208  78.0 104.9-115.1  14.2  187.6  165.6  112.6
 1057  501 I C        -     0   0   27   -384,-0.2     2,-0.3  -923,-0.0    -2,-0.2  -0.383  49.7-158.3 -88.3 173.7  183.8  166.0  112.8
 1058  502 I K        -     0   0   65     -2,-0.1     2,-0.4  -449,-0.1  -447,-0.2  -0.947  22.3-115.8-155.4 131.5  181.8  168.7  111.2
 1059  503 I R        -     0   0   36   -449,-1.5     2,-0.4    -2,-0.3  -449,-0.1  -0.547  33.5-126.6 -70.7 121.3  178.3  170.1  111.9
 1060  504 I R              0   0  136     -2,-0.4    -1,-0.1     1,-0.2  -449,-0.0  -0.550 360.0 360.0 -71.1 121.0  176.0  169.3  109.0
 1061  505 I V              0   0   99     -2,-0.4    -1,-0.2  -924,-0.0    -2,-0.0   0.601 360.0 360.0-125.2 360.0  174.4  172.5  107.9
 1062        !*             0   0    0      0, 0.0     0, 0.0     0, 0.0     0, 0.0   0.000 360.0 360.0 360.0 360.0    0.0    0.0    0.0
 1063  515 D L              0   0  123      0, 0.0     2,-0.9     0, 0.0     7,-0.2   0.000 360.0 360.0 360.0 -23.6  167.9  184.2  137.4
 1064  516 D G        -     0   0    2      2,-0.5    10,-0.3     4,-0.2     7,-0.1  -0.430 360.0 -73.4 -96.3  57.8  164.8  186.4  137.0
 1065  517 D A  S    S+     0   0   27     -2,-0.9     2,-0.3     1,-0.1   188,-0.1   0.229 121.4  51.1  70.1  -4.8  164.4  186.8  140.8
 1066  518 D F  S    S-     0   0   46      2,-0.3    -2,-0.5     3,-0.1    -1,-0.1  -0.828  93.0-105.9-141.4 178.4  163.2  183.1  141.1
 1067  519 D I  S    S+     0   0   65     -2,-0.3     3,-0.3    -4,-0.1     2,-0.1   0.936 111.8  44.4 -75.7 -45.4  164.3  179.7  140.0
 1068  520 D L  S    S+     0   0   18      1,-0.2    -2,-0.3     2,-0.1    -4,-0.2  -0.464  99.8  52.7 -86.9 166.1  161.7  179.6  137.4
 1069  521 D G    >   +     0   0    1     -2,-0.1     3,-1.1    -4,-0.1    -1,-0.2   0.810  67.3 148.7  75.5  24.1  161.1  182.7  135.3
 1070  522 D F  T 3   +     0   0   43     -3,-0.3   141,-0.1     1,-0.2     3,-0.1   0.367  46.4  85.8 -75.0   1.0  164.9  182.6  134.5
 1071  523 D L  T 3  S-     0   0   16    139,-2.0     2,-0.3     1,-0.3    -1,-0.2   0.730 109.9 -41.2 -76.6 -19.0  164.4  184.2  131.1
 1072  524 D G    <   -     0   0   14     -3,-1.1     2,-0.3   138,-0.3    -1,-0.3  -0.947  67.8 -76.8 172.5 172.1  164.5  187.6  132.6
 1073  525 D A    >   -     0   0   49     -2,-0.3     3,-1.0    -3,-0.1    -8,-0.1  -0.677  51.0-106.6 -91.3 146.5  163.4  189.8  135.5
 1074  526 D A  T 3  S+     0   0    8     -2,-0.3   182,-0.5   -10,-0.3   183,-0.2  -0.261  99.2  41.9 -68.5 157.8  159.8  191.1  135.6
 1075  527 D G  T 3  S+     0   0   20      1,-0.4    -1,-0.2   181,-0.2     2,-0.2  -0.022  90.2 101.4  94.2 -30.5  159.1  194.7  134.8
 1076  528 D S  S <  S-     0   0   59     -3,-1.0    87,-0.6     1,-0.1    -1,-0.4  -0.574  81.2-102.6 -84.6 151.7  161.5  194.9  131.9
 1077  529 D T     >  -     0   0   38     -2,-0.2     4,-1.9    85,-0.2     5,-0.2  -0.202  29.5-108.2 -70.6 165.5  160.1  194.8  128.4
 1078  530 D M  H  > S+     0   0    1     82,-0.5     4,-1.7    83,-0.4     5,-0.2   0.845 117.7  45.4 -64.7 -35.5  160.3  191.6  126.3
 1079  531 D G  H  > S+     0   0   13     79,-2.5     4,-2.0    81,-0.2    -1,-0.2   0.923 113.4  47.9 -75.7 -42.4  162.9  193.0  124.0
 1080  532 D A  H  > S+     0   0   55     78,-0.5     4,-1.0     1,-0.2    -2,-0.2   0.787 114.0  48.3 -68.1 -27.5  165.2  194.4  126.7
 1081  533 D A  H  X S+     0   0    9     -4,-1.9     4,-1.0     2,-0.2    -1,-0.2   0.895 111.6  47.2 -79.9 -41.0  165.0  191.2  128.7
 1082  534 D S  H  X S+     0   0   40     -4,-1.7     4,-0.9     1,-0.2    -2,-0.2   0.848 113.4  49.0 -69.0 -33.4  165.8  188.8  125.8
 1083  535 D M  H  X S+     0   0  137     -4,-2.0     4,-0.8     1,-0.2    -1,-0.2   0.816 109.4  52.5 -75.4 -28.2  168.7  191.0  124.7
 1084  536 D A  H  X S+     0   0   50     -4,-1.0     4,-1.6     1,-0.2    -1,-0.2   0.707  99.0  65.1 -78.0 -19.3  170.1  191.2  128.2
 1085  537 D L  H  X S+     0   0   50     -4,-1.0     4,-1.2     2,-0.2    -1,-0.2   0.886  97.0  54.3 -68.8 -39.0  170.0  187.4  128.5
 1086  538 D T  H  X S+     0   0   46     -4,-0.9     4,-2.1     2,-0.2     5,-0.2   0.856 106.7  51.7 -64.2 -34.1  172.6  186.9  125.7
 1087  539 D V  H  X S+     0   0   91     -4,-0.8     4,-1.4     1,-0.2    -1,-0.2   0.899 112.0  46.5 -68.8 -36.4  174.9  189.2  127.6
 1088  540 D Q  H  X S+     0   0   98     -4,-1.6     4,-1.5     1,-0.2    -2,-0.2   0.696 109.5  57.9 -75.2 -17.9  174.3  187.1  130.7
 1089  541 D A  H  X S+     0   0    2     -4,-1.2     4,-1.0     2,-0.2    -2,-0.2   0.920 106.9  43.3 -77.7 -46.2  174.9  184.0  128.5
 1090  542 D R  H  X S+     0   0  129     -4,-2.1     4,-2.0     2,-0.2     5,-0.2   0.856 115.4  50.5 -67.8 -35.7  178.4  184.9  127.3
 1091  543 D L  H  X>S+     0   0   89     -4,-1.4     4,-1.5     1,-0.2     5,-0.7   0.942 111.6  44.9 -68.9 -48.6  179.5  186.0  130.8
 1092  544 D L  H  <5S+     0   0   59     -4,-1.5    -1,-0.2     1,-0.2    -2,-0.2   0.657 117.5  46.9 -70.9 -15.3  178.3  182.9  132.6
 1093  545 D L  H  <5S+     0   0    9     -4,-1.0    -1,-0.2     1,-0.1    -2,-0.2   0.797 108.9  48.9 -97.9 -32.2  179.8  180.6  130.0
 1094  546 D S  H  <5S-     0   0   17     -4,-2.0    -2,-0.2    -5,-0.1    -3,-0.1   0.833  96.9-139.8 -75.4 -30.1  183.3  182.1  129.5
 1095  547 D G  T  <5       0   0   57     -4,-1.5    -3,-0.1    -5,-0.2    -4,-0.1   0.972 360.0 360.0  72.4  57.0  183.9  182.2  133.2
 1096  548 D I      <       0   0  167     -5,-0.7    -1,-0.1     0, 0.0    -5,-0.0  -0.244 360.0 360.0-117.3 360.0  185.7  185.5  133.7
 1097        !              0   0    0      0, 0.0     0, 0.0     0, 0.0     0, 0.0   0.000 360.0 360.0 360.0 360.0    0.0    0.0    0.0
 1098  563 D Q              0   0  230   -387,-0.1     2,-0.3     2,-0.0  -387,-0.1   0.000 360.0 360.0 360.0 144.0  176.7  182.5  163.9
 1099  564 D H        -     0   0   65   -389,-0.6     2,-0.3  -388,-0.0     3,-0.0  -0.962 360.0-164.9-162.0 161.4  174.9  179.2  163.6
 1100  565 D M    >   -     0   0  128     -2,-0.3     3,-1.2     1,-0.1     4,-0.1  -0.979  34.0-117.1-153.0 154.9  172.0  177.3  165.3
 1101  566 D L  G >  S+     0   0   84     -2,-0.3     3,-1.1     1,-0.3     4,-0.2   0.744 110.0  67.8 -67.7 -22.2  170.7  173.7  165.3
 1102  567 D Q  G 3> S+     0   0   42      1,-0.2     4,-0.7     2,-0.2    -1,-0.3   0.122  72.5  88.3 -87.4  23.9  167.4  174.9  163.8
 1103  568 D L  G <4 S+     0   0   69     -3,-1.2     4,-0.4     2,-0.2    -1,-0.2   0.505  76.9  71.6 -88.4  -8.8  169.1  175.8  160.6
 1104  569 D T  T <> S+     0   0   16     -3,-1.1     4,-1.1     2,-0.2     3,-0.2   0.918  93.6  48.9 -70.8 -49.0  168.4  172.2  159.6
 1105  570 D V  H >> S+     0   0   14      1,-0.3     4,-1.9     2,-0.2     3,-0.7   0.933 117.0  42.3 -61.1 -43.9  164.6  172.8  159.2
 1106  571 D W  H 3X S+     0   0   11     -4,-0.7     4,-1.0     1,-0.2    -1,-0.3   0.663 106.2  64.9 -77.5 -10.2  165.2  175.8  157.1
 1107  572 D G  H 34 S+     0   0    7     -4,-0.4    -1,-0.2    -3,-0.2    -2,-0.2   0.757 107.3  41.5 -78.1 -22.4  168.0  173.8  155.4
 1108  573 D I  H XX S+     0   0   11     -4,-1.1     4,-2.7    -3,-0.7     3,-1.0   0.848 108.7  57.0 -88.7 -40.0  165.4  171.4  154.0
 1109  574 D K  H 3X S+     0   0   64     -4,-1.9     4,-0.6     1,-0.3    -2,-0.2   0.781 107.2  51.2 -62.8 -26.6  162.7  174.1  153.1
 1110  575 D Q  H 3< S+     0   0   88     -4,-1.0     4,-0.4     2,-0.2    -1,-0.3   0.646 112.0  47.9 -83.6 -15.4  165.4  175.7  150.9
 1111  576 D L  H <> S+     0   0    1     -3,-1.0     4,-2.8     2,-0.2     3,-0.3   0.831 104.1  56.9 -90.9 -37.0  166.0  172.3  149.3
 1112  577 D Q  H  X S+     0   0   46     -4,-2.7     4,-1.2     1,-0.2    -2,-0.2   0.738 106.6  52.0 -67.4 -20.0  162.4  171.3  148.6
 1113  578 D A  H  X S+     0   0   34     -4,-0.6     4,-1.1    -5,-0.2    -1,-0.2   0.786 112.9  44.7 -83.1 -27.0  162.0  174.5  146.6
 1114  579 D R  H  > S+     0   0   54     -4,-0.4     4,-1.4    -3,-0.3    -2,-0.2   0.857 114.5  46.7 -83.2 -35.6  165.0  173.7  144.5
 1115  580 D V  H  X S+     0   0    9     -4,-2.8     4,-2.8     2,-0.2     5,-0.2   0.892 113.7  48.9 -73.0 -37.3  164.2  170.1  143.9
 1116  581 D L  H  X S+     0   0   64     -4,-1.2     4,-1.8    -5,-0.3    -1,-0.2   0.871 109.7  52.2 -69.9 -33.9  160.6  170.8  143.0
 1117  582 D A  H  X S+     0   0   14     -4,-1.1     4,-1.3     2,-0.2    -1,-0.2   0.854 114.0  43.1 -70.7 -31.4  161.7  173.6  140.6
 1118  583 D V  H  X S+     0   0   13     -4,-1.4     4,-2.5     2,-0.2     5,-0.2   0.905 113.5  50.9 -77.2 -42.0  164.1  171.2  138.9
 1119  584 D E  H  X S+     0   0   55     -4,-2.8     4,-0.8     1,-0.2    -2,-0.2   0.801 112.7  46.9 -66.6 -27.1  161.6  168.3  138.9
 1120  585 D R  H  X S+     0   0   76     -4,-1.8     4,-2.3    -5,-0.2     5,-0.2   0.843 109.1  55.6 -80.4 -33.0  159.0  170.7  137.4
 1121  586 D Y  H  X S+     0   0   24     -4,-1.3     4,-2.1     1,-0.2    -2,-0.2   0.952 108.4  46.0 -61.7 -50.6  161.5  171.9  134.8
 1122  587 D L  H  X S+     0   0   25     -4,-2.5     4,-0.9     2,-0.2    -1,-0.2   0.759 111.4  54.1 -65.5 -26.1  162.3  168.5  133.5
 1123  588 D R  H >X S+     0   0   99     -4,-0.8     4,-1.7    -5,-0.2     3,-0.5   0.962 113.7  38.2 -74.0 -51.0  158.6  167.6  133.3
 1124  589 D D  H 3X S+     0   0   10     -4,-2.3     4,-0.7     1,-0.2    -2,-0.2   0.790 110.5  62.2 -70.3 -24.6  157.5  170.5  131.2
 1125  590 D Q  H 3< S+     0   0   10     -4,-2.1    10,-2.0    -5,-0.2    11,-0.3   0.824 111.9  37.9 -68.3 -29.1  160.7  170.3  129.2
 1126  591 D Q  H X< S+     0   0   39     -4,-0.9     3,-1.2    -3,-0.5    -2,-0.2   0.705 107.7  64.2 -92.6 -22.4  159.6  166.9  128.1
 1127  592 D L  H >< S+     0   0   27     -4,-1.7     3,-1.1     1,-0.3    -2,-0.2   0.598  85.1  75.5 -76.3  -9.2  155.9  167.8  127.8
 1128  593 D L  G ><> +     0   0    3     -4,-0.7     5,-2.6     1,-0.2     3,-0.9   0.398  69.5  89.2 -81.8   6.9  156.8  170.2  125.0
 1129  594 D G  G < 5S+     0   0   36     -3,-1.2     3,-0.4     1,-0.2    -1,-0.2   0.622  72.5  71.3 -73.9 -12.6  157.2  167.2  122.8
 1130  595 D I  G < 5S+     0   0   37     -3,-1.1    -1,-0.2     1,-0.2    55,-0.2   0.769 108.0  34.5 -70.8 -26.5  153.5  167.5  122.0
 1131  596 D W  T < 5S-     0   0   11     -3,-0.9    -1,-0.2    -4,-0.1    -2,-0.2   0.270 117.9-106.8-110.4   8.2  154.3  170.7  120.0
 1132  597 D G  T   5S+     0   0   33     -3,-0.4    -3,-0.2    -4,-0.1     8,-0.1   0.734  93.3 110.7  72.4  21.3  157.7  169.5  118.7
 1133  598 D C    > < +     0   0    0     -5,-2.6     3,-1.3     6,-0.1    -4,-0.2  -0.153  41.1 155.7-117.9  35.8  159.5  171.9  121.1
 1134  599 D S  T 3   +     0   0   33      1,-0.2    -8,-0.2    -6,-0.2    -9,-0.1  -0.399  68.0   3.4 -67.5 137.6  161.0  169.2  123.3
 1135  600 D G  T 3  S+     0   0   30    -10,-2.0     2,-0.4     1,-0.1    -1,-0.2   0.596 104.7 109.9  66.2  13.8  164.2  170.2  125.2
 1136  601 D K    <   -     0   0  103     -3,-1.3     3,-0.3   -11,-0.3    -1,-0.1  -0.979  51.0-163.8-126.1 127.6  164.2  173.8  124.0
 1137  602 D I  S    S+     0   0   21     -2,-0.4    72,-0.5     1,-0.3     2,-0.5   0.781  92.4  36.7 -77.6 -24.7  163.4  176.8  126.1
 1138  603 D I  B    S+G 1208   0C  95     70,-0.2    -1,-0.3     2,-0.0    70,-0.2  -0.888  82.4 171.9-129.3  96.2  162.9  179.0  123.0
 1139  604 D C        -     0   0    8     68,-2.2     2,-0.3    -2,-0.5    -6,-0.1  -0.204  20.7-144.3 -93.3-171.4  161.2  177.1  120.3
 1140  605 D C        -     0   0   23     66,-0.2    66,-0.2    -8,-0.1     2,-0.1  -0.927  14.5-172.5-159.4 130.4  159.7  178.1  117.0
 1141  606 D T        -     0   0    3     64,-1.3   449,-1.2    -2,-0.3    -9,-0.0  -0.407  29.6-123.1-114.7-169.6  156.6  176.8  115.1
 1142  607 D N        +     0   0   36    447,-0.2    64,-0.1    -2,-0.1   447,-0.0  -0.043  64.7 122.1-128.4  30.4  155.0  177.2  111.8
 1143  608 D V        -     0   0   13     62,-0.3    62,-1.8     1,-0.0    -2,-0.1  -0.847  64.5-120.6 -95.3 125.0  151.5  178.4  112.8
 1144  609 D P  B     -H 1204   0C  86      0, 0.0     2,-0.5     0, 0.0    60,-0.2  -0.386  25.3-116.3 -68.2 142.6  150.6  181.7  111.3
 1145  610 D W        -     0   0   17     58,-0.8    58,-0.2   441,-0.1     2,-0.0  -0.689  28.3-133.3 -82.6 121.3  149.8  184.5  113.7
 1146  611 D N     >  -     0   0   72     -2,-0.5     4,-0.5     1,-0.1     5,-0.4  -0.243   3.0-142.6 -67.9 159.7  146.2  185.7  113.5
 1147  612 D D  T  4 S+     0   0   99      1,-0.2    -1,-0.1     2,-0.1    -2,-0.0   0.590  96.8  66.8 -97.9 -13.3  145.4  189.4  113.5
 1148  613 D S  T  4 S+     0   0   81      1,-0.1    -1,-0.2     2,-0.1    -2,-0.0   0.466  95.4  61.3 -84.6  -0.7  142.2  189.0  115.5
 1149  614 D W  T  4 S-     0   0   14     -3,-0.2    -2,-0.1     3,-0.1    -1,-0.1   0.915 132.7 -20.4 -88.7 -55.0  144.4  188.0  118.5
 1150  615 D S     <  -     0   0   11     -4,-0.5    -3,-0.1     2,-0.1    -2,-0.1   0.707  64.0-154.4-124.1 -41.2  146.5  191.0  119.1
 1151  616 D N        +     0   0  128     -5,-0.4     2,-0.3     1,-0.2    -4,-0.1   0.940  52.1 127.1  57.7  52.6  146.6  193.2  116.0
 1152  617 D K        -     0   0   49      3,-0.0    -1,-0.2     4,-0.0     2,-0.1  -0.976  61.7-108.6-138.2 151.4  150.0  194.7  116.9
 1153  618 D T     >  -     0   0   76     -2,-0.3     4,-1.5     1,-0.1     3,-0.2  -0.430  27.7-118.6 -78.0 155.1  153.3  195.1  115.2
 1154  619 D I  H  > S+     0   0   52      1,-0.2     4,-0.7     2,-0.2    -1,-0.1   0.577 110.2  60.7 -70.0 -10.3  156.3  193.1  116.2
 1155  620 D N  H  > S+     0   0  112      2,-0.2     4,-1.6     3,-0.1    -1,-0.2   0.919 107.1  39.4 -83.9 -45.7  158.2  196.3  117.1
 1156  621 D E  H  > S+     0   0   78      2,-0.2     4,-1.8     1,-0.2    -2,-0.2   0.747 110.8  60.3 -76.1 -22.9  155.8  197.6  119.8
 1157  622 D I  H  < S+     0   0    0     -4,-1.5   -79,-0.4     1,-0.2    -1,-0.2   0.898 115.0  33.7 -70.7 -38.1  155.2  194.2  121.3
 1158  623 D W  H  < S+     0   0   32     -4,-0.7   -79,-2.5    -5,-0.2   -78,-0.5   0.738 122.0  45.7 -90.7 -21.1  158.9  193.7  122.0
 1159  624 D D  H  < S+     0   0  104     -4,-1.6     2,-0.2   -80,-0.2    -3,-0.2   0.834 126.2  18.1 -89.8 -33.0  159.8  197.4  122.8
 1160  625 D N  S  < S+     0   0  109     -4,-1.8   -82,-0.5    -5,-0.2   -81,-0.2  -0.499  99.0  62.9-115.7-172.5  156.8  198.1  125.1
 1161  626 D M        -     0   0   32     -2,-0.2   -83,-0.4   -84,-0.1    -1,-0.1   0.977  69.1-143.5  56.1  80.2  154.4  195.6  126.8
 1162  627 D T    >>  -     0   0   13    -85,-0.2     4,-2.7   -87,-0.1     3,-0.6  -0.101  34.0 -88.0 -63.2 170.8  156.3  193.6  129.4
 1163  628 D W  H 3> S+     0   0    7    -87,-0.6     4,-1.6     1,-0.3     5,-0.1   0.803 127.4  51.4 -54.9 -36.5  155.5  189.9  130.0
 1164  629 D M  H 3> S+     0   0   36      1,-0.2     4,-1.0     2,-0.2    -1,-0.3   0.871 114.2  44.3 -71.7 -32.2  152.9  190.6  132.7
 1165  630 D Q  H <> S+     0   0  110     -3,-0.6     4,-0.8     1,-0.2    -2,-0.2   0.850 111.7  52.6 -78.0 -34.0  151.1  193.1  130.4
 1166  631 D W  H  X S+     0   0    0     -4,-2.7     4,-1.5     1,-0.2    -2,-0.2   0.813 102.2  59.8 -71.7 -29.1  151.3  190.8  127.4
 1167  632 D E  H  < S+     0   0   17     -4,-1.6    -1,-0.2     1,-0.2     3,-0.2   0.908 106.0  46.6 -66.7 -39.9  149.8  187.9  129.2
 1168  633 D K  H  < S+     0   0  127     -4,-1.0     3,-0.3     1,-0.2    -1,-0.2   0.716 106.4  62.3 -73.2 -18.2  146.6  189.8  129.9
 1169  634 D E  H  < S+     0   0   72     -4,-0.8     3,-0.2     1,-0.2    -1,-0.2   0.876 118.4  23.2 -74.1 -37.6  146.6  190.9  126.3
 1170  635 D I  S  X S+     0   0    1     -4,-1.5     4,-1.0    -3,-0.2    -1,-0.2   0.050  85.6 113.5-117.5  27.3  146.2  187.4  124.9
 1171  636 D D  T  4 S+     0   0   74     -3,-0.3     4,-0.2     1,-0.2    -1,-0.1   0.763  76.1  57.6 -69.2 -22.4  144.7  185.6  127.9
 1172  637 D N  T  4 S+     0   0  123     -3,-0.2     3,-0.4    -4,-0.2    -1,-0.2   0.902 117.4  30.9 -71.7 -41.5  141.5  185.1  126.0
 1173  638 D Y  T  > S+     0   0   84      1,-0.2     4,-2.3     2,-0.1     3,-0.3   0.397  91.6  94.0 -98.8   1.7  143.2  183.2  123.1
 1174  639 D T  T  < S+     0   0   22     -4,-1.0     4,-0.4     1,-0.2    -1,-0.2   0.679  90.3  48.1 -69.8 -13.8  146.0  181.6  125.1
 1175  640 D Q  T  4 S+     0   0   80     -3,-0.4     4,-0.5    -4,-0.2    -1,-0.2   0.704 110.7  50.8 -93.4 -22.9  143.9  178.5  125.5
 1176  641 D H  T >> S+     0   0   90     -3,-0.3     4,-1.2    -4,-0.2     3,-0.9   0.874 103.9  56.7 -78.9 -39.8  142.9  178.5  121.8
 1177  642 D I  H 3X S+     0   0    1     -4,-2.3     4,-1.9     1,-0.3    -1,-0.2   0.827  99.2  61.4 -63.8 -29.6  146.5  178.7  120.5
 1178  643 D Y  H 3> S+     0   0   17     -4,-0.4     4,-1.1     1,-0.2    -1,-0.3   0.829 102.7  51.5 -65.8 -29.1  147.4  175.5  122.5
 1179  644 D T  H <> S+     0   0   68     -3,-0.9     4,-1.3    -4,-0.5    -1,-0.2   0.838 108.8  50.5 -75.6 -31.8  144.9  173.7  120.4
 1180  645 D L  H  X S+     0   0   57     -4,-1.2     4,-1.7     1,-0.2    -2,-0.2   0.826 105.5  56.0 -74.9 -31.8  146.4  174.9  117.2
 1181  646 D L  H  X S+     0   0    5     -4,-1.9     4,-1.1     1,-0.2    -1,-0.2   0.852 107.1  48.5 -70.2 -33.6  150.0  173.9  118.1
 1182  647 D E  H  X S+     0   0   24     -4,-1.1     4,-1.8     2,-0.2    -1,-0.2   0.899 109.7  51.1 -74.1 -38.3  149.1  170.3  118.7
 1183  648 D V  H  X S+     0   0   97     -4,-1.3     4,-1.5     1,-0.2    -2,-0.2   0.884 108.9  52.8 -65.1 -35.5  147.2  169.9  115.4
 1184  649 D S  H  X S+     0   0   26     -4,-1.7     4,-1.5     1,-0.2    -1,-0.2   0.807 106.4  53.6 -69.7 -28.1  150.1  171.4  113.6
 1185  650 D Q  H  X S+     0   0   30     -4,-1.1     4,-1.9     2,-0.2    -2,-0.2   0.914 106.6  49.7 -73.3 -41.1  152.5  168.8  115.2
 1186  651 D I  H  X S+     0   0   98     -4,-1.8     4,-2.5     1,-0.2     5,-0.2   0.845 109.1  54.6 -65.5 -31.1  150.4  165.8  114.1
 1187  652 D Q  H  X S+     0   0   96     -4,-1.5     4,-2.4     2,-0.2    -1,-0.2   0.898 108.4  47.3 -69.5 -38.0  150.4  167.2  110.6
 1188  653 D Q  H  X S+     0   0   31     -4,-1.5     4,-1.1     2,-0.2    -2,-0.2   0.836 114.1  48.1 -71.1 -31.4  154.2  167.4  110.5
 1189  654 D E  H  X S+     0   0  106     -4,-1.9     4,-1.7     2,-0.2    -2,-0.2   0.881 113.3  46.3 -75.3 -38.2  154.4  163.9  111.9
 1190  655 D K  H  X S+     0   0  125     -4,-2.5     4,-1.6     2,-0.2    -2,-0.2   0.901 112.3  50.4 -70.2 -39.8  151.9  162.5  109.4
 1191  656 D N  H  X S+     0   0   85     -4,-2.4     4,-0.9     1,-0.2    -1,-0.2   0.795 110.0  51.3 -68.5 -26.3  153.6  164.3  106.5
 1192  657 D E  H  X S+     0   0   59     -4,-1.1     4,-0.7     2,-0.2    -1,-0.2   0.857 106.8  54.1 -75.6 -33.5  156.9  162.9  107.6
 1193  658 D Q  H  X S+     0   0   60     -4,-1.7     4,-0.6     1,-0.2     3,-0.4   0.826 102.5  57.3 -68.3 -32.3  155.4  159.4  107.7
 1194  659 D E  H >< S+     0   0  111     -4,-1.6     3,-0.8     1,-0.2     4,-0.5   0.858 104.4  51.6 -68.2 -32.8  154.2  159.8  104.1
 1195  660 D L  H 3X S+     0   0   93     -4,-0.9     4,-4.1     1,-0.2     3,-0.5   0.698  97.0  69.5 -75.5 -16.8  157.8  160.5  103.0
 1196  661 D L  H 3< S+     0   0   23     -4,-0.7    -1,-0.2    -3,-0.4    -2,-0.2   0.739  89.2  62.5 -71.1 -22.1  158.9  157.3  104.8
 1197  662 D E  T << S+     0   0  148     -3,-0.8    -1,-0.2    -4,-0.6    -2,-0.2   0.821 118.0  28.5 -69.3 -30.2  157.0  155.3  102.2
 1198  663 D L  T  4        0   0  155     -4,-0.5    -2,-0.2    -3,-0.5    -1,-0.1   0.869 360.0 360.0 -91.5 -50.0  159.5  156.7   99.7
 1199  664 D D     <        0   0   90     -4,-4.1    -2,-0.2    -5,-0.1    -1,-0.2  -0.816 360.0 360.0-138.0 360.0  162.4  157.2  102.0
 1200        !*             0   0    0      0, 0.0     0, 0.0     0, 0.0     0, 0.0   0.000 360.0 360.0 360.0 360.0    0.0    0.0    0.0
 1201   32 J A              0   0  141      0, 0.0     2,-0.3     0, 0.0   386,-0.0   0.000 360.0 360.0 360.0-103.5  156.9  191.1  107.3
 1202   33 J K        -     0   0  135      2,-0.0     2,-0.1   384,-0.0   384,-0.0  -0.818 360.0-148.9-150.7 103.0  155.5  187.7  108.2
 1203   34 J K        -     0   0   58     -2,-0.3   -58,-0.8   -58,-0.2     2,-0.3  -0.397  15.1-175.1 -76.1 151.3  154.6  187.1  111.8
 1204   35 J W  E     -HI11441586C  34    382,-2.2   382,-3.0   -60,-0.2     2,-0.2  -0.993  24.8-116.1-145.1 145.6  154.9  183.6  113.3
 1205   36 J V  E     - I   01585C   0    -62,-1.8   -64,-1.3    -2,-0.3   -62,-0.3  -0.569  33.4-178.9 -85.7 144.5  153.9  182.2  116.7
 1206   37 J T  E     - I   01584C   2    378,-1.5   378,-1.4    -2,-0.2     2,-0.4  -0.959  20.5-131.9-139.4 158.4  156.6  180.9  119.0
 1207   38 J V  E     - I   01583C   3     -2,-0.3   -68,-2.2   376,-0.2   376,-0.2  -0.938  21.0-170.1-115.5 133.2  156.6  179.3  122.5
 1208   39 J Y  E     -GI11381582C  20    374,-3.0   374,-0.8    -2,-0.4     2,-0.3  -0.562   8.1-147.7-109.9 179.0  159.0  180.3  125.2
 1209   40 J Y  E    S+ I   01581C   2    -72,-0.5   372,-0.2    -2,-0.2   -72,-0.0  -0.989  73.8  32.7-150.3 141.3  159.8  178.8  128.6
 1210   41 J G  E    S+     0   0C   0    370,-0.5  -139,-2.0    -2,-0.3  -138,-0.3   0.804  74.3 162.4  83.3  29.9  160.7  180.4  131.8
 1211   42 J V  E     -     0   0C   0    369,-3.5     2,-1.0  -141,-0.1    -1,-0.3  -0.687  46.8-113.7 -84.8 133.0  158.7  183.5  131.2
 1212   43 J P  E     +     0   0C   6      0, 0.0     2,-0.4     0, 0.0    -1,-0.1  -0.539  57.0 149.7 -70.6 102.3  157.9  185.6  134.3
 1213   44 J V  E     - I   01579C   0     -2,-1.0   366,-2.4   366,-0.7     2,-0.3  -1.000  27.9-155.7-137.7 134.2  154.1  185.3  134.7
 1214   45 J W  E     + I   01578C  11     -2,-0.4     2,-0.2   364,-0.2   364,-0.2  -0.745  14.8 168.7-110.6 158.4  152.1  185.4  137.9
 1215   46 J K        -     0   0   66    362,-1.0     2,-0.4    -2,-0.3   362,-0.2  -0.642  39.5 -91.6-142.5-163.0  148.7  184.0  138.9
 1216   47 J E        -     0   0  118     -2,-0.2     2,-0.2   360,-0.2   360,-0.2  -0.991  35.7-155.9-128.2 126.9  146.9  183.7  142.2
 1217   48 J A        -     0   0    9    358,-1.7   358,-0.2    -2,-0.4    51,-0.2  -0.633  15.7-154.3-102.9 160.8  147.2  180.5  144.3
 1218   49 J T        +     0   0  128     -2,-0.2     2,-0.1     2,-0.0   358,-0.0  -0.466  48.1 137.5-125.8  52.3  144.9  179.1  146.9
 1219   50 J T        -     0   0   43      1,-0.1     2,-0.3   356,-0.1   356,-0.1  -0.344  54.8-102.1 -96.1 179.9  147.3  177.1  149.0
 1220   51 J T        -     0   0  101     -2,-0.1     2,-0.4    52,-0.0    -1,-0.1  -0.693  30.0-147.1 -97.5 152.5  148.0  176.4  152.6
 1221   52 J L        -     0   0    8     -2,-0.3     2,-0.3   107,-0.1   107,-0.2  -0.985   9.8-132.9-125.7 130.0  150.9  178.2  154.4
 1222   53 J F  E     -H 1327   0B  53    105,-0.7   105,-2.2    -2,-0.4     2,-0.1  -0.647  25.7-127.0 -83.1 137.9  152.9  176.7  157.2
 1223   54 J C  E     -H 1326   0B  15     -2,-0.3    21,-1.1   103,-0.2     2,-0.2  -0.336  18.2-163.1 -77.2 164.1  153.4  179.0  160.2
 1224   55 J A  B     +j 1244   0C   1    101,-0.9     2,-0.3    19,-0.2   101,-0.2  -0.744  20.0 159.3-151.9  97.9  156.8  179.8  161.6
 1225   56 J S        -     0   0    4     19,-0.8     2,-1.1    -2,-0.2    99,-0.2  -0.876  46.2-111.0-124.2 156.5  157.0  181.2  165.1
 1226   57 J D        +     0   0  110     97,-0.6    14,-0.1    -2,-0.3    13,-0.1  -0.729  49.8 176.1 -86.2  99.4  159.7  181.5  167.7
 1227   58 J A        -     0   0   25     -2,-1.1     9,-0.1    12,-0.1    10,-0.1  -0.116  32.8-146.1 -91.7-168.8  158.4  179.1  170.4
 1228   59 J K        -     0   0  116      8,-0.3    -1,-0.1     3,-0.1     9,-0.1   0.580  14.5-157.7-128.5 -37.3  159.9  177.9  173.7
 1229   60 J A  S    S+     0   0   68      7,-0.4     8,-0.1     1,-0.1     3,-0.0   0.569  77.0  67.7  61.2  16.0  158.7  174.3  174.1
 1230   61 J Y  S    S+     0   0  175      3,-0.0    -1,-0.1     0, 0.0     7,-0.0   0.683  76.7  76.9-129.4 -36.5  159.2  174.3  177.9
 1231   62 J D  S    S-     0   0   52      1,-0.1    -3,-0.1     5,-0.0    -2,-0.1  -0.234  80.0-117.3 -76.3 168.2  156.8  176.7  179.6
 1232   63 J T        +     0   0  129      4,-0.1    86,-0.5     5,-0.0     2,-0.1   0.196  69.3 133.4 -88.2  13.9  153.1  176.0  180.3
 1233   64 J E     >  -     0   0   13      1,-0.1     4,-1.3    84,-0.1     5,-0.1  -0.447  58.0-136.1 -66.7 138.7  152.2  179.0  178.1
 1234   65 J V  H >> S+     0   0   17     84,-0.4     4,-2.6     1,-0.2     3,-0.6   0.959 101.1  47.6 -64.0 -53.0  149.4  178.0  175.7
 1235   66 J H  H 3> S+     0   0    8     85,-0.4     4,-2.4     1,-0.3    -1,-0.2   0.816 110.4  53.6 -62.8 -27.5  150.8  179.7  172.6
 1236   67 J N  H 3> S+     0   0   13      2,-0.2     4,-1.1     1,-0.2    -7,-0.4   0.821 109.9  48.4 -74.7 -27.2  154.1  178.1  173.3
 1237   68 J V  H <X S+     0   0   71     -4,-1.3     4,-1.6    -3,-0.6    -2,-0.2   0.913 114.9  44.3 -75.1 -42.1  152.5  174.7  173.5
 1238   69 J W  H  X S+     0   0   42     -4,-2.6     4,-1.9     1,-0.2    -2,-0.2   0.906 112.3  51.9 -67.8 -42.2  150.5  175.2  170.3
 1239   70 J A  H  < S+     0   0    4     -4,-2.4    -1,-0.2    -5,-0.2   -14,-0.2   0.800 107.4  53.5 -67.4 -27.3  153.5  176.6  168.4
 1240   71 J T  H  < S+     0   0   53     -4,-1.1     3,-0.4     1,-0.2    -1,-0.2   0.915 111.8  43.3 -74.5 -38.9  155.6  173.7  169.3
 1241   72 J H  H  < S+     0   0  118     -4,-1.6 -1204,-0.6     1,-0.2    -2,-0.2   0.775 131.1  18.7 -79.3 -24.6  153.2  171.1  168.0
 1242   73 J A  S  < S+     0   0   32     -4,-1.9    -1,-0.2 -1206,-0.1     2,-0.2  -0.544 108.3  61.8-152.0  85.3  152.3  172.9  164.8
 1243   74 J C        -     0   0   12     -3,-0.4   -19,-0.2    -2,-0.1     3,-0.0  -0.805  64.3-130.0 175.1 161.4  154.8  175.6  163.6
 1244   75 J V  B     -j 1224   0C  10    -21,-1.1   -19,-0.8    -2,-0.2     3,-0.1  -0.743  40.2 -82.2-118.8 166.1  158.5  175.5  162.6
 1245   76 J P        -     0   0   38      0, 0.0   -19,-0.2     0, 0.0    -1,-0.1  -0.370  56.9 -91.5 -70.5 155.6  161.3  177.8  163.9
 1246   77 J T        -     0   0   43      1,-0.1  -140,-0.1   -21,-0.1   -21,-0.1  -0.233  44.0 -96.3 -65.8 152.8  161.7  181.3  162.3
 1247   78 J D        -     0   0   24      1,-0.2    -1,-0.1   -23,-0.2  -144,-0.1  -0.564  30.4-160.2 -69.7 119.6  163.9  181.8  159.4
 1248   79 J P  S    S+     0   0   80      0, 0.0    -1,-0.2     0, 0.0  -145,-0.1   0.794  84.2  36.9 -75.4 -25.2  167.3  183.1  160.7
 1249   80 J N  S    S-     0   0  108     -3,-0.0     2,-0.1     2,-0.0    -2,-0.0  -0.783  78.4-172.5-128.0  87.8  168.4  184.6  157.4
 1250   81 J P        -     0   0   87      0, 0.0     2,-0.4     0, 0.0   104,-0.0  -0.453   8.4-152.7 -79.9 154.6  165.5  186.1  155.4
 1251   82 J Q        -     0   0  127     -2,-0.1     2,-0.7     2,-0.0   104,-0.1  -0.982   8.4-170.0-132.2 120.9  165.8  187.3  151.9
 1252   83 J E        -     0   0   92     -2,-0.4     2,-0.6   102,-0.1   102,-0.2  -0.907  11.2-158.5-112.1 101.5  163.7  190.1  150.4
 1253   84 J I  E     -K 1353   0D  72    100,-1.2   100,-2.4    -2,-0.7     2,-0.5  -0.716  12.6-142.2 -82.8 118.1  164.3  190.3  146.6
 1254   85 J V  E     -K 1352   0D  93     -2,-0.6    98,-0.2    98,-0.2     2,-0.1  -0.703  15.9-143.8 -83.3 123.4  163.3  193.7  145.4
 1255   86 J L        -     0   0   14     96,-1.2  -180,-0.1    -2,-0.5     3,-0.1  -0.296  13.7-117.6 -80.3 171.0  161.6  193.6  142.0
 1256   87 J G  S    S-     0   0   42   -182,-0.5     2,-1.9     1,-0.1    95,-0.3   0.514  71.6 -25.0 -81.1-133.0  162.0  196.2  139.4
 1257   88 J N  S    S+     0   0  153   -183,-0.2     2,-0.3    93,-0.1    -1,-0.1  -0.492  89.8 144.3 -85.1  70.7  159.3  198.4  137.8
 1258   89 J V        -     0   0    6     -2,-1.9    93,-0.5    91,-0.6     2,-0.4  -0.769  33.4-162.4-111.5 155.8  156.4  196.1  138.5
 1259   90 J T        -     0   0   85     -2,-0.3     2,-0.4    91,-0.1    90,-0.2  -0.994   6.7-175.5-138.8 129.3  152.8  196.8  139.4
 1260   91 J E  B     -N 1348   0E  13     88,-0.6     2,-1.9    -2,-0.4    88,-0.9  -0.994  31.2-123.8-131.0 133.0  150.4  194.3  140.9
 1261   92 J N        -     0   0   90     -2,-0.4     2,-1.7    86,-0.2    85,-0.1  -0.530  31.5-163.6 -74.2  85.9  146.7  194.9  141.7
 1262   93 J F        -     0   0    2     -2,-1.9     2,-0.3    84,-0.3    84,-0.2  -0.530   6.6-172.3 -75.7  90.4  146.8  194.1  145.4
 1263   94 J N        -     0   0   78     -2,-1.7    82,-0.1     1,-0.1    81,-0.0  -0.614   5.7-177.1 -79.3 143.3  143.2  193.5  146.3
 1264   95 J M  S >  S+     0   0    2     -2,-0.3     3,-0.9     2,-0.1    -1,-0.1   0.720  72.1  55.9-115.0 -27.1  142.9  193.1  150.0
 1265   96 J W  T 3  S+     0   0   20      1,-0.2    -2,-0.1   119,-0.1   119,-0.0   0.639 110.3  48.4 -83.0 -10.7  139.2  192.4  150.7
 1266   97 J K  T 3  S+     0   0  163      4,-0.0     2,-0.4     3,-0.0    -1,-0.2   0.064  80.7 134.4-109.5  20.3  139.3  189.4  148.3
 1267   98 J N    <   -     0   0   12     -3,-0.9     4,-0.3     1,-0.1     3,-0.3  -0.600  40.9-164.1 -75.6 122.9  142.4  187.9  149.8
 1268   99 J N  S    S+     0   0   62     -2,-0.4     4,-0.3     1,-0.2    -1,-0.1   0.543  81.1  74.2 -82.5  -8.9  142.1  184.2  150.4
 1269  100 J M  S >> S+     0   0    5      1,-0.2     4,-1.4     2,-0.2     3,-1.1   0.864  92.2  53.3 -72.8 -33.8  145.2  184.2  152.7
 1270  101 J V  H 3> S+     0   0    1     -3,-0.3     4,-1.5     1,-0.3    -1,-0.2   0.737  99.0  64.4 -72.8 -19.6  143.2  185.8  155.5
 1271  102 J E  H 34 S+     0   0   72     -4,-0.3     4,-0.3     1,-0.2    -1,-0.3   0.669 103.8  48.7 -74.5 -16.3  140.6  183.1  155.3
 1272  103 J Q  H X> S+     0   0   30     -3,-1.1     4,-0.8    -4,-0.3     3,-0.5   0.861 105.9  52.7 -88.1 -44.0  143.3  180.6  156.3
 1273  104 J M  H >X S+     0   0    1     -4,-1.4     4,-1.1     1,-0.3     3,-0.9   0.898 106.9  55.4 -59.8 -39.0  144.6  182.5  159.4
 1274  105 J H  H 3X S+     0   0   12     -4,-1.5     4,-1.2     1,-0.3    -1,-0.3   0.808 109.9  45.7 -64.2 -28.5  141.1  182.8  160.7
 1275  106 J E  H <4 S+     0   0  130     -3,-0.5     4,-0.4    -4,-0.3    -1,-0.3   0.520 110.3  54.3 -91.3  -5.8  140.8  179.0  160.4
 1276  107 J D  H << S+     0   0   47     -3,-0.9    -2,-0.2    -4,-0.8    -1,-0.2   0.536 108.7  48.6 -99.6 -11.1  144.2  178.5  162.1
 1277  108 J I  H >X S+     0   0    2     -4,-1.1     3,-1.7    -5,-0.2     4,-1.6   0.807 104.2  57.2 -93.3 -36.6  143.2  180.6  165.1
 1278  109 J I  H 3X S+     0   0   39     -4,-1.2     4,-0.9     1,-0.3    -2,-0.1   0.877 104.1  55.6 -61.2 -33.7  139.9  178.8  165.7
 1279  110 J S  H 34 S+     0   0   50     -4,-0.4    -1,-0.3     1,-0.2    -2,-0.2   0.605 106.3  52.0 -73.7 -10.6  141.9  175.6  166.0
 1280  111 J L  H X4 S+     0   0    2     -3,-1.7     3,-1.1     2,-0.1     4,-0.3   0.782 104.0  53.9 -91.7 -33.4  144.0  177.3  168.7
 1281  112 J W  H 3X S+     0   0    6     -4,-1.6     4,-0.8     1,-0.3    -2,-0.2   0.650 103.0  58.1 -75.3 -16.2  141.1  178.4  170.8
 1282  113 J D  T 3< S+     0   0   67     -4,-0.9    -1,-0.3    -5,-0.2    -2,-0.1   0.415 112.6  41.4 -90.2   0.1  139.8  174.8  170.9
 1283  114 J Q  T <4 S+     0   0  136     -3,-1.1    -2,-0.2    -5,-0.1    -1,-0.2   0.336 121.5  39.8-120.5  -3.6  143.1  173.9  172.4
 1284  115 J S  T  4 S+     0   0    9     -4,-0.3     2,-0.9     1,-0.2    -3,-0.2   0.797 115.6  30.3-111.4 -63.9  143.5  176.8  174.8
 1285  116 J L     <  -     0   0   16     -4,-0.8    -1,-0.2    -5,-0.1    31,-0.1  -0.820  67.5-166.9-108.5  92.6  140.3  177.9  176.5
 1286  117 J K        -     0   0  101     -2,-0.9     2,-0.1    29,-0.2    -4,-0.1  -0.693  21.3-130.9 -80.9 123.3  138.1  174.9  177.0
 1287  118 J P        -     0   0   10      0, 0.0    25,-0.6     0, 0.0     3,-0.3  -0.414   3.7-138.9 -75.5 151.1  134.6  176.1  178.0
 1288  119 J C  S    S+     0   0   24    233,-2.3    24,-0.9     1,-0.3     2,-0.4   0.915  98.0  14.4 -71.3 -42.8  132.7  174.7  180.9
 1289  120 J V  B    S-OP15211311F  49    232,-0.9     2,-0.9    22,-0.2   232,-0.6  -0.971  70.2-167.0-134.8 114.4  129.5  174.7  178.9
 1290  121 J K        -     0   0   46     20,-2.1     2,-0.7    -2,-0.4   230,-0.2  -0.782   9.5-170.9-106.5  88.4  129.7  175.2  175.2
 1291  122 J L        +     0   0   63     -2,-0.9   228,-0.4   228,-0.3    18,-0.2  -0.709  15.7 165.7 -82.7 114.2  126.1  175.9  174.1
 1292  123 J T  B     -R 1308   0G  40     16,-1.0    16,-2.2    -2,-0.7   226,-0.2  -0.972  33.9-113.1-131.7 144.3  126.0  175.9  170.3
 1293  124 J P        -     0   0   65      0, 0.0     2,-0.3     0, 0.0    14,-0.2  -0.349  28.2-179.1 -75.3 157.8  123.0  175.8  167.9
 1294  125 J L        -     0   0  106     12,-0.2    12,-0.9    -2,-0.1     2,-0.2  -0.842   7.6-162.9-158.4 114.8  122.3  172.8  165.6
 1295  126 J C  B     -S 1305   0H  77     -2,-0.3     2,-0.3    10,-0.2    10,-0.3  -0.590  12.7-132.1-101.7 163.7  119.5  172.6  163.1
 1296  127 J V        -     0   0   66      8,-2.5     2,-1.9    -2,-0.2     8,-0.2  -0.882  33.0-103.1-113.7 144.1  117.8  169.7  161.3
 1297  128 J T        +     0   0  141     -2,-0.3     2,-0.4     6,-0.1     6,-0.0  -0.470  69.5 136.5 -71.4  84.2  117.1  169.7  157.5
 1298  129 J L        -     0   0   88     -2,-1.9    -2,-0.1     6,-0.1     6,-0.0  -0.982  49.5-128.0-135.4 120.2  113.4  170.3  157.8
 1299  130 J N              0   0  154     -2,-0.4     3,-0.1     4,-0.1    -2,-0.0  -0.171 360.0 360.0 -66.1 158.6  111.7  172.8  155.4
 1300  131 J C              0   0  134      3,-0.1     3,-0.1     2,-0.0    -2,-0.0  -0.786 360.0 360.0-158.6 360.0  109.4  175.6  156.6
 1301        !              0   0    0      0, 0.0     0, 0.0     0, 0.0     0, 0.0   0.000 360.0 360.0 360.0 360.0    0.0    0.0    0.0
 1302  193 J L              0   0  191     -3,-0.1     2,-0.3     2,-0.0    -3,-0.0   0.000 360.0 360.0 360.0  95.4  108.8  174.6  162.5
 1303  194 J I        -     0   0   78      1,-0.1     2,-0.9    -3,-0.1    -6,-0.1  -0.600 360.0-117.3 -78.9 135.8  112.4  173.7  161.8
 1304  195 J N        +     0   0   64     -2,-0.3    -8,-2.5    -8,-0.2     2,-0.3  -0.642  47.3 160.5 -76.1 108.1  114.0  171.4  164.4
 1305  196 J C  B     +S 1295   0H  60     -2,-0.9     2,-0.4   -10,-0.3   -10,-0.2  -0.769   9.2 169.3-131.6  85.1  116.8  173.5  165.9
 1306  197 J N        -     0   0  108    -12,-0.9   -12,-0.2    -2,-0.3    -2,-0.0  -0.793  33.5-116.2-100.9 141.1  117.8  172.1  169.2
 1307  198 J T        -     0   0   87     -2,-0.4     2,-0.4   -14,-0.2   -16,-0.1  -0.302  18.3-149.9 -71.9 157.8  121.0  173.2  171.1
 1308  199 J S  B     -R 1292   0G  46    -16,-2.2   -16,-1.0   -18,-0.1     2,-0.2  -0.924  14.6-163.8-133.5 105.7  123.8  170.8  171.7
 1309  200 J V        -     0   0   80     -2,-0.4     2,-0.4   -18,-0.2   -18,-0.2  -0.554   4.2-159.5 -92.4 155.1  125.8  171.5  174.9
 1310  201 J I        -     0   0   75     -2,-0.2   -20,-2.1   -20,-0.2     2,-0.6  -1.000   5.0-152.9-134.8 130.8  129.2  170.1  175.7
 1311  202 J T  B     +P 1289   0F 117     -2,-0.4     2,-0.3   -22,-0.2   -22,-0.2  -0.936  25.0 164.4-110.0 120.3  130.7  169.9  179.2
 1312  203 J Q        -     0   0   76    -24,-0.9     2,-0.1   -25,-0.6    -2,-0.0  -0.872  43.2 -88.4-130.1 163.7  134.5  170.0  179.5
 1313  204 J A        -     0   0   80     -2,-0.3   -27,-0.1     1,-0.1    -1,-0.0  -0.449  35.5-148.7 -71.1 144.3  137.0  170.6  182.3
 1314  205 J C        +     0   0   37     -2,-0.1     2,-0.4   -29,-0.1   -26,-0.1  -0.719  18.7 177.3-119.0  82.4  138.0  174.2  182.7
 1315  206 J P        -     0   0   87      0, 0.0     2,-0.8     0, 0.0   -29,-0.2  -0.699  34.4-122.1 -87.5 132.3  141.6  174.7  183.9
 1316  207 J K        -     0   0   81     -2,-0.4     2,-0.2   -31,-0.1   -31,-0.1  -0.607  42.7-177.0 -72.7 110.0  142.7  178.3  184.3
 1317  208 J V        -     0   0   52     -2,-0.8   -84,-0.1   -33,-0.1     2,-0.0  -0.647  29.8 -94.4-108.1 164.9  145.7  178.4  182.0
 1318  209 J S        -     0   0   63    -86,-0.5   -84,-0.4    -2,-0.2     2,-0.3  -0.330  39.1-160.3 -71.8 158.9  148.2  181.2  181.1
 1319  210 J F        +     0   0   27    -86,-0.1   154,-0.3   -85,-0.1   -86,-0.1  -0.908  26.3 137.4-152.3 121.4  147.5  183.3  178.1
 1320  211 J E        -     0   0  121     -2,-0.3   -85,-0.4   152,-0.1   -84,-0.1  -0.914  43.0-119.9-160.3 130.3  149.8  185.5  176.0
 1321  212 J P        -     0   0   31      0, 0.0    40,-0.1     0, 0.0   -85,-0.0  -0.248  20.9-156.0 -71.8 163.7  150.1  185.9  172.2
 1322  213 J I        -     0   0   20     38,-0.1     2,-0.3   -87,-0.1    38,-0.1  -0.996  26.3-106.7-138.3 136.0  153.2  185.2  170.2
 1323  214 J P        -     0   0   45      0, 0.0   -97,-0.6     0, 0.0     2,-0.2  -0.519  40.3-168.5 -70.1 126.2  154.2  186.7  166.8
 1324  215 J I  B     -T 1360   0I   8     36,-3.0    36,-2.1    -2,-0.3     2,-0.4  -0.699  11.9-144.3-109.9 164.3  153.8  184.1  164.1
 1325  216 J H        -     0   0   44     -2,-0.2  -101,-0.9  -101,-0.2     2,-0.6  -0.973   8.2-143.2-132.8 118.3  155.0  184.2  160.5
 1326  217 J Y  E     -H 1223   0B   1     -2,-0.4    31,-1.9    32,-0.3     2,-0.3  -0.716  24.9-165.4 -83.3 122.0  153.1  182.8  157.6
 1327  218 J C  E     -HI12221356B   1   -105,-2.2  -105,-0.7    -2,-0.6    29,-0.2  -0.810  20.3-112.0-110.9 149.5  155.5  181.3  155.1
 1328  219 J A        -     0   0   13     27,-2.3  -107,-0.1    -2,-0.3     3,-0.1  -0.464  34.5-120.1 -75.4 145.5  154.9  180.2  151.5
 1329  220 J P    >   -     0   0   29      0, 0.0     3,-1.5     0, 0.0     2,-0.5  -0.130  48.1 -63.5 -78.3-178.2  155.1  176.5  150.7
 1330  221 J A  T 3  S+     0   0   42      1,-0.2     3,-0.1     3,-0.0  -217,-0.1  -0.550 123.9  21.4 -71.4 115.7  157.5  174.8  148.3
 1331  222 J G  T 3  S+     0   0   39     -2,-0.5   247,-0.5     1,-0.4    -1,-0.2   0.240 108.2  80.9 114.0 -11.9  156.8  176.2  144.8
 1332  223 J F  E <   -L 1577   0D  70     -3,-1.5    -1,-0.4   245,-0.1     2,-0.3  -0.658  57.8-149.4-118.8 175.1  155.0  179.4  145.5
 1333  224 J A  E     -L 1576   0D  10    243,-2.5   243,-2.5    -2,-0.2     2,-0.5  -0.968  10.6-131.8-144.8 158.7  156.0  182.9  146.5
 1334  225 J I  E     -LM15751354D   0     20,-1.4    20,-2.6    -2,-0.3   241,-0.2  -0.962  18.4-152.2-117.6 122.4  154.6  185.8  148.5
 1335  226 J L  E     -LM15741353D   0    239,-2.5   239,-0.8    -2,-0.5     2,-0.3  -0.438  10.5-165.2 -86.7 164.6  154.6  189.4  147.1
 1336  227 J K  E     -LM15731352D  31     16,-1.0    16,-2.6   237,-0.2   237,-0.2  -0.887  12.6-140.0-156.3 120.8  154.7  192.5  149.3
 1337  228 J C        -     0   0    3    235,-1.5    14,-0.2    -2,-0.3   235,-0.0  -0.404   9.0-168.9 -77.4 158.2  154.0  196.1  148.6
 1338  229 J N        +     0   0   49     12,-0.4     2,-0.1    -2,-0.1    -1,-0.1   0.253  38.8 129.1-130.4  10.3  156.3  198.7  150.1
 1339  230 J S        -     0   0   52      1,-0.1    37,-0.1    11,-0.0    -2,-0.0  -0.441  59.6-133.6 -69.4 142.8  154.4  202.0  149.5
 1340  231 J K  S    S+     0   0  105      1,-0.1    37,-0.4    -2,-0.1    38,-0.4   0.595 104.6  26.5 -74.9  -9.2  153.9  204.1  152.6
 1341  232 J T  S    S+     0   0   77     35,-0.1     2,-0.8    36,-0.1    -1,-0.1   0.759  71.4 173.9-111.1 -56.2  150.2  204.7  151.7
 1342  233 J F     >  -     0   0   10      1,-0.2     4,-0.7     5,-0.1     2,-0.6   0.033  33.7-139.7  67.0 -21.0  149.2  201.6  149.6
 1343  234 J N  T  4  -     0   0  121     -2,-0.8     2,-0.8     2,-0.1    40,-0.4   0.204  37.0-101.6  60.0 -13.4  145.5  202.7  149.6
 1344  235 J G  T  4 S+     0   0    0     -2,-0.6    40,-0.1     2,-0.2    -1,-0.1  -0.848 106.2  24.5 105.7-103.1  144.2  199.2  150.1
 1345  236 J S  T  4 S+     0   0   63     -2,-0.8   -82,-0.1    38,-0.3    -2,-0.1  -0.030 100.9 109.1 -91.8  32.6  142.9  197.6  146.9
 1346  237 J G  S  < S-     0   0   10     -4,-0.7   -84,-0.3   -84,-0.2     2,-0.3  -0.833  75.7-105.6-110.2 148.0  145.1  199.8  144.7
 1347  238 J P        -     0   0   79      0, 0.0   -86,-0.2     0, 0.0     2,-0.1  -0.520  36.6-164.6 -73.3 130.3  148.1  198.8  142.7
 1348  239 J C  B     -N 1260   0E   9    -88,-0.9   -88,-0.6    -2,-0.3     3,-0.1  -0.388  15.8-143.5-101.4-176.9  151.4  199.9  144.1
 1349  240 J T  S    S+     0   0   98    -90,-0.2     2,-1.4    -2,-0.1   -91,-0.6   0.633  81.5  74.3-123.2 -23.9  154.8  200.1  142.4
 1350  241 J N        +     0   0   77    -93,-0.1     2,-0.4     2,-0.0   -12,-0.4  -0.488  64.9 165.2 -94.5  67.1  157.5  199.1  145.0
 1351  242 J V        +     0   0    0     -2,-1.4   -96,-1.2   -93,-0.5     2,-0.4  -0.704   8.7 176.0 -86.5 128.5  156.6  195.4  145.0
 1352  243 J S  E     -KM12541336D   0    -16,-2.6   -16,-1.0    -2,-0.4     2,-0.3  -0.982  22.5-129.0-133.1 144.3  159.2  193.1  146.5
 1353  244 J T  E     +KM12531335D   9   -100,-2.4  -100,-1.2    -2,-0.4     2,-0.2  -0.694  29.0 166.0 -98.0 148.3  159.0  189.4  147.1
 1354  245 J V  E     - M   01334D  16    -20,-2.6   -20,-1.4    -2,-0.3  -102,-0.1  -0.724  35.4-133.7-138.5-173.0  159.7  187.5  150.3
 1355  246 J Q  S    S+     0   0   50      1,-0.4   -27,-2.3    -2,-0.2     2,-0.3   0.540  86.6  29.5-124.7 -18.5  159.1  184.0  151.7
 1356  247 J C  B    S-I 1327   0B  24    -29,-0.2    -1,-0.4   -22,-0.1   -29,-0.2  -0.994  77.3-121.4-144.6 144.0  157.6  184.7  155.1
 1357  248 J T        -     0   0    6    -31,-1.9     3,-0.1    -2,-0.3   213,-0.1  -0.172  36.5 -94.1 -77.5 176.4  155.6  187.6  156.5
 1358  249 J H        -     0   0   47      1,-0.2     2,-0.4   -33,-0.1   -32,-0.3  -0.017  66.1 -50.2 -78.6-172.3  156.6  189.8  159.4
 1359  250 J G        -     0   0   27    -34,-0.1     2,-0.5   -36,-0.1    -1,-0.2  -0.486  59.5-176.7 -67.1 118.6  155.6  189.4  163.0
 1360  251 J I  B     -T 1324   0I   1    -36,-2.1   -36,-3.0    -2,-0.4   -38,-0.1  -0.972  11.9-154.3-120.9 122.6  151.8  188.8  163.3
 1361  252 J R        -     0   0  100     -2,-0.5     2,-0.2   -38,-0.2    -2,-0.0  -0.786  14.9-138.0 -96.6 138.9  150.2  188.5  166.7
 1362  253 J P        +     0   0    9      0, 0.0    -1,-0.1     0, 0.0   204,-0.1   0.012  43.3 159.0 -82.0  27.3  146.9  186.6  166.9
 1363  254 J V        -     0   0   20      8,-0.2     2,-0.6    -2,-0.2    -2,-0.0  -0.292  29.2-152.1 -56.4 131.0  145.3  189.1  169.3
 1364  255 J V        +     0   0   14    107,-0.1     2,-0.3     5,-0.0   107,-0.3  -0.935  36.8 132.7-108.9 112.0  141.5  188.9  169.3
 1365  256 J S        -     0   0    2     -2,-0.6     2,-0.3   105,-0.1   195,-0.3  -0.965  41.0-131.1-154.3 167.7  139.8  192.1  170.2
 1366  257 J T  B    S+U 1469   0J   8    103,-0.9   103,-0.8    -2,-0.3   193,-0.2  -0.920  77.3   6.3-128.4 151.1  137.1  194.5  169.1
 1367  258 J Q  S    S+     0   0    1    191,-0.5   173,-0.5    -2,-0.3     2,-0.3   0.117 124.2  49.0  67.9 -13.9  136.9  198.3  168.6
 1368  259 J L  S    S-     0   0    7    171,-0.2     2,-0.6   101,-0.1   171,-0.2  -0.873  79.8-136.3-153.7 113.5  140.6  198.8  169.1
 1369  260 J L        -     0   0    8     -2,-0.3   169,-1.8     1,-0.1   168,-1.7  -0.619  30.4-160.8 -74.9 118.8  143.2  196.8  167.4
 1370  261 J L        +     0   0   11     -2,-0.6   167,-0.5   166,-0.2   168,-0.2   0.316  48.5   7.1 -78.3-152.7  145.8  195.9  170.0
 1371  262 J N  S    S+     0   0   45    164,-0.3     2,-0.3   165,-0.1    -8,-0.2   0.152  88.6  92.2 -30.4 126.9  149.5  194.8  169.7
 1372  263 J G  S    S-     0   0   26     -3,-0.1     2,-0.2   -12,-0.1   -12,-0.1  -0.988  71.3 -32.7 171.1-166.2  150.8  194.9  166.2
 1373  264 J S        -     0   0   32     -2,-0.3     2,-0.2   -14,-0.1   -13,-0.0  -0.510  50.6-139.0 -82.8 148.5  152.6  196.8  163.5
 1374  265 J L        -     0   0   64     -2,-0.2    24,-0.2     1,-0.2    -1,-0.1  -0.517  28.4 -88.7-100.2 169.3  152.4  200.5  163.1
 1375  266 J A        -     0   0   14     22,-2.8    -1,-0.2   162,-0.2     4,-0.1  -0.232  33.5-123.5 -72.3 167.2  152.1  202.7  160.0
 1376  267 J E  S    S-     0   0  134    -36,-0.3    -1,-0.1     2,-0.3     3,-0.1   0.985  83.0 -24.9 -79.4 -62.5  155.2  203.9  158.2
 1377  268 J E  S    S+     0   0  109    -37,-0.4     2,-0.3     1,-0.3    21,-0.1   0.642 122.1  26.6-127.4 -22.9  154.9  207.6  158.1
 1378  269 J E  S    S-     0   0   94    -38,-0.4     2,-0.5    19,-0.1    -1,-0.3  -0.999  80.4 -97.9-148.5 148.7  151.3  208.8  158.3
 1379  270 J I        -     0   0    1     -2,-0.3     2,-0.3    -4,-0.1    18,-0.2  -0.498  47.7-170.8 -64.8 115.4  147.9  207.6  159.6
 1380  271 J V  E     -X 1396   0K  13     16,-0.8    16,-2.2    -2,-0.5     2,-0.4  -0.802  13.4-142.8-110.7 152.3  146.2  206.0  156.7
 1381  272 J I  E     -X 1395   0K  32     -2,-0.3     2,-0.4    14,-0.2    14,-0.2  -0.895  14.0-166.0-115.0 145.0  142.6  204.8  156.5
 1382  273 J R  E     +X 1394   0K   8     12,-3.1    12,-3.1    -2,-0.4     2,-0.3  -0.996  16.2 154.7-134.3 138.7  141.5  201.7  154.6
 1383  274 J S        -     0   0   20     -2,-0.4   -38,-0.3   -40,-0.4     3,-0.2  -0.964  44.6-127.3-159.2 146.7  138.0  200.6  153.6
 1384  275 J E  S    S-     0   0   80      8,-0.5     2,-0.3    -2,-0.3    -1,-0.1   0.899  97.5  -7.8 -65.8 -39.4  136.7  198.4  150.9
 1385  276 J N  S    S-     0   0   86      7,-0.1     3,-0.5    -3,-0.1     6,-0.4  -0.873  70.2-148.0-161.1 123.5  134.2  201.1  149.7
 1386  277 J I  S    S+     0   0   43     -2,-0.3     6,-0.0    -3,-0.2    -3,-0.0  -0.294  77.8  36.8 -85.1 172.4  133.4  204.4  151.4
 1387  278 J T  S    S+     0   0   96      1,-0.1    -1,-0.2    -2,-0.1   156,-0.0   0.553  95.2  87.0  61.2  14.7  130.0  206.2  151.2
 1388  279 J D  S    S-     0   0   82     -3,-0.5    -1,-0.1     3,-0.1    -2,-0.1   0.299  80.7-146.2-120.6   5.7  128.1  202.9  151.4
 1389  280 J N  S    S+     0   0   76      1,-0.2   154,-0.1     2,-0.1    -3,-0.1   0.660  77.5  84.7  32.4  43.4  128.1  202.7  155.3
 1390  281 J A        +     0   0   71     -5,-0.3     2,-0.3     1,-0.2    -1,-0.2   0.564  69.1  75.4-131.3 -37.1  128.4  198.9  155.4
 1391  282 J K  S    S-     0   0   76     -6,-0.4    -1,-0.2     1,-0.1     2,-0.1  -0.633  84.2-118.2 -83.8 137.0  132.1  198.2  155.2
 1392  283 J T        -     0   0   25     -2,-0.3     2,-0.7   150,-0.1    -8,-0.5  -0.447  20.9-128.7 -74.5 147.6  134.1  198.9  158.2
 1393  284 J I  E     - Y   01541K   8    148,-3.2   148,-2.2   -10,-0.1     2,-0.6  -0.874  16.9-150.8-101.2 115.2  136.9  201.5  158.0
 1394  285 J I  E     -XY13821540K   2    -12,-3.1   -12,-3.1    -2,-0.7     2,-0.5  -0.759  11.0-165.2 -87.9 123.4  140.2  200.3  159.2
 1395  286 J V  E     -XY13811539K   0    144,-2.6   144,-1.2    -2,-0.6     2,-0.5  -0.951   0.9-161.7-113.6 119.9  142.4  203.1  160.7
 1396  287 J Q  E     -XY13801538K  13    -16,-2.2   -16,-0.8    -2,-0.5   142,-0.2  -0.875  10.7-143.1-104.1 130.3  146.1  202.4  161.2
 1397  288 J L  E     -     0   0K   7    140,-3.1   -22,-2.8    -2,-0.5   -19,-0.1  -0.552  10.2-151.5 -91.1 156.0  148.1  204.6  163.5
 1398  289 J N  E    S+     0   0K  38    -24,-0.2     2,-0.4    -2,-0.2   -24,-0.1   0.342  83.0  52.5-104.3   3.1  151.6  205.7  163.0
 1399  290 J E  E    S-     0   0K  89    137,-0.1     2,-0.6   138,-0.1    -1,-0.1  -0.995  89.3-113.0-142.4 133.7  152.4  206.1  166.8
 1400  291 J A  E     -     0   0K  18     -2,-0.4     2,-0.6    -3,-0.1   137,-0.2  -0.536  25.9-157.9 -71.8 111.8  151.8  203.5  169.5
 1401  292 J V  E     - Y   01536K   3    135,-1.8   135,-0.9    -2,-0.6     2,-0.1  -0.800  19.2-142.4 -88.6 120.9  149.1  204.7  171.9
 1402  293 J E  E     - Y   01535K 112     -2,-0.6    27,-0.4   133,-0.2     2,-0.3  -0.357  19.9-175.5 -86.5 167.2  149.6  202.8  175.1
 1403  294 J I  E     - Y   01534K   8    131,-0.8   131,-1.3    25,-0.1     2,-0.4  -0.946   8.5-161.5-159.7 135.8  147.1  201.4  177.6
 1404  295 J N  E     -ZY14271533K  70     23,-1.3    23,-1.7    -2,-0.3     2,-0.5  -0.995   7.3-170.9-126.5 127.9  147.4  199.8  181.0
 1405  296 J C  E     +ZY14261532K   2    127,-0.8   127,-1.5    -2,-0.4     2,-0.3  -0.979  19.1 155.2-125.0 119.2  144.7  197.6  182.5
 1406  297 J T  E     -Z 1425   0K  41     19,-1.7    19,-1.9    -2,-0.5   125,-0.2  -0.846  34.4-179.9-139.3 172.7  144.8  196.4  186.1
 1407  298 J R        -     0   0    2    123,-0.4   123,-1.3    -2,-0.3   122,-0.8  -0.599  20.3-169.8-166.9  93.6  143.0  195.2  189.2
 1408  299 J P        -     0   0   49      0, 0.0   121,-3.8     0, 0.0   122,-0.1   0.979  51.7 -78.2 -62.4 -80.5  145.7  194.4  191.9
 1409  300 J N  S    S+     0   0   81    119,-0.2     2,-1.9   120,-0.1   121,-0.0   0.242  91.5 110.9-139.1 -80.8  143.7  192.7  194.7
 1410  301 J N        +     0   0  141      1,-0.2   118,-0.1     2,-0.1     3,-0.0   0.244  68.6  71.0  17.5  18.2  141.7  195.0  197.0
 1411  302 J N        +     0   0   22     -2,-1.9     9,-0.2    -4,-0.1    -1,-0.2  -0.121  42.3 143.9-149.5  46.0  138.2  193.9  195.8
 1412  303 J T        +     0   0  107      8,-0.1     2,-0.8     9,-0.1    -2,-0.1   0.434  34.0 124.8 -68.7   2.7  137.6  190.4  197.2
 1413  304 J R        -     0   0  159      1,-0.2     8,-1.5    -3,-0.0     9,-0.3  -0.536  40.7-174.7 -67.3 104.2  133.9  191.4  197.7
 1414  305 J K        +     0   0  165     -2,-0.8     8,-0.2     6,-0.2    -1,-0.2   0.994  59.2   6.7 -68.7 -65.2  132.2  188.6  195.7
 1415  306 J S        -     0   0   69      1,-0.1     3,-0.1     5,-0.1     6,-0.0  -0.498  54.0-147.6-111.4-177.9  128.6  189.6  195.8
 1416  307 J I  S    S-     0   0  130      1,-0.5     2,-0.3    -2,-0.2    -1,-0.1   0.690  78.7  -5.4-116.0 -46.6  126.6  192.6  197.1
 1417  308 J H              0   0  168      0, 0.0    -1,-0.5     0, 0.0     0, 0.0  -0.989 360.0 360.0-153.3 147.7  123.3  191.1  198.2
 1418  309 J I              0   0  185     -2,-0.3    -3,-0.0    -3,-0.1     0, 0.0  -0.870 360.0 360.0-102.4 360.0  121.7  187.7  198.1
 1419        !              0   0    0      0, 0.0     0, 0.0     0, 0.0     0, 0.0   0.000 360.0 360.0 360.0 360.0    0.0    0.0    0.0
 1420  325 J N    >         0   0   62     -9,-0.2     3,-0.9     3,-0.1    -6,-0.2   0.000 360.0 360.0 360.0 141.4  134.0  194.0  193.6
 1421  326 J I  T 3   +     0   0   24     -8,-1.5    86,-0.1     1,-0.3    -7,-0.1   0.734 360.0  63.9 -67.8 -21.5  136.0  191.1  192.0
 1422  327 J R  T 3  S+     0   0   82     -9,-0.3     2,-0.4    -8,-0.2    -1,-0.3  -0.090  89.7  92.6 -90.6  32.0  134.1  191.7  188.7
 1423  328 J Q    <   +     0   0   56     -3,-0.9     2,-0.3    83,-0.2    83,-0.2  -0.981  40.5 151.3-132.5 144.7  135.7  195.2  188.4
 1424  329 J A  E     - A   01505K   0     81,-1.6    81,-3.1    -2,-0.4     2,-0.3  -0.941  20.9-149.6-156.8 168.7  138.8  196.5  186.6
 1425  330 J H  E     -ZA14061504K  57    -19,-1.9   -19,-1.7    -2,-0.3     2,-0.3  -0.964   1.6-153.1-146.9 162.4  139.9  199.7  185.0
 1426  331 J C  E     -ZA14051503K   0     77,-1.6    77,-3.6    -2,-0.3     2,-0.4  -0.933   9.0-146.7-134.9 157.2  142.2  201.0  182.2
 1427  332 J N  E     -Z 1404   0K  46    -23,-1.7   -23,-1.3    -2,-0.3     2,-0.4  -0.989   7.1-167.6-131.0 138.0  144.1  204.3  181.7
 1428  333 J I        -     0   0    3     73,-0.4    73,-1.5    -2,-0.4     2,-1.0  -0.985  32.1-114.8-125.6 132.0  144.8  206.1  178.4
 1429  334 J S  B >>  -C 1500   0L  57    -27,-0.4     4,-3.3    -2,-0.4     3,-1.1  -0.541  27.9-168.4 -69.0 100.7  147.3  209.0  178.2
 1430  335 J K  H 3> S+     0   0   33     -2,-1.0     4,-1.5    69,-0.6    69,-0.2   0.841  85.2  55.7 -60.9 -36.0  145.0  211.9  177.2
 1431  336 J A  H 34 S+     0   0   68      1,-0.2    -1,-0.3     2,-0.2     4,-0.1   0.704 118.6  34.2 -71.8 -17.8  147.9  214.2  176.4
 1432  337 J R  H X> S+     0   0   87     -3,-1.1     4,-1.0    67,-0.1     3,-0.5   0.750 113.5  56.9-102.7 -34.2  149.2  211.6  173.9
 1433  338 J W  H 3X S+     0   0   22     -4,-3.3     4,-1.9     1,-0.2     5,-0.2   0.774  98.4  61.2 -70.8 -28.0  145.9  210.1  172.6
 1434  339 J N  H 3X S+     0   0   31     -4,-1.5     4,-2.1    -5,-0.2    -1,-0.2   0.799  99.0  58.1 -69.7 -26.9  144.6  213.5  171.5
 1435  340 J E  H <> S+     0   0  113     -3,-0.5     4,-0.8     2,-0.2    -1,-0.2   0.935 109.2  42.3 -66.2 -47.9  147.5  213.8  169.0
 1436  341 J T  H  X S+     0   0    4     -4,-1.0     4,-1.1     1,-0.2     3,-0.4   0.854 115.9  49.1 -69.4 -34.1  146.7  210.6  167.2
 1437  342 J L  H  X S+     0   0    2     -4,-1.9     4,-1.8     1,-0.2     5,-0.2   0.871 105.3  59.6 -72.5 -31.7  143.0  211.4  167.2
 1438  343 J G  H  < S+     0   0   31     -4,-2.1     4,-0.4     1,-0.2    -1,-0.2   0.722 106.4  47.5 -66.4 -20.8  143.8  214.9  165.9
 1439  344 J Q  H  X S+     0   0   80     -4,-0.8     4,-0.9    -3,-0.4    -1,-0.2   0.739 105.1  58.4 -90.2 -25.6  145.4  213.3  162.9
 1440  345 J I  H >X S+     0   0    3     -4,-1.1     4,-2.6     1,-0.2     3,-0.6   0.918 106.9  47.1 -68.7 -43.6  142.5  210.9  162.2
 1441  346 J V  H 3X S+     0   0    9     -4,-1.8     4,-1.6     1,-0.2    -1,-0.2   0.768 106.5  60.1 -69.2 -22.8  140.0  213.7  161.9
 1442  347 J A  H 34 S+     0   0   38     -4,-0.4    -1,-0.2    -5,-0.2    -2,-0.2   0.787 111.5  39.6 -73.2 -26.7  142.6  215.4  159.6
 1443  348 J K  H X< S+     0   0   40     -4,-0.9     3,-0.5    -3,-0.6     4,-0.5   0.828 113.4  52.8 -88.7 -37.6  142.3  212.4  157.2
 1444  349 J L  H >X S+     0   0    2     -4,-2.6     3,-0.9     1,-0.2     4,-0.9   0.839 105.4  55.3 -68.4 -32.3  138.6  211.9  157.5
 1445  350 J E  T 3< S+     0   0   83     -4,-1.6    -1,-0.2     1,-0.2    -2,-0.2   0.716  96.4  66.0 -74.2 -16.5  137.9  215.5  156.6
 1446  351 J E  T <4 S+     0   0  123     -3,-0.5    -1,-0.2     1,-0.2    -2,-0.2   0.727 105.2  44.3 -73.0 -19.9  139.9  215.0  153.4
 1447  352 J Q  T <4 S+     0   0   95     -3,-0.9    -1,-0.2    -4,-0.5    -2,-0.2   0.654 130.3  24.0 -92.3 -22.0  137.2  212.6  152.3
 1448  353 J F     <  +     0   0   25     -4,-0.9    -1,-0.3     1,-0.1     5,-0.1  -0.788  68.1 169.0-144.1  90.8  134.3  214.9  153.4
 1449  354 J P  S    S+     0   0  101      0, 0.0    -1,-0.1     0, 0.0    -3,-0.1   0.857  76.2  43.9 -78.5 -33.1  135.4  218.5  153.6
 1450  355 J N  S    S+     0   0  158      2,-0.1    -5,-0.0   102,-0.0    -2,-0.0   0.729 101.4  76.8 -85.1 -21.6  132.0  220.2  154.0
 1451  356 J K  S    S-     0   0   79     -6,-0.1     2,-0.5   101,-0.1   101,-0.3  -0.167  81.8-108.9 -83.3-179.5  130.5  217.9  156.6
 1452  357 J T  E     -d 1552   0M  54     99,-1.1   101,-2.0     2,-0.0     2,-0.7  -0.950  19.0-130.7-117.2 126.8  131.3  217.7  160.4
 1453  358 J I  E     +d 1553   0M   7     -2,-0.5    36,-1.9    99,-0.2     2,-0.5  -0.627  33.4 174.7 -75.8 112.9  133.2  214.8  162.1
 1454  359 J I  E     -dE15541488M  46     99,-4.2   101,-1.0    -2,-0.7    34,-0.2  -0.912  14.1-158.2-126.4 107.1  131.1  213.7  165.0
 1455  361 J F  E     +d 1555   0M   2     32,-1.0     2,-0.3    -2,-0.5   101,-0.2  -0.356  17.7 171.7 -78.0 164.0  132.2  210.7  167.0
 1456  362 J N        -     0   0   47     99,-0.7    30,-0.1    -2,-0.1     3,-0.1  -0.953  32.9 -92.7-159.4 171.8  129.8  208.8  169.2
 1457  363 J H        -     0   0   94     -2,-0.3    10,-0.1     1,-0.2    25,-0.1  -0.111  64.2 -62.7 -81.3-173.0  129.4  205.6  171.2
 1458  364 J S        -     0   0   10      8,-0.4    -1,-0.2    98,-0.1     3,-0.1  -0.261  37.3-130.2 -71.1 162.1  128.2  202.3  169.8
 1459  365 J S        -     0   0  100      1,-0.3    -1,-0.1    98,-0.3     2,-0.1   0.244  58.1 -96.0 -96.5  12.7  124.6  202.0  168.5
 1460  366 J G        +     0   0   42      2,-0.1     2,-0.4     5,-0.0    -1,-0.3  -0.241  67.4 119.6  99.4 171.6  123.8  198.9  170.5
 1461  367 J G        +     0   0   66     -3,-0.1    -3,-0.0    -2,-0.1    -1,-0.0  -0.993  67.9   5.7 134.6-140.0  123.9  195.2  170.0
 1462  368 J D    >>  -     0   0   98     -2,-0.4     4,-2.1     1,-0.1     3,-2.0  -0.469  69.8-116.2 -78.4 151.6  125.8  192.4  171.6
 1463  369 J P  H 3> S+     0   0   67      0, 0.0     4,-0.7     0, 0.0    -1,-0.1   0.644 113.6  61.7 -64.5 -12.9  128.0  193.2  174.7
 1464  370 J E  H 34 S+     0   0   23      2,-0.1     5,-0.1     1,-0.1    47,-0.0   0.506 112.9  36.2 -87.9  -5.2  131.1  192.2  172.8
 1465  371 J I  H <4 S+     0   0   47     -3,-2.0    -1,-0.1     3,-0.1     4,-0.1   0.710 109.7  57.8-111.5 -39.3  130.5  194.9  170.2
 1466  372 J V  H  < S+     0   0   49     -4,-2.1    -8,-0.4    -8,-0.1    15,-0.3   0.872 117.4  30.1 -63.1 -35.8  129.0  197.7  172.3
 1467  373 J T  S  < S-     0   0   24     -4,-0.7    13,-0.2    -5,-0.2     2,-0.1  -0.653  97.4 -88.0-117.4 174.3  132.1  197.7  174.5
 1468  374 J H  E     - V   01479J   3     11,-2.9    11,-0.6    -2,-0.2     2,-0.3  -0.439  41.9-165.5 -75.1 154.9  135.8  196.9  174.0
 1469  375 J S  E     +UV13661478J  15   -103,-0.8  -103,-0.9     9,-0.2     2,-0.3  -0.852  20.0 145.4-152.1 114.9  136.8  193.3  174.5
 1470  376 J F  E     - V   01477J   9      7,-1.4     7,-1.0    -2,-0.3     2,-0.4  -0.849  34.1-124.3-139.2 172.7  140.2  191.8  175.0
 1471  377 J N  E     + V   01476J  31     -2,-0.3     2,-0.2  -107,-0.3     5,-0.2  -0.955  21.2 174.2-128.6 145.7  141.7  188.9  177.0
 1472  378 J C  E >  S- V   01475J  27      3,-1.4     3,-0.8    -2,-0.4  -152,-0.1  -0.765  81.6 -27.3-149.1  95.8  144.4  188.6  179.6
 1473  379 J G  T 3  S-     0   0   20   -154,-0.3    53,-0.2    -2,-0.2     3,-0.1   0.910 125.7 -46.8  64.7  44.5  144.8  185.2  181.2
 1474  380 J G  T 3  S+     0   0   16      1,-0.3     2,-0.8    51,-0.1    -1,-0.2   0.440 106.4 129.8  78.9  -2.3  141.2  184.2  180.8
 1475  381 J E  E <   -V 1472   0J   0     -3,-0.8     2,-1.4    32,-0.1    -3,-1.4  -0.784  48.1-155.5 -87.1 112.8  140.0  187.5  182.1
 1476  382 J F  E     -V 1471   0J  11     -2,-0.8    32,-1.1    32,-0.5     2,-0.3  -0.657  12.3-159.5 -96.1  83.9  137.5  188.7  179.4
 1477  383 J F  E     -VW14701507J   0     -2,-1.4    -7,-1.4    -7,-1.0     2,-0.7  -0.437  11.6-168.8 -65.2 123.4  137.7  192.5  180.0
 1478  384 J Y  E     -V 1469   0J  19     28,-1.6     2,-0.5    -2,-0.3    -9,-0.2  -0.854  15.5-166.4-115.0  90.8  134.6  194.3  178.6
 1479  385 J C  E     -V 1468   0J   1     -2,-0.7   -11,-2.9   -11,-0.6     2,-0.5  -0.707  19.0-130.5 -87.7 122.4  135.7  197.9  178.8
 1480  386 J N        -     0   0   73     24,-2.4    24,-0.3    -2,-0.5   -13,-0.1  -0.570  22.5-172.0 -69.6 117.1  133.1  200.6  178.4
 1481  387 J T    >>  +     0   0    4     -2,-0.5     3,-0.9   -15,-0.3     4,-0.6   0.061  49.3 111.5-104.0  25.9  134.5  203.0  175.9
 1482  388 J T  H >> S+     0   0   59      1,-0.2     3,-0.8     2,-0.2     4,-0.8   0.879  72.6  59.8 -68.0 -33.7  132.0  205.9  176.0
 1483  389 J P  H 34 S+     0   0   54      0, 0.0    -1,-0.2     0, 0.0    -2,-0.1  -0.012 106.5  50.9 -84.8  40.3  134.5  208.4  177.6
 1484  390 J L  H <4 S+     0   0    7     -3,-0.9    -2,-0.2    -2,-0.5    -3,-0.1   0.437 117.2  30.6-140.3 -16.8  136.7  208.0  174.6
 1485  391 J F  H << S+     0   0    3     -3,-0.8    70,-0.1    -4,-0.6    -3,-0.1   0.218  89.0  97.1-128.4  10.7  134.3  208.6  171.6
 1486  392 J N     <  +     0   0  104     -4,-0.8   -29,-0.1   -30,-0.1     2,-0.1   0.777  60.0 101.7 -72.6 -28.5  131.8  211.0  173.1
 1487  393 J S        -     0   0    7    -31,-0.1   -32,-1.0     1,-0.1     2,-0.2  -0.317  62.6-143.5 -66.8 137.6  133.4  214.1  171.7
 1488  394 J T  B     -E 1454   0M  69      6,-0.2     2,-0.3   -34,-0.2   -34,-0.2  -0.610  27.8-146.6 -89.8 154.6  132.1  215.9  168.7
 1489  395 J W        +     0   0   13    -36,-1.9     2,-0.2    -2,-0.2   -36,-0.1  -0.906  35.5 147.7-137.1 162.0  134.7  217.4  166.4
 1490  397 J N  S    S-     0   0  105      2,-1.1     4,-0.1    -2,-0.3   -49,-0.1  -0.676  78.8 -56.7-153.9-159.2  135.7  220.2  164.0
 1491  398 J N  S    S+     0   0  137     -2,-0.2     2,-0.2     2,-0.1   -49,-0.0   0.696 125.0  60.0 -69.1 -15.2  139.2  221.6  163.4
 1492  399 J T  S    S-     0   0   58      1,-0.1    -2,-1.1     2,-0.0     2,-0.1  -0.673  91.5-101.4-109.6 164.6  139.3  222.3  167.2
 1493  400 J R        -     0   0   98     -2,-0.2    -1,-0.1    -4,-0.1    -4,-0.1  -0.378  22.9-177.4 -84.2 160.6  139.0  220.1  170.2
 1494  401 J T        +     0   0   82     -2,-0.1    -6,-0.2    -4,-0.1     3,-0.1  -0.082  60.6  91.4-144.9  31.2  136.1  219.4  172.5
 1495  402 J D  S    S-     0   0   47      1,-0.3     2,-0.3    -8,-0.1    -7,-0.0   0.927  92.7 -61.7 -91.2 -66.7  137.6  217.1  175.1
 1496  403 J D              0   0   91      1,-0.1    -1,-0.3     0, 0.0    -2,-0.0  -0.936 360.0 360.0-175.9 162.9  138.9  219.2  178.0
 1497  404 J Y              0   0  201     -2,-0.3    -1,-0.1    -3,-0.1    -2,-0.0   0.944 360.0 360.0  54.7 360.0  141.4  222.0  178.9
 1498        !              0   0    0      0, 0.0     0, 0.0     0, 0.0     0, 0.0   0.000 360.0 360.0 360.0 360.0    0.0    0.0    0.0
 1499  412 J Q              0   0  118    -69,-0.2   -69,-0.6     1,-0.2     2,-0.6   0.000 360.0 360.0 360.0 -51.3  145.8  212.3  181.7
 1500  413 J N  B     -C 1429   0L 109    -71,-0.2     2,-0.9   -73,-0.1    -1,-0.2  -0.848 360.0-165.3-119.1  88.2  144.4  209.2  183.2
 1501  414 J I        -     0   0   28    -73,-1.5     2,-1.2    -2,-0.6   -73,-0.4  -0.675  20.4-137.0 -77.9 108.8  141.1  208.4  181.4
 1502  415 J T        -     0   0   81     -2,-0.9     2,-1.1   -75,-0.2   -75,-0.2  -0.552  18.2-165.1 -72.0  99.6  139.5  205.8  183.8
 1503  416 J L  E     -A 1426   0K   1    -77,-3.6   -77,-1.6    -2,-1.2     2,-0.3  -0.767  17.1-140.2 -88.3 100.3  138.2  203.3  181.3
 1504  417 J Q  E     -A 1425   0K  95     -2,-1.1   -24,-2.4   -24,-0.3   -79,-0.2  -0.480  27.1-177.5 -67.2 124.8  135.9  201.2  183.5
 1505  418 J C  E     -A 1424   0K   4    -81,-3.1   -81,-1.6    -2,-0.3     2,-0.3  -0.692  13.7-159.8-119.2 171.9  136.1  197.5  182.7
 1506  419 J R        -     0   0  135    -83,-0.2   -28,-1.6    -2,-0.2     2,-0.3  -0.912  18.6-128.3-158.7 125.7  134.4  194.4  183.9
 1507  420 J I  B     -W 1477   0J   2     -2,-0.3     2,-0.2   -30,-0.2   -30,-0.2  -0.554  31.9-162.5 -74.1 133.9  135.3  190.7  183.8
 1508  421 J K        -     0   0   81    -32,-1.1   -32,-0.5    -2,-0.3     3,-0.1  -0.689  21.3-167.8-115.0 169.8  132.5  188.6  182.4
 1509  422 J Q  S    S+     0   0   32      1,-0.3    13,-1.9    -2,-0.2     2,-0.7   0.649  75.1  58.3-127.0 -34.0  131.7  184.9  182.5
 1510  423 J I  E    S+Q 1521   0F 106     11,-0.2    -1,-0.3     9,-0.0    11,-0.2  -0.915  73.6 170.0-104.2 109.4  129.0  184.2  179.9
 1511  424 J I  E     -Q 1520   0F  11     -2,-0.7     9,-1.6     9,-0.7     2,-0.5  -0.598  37.0-118.4-112.8 174.8  130.3  185.3  176.6
 1512  425 J N  E     -Q 1519   0F  42      7,-0.2     7,-0.2    -2,-0.2     5,-0.1  -0.977  38.3-119.7-114.4 122.6  129.3  185.0  172.9
 1513  426 J M        -     0   0   22      5,-2.2     3,-0.3    -2,-0.5     5,-0.1  -0.342  11.6-154.9 -67.6 145.4  131.9  183.1  170.9
 1514  427 J W  S    S+     0   0   60      1,-0.2    48,-0.3     3,-0.1    -1,-0.1   0.583  88.1  72.3 -90.8 -14.5  133.5  184.9  168.0
 1515  428 J Q  S    S-     0   0   32      1,-0.2     2,-0.2     3,-0.1    -1,-0.2  -0.207 120.8 -39.7 -94.0  37.4  134.3  181.6  166.2
 1516  429 J G  S    S-     0   0   44     -3,-0.3    -1,-0.2    -2,-0.1     2,-0.1  -0.617  87.8 -50.1 126.6 173.2  130.7  181.0  165.3
 1517  430 J V  S    S+     0   0  110     -2,-0.2    -3,-0.1    -3,-0.1     2,-0.0  -0.393  84.5  81.8 -76.6 158.3  127.3  181.5  166.9
 1518  431 J G        -     0   0   18   -226,-0.2    -5,-2.2    -5,-0.1  -226,-0.2   0.037  66.2-104.6 118.2 134.6  126.7  180.2  170.4
 1519  432 J K  E     - Q   01512F 101   -228,-0.4  -228,-0.3    -7,-0.2     2,-0.3  -0.111  30.0-167.1 -77.7 179.1  127.3  181.2  173.9
 1520  433 J A  E     - Q   01511F   5     -9,-1.6    -9,-0.7  -230,-0.2     2,-0.3  -0.939  11.9-145.3-157.8 171.9  129.9  179.8  176.4
 1521  434 J M  E     -OQ12891510F  71   -232,-0.6  -233,-2.3    -2,-0.3  -232,-0.9  -0.917  17.1-167.3-152.3 120.8  130.7  179.9  180.1
 1522  435 J Y        -     0   0   26    -13,-1.9  -208,-0.1    -2,-0.3    -2,-0.0  -0.451  32.7 -79.5-104.7 178.3  134.1  180.0  181.6
 1523  436 J A        -     0   0   20     -2,-0.2    -1,-0.1     1,-0.1  -235,-0.0  -0.411  58.9 -87.5 -74.2 151.5  135.6  179.5  185.0
 1524  437 J P        -     0   0   88      0, 0.0    -1,-0.1     0, 0.0   -15,-0.0  -0.122  58.7 -84.7 -58.1 155.6  135.5  182.4  187.6
 1525  438 J P        -     0   0   18      0, 0.0   -51,-0.1     0, 0.0   -50,-0.1  -0.053  45.5 -90.4 -65.7 165.3  138.3  184.9  187.5
 1526  439 J I        -     0   0   65    -53,-0.2     3,-0.1     1,-0.1     4,-0.1  -0.228  38.2-110.7 -67.6 158.8  141.7  184.7  189.2
 1527  440 J R  S    S-     0   0  228      1,-0.2     2,-0.3     2,-0.1     3,-0.1   0.962  76.5 -40.8 -60.3 -57.5  142.2  186.1  192.7
 1528  441 J G  S    S+     0   0   23      1,-0.2  -119,-0.2  -118,-0.1    -1,-0.2  -0.964  93.6  66.0-163.5 179.7  144.4  189.1  191.8
 1529  442 J Q        +     0   0  137   -121,-3.8     2,-0.6  -122,-0.8    -1,-0.2   0.974  48.9 167.0  59.0  67.8  147.2  191.0  190.0
 1530  443 J I        +     0   0   22   -123,-1.3  -123,-0.4    -3,-0.1     2,-0.4  -0.938   8.8 176.1-109.7 110.9  145.9  191.0  186.4
 1531  444 J R        -     0   0  172     -2,-0.6     2,-0.4  -125,-0.2  -125,-0.2  -0.946  19.8-172.5-123.4 141.0  147.9  193.4  184.3
 1532  445 J C  E     -Y 1405   0K  10   -127,-1.5     2,-2.0    -2,-0.4  -127,-0.8  -0.794   1.2-174.0-131.3  88.4  147.8  194.1  180.5
 1533  446 J S  E     +Y 1404   0K  74     -2,-0.4  -129,-0.2  -129,-0.2    -2,-0.0  -0.544  34.7 158.8 -83.8  77.8  150.6  196.4  179.4
 1534  447 J S  E     -Y 1403   0K  15     -2,-2.0  -131,-0.8  -131,-1.3     2,-0.3   0.021  34.5-139.4 -90.1-166.8  149.2  196.7  175.8
 1535  448 J N  E     -Y 1402   0K  51   -133,-0.2     2,-0.4  -131,-0.0  -164,-0.3  -0.875  12.0-133.4-145.0 168.8  149.5  199.1  172.9
 1536  449 J I  E     +Y 1401   0K   6   -135,-0.9  -135,-1.8    -2,-0.3  -166,-0.2  -0.941  33.4 155.9-136.8 110.6  147.0  200.4  170.4
 1537  450 J T  E     +     0   0K  11   -168,-1.7  -140,-3.1  -167,-0.5     2,-0.2   0.721  62.8  28.1-105.4 -29.6  148.0  200.3  166.7
 1538  451 J G  E     -Y 1396   0K   3   -169,-1.8     2,-0.3  -142,-0.2  -142,-0.2  -0.586  56.4-153.4-124.2-174.1  144.7  200.3  164.9
 1539  452 J L  E     -Y 1395   0K  12   -144,-1.2  -144,-2.6  -171,-0.2     2,-0.5  -0.868  10.5-146.1-164.3 126.2  141.1  201.4  165.2
 1540  453 J L  E     +Y 1394   0K   1   -173,-0.5    18,-1.1    -2,-0.3     2,-0.4  -0.879  25.4 175.2-101.6 125.5  137.9  200.0  163.7
 1541  454 J L  E     -YB13931557K   1   -148,-2.2  -148,-3.2    -2,-0.5     2,-0.1  -0.993  14.7-161.7-133.7 138.2  135.3  202.6  162.8
 1542  455 J T        -     0   0   44     14,-3.1     2,-0.3    -2,-0.4  -150,-0.1  -0.269  18.1-129.1 -99.9-168.3  131.9  202.3  161.1
 1543  456 J R        -     0   0   28     12,-0.2     2,-0.6    -2,-0.1    12,-0.2  -0.998   3.7-148.1-148.6 145.2  129.9  205.1  159.5
 1544  457 J D  B     +F 1554   0M  78     10,-1.5    10,-0.5    -2,-0.3     2,-0.1  -0.869  33.6 159.0-118.1  96.5  126.3  206.4  159.7
 1545  458 J G        +     0   0   14     -2,-0.6     2,-0.3     8,-0.1     3,-0.1  -0.408   6.5 118.8-105.0-176.5  125.2  207.8  156.4
 1546  459 J G  S >  S-     0   0   52     -2,-0.1     3,-0.6     3,-0.1    -2,-0.0  -0.887  73.0 -67.5 148.2-178.5  121.8  208.5  154.9
 1547  460 J R  T 3  S+     0   0  259     -2,-0.3    -1,-0.1     1,-0.2    -2,-0.0   0.609 125.6  59.0 -80.7 -13.3  119.3  211.0  153.6
 1548  461 J D  T 3  S+     0   0  155     -3,-0.1     2,-1.0     2,-0.1    -1,-0.2   0.469  73.7 116.7 -90.8  -5.2  118.9  212.4  157.2
 1549  462 J Q    <   -     0   0   33     -3,-0.6     2,-1.3     1,-0.1    -3,-0.1  -0.525  48.7-168.9 -68.9  99.3  122.7  213.2  157.3
 1550  463 J N        -     0   0  151     -2,-1.0    -1,-0.1     1,-0.2     3,-0.1  -0.547  68.9 -52.7 -95.3  70.4  122.5  217.0  157.6
 1551  464 J G  S    S+     0   0   29     -2,-1.3   -99,-1.1     1,-0.2     2,-0.2   0.816 107.5 121.0  69.2  32.4  126.2  217.8  157.0
 1552  465 J T  E     -d 1452   0M  41   -101,-0.3     2,-0.3     2,-0.0    -1,-0.2  -0.717  51.0-149.2-121.0 171.9  127.5  215.4  159.7
 1553  466 J E  E     -d 1453   0M   0   -101,-2.0   -99,-4.2    -2,-0.2     2,-0.5  -0.887  13.4-166.4-144.5 106.1  129.9  212.4  159.9
 1554  467 J T  E     -dF14541544M  19    -10,-0.5   -10,-1.5    -2,-0.3     2,-0.5  -0.861   5.0-175.4-100.8 125.7  129.2  209.8  162.5
 1555  468 J F  E     -d 1455   0M   0   -101,-1.0   -99,-0.7    -2,-0.5   -12,-0.2  -0.796   8.9-178.8-122.7  87.3  132.0  207.3  163.2
 1556  469 J R        -     0   0   52     -2,-0.5   -14,-3.1  -101,-0.2     2,-0.2  -0.514  36.2 -99.2 -82.9 151.6  130.8  204.8  165.7
 1557  470 J P  B     +B 1541   0K   4      0, 0.0   -98,-0.3     0, 0.0   -16,-0.2  -0.532  52.7 161.7 -73.9 136.1  133.1  202.0  166.9
 1558  471 J G        +     0   0    6    -18,-1.1  -191,-0.5    -2,-0.2   -18,-0.1   0.058  11.6 121.3-121.7-129.0  132.5  198.7  165.2
 1559  472 J G        +     0   0   15   -193,-0.2  -193,-0.1  -192,-0.1     3,-0.1  -0.044  13.2 131.9  82.8 170.2  134.5  195.5  164.7
 1560  473 J G        +     0   0   26      1,-0.3     2,-1.0  -195,-0.3     3,-0.1  -0.160  51.6 100.6 135.9 -36.2  133.6  192.0  165.7
 1561  474 J N    >>  -     0   0   73      1,-0.2     3,-1.0     2,-0.1     4,-0.6  -0.703  59.4-160.3 -79.3 106.2  134.4  190.3  162.4
 1562  475 J M  H 3> S+     0   0    6     -2,-1.0     4,-1.3   -48,-0.3     3,-0.2   0.696  86.1  67.9 -65.3 -18.1  137.8  188.9  163.2
 1563  476 J R  H 3> S+     0   0   74      1,-0.2     4,-1.7     2,-0.2    -1,-0.3   0.891  99.1  51.9 -66.6 -34.7  138.6  188.5  159.5
 1564  477 J D  H <> S+     0   0   21     -3,-1.0     4,-0.7     1,-0.2    -1,-0.2   0.732 102.2  61.2 -70.7 -20.9  138.6  192.3  159.4
 1565  478 J N  H  < S+     0   0    9     -4,-0.6    -1,-0.2    -3,-0.2    -2,-0.2   0.868 111.2  37.5 -73.8 -33.8  141.0  192.2  162.4
 1566  479 J W  H >X S+     0   0    3     -4,-1.3     4,-2.8    -3,-0.3     3,-1.5   0.705 103.2  68.7 -92.1 -16.5  143.6  190.3  160.3
 1567  480 J R  H 3< S+     0   0   25     -4,-1.7    -1,-0.2     1,-0.3    -2,-0.2   0.775  95.1  59.8 -68.6 -22.6  143.0  192.0  157.0
 1568  481 J S  T 3< S+     0   0   14     -4,-0.7    -1,-0.3     1,-0.2    -2,-0.2   0.554 114.4  35.9 -76.4 -10.0  144.5  195.0  158.7
 1569  482 J E  T <4 S+     0   0   19     -3,-1.5     3,-0.5     1,-0.1    -2,-0.2   0.716 117.6  47.4-110.5 -36.0  147.7  192.9  159.2
 1570  483 J L  S  < S+     0   0    0     -4,-2.8    -2,-0.1     1,-0.2  -300,-0.1  -0.160  78.4 106.4 -99.1  36.4  147.8  190.8  156.0
 1571  484 J Y  S    S+     0   0   18      1,-0.2    -1,-0.2    -5,-0.1  -234,-0.1   0.781  73.3  56.5 -85.1 -26.4  147.2  193.7  153.6
 1572  485 J K  S    S+     0   0   55     -3,-0.5  -235,-1.5  -236,-0.1    -1,-0.2   0.680  99.6  71.4 -77.4 -19.3  150.7  193.9  152.3
 1573  486 J Y  E     +L 1336   0D   4   -237,-0.2     2,-0.3  -309,-0.0  -237,-0.2  -0.495  46.6 174.2-104.7 171.5  150.9  190.3  151.2
 1574  487 J K  E     -L 1335   0D  24   -239,-0.8  -239,-2.5    -2,-0.2     2,-0.6  -0.876  28.6-127.8-168.1 136.4  149.6  188.1  148.4
 1575  488 J V  E     +L 1334   0D   8     -2,-0.3  -358,-1.7  -241,-0.2     2,-0.3  -0.853  35.8 171.9 -98.6 116.9  150.4  184.5  147.5
 1576  489 J V  E     -L 1333   0D   0   -243,-2.5  -243,-2.5    -2,-0.6     2,-0.3  -0.864  21.0-145.6-124.0 157.3  151.3  184.0  143.8
 1577  490 J K  E     -L 1332   0D  85     -2,-0.3  -362,-1.0  -245,-0.2     2,-0.7  -0.756  22.8-115.6-115.5 164.0  152.6  181.1  141.7
 1578  491 J I  E     -I 1214   0C  12   -247,-0.5  -364,-0.2    -2,-0.3  -509,-0.1  -0.886  22.4-169.2-108.1 111.1  155.0  181.3  138.8
 1579  492 J E  E     -I 1213   0C  38   -366,-2.4  -366,-0.7    -2,-0.7    -2,-0.0  -0.860   4.6-169.6 -94.6 122.5  153.6  180.1  135.5
 1580  493 J P  E     +     0   0C   3      0, 0.0  -369,-3.5     0, 0.0  -370,-0.5   0.649  47.8  99.3 -93.6 -12.6  156.6  179.9  133.1
 1581  494 J L  E     +I 1209   0C  12   -372,-0.2     2,-0.3  -371,-0.2  -372,-0.2  -0.209  44.8 172.7 -70.0 165.4  155.0  179.4  129.6
 1582  495 J G  E     -I 1208   0C   2   -374,-0.8  -374,-3.0     2,-0.0     2,-0.4  -0.926  20.0-156.0-171.5 144.7  154.6  182.2  127.2
 1583  496 J I  E     +I 1207   0C   3     -2,-0.3  -376,-0.2  -376,-0.2  -413,-0.1  -0.996  21.7 159.6-131.5 130.9  153.6  182.8  123.6
 1584  497 J A  E     -I 1206   0C   0   -378,-1.4  -378,-1.5    -2,-0.4     2,-0.2  -0.985  38.5-107.3-147.0 153.0  154.6  185.7  121.5
 1585  498 J P  E     +I 1205   0C   0      0, 0.0     2,-0.2     0, 0.0  -380,-0.2  -0.572  45.2 156.3 -83.9 150.2  154.8  186.5  117.8
 1586  499 J T  E     -I 1204   0C  35   -382,-3.0  -382,-2.2    -2,-0.2  -441,-0.1  -0.800  49.5-103.0-151.5-168.5  158.2  186.7  116.1
 1587  500 J A  S    S+     0   0   42     -2,-0.2     2,-0.1  -384,-0.2  -382,-0.1   0.209  78.0 104.9-115.2  14.2  159.8  186.3  112.6
 1588  501 J C        -     0   0   26   -384,-0.2     2,-0.3  -923,-0.0    -2,-0.2  -0.383  49.7-158.3 -88.3 173.7  161.3  182.9  112.8
 1589  502 J K        -     0   0   56     -2,-0.1     2,-0.4  -449,-0.1  -447,-0.2  -0.948  22.3-115.8-155.4 131.5  160.0  179.7  111.1
 1590  503 J R        -     0   0   41   -449,-1.2     2,-0.4    -2,-0.3  -449,-0.0  -0.547  33.5-126.6 -70.6 121.3  160.5  176.1  111.9
 1591  504 J R              0   0  131     -2,-0.4    -1,-0.1     1,-0.2  -926,-0.0  -0.550 360.0 360.0 -71.1 120.9  162.4  174.4  109.0
 1592  505 J V              0   0   98     -2,-0.4    -1,-0.2  -924,-0.1    -2,-0.0   0.601 360.0 360.0-125.2 360.0  160.4  171.4  107.8
