# Supplementary material for: Mapping mutational effects along the evolutionary landscape of HIV envelope
Source: eLife. 2018 Mar 28;7:e34420. doi: 10.7554/eLife.34420 (PMC5910023; doi:10.7554/eLife.34420)
Supplement: Supplementary file 1. — Specifically, this file contains a Jupyter notebook that performs the analysis, all required input data, and all reasonably sized output files. The Jupyter notebook downloads the deep sequencing data, processes it with the dms_tools2 software (Bloom, 2015, https://jbloomlab.github.io/dms_tools2/), and also performs a variety of downstream analyses that generate most of the figures for this paper. [file elife-34420-supp1.zip › analysis_code/data/5VN3_Env_trimer.pdb]

HETATM    1  C1  NAG G 608     155.911 141.743 178.820  1.00 21.24      AA   C  
HETATM    2  C2  NAG G 608     155.079 142.541 179.817  1.00 21.24      AA   C  
HETATM    3  N2  NAG G 608     154.037 143.298 179.151  1.00 21.24      AA   N  
HETATM    4  C3  NAG G 608     155.976 143.471 180.613  1.00 21.24      AA   C  
HETATM    5  O3  NAG G 608     155.190 144.139 181.591  1.00 21.24      AA   O  
HETATM    6  C4  NAG G 608     157.113 142.698 181.269  1.00 21.24      AA   C  
HETATM    7  O4  NAG G 608     158.058 143.627 181.782  1.00 21.24      AA   O  
HETATM    8  C5  NAG G 608     157.842 141.839 180.237  1.00 21.24      AA   C  
HETATM    9  O5  NAG G 608     156.914 141.005 179.524  1.00 21.24      AA   O  
HETATM   10  C6  NAG G 608     158.855 140.915 180.859  1.00 21.24      AA   C  
HETATM   11  O6  NAG G 608     158.299 139.618 181.001  1.00 21.24      AA   O  
HETATM   12  C7  NAG G 608     152.769 143.290 179.562  1.00 21.24      AA   C  
HETATM   13  O7  NAG G 608     152.408 142.634 180.531  1.00 21.24      AA   O  
HETATM   14  C8  NAG G 608     151.815 144.126 178.767  1.00 21.24      AA   C  
HETATM   15  C1  BMA G 634     141.895 139.068 191.832  1.00 86.36      AB   C  
HETATM   16  C2  BMA G 634     142.093 139.433 193.328  1.00 86.36      AB   C  
HETATM   17  O2  BMA G 634     143.458 139.690 193.601  1.00 86.36      AB   O  
HETATM   18  C3  BMA G 634     141.319 140.719 193.667  1.00 86.36      AB   C  
HETATM   19  O3  BMA G 634     141.572 141.157 194.993  1.00 86.36      AB   O  
HETATM   20  C4  BMA G 634     141.627 141.845 192.675  1.00 86.36      AB   C  
HETATM   21  O4  BMA G 634     140.862 142.990 192.982  1.00 86.36      AB   O  
HETATM   22  C5  BMA G 634     141.280 141.362 191.271  1.00 86.36      AB   C  
HETATM   23  O5  BMA G 634     142.113 140.209 190.982  1.00 86.36      AB   O  
HETATM   24  C6  BMA G 634     141.530 142.415 190.220  1.00 86.36      AB   C  
HETATM   25  O6  BMA G 634     142.875 142.847 190.342  1.00 86.36      AB   O  
HETATM   26  C1  MAN I 617     225.494 194.321 143.635  1.00152.91      AC   C  
HETATM   27  C2  MAN I 617     224.679 195.607 144.006  1.00152.91      AC   C  
HETATM   28  O2  MAN I 617     225.523 196.619 144.550  1.00152.91      AC   O  
HETATM   29  C3  MAN I 617     224.025 196.235 142.751  1.00152.91      AC   C  
HETATM   30  O3  MAN I 617     223.440 197.500 143.033  1.00152.91      AC   O  
HETATM   31  C4  MAN I 617     225.017 196.360 141.575  1.00152.91      AC   C  
HETATM   32  O4  MAN I 617     224.329 196.787 140.409  1.00152.91      AC   O  
HETATM   33  C5  MAN I 617     225.681 194.989 141.317  1.00152.91      AC   C  
HETATM   34  O5  MAN I 617     226.345 194.546 142.525  1.00152.91      AC   O  
HETATM   35  C6  MAN I 617     226.720 194.992 140.223  1.00152.91      AC   C  
HETATM   36  O6  MAN I 617     227.402 193.746 140.286  1.00152.91      AC   O  
HETATM   37  C1  NAG D 704     139.105 188.209 127.876  1.00152.73      AD   C  
HETATM   38  C2  NAG D 704     137.700 188.703 127.530  1.00152.73      AD   C  
HETATM   39  N2  NAG D 704     137.585 189.019 126.115  1.00152.73      AD   N  
HETATM   40  C3  NAG D 704     137.350 189.916 128.385  1.00152.73      AD   C  
HETATM   41  O3  NAG D 704     136.020 190.331 128.103  1.00152.73      AD   O  
HETATM   42  C4  NAG D 704     137.507 189.583 129.863  1.00152.73      AD   C  
HETATM   43  O4  NAG D 704     137.279 190.745 130.651  1.00152.73      AD   O  
HETATM   44  C5  NAG D 704     138.918 189.062 130.129  1.00152.73      AD   C  
HETATM   45  O5  NAG D 704     139.186 187.930 129.285  1.00152.73      AD   O  
HETATM   46  C6  NAG D 704     139.122 188.596 131.550  1.00152.73      AD   C  
HETATM   47  O6  NAG D 704     139.967 187.454 131.605  1.00152.73      AD   O  
HETATM   48  C7  NAG D 704     137.122 188.145 125.216  1.00152.73      AD   C  
HETATM   49  O7  NAG D 704     136.768 187.014 125.533  1.00152.73      AD   O  
HETATM   50  C8  NAG D 704     137.068 188.626 123.799  1.00152.73      AD   C  
HETATM   51  C1  BMA J 626     115.257 212.395 169.741  1.00103.19      AE   C  
HETATM   52  C2  BMA J 626     113.923 211.867 170.292  1.00103.19      AE   C  
HETATM   53  O2  BMA J 626     114.172 210.921 171.311  1.00103.19      AE   O  
HETATM   54  C3  BMA J 626     113.088 212.977 170.935  1.00103.19      AE   C  
HETATM   55  O3  BMA J 626     112.012 212.393 171.662  1.00103.19      AE   O  
HETATM   56  C4  BMA J 626     113.923 213.886 171.852  1.00103.19      AE   C  
HETATM   57  O4  BMA J 626     113.152 214.970 172.309  1.00103.19      AE   O  
HETATM   58  C5  BMA J 626     115.115 214.423 171.065  1.00103.19      AE   C  
HETATM   59  O5  BMA J 626     115.904 213.291 170.659  1.00103.19      AE   O  
HETATM   60  C6  BMA J 626     115.989 215.345 171.884  1.00103.19      AE   C  
HETATM   61  O6  BMA J 626     116.002 214.866 173.221  1.00103.19      AE   O  
ATOM     62  N   LEU A 515     154.760 159.535 137.615  1.00 81.27      B    N  
ATOM     63  CA  LEU A 515     153.322 159.614 137.396  1.00 81.27      B    C  
ATOM     64  C   LEU A 515     152.700 158.216 137.373  1.00 81.27      B    C  
ATOM     65  O   LEU A 515     151.510 158.051 137.633  1.00 81.27      B    O  
ATOM     66  CB  LEU A 515     153.019 160.368 136.094  1.00 81.27      B    C  
ATOM     67  CG  LEU A 515     153.357 161.865 136.056  1.00 81.27      B    C  
ATOM     68  CD1 LEU A 515     153.189 162.442 134.656  1.00 81.27      B    C  
ATOM     69  CD2 LEU A 515     152.497 162.627 137.048  1.00 81.27      B    C  
ATOM     70  N   GLY A 516     153.512 157.210 137.062  1.00 80.92      B    N  
ATOM     71  CA  GLY A 516     153.036 155.841 137.027  1.00 80.92      B    C  
ATOM     72  C   GLY A 516     153.325 155.116 138.324  1.00 80.92      B    C  
ATOM     73  O   GLY A 516     154.017 154.091 138.329  1.00 80.92      B    O  
ATOM     74  N   ALA A 517     152.807 155.676 139.422  1.00 84.49      B    N  
ATOM     75  CA  ALA A 517     152.900 155.261 140.825  1.00 84.49      B    C  
ATOM     76  C   ALA A 517     154.291 155.436 141.425  1.00 84.49      B    C  
ATOM     77  O   ALA A 517     154.456 155.214 142.627  1.00 84.49      B    O  
ATOM     78  CB  ALA A 517     152.440 153.814 141.062  1.00 84.49      B    C  
ATOM     79  N   PHE A 518     155.290 155.837 140.644  1.00 80.80      B    N  
ATOM     80  CA  PHE A 518     156.646 156.047 141.123  1.00 80.80      B    C  
ATOM     81  C   PHE A 518     157.191 157.274 140.413  1.00 80.80      B    C  
ATOM     82  O   PHE A 518     156.519 157.870 139.567  1.00 80.80      B    O  
ATOM     83  CB  PHE A 518     157.560 154.856 140.812  1.00 80.80      B    C  
ATOM     84  CG  PHE A 518     157.061 153.540 141.309  1.00 80.80      B    C  
ATOM     85  CD1 PHE A 518     157.228 153.169 142.627  1.00 80.80      B    C  
ATOM     86  CD2 PHE A 518     156.455 152.651 140.439  1.00 80.80      B    C  
ATOM     87  CE1 PHE A 518     156.778 151.942 143.074  1.00 80.80      B    C  
ATOM     88  CE2 PHE A 518     156.008 151.428 140.879  1.00 80.80      B    C  
ATOM     89  CZ  PHE A 518     156.169 151.074 142.198  1.00 80.80      B    C  
ATOM     90  N   ILE A 519     158.421 157.654 140.741  1.00 69.16      B    N  
ATOM     91  CA  ILE A 519     159.023 158.777 140.041  1.00 69.16      B    C  
ATOM     92  C   ILE A 519     159.452 158.315 138.667  1.00 69.16      B    C  
ATOM     93  O   ILE A 519     159.187 158.972 137.657  1.00 69.16      B    O  
ATOM     94  CB  ILE A 519     160.193 159.361 140.841  1.00 69.16      B    C  
ATOM     95  CG1 ILE A 519     159.722 159.715 142.239  1.00 69.16      B    C  
ATOM     96  CG2 ILE A 519     160.674 160.624 140.180  1.00 69.16      B    C  
ATOM     97  CD1 ILE A 519     160.840 159.995 143.176  1.00 69.16      B    C  
ATOM     98  N   LEU A 520     160.093 157.154 138.620  1.00 65.72      B    N  
ATOM     99  CA  LEU A 520     160.451 156.533 137.367  1.00 65.72      B    C  
ATOM    100  C   LEU A 520     159.253 155.706 136.944  1.00 65.72      B    C  
ATOM    101  O   LEU A 520     158.337 155.473 137.730  1.00 65.72      B    O  
ATOM    102  CB  LEU A 520     161.711 155.695 137.501  1.00 65.72      B    C  
ATOM    103  CG  LEU A 520     162.967 156.548 137.525  1.00 65.72      B    C  
ATOM    104  CD1 LEU A 520     164.171 155.712 137.839  1.00 65.72      B    C  
ATOM    105  CD2 LEU A 520     163.123 157.180 136.175  1.00 65.72      B    C  
ATOM    106  N   GLY A 521     159.235 155.271 135.694  1.00 68.70      B    N  
ATOM    107  CA  GLY A 521     158.062 154.540 135.277  1.00 68.70      B    C  
ATOM    108  C   GLY A 521     156.900 155.468 135.044  1.00 68.70      B    C  
ATOM    109  O   GLY A 521     155.745 155.057 135.133  1.00 68.70      B    O  
ATOM    110  N   PHE A 522     157.196 156.729 134.758  1.00 69.62      B    N  
ATOM    111  CA  PHE A 522     156.237 157.795 134.539  1.00 69.62      B    C  
ATOM    112  C   PHE A 522     155.539 157.728 133.199  1.00 69.62      B    C  
ATOM    113  O   PHE A 522     154.723 158.606 132.916  1.00 69.62      B    O  
ATOM    114  CB  PHE A 522     156.932 159.152 134.699  1.00 69.62      B    C  
ATOM    115  CG  PHE A 522     158.138 159.345 133.808  1.00 69.62      B    C  
ATOM    116  CD1 PHE A 522     159.404 158.981 134.244  1.00 69.62      B    C  
ATOM    117  CD2 PHE A 522     158.018 159.934 132.564  1.00 69.62      B    C  
ATOM    118  CE1 PHE A 522     160.509 159.161 133.445  1.00 69.62      B    C  
ATOM    119  CE2 PHE A 522     159.126 160.119 131.764  1.00 69.62      B    C  
ATOM    120  CZ  PHE A 522     160.371 159.730 132.209  1.00 69.62      B    C  
ATOM    121  N   LEU A 523     155.823 156.735 132.367  1.00 70.44      B    N  
ATOM    122  CA  LEU A 523     155.144 156.664 131.087  1.00 70.44      B    C  
ATOM    123  C   LEU A 523     153.723 156.148 131.245  1.00 70.44      B    C  
ATOM    124  O   LEU A 523     152.895 156.353 130.355  1.00 70.44      B    O  
ATOM    125  CB  LEU A 523     155.915 155.769 130.125  1.00 70.44      B    C  
ATOM    126  CG  LEU A 523     155.689 155.997 128.644  1.00 70.44      B    C  
ATOM    127  CD1 LEU A 523     156.346 157.306 128.295  1.00 70.44      B    C  
ATOM    128  CD2 LEU A 523     156.264 154.872 127.834  1.00 70.44      B    C  
ATOM    129  N   GLY A 524     153.425 155.493 132.357  1.00 73.77      B    N  
ATOM    130  CA  GLY A 524     152.094 154.977 132.602  1.00 73.77      B    C  
ATOM    131  C   GLY A 524     152.110 154.128 133.850  1.00 73.77      B    C  
ATOM    132  O   GLY A 524     153.163 153.842 134.419  1.00 73.77      B    O  
ATOM    133  N   ALA A 525     150.922 153.729 134.277  1.00 72.82      B    N  
ATOM    134  CA  ALA A 525     150.793 152.890 135.454  1.00 72.82      B    C  
ATOM    135  C   ALA A 525     150.817 151.438 135.020  1.00 72.82      B    C  
ATOM    136  O   ALA A 525     150.336 151.101 133.936  1.00 72.82      B    O  
ATOM    137  CB  ALA A 525     149.503 153.192 136.210  1.00 72.82      B    C  
ATOM    138  N   ALA A 526     151.383 150.583 135.867  1.00 73.56      B    N  
ATOM    139  CA  ALA A 526     151.460 149.165 135.561  1.00 73.56      B    C  
ATOM    140  C   ALA A 526     150.071 148.550 135.587  1.00 73.56      B    C  
ATOM    141  O   ALA A 526     149.144 149.079 136.199  1.00 73.56      B    O  
ATOM    142  CB  ALA A 526     152.367 148.446 136.549  1.00 73.56      B    C  
ATOM    143  N   GLY A 527     149.929 147.426 134.903  1.00 76.54      B    N  
ATOM    144  CA  GLY A 527     148.658 146.757 134.824  1.00 76.54      B    C  
ATOM    145  C   GLY A 527     147.851 147.128 133.606  1.00 76.54      B    C  
ATOM    146  O   GLY A 527     147.085 146.296 133.110  1.00 76.54      B    O  
ATOM    147  N   SER A 528     147.999 148.346 133.107  1.00 75.81      B    N  
ATOM    148  CA  SER A 528     147.293 148.769 131.915  1.00 75.81      B    C  
ATOM    149  C   SER A 528     148.106 148.315 130.721  1.00 75.81      B    C  
ATOM    150  O   SER A 528     149.328 148.187 130.810  1.00 75.81      B    O  
ATOM    151  CB  SER A 528     147.113 150.280 131.887  1.00 75.81      B    C  
ATOM    152  OG  SER A 528     146.306 150.696 132.969  1.00 75.81      B    O  
ATOM    153  N   THR A 529     147.431 148.070 129.608  1.00 75.15      B    N  
ATOM    154  CA  THR A 529     148.132 147.622 128.421  1.00 75.15      B    C  
ATOM    155  C   THR A 529     148.970 148.748 127.833  1.00 75.15      B    C  
ATOM    156  O   THR A 529     148.816 149.918 128.184  1.00 75.15      B    O  
ATOM    157  CB  THR A 529     147.145 147.096 127.400  1.00 75.15      B    C  
ATOM    158  CG2 THR A 529     146.433 145.898 127.965  1.00 75.15      B    C  
ATOM    159  OG1 THR A 529     146.192 148.119 127.104  1.00 75.15      B    O  
ATOM    160  N   MET A 530     149.877 148.370 126.932  1.00 71.07      B    N  
ATOM    161  CA  MET A 530     150.783 149.335 126.322  1.00 71.07      B    C  
ATOM    162  C   MET A 530     150.061 150.361 125.470  1.00 71.07      B    C  
ATOM    163  O   MET A 530     150.468 151.524 125.426  1.00 71.07      B    O  
ATOM    164  CB  MET A 530     151.836 148.614 125.496  1.00 71.07      B    C  
ATOM    165  CG  MET A 530     152.900 147.976 126.327  1.00 71.07      B    C  
ATOM    166  SD  MET A 530     154.283 147.400 125.348  1.00 71.07      B    S  
ATOM    167  CE  MET A 530     153.676 145.856 124.765  1.00 71.07      B    C  
ATOM    168  N   GLY A 531     148.998 149.964 124.788  1.00 76.30      B    N  
ATOM    169  CA  GLY A 531     148.287 150.925 123.969  1.00 76.30      B    C  
ATOM    170  C   GLY A 531     147.438 151.860 124.797  1.00 76.30      B    C  
ATOM    171  O   GLY A 531     147.409 153.065 124.545  1.00 76.30      B    O  
ATOM    172  N   ALA A 532     146.748 151.320 125.798  1.00 76.58      B    N  
ATOM    173  CA  ALA A 532     145.905 152.130 126.659  1.00 76.58      B    C  
ATOM    174  C   ALA A 532     146.706 153.076 127.533  1.00 76.58      B    C  
ATOM    175  O   ALA A 532     146.191 154.131 127.904  1.00 76.58      B    O  
ATOM    176  CB  ALA A 532     145.037 151.235 127.537  1.00 76.58      B    C  
ATOM    177  N   ALA A 533     147.948 152.733 127.862  1.00 77.84      B    N  
ATOM    178  CA  ALA A 533     148.765 153.614 128.679  1.00 77.84      B    C  
ATOM    179  C   ALA A 533     149.371 154.737 127.861  1.00 77.84      B    C  
ATOM    180  O   ALA A 533     149.406 155.879 128.322  1.00 77.84      B    O  
ATOM    181  CB  ALA A 533     149.881 152.833 129.370  1.00 77.84      B    C  
ATOM    182  N   SER A 534     149.839 154.433 126.652  1.00 78.65      B    N  
ATOM    183  CA  SER A 534     150.422 155.460 125.804  1.00 78.65      B    C  
ATOM    184  C   SER A 534     149.372 156.441 125.318  1.00 78.65      B    C  
ATOM    185  O   SER A 534     149.671 157.626 125.154  1.00 78.65      B    O  
ATOM    186  CB  SER A 534     151.127 154.823 124.615  1.00 78.65      B    C  
ATOM    187  OG  SER A 534     150.187 154.177 123.781  1.00 78.65      B    O  
ATOM    188  N   MET A 535     148.146 155.980 125.091  1.00 82.23      B    N  
ATOM    189  CA  MET A 535     147.108 156.900 124.656  1.00 82.23      B    C  
ATOM    190  C   MET A 535     146.619 157.757 125.804  1.00 82.23      B    C  
ATOM    191  O   MET A 535     146.174 158.884 125.581  1.00 82.23      B    O  
ATOM    192  CB  MET A 535     145.935 156.144 124.035  1.00 82.23      B    C  
ATOM    193  CG  MET A 535     146.250 155.502 122.698  1.00 82.23      B    C  
ATOM    194  SD  MET A 535     146.751 156.701 121.451  1.00 82.23      B    S  
ATOM    195  CE  MET A 535     145.205 157.555 121.169  1.00 82.23      B    C  
ATOM    196  N   ALA A 536     146.697 157.250 127.028  1.00 78.85      B    N  
ATOM    197  CA  ALA A 536     146.264 158.029 128.174  1.00 78.85      B    C  
ATOM    198  C   ALA A 536     147.292 159.063 128.574  1.00 78.85      B    C  
ATOM    199  O   ALA A 536     146.949 160.019 129.273  1.00 78.85      B    O  
ATOM    200  CB  ALA A 536     145.971 157.121 129.364  1.00 78.85      B    C  
ATOM    201  N   LEU A 537     148.539 158.888 128.147  1.00 77.79      B    N  
ATOM    202  CA  LEU A 537     149.584 159.843 128.478  1.00 77.79      B    C  
ATOM    203  C   LEU A 537     149.362 161.169 127.770  1.00 77.79      B    C  
ATOM    204  O   LEU A 537     149.586 162.233 128.358  1.00 77.79      B    O  
ATOM    205  CB  LEU A 537     150.942 159.267 128.101  1.00 77.79      B    C  
ATOM    206  CG  LEU A 537     152.135 160.142 128.432  1.00 77.79      B    C  
ATOM    207  CD1 LEU A 537     152.229 160.303 129.923  1.00 77.79      B    C  
ATOM    208  CD2 LEU A 537     153.381 159.528 127.869  1.00 77.79      B    C  
ATOM    209  N   THR A 538     148.911 161.115 126.512  1.00 77.34      B    N  
ATOM    210  CA  THR A 538     148.655 162.323 125.739  1.00 77.34      B    C  
ATOM    211  C   THR A 538     147.532 163.136 126.363  1.00 77.34      B    C  
ATOM    212  O   THR A 538     147.571 164.372 126.338  1.00 77.34      B    O  
ATOM    213  CB  THR A 538     148.343 161.943 124.296  1.00 77.34      B    C  
ATOM    214  CG2 THR A 538     148.206 163.166 123.423  1.00 77.34      B    C  
ATOM    215  OG1 THR A 538     149.425 161.160 123.786  1.00 77.34      B    O  
ATOM    216  N   VAL A 539     146.546 162.464 126.958  1.00 78.57      B    N  
ATOM    217  CA  VAL A 539     145.477 163.182 127.635  1.00 78.57      B    C  
ATOM    218  C   VAL A 539     146.039 163.850 128.878  1.00 78.57      B    C  
ATOM    219  O   VAL A 539     145.674 164.980 129.219  1.00 78.57      B    O  
ATOM    220  CB  VAL A 539     144.318 162.226 127.954  1.00 78.57      B    C  
ATOM    221  CG1 VAL A 539     143.210 162.946 128.683  1.00 78.57      B    C  
ATOM    222  CG2 VAL A 539     143.792 161.615 126.676  1.00 78.57      B    C  
ATOM    223  N   GLN A 540     146.979 163.182 129.543  1.00 80.54      B    N  
ATOM    224  CA  GLN A 540     147.637 163.766 130.698  1.00 80.54      B    C  
ATOM    225  C   GLN A 540     148.642 164.819 130.281  1.00 80.54      B    C  
ATOM    226  O   GLN A 540     149.048 165.637 131.108  1.00 80.54      B    O  
ATOM    227  CB  GLN A 540     148.354 162.699 131.515  1.00 80.54      B    C  
ATOM    228  CG  GLN A 540     147.439 161.675 132.121  1.00 80.54      B    C  
ATOM    229  CD  GLN A 540     146.516 162.267 133.152  1.00 80.54      B    C  
ATOM    230  NE2 GLN A 540     145.279 161.790 133.177  1.00 80.54      B    N  
ATOM    231  OE1 GLN A 540     146.907 163.143 133.924  1.00 80.54      B    O  
ATOM    232  N   ALA A 541     149.050 164.810 129.017  1.00 77.74      B    N  
ATOM    233  CA  ALA A 541     150.002 165.786 128.525  1.00 77.74      B    C  
ATOM    234  C   ALA A 541     149.344 167.128 128.268  1.00 77.74      B    C  
ATOM    235  O   ALA A 541     149.877 168.161 128.670  1.00 77.74      B    O  
ATOM    236  CB  ALA A 541     150.658 165.276 127.247  1.00 77.74      B    C  
ATOM    237  N   ARG A 542     148.187 167.128 127.605  1.00 77.31      B    N  
ATOM    238  CA  ARG A 542     147.492 168.375 127.302  1.00 77.31      B    C  
ATOM    239  C   ARG A 542     146.968 169.039 128.559  1.00 77.31      B    C  
ATOM    240  O   ARG A 542     146.949 170.270 128.655  1.00 77.31      B    O  
ATOM    241  CB  ARG A 542     146.317 168.103 126.380  1.00 77.31      B    C  
ATOM    242  CG  ARG A 542     146.660 167.398 125.119  1.00 77.31      B    C  
ATOM    243  CD  ARG A 542     145.391 167.066 124.403  1.00 77.31      B    C  
ATOM    244  NE  ARG A 542     145.633 166.211 123.260  1.00 77.31      B    N  
ATOM    245  CZ  ARG A 542     144.675 165.764 122.465  1.00 77.31      B    C  
ATOM    246  NH1 ARG A 542     143.420 166.109 122.694  1.00 77.31      B    N1+
ATOM    247  NH2 ARG A 542     144.974 164.984 121.437  1.00 77.31      B    N  
ATOM    248  N   LEU A 543     146.527 168.235 129.523  1.00 78.71      B    N  
ATOM    249  CA  LEU A 543     145.979 168.772 130.758  1.00 78.71      B    C  
ATOM    250  C   LEU A 543     147.048 169.441 131.607  1.00 78.71      B    C  
ATOM    251  O   LEU A 543     146.859 170.569 132.074  1.00 78.71      B    O  
ATOM    252  CB  LEU A 543     145.311 167.654 131.542  1.00 78.71      B    C  
ATOM    253  CG  LEU A 543     144.683 168.124 132.844  1.00 78.71      B    C  
ATOM    254  CD1 LEU A 543     143.539 169.064 132.539  1.00 78.71      B    C  
ATOM    255  CD2 LEU A 543     144.224 166.946 133.677  1.00 78.71      B    C  
ATOM    256  N   LEU A 544     148.177 168.766 131.816  1.00 78.35      B    N  
ATOM    257  CA  LEU A 544     149.250 169.320 132.631  1.00 78.35      B    C  
ATOM    258  C   LEU A 544     149.968 170.475 131.965  1.00 78.35      B    C  
ATOM    259  O   LEU A 544     150.696 171.203 132.641  1.00 78.35      B    O  
ATOM    260  CB  LEU A 544     150.265 168.237 132.963  1.00 78.35      B    C  
ATOM    261  CG  LEU A 544     149.842 167.221 134.004  1.00 78.35      B    C  
ATOM    262  CD1 LEU A 544     150.809 166.074 134.026  1.00 78.35      B    C  
ATOM    263  CD2 LEU A 544     149.850 167.917 135.331  1.00 78.35      B    C  
ATOM    264  N   LEU A 545     149.793 170.660 130.666  1.00 78.48      B    N  
ATOM    265  CA  LEU A 545     150.484 171.736 129.982  1.00 78.48      B    C  
ATOM    266  C   LEU A 545     149.626 172.974 129.799  1.00 78.48      B    C  
ATOM    267  O   LEU A 545     150.154 174.085 129.820  1.00 78.48      B    O  
ATOM    268  CB  LEU A 545     150.984 171.236 128.633  1.00 78.48      B    C  
ATOM    269  CG  LEU A 545     151.999 172.079 127.907  1.00 78.48      B    C  
ATOM    270  CD1 LEU A 545     153.168 172.290 128.828  1.00 78.48      B    C  
ATOM    271  CD2 LEU A 545     152.419 171.272 126.722  1.00 78.48      B    C  
ATOM    272  N   SER A 546     148.316 172.816 129.630  1.00 81.72      B    N  
ATOM    273  CA  SER A 546     147.469 173.989 129.479  1.00 81.72      B    C  
ATOM    274  C   SER A 546     147.261 174.680 130.814  1.00 81.72      B    C  
ATOM    275  O   SER A 546     147.087 175.900 130.864  1.00 81.72      B    O  
ATOM    276  CB  SER A 546     146.129 173.600 128.872  1.00 81.72      B    C  
ATOM    277  OG  SER A 546     145.395 172.808 129.781  1.00 81.72      B    O  
ATOM    278  N   GLY A 547     147.281 173.921 131.902  1.00 85.45      B    N  
ATOM    279  CA  GLY A 547     147.109 174.484 133.225  1.00 85.45      B    C  
ATOM    280  C   GLY A 547     145.696 174.929 133.518  1.00 85.45      B    C  
ATOM    281  O   GLY A 547     145.462 176.093 133.850  1.00 85.45      B    O  
ATOM    282  N   ILE A 548     144.744 174.013 133.404  1.00 87.86      B    N  
ATOM    283  CA  ILE A 548     143.357 174.349 133.656  1.00 87.86      B    C  
ATOM    284  C   ILE A 548     142.826 173.548 134.835  1.00 87.86      B    C  
ATOM    285  O   ILE A 548     143.588 173.133 135.706  1.00 87.86      B    O  
ATOM    286  CB  ILE A 548     142.507 174.115 132.402  1.00 87.86      B    C  
ATOM    287  CG1 ILE A 548     141.160 174.820 132.532  1.00 87.86      B    C  
ATOM    288  CG2 ILE A 548     142.318 172.628 132.152  1.00 87.86      B    C  
ATOM    289  CD1 ILE A 548     141.268 176.321 132.546  1.00 87.86      B    C  
ATOM    290  N   GLN A 563     149.483 169.001 163.236  1.00120.56      B    N  
ATOM    291  CA  GLN A 563     150.398 168.112 163.940  1.00120.56      B    C  
ATOM    292  C   GLN A 563     151.765 168.156 163.272  1.00120.56      B    C  
ATOM    293  O   GLN A 563     151.861 168.273 162.051  1.00120.56      B    O  
ATOM    294  CB  GLN A 563     149.845 166.693 163.969  1.00120.56      B    C  
ATOM    295  CG  GLN A 563     148.561 166.567 164.768  1.00120.56      B    C  
ATOM    296  CD  GLN A 563     148.005 165.161 164.755  1.00120.56      B    C  
ATOM    297  NE2 GLN A 563     146.924 164.947 165.492  1.00120.56      B    N  
ATOM    298  OE1 GLN A 563     148.541 164.276 164.089  1.00120.56      B    O  
ATOM    299  N   HIS A 564     152.815 168.066 164.084  1.00115.73      B    N  
ATOM    300  CA  HIS A 564     154.198 168.141 163.630  1.00115.73      B    C  
ATOM    301  C   HIS A 564     155.075 167.558 164.733  1.00115.73      B    C  
ATOM    302  O   HIS A 564     154.647 167.434 165.884  1.00115.73      B    O  
ATOM    303  CB  HIS A 564     154.562 169.605 163.316  1.00115.73      B    C  
ATOM    304  CG  HIS A 564     155.936 169.818 162.774  1.00115.73      B    C  
ATOM    305  CD2 HIS A 564     157.060 170.284 163.365  1.00115.73      B    C  
ATOM    306  ND1 HIS A 564     156.270 169.563 161.464  1.00115.73      B    N  
ATOM    307  CE1 HIS A 564     157.542 169.858 161.271  1.00115.73      B    C  
ATOM    308  NE2 HIS A 564     158.046 170.295 162.410  1.00115.73      B    N  
ATOM    309  N   MET A 565     156.299 167.187 164.368  1.00106.38      B    N  
ATOM    310  CA  MET A 565     157.251 166.629 165.317  1.00106.38      B    C  
ATOM    311  C   MET A 565     158.646 166.947 164.794  1.00106.38      B    C  
ATOM    312  O   MET A 565     158.836 167.147 163.593  1.00106.38      B    O  
ATOM    313  CB  MET A 565     157.039 165.117 165.492  1.00106.38      B    C  
ATOM    314  CG  MET A 565     157.823 164.453 166.624  1.00106.38      B    C  
ATOM    315  SD  MET A 565     157.505 162.691 166.797  1.00106.38      B    S  
ATOM    316  CE  MET A 565     158.683 162.276 168.079  1.00106.38      B    C  
ATOM    317  N   LEU A 566     159.620 167.002 165.709  1.00 92.15      B    N  
ATOM    318  CA  LEU A 566     160.997 167.289 165.322  1.00 92.15      B    C  
ATOM    319  C   LEU A 566     161.603 166.163 164.500  1.00 92.15      B    C  
ATOM    320  O   LEU A 566     162.551 166.400 163.748  1.00 92.15      B    O  
ATOM    321  CB  LEU A 566     161.838 167.568 166.572  1.00 92.15      B    C  
ATOM    322  CG  LEU A 566     163.265 168.144 166.534  1.00 92.15      B    C  
ATOM    323  CD1 LEU A 566     164.370 167.098 166.388  1.00 92.15      B    C  
ATOM    324  CD2 LEU A 566     163.377 169.193 165.429  1.00 92.15      B    C  
ATOM    325  N   GLN A 567     161.070 164.943 164.602  1.00 85.78      B    N  
ATOM    326  CA  GLN A 567     161.596 163.826 163.830  1.00 85.78      B    C  
ATOM    327  C   GLN A 567     160.969 163.706 162.452  1.00 85.78      B    C  
ATOM    328  O   GLN A 567     160.968 162.622 161.861  1.00 85.78      B    O  
ATOM    329  CB  GLN A 567     161.488 162.525 164.615  1.00 85.78      B    C  
ATOM    330  CG  GLN A 567     162.427 162.571 165.796  1.00 85.78      B    C  
ATOM    331  CD  GLN A 567     163.870 162.790 165.365  1.00 85.78      B    C  
ATOM    332  NE2 GLN A 567     164.542 163.716 166.027  1.00 85.78      B    N  
ATOM    333  OE1 GLN A 567     164.359 162.164 164.428  1.00 85.78      B    O  
ATOM    334  N   LEU A 568     160.447 164.805 161.928  1.00 77.63      B    N  
ATOM    335  CA  LEU A 568     159.955 164.881 160.572  1.00 77.63      B    C  
ATOM    336  C   LEU A 568     161.119 165.276 159.682  1.00 77.63      B    C  
ATOM    337  O   LEU A 568     161.022 165.237 158.453  1.00 77.63      B    O  
ATOM    338  CB  LEU A 568     158.796 165.878 160.482  1.00 77.63      B    C  
ATOM    339  CG  LEU A 568     157.976 165.982 159.197  1.00 77.63      B    C  
ATOM    340  CD1 LEU A 568     157.382 164.643 158.868  1.00 77.63      B    C  
ATOM    341  CD2 LEU A 568     156.873 166.985 159.355  1.00 77.63      B    C  
ATOM    342  N   THR A 569     162.232 165.634 160.323  1.00 68.76      B    N  
ATOM    343  CA  THR A 569     163.462 166.013 159.654  1.00 68.76      B    C  
ATOM    344  C   THR A 569     164.126 164.814 159.003  1.00 68.76      B    C  
ATOM    345  O   THR A 569     164.513 164.879 157.831  1.00 68.76      B    O  
ATOM    346  CB  THR A 569     164.407 166.638 160.663  1.00 68.76      B    C  
ATOM    347  CG2 THR A 569     165.679 166.985 160.015  1.00 68.76      B    C  
ATOM    348  OG1 THR A 569     163.811 167.823 161.192  1.00 68.76      B    O  
ATOM    349  N   VAL A 570     164.273 163.717 159.759  1.00 58.86      B    N  
ATOM    350  CA  VAL A 570     164.890 162.502 159.231  1.00 58.86      B    C  
ATOM    351  C   VAL A 570     164.080 161.975 158.066  1.00 58.86      B    C  
ATOM    352  O   VAL A 570     164.629 161.638 157.015  1.00 58.86      B    O  
ATOM    353  CB  VAL A 570     165.048 161.451 160.335  1.00 58.86      B    C  
ATOM    354  CG1 VAL A 570     165.574 160.179 159.760  1.00 58.86      B    C  
ATOM    355  CG2 VAL A 570     165.999 161.958 161.371  1.00 58.86      B    C  
ATOM    356  N   TRP A 571     162.762 161.957 158.200  1.00 56.26      B    N  
ATOM    357  CA  TRP A 571     161.974 161.539 157.060  1.00 56.26      B    C  
ATOM    358  C   TRP A 571     161.865 162.638 156.027  1.00 56.26      B    C  
ATOM    359  O   TRP A 571     161.409 162.377 154.917  1.00 56.26      B    O  
ATOM    360  CB  TRP A 571     160.597 161.056 157.481  1.00 56.26      B    C  
ATOM    361  CG  TRP A 571     160.691 159.735 158.094  1.00 56.26      B    C  
ATOM    362  CD1 TRP A 571     160.606 159.440 159.406  1.00 56.26      B    C  
ATOM    363  CD2 TRP A 571     160.973 158.513 157.423  1.00 56.26      B    C  
ATOM    364  CE2 TRP A 571     161.008 157.508 158.392  1.00 56.26      B    C  
ATOM    365  CE3 TRP A 571     161.179 158.167 156.090  1.00 56.26      B    C  
ATOM    366  NE1 TRP A 571     160.775 158.100 159.601  1.00 56.26      B    N  
ATOM    367  CZ2 TRP A 571     161.244 156.185 158.077  1.00 56.26      B    C  
ATOM    368  CZ3 TRP A 571     161.413 156.856 155.779  1.00 56.26      B    C  
ATOM    369  CH2 TRP A 571     161.446 155.879 156.765  1.00 56.26      B    C  
ATOM    370  N   GLY A 572     162.288 163.850 156.352  1.00 53.03      B    N  
ATOM    371  CA  GLY A 572     162.269 164.893 155.362  1.00 53.03      B    C  
ATOM    372  C   GLY A 572     163.431 164.751 154.417  1.00 53.03      B    C  
ATOM    373  O   GLY A 572     163.383 165.243 153.291  1.00 53.03      B    O  
ATOM    374  N   ILE A 573     164.476 164.065 154.864  1.00 48.38      B    N  
ATOM    375  CA  ILE A 573     165.658 163.819 154.059  1.00 48.38      B    C  
ATOM    376  C   ILE A 573     165.512 162.544 153.245  1.00 48.38      B    C  
ATOM    377  O   ILE A 573     165.886 162.508 152.072  1.00 48.38      B    O  
ATOM    378  CB  ILE A 573     166.901 163.778 154.964  1.00 48.38      B    C  
ATOM    379  CG1 ILE A 573     167.137 165.157 155.546  1.00 48.38      B    C  
ATOM    380  CG2 ILE A 573     168.121 163.348 154.215  1.00 48.38      B    C  
ATOM    381  CD1 ILE A 573     168.184 165.174 156.596  1.00 48.38      B    C  
ATOM    382  N   LYS A 574     164.931 161.499 153.846  1.00 49.50      B    N  
ATOM    383  CA  LYS A 574     164.704 160.241 153.144  1.00 49.50      B    C  
ATOM    384  C   LYS A 574     163.760 160.416 151.969  1.00 49.50      B    C  
ATOM    385  O   LYS A 574     163.838 159.652 151.007  1.00 49.50      B    O  
ATOM    386  CB  LYS A 574     164.130 159.195 154.083  1.00 49.50      B    C  
ATOM    387  CG  LYS A 574     164.971 158.905 155.282  1.00 49.50      B    C  
ATOM    388  CD  LYS A 574     166.249 158.237 154.925  1.00 49.50      B    C  
ATOM    389  CE  LYS A 574     166.960 157.844 156.188  1.00 49.50      B    C  
ATOM    390  NZ  LYS A 574     168.273 157.225 155.912  1.00 49.50      B    N1+
ATOM    391  N   GLN A 575     162.883 161.406 152.022  1.00 50.70      B    N  
ATOM    392  CA  GLN A 575     161.997 161.686 150.916  1.00 50.70      B    C  
ATOM    393  C   GLN A 575     162.691 162.545 149.882  1.00 50.70      B    C  
ATOM    394  O   GLN A 575     162.213 162.639 148.753  1.00 50.70      B    O  
ATOM    395  CB  GLN A 575     160.723 162.353 151.416  1.00 50.70      B    C  
ATOM    396  CG  GLN A 575     159.879 161.404 152.240  1.00 50.70      B    C  
ATOM    397  CD  GLN A 575     158.704 162.080 152.902  1.00 50.70      B    C  
ATOM    398  NE2 GLN A 575     157.914 161.306 153.636  1.00 50.70      B    N  
ATOM    399  OE1 GLN A 575     158.517 163.288 152.776  1.00 50.70      B    O  
ATOM    400  N   LEU A 576     163.817 163.164 150.239  1.00 43.85      B    N  
ATOM    401  CA  LEU A 576     164.568 163.958 149.279  1.00 43.85      B    C  
ATOM    402  C   LEU A 576     165.610 163.132 148.565  1.00 43.85      B    C  
ATOM    403  O   LEU A 576     165.835 163.339 147.372  1.00 43.85      B    O  
ATOM    404  CB  LEU A 576     165.263 165.141 149.936  1.00 43.85      B    C  
ATOM    405  CG  LEU A 576     164.453 166.396 150.151  1.00 43.85      B    C  
ATOM    406  CD1 LEU A 576     165.287 167.363 150.919  1.00 43.85      B    C  
ATOM    407  CD2 LEU A 576     164.151 166.957 148.804  1.00 43.85      B    C  
ATOM    408  N   GLN A 577     166.250 162.193 149.265  1.00 43.02      B    N  
ATOM    409  CA  GLN A 577     167.254 161.360 148.619  1.00 43.02      B    C  
ATOM    410  C   GLN A 577     166.643 160.437 147.588  1.00 43.02      B    C  
ATOM    411  O   GLN A 577     167.354 159.967 146.706  1.00 43.02      B    O  
ATOM    412  CB  GLN A 577     168.039 160.556 149.642  1.00 43.02      B    C  
ATOM    413  CG  GLN A 577     168.988 161.400 150.449  1.00 43.02      B    C  
ATOM    414  CD  GLN A 577     169.782 160.587 151.439  1.00 43.02      B    C  
ATOM    415  NE2 GLN A 577     170.706 161.236 152.128  1.00 43.02      B    N  
ATOM    416  OE1 GLN A 577     169.574 159.387 151.579  1.00 43.02      B    O  
ATOM    417  N   ALA A 578     165.348 160.180 147.663  1.00 41.62      B    N  
ATOM    418  CA  ALA A 578     164.733 159.357 146.643  1.00 41.62      B    C  
ATOM    419  C   ALA A 578     164.395 160.212 145.440  1.00 41.62      B    C  
ATOM    420  O   ALA A 578     164.340 159.714 144.316  1.00 41.62      B    O  
ATOM    421  CB  ALA A 578     163.486 158.671 147.185  1.00 41.62      B    C  
ATOM    422  N   ARG A 579     164.169 161.503 145.658  1.00 38.29      B    N  
ATOM    423  CA  ARG A 579     163.857 162.389 144.550  1.00 38.29      B    C  
ATOM    424  C   ARG A 579     165.107 162.870 143.847  1.00 38.29      B    C  
ATOM    425  O   ARG A 579     165.092 163.023 142.627  1.00 38.29      B    O  
ATOM    426  CB  ARG A 579     163.034 163.569 145.042  1.00 38.29      B    C  
ATOM    427  CG  ARG A 579     161.647 163.161 145.436  1.00 38.29      B    C  
ATOM    428  CD  ARG A 579     160.928 164.242 146.190  1.00 38.29      B    C  
ATOM    429  NE  ARG A 579     160.622 165.408 145.389  1.00 38.29      B    N  
ATOM    430  CZ  ARG A 579     160.180 166.541 145.912  1.00 38.29      B    C  
ATOM    431  NH1 ARG A 579     160.015 166.637 147.218  1.00 38.29      B    N1+
ATOM    432  NH2 ARG A 579     159.911 167.576 145.138  1.00 38.29      B    N  
ATOM    433  N   VAL A 580     166.189 163.101 144.580  1.00 37.78      B    N  
ATOM    434  CA  VAL A 580     167.422 163.540 143.946  1.00 37.78      B    C  
ATOM    435  C   VAL A 580     168.063 162.389 143.189  1.00 37.78      B    C  
ATOM    436  O   VAL A 580     168.603 162.580 142.098  1.00 37.78      B    O  
ATOM    437  CB  VAL A 580     168.362 164.139 145.000  1.00 37.78      B    C  
ATOM    438  CG1 VAL A 580     169.679 164.492 144.412  1.00 37.78      B    C  
ATOM    439  CG2 VAL A 580     167.747 165.367 145.566  1.00 37.78      B    C  
ATOM    440  N   LEU A 581     167.987 161.174 143.730  1.00 40.60      B    N  
ATOM    441  CA  LEU A 581     168.561 160.027 143.039  1.00 40.60      B    C  
ATOM    442  C   LEU A 581     167.761 159.685 141.794  1.00 40.60      B    C  
ATOM    443  O   LEU A 581     168.328 159.257 140.785  1.00 40.60      B    O  
ATOM    444  CB  LEU A 581     168.633 158.827 143.968  1.00 40.60      B    C  
ATOM    445  CG  LEU A 581     169.279 157.587 143.379  1.00 40.60      B    C  
ATOM    446  CD1 LEU A 581     170.702 157.914 143.038  1.00 40.60      B    C  
ATOM    447  CD2 LEU A 581     169.210 156.442 144.347  1.00 40.60      B    C  
ATOM    448  N   ALA A 582     166.447 159.883 141.832  1.00 38.11      B    N  
ATOM    449  CA  ALA A 582     165.650 159.599 140.651  1.00 38.11      B    C  
ATOM    450  C   ALA A 582     165.907 160.609 139.550  1.00 38.11      B    C  
ATOM    451  O   ALA A 582     165.834 160.255 138.374  1.00 38.11      B    O  
ATOM    452  CB  ALA A 582     164.174 159.576 141.000  1.00 38.11      B    C  
ATOM    453  N   VAL A 583     166.221 161.849 139.904  1.00 36.55      B    N  
ATOM    454  CA  VAL A 583     166.530 162.855 138.900  1.00 36.55      B    C  
ATOM    455  C   VAL A 583     167.935 162.647 138.372  1.00 36.55      B    C  
ATOM    456  O   VAL A 583     168.180 162.724 137.166  1.00 36.55      B    O  
ATOM    457  CB  VAL A 583     166.346 164.259 139.491  1.00 36.55      B    C  
ATOM    458  CG1 VAL A 583     166.887 165.298 138.571  1.00 36.55      B    C  
ATOM    459  CG2 VAL A 583     164.894 164.514 139.712  1.00 36.55      B    C  
ATOM    460  N   GLU A 584     168.870 162.348 139.269  1.00 42.34      B    N  
ATOM    461  CA  GLU A 584     170.247 162.114 138.876  1.00 42.34      B    C  
ATOM    462  C   GLU A 584     170.381 160.855 138.036  1.00 42.34      B    C  
ATOM    463  O   GLU A 584     171.286 160.772 137.208  1.00 42.34      B    O  
ATOM    464  CB  GLU A 584     171.116 162.058 140.122  1.00 42.34      B    C  
ATOM    465  CG  GLU A 584     172.590 162.123 139.892  1.00 42.34      B    C  
ATOM    466  CD  GLU A 584     173.356 162.215 141.198  1.00 42.34      B    C  
ATOM    467  OE1 GLU A 584     172.707 162.205 142.262  1.00 42.34      B    O  
ATOM    468  OE2 GLU A 584     174.601 162.303 141.167  1.00 42.34      B    O1-
ATOM    469  N   ARG A 585     169.489 159.885 138.207  1.00 41.97      B    N  
ATOM    470  CA  ARG A 585     169.548 158.700 137.367  1.00 41.97      B    C  
ATOM    471  C   ARG A 585     168.906 158.995 136.029  1.00 41.97      B    C  
ATOM    472  O   ARG A 585     169.330 158.461 135.000  1.00 41.97      B    O  
ATOM    473  CB  ARG A 585     168.837 157.522 138.022  1.00 41.97      B    C  
ATOM    474  CG  ARG A 585     168.938 156.244 137.232  1.00 41.97      B    C  
ATOM    475  CD  ARG A 585     168.139 155.130 137.838  1.00 41.97      B    C  
ATOM    476  NE  ARG A 585     168.207 153.938 137.004  1.00 41.97      B    N  
ATOM    477  CZ  ARG A 585     167.538 152.821 137.251  1.00 41.97      B    C  
ATOM    478  NH1 ARG A 585     166.740 152.753 138.302  1.00 41.97      B    N1+
ATOM    479  NH2 ARG A 585     167.658 151.781 136.444  1.00 41.97      B    N  
ATOM    480  N   TYR A 586     167.887 159.853 136.043  1.00 37.63      B    N  
ATOM    481  CA  TYR A 586     167.197 160.232 134.820  1.00 37.63      B    C  
ATOM    482  C   TYR A 586     168.140 160.920 133.859  1.00 37.63      B    C  
ATOM    483  O   TYR A 586     168.233 160.529 132.698  1.00 37.63      B    O  
ATOM    484  CB  TYR A 586     166.026 161.143 135.143  1.00 37.63      B    C  
ATOM    485  CG  TYR A 586     165.395 161.744 133.931  1.00 37.63      B    C  
ATOM    486  CD1 TYR A 586     164.595 160.995 133.105  1.00 37.63      B    C  
ATOM    487  CD2 TYR A 586     165.593 163.070 133.618  1.00 37.63      B    C  
ATOM    488  CE1 TYR A 586     164.015 161.553 131.995  1.00 37.63      B    C  
ATOM    489  CE2 TYR A 586     165.023 163.627 132.515  1.00 37.63      B    C  
ATOM    490  CZ  TYR A 586     164.238 162.868 131.708  1.00 37.63      B    C  
ATOM    491  OH  TYR A 586     163.667 163.436 130.606  1.00 37.63      B    O  
ATOM    492  N   LEU A 587     168.867 161.927 134.336  1.00 35.27      B    N  
ATOM    493  CA  LEU A 587     169.808 162.654 133.500  1.00 35.27      B    C  
ATOM    494  C   LEU A 587     170.964 161.797 133.033  1.00 35.27      B    C  
ATOM    495  O   LEU A 587     171.550 162.090 131.992  1.00 35.27      B    O  
ATOM    496  CB  LEU A 587     170.362 163.843 134.257  1.00 35.27      B    C  
ATOM    497  CG  LEU A 587     169.343 164.907 134.579  1.00 35.27      B    C  
ATOM    498  CD1 LEU A 587     169.969 165.925 135.467  1.00 35.27      B    C  
ATOM    499  CD2 LEU A 587     168.919 165.531 133.303  1.00 35.27      B    C  
ATOM    500  N   ARG A 588     171.314 160.753 133.773  1.00 41.33      B    N  
ATOM    501  CA  ARG A 588     172.415 159.914 133.336  1.00 41.33      B    C  
ATOM    502  C   ARG A 588     171.989 159.048 132.168  1.00 41.33      B    C  
ATOM    503  O   ARG A 588     172.657 159.013 131.133  1.00 41.33      B    O  
ATOM    504  CB  ARG A 588     172.908 159.039 134.473  1.00 41.33      B    C  
ATOM    505  CG  ARG A 588     174.120 158.259 134.094  1.00 41.33      B    C  
ATOM    506  CD  ARG A 588     174.546 157.386 135.221  1.00 41.33      B    C  
ATOM    507  NE  ARG A 588     173.593 156.312 135.423  1.00 41.33      B    N  
ATOM    508  CZ  ARG A 588     173.613 155.508 136.471  1.00 41.33      B    C  
ATOM    509  NH1 ARG A 588     174.532 155.673 137.406  1.00 41.33      B    N1+
ATOM    510  NH2 ARG A 588     172.713 154.545 136.585  1.00 41.33      B    N  
ATOM    511  N   ASP A 589     170.868 158.348 132.313  1.00 42.84      B    N  
ATOM    512  CA  ASP A 589     170.406 157.500 131.231  1.00 42.84      B    C  
ATOM    513  C   ASP A 589     169.905 158.311 130.057  1.00 42.84      B    C  
ATOM    514  O   ASP A 589     169.926 157.815 128.932  1.00 42.84      B    O  
ATOM    515  CB  ASP A 589     169.309 156.563 131.708  1.00 42.84      B    C  
ATOM    516  CG  ASP A 589     169.788 155.600 132.768  1.00 42.84      B    C  
ATOM    517  OD1 ASP A 589     171.006 155.357 132.843  1.00 42.84      B    O  
ATOM    518  OD2 ASP A 589     168.946 155.062 133.514  1.00 42.84      B    O1-
ATOM    519  N   GLN A 590     169.473 159.546 130.289  1.00 41.17      B    N  
ATOM    520  CA  GLN A 590     169.015 160.378 129.191  1.00 41.17      B    C  
ATOM    521  C   GLN A 590     170.172 160.747 128.296  1.00 41.17      B    C  
ATOM    522  O   GLN A 590     169.992 160.949 127.094  1.00 41.17      B    O  
ATOM    523  CB  GLN A 590     168.375 161.646 129.722  1.00 41.17      B    C  
ATOM    524  CG  GLN A 590     167.574 162.358 128.726  1.00 41.17      B    C  
ATOM    525  CD  GLN A 590     166.488 161.470 128.232  1.00 41.17      B    C  
ATOM    526  NE2 GLN A 590     165.549 161.171 129.105  1.00 41.17      B    N  
ATOM    527  OE1 GLN A 590     166.505 161.010 127.098  1.00 41.17      B    O  
ATOM    528  N   GLN A 591     171.359 160.825 128.865  1.00 40.91      B    N  
ATOM    529  CA  GLN A 591     172.534 161.148 128.100  1.00 40.91      B    C  
ATOM    530  C   GLN A 591     173.229 159.896 127.608  1.00 40.91      B    C  
ATOM    531  O   GLN A 591     173.959 159.954 126.618  1.00 40.91      B    O  
ATOM    532  CB  GLN A 591     173.477 161.983 128.945  1.00 40.91      B    C  
ATOM    533  CG  GLN A 591     174.359 162.816 128.115  1.00 40.91      B    C  
ATOM    534  CD  GLN A 591     173.562 163.852 127.366  1.00 40.91      B    C  
ATOM    535  NE2 GLN A 591     173.910 164.071 126.112  1.00 40.91      B    N  
ATOM    536  OE1 GLN A 591     172.638 164.448 127.909  1.00 40.91      B    O  
ATOM    537  N   LEU A 592     173.001 158.763 128.260  1.00 42.39      B    N  
ATOM    538  CA  LEU A 592     173.585 157.512 127.814  1.00 42.39      B    C  
ATOM    539  C   LEU A 592     172.870 156.950 126.609  1.00 42.39      B    C  
ATOM    540  O   LEU A 592     173.363 156.002 126.004  1.00 42.39      B    O  
ATOM    541  CB  LEU A 592     173.596 156.466 128.922  1.00 42.39      B    C  
ATOM    542  CG  LEU A 592     174.701 156.676 129.934  1.00 42.39      B    C  
ATOM    543  CD1 LEU A 592     174.609 155.638 131.004  1.00 42.39      B    C  
ATOM    544  CD2 LEU A 592     176.015 156.588 129.223  1.00 42.39      B    C  
ATOM    545  N   LEU A 593     171.737 157.515 126.222  1.00 43.23      B    N  
ATOM    546  CA  LEU A 593     171.070 157.034 125.033  1.00 43.23      B    C  
ATOM    547  C   LEU A 593     171.677 157.624 123.785  1.00 43.23      B    C  
ATOM    548  O   LEU A 593     171.151 157.412 122.694  1.00 43.23      B    O  
ATOM    549  CB  LEU A 593     169.580 157.320 125.077  1.00 43.23      B    C  
ATOM    550  CG  LEU A 593     168.839 156.522 126.134  1.00 43.23      B    C  
ATOM    551  CD1 LEU A 593     167.370 156.839 126.088  1.00 43.23      B    C  
ATOM    552  CD2 LEU A 593     169.074 155.056 125.957  1.00 43.23      B    C  
ATOM    553  N   GLY A 594     172.780 158.356 123.918  1.00 47.81      B    N  
ATOM    554  CA  GLY A 594     173.475 158.889 122.775  1.00 47.81      B    C  
ATOM    555  C   GLY A 594     174.228 157.824 122.027  1.00 47.81      B    C  
ATOM    556  O   GLY A 594     174.673 158.061 120.903  1.00 47.81      B    O  
ATOM    557  N   ILE A 595     174.367 156.647 122.638  1.00 50.69      B    N  
ATOM    558  CA  ILE A 595     175.026 155.518 122.011  1.00 50.69      B    C  
ATOM    559  C   ILE A 595     174.146 154.986 120.898  1.00 50.69      B    C  
ATOM    560  O   ILE A 595     174.630 154.401 119.929  1.00 50.69      B    O  
ATOM    561  CB  ILE A 595     175.313 154.438 123.070  1.00 50.69      B    C  
ATOM    562  CG1 ILE A 595     176.033 155.050 124.257  1.00 50.69      B    C  
ATOM    563  CG2 ILE A 595     176.188 153.347 122.531  1.00 50.69      B    C  
ATOM    564  CD1 ILE A 595     177.354 155.680 123.912  1.00 50.69      B    C  
ATOM    565  N   TRP A 596     172.840 155.188 121.011  1.00 51.36      B    N  
ATOM    566  CA  TRP A 596     171.889 154.707 120.028  1.00 51.36      B    C  
ATOM    567  C   TRP A 596     171.266 155.837 119.235  1.00 51.36      B    C  
ATOM    568  O   TRP A 596     170.320 155.604 118.482  1.00 51.36      B    O  
ATOM    569  CB  TRP A 596     170.794 153.924 120.733  1.00 51.36      B    C  
ATOM    570  CG  TRP A 596     171.289 152.777 121.520  1.00 51.36      B    C  
ATOM    571  CD1 TRP A 596     172.482 152.146 121.399  1.00 51.36      B    C  
ATOM    572  CD2 TRP A 596     170.632 152.178 122.624  1.00 51.36      B    C  
ATOM    573  CE2 TRP A 596     171.464 151.165 123.104  1.00 51.36      B    C  
ATOM    574  CE3 TRP A 596     169.406 152.390 123.243  1.00 51.36      B    C  
ATOM    575  NE1 TRP A 596     172.593 151.162 122.336  1.00 51.36      B    N  
ATOM    576  CZ2 TRP A 596     171.112 150.367 124.164  1.00 51.36      B    C  
ATOM    577  CZ3 TRP A 596     169.064 151.606 124.288  1.00 51.36      B    C  
ATOM    578  CH2 TRP A 596     169.910 150.605 124.745  1.00 51.36      B    C  
ATOM    579  N   GLY A 597     171.758 157.058 119.399  1.00 55.48      B    N  
ATOM    580  CA  GLY A 597     171.183 158.181 118.692  1.00 55.48      B    C  
ATOM    581  C   GLY A 597     169.835 158.596 119.214  1.00 55.48      B    C  
ATOM    582  O   GLY A 597     169.072 159.242 118.498  1.00 55.48      B    O  
ATOM    583  N   CYS A 598     169.520 158.240 120.450  1.00 54.28      B    N  
ATOM    584  CA  CYS A 598     168.252 158.583 121.064  1.00 54.28      B    C  
ATOM    585  C   CYS A 598     168.464 159.463 122.284  1.00 54.28      B    C  
ATOM    586  O   CYS A 598     167.744 159.349 123.273  1.00 54.28      B    O  
ATOM    587  CB  CYS A 598     167.499 157.313 121.434  1.00 54.28      B    C  
ATOM    588  SG  CYS A 598     167.169 156.303 120.003  1.00 54.28      B    S  
ATOM    589  N   SER A 599     169.456 160.341 122.217  1.00 47.41      B    N  
ATOM    590  CA  SER A 599     169.783 161.223 123.324  1.00 47.41      B    C  
ATOM    591  C   SER A 599     168.686 162.241 123.569  1.00 47.41      B    C  
ATOM    592  O   SER A 599     168.140 162.816 122.628  1.00 47.41      B    O  
ATOM    593  CB  SER A 599     171.086 161.950 123.034  1.00 47.41      B    C  
ATOM    594  OG  SER A 599     171.344 162.893 124.051  1.00 47.41      B    O  
ATOM    595  N   GLY A 600     168.371 162.469 124.836  1.00 46.65      B    N  
ATOM    596  CA  GLY A 600     167.372 163.443 125.213  1.00 46.65      B    C  
ATOM    597  C   GLY A 600     165.948 163.158 124.808  1.00 46.65      B    C  
ATOM    598  O   GLY A 600     165.118 164.064 124.883  1.00 46.65      B    O  
ATOM    599  N   LYS A 601     165.620 161.942 124.388  1.00 45.28      B    N  
ATOM    600  CA  LYS A 601     164.262 161.636 123.961  1.00 45.28      B    C  
ATOM    601  C   LYS A 601     163.736 160.437 124.725  1.00 45.28      B    C  
ATOM    602  O   LYS A 601     164.386 159.392 124.759  1.00 45.28      B    O  
ATOM    603  CB  LYS A 601     164.222 161.375 122.458  1.00 45.28      B    C  
ATOM    604  CG  LYS A 601     164.549 162.603 121.647  1.00 45.28      B    C  
ATOM    605  CD  LYS A 601     164.552 162.306 120.181  1.00 45.28      B    C  
ATOM    606  CE  LYS A 601     163.150 162.005 119.734  1.00 45.28      B    C  
ATOM    607  NZ  LYS A 601     162.282 163.195 119.894  1.00 45.28      B    N1+
ATOM    608  N   ILE A 602     162.560 160.584 125.336  1.00 47.57      B    N  
ATOM    609  CA  ILE A 602     162.013 159.463 126.082  1.00 47.57      B    C  
ATOM    610  C   ILE A 602     161.399 158.420 125.167  1.00 47.57      B    C  
ATOM    611  O   ILE A 602     161.321 157.249 125.546  1.00 47.57      B    O  
ATOM    612  CB  ILE A 602     160.980 159.921 127.118  1.00 47.57      B    C  
ATOM    613  CG1 ILE A 602     159.773 160.542 126.450  1.00 47.57      B    C  
ATOM    614  CG2 ILE A 602     161.585 160.938 128.025  1.00 47.57      B    C  
ATOM    615  CD1 ILE A 602     158.648 160.738 127.384  1.00 47.57      B    C  
ATOM    616  N   ILE A 603     160.972 158.799 123.971  1.00 49.94      B    N  
ATOM    617  CA  ILE A 603     160.381 157.874 123.012  1.00 49.94      B    C  
ATOM    618  C   ILE A 603     161.125 158.098 121.700  1.00 49.94      B    C  
ATOM    619  O   ILE A 603     160.843 159.021 120.932  1.00 49.94      B    O  
ATOM    620  CB  ILE A 603     158.865 158.046 122.875  1.00 49.94      B    C  
ATOM    621  CG1 ILE A 603     158.320 157.242 121.706  1.00 49.94      B    C  
ATOM    622  CG2 ILE A 603     158.426 159.502 122.912  1.00 49.94      B    C  
ATOM    623  CD1 ILE A 603     156.837 157.101 121.740  1.00 49.94      B    C  
ATOM    624  N   CYS A 604     162.118 157.272 121.457  1.00 59.75      B    N  
ATOM    625  CA  CYS A 604     162.933 157.394 120.270  1.00 59.75      B    C  
ATOM    626  C   CYS A 604     162.380 156.513 119.175  1.00 59.75      B    C  
ATOM    627  O   CYS A 604     161.296 155.945 119.293  1.00 59.75      B    O  
ATOM    628  CB  CYS A 604     164.372 157.021 120.582  1.00 59.75      B    C  
ATOM    629  SG  CYS A 604     165.507 157.156 119.228  1.00 59.75      B    S  
ATOM    630  N   CYS A 605     163.143 156.406 118.104  1.00 63.92      B    N  
ATOM    631  CA  CYS A 605     162.766 155.615 116.952  1.00 63.92      B    C  
ATOM    632  C   CYS A 605     164.039 155.311 116.190  1.00 63.92      B    C  
ATOM    633  O   CYS A 605     164.830 156.216 115.923  1.00 63.92      B    O  
ATOM    634  CB  CYS A 605     161.769 156.381 116.094  1.00 63.92      B    C  
ATOM    635  SG  CYS A 605     161.161 155.495 114.693  1.00 63.92      B    S  
ATOM    636  N   THR A 606     164.247 154.052 115.850  1.00 63.97      B    N  
ATOM    637  CA  THR A 606     165.455 153.645 115.152  1.00 63.97      B    C  
ATOM    638  C   THR A 606     165.117 153.145 113.762  1.00 63.97      B    C  
ATOM    639  O   THR A 606     163.999 153.302 113.283  1.00 63.97      B    O  
ATOM    640  CB  THR A 606     166.172 152.561 115.933  1.00 63.97      B    C  
ATOM    641  CG2 THR A 606     166.551 153.071 117.290  1.00 63.97      B    C  
ATOM    642  OG1 THR A 606     165.284 151.452 116.074  1.00 63.97      B    O  
ATOM    643  N   ASN A 607     166.105 152.546 113.107  1.00 67.66      B    N  
ATOM    644  CA  ASN A 607     165.902 152.012 111.771  1.00 67.66      B    C  
ATOM    645  C   ASN A 607     166.357 150.569 111.675  1.00 67.66      B    C  
ATOM    646  O   ASN A 607     166.804 150.120 110.621  1.00 67.66      B    O  
ATOM    647  CB  ASN A 607     166.603 152.856 110.711  1.00 67.66      B    C  
ATOM    648  CG  ASN A 607     168.102 152.939 110.906  1.00 67.66      B    C  
ATOM    649  ND2 ASN A 607     168.771 153.524 109.928  1.00 67.66      B    N  
ATOM    650  OD1 ASN A 607     168.661 152.452 111.886  1.00 67.66      B    O  
ATOM    651  N   VAL A 608     166.269 149.824 112.762  1.00 66.22      B    N  
ATOM    652  CA  VAL A 608     166.661 148.422 112.768  1.00 66.22      B    C  
ATOM    653  C   VAL A 608     165.405 147.598 112.532  1.00 66.22      B    C  
ATOM    654  O   VAL A 608     164.423 147.772 113.263  1.00 66.22      B    O  
ATOM    655  CB  VAL A 608     167.347 148.031 114.079  1.00 66.22      B    C  
ATOM    656  CG1 VAL A 608     167.510 146.544 114.155  1.00 66.22      B    C  
ATOM    657  CG2 VAL A 608     168.678 148.695 114.162  1.00 66.22      B    C  
ATOM    658  N   PRO A 609     165.383 146.729 111.530  1.00 67.05      B    N  
ATOM    659  CA  PRO A 609     164.185 145.935 111.268  1.00 67.05      B    C  
ATOM    660  C   PRO A 609     163.936 144.934 112.374  1.00 67.05      B    C  
ATOM    661  O   PRO A 609     164.857 144.354 112.948  1.00 67.05      B    O  
ATOM    662  CB  PRO A 609     164.508 145.234 109.951  1.00 67.05      B    C  
ATOM    663  CG  PRO A 609     165.973 145.162 109.932  1.00 67.05      B    C  
ATOM    664  CD  PRO A 609     166.467 146.404 110.595  1.00 67.05      B    C  
ATOM    665  N   TRP A 610     162.667 144.753 112.676  1.00 70.95      B    N  
ATOM    666  CA  TRP A 610     162.237 143.851 113.727  1.00 70.95      B    C  
ATOM    667  C   TRP A 610     162.180 142.422 113.215  1.00 70.95      B    C  
ATOM    668  O   TRP A 610     161.457 142.130 112.259  1.00 70.95      B    O  
ATOM    669  CB  TRP A 610     160.874 144.303 114.227  1.00 70.95      B    C  
ATOM    670  CG  TRP A 610     160.284 143.487 115.288  1.00 70.95      B    C  
ATOM    671  CD1 TRP A 610     159.277 142.599 115.155  1.00 70.95      B    C  
ATOM    672  CD2 TRP A 610     160.632 143.499 116.666  1.00 70.95      B    C  
ATOM    673  CE2 TRP A 610     159.796 142.584 117.313  1.00 70.95      B    C  
ATOM    674  CE3 TRP A 610     161.574 144.193 117.415  1.00 70.95      B    C  
ATOM    675  NE1 TRP A 610     158.973 142.045 116.365  1.00 70.95      B    N  
ATOM    676  CZ2 TRP A 610     159.874 142.341 118.670  1.00 70.95      B    C  
ATOM    677  CZ3 TRP A 610     161.650 143.951 118.759  1.00 70.95      B    C  
ATOM    678  CH2 TRP A 610     160.806 143.034 119.376  1.00 70.95      B    C  
ATOM    679  N   ASN A 611     162.941 141.539 113.854  1.00 80.70      B    N  
ATOM    680  CA  ASN A 611     162.950 140.131 113.491  1.00 80.70      B    C  
ATOM    681  C   ASN A 611     161.629 139.465 113.815  1.00 80.70      B    C  
ATOM    682  O   ASN A 611     160.852 139.932 114.646  1.00 80.70      B    O  
ATOM    683  CB  ASN A 611     164.021 139.373 114.265  1.00 80.70      B    C  
ATOM    684  CG  ASN A 611     165.335 139.359 113.588  1.00 80.70      B    C  
ATOM    685  ND2 ASN A 611     165.470 138.445 112.641  1.00 80.70      B    N  
ATOM    686  OD1 ASN A 611     166.248 140.110 113.925  1.00 80.70      B    O  
ATOM    687  N   ASP A 612     161.393 138.342 113.160  1.00 88.29      B    N  
ATOM    688  CA  ASP A 612     160.204 137.564 113.433  1.00 88.29      B    C  
ATOM    689  C   ASP A 612     160.504 136.423 114.382  1.00 88.29      B    C  
ATOM    690  O   ASP A 612     159.577 135.822 114.930  1.00 88.29      B    O  
ATOM    691  CB  ASP A 612     159.594 137.037 112.138  1.00 88.29      B    C  
ATOM    692  CG  ASP A 612     158.945 138.134 111.334  1.00 88.29      B    C  
ATOM    693  OD1 ASP A 612     158.476 139.104 111.966  1.00 88.29      B    O  
ATOM    694  OD2 ASP A 612     158.906 138.040 110.089  1.00 88.29      B    O1-
ATOM    695  N   SER A 613     161.780 136.127 114.604  1.00 83.14      B    N  
ATOM    696  CA  SER A 613     162.142 135.067 115.528  1.00 83.14      B    C  
ATOM    697  C   SER A 613     162.183 135.566 116.958  1.00 83.14      B    C  
ATOM    698  O   SER A 613     162.464 134.784 117.869  1.00 83.14      B    O  
ATOM    699  CB  SER A 613     163.491 134.475 115.140  1.00 83.14      B    C  
ATOM    700  OG  SER A 613     164.505 135.450 115.240  1.00 83.14      B    O  
ATOM    701  N   TRP A 614     161.910 136.850 117.166  1.00 80.17      B    N  
ATOM    702  CA  TRP A 614     161.920 137.435 118.497  1.00 80.17      B    C  
ATOM    703  C   TRP A 614     160.561 137.313 119.165  1.00 80.17      B    C  
ATOM    704  O   TRP A 614     160.448 136.786 120.274  1.00 80.17      B    O  
ATOM    705  CB  TRP A 614     162.334 138.901 118.412  1.00 80.17      B    C  
ATOM    706  CG  TRP A 614     163.749 139.071 118.080  1.00 80.17      B    C  
ATOM    707  CD1 TRP A 614     164.708 138.120 118.121  1.00 80.17      B    C  
ATOM    708  CD2 TRP A 614     164.377 140.259 117.614  1.00 80.17      B    C  
ATOM    709  CE2 TRP A 614     165.727 139.958 117.401  1.00 80.17      B    C  
ATOM    710  CE3 TRP A 614     163.928 141.549 117.354  1.00 80.17      B    C  
ATOM    711  NE1 TRP A 614     165.909 138.643 117.724  1.00 80.17      B    N  
ATOM    712  CZ2 TRP A 614     166.634 140.899 116.956  1.00 80.17      B    C  
ATOM    713  CZ3 TRP A 614     164.828 142.479 116.906  1.00 80.17      B    C  
ATOM    714  CH2 TRP A 614     166.165 142.151 116.708  1.00 80.17      B    C  
ATOM    715  N   SER A 615     159.522 137.802 118.511  1.00 82.86      B    N  
ATOM    716  CA  SER A 615     158.198 137.747 119.103  1.00 82.86      B    C  
ATOM    717  C   SER A 615     157.178 137.049 118.229  1.00 82.86      B    C  
ATOM    718  O   SER A 615     156.355 136.294 118.758  1.00 82.86      B    O  
ATOM    719  CB  SER A 615     157.710 139.160 119.390  1.00 82.86      B    C  
ATOM    720  OG  SER A 615     157.437 139.815 118.168  1.00 82.86      B    O  
ATOM    721  N   ASN A 616     157.210 137.303 116.915  1.00 84.54      B    N  
ATOM    722  CA  ASN A 616     156.287 136.735 115.929  1.00 84.54      B    C  
ATOM    723  C   ASN A 616     154.843 137.087 116.298  1.00 84.54      B    C  
ATOM    724  O   ASN A 616     153.967 136.230 116.417  1.00 84.54      B    O  
ATOM    725  CB  ASN A 616     156.497 135.220 115.782  1.00 84.54      B    C  
ATOM    726  CG  ASN A 616     155.790 134.637 114.582  1.00 84.54      B    C  
ATOM    727  ND2 ASN A 616     155.860 133.309 114.446  1.00 84.54      B    N  
ATOM    728  OD1 ASN A 616     155.179 135.362 113.799  1.00 84.54      B    O  
ATOM    729  N   LYS A 617     154.612 138.378 116.502  1.00 82.00      B    N  
ATOM    730  CA  LYS A 617     153.295 138.870 116.868  1.00 82.00      B    C  
ATOM    731  C   LYS A 617     153.001 140.145 116.099  1.00 82.00      B    C  
ATOM    732  O   LYS A 617     153.903 140.899 115.734  1.00 82.00      B    O  
ATOM    733  CB  LYS A 617     153.185 139.124 118.372  1.00 82.00      B    C  
ATOM    734  CG  LYS A 617     153.135 137.869 119.213  1.00 82.00      B    C  
ATOM    735  CD  LYS A 617     152.983 138.202 120.670  1.00 82.00      B    C  
ATOM    736  CE  LYS A 617     152.811 136.963 121.527  1.00 82.00      B    C  
ATOM    737  NZ  LYS A 617     154.053 136.146 121.598  1.00 82.00      B    N1+
ATOM    738  N   THR A 618     151.720 140.382 115.856  1.00 85.45      B    N  
ATOM    739  CA  THR A 618     151.290 141.566 115.136  1.00 85.45      B    C  
ATOM    740  C   THR A 618     151.322 142.769 116.063  1.00 85.45      B    C  
ATOM    741  O   THR A 618     151.200 142.641 117.282  1.00 85.45      B    O  
ATOM    742  CB  THR A 618     149.883 141.389 114.578  1.00 85.45      B    C  
ATOM    743  CG2 THR A 618     149.831 140.184 113.670  1.00 85.45      B    C  
ATOM    744  OG1 THR A 618     148.964 141.200 115.658  1.00 85.45      B    O  
ATOM    745  N   ILE A 619     151.462 143.950 115.468  1.00 83.02      B    N  
ATOM    746  CA  ILE A 619     151.524 145.205 116.210  1.00 83.02      B    C  
ATOM    747  C   ILE A 619     150.188 145.575 116.835  1.00 83.02      B    C  
ATOM    748  O   ILE A 619     150.113 146.502 117.642  1.00 83.02      B    O  
ATOM    749  CB  ILE A 619     152.020 146.334 115.301  1.00 83.02      B    C  
ATOM    750  CG1 ILE A 619     151.107 146.441 114.089  1.00 83.02      B    C  
ATOM    751  CG2 ILE A 619     153.424 146.067 114.863  1.00 83.02      B    C  
ATOM    752  CD1 ILE A 619     151.385 147.633 113.226  1.00 83.02      B    C  
ATOM    753  N   ASN A 620     149.123 144.873 116.476  1.00 87.06      B    N  
ATOM    754  CA  ASN A 620     147.828 145.159 117.065  1.00 87.06      B    C  
ATOM    755  C   ASN A 620     147.643 144.465 118.397  1.00 87.06      B    C  
ATOM    756  O   ASN A 620     147.199 145.095 119.354  1.00 87.06      B    O  
ATOM    757  CB  ASN A 620     146.700 144.742 116.125  1.00 87.06      B    C  
ATOM    758  CG  ASN A 620     146.544 145.681 114.961  1.00 87.06      B    C  
ATOM    759  ND2 ASN A 620     146.321 145.124 113.778  1.00 87.06      B    N  
ATOM    760  OD1 ASN A 620     146.618 146.900 115.120  1.00 87.06      B    O  
ATOM    761  N   GLU A 621     147.989 143.184 118.484  1.00 86.75      B    N  
ATOM    762  CA  GLU A 621     147.837 142.457 119.731  1.00 86.75      B    C  
ATOM    763  C   GLU A 621     148.908 142.804 120.746  1.00 86.75      B    C  
ATOM    764  O   GLU A 621     148.681 142.621 121.945  1.00 86.75      B    O  
ATOM    765  CB  GLU A 621     147.841 140.954 119.466  1.00 86.75      B    C  
ATOM    766  CG  GLU A 621     149.117 140.446 118.853  1.00 86.75      B    C  
ATOM    767  CD  GLU A 621     149.042 138.980 118.509  1.00 86.75      B    C  
ATOM    768  OE1 GLU A 621     147.989 138.359 118.760  1.00 86.75      B    O  
ATOM    769  OE2 GLU A 621     150.033 138.449 117.974  1.00 86.75      B    O1-
ATOM    770  N   ILE A 622     150.059 143.306 120.301  1.00 80.96      B    N  
ATOM    771  CA  ILE A 622     151.111 143.676 121.237  1.00 80.96      B    C  
ATOM    772  C   ILE A 622     150.704 144.915 122.012  1.00 80.96      B    C  
ATOM    773  O   ILE A 622     150.948 145.026 123.214  1.00 80.96      B    O  
ATOM    774  CB  ILE A 622     152.441 143.866 120.488  1.00 80.96      B    C  
ATOM    775  CG1 ILE A 622     152.975 142.522 120.034  1.00 80.96      B    C  
ATOM    776  CG2 ILE A 622     153.484 144.500 121.332  1.00 80.96      B    C  
ATOM    777  CD1 ILE A 622     154.163 142.640 119.138  1.00 80.96      B    C  
ATOM    778  N   TRP A 623     150.048 145.847 121.352  1.00 76.22      B    N  
ATOM    779  CA  TRP A 623     149.645 147.059 122.029  1.00 76.22      B    C  
ATOM    780  C   TRP A 623     148.262 146.976 122.652  1.00 76.22      B    C  
ATOM    781  O   TRP A 623     147.977 147.742 123.569  1.00 76.22      B    O  
ATOM    782  CB  TRP A 623     149.745 148.219 121.048  1.00 76.22      B    C  
ATOM    783  CG  TRP A 623     151.169 148.484 120.698  1.00 76.22      B    C  
ATOM    784  CD1 TRP A 623     151.887 147.893 119.714  1.00 76.22      B    C  
ATOM    785  CD2 TRP A 623     152.045 149.418 121.322  1.00 76.22      B    C  
ATOM    786  CE2 TRP A 623     153.281 149.327 120.672  1.00 76.22      B    C  
ATOM    787  CE3 TRP A 623     151.904 150.323 122.370  1.00 76.22      B    C  
ATOM    788  NE1 TRP A 623     153.161 148.384 119.693  1.00 76.22      B    N  
ATOM    789  CZ2 TRP A 623     154.363 150.098 121.032  1.00 76.22      B    C  
ATOM    790  CZ3 TRP A 623     152.980 151.086 122.724  1.00 76.22      B    C  
ATOM    791  CH2 TRP A 623     154.193 150.970 122.060  1.00 76.22      B    C  
ATOM    792  N   ASP A 624     147.398 146.071 122.212  1.00 82.67      B    N  
ATOM    793  CA  ASP A 624     146.069 145.994 122.812  1.00 82.67      B    C  
ATOM    794  C   ASP A 624     146.019 145.052 123.998  1.00 82.67      B    C  
ATOM    795  O   ASP A 624     145.265 145.290 124.941  1.00 82.67      B    O  
ATOM    796  CB  ASP A 624     145.040 145.584 121.762  1.00 82.67      B    C  
ATOM    797  CG  ASP A 624     144.876 146.638 120.688  1.00 82.67      B    C  
ATOM    798  OD1 ASP A 624     145.126 147.822 120.993  1.00 82.67      B    O  
ATOM    799  OD2 ASP A 624     144.518 146.289 119.542  1.00 82.67      B    O1-
ATOM    800  N   ASN A 625     146.807 143.997 123.962  1.00 83.18      B    N  
ATOM    801  CA  ASN A 625     146.956 143.033 125.035  1.00 83.18      B    C  
ATOM    802  C   ASN A 625     148.403 143.157 125.492  1.00 83.18      B    C  
ATOM    803  O   ASN A 625     149.111 144.050 125.032  1.00 83.18      B    O  
ATOM    804  CB  ASN A 625     146.678 141.612 124.557  1.00 83.18      B    C  
ATOM    805  CG  ASN A 625     145.210 141.290 124.409  1.00 83.18      B    C  
ATOM    806  ND2 ASN A 625     144.917 140.359 123.501  1.00 83.18      B    N  
ATOM    807  OD1 ASN A 625     144.359 141.820 125.120  1.00 83.18      B    O  
ATOM    808  N   MET A 626     148.861 142.267 126.379  1.00 78.99      B    N  
ATOM    809  CA  MET A 626     150.257 142.195 126.823  1.00 78.99      B    C  
ATOM    810  C   MET A 626     150.815 143.489 127.413  1.00 78.99      B    C  
ATOM    811  O   MET A 626     151.503 144.243 126.728  1.00 78.99      B    O  
ATOM    812  CB  MET A 626     151.166 141.713 125.690  1.00 78.99      B    C  
ATOM    813  CG  MET A 626     151.062 140.242 125.440  1.00 78.99      B    C  
ATOM    814  SD  MET A 626     151.999 139.724 124.007  1.00 78.99      B    S  
ATOM    815  CE  MET A 626     150.867 140.286 122.748  1.00 78.99      B    C  
ATOM    816  N   THR A 627     150.494 143.749 128.681  1.00 71.01      B    N  
ATOM    817  CA  THR A 627     151.033 144.918 129.365  1.00 71.01      B    C  
ATOM    818  C   THR A 627     152.559 144.824 129.480  1.00 71.01      B    C  
ATOM    819  O   THR A 627     153.171 143.791 129.185  1.00 71.01      B    O  
ATOM    820  CB  THR A 627     150.441 145.062 130.756  1.00 71.01      B    C  
ATOM    821  CG2 THR A 627     150.929 143.952 131.647  1.00 71.01      B    C  
ATOM    822  OG1 THR A 627     150.865 146.310 131.311  1.00 71.01      B    O  
ATOM    823  N   TRP A 628     153.165 145.933 129.918  1.00 61.62      B    N  
ATOM    824  CA  TRP A 628     154.620 146.049 130.006  1.00 61.62      B    C  
ATOM    825  C   TRP A 628     155.293 144.958 130.823  1.00 61.62      B    C  
ATOM    826  O   TRP A 628     156.392 144.525 130.470  1.00 61.62      B    O  
ATOM    827  CB  TRP A 628     155.014 147.394 130.575  1.00 61.62      B    C  
ATOM    828  CG  TRP A 628     154.915 148.535 129.647  1.00 61.62      B    C  
ATOM    829  CD1 TRP A 628     154.059 149.582 129.728  1.00 61.62      B    C  
ATOM    830  CD2 TRP A 628     155.700 148.747 128.476  1.00 61.62      B    C  
ATOM    831  CE2 TRP A 628     155.290 149.956 127.915  1.00 61.62      B    C  
ATOM    832  CE3 TRP A 628     156.716 148.028 127.851  1.00 61.62      B    C  
ATOM    833  NE1 TRP A 628     154.285 150.454 128.698  1.00 61.62      B    N  
ATOM    834  CZ2 TRP A 628     155.852 150.458 126.767  1.00 61.62      B    C  
ATOM    835  CZ3 TRP A 628     157.285 148.541 126.736  1.00 61.62      B    C  
ATOM    836  CH2 TRP A 628     156.847 149.733 126.193  1.00 61.62      B    C  
ATOM    837  N   MET A 629     154.674 144.502 131.905  1.00 73.69      B    N  
ATOM    838  CA  MET A 629     155.314 143.445 132.674  1.00 73.69      B    C  
ATOM    839  C   MET A 629     155.263 142.127 131.922  1.00 73.69      B    C  
ATOM    840  O   MET A 629     156.182 141.310 132.031  1.00 73.69      B    O  
ATOM    841  CB  MET A 629     154.659 143.302 134.042  1.00 73.69      B    C  
ATOM    842  CG  MET A 629     154.950 144.433 134.982  1.00 73.69      B    C  
ATOM    843  SD  MET A 629     156.718 144.558 135.234  1.00 73.69      B    S  
ATOM    844  CE  MET A 629     157.042 143.022 136.086  1.00 73.69      B    C  
ATOM    845  N   GLN A 630     154.209 141.914 131.141  1.00 70.74      B    N  
ATOM    846  CA  GLN A 630     154.092 140.679 130.386  1.00 70.74      B    C  
ATOM    847  C   GLN A 630     154.973 140.711 129.152  1.00 70.74      B    C  
ATOM    848  O   GLN A 630     155.513 139.678 128.745  1.00 70.74      B    O  
ATOM    849  CB  GLN A 630     152.640 140.464 129.989  1.00 70.74      B    C  
ATOM    850  CG  GLN A 630     151.715 140.388 131.168  1.00 70.74      B    C  
ATOM    851  CD  GLN A 630     150.268 140.341 130.753  1.00 70.74      B    C  
ATOM    852  NE2 GLN A 630     149.371 140.396 131.727  1.00 70.74      B    N  
ATOM    853  OE1 GLN A 630     149.956 140.301 129.567  1.00 70.74      B    O  
ATOM    854  N   TRP A 631     155.129 141.886 128.552  1.00 69.65      B    N  
ATOM    855  CA  TRP A 631     155.948 142.000 127.358  1.00 69.65      B    C  
ATOM    856  C   TRP A 631     157.426 141.859 127.667  1.00 69.65      B    C  
ATOM    857  O   TRP A 631     158.186 141.394 126.813  1.00 69.65      B    O  
ATOM    858  CB  TRP A 631     155.671 143.331 126.667  1.00 69.65      B    C  
ATOM    859  CG  TRP A 631     156.513 143.547 125.485  1.00 69.65      B    C  
ATOM    860  CD1 TRP A 631     157.567 144.381 125.391  1.00 69.65      B    C  
ATOM    861  CD2 TRP A 631     156.421 142.872 124.238  1.00 69.65      B    C  
ATOM    862  CE2 TRP A 631     157.441 143.368 123.423  1.00 69.65      B    C  
ATOM    863  CE3 TRP A 631     155.565 141.902 123.725  1.00 69.65      B    C  
ATOM    864  NE1 TRP A 631     158.126 144.298 124.151  1.00 69.65      B    N  
ATOM    865  CZ2 TRP A 631     157.635 142.929 122.130  1.00 69.65      B    C  
ATOM    866  CZ3 TRP A 631     155.755 141.472 122.436  1.00 69.65      B    C  
ATOM    867  CH2 TRP A 631     156.780 141.985 121.652  1.00 69.65      B    C  
ATOM    868  N   GLU A 632     157.845 142.241 128.872  1.00 74.38      B    N  
ATOM    869  CA  GLU A 632     159.253 142.131 129.230  1.00 74.38      B    C  
ATOM    870  C   GLU A 632     159.683 140.679 129.311  1.00 74.38      B    C  
ATOM    871  O   GLU A 632     160.774 140.323 128.857  1.00 74.38      B    O  
ATOM    872  CB  GLU A 632     159.516 142.833 130.551  1.00 74.38      B    C  
ATOM    873  CG  GLU A 632     160.969 142.871 130.928  1.00 74.38      B    C  
ATOM    874  CD  GLU A 632     161.776 143.763 130.012  1.00 74.38      B    C  
ATOM    875  OE1 GLU A 632     161.211 144.726 129.453  1.00 74.38      B    O  
ATOM    876  OE2 GLU A 632     162.985 143.504 129.851  1.00 74.38      B    O1-
ATOM    877  N   LYS A 633     158.828 139.822 129.858  1.00 74.93      B    N  
ATOM    878  CA  LYS A 633     159.164 138.411 129.923  1.00 74.93      B    C  
ATOM    879  C   LYS A 633     159.071 137.759 128.558  1.00 74.93      B    C  
ATOM    880  O   LYS A 633     159.633 136.681 128.356  1.00 74.93      B    O  
ATOM    881  CB  LYS A 633     158.243 137.689 130.893  1.00 74.93      B    C  
ATOM    882  CG  LYS A 633     158.426 138.090 132.329  1.00 74.93      B    C  
ATOM    883  CD  LYS A 633     157.483 137.301 133.204  1.00 74.93      B    C  
ATOM    884  CE  LYS A 633     157.607 137.704 134.653  1.00 74.93      B    C  
ATOM    885  NZ  LYS A 633     156.657 136.934 135.498  1.00 74.93      B    N1+
ATOM    886  N   GLU A 634     158.373 138.393 127.619  1.00 76.35      B    N  
ATOM    887  CA  GLU A 634     158.246 137.832 126.287  1.00 76.35      B    C  
ATOM    888  C   GLU A 634     159.534 137.976 125.496  1.00 76.35      B    C  
ATOM    889  O   GLU A 634     159.899 137.073 124.741  1.00 76.35      B    O  
ATOM    890  CB  GLU A 634     157.091 138.510 125.555  1.00 76.35      B    C  
ATOM    891  CG  GLU A 634     156.795 137.961 124.177  1.00 76.35      B    C  
ATOM    892  CD  GLU A 634     156.193 136.577 124.215  1.00 76.35      B    C  
ATOM    893  OE1 GLU A 634     155.546 136.242 125.226  1.00 76.35      B    O  
ATOM    894  OE2 GLU A 634     156.359 135.825 123.233  1.00 76.35      B    O1-
ATOM    895  N   ILE A 635     160.240 139.091 125.652  1.00 73.91      B    N  
ATOM    896  CA  ILE A 635     161.473 139.295 124.906  1.00 73.91      B    C  
ATOM    897  C   ILE A 635     162.687 139.417 125.817  1.00 73.91      B    C  
ATOM    898  O   ILE A 635     163.681 140.045 125.446  1.00 73.91      B    O  
ATOM    899  CB  ILE A 635     161.364 140.526 123.993  1.00 73.91      B    C  
ATOM    900  CG1 ILE A 635     161.057 141.770 124.808  1.00 73.91      B    C  
ATOM    901  CG2 ILE A 635     160.290 140.326 122.961  1.00 73.91      B    C  
ATOM    902  CD1 ILE A 635     161.251 143.007 124.023  1.00 73.91      B    C  
ATOM    903  N   ASP A 636     162.639 138.807 126.998  1.00 79.50      B    N  
ATOM    904  CA  ASP A 636     163.787 138.883 127.892  1.00 79.50      B    C  
ATOM    905  C   ASP A 636     164.981 138.100 127.371  1.00 79.50      B    C  
ATOM    906  O   ASP A 636     166.113 138.387 127.765  1.00 79.50      B    O  
ATOM    907  CB  ASP A 636     163.406 138.389 129.282  1.00 79.50      B    C  
ATOM    908  CG  ASP A 636     162.797 136.999 129.263  1.00 79.50      B    C  
ATOM    909  OD1 ASP A 636     162.550 136.460 128.163  1.00 79.50      B    O  
ATOM    910  OD2 ASP A 636     162.565 136.437 130.355  1.00 79.50      B    O1-
ATOM    911  N   ASN A 637     164.751 137.124 126.497  1.00 78.34      B    N  
ATOM    912  CA  ASN A 637     165.851 136.353 125.944  1.00 78.34      B    C  
ATOM    913  C   ASN A 637     166.654 137.184 124.967  1.00 78.34      B    C  
ATOM    914  O   ASN A 637     167.886 137.123 124.952  1.00 78.34      B    O  
ATOM    915  CB  ASN A 637     165.322 135.135 125.202  1.00 78.34      B    C  
ATOM    916  CG  ASN A 637     164.499 134.232 126.064  1.00 78.34      B    C  
ATOM    917  ND2 ASN A 637     165.129 133.609 127.038  1.00 78.34      B    N  
ATOM    918  OD1 ASN A 637     163.297 134.081 125.847  1.00 78.34      B    O  
ATOM    919  N   TYR A 638     165.967 137.957 124.144  1.00 78.04      B    N  
ATOM    920  CA  TYR A 638     166.601 138.758 123.124  1.00 78.04      B    C  
ATOM    921  C   TYR A 638     166.797 140.216 123.498  1.00 78.04      B    C  
ATOM    922  O   TYR A 638     167.314 140.970 122.671  1.00 78.04      B    O  
ATOM    923  CB  TYR A 638     165.768 138.680 121.849  1.00 78.04      B    C  
ATOM    924  CG  TYR A 638     165.622 137.276 121.352  1.00 78.04      B    C  
ATOM    925  CD1 TYR A 638     166.660 136.656 120.684  1.00 78.04      B    C  
ATOM    926  CD2 TYR A 638     164.448 136.569 121.550  1.00 78.04      B    C  
ATOM    927  CE1 TYR A 638     166.541 135.369 120.224  1.00 78.04      B    C  
ATOM    928  CE2 TYR A 638     164.315 135.278 121.092  1.00 78.04      B    C  
ATOM    929  CZ  TYR A 638     165.368 134.685 120.429  1.00 78.04      B    C  
ATOM    930  OH  TYR A 638     165.258 133.399 119.966  1.00 78.04      B    O  
ATOM    931  N   THR A 639     166.421 140.639 124.708  1.00 75.22      B    N  
ATOM    932  CA  THR A 639     166.608 142.043 125.064  1.00 75.22      B    C  
ATOM    933  C   THR A 639     168.070 142.409 125.239  1.00 75.22      B    C  
ATOM    934  O   THR A 639     168.396 143.597 125.279  1.00 75.22      B    O  
ATOM    935  CB  THR A 639     165.837 142.398 126.328  1.00 75.22      B    C  
ATOM    936  CG2 THR A 639     166.409 141.681 127.517  1.00 75.22      B    C  
ATOM    937  OG1 THR A 639     165.924 143.809 126.552  1.00 75.22      B    O  
ATOM    938  N   GLN A 640     168.956 141.428 125.337  1.00 70.98      B    N  
ATOM    939  CA  GLN A 640     170.370 141.707 125.447  1.00 70.98      B    C  
ATOM    940  C   GLN A 640     171.009 141.687 124.074  1.00 70.98      B    C  
ATOM    941  O   GLN A 640     172.053 142.310 123.861  1.00 70.98      B    O  
ATOM    942  CB  GLN A 640     171.019 140.691 126.380  1.00 70.98      B    C  
ATOM    943  CG  GLN A 640     172.392 141.072 126.814  1.00 70.98      B    C  
ATOM    944  CD  GLN A 640     172.394 142.440 127.437  1.00 70.98      B    C  
ATOM    945  NE2 GLN A 640     171.789 142.555 128.609  1.00 70.98      B    N  
ATOM    946  OE1 GLN A 640     172.900 143.395 126.855  1.00 70.98      B    O  
ATOM    947  N   HIS A 641     170.372 140.999 123.135  1.00 71.93      B    N  
ATOM    948  CA  HIS A 641     170.874 140.939 121.774  1.00 71.93      B    C  
ATOM    949  C   HIS A 641     170.528 142.205 121.012  1.00 71.93      B    C  
ATOM    950  O   HIS A 641     171.345 142.705 120.235  1.00 71.93      B    O  
ATOM    951  CB  HIS A 641     170.281 139.731 121.060  1.00 71.93      B    C  
ATOM    952  CG  HIS A 641     170.768 139.553 119.657  1.00 71.93      B    C  
ATOM    953  CD2 HIS A 641     171.906 139.953 119.045  1.00 71.93      B    C  
ATOM    954  ND1 HIS A 641     170.057 138.841 118.717  1.00 71.93      B    N  
ATOM    955  CE1 HIS A 641     170.719 138.842 117.575  1.00 71.93      B    C  
ATOM    956  NE2 HIS A 641     171.845 139.509 117.747  1.00 71.93      B    N  
ATOM    957  N   ILE A 642     169.318 142.730 121.220  1.00 69.48      B    N  
ATOM    958  CA  ILE A 642     168.868 143.928 120.518  1.00 69.48      B    C  
ATOM    959  C   ILE A 642     169.720 145.135 120.883  1.00 69.48      B    C  
ATOM    960  O   ILE A 642     169.928 146.028 120.053  1.00 69.48      B    O  
ATOM    961  CB  ILE A 642     167.373 144.131 120.799  1.00 69.48      B    C  
ATOM    962  CG1 ILE A 642     166.610 142.957 120.225  1.00 69.48      B    C  
ATOM    963  CG2 ILE A 642     166.821 145.344 120.117  1.00 69.48      B    C  
ATOM    964  CD1 ILE A 642     165.189 142.928 120.643  1.00 69.48      B    C  
ATOM    965  N   TYR A 643     170.269 145.163 122.098  1.00 65.94      B    N  
ATOM    966  CA  TYR A 643     171.143 146.259 122.491  1.00 65.94      B    C  
ATOM    967  C   TYR A 643     172.418 146.258 121.671  1.00 65.94      B    C  
ATOM    968  O   TYR A 643     173.003 147.317 121.434  1.00 65.94      B    O  
ATOM    969  CB  TYR A 643     171.493 146.154 123.964  1.00 65.94      B    C  
ATOM    970  CG  TYR A 643     170.354 146.448 124.882  1.00 65.94      B    C  
ATOM    971  CD1 TYR A 643     169.274 147.178 124.458  1.00 65.94      B    C  
ATOM    972  CD2 TYR A 643     170.352 145.970 126.172  1.00 65.94      B    C  
ATOM    973  CE1 TYR A 643     168.246 147.446 125.295  1.00 65.94      B    C  
ATOM    974  CE2 TYR A 643     169.308 146.225 127.013  1.00 65.94      B    C  
ATOM    975  CZ  TYR A 643     168.257 146.961 126.560  1.00 65.94      B    C  
ATOM    976  OH  TYR A 643     167.202 147.233 127.391  1.00 65.94      B    O  
ATOM    977  N   THR A 644     172.848 145.088 121.219  1.00 71.21      B    N  
ATOM    978  CA  THR A 644     174.040 145.019 120.400  1.00 71.21      B    C  
ATOM    979  C   THR A 644     173.751 145.497 118.991  1.00 71.21      B    C  
ATOM    980  O   THR A 644     174.629 146.069 118.344  1.00 71.21      B    O  
ATOM    981  CB  THR A 644     174.562 143.594 120.376  1.00 71.21      B    C  
ATOM    982  CG2 THR A 644     174.764 143.104 121.788  1.00 71.21      B    C  
ATOM    983  OG1 THR A 644     173.592 142.751 119.749  1.00 71.21      B    O  
ATOM    984  N   LEU A 645     172.529 145.282 118.506  1.00 70.61      B    N  
ATOM    985  CA  LEU A 645     172.182 145.713 117.161  1.00 70.61      B    C  
ATOM    986  C   LEU A 645     171.978 147.211 117.071  1.00 70.61      B    C  
ATOM    987  O   LEU A 645     172.250 147.804 116.023  1.00 70.61      B    O  
ATOM    988  CB  LEU A 645     170.920 145.008 116.690  1.00 70.61      B    C  
ATOM    989  CG  LEU A 645     171.113 143.541 116.364  1.00 70.61      B    C  
ATOM    990  CD1 LEU A 645     169.787 142.890 116.079  1.00 70.61      B    C  
ATOM    991  CD2 LEU A 645     172.014 143.447 115.161  1.00 70.61      B    C  
ATOM    992  N   LEU A 646     171.496 147.836 118.140  1.00 65.74      B    N  
ATOM    993  CA  LEU A 646     171.257 149.270 118.101  1.00 65.74      B    C  
ATOM    994  C   LEU A 646     172.546 150.064 118.066  1.00 65.74      B    C  
ATOM    995  O   LEU A 646     172.595 151.126 117.440  1.00 65.74      B    O  
ATOM    996  CB  LEU A 646     170.425 149.690 119.298  1.00 65.74      B    C  
ATOM    997  CG  LEU A 646     169.011 149.158 119.221  1.00 65.74      B    C  
ATOM    998  CD1 LEU A 646     168.319 149.427 120.501  1.00 65.74      B    C  
ATOM    999  CD2 LEU A 646     168.301 149.853 118.113  1.00 65.74      B    C  
ATOM   1000  N   GLU A 647     173.594 149.577 118.721  1.00 71.07      B    N  
ATOM   1001  CA  GLU A 647     174.840 150.327 118.719  1.00 71.07      B    C  
ATOM   1002  C   GLU A 647     175.544 150.229 117.378  1.00 71.07      B    C  
ATOM   1003  O   GLU A 647     176.122 151.215 116.905  1.00 71.07      B    O  
ATOM   1004  CB  GLU A 647     175.750 149.842 119.831  1.00 71.07      B    C  
ATOM   1005  CG  GLU A 647     176.979 150.686 119.953  1.00 71.07      B    C  
ATOM   1006  CD  GLU A 647     177.883 150.228 121.047  1.00 71.07      B    C  
ATOM   1007  OE1 GLU A 647     177.563 149.215 121.704  1.00 71.07      B    O  
ATOM   1008  OE2 GLU A 647     178.924 150.883 121.257  1.00 71.07      B    O1-
ATOM   1009  N   VAL A 648     175.503 149.054 116.749  1.00 74.95      B    N  
ATOM   1010  CA  VAL A 648     176.137 148.875 115.448  1.00 74.95      B    C  
ATOM   1011  C   VAL A 648     175.445 149.737 114.404  1.00 74.95      B    C  
ATOM   1012  O   VAL A 648     176.096 150.303 113.517  1.00 74.95      B    O  
ATOM   1013  CB  VAL A 648     176.130 147.382 115.081  1.00 74.95      B    C  
ATOM   1014  CG1 VAL A 648     176.655 147.147 113.678  1.00 74.95      B    C  
ATOM   1015  CG2 VAL A 648     176.969 146.620 116.074  1.00 74.95      B    C  
ATOM   1016  N   SER A 649     174.130 149.890 114.519  1.00 75.62      B    N  
ATOM   1017  CA  SER A 649     173.401 150.726 113.581  1.00 75.62      B    C  
ATOM   1018  C   SER A 649     173.724 152.199 113.765  1.00 75.62      B    C  
ATOM   1019  O   SER A 649     173.639 152.971 112.807  1.00 75.62      B    O  
ATOM   1020  CB  SER A 649     171.906 150.508 113.745  1.00 75.62      B    C  
ATOM   1021  OG  SER A 649     171.185 151.417 112.938  1.00 75.62      B    O  
ATOM   1022  N   GLN A 650     174.091 152.610 114.977  1.00 72.40      B    N  
ATOM   1023  CA  GLN A 650     174.407 154.015 115.194  1.00 72.40      B    C  
ATOM   1024  C   GLN A 650     175.740 154.385 114.579  1.00 72.40      B    C  
ATOM   1025  O   GLN A 650     175.870 155.456 113.976  1.00 72.40      B    O  
ATOM   1026  CB  GLN A 650     174.417 154.336 116.680  1.00 72.40      B    C  
ATOM   1027  CG  GLN A 650     174.765 155.773 116.986  1.00 72.40      B    C  
ATOM   1028  CD  GLN A 650     173.773 156.728 116.396  1.00 72.40      B    C  
ATOM   1029  NE2 GLN A 650     174.258 157.849 115.891  1.00 72.40      B    N  
ATOM   1030  OE1 GLN A 650     172.579 156.463 116.388  1.00 72.40      B    O  
ATOM   1031  N   ILE A 651     176.733 153.505 114.714  1.00 79.26      B    N  
ATOM   1032  CA  ILE A 651     178.050 153.760 114.151  1.00 79.26      B    C  
ATOM   1033  C   ILE A 651     177.961 153.791 112.638  1.00 79.26      B    C  
ATOM   1034  O   ILE A 651     178.693 154.535 111.975  1.00 79.26      B    O  
ATOM   1035  CB  ILE A 651     179.037 152.698 114.657  1.00 79.26      B    C  
ATOM   1036  CG1 ILE A 651     179.071 152.723 116.175  1.00 79.26      B    C  
ATOM   1037  CG2 ILE A 651     180.432 152.971 114.180  1.00 79.26      B    C  
ATOM   1038  CD1 ILE A 651     179.809 151.565 116.773  1.00 79.26      B    C  
ATOM   1039  N   GLN A 652     177.037 153.019 112.071  1.00 86.33      B    N  
ATOM   1040  CA  GLN A 652     176.866 153.019 110.629  1.00 86.33      B    C  
ATOM   1041  C   GLN A 652     176.280 154.339 110.159  1.00 86.33      B    C  
ATOM   1042  O   GLN A 652     176.676 154.856 109.111  1.00 86.33      B    O  
ATOM   1043  CB  GLN A 652     175.980 151.856 110.212  1.00 86.33      B    C  
ATOM   1044  CG  GLN A 652     175.966 151.648 108.736  1.00 86.33      B    C  
ATOM   1045  CD  GLN A 652     177.331 151.265 108.233  1.00 86.33      B    C  
ATOM   1046  NE2 GLN A 652     177.745 151.870 107.131  1.00 86.33      B    N  
ATOM   1047  OE1 GLN A 652     178.021 150.449 108.842  1.00 86.33      B    O  
ATOM   1048  N   GLN A 653     175.350 154.910 110.932  1.00 85.69      B    N  
ATOM   1049  CA  GLN A 653     174.770 156.193 110.553  1.00 85.69      B    C  
ATOM   1050  C   GLN A 653     175.777 157.311 110.722  1.00 85.69      B    C  
ATOM   1051  O   GLN A 653     175.741 158.296 109.980  1.00 85.69      B    O  
ATOM   1052  CB  GLN A 653     173.539 156.513 111.391  1.00 85.69      B    C  
ATOM   1053  CG  GLN A 653     172.366 155.594 111.203  1.00 85.69      B    C  
ATOM   1054  CD  GLN A 653     171.185 156.038 112.029  1.00 85.69      B    C  
ATOM   1055  NE2 GLN A 653     170.111 155.273 111.982  1.00 85.69      B    N  
ATOM   1056  OE1 GLN A 653     171.247 157.051 112.722  1.00 85.69      B    O  
ATOM   1057  N   GLU A 654     176.673 157.174 111.691  1.00 92.65      B    N  
ATOM   1058  CA  GLU A 654     177.685 158.192 111.910  1.00 92.65      B    C  
ATOM   1059  C   GLU A 654     178.767 158.114 110.848  1.00 92.65      B    C  
ATOM   1060  O   GLU A 654     179.264 159.145 110.385  1.00 92.65      B    O  
ATOM   1061  CB  GLU A 654     178.289 158.026 113.298  1.00 92.65      B    C  
ATOM   1062  CG  GLU A 654     179.212 159.134 113.682  1.00 92.65      B    C  
ATOM   1063  CD  GLU A 654     178.467 160.423 113.906  1.00 92.65      B    C  
ATOM   1064  OE1 GLU A 654     177.296 160.370 114.336  1.00 92.65      B    O  
ATOM   1065  OE2 GLU A 654     179.046 161.495 113.637  1.00 92.65      B    O1-
ATOM   1066  N   LYS A 655     179.135 156.896 110.450  1.00 96.24      B    N  
ATOM   1067  CA  LYS A 655     180.147 156.729 109.418  1.00 96.24      B    C  
ATOM   1068  C   LYS A 655     179.610 157.166 108.065  1.00 96.24      B    C  
ATOM   1069  O   LYS A 655     180.325 157.805 107.285  1.00 96.24      B    O  
ATOM   1070  CB  LYS A 655     180.609 155.279 109.368  1.00 96.24      B    C  
ATOM   1071  CG  LYS A 655     181.700 155.025 108.365  1.00 96.24      B    C  
ATOM   1072  CD  LYS A 655     182.093 153.569 108.358  1.00 96.24      B    C  
ATOM   1073  CE  LYS A 655     183.134 153.301 107.290  1.00 96.24      B    C  
ATOM   1074  NZ  LYS A 655     183.495 151.862 107.219  1.00 96.24      B    N1+
ATOM   1075  N   ASN A 656     178.345 156.845 107.778  1.00101.01      B    N  
ATOM   1076  CA  ASN A 656     177.743 157.258 106.519  1.00101.01      B    C  
ATOM   1077  C   ASN A 656     177.549 158.759 106.475  1.00101.01      B    C  
ATOM   1078  O   ASN A 656     177.538 159.342 105.389  1.00101.01      B    O  
ATOM   1079  CB  ASN A 656     176.416 156.548 106.293  1.00101.01      B    C  
ATOM   1080  CG  ASN A 656     176.599 155.087 105.980  1.00101.01      B    C  
ATOM   1081  ND2 ASN A 656     175.756 154.248 106.559  1.00101.01      B    N  
ATOM   1082  OD1 ASN A 656     177.498 154.712 105.231  1.00101.01      B    O  
ATOM   1083  N   GLU A 657     177.413 159.394 107.632  1.00109.34      B    N  
ATOM   1084  CA  GLU A 657     177.302 160.838 107.653  1.00109.34      B    C  
ATOM   1085  C   GLU A 657     178.664 161.458 107.413  1.00109.34      B    C  
ATOM   1086  O   GLU A 657     178.769 162.510 106.778  1.00109.34      B    O  
ATOM   1087  CB  GLU A 657     176.728 161.301 108.988  1.00109.34      B    C  
ATOM   1088  CG  GLU A 657     176.548 162.787 109.091  1.00109.34      B    C  
ATOM   1089  CD  GLU A 657     175.520 163.299 108.119  1.00109.34      B    C  
ATOM   1090  OE1 GLU A 657     174.539 162.578 107.839  1.00109.34      B    O  
ATOM   1091  OE2 GLU A 657     175.714 164.413 107.603  1.00109.34      B    O1-
ATOM   1092  N   GLN A 658     179.712 160.792 107.896  1.00116.37      B    N  
ATOM   1093  CA  GLN A 658     181.073 161.273 107.716  1.00116.37      B    C  
ATOM   1094  C   GLN A 658     181.503 161.198 106.259  1.00116.37      B    C  
ATOM   1095  O   GLN A 658     182.283 162.039 105.799  1.00116.37      B    O  
ATOM   1096  CB  GLN A 658     182.018 160.461 108.599  1.00116.37      B    C  
ATOM   1097  CG  GLN A 658     183.442 160.957 108.606  1.00116.37      B    C  
ATOM   1098  CD  GLN A 658     183.542 162.340 109.193  1.00116.37      B    C  
ATOM   1099  NE2 GLN A 658     184.282 163.213 108.524  1.00116.37      B    N  
ATOM   1100  OE1 GLN A 658     182.935 162.632 110.222  1.00116.37      B    O  
ATOM   1101  N   GLU A 659     181.003 160.208 105.519  1.00119.71      B    N  
ATOM   1102  CA  GLU A 659     181.356 160.092 104.110  1.00119.71      B    C  
ATOM   1103  C   GLU A 659     180.764 161.235 103.304  1.00119.71      B    C  
ATOM   1104  O   GLU A 659     181.376 161.693 102.335  1.00119.71      B    O  
ATOM   1105  CB  GLU A 659     180.889 158.750 103.557  1.00119.71      B    C  
ATOM   1106  CG  GLU A 659     181.600 157.570 104.177  1.00119.71      B    C  
ATOM   1107  CD  GLU A 659     183.065 157.523 103.807  1.00119.71      B    C  
ATOM   1108  OE1 GLU A 659     183.405 157.920 102.674  1.00119.71      B    O  
ATOM   1109  OE2 GLU A 659     183.879 157.097 104.652  1.00119.71      B    O1-
ATOM   1110  N   LEU A 660     179.589 161.722 103.702  1.00122.47      B    N  
ATOM   1111  CA  LEU A 660     178.993 162.844 102.999  1.00122.47      B    C  
ATOM   1112  C   LEU A 660     179.692 164.142 103.360  1.00122.47      B    C  
ATOM   1113  O   LEU A 660     179.547 165.133 102.638  1.00122.47      B    O  
ATOM   1114  CB  LEU A 660     177.501 162.933 103.303  1.00122.47      B    C  
ATOM   1115  CG  LEU A 660     176.689 161.734 102.810  1.00122.47      B    C  
ATOM   1116  CD1 LEU A 660     175.231 161.871 103.200  1.00122.47      B    C  
ATOM   1117  CD2 LEU A 660     176.830 161.567 101.315  1.00122.47      B    C  
ATOM   1118  N   LEU A 661     180.457 164.152 104.456  1.00128.08      B    N  
ATOM   1119  CA  LEU A 661     181.194 165.344 104.849  1.00128.08      B    C  
ATOM   1120  C   LEU A 661     182.351 165.608 103.905  1.00128.08      B    C  
ATOM   1121  O   LEU A 661     182.814 166.750 103.817  1.00128.08      B    O  
ATOM   1122  CB  LEU A 661     181.696 165.218 106.284  1.00128.08      B    C  
ATOM   1123  CG  LEU A 661     180.566 165.215 107.310  1.00128.08      B    C  
ATOM   1124  CD1 LEU A 661     181.083 164.922 108.704  1.00128.08      B    C  
ATOM   1125  CD2 LEU A 661     179.819 166.541 107.265  1.00128.08      B    C  
ATOM   1126  N   GLU A 662     182.817 164.576 103.194  1.00135.08      B    N  
ATOM   1127  CA  GLU A 662     183.880 164.759 102.216  1.00135.08      B    C  
ATOM   1128  C   GLU A 662     183.355 165.556 101.035  1.00135.08      B    C  
ATOM   1129  O   GLU A 662     184.104 166.300 100.394  1.00135.08      B    O  
ATOM   1130  CB  GLU A 662     184.408 163.403 101.753  1.00135.08      B    C  
ATOM   1131  CG  GLU A 662     185.015 162.564 102.857  1.00135.08      B    C  
ATOM   1132  CD  GLU A 662     186.292 163.157 103.400  1.00135.08      B    C  
ATOM   1133  OE1 GLU A 662     187.035 163.789 102.618  1.00135.08      B    O  
ATOM   1134  OE2 GLU A 662     186.554 162.991 104.609  1.00135.08      B    O1-
ATOM   1135  N   LEU A 663     182.061 165.412 100.756  1.00134.22      B    N  
ATOM   1136  CA  LEU A 663     181.402 166.148  99.691  1.00134.22      B    C  
ATOM   1137  C   LEU A 663     180.825 167.437 100.257  1.00134.22      B    C  
ATOM   1138  O   LEU A 663     181.055 168.527  99.725  1.00134.22      B    O  
ATOM   1139  CB  LEU A 663     180.299 165.285  99.076  1.00134.22      B    C  
ATOM   1140  CG  LEU A 663     180.753 163.946  98.494  1.00134.22      B    C  
ATOM   1141  CD1 LEU A 663     179.558 163.104  98.073  1.00134.22      B    C  
ATOM   1142  CD2 LEU A 663     181.704 164.159  97.330  1.00134.22      B    C  
ATOM   1143  N   ASP A 664     180.086 167.319 101.357  1.00136.22      B    N  
ATOM   1144  CA  ASP A 664     179.468 168.451 102.036  1.00136.22      B    C  
ATOM   1145  C   ASP A 664     179.641 168.265 103.545  1.00136.22      B    C  
ATOM   1146  O   ASP A 664     178.828 167.624 104.208  1.00136.22      B    O  
ATOM   1147  CB  ASP A 664     177.983 168.559 101.660  1.00136.22      B    C  
ATOM   1148  CG  ASP A 664     177.354 169.884 102.077  1.00136.22      B    C  
ATOM   1149  OD1 ASP A 664     178.048 170.742 102.660  1.00136.22      B    O  
ATOM   1150  OD2 ASP A 664     176.149 170.067 101.813  1.00136.22      B    O1-
ATOM   1151  OXT ASP A 664     180.601 168.745 104.145  1.00136.22      B    O1-
HETATM 1152  C1  BMA G 609     158.004 143.727 183.210  1.00 29.64      BA   C  
HETATM 1153  C2  BMA G 609     159.390 144.186 183.632  1.00 29.64      BA   C  
HETATM 1154  O2  BMA G 609     159.711 145.368 182.941  1.00 29.64      BA   O  
HETATM 1155  C3  BMA G 609     159.404 144.568 185.093  1.00 29.64      BA   C  
HETATM 1156  O3  BMA G 609     160.657 145.126 185.427  1.00 29.64      BA   O  
HETATM 1157  C4  BMA G 609     158.284 145.553 185.419  1.00 29.64      BA   C  
HETATM 1158  O4  BMA G 609     158.276 145.825 186.795  1.00 29.64      BA   O  
HETATM 1159  C5  BMA G 609     156.957 144.907 185.014  1.00 29.64      BA   C  
HETATM 1160  O5  BMA G 609     157.011 144.653 183.605  1.00 29.64      BA   O  
HETATM 1161  C6  BMA G 609     155.761 145.772 185.286  1.00 29.64      BA   C  
HETATM 1162  O6  BMA G 609     155.906 146.975 184.577  1.00 29.64      BA   O  
HETATM 1163  C1  NAG G 635     147.020 140.331 172.879  1.00 77.10      BB   C  
HETATM 1164  C2  NAG G 635     147.428 141.570 172.054  1.00 77.10      BB   C  
HETATM 1165  N2  NAG G 635     148.850 141.843 172.173  1.00 77.10      BB   N  
HETATM 1166  C3  NAG G 635     146.621 142.788 172.484  1.00 77.10      BB   C  
HETATM 1167  O3  NAG G 635     146.971 143.888 171.652  1.00 77.10      BB   O  
HETATM 1168  C4  NAG G 635     145.130 142.498 172.400  1.00 77.10      BB   C  
HETATM 1169  O4  NAG G 635     144.412 143.613 172.916  1.00 77.10      BB   O  
HETATM 1170  C5  NAG G 635     144.798 141.256 173.227  1.00 77.10      BB   C  
HETATM 1171  O5  NAG G 635     145.600 140.145 172.796  1.00 77.10      BB   O  
HETATM 1172  C6  NAG G 635     143.360 140.814 173.086  1.00 77.10      BB   C  
HETATM 1173  O6  NAG G 635     143.200 139.456 173.475  1.00 77.10      BB   O  
HETATM 1174  C7  NAG G 635     149.661 141.952 171.115  1.00 77.10      BB   C  
HETATM 1175  O7  NAG G 635     149.250 141.815 169.971  1.00 77.10      BB   O  
HETATM 1176  C8  NAG G 635     151.099 142.239 171.416  1.00 77.10      BB   C  
HETATM 1177  C1  NAG I 618     205.768 164.307 180.909  1.00 41.49      BC   C  
HETATM 1178  C2  NAG I 618     206.891 163.262 180.937  1.00 41.49      BC   C  
HETATM 1179  N2  NAG I 618     208.051 163.718 180.186  1.00 41.49      BC   N  
HETATM 1180  C3  NAG I 618     206.394 161.930 180.369  1.00 41.49      BC   C  
HETATM 1181  O3  NAG I 618     207.404 160.946 180.545  1.00 41.49      BC   O  
HETATM 1182  C4  NAG I 618     205.095 161.483 181.027  1.00 41.49      BC   C  
HETATM 1183  O4  NAG I 618     204.574 160.346 180.346  1.00 41.49      BC   O  
HETATM 1184  C5  NAG I 618     204.072 162.610 180.950  1.00 41.49      BC   C  
HETATM 1185  O5  NAG I 618     204.611 163.788 181.566  1.00 41.49      BC   O  
HETATM 1186  C6  NAG I 618     202.779 162.296 181.664  1.00 41.49      BC   C  
HETATM 1187  O6  NAG I 618     202.136 163.482 182.111  1.00 41.49      BC   O  
HETATM 1188  C7  NAG I 618     208.965 164.569 180.664  1.00 41.49      BC   C  
HETATM 1189  O7  NAG I 618     208.875 165.054 181.783  1.00 41.49      BC   O  
HETATM 1190  C8  NAG I 618     210.091 164.915 179.737  1.00 41.49      BC   C  
HETATM 1191  C1  NAG J 601     162.882 201.016 135.865  1.00 71.25      BD   C  
HETATM 1192  C2  NAG J 601     164.006 200.340 135.085  1.00 71.25      BD   C  
HETATM 1193  N2  NAG J 601     164.339 199.055 135.679  1.00 71.25      BD   N  
HETATM 1194  C3  NAG J 601     165.239 201.247 135.039  1.00 71.25      BD   C  
HETATM 1195  O3  NAG J 601     166.219 200.676 134.182  1.00 71.25      BD   O  
HETATM 1196  C4  NAG J 601     164.882 202.643 134.541  1.00 71.25      BD   C  
HETATM 1197  O4  NAG J 601     166.002 203.510 134.672  1.00 71.25      BD   O  
HETATM 1198  C5  NAG J 601     163.723 203.213 135.350  1.00 71.25      BD   C  
HETATM 1199  O5  NAG J 601     162.615 202.303 135.308  1.00 71.25      BD   O  
HETATM 1200  C6  NAG J 601     163.220 204.528 134.806  1.00 71.25      BD   C  
HETATM 1201  O6  NAG J 601     161.955 204.374 134.178  1.00 71.25      BD   O  
HETATM 1202  C7  NAG J 601     164.742 197.996 134.968  1.00 71.25      BD   C  
HETATM 1203  O7  NAG J 601     164.854 198.038 133.749  1.00 71.25      BD   O  
HETATM 1204  C8  NAG J 601     165.048 196.756 135.750  1.00 71.25      BD   C  
HETATM 1205  C1  MAN J 627     110.743 212.947 171.240  1.00113.16      BE   C  
HETATM 1206  C2  MAN J 627     109.614 212.173 172.034  1.00113.16      BE   C  
HETATM 1207  O2  MAN J 627     108.458 212.984 172.224  1.00113.16      BE   O  
HETATM 1208  C3  MAN J 627     109.133 210.928 171.283  1.00113.16      BE   C  
HETATM 1209  O3  MAN J 627     108.002 210.341 171.912  1.00113.16      BE   O  
HETATM 1210  C4  MAN J 627     108.818 211.252 169.824  1.00113.16      BE   C  
HETATM 1211  O4  MAN J 627     108.315 210.106 169.165  1.00113.16      BE   O  
HETATM 1212  C5  MAN J 627     110.114 211.680 169.164  1.00113.16      BE   C  
HETATM 1213  O5  MAN J 627     110.576 212.911 169.792  1.00113.16      BE   O  
HETATM 1214  C6  MAN J 627     109.967 211.959 167.690  1.00113.16      BE   C  
HETATM 1215  O6  MAN J 627     111.199 212.491 167.219  1.00113.16      BE   O  
ATOM   1216  N   ALA G  32     152.453 145.363 108.030  1.00 81.76      C    N  
ATOM   1217  CA  ALA G  32     153.095 146.464 107.325  1.00 81.76      C    C  
ATOM   1218  C   ALA G  32     154.602 146.273 107.300  1.00 81.76      C    C  
ATOM   1219  O   ALA G  32     155.121 145.465 106.536  1.00 81.76      C    O  
ATOM   1220  CB  ALA G  32     152.739 147.789 107.973  1.00 81.76      C    C  
ATOM   1221  N   LYS G  33     155.301 147.024 108.146  1.00 75.43      C    N  
ATOM   1222  CA  LYS G  33     156.755 146.936 108.233  1.00 75.43      C    C  
ATOM   1223  C   LYS G  33     157.121 147.296 109.664  1.00 75.43      C    C  
ATOM   1224  O   LYS G  33     157.106 148.473 110.027  1.00 75.43      C    O  
ATOM   1225  CB  LYS G  33     157.426 147.866 107.239  1.00 75.43      C    C  
ATOM   1226  CG  LYS G  33     158.925 147.778 107.279  1.00 75.43      C    C  
ATOM   1227  CD  LYS G  33     159.397 146.410 106.852  1.00 75.43      C    C  
ATOM   1228  CE  LYS G  33     159.134 146.199 105.376  1.00 75.43      C    C  
ATOM   1229  NZ  LYS G  33     159.991 147.089 104.546  1.00 75.43      C    N1+
ATOM   1230  N   LYS G  34     157.436 146.290 110.466  1.00 70.57      C    N  
ATOM   1231  CA  LYS G  34     157.769 146.520 111.859  1.00 70.57      C    C  
ATOM   1232  C   LYS G  34     159.174 147.085 112.010  1.00 70.57      C    C  
ATOM   1233  O   LYS G  34     160.058 146.836 111.189  1.00 70.57      C    O  
ATOM   1234  CB  LYS G  34     157.634 145.222 112.646  1.00 70.57      C    C  
ATOM   1235  CG  LYS G  34     156.214 144.707 112.682  1.00 70.57      C    C  
ATOM   1236  CD  LYS G  34     156.072 143.459 113.531  1.00 70.57      C    C  
ATOM   1237  CE  LYS G  34     156.629 142.239 112.833  1.00 70.57      C    C  
ATOM   1238  NZ  LYS G  34     155.822 141.889 111.641  1.00 70.57      C    N1+
ATOM   1239  N   TRP G  35     159.369 147.859 113.072  1.00 65.18      C    N  
ATOM   1240  CA  TRP G  35     160.651 148.471 113.378  1.00 65.18      C    C  
ATOM   1241  C   TRP G  35     160.812 148.507 114.882  1.00 65.18      C    C  
ATOM   1242  O   TRP G  35     159.833 148.688 115.607  1.00 65.18      C    O  
ATOM   1243  CB  TRP G  35     160.752 149.881 112.842  1.00 65.18      C    C  
ATOM   1244  CG  TRP G  35     160.707 149.973 111.390  1.00 65.18      C    C  
ATOM   1245  CD1 TRP G  35     159.626 150.257 110.638  1.00 65.18      C    C  
ATOM   1246  CD2 TRP G  35     161.791 149.793 110.488  1.00 65.18      C    C  
ATOM   1247  CE2 TRP G  35     161.291 149.988 109.198  1.00 65.18      C    C  
ATOM   1248  CE3 TRP G  35     163.138 149.483 110.645  1.00 65.18      C    C  
ATOM   1249  NE1 TRP G  35     159.960 150.274 109.317  1.00 65.18      C    N  
ATOM   1250  CZ2 TRP G  35     162.083 149.881 108.069  1.00 65.18      C    C  
ATOM   1251  CZ3 TRP G  35     163.923 149.378 109.523  1.00 65.18      C    C  
ATOM   1252  CH2 TRP G  35     163.394 149.577 108.252  1.00 65.18      C    C  
ATOM   1253  N   VAL G  36     162.041 148.344 115.350  1.00 54.32      C    N  
ATOM   1254  CA  VAL G  36     162.283 148.342 116.782  1.00 54.32      C    C  
ATOM   1255  C   VAL G  36     162.464 149.770 117.281  1.00 54.32      C    C  
ATOM   1256  O   VAL G  36     162.995 150.642 116.587  1.00 54.32      C    O  
ATOM   1257  CB  VAL G  36     163.493 147.438 117.096  1.00 54.32      C    C  
ATOM   1258  CG1 VAL G  36     164.767 148.008 116.591  1.00 54.32      C    C  
ATOM   1259  CG2 VAL G  36     163.613 147.164 118.538  1.00 54.32      C    C  
ATOM   1260  N   THR G  37     161.982 150.028 118.489  1.00 52.17      C    N  
ATOM   1261  CA  THR G  37     162.119 151.348 119.071  1.00 52.17      C    C  
ATOM   1262  C   THR G  37     162.459 151.181 120.536  1.00 52.17      C    C  
ATOM   1263  O   THR G  37     162.217 150.130 121.131  1.00 52.17      C    O  
ATOM   1264  CB  THR G  37     160.863 152.194 118.903  1.00 52.17      C    C  
ATOM   1265  CG2 THR G  37     159.758 151.678 119.749  1.00 52.17      C    C  
ATOM   1266  OG1 THR G  37     161.150 153.521 119.333  1.00 52.17      C    O  
ATOM   1267  N   VAL G  38     163.044 152.215 121.116  1.00 47.95      C    N  
ATOM   1268  CA  VAL G  38     163.437 152.183 122.514  1.00 47.95      C    C  
ATOM   1269  C   VAL G  38     162.633 153.209 123.278  1.00 47.95      C    C  
ATOM   1270  O   VAL G  38     162.485 154.353 122.841  1.00 47.95      C    O  
ATOM   1271  CB  VAL G  38     164.945 152.417 122.694  1.00 47.95      C    C  
ATOM   1272  CG1 VAL G  38     165.674 151.205 122.279  1.00 47.95      C    C  
ATOM   1273  CG2 VAL G  38     165.413 153.545 121.830  1.00 47.95      C    C  
ATOM   1274  N   TYR G  39     162.104 152.800 124.406  1.00 46.34      C    N  
ATOM   1275  CA  TYR G  39     161.344 153.707 125.232  1.00 46.34      C    C  
ATOM   1276  C   TYR G  39     162.141 153.993 126.477  1.00 46.34      C    C  
ATOM   1277  O   TYR G  39     163.232 153.468 126.680  1.00 46.34      C    O  
ATOM   1278  CB  TYR G  39     159.980 153.147 125.609  1.00 46.34      C    C  
ATOM   1279  CG  TYR G  39     158.970 153.163 124.508  1.00 46.34      C    C  
ATOM   1280  CD1 TYR G  39     159.270 153.690 123.276  1.00 46.34      C    C  
ATOM   1281  CD2 TYR G  39     157.684 152.733 124.732  1.00 46.34      C    C  
ATOM   1282  CE1 TYR G  39     158.362 153.712 122.289  1.00 46.34      C    C  
ATOM   1283  CE2 TYR G  39     156.754 152.768 123.740  1.00 46.34      C    C  
ATOM   1284  CZ  TYR G  39     157.108 153.267 122.519  1.00 46.34      C    C  
ATOM   1285  OH  TYR G  39     156.217 153.331 121.490  1.00 46.34      C    O  
ATOM   1286  N   TYR G  40     161.577 154.830 127.326  1.00 44.27      C    N  
ATOM   1287  CA  TYR G  40     162.243 155.143 128.566  1.00 44.27      C    C  
ATOM   1288  C   TYR G  40     161.161 155.453 129.577  1.00 44.27      C    C  
ATOM   1289  O   TYR G  40     160.153 156.077 129.249  1.00 44.27      C    O  
ATOM   1290  CB  TYR G  40     163.206 156.302 128.425  1.00 44.27      C    C  
ATOM   1291  CG  TYR G  40     164.068 156.383 129.625  1.00 44.27      C    C  
ATOM   1292  CD1 TYR G  40     165.096 155.488 129.800  1.00 44.27      C    C  
ATOM   1293  CD2 TYR G  40     163.832 157.311 130.608  1.00 44.27      C    C  
ATOM   1294  CE1 TYR G  40     165.886 155.535 130.903  1.00 44.27      C    C  
ATOM   1295  CE2 TYR G  40     164.616 157.364 131.717  1.00 44.27      C    C  
ATOM   1296  CZ  TYR G  40     165.640 156.470 131.853  1.00 44.27      C    C  
ATOM   1297  OH  TYR G  40     166.422 156.514 132.967  1.00 44.27      C    O  
ATOM   1298  N   GLY G  41     161.370 155.009 130.802  1.00 47.96      C    N  
ATOM   1299  CA  GLY G  41     160.369 155.212 131.817  1.00 47.96      C    C  
ATOM   1300  C   GLY G  41     159.301 154.159 131.758  1.00 47.96      C    C  
ATOM   1301  O   GLY G  41     158.151 154.424 132.095  1.00 47.96      C    O  
ATOM   1302  N   VAL G  42     159.652 152.971 131.321  1.00 48.71      C    N  
ATOM   1303  CA  VAL G  42     158.703 151.872 131.198  1.00 48.71      C    C  
ATOM   1304  C   VAL G  42     158.575 151.160 132.539  1.00 48.71      C    C  
ATOM   1305  O   VAL G  42     159.598 150.865 133.170  1.00 48.71      C    O  
ATOM   1306  CB  VAL G  42     159.177 150.935 130.108  1.00 48.71      C    C  
ATOM   1307  CG1 VAL G  42     158.614 149.609 130.273  1.00 48.71      C    C  
ATOM   1308  CG2 VAL G  42     158.746 151.481 128.789  1.00 48.71      C    C  
ATOM   1309  N   PRO G  43     157.359 150.870 133.022  1.00 48.09      C    N  
ATOM   1310  CA  PRO G  43     157.215 150.174 134.306  1.00 48.09      C    C  
ATOM   1311  C   PRO G  43     157.650 148.725 134.227  1.00 48.09      C    C  
ATOM   1312  O   PRO G  43     156.913 147.878 133.728  1.00 48.09      C    O  
ATOM   1313  CB  PRO G  43     155.712 150.263 134.578  1.00 48.09      C    C  
ATOM   1314  CG  PRO G  43     155.249 151.359 133.753  1.00 48.09      C    C  
ATOM   1315  CD  PRO G  43     156.070 151.360 132.528  1.00 48.09      C    C  
ATOM   1316  N   VAL G  44     158.838 148.424 134.725  1.00 53.90      C    N  
ATOM   1317  CA  VAL G  44     159.393 147.078 134.705  1.00 53.90      C    C  
ATOM   1318  C   VAL G  44     160.046 146.824 136.058  1.00 53.90      C    C  
ATOM   1319  O   VAL G  44     160.766 147.680 136.577  1.00 53.90      C    O  
ATOM   1320  CB  VAL G  44     160.379 146.915 133.525  1.00 53.90      C    C  
ATOM   1321  CG1 VAL G  44     161.297 145.752 133.719  1.00 53.90      C    C  
ATOM   1322  CG2 VAL G  44     159.629 146.674 132.249  1.00 53.90      C    C  
ATOM   1323  N   TRP G  45     159.782 145.655 136.638  1.00 55.98      C    N  
ATOM   1324  CA  TRP G  45     160.307 145.270 137.937  1.00 55.98      C    C  
ATOM   1325  C   TRP G  45     161.330 144.160 137.818  1.00 55.98      C    C  
ATOM   1326  O   TRP G  45     161.355 143.410 136.844  1.00 55.98      C    O  
ATOM   1327  CB  TRP G  45     159.194 144.757 138.829  1.00 55.98      C    C  
ATOM   1328  CG  TRP G  45     158.211 145.747 139.091  1.00 55.98      C    C  
ATOM   1329  CD1 TRP G  45     158.381 147.079 139.065  1.00 55.98      C    C  
ATOM   1330  CD2 TRP G  45     156.830 145.516 139.278  1.00 55.98      C    C  
ATOM   1331  CE2 TRP G  45     156.219 146.763 139.430  1.00 55.98      C    C  
ATOM   1332  CE3 TRP G  45     156.051 144.369 139.358  1.00 55.98      C    C  
ATOM   1333  NE1 TRP G  45     157.194 147.711 139.306  1.00 55.98      C    N  
ATOM   1334  CZ2 TRP G  45     154.866 146.900 139.661  1.00 55.98      C    C  
ATOM   1335  CZ3 TRP G  45     154.716 144.502 139.585  1.00 55.98      C    C  
ATOM   1336  CH2 TRP G  45     154.130 145.758 139.736  1.00 55.98      C    C  
ATOM   1337  N   LYS G  46     162.162 144.061 138.843  1.00 56.13      C    N  
ATOM   1338  CA  LYS G  46     163.179 143.033 138.976  1.00 56.13      C    C  
ATOM   1339  C   LYS G  46     163.210 142.676 140.452  1.00 56.13      C    C  
ATOM   1340  O   LYS G  46     162.275 142.980 141.192  1.00 56.13      C    O  
ATOM   1341  CB  LYS G  46     164.550 143.486 138.468  1.00 56.13      C    C  
ATOM   1342  CG  LYS G  46     164.635 143.720 136.984  1.00 56.13      C    C  
ATOM   1343  CD  LYS G  46     164.403 142.440 136.224  1.00 56.13      C    C  
ATOM   1344  CE  LYS G  46     164.470 142.697 134.742  1.00 56.13      C    C  
ATOM   1345  NZ  LYS G  46     164.131 141.513 133.930  1.00 56.13      C    N1+
ATOM   1346  N   GLU G  47     164.266 142.023 140.904  1.00 61.69      C    N  
ATOM   1347  CA  GLU G  47     164.390 141.663 142.308  1.00 61.69      C    C  
ATOM   1348  C   GLU G  47     165.737 142.153 142.801  1.00 61.69      C    C  
ATOM   1349  O   GLU G  47     166.769 141.852 142.198  1.00 61.69      C    O  
ATOM   1350  CB  GLU G  47     164.242 140.162 142.515  1.00 61.69      C    C  
ATOM   1351  CG  GLU G  47     162.837 139.663 142.282  1.00 61.69      C    C  
ATOM   1352  CD  GLU G  47     162.547 139.379 140.824  1.00 61.69      C    C  
ATOM   1353  OE1 GLU G  47     163.482 139.477 140.007  1.00 61.69      C    O  
ATOM   1354  OE2 GLU G  47     161.386 139.068 140.490  1.00 61.69      C    O1-
ATOM   1355  N   ALA G  48     165.728 142.910 143.883  1.00 62.01      C    N  
ATOM   1356  CA  ALA G  48     166.959 143.456 144.416  1.00 62.01      C    C  
ATOM   1357  C   ALA G  48     167.415 142.678 145.636  1.00 62.01      C    C  
ATOM   1358  O   ALA G  48     166.650 141.958 146.276  1.00 62.01      C    O  
ATOM   1359  CB  ALA G  48     166.792 144.931 144.769  1.00 62.01      C    C  
ATOM   1360  N   THR G  49     168.694 142.839 145.939  1.00 66.73      C    N  
ATOM   1361  CA  THR G  49     169.382 142.205 147.051  1.00 66.73      C    C  
ATOM   1362  C   THR G  49     170.054 143.265 147.899  1.00 66.73      C    C  
ATOM   1363  O   THR G  49     171.253 143.215 148.173  1.00 66.73      C    O  
ATOM   1364  CB  THR G  49     170.428 141.210 146.565  1.00 66.73      C    C  
ATOM   1365  CG2 THR G  49     169.817 140.138 145.682  1.00 66.73      C    C  
ATOM   1366  OG1 THR G  49     171.417 141.915 145.808  1.00 66.73      C    O  
ATOM   1367  N   THR G  50     169.293 144.265 148.305  1.00 62.09      C    N  
ATOM   1368  CA  THR G  50     169.847 145.352 149.087  1.00 62.09      C    C  
ATOM   1369  C   THR G  50     169.666 145.190 150.582  1.00 62.09      C    C  
ATOM   1370  O   THR G  50     169.077 144.233 151.082  1.00 62.09      C    O  
ATOM   1371  CB  THR G  50     169.172 146.650 148.730  1.00 62.09      C    C  
ATOM   1372  CG2 THR G  50     167.708 146.549 149.082  1.00 62.09      C    C  
ATOM   1373  OG1 THR G  50     169.762 147.704 149.493  1.00 62.09      C    O  
ATOM   1374  N   THR G  51     170.174 146.184 151.294  1.00 61.19      C    N  
ATOM   1375  CA  THR G  51     170.045 146.301 152.728  1.00 61.19      C    C  
ATOM   1376  C   THR G  51     168.887 147.244 152.987  1.00 61.19      C    C  
ATOM   1377  O   THR G  51     168.569 148.106 152.171  1.00 61.19      C    O  
ATOM   1378  CB  THR G  51     171.318 146.836 153.358  1.00 61.19      C    C  
ATOM   1379  CG2 THR G  51     172.482 145.965 152.971  1.00 61.19      C    C  
ATOM   1380  OG1 THR G  51     171.553 148.162 152.880  1.00 61.19      C    O  
ATOM   1381  N   LEU G  52     168.243 147.067 154.126  1.00 55.51      C    N  
ATOM   1382  CA  LEU G  52     167.085 147.865 154.485  1.00 55.51      C    C  
ATOM   1383  C   LEU G  52     167.336 148.490 155.839  1.00 55.51      C    C  
ATOM   1384  O   LEU G  52     167.706 147.790 156.780  1.00 55.51      C    O  
ATOM   1385  CB  LEU G  52     165.852 146.984 154.545  1.00 55.51      C    C  
ATOM   1386  CG  LEU G  52     165.518 146.203 153.292  1.00 55.51      C    C  
ATOM   1387  CD1 LEU G  52     164.449 145.237 153.642  1.00 55.51      C    C  
ATOM   1388  CD2 LEU G  52     165.035 147.121 152.227  1.00 55.51      C    C  
ATOM   1389  N   PHE G  53     167.133 149.787 155.956  1.00 58.83      C    N  
ATOM   1390  CA  PHE G  53     167.333 150.397 157.254  1.00 58.83      C    C  
ATOM   1391  C   PHE G  53     166.079 150.206 158.085  1.00 58.83      C    C  
ATOM   1392  O   PHE G  53     164.965 150.338 157.580  1.00 58.83      C    O  
ATOM   1393  CB  PHE G  53     167.694 151.873 157.121  1.00 58.83      C    C  
ATOM   1394  CG  PHE G  53     166.679 152.699 156.400  1.00 58.83      C    C  
ATOM   1395  CD1 PHE G  53     166.751 152.855 155.036  1.00 58.83      C    C  
ATOM   1396  CD2 PHE G  53     165.691 153.373 157.088  1.00 58.83      C    C  
ATOM   1397  CE1 PHE G  53     165.837 153.624 154.371  1.00 58.83      C    C  
ATOM   1398  CE2 PHE G  53     164.771 154.140 156.424  1.00 58.83      C    C  
ATOM   1399  CZ  PHE G  53     164.846 154.264 155.066  1.00 58.83      C    C  
ATOM   1400  N   CYS G  54     166.257 149.874 159.354  1.00 68.21      C    N  
ATOM   1401  CA  CYS G  54     165.124 149.680 160.238  1.00 68.21      C    C  
ATOM   1402  C   CYS G  54     164.560 151.026 160.664  1.00 68.21      C    C  
ATOM   1403  O   CYS G  54     165.200 152.066 160.527  1.00 68.21      C    O  
ATOM   1404  CB  CYS G  54     165.545 148.902 161.468  1.00 68.21      C    C  
ATOM   1405  SG  CYS G  54     166.754 149.838 162.383  1.00 68.21      C    S  
ATOM   1406  N   ALA G  55     163.345 151.003 161.195  1.00 68.52      C    N  
ATOM   1407  CA  ALA G  55     162.706 152.236 161.643  1.00 68.52      C    C  
ATOM   1408  C   ALA G  55     161.746 151.877 162.767  1.00 68.52      C    C  
ATOM   1409  O   ALA G  55     160.624 151.455 162.504  1.00 68.52      C    O  
ATOM   1410  CB  ALA G  55     161.979 152.922 160.500  1.00 68.52      C    C  
ATOM   1411  N   SER G  56     162.175 152.049 164.004  1.00 76.56      C    N  
ATOM   1412  CA  SER G  56     161.326 151.713 165.131  1.00 76.56      C    C  
ATOM   1413  C   SER G  56     161.157 152.909 166.047  1.00 76.56      C    C  
ATOM   1414  O   SER G  56     161.989 153.815 166.074  1.00 76.56      C    O  
ATOM   1415  CB  SER G  56     161.903 150.552 165.919  1.00 76.56      C    C  
ATOM   1416  OG  SER G  56     163.129 150.941 166.496  1.00 76.56      C    O  
ATOM   1417  N   ASP G  57     160.068 152.894 166.802  1.00 87.87      C    N  
ATOM   1418  CA  ASP G  57     159.755 153.965 167.738  1.00 87.87      C    C  
ATOM   1419  C   ASP G  57     160.471 153.643 169.041  1.00 87.87      C    C  
ATOM   1420  O   ASP G  57     160.001 152.832 169.840  1.00 87.87      C    O  
ATOM   1421  CB  ASP G  57     158.250 154.083 167.929  1.00 87.87      C    C  
ATOM   1422  CG  ASP G  57     157.850 155.368 168.617  1.00 87.87      C    C  
ATOM   1423  OD1 ASP G  57     158.739 156.179 168.947  1.00 87.87      C    O  
ATOM   1424  OD2 ASP G  57     156.636 155.570 168.829  1.00 87.87      C    O1-
ATOM   1425  N   ALA G  58     161.613 154.277 169.255  1.00 90.17      C    N  
ATOM   1426  CA  ALA G  58     162.405 154.048 170.449  1.00 90.17      C    C  
ATOM   1427  C   ALA G  58     162.019 155.037 171.541  1.00 90.17      C    C  
ATOM   1428  O   ALA G  58     161.016 155.746 171.451  1.00 90.17      C    O  
ATOM   1429  CB  ALA G  58     163.889 154.146 170.115  1.00 90.17      C    C  
ATOM   1430  N   LYS G  59     162.822 155.079 172.584  1.00 96.04      C    N  
ATOM   1431  CA  LYS G  59     162.665 155.950 173.740  1.00 96.04      C    C  
ATOM   1432  C   LYS G  59     163.927 156.729 174.062  1.00 96.04      C    C  
ATOM   1433  O   LYS G  59     163.832 157.888 174.468  1.00 96.04      C    O  
ATOM   1434  CB  LYS G  59     162.242 155.129 174.958  1.00 96.04      C    C  
ATOM   1435  CG  LYS G  59     160.844 154.576 174.864  1.00 96.04      C    C  
ATOM   1436  CD  LYS G  59     159.836 155.705 174.888  1.00 96.04      C    C  
ATOM   1437  CE  LYS G  59     158.422 155.170 174.850  1.00 96.04      C    C  
ATOM   1438  NZ  LYS G  59     157.418 156.263 174.786  1.00 96.04      C    N1+
ATOM   1439  N   ALA G  60     165.096 156.108 173.898  1.00 97.29      C    N  
ATOM   1440  CA  ALA G  60     166.430 156.667 174.136  1.00 97.29      C    C  
ATOM   1441  C   ALA G  60     166.677 157.101 175.579  1.00 97.29      C    C  
ATOM   1442  O   ALA G  60     167.633 157.833 175.841  1.00 97.29      C    O  
ATOM   1443  CB  ALA G  60     166.740 157.830 173.185  1.00 97.29      C    C  
ATOM   1444  N   TYR G  61     165.868 156.675 176.541  1.00101.38      C    N  
ATOM   1445  CA  TYR G  61     166.169 157.104 177.902  1.00101.38      C    C  
ATOM   1446  C   TYR G  61     166.213 155.953 178.894  1.00101.38      C    C  
ATOM   1447  O   TYR G  61     167.029 155.976 179.820  1.00101.38      C    O  
ATOM   1448  CB  TYR G  61     165.165 158.166 178.388  1.00101.38      C    C  
ATOM   1449  CG  TYR G  61     163.729 157.707 178.523  1.00101.38      C    C  
ATOM   1450  CD1 TYR G  61     162.853 157.819 177.460  1.00101.38      C    C  
ATOM   1451  CD2 TYR G  61     163.239 157.199 179.725  1.00101.38      C    C  
ATOM   1452  CE1 TYR G  61     161.545 157.423 177.573  1.00101.38      C    C  
ATOM   1453  CE2 TYR G  61     161.935 156.787 179.842  1.00101.38      C    C  
ATOM   1454  CZ  TYR G  61     161.092 156.905 178.761  1.00101.38      C    C  
ATOM   1455  OH  TYR G  61     159.783 156.509 178.862  1.00101.38      C    O  
ATOM   1456  N   ASP G  62     165.353 154.957 178.735  1.00 98.88      C    N  
ATOM   1457  CA  ASP G  62     165.322 153.852 179.672  1.00 98.88      C    C  
ATOM   1458  C   ASP G  62     166.480 152.891 179.442  1.00 98.88      C    C  
ATOM   1459  O   ASP G  62     167.186 152.940 178.435  1.00 98.88      C    O  
ATOM   1460  CB  ASP G  62     163.988 153.118 179.580  1.00 98.88      C    C  
ATOM   1461  CG  ASP G  62     163.636 152.745 178.170  1.00 98.88      C    C  
ATOM   1462  OD1 ASP G  62     164.360 153.173 177.251  1.00 98.88      C    O  
ATOM   1463  OD2 ASP G  62     162.632 152.031 177.979  1.00 98.88      C    O1-
ATOM   1464  N   THR G  63     166.658 151.998 180.406  1.00 98.49      C    N  
ATOM   1465  CA  THR G  63     167.708 150.998 180.378  1.00 98.49      C    C  
ATOM   1466  C   THR G  63     167.239 149.739 179.656  1.00 98.49      C    C  
ATOM   1467  O   THR G  63     167.879 148.688 179.757  1.00 98.49      C    O  
ATOM   1468  CB  THR G  63     168.156 150.712 181.819  1.00 98.49      C    C  
ATOM   1469  CG2 THR G  63     169.617 150.239 181.881  1.00 98.49      C    C  
ATOM   1470  OG1 THR G  63     168.133 151.942 182.547  1.00 98.49      C    O  
ATOM   1471  N   GLU G  64     166.123 149.828 178.937  1.00 89.58      C    N  
ATOM   1472  CA  GLU G  64     165.621 148.697 178.178  1.00 89.58      C    C  
ATOM   1473  C   GLU G  64     166.606 148.405 177.060  1.00 89.58      C    C  
ATOM   1474  O   GLU G  64     167.154 149.328 176.456  1.00 89.58      C    O  
ATOM   1475  CB  GLU G  64     164.231 149.005 177.624  1.00 89.58      C    C  
ATOM   1476  CG  GLU G  64     163.654 147.912 176.760  1.00 89.58      C    C  
ATOM   1477  CD  GLU G  64     163.427 146.629 177.524  1.00 89.58      C    C  
ATOM   1478  OE1 GLU G  64     163.109 146.691 178.729  1.00 89.58      C    O  
ATOM   1479  OE2 GLU G  64     163.591 145.551 176.921  1.00 89.58      C    O1-
ATOM   1480  N   VAL G  65     166.864 147.120 176.822  1.00 84.37      C    N  
ATOM   1481  CA  VAL G  65     167.843 146.733 175.815  1.00 84.37      C    C  
ATOM   1482  C   VAL G  65     167.421 147.157 174.419  1.00 84.37      C    C  
ATOM   1483  O   VAL G  65     168.190 147.821 173.710  1.00 84.37      C    O  
ATOM   1484  CB  VAL G  65     168.101 145.227 175.882  1.00 84.37      C    C  
ATOM   1485  CG1 VAL G  65     168.888 144.838 174.704  1.00 84.37      C    C  
ATOM   1486  CG2 VAL G  65     168.887 144.919 177.111  1.00 84.37      C    C  
ATOM   1487  N   HIS G  66     166.209 146.788 174.002  1.00 80.00      C    N  
ATOM   1488  CA  HIS G  66     165.755 147.134 172.663  1.00 80.00      C    C  
ATOM   1489  C   HIS G  66     165.657 148.631 172.450  1.00 80.00      C    C  
ATOM   1490  O   HIS G  66     165.838 149.089 171.324  1.00 80.00      C    O  
ATOM   1491  CB  HIS G  66     164.442 146.447 172.359  1.00 80.00      C    C  
ATOM   1492  CG  HIS G  66     164.583 144.973 172.202  1.00 80.00      C    C  
ATOM   1493  CD2 HIS G  66     164.934 144.225 171.134  1.00 80.00      C    C  
ATOM   1494  ND1 HIS G  66     164.406 144.094 173.245  1.00 80.00      C    N  
ATOM   1495  CE1 HIS G  66     164.609 142.861 172.817  1.00 80.00      C    C  
ATOM   1496  NE2 HIS G  66     164.933 142.914 171.539  1.00 80.00      C    N  
ATOM   1497  N   ASN G  67     165.427 149.412 173.499  1.00 83.99      C    N  
ATOM   1498  CA  ASN G  67     165.429 150.851 173.312  1.00 83.99      C    C  
ATOM   1499  C   ASN G  67     166.845 151.368 173.146  1.00 83.99      C    C  
ATOM   1500  O   ASN G  67     167.052 152.392 172.491  1.00 83.99      C    O  
ATOM   1501  CB  ASN G  67     164.744 151.549 174.477  1.00 83.99      C    C  
ATOM   1502  CG  ASN G  67     163.253 151.444 174.406  1.00 83.99      C    C  
ATOM   1503  ND2 ASN G  67     162.675 152.126 173.431  1.00 83.99      C    N  
ATOM   1504  OD1 ASN G  67     162.617 150.765 175.209  1.00 83.99      C    O  
ATOM   1505  N   VAL G  68     167.824 150.671 173.714  1.00 79.93      C    N  
ATOM   1506  CA  VAL G  68     169.208 151.085 173.554  1.00 79.93      C    C  
ATOM   1507  C   VAL G  68     169.689 150.737 172.157  1.00 79.93      C    C  
ATOM   1508  O   VAL G  68     170.362 151.536 171.496  1.00 79.93      C    O  
ATOM   1509  CB  VAL G  68     170.077 150.437 174.644  1.00 79.93      C    C  
ATOM   1510  CG1 VAL G  68     171.547 150.552 174.319  1.00 79.93      C    C  
ATOM   1511  CG2 VAL G  68     169.823 151.121 175.955  1.00 79.93      C    C  
ATOM   1512  N   TRP G  69     169.329 149.545 171.678  1.00 71.16      C    N  
ATOM   1513  CA  TRP G  69     169.728 149.121 170.343  1.00 71.16      C    C  
ATOM   1514  C   TRP G  69     169.048 149.948 169.271  1.00 71.16      C    C  
ATOM   1515  O   TRP G  69     169.681 150.326 168.282  1.00 71.16      C    O  
ATOM   1516  CB  TRP G  69     169.382 147.659 170.122  1.00 71.16      C    C  
ATOM   1517  CG  TRP G  69     169.733 147.217 168.759  1.00 71.16      C    C  
ATOM   1518  CD1 TRP G  69     170.971 146.940 168.293  1.00 71.16      C    C  
ATOM   1519  CD2 TRP G  69     168.845 147.079 167.648  1.00 71.16      C    C  
ATOM   1520  CE2 TRP G  69     169.613 146.673 166.551  1.00 71.16      C    C  
ATOM   1521  CE3 TRP G  69     167.473 147.249 167.479  1.00 71.16      C    C  
ATOM   1522  NE1 TRP G  69     170.912 146.588 166.971  1.00 71.16      C    N  
ATOM   1523  CZ2 TRP G  69     169.061 146.429 165.312  1.00 71.16      C    C  
ATOM   1524  CZ3 TRP G  69     166.928 146.997 166.252  1.00 71.16      C    C  
ATOM   1525  CH2 TRP G  69     167.718 146.597 165.183  1.00 71.16      C    C  
ATOM   1526  N   ALA G  70     167.755 150.226 169.444  1.00 76.50      C    N  
ATOM   1527  CA  ALA G  70     167.029 150.996 168.446  1.00 76.50      C    C  
ATOM   1528  C   ALA G  70     167.511 152.429 168.370  1.00 76.50      C    C  
ATOM   1529  O   ALA G  70     167.408 153.054 167.314  1.00 76.50      C    O  
ATOM   1530  CB  ALA G  70     165.536 150.977 168.733  1.00 76.50      C    C  
ATOM   1531  N   THR G  71     168.043 152.969 169.455  1.00 81.22      C    N  
ATOM   1532  CA  THR G  71     168.525 154.337 169.386  1.00 81.22      C    C  
ATOM   1533  C   THR G  71     169.836 154.413 168.617  1.00 81.22      C    C  
ATOM   1534  O   THR G  71     170.045 155.338 167.826  1.00 81.22      C    O  
ATOM   1535  CB  THR G  71     168.667 154.898 170.794  1.00 81.22      C    C  
ATOM   1536  CG2 THR G  71     169.199 156.316 170.772  1.00 81.22      C    C  
ATOM   1537  OG1 THR G  71     167.379 154.900 171.417  1.00 81.22      C    O  
ATOM   1538  N   HIS G  72     170.718 153.441 168.802  1.00 82.97      C    N  
ATOM   1539  CA  HIS G  72     171.986 153.491 168.098  1.00 82.97      C    C  
ATOM   1540  C   HIS G  72     171.916 153.040 166.653  1.00 82.97      C    C  
ATOM   1541  O   HIS G  72     172.774 153.454 165.874  1.00 82.97      C    O  
ATOM   1542  CB  HIS G  72     173.043 152.698 168.850  1.00 82.97      C    C  
ATOM   1543  CG  HIS G  72     173.463 153.365 170.115  1.00 82.97      C    C  
ATOM   1544  CD2 HIS G  72     173.206 153.074 171.411  1.00 82.97      C    C  
ATOM   1545  ND1 HIS G  72     174.220 154.516 170.122  1.00 82.97      C    N  
ATOM   1546  CE1 HIS G  72     174.425 154.896 171.370  1.00 82.97      C    C  
ATOM   1547  NE2 HIS G  72     173.822 154.037 172.171  1.00 82.97      C    N  
ATOM   1548  N   ALA G  73     170.947 152.213 166.262  1.00 74.67      C    N  
ATOM   1549  CA  ALA G  73     170.881 151.840 164.847  1.00 74.67      C    C  
ATOM   1550  C   ALA G  73     169.435 151.515 164.478  1.00 74.67      C    C  
ATOM   1551  O   ALA G  73     169.047 150.351 164.487  1.00 74.67      C    O  
ATOM   1552  CB  ALA G  73     171.793 150.663 164.543  1.00 74.67      C    C  
ATOM   1553  N   CYS G  74     168.676 152.557 164.136  1.00 73.59      C    N  
ATOM   1554  CA  CYS G  74     167.295 152.651 163.658  1.00 73.59      C    C  
ATOM   1555  C   CYS G  74     166.978 154.132 163.564  1.00 73.59      C    C  
ATOM   1556  O   CYS G  74     167.656 154.955 164.178  1.00 73.59      C    O  
ATOM   1557  CB  CYS G  74     166.244 151.955 164.525  1.00 73.59      C    C  
ATOM   1558  SG  CYS G  74     165.923 150.197 164.204  1.00 73.59      C    S  
ATOM   1559  N   VAL G  75     165.942 154.470 162.807  1.00 71.38      C    N  
ATOM   1560  CA  VAL G  75     165.518 155.857 162.637  1.00 71.38      C    C  
ATOM   1561  C   VAL G  75     164.095 155.935 163.176  1.00 71.38      C    C  
ATOM   1562  O   VAL G  75     163.498 154.879 163.410  1.00 71.38      C    O  
ATOM   1563  CB  VAL G  75     165.615 156.278 161.163  1.00 71.38      C    C  
ATOM   1564  CG1 VAL G  75     167.035 156.170 160.684  1.00 71.38      C    C  
ATOM   1565  CG2 VAL G  75     164.734 155.414 160.330  1.00 71.38      C    C  
ATOM   1566  N   PRO G  76     163.512 157.108 163.422  1.00 74.36      C    N  
ATOM   1567  CA  PRO G  76     162.132 157.134 163.906  1.00 74.36      C    C  
ATOM   1568  C   PRO G  76     161.170 156.715 162.812  1.00 74.36      C    C  
ATOM   1569  O   PRO G  76     161.467 156.815 161.621  1.00 74.36      C    O  
ATOM   1570  CB  PRO G  76     161.919 158.592 164.305  1.00 74.36      C    C  
ATOM   1571  CG  PRO G  76     163.242 159.048 164.653  1.00 74.36      C    C  
ATOM   1572  CD  PRO G  76     164.173 158.390 163.699  1.00 74.36      C    C  
ATOM   1573  N   THR G  77     160.012 156.221 163.239  1.00 79.94      C    N  
ATOM   1574  CA  THR G  77     159.001 155.733 162.316  1.00 79.94      C    C  
ATOM   1575  C   THR G  77     158.436 156.857 161.463  1.00 79.94      C    C  
ATOM   1576  O   THR G  77     158.421 158.025 161.853  1.00 79.94      C    O  
ATOM   1577  CB  THR G  77     157.859 155.076 163.073  1.00 79.94      C    C  
ATOM   1578  CG2 THR G  77     158.407 154.060 164.045  1.00 79.94      C    C  
ATOM   1579  OG1 THR G  77     157.152 156.075 163.810  1.00 79.94      C    O  
ATOM   1580  N   ASP G  78     157.975 156.480 160.282  1.00 87.19      C    N  
ATOM   1581  CA  ASP G  78     157.392 157.419 159.334  1.00 87.19      C    C  
ATOM   1582  C   ASP G  78     156.059 157.897 159.884  1.00 87.19      C    C  
ATOM   1583  O   ASP G  78     155.166 157.075 160.110  1.00 87.19      C    O  
ATOM   1584  CB  ASP G  78     157.204 156.736 157.984  1.00 87.19      C    C  
ATOM   1585  CG  ASP G  78     156.858 157.702 156.868  1.00 87.19      C    C  
ATOM   1586  OD1 ASP G  78     156.781 158.921 157.104  1.00 87.19      C    O  
ATOM   1587  OD2 ASP G  78     156.652 157.230 155.734  1.00 87.19      C    O1-
ATOM   1588  N   PRO G  79     155.880 159.192 160.125  1.00 90.50      C    N  
ATOM   1589  CA  PRO G  79     154.597 159.648 160.668  1.00 90.50      C    C  
ATOM   1590  C   PRO G  79     153.482 159.674 159.646  1.00 90.50      C    C  
ATOM   1591  O   PRO G  79     152.310 159.579 160.028  1.00 90.50      C    O  
ATOM   1592  CB  PRO G  79     154.922 161.053 161.179  1.00 90.50      C    C  
ATOM   1593  CG  PRO G  79     156.046 161.495 160.318  1.00 90.50      C    C  
ATOM   1594  CD  PRO G  79     156.863 160.282 160.034  1.00 90.50      C    C  
ATOM   1595  N   ASN G  80     153.799 159.802 158.359  1.00 93.22      C    N  
ATOM   1596  CA  ASN G  80     152.782 159.850 157.311  1.00 93.22      C    C  
ATOM   1597  C   ASN G  80     153.117 158.823 156.240  1.00 93.22      C    C  
ATOM   1598  O   ASN G  80     153.790 159.135 155.249  1.00 93.22      C    O  
ATOM   1599  CB  ASN G  80     152.682 161.247 156.702  1.00 93.22      C    C  
ATOM   1600  CG  ASN G  80     151.435 161.427 155.862  1.00 93.22      C    C  
ATOM   1601  ND2 ASN G  80     151.333 162.568 155.191  1.00 93.22      C    N  
ATOM   1602  OD1 ASN G  80     150.583 160.542 155.797  1.00 93.22      C    O  
ATOM   1603  N   PRO G  81     152.663 157.589 156.398  1.00 90.25      C    N  
ATOM   1604  CA  PRO G  81     152.943 156.568 155.390  1.00 90.25      C    C  
ATOM   1605  C   PRO G  81     152.001 156.701 154.207  1.00 90.25      C    C  
ATOM   1606  O   PRO G  81     150.893 157.224 154.314  1.00 90.25      C    O  
ATOM   1607  CB  PRO G  81     152.702 155.259 156.143  1.00 90.25      C    C  
ATOM   1608  CG  PRO G  81     151.684 155.619 157.157  1.00 90.25      C    C  
ATOM   1609  CD  PRO G  81     151.975 157.029 157.571  1.00 90.25      C    C  
ATOM   1610  N   GLN G  82     152.465 156.219 153.057  1.00 89.15      C    N  
ATOM   1611  CA  GLN G  82     151.689 156.273 151.825  1.00 89.15      C    C  
ATOM   1612  C   GLN G  82     151.715 154.912 151.156  1.00 89.15      C    C  
ATOM   1613  O   GLN G  82     152.788 154.406 150.818  1.00 89.15      C    O  
ATOM   1614  CB  GLN G  82     152.233 157.331 150.867  1.00 89.15      C    C  
ATOM   1615  CG  GLN G  82     152.118 158.745 151.380  1.00 89.15      C    C  
ATOM   1616  CD  GLN G  82     152.654 159.756 150.397  1.00 89.15      C    C  
ATOM   1617  NE2 GLN G  82     152.614 161.028 150.775  1.00 89.15      C    N  
ATOM   1618  OE1 GLN G  82     153.116 159.399 149.314  1.00 89.15      C    O  
ATOM   1619  N   GLU G  83     150.542 154.329 150.959  1.00 84.85      C    N  
ATOM   1620  CA  GLU G  83     150.392 153.034 150.310  1.00 84.85      C    C  
ATOM   1621  C   GLU G  83     149.701 153.259 148.973  1.00 84.85      C    C  
ATOM   1622  O   GLU G  83     148.484 153.441 148.915  1.00 84.85      C    O  
ATOM   1623  CB  GLU G  83     149.604 152.065 151.182  1.00 84.85      C    C  
ATOM   1624  CG  GLU G  83     149.348 150.723 150.514  1.00 84.85      C    C  
ATOM   1625  CD  GLU G  83     148.699 149.717 151.437  1.00 84.85      C    C  
ATOM   1626  OE1 GLU G  83     148.454 150.059 152.612  1.00 84.85      C    O  
ATOM   1627  OE2 GLU G  83     148.437 148.582 150.988  1.00 84.85      C    O1-
ATOM   1628  N   ILE G  84     150.475 153.251 147.899  1.00 75.85      C    N  
ATOM   1629  CA  ILE G  84     149.917 153.437 146.570  1.00 75.85      C    C  
ATOM   1630  C   ILE G  84     149.386 152.100 146.089  1.00 75.85      C    C  
ATOM   1631  O   ILE G  84     150.143 151.136 145.946  1.00 75.85      C    O  
ATOM   1632  CB  ILE G  84     150.957 153.995 145.597  1.00 75.85      C    C  
ATOM   1633  CG1 ILE G  84     151.322 155.420 145.978  1.00 75.85      C    C  
ATOM   1634  CG2 ILE G  84     150.432 153.951 144.190  1.00 75.85      C    C  
ATOM   1635  CD1 ILE G  84     152.449 155.973 145.164  1.00 75.85      C    C  
ATOM   1636  N   VAL G  85     148.091 152.034 145.845  1.00 73.52      C    N  
ATOM   1637  CA  VAL G  85     147.470 150.804 145.381  1.00 73.52      C    C  
ATOM   1638  C   VAL G  85     147.649 150.712 143.878  1.00 73.52      C    C  
ATOM   1639  O   VAL G  85     147.248 151.617 143.140  1.00 73.52      C    O  
ATOM   1640  CB  VAL G  85     145.987 150.761 145.764  1.00 73.52      C    C  
ATOM   1641  CG1 VAL G  85     145.341 149.537 145.177  1.00 73.52      C    C  
ATOM   1642  CG2 VAL G  85     145.844 150.760 147.263  1.00 73.52      C    C  
ATOM   1643  N   LEU G  86     148.256 149.626 143.421  1.00 69.16      C    N  
ATOM   1644  CA  LEU G  86     148.453 149.452 141.997  1.00 69.16      C    C  
ATOM   1645  C   LEU G  86     147.169 148.945 141.363  1.00 69.16      C    C  
ATOM   1646  O   LEU G  86     146.211 148.577 142.043  1.00 69.16      C    O  
ATOM   1647  CB  LEU G  86     149.593 148.484 141.710  1.00 69.16      C    C  
ATOM   1648  CG  LEU G  86     150.982 148.924 142.147  1.00 69.16      C    C  
ATOM   1649  CD1 LEU G  86     152.009 147.858 141.846  1.00 69.16      C    C  
ATOM   1650  CD2 LEU G  86     151.329 150.203 141.456  1.00 69.16      C    C  
ATOM   1651  N   GLY G  87     147.162 148.922 140.040  1.00 67.44      C    N  
ATOM   1652  CA  GLY G  87     145.995 148.473 139.321  1.00 67.44      C    C  
ATOM   1653  C   GLY G  87     145.880 146.971 139.223  1.00 67.44      C    C  
ATOM   1654  O   GLY G  87     146.043 146.254 140.212  1.00 67.44      C    O  
ATOM   1655  N   ASN G  88     145.598 146.485 138.021  1.00 71.20      C    N  
ATOM   1656  CA  ASN G  88     145.427 145.058 137.773  1.00 71.20      C    C  
ATOM   1657  C   ASN G  88     146.782 144.401 137.522  1.00 71.20      C    C  
ATOM   1658  O   ASN G  88     147.115 143.987 136.413  1.00 71.20      C    O  
ATOM   1659  CB  ASN G  88     144.501 144.855 136.590  1.00 71.20      C    C  
ATOM   1660  CG  ASN G  88     143.170 145.522 136.786  1.00 71.20      C    C  
ATOM   1661  ND2 ASN G  88     142.674 146.151 135.737  1.00 71.20      C    N  
ATOM   1662  OD1 ASN G  88     142.593 145.482 137.869  1.00 71.20      C    O  
ATOM   1663  N   VAL G  89     147.568 144.304 138.580  1.00 70.92      C    N  
ATOM   1664  CA  VAL G  89     148.892 143.713 138.487  1.00 70.92      C    C  
ATOM   1665  C   VAL G  89     148.925 142.395 139.235  1.00 70.92      C    C  
ATOM   1666  O   VAL G  89     148.128 142.143 140.142  1.00 70.92      C    O  
ATOM   1667  CB  VAL G  89     149.955 144.673 139.033  1.00 70.92      C    C  
ATOM   1668  CG1 VAL G  89     149.965 145.920 138.216  1.00 70.92      C    C  
ATOM   1669  CG2 VAL G  89     149.638 145.011 140.443  1.00 70.92      C    C  
ATOM   1670  N   THR G  90     149.858 141.539 138.833  1.00 75.85      C    N  
ATOM   1671  CA  THR G  90     150.062 140.229 139.432  1.00 75.85      C    C  
ATOM   1672  C   THR G  90     151.555 139.989 139.553  1.00 75.85      C    C  
ATOM   1673  O   THR G  90     152.292 140.150 138.577  1.00 75.85      C    O  
ATOM   1674  CB  THR G  90     149.433 139.107 138.604  1.00 75.85      C    C  
ATOM   1675  CG2 THR G  90     147.916 139.144 138.650  1.00 75.85      C    C  
ATOM   1676  OG1 THR G  90     149.887 139.205 137.251  1.00 75.85      C    O  
ATOM   1677  N   GLU G  91     151.999 139.602 140.742  1.00 79.13      C    N  
ATOM   1678  CA  GLU G  91     153.410 139.352 140.982  1.00 79.13      C    C  
ATOM   1679  C   GLU G  91     153.573 138.009 141.670  1.00 79.13      C    C  
ATOM   1680  O   GLU G  91     152.864 137.715 142.635  1.00 79.13      C    O  
ATOM   1681  CB  GLU G  91     154.009 140.474 141.830  1.00 79.13      C    C  
ATOM   1682  CG  GLU G  91     155.506 140.395 142.049  1.00 79.13      C    C  
ATOM   1683  CD  GLU G  91     156.318 140.626 140.787  1.00 79.13      C    C  
ATOM   1684  OE1 GLU G  91     155.805 141.243 139.834  1.00 79.13      C    O  
ATOM   1685  OE2 GLU G  91     157.493 140.216 140.765  1.00 79.13      C    O1-
ATOM   1686  N   ASN G  92     154.504 137.199 141.176  1.00 80.23      C    N  
ATOM   1687  CA  ASN G  92     154.756 135.877 141.742  1.00 80.23      C    C  
ATOM   1688  C   ASN G  92     155.493 136.049 143.056  1.00 80.23      C    C  
ATOM   1689  O   ASN G  92     156.719 136.004 143.112  1.00 80.23      C    O  
ATOM   1690  CB  ASN G  92     155.566 135.025 140.777  1.00 80.23      C    C  
ATOM   1691  CG  ASN G  92     154.827 134.744 139.501  1.00 80.23      C    C  
ATOM   1692  ND2 ASN G  92     155.545 134.744 138.387  1.00 80.23      C    N  
ATOM   1693  OD1 ASN G  92     153.621 134.524 139.512  1.00 80.23      C    O  
ATOM   1694  N   PHE G  93     154.747 136.249 144.132  1.00 73.39      C    N  
ATOM   1695  CA  PHE G  93     155.392 136.423 145.424  1.00 73.39      C    C  
ATOM   1696  C   PHE G  93     155.902 135.125 146.005  1.00 73.39      C    C  
ATOM   1697  O   PHE G  93     155.190 134.451 146.745  1.00 73.39      C    O  
ATOM   1698  CB  PHE G  93     154.458 137.037 146.451  1.00 73.39      C    C  
ATOM   1699  CG  PHE G  93     154.440 138.509 146.458  1.00 73.39      C    C  
ATOM   1700  CD1 PHE G  93     155.191 139.239 145.576  1.00 73.39      C    C  
ATOM   1701  CD2 PHE G  93     153.773 139.165 147.455  1.00 73.39      C    C  
ATOM   1702  CE1 PHE G  93     155.178 140.602 145.629  1.00 73.39      C    C  
ATOM   1703  CE2 PHE G  93     153.758 140.528 147.513  1.00 73.39      C    C  
ATOM   1704  CZ  PHE G  93     154.461 141.243 146.605  1.00 73.39      C    C  
ATOM   1705  N   ASN G  94     157.141 134.770 145.710  1.00 72.95      C    N  
ATOM   1706  CA  ASN G  94     157.672 133.585 146.349  1.00 72.95      C    C  
ATOM   1707  C   ASN G  94     158.077 134.011 147.744  1.00 72.95      C    C  
ATOM   1708  O   ASN G  94     158.538 135.132 147.954  1.00 72.95      C    O  
ATOM   1709  CB  ASN G  94     158.860 133.004 145.598  1.00 72.95      C    C  
ATOM   1710  CG  ASN G  94     159.230 131.622 146.088  1.00 72.95      C    C  
ATOM   1711  ND2 ASN G  94     160.207 131.011 145.439  1.00 72.95      C    N  
ATOM   1712  OD1 ASN G  94     158.633 131.101 147.026  1.00 72.95      C    O  
ATOM   1713  N   MET G  95     157.877 133.131 148.705  1.00 72.99      C    N  
ATOM   1714  CA  MET G  95     158.185 133.484 150.077  1.00 72.99      C    C  
ATOM   1715  C   MET G  95     159.311 132.676 150.688  1.00 72.99      C    C  
ATOM   1716  O   MET G  95     160.012 133.198 151.559  1.00 72.99      C    O  
ATOM   1717  CB  MET G  95     156.900 133.391 150.917  1.00 72.99      C    C  
ATOM   1718  CG  MET G  95     156.975 133.777 152.357  1.00 72.99      C    C  
ATOM   1719  SD  MET G  95     156.832 132.353 153.429  1.00 72.99      C    S  
ATOM   1720  CE  MET G  95     155.060 132.160 153.394  1.00 72.99      C    C  
ATOM   1721  N   TRP G  96     159.551 131.457 150.242  1.00 74.78      C    N  
ATOM   1722  CA  TRP G  96     160.639 130.688 150.813  1.00 74.78      C    C  
ATOM   1723  C   TRP G  96     161.985 131.025 150.198  1.00 74.78      C    C  
ATOM   1724  O   TRP G  96     163.013 130.610 150.734  1.00 74.78      C    O  
ATOM   1725  CB  TRP G  96     160.323 129.202 150.707  1.00 74.78      C    C  
ATOM   1726  CG  TRP G  96     159.261 128.877 151.685  1.00 74.78      C    C  
ATOM   1727  CD1 TRP G  96     159.432 128.470 152.970  1.00 74.78      C    C  
ATOM   1728  CD2 TRP G  96     157.861 129.019 151.494  1.00 74.78      C    C  
ATOM   1729  CE2 TRP G  96     157.239 128.649 152.693  1.00 74.78      C    C  
ATOM   1730  CE3 TRP G  96     157.070 129.404 150.416  1.00 74.78      C    C  
ATOM   1731  NE1 TRP G  96     158.220 128.314 153.583  1.00 74.78      C    N  
ATOM   1732  CZ2 TRP G  96     155.877 128.662 152.846  1.00 74.78      C    C  
ATOM   1733  CZ3 TRP G  96     155.720 129.409 150.568  1.00 74.78      C    C  
ATOM   1734  CH2 TRP G  96     155.131 129.026 151.767  1.00 74.78      C    C  
ATOM   1735  N   LYS G  97     162.003 131.779 149.105  1.00 71.25      C    N  
ATOM   1736  CA  LYS G  97     163.234 132.218 148.466  1.00 71.25      C    C  
ATOM   1737  C   LYS G  97     163.445 133.708 148.658  1.00 71.25      C    C  
ATOM   1738  O   LYS G  97     164.187 134.334 147.898  1.00 71.25      C    O  
ATOM   1739  CB  LYS G  97     163.231 131.880 146.978  1.00 71.25      C    C  
ATOM   1740  CG  LYS G  97     163.315 130.407 146.662  1.00 71.25      C    C  
ATOM   1741  CD  LYS G  97     164.680 129.850 147.005  1.00 71.25      C    C  
ATOM   1742  CE  LYS G  97     164.785 128.396 146.591  1.00 71.25      C    C  
ATOM   1743  NZ  LYS G  97     166.068 127.785 147.021  1.00 71.25      C    N1+
ATOM   1744  N   ASN G  98     162.790 134.281 149.656  1.00 65.82      C    N  
ATOM   1745  CA  ASN G  98     162.886 135.701 149.939  1.00 65.82      C    C  
ATOM   1746  C   ASN G  98     164.215 136.005 150.608  1.00 65.82      C    C  
ATOM   1747  O   ASN G  98     164.533 135.446 151.657  1.00 65.82      C    O  
ATOM   1748  CB  ASN G  98     161.720 136.103 150.834  1.00 65.82      C    C  
ATOM   1749  CG  ASN G  98     161.553 137.590 150.958  1.00 65.82      C    C  
ATOM   1750  ND2 ASN G  98     160.490 137.995 151.627  1.00 65.82      C    N  
ATOM   1751  OD1 ASN G  98     162.344 138.371 150.445  1.00 65.82      C    O  
ATOM   1752  N   ASN G  99     164.987 136.897 150.007  1.00 65.60      C    N  
ATOM   1753  CA  ASN G  99     166.269 137.293 150.560  1.00 65.60      C    C  
ATOM   1754  C   ASN G  99     166.132 138.355 151.629  1.00 65.60      C    C  
ATOM   1755  O   ASN G  99     167.120 138.682 152.287  1.00 65.60      C    O  
ATOM   1756  CB  ASN G  99     167.182 137.812 149.459  1.00 65.60      C    C  
ATOM   1757  CG  ASN G  99     166.527 138.898 148.641  1.00 65.60      C    C  
ATOM   1758  ND2 ASN G  99     167.290 139.500 147.751  1.00 65.60      C    N  
ATOM   1759  OD1 ASN G  99     165.355 139.217 148.828  1.00 65.60      C    O  
ATOM   1760  N   MET G 100     164.941 138.913 151.802  1.00 61.66      C    N  
ATOM   1761  CA  MET G 100     164.757 139.932 152.818  1.00 61.66      C    C  
ATOM   1762  C   MET G 100     164.772 139.327 154.207  1.00 61.66      C    C  
ATOM   1763  O   MET G 100     165.267 139.953 155.147  1.00 61.66      C    O  
ATOM   1764  CB  MET G 100     163.459 140.683 152.563  1.00 61.66      C    C  
ATOM   1765  CG  MET G 100     163.182 141.787 153.536  1.00 61.66      C    C  
ATOM   1766  SD  MET G 100     161.792 142.753 152.983  1.00 61.66      C    S  
ATOM   1767  CE  MET G 100     160.570 141.490 153.117  1.00 61.66      C    C  
ATOM   1768  N   VAL G 101     164.265 138.102 154.350  1.00 60.76      C    N  
ATOM   1769  CA  VAL G 101     164.255 137.446 155.649  1.00 60.76      C    C  
ATOM   1770  C   VAL G 101     165.650 137.001 156.046  1.00 60.76      C    C  
ATOM   1771  O   VAL G 101     165.917 136.799 157.231  1.00 60.76      C    O  
ATOM   1772  CB  VAL G 101     163.249 136.283 155.622  1.00 60.76      C    C  
ATOM   1773  CG1 VAL G 101     163.785 135.105 154.863  1.00 60.76      C    C  
ATOM   1774  CG2 VAL G 101     162.838 135.895 156.999  1.00 60.76      C    C  
ATOM   1775  N   GLU G 102     166.565 136.881 155.089  1.00 62.30      C    N  
ATOM   1776  CA  GLU G 102     167.935 136.513 155.389  1.00 62.30      C    C  
ATOM   1777  C   GLU G 102     168.684 137.669 156.010  1.00 62.30      C    C  
ATOM   1778  O   GLU G 102     169.748 137.460 156.590  1.00 62.30      C    O  
ATOM   1779  CB  GLU G 102     168.666 136.069 154.126  1.00 62.30      C    C  
ATOM   1780  CG  GLU G 102     168.039 134.899 153.385  1.00 62.30      C    C  
ATOM   1781  CD  GLU G 102     168.083 133.608 154.156  1.00 62.30      C    C  
ATOM   1782  OE1 GLU G 102     169.010 133.429 154.972  1.00 62.30      C    O  
ATOM   1783  OE2 GLU G 102     167.200 132.757 153.926  1.00 62.30      C    O1-
ATOM   1784  N   GLN G 103     168.150 138.879 155.888  1.00 60.61      C    N  
ATOM   1785  CA  GLN G 103     168.739 140.074 156.460  1.00 60.61      C    C  
ATOM   1786  C   GLN G 103     168.271 140.310 157.880  1.00 60.61      C    C  
ATOM   1787  O   GLN G 103     169.093 140.636 158.742  1.00 60.61      C    O  
ATOM   1788  CB  GLN G 103     168.403 141.305 155.628  1.00 60.61      C    C  
ATOM   1789  CG  GLN G 103     169.047 142.530 156.194  1.00 60.61      C    C  
ATOM   1790  CD  GLN G 103     168.730 143.768 155.441  1.00 60.61      C    C  
ATOM   1791  NE2 GLN G 103     169.297 144.872 155.888  1.00 60.61      C    N  
ATOM   1792  OE1 GLN G 103     167.981 143.753 154.470  1.00 60.61      C    O  
ATOM   1793  N   MET G 104     166.964 140.147 158.130  1.00 60.11      C    N  
ATOM   1794  CA  MET G 104     166.425 140.326 159.472  1.00 60.11      C    C  
ATOM   1795  C   MET G 104     167.077 139.360 160.437  1.00 60.11      C    C  
ATOM   1796  O   MET G 104     167.412 139.729 161.565  1.00 60.11      C    O  
ATOM   1797  CB  MET G 104     164.915 140.129 159.489  1.00 60.11      C    C  
ATOM   1798  CG  MET G 104     164.339 140.375 160.859  1.00 60.11      C    C  
ATOM   1799  SD  MET G 104     162.577 140.167 161.040  1.00 60.11      C    S  
ATOM   1800  CE  MET G 104     162.014 141.695 160.353  1.00 60.11      C    C  
ATOM   1801  N   HIS G 105     167.316 138.133 159.983  1.00 61.87      C    N  
ATOM   1802  CA  HIS G 105     167.976 137.135 160.801  1.00 61.87      C    C  
ATOM   1803  C   HIS G 105     169.400 137.533 161.135  1.00 61.87      C    C  
ATOM   1804  O   HIS G 105     169.895 137.158 162.195  1.00 61.87      C    O  
ATOM   1805  CB  HIS G 105     167.932 135.795 160.093  1.00 61.87      C    C  
ATOM   1806  CG  HIS G 105     168.659 134.711 160.806  1.00 61.87      C    C  
ATOM   1807  CD2 HIS G 105     169.763 134.012 160.465  1.00 61.87      C    C  
ATOM   1808  ND1 HIS G 105     168.240 134.201 162.013  1.00 61.87      C    N  
ATOM   1809  CE1 HIS G 105     169.067 133.246 162.395  1.00 61.87      C    C  
ATOM   1810  NE2 HIS G 105     169.999 133.110 161.471  1.00 61.87      C    N  
ATOM   1811  N   GLU G 106     170.057 138.309 160.284  1.00 64.48      C    N  
ATOM   1812  CA  GLU G 106     171.402 138.769 160.572  1.00 64.48      C    C  
ATOM   1813  C   GLU G 106     171.399 140.104 161.288  1.00 64.48      C    C  
ATOM   1814  O   GLU G 106     172.457 140.577 161.701  1.00 64.48      C    O  
ATOM   1815  CB  GLU G 106     172.232 138.849 159.300  1.00 64.48      C    C  
ATOM   1816  CG  GLU G 106     172.575 137.486 158.756  1.00 64.48      C    C  
ATOM   1817  CD  GLU G 106     173.440 137.551 157.522  1.00 64.48      C    C  
ATOM   1818  OE1 GLU G 106     173.669 138.667 157.008  1.00 64.48      C    O  
ATOM   1819  OE2 GLU G 106     173.898 136.484 157.069  1.00 64.48      C    O1-
ATOM   1820  N   ASP G 107     170.235 140.720 161.449  1.00 65.17      C    N  
ATOM   1821  CA  ASP G 107     170.124 141.972 162.177  1.00 65.17      C    C  
ATOM   1822  C   ASP G 107     169.639 141.714 163.585  1.00 65.17      C    C  
ATOM   1823  O   ASP G 107     169.676 142.615 164.421  1.00 65.17      C    O  
ATOM   1824  CB  ASP G 107     169.202 142.959 161.471  1.00 65.17      C    C  
ATOM   1825  CG  ASP G 107     169.852 143.586 160.263  1.00 65.17      C    C  
ATOM   1826  OD1 ASP G 107     171.092 143.729 160.273  1.00 65.17      C    O  
ATOM   1827  OD2 ASP G 107     169.130 143.938 159.304  1.00 65.17      C    O1-
ATOM   1828  N   ILE G 108     169.187 140.497 163.860  1.00 62.68      C    N  
ATOM   1829  CA  ILE G 108     168.765 140.107 165.190  1.00 62.68      C    C  
ATOM   1830  C   ILE G 108     169.921 139.463 165.937  1.00 62.68      C    C  
ATOM   1831  O   ILE G 108     170.083 139.703 167.135  1.00 62.68      C    O  
ATOM   1832  CB  ILE G 108     167.532 139.185 165.132  1.00 62.68      C    C  
ATOM   1833  CG1 ILE G 108     166.354 139.977 164.609  1.00 62.68      C    C  
ATOM   1834  CG2 ILE G 108     167.152 138.637 166.473  1.00 62.68      C    C  
ATOM   1835  CD1 ILE G 108     166.089 141.208 165.396  1.00 62.68      C    C  
ATOM   1836  N   ILE G 109     170.759 138.693 165.233  1.00 60.93      C    N  
ATOM   1837  CA  ILE G 109     171.938 138.087 165.839  1.00 60.93      C    C  
ATOM   1838  C   ILE G 109     172.863 139.178 166.353  1.00 60.93      C    C  
ATOM   1839  O   ILE G 109     173.485 139.038 167.411  1.00 60.93      C    O  
ATOM   1840  CB  ILE G 109     172.623 137.159 164.825  1.00 60.93      C    C  
ATOM   1841  CG1 ILE G 109     171.751 135.943 164.569  1.00 60.93      C    C  
ATOM   1842  CG2 ILE G 109     173.959 136.690 165.304  1.00 60.93      C    C  
ATOM   1843  CD1 ILE G 109     172.250 135.075 163.441  1.00 60.93      C    C  
ATOM   1844  N   SER G 110     172.908 140.312 165.663  1.00 65.59      C    N  
ATOM   1845  CA  SER G 110     173.704 141.439 166.109  1.00 65.59      C    C  
ATOM   1846  C   SER G 110     173.079 142.146 167.301  1.00 65.59      C    C  
ATOM   1847  O   SER G 110     173.728 143.000 167.900  1.00 65.59      C    O  
ATOM   1848  CB  SER G 110     173.903 142.440 164.981  1.00 65.59      C    C  
ATOM   1849  OG  SER G 110     172.686 143.102 164.717  1.00 65.59      C    O  
ATOM   1850  N   LEU G 111     171.836 141.826 167.654  1.00 65.17      C    N  
ATOM   1851  CA  LEU G 111     171.186 142.412 168.815  1.00 65.17      C    C  
ATOM   1852  C   LEU G 111     171.403 141.569 170.052  1.00 65.17      C    C  
ATOM   1853  O   LEU G 111     171.504 142.104 171.155  1.00 65.17      C    O  
ATOM   1854  CB  LEU G 111     169.686 142.582 168.566  1.00 65.17      C    C  
ATOM   1855  CG  LEU G 111     168.774 143.239 169.594  1.00 65.17      C    C  
ATOM   1856  CD1 LEU G 111     167.723 143.981 168.863  1.00 65.17      C    C  
ATOM   1857  CD2 LEU G 111     168.077 142.206 170.435  1.00 65.17      C    C  
ATOM   1858  N   TRP G 112     171.477 140.261 169.881  1.00 65.56      C    N  
ATOM   1859  CA  TRP G 112     171.693 139.326 170.967  1.00 65.56      C    C  
ATOM   1860  C   TRP G 112     173.128 139.333 171.440  1.00 65.56      C    C  
ATOM   1861  O   TRP G 112     173.412 138.856 172.540  1.00 65.56      C    O  
ATOM   1862  CB  TRP G 112     171.228 137.949 170.520  1.00 65.56      C    C  
ATOM   1863  CG  TRP G 112     169.755 137.908 170.555  1.00 65.56      C    C  
ATOM   1864  CD1 TRP G 112     168.908 138.516 169.696  1.00 65.56      C    C  
ATOM   1865  CD2 TRP G 112     168.946 137.161 171.445  1.00 65.56      C    C  
ATOM   1866  CE2 TRP G 112     167.614 137.406 171.098  1.00 65.56      C    C  
ATOM   1867  CE3 TRP G 112     169.217 136.319 172.513  1.00 65.56      C    C  
ATOM   1868  NE1 TRP G 112     167.617 138.252 170.028  1.00 65.56      C    N  
ATOM   1869  CZ2 TRP G 112     166.562 136.844 171.778  1.00 65.56      C    C  
ATOM   1870  CZ3 TRP G 112     168.172 135.762 173.182  1.00 65.56      C    C  
ATOM   1871  CH2 TRP G 112     166.861 136.027 172.818  1.00 65.56      C    C  
ATOM   1872  N   ASP G 113     174.034 139.887 170.648  1.00 72.80      C    N  
ATOM   1873  CA  ASP G 113     175.420 140.025 171.044  1.00 72.80      C    C  
ATOM   1874  C   ASP G 113     175.634 141.351 171.746  1.00 72.80      C    C  
ATOM   1875  O   ASP G 113     176.750 141.660 172.165  1.00 72.80      C    O  
ATOM   1876  CB  ASP G 113     176.339 139.883 169.839  1.00 72.80      C    C  
ATOM   1877  CG  ASP G 113     176.358 138.474 169.314  1.00 72.80      C    C  
ATOM   1878  OD1 ASP G 113     176.072 137.557 170.108  1.00 72.80      C    O  
ATOM   1879  OD2 ASP G 113     176.667 138.276 168.124  1.00 72.80      C    O1-
ATOM   1880  N   GLN G 114     174.571 142.134 171.880  1.00 74.79      C    N  
ATOM   1881  CA  GLN G 114     174.571 143.413 172.558  1.00 74.79      C    C  
ATOM   1882  C   GLN G 114     173.595 143.416 173.717  1.00 74.79      C    C  
ATOM   1883  O   GLN G 114     173.507 144.415 174.434  1.00 74.79      C    O  
ATOM   1884  CB  GLN G 114     174.162 144.533 171.597  1.00 74.79      C    C  
ATOM   1885  CG  GLN G 114     175.004 144.660 170.374  1.00 74.79      C    C  
ATOM   1886  CD  GLN G 114     176.379 145.113 170.692  1.00 74.79      C    C  
ATOM   1887  NE2 GLN G 114     177.364 144.513 170.041  1.00 74.79      C    N  
ATOM   1888  OE1 GLN G 114     176.572 145.988 171.529  1.00 74.79      C    O  
ATOM   1889  N   SER G 115     172.853 142.331 173.900  1.00 77.19      C    N  
ATOM   1890  CA  SER G 115     171.842 142.249 174.936  1.00 77.19      C    C  
ATOM   1891  C   SER G 115     172.177 141.281 176.055  1.00 77.19      C    C  
ATOM   1892  O   SER G 115     172.342 141.678 177.209  1.00 77.19      C    O  
ATOM   1893  CB  SER G 115     170.551 141.757 174.299  1.00 77.19      C    C  
ATOM   1894  OG  SER G 115     170.675 140.388 173.981  1.00 77.19      C    O  
ATOM   1895  N   LEU G 116     172.274 140.008 175.722  1.00 78.60      C    N  
ATOM   1896  CA  LEU G 116     172.499 138.958 176.687  1.00 78.60      C    C  
ATOM   1897  C   LEU G 116     173.911 138.448 176.514  1.00 78.60      C    C  
ATOM   1898  O   LEU G 116     174.164 137.553 175.710  1.00 78.60      C    O  
ATOM   1899  CB  LEU G 116     171.487 137.861 176.482  1.00 78.60      C    C  
ATOM   1900  CG  LEU G 116     170.045 138.353 176.527  1.00 78.60      C    C  
ATOM   1901  CD1 LEU G 116     169.105 137.201 176.343  1.00 78.60      C    C  
ATOM   1902  CD2 LEU G 116     169.739 139.083 177.810  1.00 78.60      C    C  
ATOM   1903  N   LYS G 117     174.820 139.011 177.259  1.00 83.25      C    N  
ATOM   1904  CA  LYS G 117     176.175 138.536 177.147  1.00 83.25      C    C  
ATOM   1905  C   LYS G 117     176.310 137.272 177.978  1.00 83.25      C    C  
ATOM   1906  O   LYS G 117     175.997 137.285 179.171  1.00 83.25      C    O  
ATOM   1907  CB  LYS G 117     177.152 139.605 177.577  1.00 83.25      C    C  
ATOM   1908  CG  LYS G 117     177.195 140.715 176.557  1.00 83.25      C    C  
ATOM   1909  CD  LYS G 117     178.216 141.774 176.863  1.00 83.25      C    C  
ATOM   1910  CE  LYS G 117     178.192 142.823 175.772  1.00 83.25      C    C  
ATOM   1911  NZ  LYS G 117     179.187 143.894 175.999  1.00 83.25      C    N1+
ATOM   1912  N   PRO G 118     176.728 136.166 177.386  1.00 85.39      C    N  
ATOM   1913  CA  PRO G 118     176.844 134.922 178.141  1.00 85.39      C    C  
ATOM   1914  C   PRO G 118     178.051 134.898 179.048  1.00 85.39      C    C  
ATOM   1915  O   PRO G 118     179.076 135.527 178.783  1.00 85.39      C    O  
ATOM   1916  CB  PRO G 118     176.974 133.864 177.045  1.00 85.39      C    C  
ATOM   1917  CG  PRO G 118     177.563 134.592 175.915  1.00 85.39      C    C  
ATOM   1918  CD  PRO G 118     177.022 135.974 175.960  1.00 85.39      C    C  
ATOM   1919  N   CYS G 119     177.912 134.150 180.139  1.00 86.88      C    N  
ATOM   1920  CA  CYS G 119     179.017 134.018 181.071  1.00 86.88      C    C  
ATOM   1921  C   CYS G 119     180.112 133.167 180.459  1.00 86.88      C    C  
ATOM   1922  O   CYS G 119     181.297 133.489 180.564  1.00 86.88      C    O  
ATOM   1923  CB  CYS G 119     178.521 133.408 182.374  1.00 86.88      C    C  
ATOM   1924  SG  CYS G 119     177.293 134.423 183.187  1.00 86.88      C    S  
ATOM   1925  N   VAL G 120     179.723 132.080 179.806  1.00 82.53      C    N  
ATOM   1926  CA  VAL G 120     180.631 131.170 179.128  1.00 82.53      C    C  
ATOM   1927  C   VAL G 120     180.004 130.879 177.778  1.00 82.53      C    C  
ATOM   1928  O   VAL G 120     178.926 130.281 177.711  1.00 82.53      C    O  
ATOM   1929  CB  VAL G 120     180.852 129.866 179.907  1.00 82.53      C    C  
ATOM   1930  CG1 VAL G 120     181.613 128.888 179.063  1.00 82.53      C    C  
ATOM   1931  CG2 VAL G 120     181.614 130.130 181.174  1.00 82.53      C    C  
ATOM   1932  N   LYS G 121     180.650 131.309 176.709  1.00 80.29      C    N  
ATOM   1933  CA  LYS G 121     180.126 131.091 175.370  1.00 80.29      C    C  
ATOM   1934  C   LYS G 121     180.967 130.008 174.712  1.00 80.29      C    C  
ATOM   1935  O   LYS G 121     181.955 130.289 174.036  1.00 80.29      C    O  
ATOM   1936  CB  LYS G 121     180.135 132.360 174.565  1.00 80.29      C    C  
ATOM   1937  CG  LYS G 121     179.411 132.211 173.261  1.00 80.29      C    C  
ATOM   1938  CD  LYS G 121     179.341 133.508 172.512  1.00 80.29      C    C  
ATOM   1939  CE  LYS G 121     178.620 133.307 171.202  1.00 80.29      C    C  
ATOM   1940  NZ  LYS G 121     178.531 134.565 170.426  1.00 80.29      C    N1+
ATOM   1941  N   LEU G 122     180.567 128.763 174.914  1.00 84.91      C    N  
ATOM   1942  CA  LEU G 122     181.278 127.635 174.339  1.00 84.91      C    C  
ATOM   1943  C   LEU G 122     180.819 127.441 172.902  1.00 84.91      C    C  
ATOM   1944  O   LEU G 122     179.662 127.094 172.657  1.00 84.91      C    O  
ATOM   1945  CB  LEU G 122     181.026 126.386 175.174  1.00 84.91      C    C  
ATOM   1946  CG  LEU G 122     181.836 125.134 174.879  1.00 84.91      C    C  
ATOM   1947  CD1 LEU G 122     182.110 124.459 176.185  1.00 84.91      C    C  
ATOM   1948  CD2 LEU G 122     181.082 124.174 173.983  1.00 84.91      C    C  
ATOM   1949  N   THR G 123     181.726 127.653 171.952  1.00 94.20      C    N  
ATOM   1950  CA  THR G 123     181.404 127.505 170.546  1.00 94.20      C    C  
ATOM   1951  C   THR G 123     182.446 126.667 169.820  1.00 94.20      C    C  
ATOM   1952  O   THR G 123     183.635 126.738 170.152  1.00 94.20      C    O  
ATOM   1953  CB  THR G 123     181.266 128.877 169.880  1.00 94.20      C    C  
ATOM   1954  CG2 THR G 123     182.466 129.757 170.155  1.00 94.20      C    C  
ATOM   1955  OG1 THR G 123     181.078 128.712 168.472  1.00 94.20      C    O  
ATOM   1956  N   PRO G 124     182.039 125.857 168.849  1.00 97.65      C    N  
ATOM   1957  CA  PRO G 124     183.003 125.025 168.130  1.00 97.65      C    C  
ATOM   1958  C   PRO G 124     183.831 125.823 167.141  1.00 97.65      C    C  
ATOM   1959  O   PRO G 124     183.446 126.899 166.685  1.00 97.65      C    O  
ATOM   1960  CB  PRO G 124     182.119 124.014 167.395  1.00 97.65      C    C  
ATOM   1961  CG  PRO G 124     180.860 124.010 168.143  1.00 97.65      C    C  
ATOM   1962  CD  PRO G 124     180.664 125.413 168.596  1.00 97.65      C    C  
ATOM   1963  N   LEU G 125     184.991 125.258 166.813  1.00119.24      C    N  
ATOM   1964  CA  LEU G 125     185.922 125.873 165.871  1.00119.24      C    C  
ATOM   1965  C   LEU G 125     186.825 124.775 165.328  1.00119.24      C    C  
ATOM   1966  O   LEU G 125     187.601 124.186 166.085  1.00119.24      C    O  
ATOM   1967  CB  LEU G 125     186.740 126.964 166.538  1.00119.24      C    C  
ATOM   1968  CG  LEU G 125     187.747 127.621 165.604  1.00119.24      C    C  
ATOM   1969  CD1 LEU G 125     187.026 128.279 164.450  1.00119.24      C    C  
ATOM   1970  CD2 LEU G 125     188.583 128.629 166.361  1.00119.24      C    C  
ATOM   1971  N   CYS G 126     186.724 124.502 164.035  1.00132.50      C    N  
ATOM   1972  CA  CYS G 126     187.527 123.464 163.411  1.00132.50      C    C  
ATOM   1973  C   CYS G 126     188.701 124.054 162.643  1.00132.50      C    C  
ATOM   1974  O   CYS G 126     188.748 125.247 162.338  1.00132.50      C    O  
ATOM   1975  CB  CYS G 126     186.674 122.603 162.480  1.00132.50      C    C  
ATOM   1976  SG  CYS G 126     185.517 121.535 163.342  1.00132.50      C    S  
ATOM   1977  N   VAL G 127     189.658 123.181 162.337  1.00142.74      C    N  
ATOM   1978  CA  VAL G 127     190.870 123.523 161.605  1.00142.74      C    C  
ATOM   1979  C   VAL G 127     190.804 122.797 160.266  1.00142.74      C    C  
ATOM   1980  O   VAL G 127     190.298 121.671 160.189  1.00142.74      C    O  
ATOM   1981  CB  VAL G 127     192.131 123.137 162.413  1.00142.74      C    C  
ATOM   1982  CG1 VAL G 127     193.423 123.532 161.705  1.00142.74      C    C  
ATOM   1983  CG2 VAL G 127     192.088 123.768 163.793  1.00142.74      C    C  
ATOM   1984  N   THR G 128     191.305 123.442 159.211  1.00149.02      C    N  
ATOM   1985  CA  THR G 128     191.289 122.880 157.862  1.00149.02      C    C  
ATOM   1986  C   THR G 128     192.285 121.728 157.750  1.00149.02      C    C  
ATOM   1987  O   THR G 128     193.426 121.881 157.308  1.00149.02      C    O  
ATOM   1988  CB  THR G 128     191.601 123.964 156.841  1.00149.02      C    C  
ATOM   1989  CG2 THR G 128     190.575 125.077 156.927  1.00149.02      C    C  
ATOM   1990  OG1 THR G 128     192.903 124.503 157.101  1.00149.02      C    O  
ATOM   1991  N   LEU G 129     191.829 120.547 158.156  1.00150.93      C    N  
ATOM   1992  CA  LEU G 129     192.608 119.319 158.089  1.00150.93      C    C  
ATOM   1993  C   LEU G 129     191.701 118.229 157.545  1.00150.93      C    C  
ATOM   1994  O   LEU G 129     190.662 117.926 158.138  1.00150.93      C    O  
ATOM   1995  CB  LEU G 129     193.179 118.911 159.446  1.00150.93      C    C  
ATOM   1996  CG  LEU G 129     194.267 119.816 160.023  1.00150.93      C    C  
ATOM   1997  CD1 LEU G 129     194.711 119.294 161.381  1.00150.93      C    C  
ATOM   1998  CD2 LEU G 129     195.448 119.953 159.070  1.00150.93      C    C  
ATOM   1999  N   ASN G 130     192.098 117.657 156.415  1.00154.92      C    N  
ATOM   2000  CA  ASN G 130     191.325 116.622 155.745  1.00154.92      C    C  
ATOM   2001  C   ASN G 130     191.245 115.338 156.565  1.00154.92      C    C  
ATOM   2002  O   ASN G 130     192.071 115.083 157.445  1.00154.92      C    O  
ATOM   2003  CB  ASN G 130     191.938 116.348 154.375  1.00154.92      C    C  
ATOM   2004  CG  ASN G 130     193.441 116.122 154.444  1.00154.92      C    C  
ATOM   2005  ND2 ASN G 130     194.056 115.895 153.290  1.00154.92      C    N  
ATOM   2006  OD1 ASN G 130     194.041 116.149 155.519  1.00154.92      C    O  
ATOM   2007  N   CYS G 131     190.231 114.534 156.261  1.00153.67      C    N  
ATOM   2008  CA  CYS G 131     189.989 113.257 156.915  1.00153.67      C    C  
ATOM   2009  C   CYS G 131     189.130 112.381 156.022  1.00153.67      C    C  
ATOM   2010  O   CYS G 131     187.939 112.640 155.860  1.00153.67      C    O  
ATOM   2011  CB  CYS G 131     189.300 113.449 158.258  1.00153.67      C    C  
ATOM   2012  SG  CYS G 131     188.941 111.918 159.129  1.00153.67      C    S  
ATOM   2013  N   LEU G 193     191.317 112.510 161.658  1.00143.75      C    N  
ATOM   2014  CA  LEU G 193     191.099 113.256 162.890  1.00143.75      C    C  
ATOM   2015  C   LEU G 193     191.215 114.749 162.629  1.00143.75      C    C  
ATOM   2016  O   LEU G 193     192.314 115.297 162.629  1.00143.75      C    O  
ATOM   2017  CB  LEU G 193     192.103 112.820 163.962  1.00143.75      C    C  
ATOM   2018  CG  LEU G 193     192.008 113.420 165.370  1.00143.75      C    C  
ATOM   2019  CD1 LEU G 193     190.695 113.052 166.041  1.00143.75      C    C  
ATOM   2020  CD2 LEU G 193     193.186 112.975 166.223  1.00143.75      C    C  
ATOM   2021  N   ILE G 194     190.085 115.409 162.400  1.00142.56      C    N  
ATOM   2022  CA  ILE G 194     190.090 116.844 162.141  1.00142.56      C    C  
ATOM   2023  C   ILE G 194     190.233 117.570 163.469  1.00142.56      C    C  
ATOM   2024  O   ILE G 194     189.579 117.217 164.457  1.00142.56      C    O  
ATOM   2025  CB  ILE G 194     188.806 117.282 161.418  1.00142.56      C    C  
ATOM   2026  CG1 ILE G 194     188.568 116.439 160.178  1.00142.56      C    C  
ATOM   2027  CG2 ILE G 194     188.912 118.731 160.969  1.00142.56      C    C  
ATOM   2028  CD1 ILE G 194     187.197 116.624 159.578  1.00142.56      C    C  
ATOM   2029  N   ASN G 195     191.089 118.582 163.501  1.00138.88      C    N  
ATOM   2030  CA  ASN G 195     191.279 119.350 164.721  1.00138.88      C    C  
ATOM   2031  C   ASN G 195     190.085 120.280 164.890  1.00138.88      C    C  
ATOM   2032  O   ASN G 195     189.936 121.254 164.149  1.00138.88      C    O  
ATOM   2033  CB  ASN G 195     192.585 120.132 164.660  1.00138.88      C    C  
ATOM   2034  CG  ASN G 195     193.001 120.681 166.012  1.00138.88      C    C  
ATOM   2035  ND2 ASN G 195     194.114 121.402 166.040  1.00138.88      C    N  
ATOM   2036  OD1 ASN G 195     192.331 120.460 167.021  1.00138.88      C    O  
ATOM   2037  N   CYS G 196     189.224 119.974 165.859  1.00131.55      C    N  
ATOM   2038  CA  CYS G 196     188.037 120.775 166.158  1.00131.55      C    C  
ATOM   2039  C   CYS G 196     188.011 121.008 167.664  1.00131.55      C    C  
ATOM   2040  O   CYS G 196     187.357 120.271 168.406  1.00131.55      C    O  
ATOM   2041  CB  CYS G 196     186.774 120.088 165.674  1.00131.55      C    C  
ATOM   2042  SG  CYS G 196     186.655 119.943 163.888  1.00131.55      C    S  
ATOM   2043  N   ASN G 197     188.720 122.035 168.113  1.00118.96      C    N  
ATOM   2044  CA  ASN G 197     188.778 122.374 169.524  1.00118.96      C    C  
ATOM   2045  C   ASN G 197     187.846 123.540 169.804  1.00118.96      C    C  
ATOM   2046  O   ASN G 197     187.733 124.471 169.004  1.00118.96      C    O  
ATOM   2047  CB  ASN G 197     190.203 122.730 169.954  1.00118.96      C    C  
ATOM   2048  CG  ASN G 197     191.134 121.533 169.937  1.00118.96      C    C  
ATOM   2049  ND2 ASN G 197     192.397 121.768 169.597  1.00118.96      C    N  
ATOM   2050  OD1 ASN G 197     190.731 120.416 170.255  1.00118.96      C    O  
ATOM   2051  N   THR G 198     187.176 123.478 170.948  1.00107.69      C    N  
ATOM   2052  CA  THR G 198     186.251 124.527 171.331  1.00107.69      C    C  
ATOM   2053  C   THR G 198     187.012 125.785 171.720  1.00107.69      C    C  
ATOM   2054  O   THR G 198     188.189 125.743 172.078  1.00107.69      C    O  
ATOM   2055  CB  THR G 198     185.388 124.072 172.498  1.00107.69      C    C  
ATOM   2056  CG2 THR G 198     184.724 122.758 172.167  1.00107.69      C    C  
ATOM   2057  OG1 THR G 198     186.217 123.883 173.647  1.00107.69      C    O  
ATOM   2058  N   SER G 199     186.325 126.918 171.646  1.00 98.27      C    N  
ATOM   2059  CA  SER G 199     186.914 128.208 171.991  1.00 98.27      C    C  
ATOM   2060  C   SER G 199     185.906 128.921 172.879  1.00 98.27      C    C  
ATOM   2061  O   SER G 199     184.880 129.401 172.395  1.00 98.27      C    O  
ATOM   2062  CB  SER G 199     187.235 129.026 170.749  1.00 98.27      C    C  
ATOM   2063  OG  SER G 199     186.047 129.412 170.089  1.00 98.27      C    O  
ATOM   2064  N   VAL G 200     186.194 128.981 174.166  1.00 88.92      C    N  
ATOM   2065  CA  VAL G 200     185.292 129.603 175.122  1.00 88.92      C    C  
ATOM   2066  C   VAL G 200     185.646 131.066 175.310  1.00 88.92      C    C  
ATOM   2067  O   VAL G 200     186.779 131.494 175.074  1.00 88.92      C    O  
ATOM   2068  CB  VAL G 200     185.321 128.840 176.455  1.00 88.92      C    C  
ATOM   2069  CG1 VAL G 200     184.974 127.399 176.194  1.00 88.92      C    C  
ATOM   2070  CG2 VAL G 200     186.673 128.949 177.106  1.00 88.92      C    C  
ATOM   2071  N   ILE G 201     184.651 131.842 175.718  1.00 86.22      C    N  
ATOM   2072  CA  ILE G 201     184.783 133.269 175.966  1.00 86.22      C    C  
ATOM   2073  C   ILE G 201     184.085 133.557 177.282  1.00 86.22      C    C  
ATOM   2074  O   ILE G 201     182.948 133.124 177.486  1.00 86.22      C    O  
ATOM   2075  CB  ILE G 201     184.172 134.111 174.830  1.00 86.22      C    C  
ATOM   2076  CG1 ILE G 201     184.973 133.960 173.544  1.00 86.22      C    C  
ATOM   2077  CG2 ILE G 201     184.099 135.575 175.200  1.00 86.22      C    C  
ATOM   2078  CD1 ILE G 201     184.313 134.600 172.350  1.00 86.22      C    C  
ATOM   2079  N   THR G 202     184.759 134.273 178.175  1.00 86.50      C    N  
ATOM   2080  CA  THR G 202     184.199 134.618 179.473  1.00 86.50      C    C  
ATOM   2081  C   THR G 202     183.914 136.112 179.497  1.00 86.50      C    C  
ATOM   2082  O   THR G 202     184.826 136.923 179.319  1.00 86.50      C    O  
ATOM   2083  CB  THR G 202     185.152 134.229 180.594  1.00 86.50      C    C  
ATOM   2084  CG2 THR G 202     184.463 134.399 181.913  1.00 86.50      C    C  
ATOM   2085  OG1 THR G 202     185.511 132.851 180.450  1.00 86.50      C    O  
ATOM   2086  N   GLN G 203     182.657 136.475 179.705  1.00 89.20      C    N  
ATOM   2087  CA  GLN G 203     182.238 137.866 179.738  1.00 89.20      C    C  
ATOM   2088  C   GLN G 203     181.409 138.129 180.983  1.00 89.20      C    C  
ATOM   2089  O   GLN G 203     180.906 137.205 181.616  1.00 89.20      C    O  
ATOM   2090  CB  GLN G 203     181.393 138.214 178.513  1.00 89.20      C    C  
ATOM   2091  CG  GLN G 203     182.077 138.052 177.186  1.00 89.20      C    C  
ATOM   2092  CD  GLN G 203     181.142 138.342 176.037  1.00 89.20      C    C  
ATOM   2093  NE2 GLN G 203     181.650 138.242 174.820  1.00 89.20      C    N  
ATOM   2094  OE1 GLN G 203     179.971 138.640 176.242  1.00 89.20      C    O  
ATOM   2095  N   ALA G 204     181.248 139.405 181.315  1.00 88.61      C    N  
ATOM   2096  CA  ALA G 204     180.434 139.785 182.458  1.00 88.61      C    C  
ATOM   2097  C   ALA G 204     178.975 139.533 182.119  1.00 88.61      C    C  
ATOM   2098  O   ALA G 204     178.559 139.711 180.974  1.00 88.61      C    O  
ATOM   2099  CB  ALA G 204     180.644 141.253 182.813  1.00 88.61      C    C  
ATOM   2100  N   CYS G 205     178.195 139.110 183.111  1.00 92.41      C    N  
ATOM   2101  CA  CYS G 205     176.782 138.792 182.901  1.00 92.41      C    C  
ATOM   2102  C   CYS G 205     175.838 139.652 183.726  1.00 92.41      C    C  
ATOM   2103  O   CYS G 205     175.368 139.214 184.788  1.00 92.41      C    O  
ATOM   2104  CB  CYS G 205     176.523 137.324 183.222  1.00 92.41      C    C  
ATOM   2105  SG  CYS G 205     177.359 136.168 182.156  1.00 92.41      C    S  
ATOM   2106  N   PRO G 206     175.509 140.859 183.285  1.00 90.36      C    N  
ATOM   2107  CA  PRO G 206     174.567 141.666 184.061  1.00 90.36      C    C  
ATOM   2108  C   PRO G 206     173.134 141.359 183.663  1.00 90.36      C    C  
ATOM   2109  O   PRO G 206     172.792 141.301 182.481  1.00 90.36      C    O  
ATOM   2110  CB  PRO G 206     174.959 143.100 183.692  1.00 90.36      C    C  
ATOM   2111  CG  PRO G 206     175.519 142.987 182.333  1.00 90.36      C    C  
ATOM   2112  CD  PRO G 206     176.188 141.653 182.251  1.00 90.36      C    C  
ATOM   2113  N   LYS G 207     172.282 141.146 184.661  1.00 91.60      C    N  
ATOM   2114  CA  LYS G 207     170.880 140.864 184.387  1.00 91.60      C    C  
ATOM   2115  C   LYS G 207     170.226 142.153 183.927  1.00 91.60      C    C  
ATOM   2116  O   LYS G 207     170.061 143.092 184.709  1.00 91.60      C    O  
ATOM   2117  CB  LYS G 207     170.185 140.303 185.621  1.00 91.60      C    C  
ATOM   2118  CG  LYS G 207     170.775 138.992 186.068  1.00 91.60      C    C  
ATOM   2119  CD  LYS G 207     170.600 137.936 184.997  1.00 91.60      C    C  
ATOM   2120  CE  LYS G 207     169.182 137.404 184.941  1.00 91.60      C    C  
ATOM   2121  NZ  LYS G 207     168.880 136.572 186.139  1.00 91.60      C    N1+
ATOM   2122  N   VAL G 208     169.876 142.207 182.651  1.00 89.52      C    N  
ATOM   2123  CA  VAL G 208     169.291 143.394 182.060  1.00 89.52      C    C  
ATOM   2124  C   VAL G 208     167.820 143.164 181.777  1.00 89.52      C    C  
ATOM   2125  O   VAL G 208     167.330 142.036 181.772  1.00 89.52      C    O  
ATOM   2126  CB  VAL G 208     170.028 143.779 180.771  1.00 89.52      C    C  
ATOM   2127  CG1 VAL G 208     171.453 144.182 181.084  1.00 89.52      C    C  
ATOM   2128  CG2 VAL G 208     170.030 142.598 179.835  1.00 89.52      C    C  
ATOM   2129  N   SER G 209     167.115 144.263 181.532  1.00 87.24      C    N  
ATOM   2130  CA  SER G 209     165.703 144.202 181.204  1.00 87.24      C    C  
ATOM   2131  C   SER G 209     165.562 143.639 179.800  1.00 87.24      C    C  
ATOM   2132  O   SER G 209     166.504 143.675 179.010  1.00 87.24      C    O  
ATOM   2133  CB  SER G 209     165.072 145.587 181.293  1.00 87.24      C    C  
ATOM   2134  OG  SER G 209     163.704 145.539 180.940  1.00 87.24      C    O  
ATOM   2135  N   PHE G 210     164.387 143.107 179.481  1.00 85.35      C    N  
ATOM   2136  CA  PHE G 210     164.218 142.524 178.156  1.00 85.35      C    C  
ATOM   2137  C   PHE G 210     162.766 142.598 177.719  1.00 85.35      C    C  
ATOM   2138  O   PHE G 210     161.889 142.051 178.391  1.00 85.35      C    O  
ATOM   2139  CB  PHE G 210     164.703 141.082 178.162  1.00 85.35      C    C  
ATOM   2140  CG  PHE G 210     164.741 140.455 176.820  1.00 85.35      C    C  
ATOM   2141  CD1 PHE G 210     165.737 140.784 175.926  1.00 85.35      C    C  
ATOM   2142  CD2 PHE G 210     163.794 139.518 176.457  1.00 85.35      C    C  
ATOM   2143  CE1 PHE G 210     165.779 140.203 174.688  1.00 85.35      C    C  
ATOM   2144  CE2 PHE G 210     163.833 138.931 175.220  1.00 85.35      C    C  
ATOM   2145  CZ  PHE G 210     164.827 139.275 174.333  1.00 85.35      C    C  
ATOM   2146  N   GLU G 211     162.522 143.259 176.588  1.00 85.18      C    N  
ATOM   2147  CA  GLU G 211     161.193 143.417 176.021  1.00 85.18      C    C  
ATOM   2148  C   GLU G 211     161.313 143.772 174.549  1.00 85.18      C    C  
ATOM   2149  O   GLU G 211     162.071 144.687 174.210  1.00 85.18      C    O  
ATOM   2150  CB  GLU G 211     160.401 144.503 176.744  1.00 85.18      C    C  
ATOM   2151  CG  GLU G 211     159.040 144.740 176.133  1.00 85.18      C    C  
ATOM   2152  CD  GLU G 211     158.247 145.808 176.843  1.00 85.18      C    C  
ATOM   2153  OE1 GLU G 211     158.750 146.363 177.838  1.00 85.18      C    O  
ATOM   2154  OE2 GLU G 211     157.119 146.100 176.398  1.00 85.18      C    O1-
ATOM   2155  N   PRO G 212     160.602 143.087 173.661  1.00 77.90      C    N  
ATOM   2156  CA  PRO G 212     160.679 143.417 172.238  1.00 77.90      C    C  
ATOM   2157  C   PRO G 212     159.984 144.731 171.928  1.00 77.90      C    C  
ATOM   2158  O   PRO G 212     159.200 145.260 172.716  1.00 77.90      C    O  
ATOM   2159  CB  PRO G 212     159.964 142.246 171.569  1.00 77.90      C    C  
ATOM   2160  CG  PRO G 212     160.069 141.152 172.534  1.00 77.90      C    C  
ATOM   2161  CD  PRO G 212     159.960 141.786 173.873  1.00 77.90      C    C  
ATOM   2162  N   ILE G 213     160.296 145.261 170.751  1.00 75.94      C    N  
ATOM   2163  CA  ILE G 213     159.763 146.522 170.241  1.00 75.94      C    C  
ATOM   2164  C   ILE G 213     159.442 146.327 168.766  1.00 75.94      C    C  
ATOM   2165  O   ILE G 213     160.249 145.722 168.052  1.00 75.94      C    O  
ATOM   2166  CB  ILE G 213     160.766 147.665 170.465  1.00 75.94      C    C  
ATOM   2167  CG1 ILE G 213     160.759 148.107 171.920  1.00 75.94      C    C  
ATOM   2168  CG2 ILE G 213     160.540 148.843 169.545  1.00 75.94      C    C  
ATOM   2169  CD1 ILE G 213     161.837 149.079 172.235  1.00 75.94      C    C  
ATOM   2170  N   PRO G 214     158.297 146.794 168.265  1.00 72.33      C    N  
ATOM   2171  CA  PRO G 214     157.990 146.611 166.842  1.00 72.33      C    C  
ATOM   2172  C   PRO G 214     158.886 147.471 165.967  1.00 72.33      C    C  
ATOM   2173  O   PRO G 214     158.984 148.684 166.155  1.00 72.33      C    O  
ATOM   2174  CB  PRO G 214     156.527 147.042 166.739  1.00 72.33      C    C  
ATOM   2175  CG  PRO G 214     156.337 147.974 167.861  1.00 72.33      C    C  
ATOM   2176  CD  PRO G 214     157.204 147.476 168.973  1.00 72.33      C    C  
ATOM   2177  N   ILE G 215     159.549 146.834 165.011  1.00 66.63      C    N  
ATOM   2178  CA  ILE G 215     160.429 147.537 164.091  1.00 66.63      C    C  
ATOM   2179  C   ILE G 215     159.769 147.527 162.725  1.00 66.63      C    C  
ATOM   2180  O   ILE G 215     158.831 146.765 162.473  1.00 66.63      C    O  
ATOM   2181  CB  ILE G 215     161.834 146.922 164.014  1.00 66.63      C    C  
ATOM   2182  CG1 ILE G 215     161.771 145.556 163.370  1.00 66.63      C    C  
ATOM   2183  CG2 ILE G 215     162.412 146.771 165.382  1.00 66.63      C    C  
ATOM   2184  CD1 ILE G 215     163.118 145.010 163.059  1.00 66.63      C    C  
ATOM   2185  N   HIS G 216     160.254 148.384 161.842  1.00 64.39      C    N  
ATOM   2186  CA  HIS G 216     159.727 148.496 160.494  1.00 64.39      C    C  
ATOM   2187  C   HIS G 216     160.879 148.508 159.511  1.00 64.39      C    C  
ATOM   2188  O   HIS G 216     161.707 149.420 159.544  1.00 64.39      C    O  
ATOM   2189  CB  HIS G 216     158.946 149.788 160.303  1.00 64.39      C    C  
ATOM   2190  CG  HIS G 216     157.805 149.968 161.240  1.00 64.39      C    C  
ATOM   2191  CD2 HIS G 216     157.660 150.767 162.320  1.00 64.39      C    C  
ATOM   2192  ND1 HIS G 216     156.609 149.312 161.085  1.00 64.39      C    N  
ATOM   2193  CE1 HIS G 216     155.781 149.683 162.042  1.00 64.39      C    C  
ATOM   2194  NE2 HIS G 216     156.396 150.565 162.807  1.00 64.39      C    N  
ATOM   2195  N   TYR G 217     160.933 147.525 158.630  1.00 61.75      C    N  
ATOM   2196  CA  TYR G 217     161.980 147.521 157.629  1.00 61.75      C    C  
ATOM   2197  C   TYR G 217     161.565 148.401 156.470  1.00 61.75      C    C  
ATOM   2198  O   TYR G 217     160.520 148.179 155.859  1.00 61.75      C    O  
ATOM   2199  CB  TYR G 217     162.301 146.110 157.169  1.00 61.75      C    C  
ATOM   2200  CG  TYR G 217     163.322 145.477 158.054  1.00 61.75      C    C  
ATOM   2201  CD1 TYR G 217     164.030 146.238 158.967  1.00 61.75      C    C  
ATOM   2202  CD2 TYR G 217     163.624 144.148 157.943  1.00 61.75      C    C  
ATOM   2203  CE1 TYR G 217     164.983 145.690 159.766  1.00 61.75      C    C  
ATOM   2204  CE2 TYR G 217     164.581 143.586 158.733  1.00 61.75      C    C  
ATOM   2205  CZ  TYR G 217     165.249 144.364 159.644  1.00 61.75      C    C  
ATOM   2206  OH  TYR G 217     166.209 143.805 160.450  1.00 61.75      C    O  
ATOM   2207  N   CYS G 218     162.379 149.402 156.178  1.00 58.72      C    N  
ATOM   2208  CA  CYS G 218     162.090 150.352 155.123  1.00 58.72      C    C  
ATOM   2209  C   CYS G 218     163.051 150.182 153.960  1.00 58.72      C    C  
ATOM   2210  O   CYS G 218     164.202 149.786 154.143  1.00 58.72      C    O  
ATOM   2211  CB  CYS G 218     162.177 151.764 155.664  1.00 58.72      C    C  
ATOM   2212  SG  CYS G 218     160.991 152.078 156.979  1.00 58.72      C    S  
ATOM   2213  N   ALA G 219     162.569 150.484 152.775  1.00 51.92      C    N  
ATOM   2214  CA  ALA G 219     163.336 150.387 151.547  1.00 51.92      C    C  
ATOM   2215  C   ALA G 219     164.326 151.539 151.446  1.00 51.92      C    C  
ATOM   2216  O   ALA G 219     164.029 152.650 151.882  1.00 51.92      C    O  
ATOM   2217  CB  ALA G 219     162.404 150.417 150.349  1.00 51.92      C    C  
ATOM   2218  N   PRO G 220     165.499 151.316 150.874  1.00 51.98      C    N  
ATOM   2219  CA  PRO G 220     166.474 152.393 150.757  1.00 51.98      C    C  
ATOM   2220  C   PRO G 220     166.104 153.313 149.607  1.00 51.98      C    C  
ATOM   2221  O   PRO G 220     165.093 153.129 148.934  1.00 51.98      C    O  
ATOM   2222  CB  PRO G 220     167.776 151.652 150.484  1.00 51.98      C    C  
ATOM   2223  CG  PRO G 220     167.349 150.491 149.751  1.00 51.98      C    C  
ATOM   2224  CD  PRO G 220     166.027 150.075 150.302  1.00 51.98      C    C  
ATOM   2225  N   ALA G 221     166.945 154.310 149.383  1.00 52.17      C    N  
ATOM   2226  CA  ALA G 221     166.707 155.279 148.326  1.00 52.17      C    C  
ATOM   2227  C   ALA G 221     166.924 154.647 146.963  1.00 52.17      C    C  
ATOM   2228  O   ALA G 221     168.040 154.250 146.629  1.00 52.17      C    O  
ATOM   2229  CB  ALA G 221     167.633 156.472 148.514  1.00 52.17      C    C  
ATOM   2230  N   GLY G 222     165.863 154.559 146.172  1.00 49.88      C    N  
ATOM   2231  CA  GLY G 222     165.937 153.999 144.839  1.00 49.88      C    C  
ATOM   2232  C   GLY G 222     165.179 152.708 144.631  1.00 49.88      C    C  
ATOM   2233  O   GLY G 222     165.013 152.290 143.479  1.00 49.88      C    O  
ATOM   2234  N   PHE G 223     164.714 152.057 145.687  1.00 49.70      C    N  
ATOM   2235  CA  PHE G 223     163.992 150.800 145.590  1.00 49.70      C    C  
ATOM   2236  C   PHE G 223     162.591 150.964 146.149  1.00 49.70      C    C  
ATOM   2237  O   PHE G 223     162.233 152.006 146.689  1.00 49.70      C    O  
ATOM   2238  CB  PHE G 223     164.731 149.704 146.350  1.00 49.70      C    C  
ATOM   2239  CG  PHE G 223     166.041 149.346 145.753  1.00 49.70      C    C  
ATOM   2240  CD1 PHE G 223     166.270 149.511 144.416  1.00 49.70      C    C  
ATOM   2241  CD2 PHE G 223     167.067 148.913 146.538  1.00 49.70      C    C  
ATOM   2242  CE1 PHE G 223     167.488 149.198 143.871  1.00 49.70      C    C  
ATOM   2243  CE2 PHE G 223     168.282 148.612 145.992  1.00 49.70      C    C  
ATOM   2244  CZ  PHE G 223     168.491 148.746 144.667  1.00 49.70      C    C  
ATOM   2245  N   ALA G 224     161.793 149.911 146.026  1.00 51.82      C    N  
ATOM   2246  CA  ALA G 224     160.431 149.944 146.525  1.00 51.82      C    C  
ATOM   2247  C   ALA G 224     160.068 148.572 147.056  1.00 51.82      C    C  
ATOM   2248  O   ALA G 224     160.679 147.572 146.687  1.00 51.82      C    O  
ATOM   2249  CB  ALA G 224     159.448 150.361 145.438  1.00 51.82      C    C  
ATOM   2250  N   ILE G 225     159.064 148.533 147.920  1.00 55.49      C    N  
ATOM   2251  CA  ILE G 225     158.597 147.298 148.531  1.00 55.49      C    C  
ATOM   2252  C   ILE G 225     157.158 147.037 148.128  1.00 55.49      C    C  
ATOM   2253  O   ILE G 225     156.277 147.864 148.380  1.00 55.49      C    O  
ATOM   2254  CB  ILE G 225     158.715 147.363 150.058  1.00 55.49      C    C  
ATOM   2255  CG1 ILE G 225     160.172 147.388 150.462  1.00 55.49      C    C  
ATOM   2256  CG2 ILE G 225     158.026 146.199 150.690  1.00 55.49      C    C  
ATOM   2257  CD1 ILE G 225     160.362 147.662 151.909  1.00 55.49      C    C  
ATOM   2258  N   LEU G 226     156.913 145.886 147.516  1.00 60.40      C    N  
ATOM   2259  CA  LEU G 226     155.572 145.507 147.111  1.00 60.40      C    C  
ATOM   2260  C   LEU G 226     154.886 144.820 148.278  1.00 60.40      C    C  
ATOM   2261  O   LEU G 226     155.532 144.410 149.240  1.00 60.40      C    O  
ATOM   2262  CB  LEU G 226     155.605 144.596 145.897  1.00 60.40      C    C  
ATOM   2263  CG  LEU G 226     156.220 145.305 144.711  1.00 60.40      C    C  
ATOM   2264  CD1 LEU G 226     156.251 144.388 143.521  1.00 60.40      C    C  
ATOM   2265  CD2 LEU G 226     155.469 146.569 144.407  1.00 60.40      C    C  
ATOM   2266  N   LYS G 227     153.563 144.693 148.193  1.00 70.17      C    N  
ATOM   2267  CA  LYS G 227     152.814 144.093 149.292  1.00 70.17      C    C  
ATOM   2268  C   LYS G 227     151.493 143.520 148.801  1.00 70.17      C    C  
ATOM   2269  O   LYS G 227     150.663 144.267 148.281  1.00 70.17      C    O  
ATOM   2270  CB  LYS G 227     152.565 145.136 150.360  1.00 70.17      C    C  
ATOM   2271  CG  LYS G 227     151.673 144.685 151.461  1.00 70.17      C    C  
ATOM   2272  CD  LYS G 227     151.458 145.813 152.432  1.00 70.17      C    C  
ATOM   2273  CE  LYS G 227     150.481 145.425 153.511  1.00 70.17      C    C  
ATOM   2274  NZ  LYS G 227     150.257 146.540 154.458  1.00 70.17      C    N1+
ATOM   2275  N   CYS G 228     151.287 142.218 148.990  1.00 77.75      C    N  
ATOM   2276  CA  CYS G 228     150.006 141.650 148.600  1.00 77.75      C    C  
ATOM   2277  C   CYS G 228     148.954 141.997 149.638  1.00 77.75      C    C  
ATOM   2278  O   CYS G 228     149.259 142.315 150.789  1.00 77.75      C    O  
ATOM   2279  CB  CYS G 228     150.062 140.138 148.405  1.00 77.75      C    C  
ATOM   2280  SG  CYS G 228     150.450 139.587 146.726  1.00 77.75      C    S  
ATOM   2281  N   ASN G 229     147.702 141.947 149.215  1.00 75.91      C    N  
ATOM   2282  CA  ASN G 229     146.603 142.277 150.097  1.00 75.91      C    C  
ATOM   2283  C   ASN G 229     145.508 141.231 150.090  1.00 75.91      C    C  
ATOM   2284  O   ASN G 229     144.433 141.489 150.639  1.00 75.91      C    O  
ATOM   2285  CB  ASN G 229     146.021 143.628 149.706  1.00 75.91      C    C  
ATOM   2286  CG  ASN G 229     147.016 144.731 149.857  1.00 75.91      C    C  
ATOM   2287  ND2 ASN G 229     147.067 145.617 148.879  1.00 75.91      C    N  
ATOM   2288  OD1 ASN G 229     147.747 144.784 150.837  1.00 75.91      C    O  
ATOM   2289  N   SER G 230     145.745 140.073 149.479  1.00 85.93      C    N  
ATOM   2290  CA  SER G 230     144.746 139.018 149.451  1.00 85.93      C    C  
ATOM   2291  C   SER G 230     144.590 138.452 150.849  1.00 85.93      C    C  
ATOM   2292  O   SER G 230     145.565 138.331 151.594  1.00 85.93      C    O  
ATOM   2293  CB  SER G 230     145.152 137.915 148.480  1.00 85.93      C    C  
ATOM   2294  OG  SER G 230     144.217 136.851 148.508  1.00 85.93      C    O  
ATOM   2295  N   LYS G 231     143.359 138.111 151.209  1.00 91.44      C    N  
ATOM   2296  CA  LYS G 231     143.098 137.586 152.539  1.00 91.44      C    C  
ATOM   2297  C   LYS G 231     143.560 136.149 152.721  1.00 91.44      C    C  
ATOM   2298  O   LYS G 231     143.564 135.656 153.853  1.00 91.44      C    O  
ATOM   2299  CB  LYS G 231     141.617 137.740 152.849  1.00 91.44      C    C  
ATOM   2300  CG  LYS G 231     141.237 139.207 152.940  1.00 91.44      C    C  
ATOM   2301  CD  LYS G 231     139.804 139.405 153.368  1.00 91.44      C    C  
ATOM   2302  CE  LYS G 231     139.472 140.878 153.506  1.00 91.44      C    C  
ATOM   2303  NZ  LYS G 231     138.084 141.057 154.005  1.00 91.44      C    N1+
ATOM   2304  N   THR G 232     143.962 135.474 151.652  1.00 89.33      C    N  
ATOM   2305  CA  THR G 232     144.472 134.116 151.727  1.00 89.33      C    C  
ATOM   2306  C   THR G 232     145.956 134.076 151.411  1.00 89.33      C    C  
ATOM   2307  O   THR G 232     146.746 133.550 152.202  1.00 89.33      C    O  
ATOM   2308  CB  THR G 232     143.716 133.212 150.755  1.00 89.33      C    C  
ATOM   2309  CG2 THR G 232     142.239 133.240 151.062  1.00 89.33      C    C  
ATOM   2310  OG1 THR G 232     143.923 133.688 149.423  1.00 89.33      C    O  
ATOM   2311  N   PHE G 233     146.326 134.589 150.237  1.00 85.63      C    N  
ATOM   2312  CA  PHE G 233     147.663 134.762 149.670  1.00 85.63      C    C  
ATOM   2313  C   PHE G 233     148.412 133.470 149.332  1.00 85.63      C    C  
ATOM   2314  O   PHE G 233     149.329 133.502 148.499  1.00 85.63      C    O  
ATOM   2315  CB  PHE G 233     148.483 135.664 150.604  1.00 85.63      C    C  
ATOM   2316  CG  PHE G 233     149.880 135.854 150.172  1.00 85.63      C    C  
ATOM   2317  CD1 PHE G 233     150.169 136.547 149.016  1.00 85.63      C    C  
ATOM   2318  CD2 PHE G 233     150.904 135.300 150.899  1.00 85.63      C    C  
ATOM   2319  CE1 PHE G 233     151.460 136.694 148.602  1.00 85.63      C    C  
ATOM   2320  CE2 PHE G 233     152.198 135.456 150.505  1.00 85.63      C    C  
ATOM   2321  CZ  PHE G 233     152.478 136.150 149.350  1.00 85.63      C    C  
ATOM   2322  N   ASN G 234     148.028 132.335 149.938  1.00 84.09      C    N  
ATOM   2323  CA  ASN G 234     148.540 130.985 149.672  1.00 84.09      C    C  
ATOM   2324  C   ASN G 234     150.043 130.760 149.894  1.00 84.09      C    C  
ATOM   2325  O   ASN G 234     150.496 129.617 149.977  1.00 84.09      C    O  
ATOM   2326  CB  ASN G 234     148.138 130.665 148.221  1.00 84.09      C    C  
ATOM   2327  CG  ASN G 234     148.411 129.265 147.772  1.00 84.09      C    C  
ATOM   2328  ND2 ASN G 234     148.528 129.156 146.476  1.00 84.09      C    N  
ATOM   2329  OD1 ASN G 234     148.555 128.315 148.533  1.00 84.09      C    O  
ATOM   2330  N   GLY G 235     150.844 131.805 150.044  1.00 82.74      C    N  
ATOM   2331  CA  GLY G 235     152.263 131.610 150.205  1.00 82.74      C    C  
ATOM   2332  C   GLY G 235     153.053 131.972 148.963  1.00 82.74      C    C  
ATOM   2333  O   GLY G 235     153.250 133.154 148.692  1.00 82.74      C    O  
ATOM   2334  N   SER G 236     153.502 130.987 148.194  1.00 79.54      C    N  
ATOM   2335  CA  SER G 236     154.278 131.255 146.987  1.00 79.54      C    C  
ATOM   2336  C   SER G 236     153.400 131.367 145.747  1.00 79.54      C    C  
ATOM   2337  O   SER G 236     153.819 131.006 144.647  1.00 79.54      C    O  
ATOM   2338  CB  SER G 236     155.339 130.182 146.784  1.00 79.54      C    C  
ATOM   2339  OG  SER G 236     154.738 128.939 146.494  1.00 79.54      C    O  
ATOM   2340  N   GLY G 237     152.180 131.865 145.893  1.00 82.74      C    N  
ATOM   2341  CA  GLY G 237     151.287 132.016 144.769  1.00 82.74      C    C  
ATOM   2342  C   GLY G 237     151.071 133.472 144.413  1.00 82.74      C    C  
ATOM   2343  O   GLY G 237     151.082 134.349 145.280  1.00 82.74      C    O  
ATOM   2344  N   PRO G 238     150.863 133.760 143.129  1.00 76.15      C    N  
ATOM   2345  CA  PRO G 238     150.666 135.153 142.709  1.00 76.15      C    C  
ATOM   2346  C   PRO G 238     149.299 135.679 143.116  1.00 76.15      C    C  
ATOM   2347  O   PRO G 238     148.277 135.041 142.862  1.00 76.15      C    O  
ATOM   2348  CB  PRO G 238     150.805 135.079 141.187  1.00 76.15      C    C  
ATOM   2349  CG  PRO G 238     150.417 133.691 140.848  1.00 76.15      C    C  
ATOM   2350  CD  PRO G 238     150.865 132.834 141.986  1.00 76.15      C    C  
ATOM   2351  N   CYS G 239     149.285 136.857 143.745  1.00 80.76      C    N  
ATOM   2352  CA  CYS G 239     148.037 137.472 144.157  1.00 80.76      C    C  
ATOM   2353  C   CYS G 239     147.711 138.555 143.139  1.00 80.76      C    C  
ATOM   2354  O   CYS G 239     148.422 138.730 142.148  1.00 80.76      C    O  
ATOM   2355  CB  CYS G 239     148.105 138.044 145.575  1.00 80.76      C    C  
ATOM   2356  SG  CYS G 239     148.707 139.724 145.716  1.00 80.76      C    S  
ATOM   2357  N   THR G 240     146.630 139.293 143.364  1.00 74.95      C    N  
ATOM   2358  CA  THR G 240     146.232 140.339 142.437  1.00 74.95      C    C  
ATOM   2359  C   THR G 240     146.108 141.714 143.054  1.00 74.95      C    C  
ATOM   2360  O   THR G 240     146.203 142.704 142.327  1.00 74.95      C    O  
ATOM   2361  CB  THR G 240     144.884 140.011 141.790  1.00 74.95      C    C  
ATOM   2362  CG2 THR G 240     144.972 138.753 140.954  1.00 74.95      C    C  
ATOM   2363  OG1 THR G 240     143.897 139.854 142.815  1.00 74.95      C    O  
ATOM   2364  N   ASN G 241     145.885 141.816 144.355  1.00 70.30      C    N  
ATOM   2365  CA  ASN G 241     145.738 143.122 144.982  1.00 70.30      C    C  
ATOM   2366  C   ASN G 241     147.091 143.562 145.537  1.00 70.30      C    C  
ATOM   2367  O   ASN G 241     147.312 143.678 146.740  1.00 70.30      C    O  
ATOM   2368  CB  ASN G 241     144.666 143.069 146.059  1.00 70.30      C    C  
ATOM   2369  CG  ASN G 241     144.200 144.437 146.481  1.00 70.30      C    C  
ATOM   2370  ND2 ASN G 241     143.310 144.478 147.448  1.00 70.30      C    N  
ATOM   2371  OD1 ASN G 241     144.638 145.448 145.947  1.00 70.30      C    O  
ATOM   2372  N   VAL G 242     148.008 143.812 144.614  1.00 68.19      C    N  
ATOM   2373  CA  VAL G 242     149.361 144.228 144.950  1.00 68.19      C    C  
ATOM   2374  C   VAL G 242     149.386 145.737 145.112  1.00 68.19      C    C  
ATOM   2375  O   VAL G 242     148.920 146.472 144.240  1.00 68.19      C    O  
ATOM   2376  CB  VAL G 242     150.353 143.778 143.871  1.00 68.19      C    C  
ATOM   2377  CG1 VAL G 242     151.713 144.305 144.146  1.00 68.19      C    C  
ATOM   2378  CG2 VAL G 242     150.411 142.297 143.822  1.00 68.19      C    C  
ATOM   2379  N   SER G 243     149.922 146.199 146.229  1.00 70.77      C    N  
ATOM   2380  CA  SER G 243     150.052 147.614 146.513  1.00 70.77      C    C  
ATOM   2381  C   SER G 243     151.462 147.860 147.013  1.00 70.77      C    C  
ATOM   2382  O   SER G 243     152.043 147.025 147.705  1.00 70.77      C    O  
ATOM   2383  CB  SER G 243     149.030 148.086 147.547  1.00 70.77      C    C  
ATOM   2384  OG  SER G 243     149.305 147.558 148.828  1.00 70.77      C    O  
ATOM   2385  N   THR G 244     152.019 149.003 146.653  1.00 69.15      C    N  
ATOM   2386  CA  THR G 244     153.371 149.334 147.064  1.00 69.15      C    C  
ATOM   2387  C   THR G 244     153.382 150.237 148.280  1.00 69.15      C    C  
ATOM   2388  O   THR G 244     152.477 151.045 148.494  1.00 69.15      C    O  
ATOM   2389  CB  THR G 244     154.154 149.998 145.941  1.00 69.15      C    C  
ATOM   2390  CG2 THR G 244     153.420 151.182 145.386  1.00 69.15      C    C  
ATOM   2391  OG1 THR G 244     155.419 150.419 146.451  1.00 69.15      C    O  
ATOM   2392  N   VAL G 245     154.417 150.069 149.085  1.00 67.70      C    N  
ATOM   2393  CA  VAL G 245     154.640 150.840 150.293  1.00 67.70      C    C  
ATOM   2394  C   VAL G 245     156.116 151.167 150.351  1.00 67.70      C    C  
ATOM   2395  O   VAL G 245     156.865 150.897 149.413  1.00 67.70      C    O  
ATOM   2396  CB  VAL G 245     154.222 150.092 151.568  1.00 67.70      C    C  
ATOM   2397  CG1 VAL G 245     152.744 149.997 151.683  1.00 67.70      C    C  
ATOM   2398  CG2 VAL G 245     154.811 148.718 151.560  1.00 67.70      C    C  
ATOM   2399  N   GLN G 246     156.536 151.747 151.462  1.00 70.73      C    N  
ATOM   2400  CA  GLN G 246     157.929 152.074 151.672  1.00 70.73      C    C  
ATOM   2401  C   GLN G 246     158.476 151.470 152.947  1.00 70.73      C    C  
ATOM   2402  O   GLN G 246     159.695 151.363 153.080  1.00 70.73      C    O  
ATOM   2403  CB  GLN G 246     158.126 153.594 151.714  1.00 70.73      C    C  
ATOM   2404  CG  GLN G 246     157.652 154.253 152.994  1.00 70.73      C    C  
ATOM   2405  CD  GLN G 246     156.169 154.563 153.007  1.00 70.73      C    C  
ATOM   2406  NE2 GLN G 246     155.768 155.424 153.926  1.00 70.73      C    N  
ATOM   2407  OE1 GLN G 246     155.393 154.038 152.209  1.00 70.73      C    O  
ATOM   2408  N   CYS G 247     157.615 151.069 153.877  1.00 68.88      C    N  
ATOM   2409  CA  CYS G 247     158.024 150.475 155.137  1.00 68.88      C    C  
ATOM   2410  C   CYS G 247     157.005 149.418 155.510  1.00 68.88      C    C  
ATOM   2411  O   CYS G 247     155.812 149.593 155.264  1.00 68.88      C    O  
ATOM   2412  CB  CYS G 247     158.108 151.519 156.250  1.00 68.88      C    C  
ATOM   2413  SG  CYS G 247     159.357 152.784 156.018  1.00 68.88      C    S  
ATOM   2414  N   THR G 248     157.470 148.332 156.108  1.00 65.42      C    N  
ATOM   2415  CA  THR G 248     156.567 147.272 156.506  1.00 65.42      C    C  
ATOM   2416  C   THR G 248     155.826 147.651 157.777  1.00 65.42      C    C  
ATOM   2417  O   THR G 248     156.070 148.688 158.391  1.00 65.42      C    O  
ATOM   2418  CB  THR G 248     157.333 145.986 156.739  1.00 65.42      C    C  
ATOM   2419  CG2 THR G 248     158.114 145.644 155.518  1.00 65.42      C    C  
ATOM   2420  OG1 THR G 248     158.245 146.187 157.818  1.00 65.42      C    O  
ATOM   2421  N   HIS G 249     154.916 146.778 158.185  1.00 65.80      C    N  
ATOM   2422  CA  HIS G 249     154.141 147.016 159.388  1.00 65.80      C    C  
ATOM   2423  C   HIS G 249     154.974 146.684 160.620  1.00 65.80      C    C  
ATOM   2424  O   HIS G 249     156.175 146.422 160.544  1.00 65.80      C    O  
ATOM   2425  CB  HIS G 249     152.867 146.190 159.363  1.00 65.80      C    C  
ATOM   2426  CG  HIS G 249     153.113 144.720 159.431  1.00 65.80      C    C  
ATOM   2427  CD2 HIS G 249     152.990 143.844 160.452  1.00 65.80      C    C  
ATOM   2428  ND1 HIS G 249     153.533 143.987 158.344  1.00 65.80      C    N  
ATOM   2429  CE1 HIS G 249     153.665 142.721 158.695  1.00 65.80      C    C  
ATOM   2430  NE2 HIS G 249     153.338 142.608 159.969  1.00 65.80      C    N  
ATOM   2431  N   GLY G 250     154.327 146.708 161.779  1.00 68.98      C    N  
ATOM   2432  CA  GLY G 250     155.001 146.418 163.030  1.00 68.98      C    C  
ATOM   2433  C   GLY G 250     155.457 144.982 163.147  1.00 68.98      C    C  
ATOM   2434  O   GLY G 250     154.640 144.063 163.115  1.00 68.98      C    O  
ATOM   2435  N   ILE G 251     156.758 144.773 163.276  1.00 66.07      C    N  
ATOM   2436  CA  ILE G 251     157.324 143.439 163.378  1.00 66.07      C    C  
ATOM   2437  C   ILE G 251     158.073 143.327 164.689  1.00 66.07      C    C  
ATOM   2438  O   ILE G 251     159.002 144.099 164.943  1.00 66.07      C    O  
ATOM   2439  CB  ILE G 251     158.265 143.147 162.213  1.00 66.07      C    C  
ATOM   2440  CG1 ILE G 251     157.499 143.167 160.913  1.00 66.07      C    C  
ATOM   2441  CG2 ILE G 251     158.921 141.824 162.408  1.00 66.07      C    C  
ATOM   2442  CD1 ILE G 251     158.392 143.154 159.749  1.00 66.07      C    C  
ATOM   2443  N   ARG G 252     157.696 142.370 165.510  1.00 67.15      C    N  
ATOM   2444  CA  ARG G 252     158.411 142.204 166.762  1.00 67.15      C    C  
ATOM   2445  C   ARG G 252     159.466 141.121 166.607  1.00 67.15      C    C  
ATOM   2446  O   ARG G 252     159.205 140.095 165.977  1.00 67.15      C    O  
ATOM   2447  CB  ARG G 252     157.468 141.870 167.897  1.00 67.15      C    C  
ATOM   2448  CG  ARG G 252     156.696 143.071 168.363  1.00 67.15      C    C  
ATOM   2449  CD  ARG G 252     155.785 142.737 169.505  1.00 67.15      C    C  
ATOM   2450  NE  ARG G 252     155.111 143.927 169.997  1.00 67.15      C    N  
ATOM   2451  CZ  ARG G 252     153.963 144.379 169.514  1.00 67.15      C    C  
ATOM   2452  NH1 ARG G 252     153.364 143.743 168.520  1.00 67.15      C    N1+
ATOM   2453  NH2 ARG G 252     153.413 145.470 170.020  1.00 67.15      C    N  
ATOM   2454  N   PRO G 253     160.640 141.313 167.151  1.00 66.29      C    N  
ATOM   2455  CA  PRO G 253     161.712 140.329 167.013  1.00 66.29      C    C  
ATOM   2456  C   PRO G 253     161.657 139.159 167.976  1.00 66.29      C    C  
ATOM   2457  O   PRO G 253     162.723 138.653 168.331  1.00 66.29      C    O  
ATOM   2458  CB  PRO G 253     162.964 141.166 167.258  1.00 66.29      C    C  
ATOM   2459  CG  PRO G 253     162.527 142.201 168.157  1.00 66.29      C    C  
ATOM   2460  CD  PRO G 253     161.127 142.544 167.784  1.00 66.29      C    C  
ATOM   2461  N   VAL G 254     160.468 138.780 168.458  1.00 68.34      C    N  
ATOM   2462  CA  VAL G 254     160.330 137.682 169.413  1.00 68.34      C    C  
ATOM   2463  C   VAL G 254     160.934 136.387 168.881  1.00 68.34      C    C  
ATOM   2464  O   VAL G 254     160.708 135.985 167.735  1.00 68.34      C    O  
ATOM   2465  CB  VAL G 254     158.851 137.524 169.807  1.00 68.34      C    C  
ATOM   2466  CG1 VAL G 254     157.964 137.322 168.598  1.00 68.34      C    C  
ATOM   2467  CG2 VAL G 254     158.676 136.379 170.772  1.00 68.34      C    C  
ATOM   2468  N   VAL G 255     161.750 135.754 169.715  1.00 66.69      C    N  
ATOM   2469  CA  VAL G 255     162.432 134.512 169.392  1.00 66.69      C    C  
ATOM   2470  C   VAL G 255     161.790 133.408 170.211  1.00 66.69      C    C  
ATOM   2471  O   VAL G 255     161.924 133.384 171.437  1.00 66.69      C    O  
ATOM   2472  CB  VAL G 255     163.924 134.609 169.692  1.00 66.69      C    C  
ATOM   2473  CG1 VAL G 255     164.586 133.288 169.434  1.00 66.69      C    C  
ATOM   2474  CG2 VAL G 255     164.522 135.697 168.862  1.00 66.69      C    C  
ATOM   2475  N   SER G 256     161.098 132.493 169.548  1.00 69.03      C    N  
ATOM   2476  CA  SER G 256     160.446 131.417 170.270  1.00 69.03      C    C  
ATOM   2477  C   SER G 256     160.285 130.220 169.356  1.00 69.03      C    C  
ATOM   2478  O   SER G 256     160.470 130.315 168.145  1.00 69.03      C    O  
ATOM   2479  CB  SER G 256     159.090 131.855 170.806  1.00 69.03      C    C  
ATOM   2480  OG  SER G 256     158.222 132.129 169.732  1.00 69.03      C    O  
ATOM   2481  N   THR G 257     159.938 129.088 169.955  1.00 69.09      C    N  
ATOM   2482  CA  THR G 257     159.734 127.845 169.235  1.00 69.09      C    C  
ATOM   2483  C   THR G 257     158.386 127.251 169.604  1.00 69.09      C    C  
ATOM   2484  O   THR G 257     157.865 127.495 170.693  1.00 69.09      C    O  
ATOM   2485  CB  THR G 257     160.824 126.827 169.547  1.00 69.09      C    C  
ATOM   2486  CG2 THR G 257     162.162 127.305 169.073  1.00 69.09      C    C  
ATOM   2487  OG1 THR G 257     160.877 126.616 170.959  1.00 69.09      C    O  
ATOM   2488  N   GLN G 258     157.816 126.510 168.646  1.00 73.47      C    N  
ATOM   2489  CA  GLN G 258     156.555 125.760 168.679  1.00 73.47      C    C  
ATOM   2490  C   GLN G 258     155.293 126.602 168.755  1.00 73.47      C    C  
ATOM   2491  O   GLN G 258     154.201 126.091 168.510  1.00 73.47      C    O  
ATOM   2492  CB  GLN G 258     156.509 124.792 169.859  1.00 73.47      C    C  
ATOM   2493  CG  GLN G 258     157.529 123.711 169.856  1.00 73.47      C    C  
ATOM   2494  CD  GLN G 258     157.502 122.950 171.153  1.00 73.47      C    C  
ATOM   2495  NE2 GLN G 258     158.316 121.921 171.251  1.00 73.47      C    N  
ATOM   2496  OE1 GLN G 258     156.760 123.294 172.067  1.00 73.47      C    O  
ATOM   2497  N   LEU G 259     155.414 127.882 169.063  1.00 69.52      C    N  
ATOM   2498  CA  LEU G 259     154.250 128.748 169.162  1.00 69.52      C    C  
ATOM   2499  C   LEU G 259     154.737 130.149 168.867  1.00 69.52      C    C  
ATOM   2500  O   LEU G 259     155.512 130.706 169.645  1.00 69.52      C    O  
ATOM   2501  CB  LEU G 259     153.604 128.691 170.538  1.00 69.52      C    C  
ATOM   2502  CG  LEU G 259     152.773 127.539 171.081  1.00 69.52      C    C  
ATOM   2503  CD1 LEU G 259     152.390 127.826 172.506  1.00 69.52      C    C  
ATOM   2504  CD2 LEU G 259     151.539 127.407 170.255  1.00 69.52      C    C  
ATOM   2505  N   LEU G 260     154.291 130.709 167.764  1.00 69.05      C    N  
ATOM   2506  CA  LEU G 260     154.712 132.050 167.428  1.00 69.05      C    C  
ATOM   2507  C   LEU G 260     153.968 133.009 168.336  1.00 69.05      C    C  
ATOM   2508  O   LEU G 260     152.739 133.073 168.309  1.00 69.05      C    O  
ATOM   2509  CB  LEU G 260     154.425 132.337 165.964  1.00 69.05      C    C  
ATOM   2510  CG  LEU G 260     155.019 131.284 165.035  1.00 69.05      C    C  
ATOM   2511  CD1 LEU G 260     154.698 131.602 163.593  1.00 69.05      C    C  
ATOM   2512  CD2 LEU G 260     156.497 131.147 165.243  1.00 69.05      C    C  
ATOM   2513  N   LEU G 261     154.710 133.756 169.138  1.00 70.00      C    N  
ATOM   2514  CA  LEU G 261     154.136 134.710 170.075  1.00 70.00      C    C  
ATOM   2515  C   LEU G 261     153.711 135.989 169.376  1.00 70.00      C    C  
ATOM   2516  O   LEU G 261     153.343 135.936 168.200  1.00 70.00      C    O  
ATOM   2517  CB  LEU G 261     155.097 134.993 171.217  1.00 70.00      C    C  
ATOM   2518  CG  LEU G 261     155.391 133.732 172.029  1.00 70.00      C    C  
ATOM   2519  CD1 LEU G 261     156.213 134.086 173.241  1.00 70.00      C    C  
ATOM   2520  CD2 LEU G 261     154.142 132.982 172.430  1.00 70.00      C    C  
ATOM   2521  N   ASN G 262     153.711 137.104 170.125  1.00 69.62      C    N  
ATOM   2522  CA  ASN G 262     153.292 138.454 169.735  1.00 69.62      C    C  
ATOM   2523  C   ASN G 262     153.495 138.790 168.270  1.00 69.62      C    C  
ATOM   2524  O   ASN G 262     154.592 138.616 167.739  1.00 69.62      C    O  
ATOM   2525  CB  ASN G 262     154.096 139.478 170.520  1.00 69.62      C    C  
ATOM   2526  CG  ASN G 262     153.772 139.504 171.970  1.00 69.62      C    C  
ATOM   2527  ND2 ASN G 262     154.802 139.619 172.785  1.00 69.62      C    N  
ATOM   2528  OD1 ASN G 262     152.619 139.435 172.366  1.00 69.62      C    O  
ATOM   2529  N   GLY G 263     152.447 139.246 167.605  1.00 75.42      C    N  
ATOM   2530  CA  GLY G 263     152.578 139.568 166.205  1.00 75.42      C    C  
ATOM   2531  C   GLY G 263     151.235 139.862 165.584  1.00 75.42      C    C  
ATOM   2532  O   GLY G 263     150.238 140.060 166.278  1.00 75.42      C    O  
ATOM   2533  N   SER G 264     151.229 139.882 164.258  1.00 80.67      C    N  
ATOM   2534  CA  SER G 264     150.031 140.175 163.493  1.00 80.67      C    C  
ATOM   2535  C   SER G 264     149.176 138.932 163.339  1.00 80.67      C    C  
ATOM   2536  O   SER G 264     149.686 137.810 163.277  1.00 80.67      C    O  
ATOM   2537  CB  SER G 264     150.389 140.711 162.111  1.00 80.67      C    C  
ATOM   2538  OG  SER G 264     150.982 139.692 161.330  1.00 80.67      C    O  
ATOM   2539  N   LEU G 265     147.870 139.149 163.274  1.00 84.08      C    N  
ATOM   2540  CA  LEU G 265     146.897 138.084 163.116  1.00 84.08      C    C  
ATOM   2541  C   LEU G 265     146.451 137.995 161.666  1.00 84.08      C    C  
ATOM   2542  O   LEU G 265     146.741 138.872 160.851  1.00 84.08      C    O  
ATOM   2543  CB  LEU G 265     145.692 138.334 164.014  1.00 84.08      C    C  
ATOM   2544  CG  LEU G 265     146.006 138.184 165.493  1.00 84.08      C    C  
ATOM   2545  CD1 LEU G 265     144.851 138.664 166.330  1.00 84.08      C    C  
ATOM   2546  CD2 LEU G 265     146.285 136.730 165.774  1.00 84.08      C    C  
ATOM   2547  N   ALA G 266     145.734 136.921 161.350  1.00 89.07      C    N  
ATOM   2548  CA  ALA G 266     145.230 136.746 160.000  1.00 89.07      C    C  
ATOM   2549  C   ALA G 266     144.093 137.727 159.750  1.00 89.07      C    C  
ATOM   2550  O   ALA G 266     143.566 138.354 160.672  1.00 89.07      C    O  
ATOM   2551  CB  ALA G 266     144.758 135.315 159.780  1.00 89.07      C    C  
ATOM   2552  N   GLU G 267     143.710 137.867 158.486  1.00 99.36      C    N  
ATOM   2553  CA  GLU G 267     142.657 138.826 158.186  1.00 99.36      C    C  
ATOM   2554  C   GLU G 267     141.272 138.278 158.499  1.00 99.36      C    C  
ATOM   2555  O   GLU G 267     140.562 138.819 159.352  1.00 99.36      C    O  
ATOM   2556  CB  GLU G 267     142.743 139.270 156.728  1.00 99.36      C    C  
ATOM   2557  CG  GLU G 267     141.753 140.364 156.396  1.00 99.36      C    C  
ATOM   2558  CD  GLU G 267     142.036 141.666 157.128  1.00 99.36      C    C  
ATOM   2559  OE1 GLU G 267     143.214 141.948 157.436  1.00 99.36      C    O  
ATOM   2560  OE2 GLU G 267     141.072 142.410 157.404  1.00 99.36      C    O1-
ATOM   2561  N   GLU G 268     140.861 137.210 157.821  1.00102.06      C    N  
ATOM   2562  CA  GLU G 268     139.534 136.669 158.051  1.00102.06      C    C  
ATOM   2563  C   GLU G 268     139.476 135.187 158.367  1.00102.06      C    C  
ATOM   2564  O   GLU G 268     138.491 134.753 158.970  1.00102.06      C    O  
ATOM   2565  CB  GLU G 268     138.636 136.923 156.829  1.00102.06      C    C  
ATOM   2566  CG  GLU G 268     139.056 136.165 155.572  1.00102.06      C    C  
ATOM   2567  CD  GLU G 268     138.145 136.428 154.386  1.00102.06      C    C  
ATOM   2568  OE1 GLU G 268     137.213 137.249 154.515  1.00102.06      C    O  
ATOM   2569  OE2 GLU G 268     138.353 135.803 153.325  1.00102.06      C    O1-
ATOM   2570  N   GLU G 269     140.471 134.397 157.986  1.00 97.31      C    N  
ATOM   2571  CA  GLU G 269     140.361 132.977 158.265  1.00 97.31      C    C  
ATOM   2572  C   GLU G 269     141.745 132.399 158.500  1.00 97.31      C    C  
ATOM   2573  O   GLU G 269     142.728 132.878 157.931  1.00 97.31      C    O  
ATOM   2574  CB  GLU G 269     139.649 132.276 157.103  1.00 97.31      C    C  
ATOM   2575  CG  GLU G 269     139.209 130.858 157.375  1.00 97.31      C    C  
ATOM   2576  CD  GLU G 269     138.386 130.289 156.247  1.00 97.31      C    C  
ATOM   2577  OE1 GLU G 269     138.196 130.999 155.238  1.00 97.31      C    O  
ATOM   2578  OE2 GLU G 269     137.920 129.139 156.374  1.00 97.31      C    O1-
ATOM   2579  N   ILE G 270     141.805 131.378 159.352  1.00 90.61      C    N  
ATOM   2580  CA  ILE G 270     143.056 130.705 159.662  1.00 90.61      C    C  
ATOM   2581  C   ILE G 270     143.570 130.026 158.408  1.00 90.61      C    C  
ATOM   2582  O   ILE G 270     142.934 129.113 157.872  1.00 90.61      C    O  
ATOM   2583  CB  ILE G 270     142.860 129.703 160.799  1.00 90.61      C    C  
ATOM   2584  CG1 ILE G 270     142.613 130.448 162.098  1.00 90.61      C    C  
ATOM   2585  CG2 ILE G 270     144.043 128.776 160.929  1.00 90.61      C    C  
ATOM   2586  CD1 ILE G 270     142.245 129.550 163.228  1.00 90.61      C    C  
ATOM   2587  N   VAL G 271     144.714 130.482 157.926  1.00 83.57      C    N  
ATOM   2588  CA  VAL G 271     145.323 129.931 156.729  1.00 83.57      C    C  
ATOM   2589  C   VAL G 271     146.581 129.186 157.122  1.00 83.57      C    C  
ATOM   2590  O   VAL G 271     147.221 129.485 158.135  1.00 83.57      C    O  
ATOM   2591  CB  VAL G 271     145.635 131.028 155.697  1.00 83.57      C    C  
ATOM   2592  CG1 VAL G 271     144.352 131.662 155.236  1.00 83.57      C    C  
ATOM   2593  CG2 VAL G 271     146.531 132.079 156.301  1.00 83.57      C    C  
ATOM   2594  N   ILE G 272     146.927 128.196 156.323  1.00 78.83      C    N  
ATOM   2595  CA  ILE G 272     148.126 127.421 156.571  1.00 78.83      C    C  
ATOM   2596  C   ILE G 272     149.066 127.683 155.412  1.00 78.83      C    C  
ATOM   2597  O   ILE G 272     148.642 127.892 154.272  1.00 78.83      C    O  
ATOM   2598  CB  ILE G 272     147.849 125.916 156.756  1.00 78.83      C    C  
ATOM   2599  CG1 ILE G 272     147.215 125.314 155.511  1.00 78.83      C    C  
ATOM   2600  CG2 ILE G 272     146.950 125.705 157.940  1.00 78.83      C    C  
ATOM   2601  CD1 ILE G 272     147.181 123.821 155.527  1.00 78.83      C    C  
ATOM   2602  N   ARG G 273     150.354 127.713 155.718  1.00 76.56      C    N  
ATOM   2603  CA  ARG G 273     151.363 127.972 154.712  1.00 76.56      C    C  
ATOM   2604  C   ARG G 273     152.485 126.973 154.875  1.00 76.56      C    C  
ATOM   2605  O   ARG G 273     152.896 126.662 155.994  1.00 76.56      C    O  
ATOM   2606  CB  ARG G 273     151.929 129.383 154.827  1.00 76.56      C    C  
ATOM   2607  CG  ARG G 273     150.934 130.466 154.539  1.00 76.56      C    C  
ATOM   2608  CD  ARG G 273     151.545 131.820 154.694  1.00 76.56      C    C  
ATOM   2609  NE  ARG G 273     150.540 132.850 154.520  1.00 76.56      C    N  
ATOM   2610  CZ  ARG G 273     149.837 133.358 155.521  1.00 76.56      C    C  
ATOM   2611  NH1 ARG G 273     150.047 132.932 156.754  1.00 76.56      C    N1+
ATOM   2612  NH2 ARG G 273     148.930 134.292 155.292  1.00 76.56      C    N  
ATOM   2613  N   SER G 274     152.973 126.480 153.748  1.00 79.16      C    N  
ATOM   2614  CA  SER G 274     154.066 125.529 153.725  1.00 79.16      C    C  
ATOM   2615  C   SER G 274     154.667 125.603 152.343  1.00 79.16      C    C  
ATOM   2616  O   SER G 274     153.964 125.862 151.367  1.00 79.16      C    O  
ATOM   2617  CB  SER G 274     153.600 124.115 154.013  1.00 79.16      C    C  
ATOM   2618  OG  SER G 274     152.822 123.679 152.932  1.00 79.16      C    O  
ATOM   2619  N   GLU G 275     155.980 125.400 152.276  1.00 80.97      C    N  
ATOM   2620  CA  GLU G 275     156.664 125.469 150.992  1.00 80.97      C    C  
ATOM   2621  C   GLU G 275     156.212 124.349 150.073  1.00 80.97      C    C  
ATOM   2622  O   GLU G 275     156.015 124.566 148.874  1.00 80.97      C    O  
ATOM   2623  CB  GLU G 275     158.170 125.420 151.200  1.00 80.97      C    C  
ATOM   2624  CG  GLU G 275     158.958 125.653 149.943  1.00 80.97      C    C  
ATOM   2625  CD  GLU G 275     160.439 125.676 150.202  1.00 80.97      C    C  
ATOM   2626  OE1 GLU G 275     160.838 125.436 151.358  1.00 80.97      C    O  
ATOM   2627  OE2 GLU G 275     161.205 125.953 149.256  1.00 80.97      C    O1-
ATOM   2628  N   ASN G 276     156.016 123.158 150.624  1.00 89.84      C    N  
ATOM   2629  CA  ASN G 276     155.554 122.013 149.852  1.00 89.84      C    C  
ATOM   2630  C   ASN G 276     154.999 120.994 150.831  1.00 89.84      C    C  
ATOM   2631  O   ASN G 276     155.702 120.556 151.742  1.00 89.84      C    O  
ATOM   2632  CB  ASN G 276     156.683 121.413 149.009  1.00 89.84      C    C  
ATOM   2633  CG  ASN G 276     156.206 120.299 148.105  1.00 89.84      C    C  
ATOM   2634  ND2 ASN G 276     157.138 119.621 147.471  1.00 89.84      C    N  
ATOM   2635  OD1 ASN G 276     155.010 120.039 147.985  1.00 89.84      C    O  
ATOM   2636  N   ILE G 277     153.745 120.614 150.630  1.00 92.18      C    N  
ATOM   2637  CA  ILE G 277     153.083 119.645 151.482  1.00 92.18      C    C  
ATOM   2638  C   ILE G 277     153.451 118.267 150.948  1.00 92.18      C    C  
ATOM   2639  O   ILE G 277     154.092 118.143 149.903  1.00 92.18      C    O  
ATOM   2640  CB  ILE G 277     151.558 119.856 151.489  1.00 92.18      C    C  
ATOM   2641  CG1 ILE G 277     151.247 121.334 151.461  1.00 92.18      C    C  
ATOM   2642  CG2 ILE G 277     150.937 119.411 152.809  1.00 92.18      C    C  
ATOM   2643  CD1 ILE G 277     149.800 121.642 151.201  1.00 92.18      C    C  
ATOM   2644  N   THR G 278     153.070 117.223 151.686  1.00100.48      C    N  
ATOM   2645  CA  THR G 278     153.253 115.801 151.376  1.00100.48      C    C  
ATOM   2646  C   THR G 278     154.710 115.379 151.244  1.00100.48      C    C  
ATOM   2647  O   THR G 278     154.984 114.289 150.740  1.00100.48      C    O  
ATOM   2648  CB  THR G 278     152.491 115.377 150.108  1.00100.48      C    C  
ATOM   2649  CG2 THR G 278     151.029 115.788 150.192  1.00100.48      C    C  
ATOM   2650  OG1 THR G 278     153.084 115.987 148.955  1.00100.48      C    O  
ATOM   2651  N   ASP G 279     155.663 116.190 151.692  1.00 97.55      C    N  
ATOM   2652  CA  ASP G 279     157.069 115.827 151.601  1.00 97.55      C    C  
ATOM   2653  C   ASP G 279     157.710 115.787 152.986  1.00 97.55      C    C  
ATOM   2654  O   ASP G 279     158.930 115.631 153.086  1.00 97.55      C    O  
ATOM   2655  CB  ASP G 279     157.788 116.797 150.650  1.00 97.55      C    C  
ATOM   2656  CG  ASP G 279     159.118 116.257 150.113  1.00 97.55      C    C  
ATOM   2657  OD1 ASP G 279     159.499 115.108 150.424  1.00 97.55      C    O  
ATOM   2658  OD2 ASP G 279     159.795 116.999 149.370  1.00 97.55      C    O1-
ATOM   2659  N   ASN G 280     156.898 115.962 154.034  1.00 94.12      C    N  
ATOM   2660  CA  ASN G 280     157.193 115.914 155.482  1.00 94.12      C    C  
ATOM   2661  C   ASN G 280     158.592 116.387 155.887  1.00 94.12      C    C  
ATOM   2662  O   ASN G 280     159.267 115.789 156.723  1.00 94.12      C    O  
ATOM   2663  CB  ASN G 280     156.867 114.524 156.060  1.00 94.12      C    C  
ATOM   2664  CG  ASN G 280     157.723 113.374 155.511  1.00 94.12      C    C  
ATOM   2665  ND2 ASN G 280     157.260 112.161 155.772  1.00 94.12      C    N  
ATOM   2666  OD1 ASN G 280     158.752 113.549 154.882  1.00 94.12      C    O  
ATOM   2667  N   ALA G 281     159.018 117.490 155.289  1.00 87.25      C    N  
ATOM   2668  CA  ALA G 281     160.325 118.032 155.615  1.00 87.25      C    C  
ATOM   2669  C   ALA G 281     160.180 119.515 155.893  1.00 87.25      C    C  
ATOM   2670  O   ALA G 281     160.835 120.066 156.779  1.00 87.25      C    O  
ATOM   2671  CB  ALA G 281     161.314 117.773 154.482  1.00 87.25      C    C  
ATOM   2672  N   LYS G 282     159.308 120.162 155.139  1.00 82.17      C    N  
ATOM   2673  CA  LYS G 282     159.081 121.582 155.306  1.00 82.17      C    C  
ATOM   2674  C   LYS G 282     158.081 121.802 156.427  1.00 82.17      C    C  
ATOM   2675  O   LYS G 282     157.075 121.097 156.522  1.00 82.17      C    O  
ATOM   2676  CB  LYS G 282     158.556 122.178 154.007  1.00 82.17      C    C  
ATOM   2677  CG  LYS G 282     159.376 121.812 152.775  1.00 82.17      C    C  
ATOM   2678  CD  LYS G 282     160.788 122.351 152.830  1.00 82.17      C    C  
ATOM   2679  CE  LYS G 282     161.489 122.169 151.500  1.00 82.17      C    C  
ATOM   2680  NZ  LYS G 282     161.717 120.739 151.199  1.00 82.17      C    N1+
ATOM   2681  N   THR G 283     158.358 122.780 157.277  1.00 78.46      C    N  
ATOM   2682  CA  THR G 283     157.457 123.066 158.377  1.00 78.46      C    C  
ATOM   2683  C   THR G 283     156.215 123.771 157.862  1.00 78.46      C    C  
ATOM   2684  O   THR G 283     156.267 124.526 156.892  1.00 78.46      C    O  
ATOM   2685  CB  THR G 283     158.145 123.935 159.416  1.00 78.46      C    C  
ATOM   2686  CG2 THR G 283     159.444 123.306 159.829  1.00 78.46      C    C  
ATOM   2687  OG1 THR G 283     158.424 125.213 158.844  1.00 78.46      C    O  
ATOM   2688  N   ILE G 284     155.091 123.517 158.514  1.00 73.46      C    N  
ATOM   2689  CA  ILE G 284     153.824 124.115 158.127  1.00 73.46      C    C  
ATOM   2690  C   ILE G 284     153.537 125.266 159.074  1.00 73.46      C    C  
ATOM   2691  O   ILE G 284     153.340 125.063 160.273  1.00 73.46      C    O  
ATOM   2692  CB  ILE G 284     152.691 123.089 158.145  1.00 73.46      C    C  
ATOM   2693  CG1 ILE G 284     152.952 122.021 157.092  1.00 73.46      C    C  
ATOM   2694  CG2 ILE G 284     151.371 123.766 157.896  1.00 73.46      C    C  
ATOM   2695  CD1 ILE G 284     152.015 120.864 157.167  1.00 73.46      C    C  
ATOM   2696  N   ILE G 285     153.511 126.474 158.536  1.00 72.63      C    N  
ATOM   2697  CA  ILE G 285     153.238 127.665 159.323  1.00 72.63      C    C  
ATOM   2698  C   ILE G 285     151.734 127.867 159.353  1.00 72.63      C    C  
ATOM   2699  O   ILE G 285     151.095 127.970 158.304  1.00 72.63      C    O  
ATOM   2700  CB  ILE G 285     153.943 128.891 158.741  1.00 72.63      C    C  
ATOM   2701  CG1 ILE G 285     155.450 128.755 158.889  1.00 72.63      C    C  
ATOM   2702  CG2 ILE G 285     153.448 130.140 159.406  1.00 72.63      C    C  
ATOM   2703  CD1 ILE G 285     156.209 129.801 158.145  1.00 72.63      C    C  
ATOM   2704  N   VAL G 286     151.168 127.925 160.550  1.00 73.53      C    N  
ATOM   2705  CA  VAL G 286     149.738 128.116 160.734  1.00 73.53      C    C  
ATOM   2706  C   VAL G 286     149.514 129.466 161.385  1.00 73.53      C    C  
ATOM   2707  O   VAL G 286     149.993 129.708 162.494  1.00 73.53      C    O  
ATOM   2708  CB  VAL G 286     149.139 127.002 161.599  1.00 73.53      C    C  
ATOM   2709  CG1 VAL G 286     147.690 127.296 161.872  1.00 73.53      C    C  
ATOM   2710  CG2 VAL G 286     149.299 125.669 160.913  1.00 73.53      C    C  
ATOM   2711  N   GLN G 287     148.783 130.339 160.709  1.00 76.15      C    N  
ATOM   2712  CA  GLN G 287     148.494 131.666 161.224  1.00 76.15      C    C  
ATOM   2713  C   GLN G 287     147.063 131.712 161.726  1.00 76.15      C    C  
ATOM   2714  O   GLN G 287     146.144 131.306 161.014  1.00 76.15      C    O  
ATOM   2715  CB  GLN G 287     148.698 132.726 160.149  1.00 76.15      C    C  
ATOM   2716  CG  GLN G 287     148.486 134.136 160.641  1.00 76.15      C    C  
ATOM   2717  CD  GLN G 287     148.715 135.153 159.560  1.00 76.15      C    C  
ATOM   2718  NE2 GLN G 287     148.604 136.423 159.910  1.00 76.15      C    N  
ATOM   2719  OE1 GLN G 287     148.992 134.802 158.417  1.00 76.15      C    O  
ATOM   2720  N   LEU G 288     146.873 132.207 162.943  1.00 83.74      C    N  
ATOM   2721  CA  LEU G 288     145.547 132.293 163.533  1.00 83.74      C    C  
ATOM   2722  C   LEU G 288     144.891 133.630 163.228  1.00 83.74      C    C  
ATOM   2723  O   LEU G 288     145.558 134.633 162.973  1.00 83.74      C    O  
ATOM   2724  CB  LEU G 288     145.619 132.112 165.042  1.00 83.74      C    C  
ATOM   2725  CG  LEU G 288     146.263 130.811 165.488  1.00 83.74      C    C  
ATOM   2726  CD1 LEU G 288     146.282 130.750 166.990  1.00 83.74      C    C  
ATOM   2727  CD2 LEU G 288     145.554 129.621 164.910  1.00 83.74      C    C  
ATOM   2728  N   ASN G 289     143.562 133.636 163.268  1.00 88.98      C    N  
ATOM   2729  CA  ASN G 289     142.789 134.845 163.029  1.00 88.98      C    C  
ATOM   2730  C   ASN G 289     142.229 135.437 164.312  1.00 88.98      C    C  
ATOM   2731  O   ASN G 289     141.497 136.427 164.258  1.00 88.98      C    O  
ATOM   2732  CB  ASN G 289     141.663 134.577 162.026  1.00 88.98      C    C  
ATOM   2733  CG  ASN G 289     140.749 133.440 162.442  1.00 88.98      C    C  
ATOM   2734  ND2 ASN G 289     139.788 133.127 161.587  1.00 88.98      C    N  
ATOM   2735  OD1 ASN G 289     140.896 132.852 163.513  1.00 88.98      C    O  
ATOM   2736  N   GLU G 290     142.553 134.846 165.456  1.00 90.62      C    N  
ATOM   2737  CA  GLU G 290     142.092 135.322 166.749  1.00 90.62      C    C  
ATOM   2738  C   GLU G 290     143.227 135.138 167.739  1.00 90.62      C    C  
ATOM   2739  O   GLU G 290     143.859 134.080 167.779  1.00 90.62      C    O  
ATOM   2740  CB  GLU G 290     140.839 134.578 167.210  1.00 90.62      C    C  
ATOM   2741  CG  GLU G 290     140.260 135.075 168.528  1.00 90.62      C    C  
ATOM   2742  CD  GLU G 290     139.698 136.490 168.451  1.00 90.62      C    C  
ATOM   2743  OE1 GLU G 290     139.301 136.930 167.352  1.00 90.62      C    O  
ATOM   2744  OE2 GLU G 290     139.640 137.164 169.501  1.00 90.62      C    O1-
ATOM   2745  N   ALA G 291     143.483 136.170 168.528  1.00 86.64      C    N  
ATOM   2746  CA  ALA G 291     144.577 136.152 169.491  1.00 86.64      C    C  
ATOM   2747  C   ALA G 291     144.290 135.233 170.670  1.00 86.64      C    C  
ATOM   2748  O   ALA G 291     143.422 135.515 171.498  1.00 86.64      C    O  
ATOM   2749  CB  ALA G 291     144.855 137.569 169.977  1.00 86.64      C    C  
ATOM   2750  N   VAL G 292     145.038 134.137 170.761  1.00 85.28      C    N  
ATOM   2751  CA  VAL G 292     144.924 133.225 171.891  1.00 85.28      C    C  
ATOM   2752  C   VAL G 292     145.884 133.725 172.955  1.00 85.28      C    C  
ATOM   2753  O   VAL G 292     147.088 133.839 172.709  1.00 85.28      C    O  
ATOM   2754  CB  VAL G 292     145.266 131.790 171.482  1.00 85.28      C    C  
ATOM   2755  CG1 VAL G 292     145.319 130.905 172.703  1.00 85.28      C    C  
ATOM   2756  CG2 VAL G 292     144.260 131.278 170.494  1.00 85.28      C    C  
ATOM   2757  N   GLU G 293     145.371 134.044 174.129  1.00 91.47      C    N  
ATOM   2758  CA  GLU G 293     146.244 134.588 175.153  1.00 91.47      C    C  
ATOM   2759  C   GLU G 293     146.922 133.508 175.977  1.00 91.47      C    C  
ATOM   2760  O   GLU G 293     146.574 132.329 175.925  1.00 91.47      C    O  
ATOM   2761  CB  GLU G 293     145.467 135.543 176.043  1.00 91.47      C    C  
ATOM   2762  CG  GLU G 293     145.082 136.777 175.284  1.00 91.47      C    C  
ATOM   2763  CD  GLU G 293     144.295 137.739 176.114  1.00 91.47      C    C  
ATOM   2764  OE1 GLU G 293     143.932 137.367 177.242  1.00 91.47      C    O  
ATOM   2765  OE2 GLU G 293     144.042 138.867 175.645  1.00 91.47      C    O1-
ATOM   2766  N   ILE G 294     147.922 133.947 176.737  1.00 94.01      C    N  
ATOM   2767  CA  ILE G 294     148.724 133.096 177.606  1.00 94.01      C    C  
ATOM   2768  C   ILE G 294     149.388 133.981 178.655  1.00 94.01      C    C  
ATOM   2769  O   ILE G 294     149.895 135.061 178.347  1.00 94.01      C    O  
ATOM   2770  CB  ILE G 294     149.745 132.273 176.785  1.00 94.01      C    C  
ATOM   2771  CG1 ILE G 294     150.650 131.437 177.684  1.00 94.01      C    C  
ATOM   2772  CG2 ILE G 294     150.527 133.135 175.826  1.00 94.01      C    C  
ATOM   2773  CD1 ILE G 294     151.468 130.438 176.925  1.00 94.01      C    C  
ATOM   2774  N   ASN G 295     149.364 133.531 179.903  1.00 99.64      C    N  
ATOM   2775  CA  ASN G 295     149.959 134.260 181.012  1.00 99.64      C    C  
ATOM   2776  C   ASN G 295     150.907 133.308 181.713  1.00 99.64      C    C  
ATOM   2777  O   ASN G 295     150.512 132.193 182.060  1.00 99.64      C    O  
ATOM   2778  CB  ASN G 295     148.887 134.771 181.973  1.00 99.64      C    C  
ATOM   2779  CG  ASN G 295     147.965 135.776 181.325  1.00 99.64      C    C  
ATOM   2780  ND2 ASN G 295     146.675 135.673 181.609  1.00 99.64      C    N  
ATOM   2781  OD1 ASN G 295     148.408 136.636 180.571  1.00 99.64      C    O  
ATOM   2782  N   CYS G 296     152.153 133.734 181.911  1.00104.47      C    N  
ATOM   2783  CA  CYS G 296     153.181 132.909 182.537  1.00104.47      C    C  
ATOM   2784  C   CYS G 296     153.776 133.642 183.728  1.00104.47      C    C  
ATOM   2785  O   CYS G 296     154.341 134.727 183.566  1.00104.47      C    O  
ATOM   2786  CB  CYS G 296     154.259 132.573 181.520  1.00104.47      C    C  
ATOM   2787  SG  CYS G 296     153.575 131.669 180.146  1.00104.47      C    S  
ATOM   2788  N   THR G 297     153.648 133.058 184.921  1.00109.12      C    N  
ATOM   2789  CA  THR G 297     154.154 133.676 186.139  1.00109.12      C    C  
ATOM   2790  C   THR G 297     154.813 132.679 187.083  1.00109.12      C    C  
ATOM   2791  O   THR G 297     154.805 131.465 186.871  1.00109.12      C    O  
ATOM   2792  CB  THR G 297     153.041 134.378 186.951  1.00109.12      C    C  
ATOM   2793  CG2 THR G 297     152.477 135.603 186.251  1.00109.12      C    C  
ATOM   2794  OG1 THR G 297     151.990 133.448 187.240  1.00109.12      C    O  
ATOM   2795  N   ARG G 298     155.411 133.259 188.122  1.00113.99      C    N  
ATOM   2796  CA  ARG G 298     156.066 132.738 189.317  1.00113.99      C    C  
ATOM   2797  C   ARG G 298     156.227 133.954 190.232  1.00113.99      C    C  
ATOM   2798  O   ARG G 298     157.173 134.731 190.056  1.00113.99      C    O  
ATOM   2799  CB  ARG G 298     157.367 131.979 189.006  1.00113.99      C    C  
ATOM   2800  CG  ARG G 298     158.403 132.649 188.124  1.00113.99      C    C  
ATOM   2801  CD  ARG G 298     159.682 131.844 188.067  1.00113.99      C    C  
ATOM   2802  NE  ARG G 298     160.315 131.685 189.375  1.00113.99      C    N  
ATOM   2803  CZ  ARG G 298     161.053 132.607 189.987  1.00113.99      C    C  
ATOM   2804  NH1 ARG G 298     161.245 133.795 189.440  1.00113.99      C    N1+
ATOM   2805  NH2 ARG G 298     161.591 132.342 191.165  1.00113.99      C    N  
ATOM   2806  N   PRO G 299     155.278 134.219 191.160  1.00121.18      C    N  
ATOM   2807  CA  PRO G 299     155.398 135.431 191.997  1.00121.18      C    C  
ATOM   2808  C   PRO G 299     156.634 135.446 192.879  1.00121.18      C    C  
ATOM   2809  O   PRO G 299     157.627 136.070 192.508  1.00121.18      C    O  
ATOM   2810  CB  PRO G 299     154.125 135.383 192.854  1.00121.18      C    C  
ATOM   2811  CG  PRO G 299     153.191 134.465 192.112  1.00121.18      C    C  
ATOM   2812  CD  PRO G 299     154.066 133.445 191.465  1.00121.18      C    C  
ATOM   2813  N   ASN G 300     156.623 134.767 194.016  1.00127.22      C    N  
ATOM   2814  CA  ASN G 300     157.859 134.650 194.770  1.00127.22      C    C  
ATOM   2815  C   ASN G 300     157.916 133.220 195.283  1.00127.22      C    C  
ATOM   2816  O   ASN G 300     158.594 132.378 194.699  1.00127.22      C    O  
ATOM   2817  CB  ASN G 300     157.944 135.736 195.844  1.00127.22      C    C  
ATOM   2818  CG  ASN G 300     156.628 135.975 196.535  1.00127.22      C    C  
ATOM   2819  ND2 ASN G 300     156.585 136.981 197.399  1.00127.22      C    N  
ATOM   2820  OD1 ASN G 300     155.654 135.264 196.290  1.00127.22      C    O  
ATOM   2821  N   ASN G 301     157.202 132.954 196.380  1.00129.36      C    N  
ATOM   2822  CA  ASN G 301     156.849 131.710 197.066  1.00129.36      C    C  
ATOM   2823  C   ASN G 301     157.621 130.418 196.796  1.00129.36      C    C  
ATOM   2824  O   ASN G 301     157.098 129.342 197.105  1.00129.36      C    O  
ATOM   2825  CB  ASN G 301     155.375 131.435 196.784  1.00129.36      C    C  
ATOM   2826  CG  ASN G 301     154.477 132.508 197.344  1.00129.36      C    C  
ATOM   2827  ND2 ASN G 301     153.482 132.913 196.563  1.00129.36      C    N  
ATOM   2828  OD1 ASN G 301     154.682 132.984 198.457  1.00129.36      C    O  
ATOM   2829  N   ASN G 302     158.823 130.467 196.231  1.00123.87      C    N  
ATOM   2830  CA  ASN G 302     159.551 129.235 195.947  1.00123.87      C    C  
ATOM   2831  C   ASN G 302     161.051 129.460 196.029  1.00123.87      C    C  
ATOM   2832  O   ASN G 302     161.813 129.014 195.171  1.00123.87      C    O  
ATOM   2833  CB  ASN G 302     159.074 128.629 194.620  1.00123.87      C    C  
ATOM   2834  CG  ASN G 302     159.211 129.562 193.426  1.00123.87      C    C  
ATOM   2835  ND2 ASN G 302     158.302 129.399 192.475  1.00123.87      C    N  
ATOM   2836  OD1 ASN G 302     160.059 130.446 193.375  1.00123.87      C    O  
ATOM   2837  N   THR G 303     161.503 130.141 197.081  1.00127.28      C    N  
ATOM   2838  CA  THR G 303     162.909 130.467 197.295  1.00127.28      C    C  
ATOM   2839  C   THR G 303     163.780 129.221 197.613  1.00127.28      C    C  
ATOM   2840  O   THR G 303     164.988 129.349 197.849  1.00127.28      C    O  
ATOM   2841  CB  THR G 303     162.988 131.528 198.400  1.00127.28      C    C  
ATOM   2842  CG2 THR G 303     164.246 132.386 198.282  1.00127.28      C    C  
ATOM   2843  OG1 THR G 303     161.901 132.439 198.218  1.00127.28      C    O  
ATOM   2844  N   ARG G 304     163.197 128.025 197.601  1.00127.49      C    N  
ATOM   2845  CA  ARG G 304     163.907 126.775 197.837  1.00127.49      C    C  
ATOM   2846  C   ARG G 304     164.851 126.565 196.667  1.00127.49      C    C  
ATOM   2847  O   ARG G 304     164.427 126.213 195.566  1.00127.49      C    O  
ATOM   2848  CB  ARG G 304     162.911 125.634 197.956  1.00127.49      C    C  
ATOM   2849  CG  ARG G 304     163.487 124.299 198.344  1.00127.49      C    C  
ATOM   2850  CD  ARG G 304     162.364 123.290 198.486  1.00127.49      C    C  
ATOM   2851  NE  ARG G 304     161.445 123.661 199.559  1.00127.49      C    N  
ATOM   2852  CZ  ARG G 304     160.190 124.057 199.368  1.00127.49      C    C  
ATOM   2853  NH1 ARG G 304     159.704 124.147 198.139  1.00127.49      C    N1+
ATOM   2854  NH2 ARG G 304     159.428 124.381 200.402  1.00127.49      C    N  
ATOM   2855  N   LYS G 305     166.138 126.813 196.905  1.00130.73      C    N  
ATOM   2856  CA  LYS G 305     167.141 126.701 195.852  1.00130.73      C    C  
ATOM   2857  C   LYS G 305     167.354 125.256 195.419  1.00130.73      C    C  
ATOM   2858  O   LYS G 305     167.053 124.883 194.280  1.00130.73      C    O  
ATOM   2859  CB  LYS G 305     168.443 127.331 196.342  1.00130.73      C    C  
ATOM   2860  CG  LYS G 305     168.258 128.801 196.652  1.00130.73      C    C  
ATOM   2861  CD  LYS G 305     169.507 129.467 197.189  1.00130.73      C    C  
ATOM   2862  CE  LYS G 305     169.215 130.927 197.526  1.00130.73      C    C  
ATOM   2863  NZ  LYS G 305     170.390 131.659 198.072  1.00130.73      C    N1+
ATOM   2864  N   SER G 306     167.860 124.426 196.310  1.00131.83      C    N  
ATOM   2865  CA  SER G 306     168.108 123.037 195.986  1.00131.83      C    C  
ATOM   2866  C   SER G 306     167.149 122.143 196.762  1.00131.83      C    C  
ATOM   2867  O   SER G 306     166.281 122.612 197.503  1.00131.83      C    O  
ATOM   2868  CB  SER G 306     169.570 122.693 196.274  1.00131.83      C    C  
ATOM   2869  OG  SER G 306     169.854 122.798 197.658  1.00131.83      C    O  
ATOM   2870  N   ILE G 307     167.304 120.836 196.581  1.00129.79      C    N  
ATOM   2871  CA  ILE G 307     166.493 119.831 197.255  1.00129.79      C    C  
ATOM   2872  C   ILE G 307     167.355 118.978 198.175  1.00129.79      C    C  
ATOM   2873  O   ILE G 307     167.007 118.743 199.336  1.00129.79      C    O  
ATOM   2874  CB  ILE G 307     165.741 118.948 196.237  1.00129.79      C    C  
ATOM   2875  CG1 ILE G 307     164.862 119.808 195.325  1.00129.79      C    C  
ATOM   2876  CG2 ILE G 307     164.905 117.893 196.942  1.00129.79      C    C  
ATOM   2877  CD1 ILE G 307     163.790 120.587 196.052  1.00129.79      C    C  
ATOM   2878  N   HIS G 308     168.496 118.520 197.671  1.00124.57      C    N  
ATOM   2879  CA  HIS G 308     169.416 117.698 198.433  1.00124.57      C    C  
ATOM   2880  C   HIS G 308     170.813 117.904 197.870  1.00124.57      C    C  
ATOM   2881  O   HIS G 308     170.984 118.144 196.675  1.00124.57      C    O  
ATOM   2882  CB  HIS G 308     169.018 116.224 198.376  1.00124.57      C    C  
ATOM   2883  CG  HIS G 308     169.889 115.336 199.200  1.00124.57      C    C  
ATOM   2884  CD2 HIS G 308     170.897 114.507 198.850  1.00124.57      C    C  
ATOM   2885  ND1 HIS G 308     169.786 115.257 200.572  1.00124.57      C    N  
ATOM   2886  CE1 HIS G 308     170.683 114.404 201.031  1.00124.57      C    C  
ATOM   2887  NE2 HIS G 308     171.371 113.935 200.006  1.00124.57      C    N  
ATOM   2888  N   ILE G 309     171.809 117.819 198.743  1.00120.27      C    N  
ATOM   2889  CA  ILE G 309     173.193 118.014 198.335  1.00120.27      C    C  
ATOM   2890  C   ILE G 309     173.913 116.680 198.207  1.00120.27      C    C  
ATOM   2891  O   ILE G 309     174.080 115.958 199.187  1.00120.27      C    O  
ATOM   2892  CB  ILE G 309     173.942 118.946 199.316  1.00120.27      C    C  
ATOM   2893  CG1 ILE G 309     173.362 120.367 199.287  1.00120.27      C    C  
ATOM   2894  CG2 ILE G 309     175.410 119.002 198.978  1.00120.27      C    C  
ATOM   2895  CD1 ILE G 309     172.317 120.676 200.356  1.00120.27      C    C  
ATOM   2896  N   ASN G 325     160.253 125.515 194.296  1.00113.00      C    N  
ATOM   2897  CA  ASN G 325     161.599 125.574 193.746  1.00113.00      C    C  
ATOM   2898  C   ASN G 325     161.725 126.817 192.878  1.00113.00      C    C  
ATOM   2899  O   ASN G 325     160.793 127.172 192.166  1.00113.00      C    O  
ATOM   2900  CB  ASN G 325     161.900 124.304 192.948  1.00113.00      C    C  
ATOM   2901  CG  ASN G 325     163.373 124.137 192.636  1.00113.00      C    C  
ATOM   2902  ND2 ASN G 325     163.718 122.999 192.049  1.00113.00      C    N  
ATOM   2903  OD1 ASN G 325     164.194 124.999 192.938  1.00113.00      C    O  
ATOM   2904  N   ILE G 326     162.887 127.471 192.944  1.00108.90      C    N  
ATOM   2905  CA  ILE G 326     163.131 128.690 192.172  1.00108.90      C    C  
ATOM   2906  C   ILE G 326     163.196 128.418 190.673  1.00108.90      C    C  
ATOM   2907  O   ILE G 326     162.963 129.328 189.868  1.00108.90      C    O  
ATOM   2908  CB  ILE G 326     164.400 129.363 192.723  1.00108.90      C    C  
ATOM   2909  CG1 ILE G 326     164.550 130.798 192.226  1.00108.90      C    C  
ATOM   2910  CG2 ILE G 326     165.629 128.540 192.422  1.00108.90      C    C  
ATOM   2911  CD1 ILE G 326     165.567 131.576 193.008  1.00108.90      C    C  
ATOM   2912  N   ARG G 327     163.467 127.177 190.276  1.00101.89      C    N  
ATOM   2913  CA  ARG G 327     163.516 126.776 188.879  1.00101.89      C    C  
ATOM   2914  C   ARG G 327     162.169 126.295 188.388  1.00101.89      C    C  
ATOM   2915  O   ARG G 327     162.114 125.390 187.551  1.00101.89      C    O  
ATOM   2916  CB  ARG G 327     164.544 125.666 188.675  1.00101.89      C    C  
ATOM   2917  CG  ARG G 327     165.963 126.017 188.999  1.00101.89      C    C  
ATOM   2918  CD  ARG G 327     166.520 126.980 188.003  1.00101.89      C    C  
ATOM   2919  NE  ARG G 327     167.951 127.133 188.188  1.00101.89      C    N  
ATOM   2920  CZ  ARG G 327     168.493 127.992 189.037  1.00101.89      C    C  
ATOM   2921  NH1 ARG G 327     167.720 128.758 189.784  1.00101.89      C    N1+
ATOM   2922  NH2 ARG G 327     169.807 128.077 189.151  1.00101.89      C    N  
ATOM   2923  N   GLN G 328     161.075 126.839 188.907  1.00102.99      C    N  
ATOM   2924  CA  GLN G 328     159.767 126.382 188.480  1.00102.99      C    C  
ATOM   2925  C   GLN G 328     158.883 127.575 188.163  1.00102.99      C    C  
ATOM   2926  O   GLN G 328     158.976 128.621 188.808  1.00102.99      C    O  
ATOM   2927  CB  GLN G 328     159.134 125.495 189.557  1.00102.99      C    C  
ATOM   2928  CG  GLN G 328     158.008 124.608 189.071  1.00102.99      C    C  
ATOM   2929  CD  GLN G 328     156.670 125.288 189.118  1.00102.99      C    C  
ATOM   2930  NE2 GLN G 328     155.769 124.878 188.240  1.00102.99      C    N  
ATOM   2931  OE1 GLN G 328     156.444 126.177 189.935  1.00102.99      C    O  
ATOM   2932  N   ALA G 329     158.039 127.404 187.154  1.00 99.69      C    N  
ATOM   2933  CA  ALA G 329     157.099 128.420 186.710  1.00 99.69      C    C  
ATOM   2934  C   ALA G 329     155.973 127.699 185.990  1.00 99.69      C    C  
ATOM   2935  O   ALA G 329     156.071 126.507 185.693  1.00 99.69      C    O  
ATOM   2936  CB  ALA G 329     157.768 129.457 185.813  1.00 99.69      C    C  
ATOM   2937  N   HIS G 330     154.896 128.425 185.708  1.00100.85      C    N  
ATOM   2938  CA  HIS G 330     153.751 127.822 185.049  1.00100.85      C    C  
ATOM   2939  C   HIS G 330     153.065 128.825 184.141  1.00100.85      C    C  
ATOM   2940  O   HIS G 330     153.249 130.037 184.268  1.00100.85      C    O  
ATOM   2941  CB  HIS G 330     152.742 127.315 186.070  1.00100.85      C    C  
ATOM   2942  CG  HIS G 330     152.167 128.404 186.914  1.00100.85      C    C  
ATOM   2943  CD2 HIS G 330     151.020 129.112 186.798  1.00100.85      C    C  
ATOM   2944  ND1 HIS G 330     152.819 128.906 188.017  1.00100.85      C    N  
ATOM   2945  CE1 HIS G 330     152.090 129.865 188.557  1.00100.85      C    C  
ATOM   2946  NE2 HIS G 330     150.993 130.011 187.836  1.00100.85      C    N  
ATOM   2947  N   CYS G 331     152.252 128.296 183.229  1.00103.22      C    N  
ATOM   2948  CA  CYS G 331     151.486 129.103 182.293  1.00103.22      C    C  
ATOM   2949  C   CYS G 331     150.062 128.574 182.231  1.00103.22      C    C  
ATOM   2950  O   CYS G 331     149.802 127.411 182.548  1.00103.22      C    O  
ATOM   2951  CB  CYS G 331     152.089 129.097 180.886  1.00103.22      C    C  
ATOM   2952  SG  CYS G 331     153.746 129.765 180.777  1.00103.22      C    S  
ATOM   2953  N   ASN G 332     149.136 129.439 181.816  1.00103.67      C    N  
ATOM   2954  CA  ASN G 332     147.730 129.075 181.706  1.00103.67      C    C  
ATOM   2955  C   ASN G 332     147.172 129.487 180.355  1.00103.67      C    C  
ATOM   2956  O   ASN G 332     147.454 130.585 179.871  1.00103.67      C    O  
ATOM   2957  CB  ASN G 332     146.892 129.709 182.811  1.00103.67      C    C  
ATOM   2958  CG  ASN G 332     147.106 129.054 184.150  1.00103.67      C    C  
ATOM   2959  ND2 ASN G 332     146.875 129.812 185.218  1.00103.67      C    N  
ATOM   2960  OD1 ASN G 332     147.439 127.868 184.228  1.00103.67      C    O  
ATOM   2961  N   ILE G 333     146.370 128.606 179.762  1.00105.40      C    N  
ATOM   2962  CA  ILE G 333     145.746 128.822 178.463  1.00105.40      C    C  
ATOM   2963  C   ILE G 333     144.246 128.626 178.628  1.00105.40      C    C  
ATOM   2964  O   ILE G 333     143.811 127.631 179.220  1.00105.40      C    O  
ATOM   2965  CB  ILE G 333     146.303 127.860 177.395  1.00105.40      C    C  
ATOM   2966  CG1 ILE G 333     147.794 128.080 177.154  1.00105.40      C    C  
ATOM   2967  CG2 ILE G 333     145.589 128.026 176.073  1.00105.40      C    C  
ATOM   2968  CD1 ILE G 333     148.693 127.138 177.900  1.00105.40      C    C  
ATOM   2969  N   SER G 334     143.459 129.569 178.105  1.00106.65      C    N  
ATOM   2970  CA  SER G 334     142.001 129.502 178.182  1.00106.65      C    C  
ATOM   2971  C   SER G 334     141.494 128.366 177.307  1.00106.65      C    C  
ATOM   2972  O   SER G 334     141.388 128.516 176.089  1.00106.65      C    O  
ATOM   2973  CB  SER G 334     141.393 130.827 177.743  1.00106.65      C    C  
ATOM   2974  OG  SER G 334     139.982 130.733 177.694  1.00106.65      C    O  
ATOM   2975  N   LYS G 335     141.169 127.233 177.943  1.00108.08      C    N  
ATOM   2976  CA  LYS G 335     140.689 126.045 177.239  1.00108.08      C    C  
ATOM   2977  C   LYS G 335     139.396 126.304 176.483  1.00108.08      C    C  
ATOM   2978  O   LYS G 335     139.202 125.772 175.384  1.00108.08      C    O  
ATOM   2979  CB  LYS G 335     140.498 124.907 178.238  1.00108.08      C    C  
ATOM   2980  CG  LYS G 335     139.993 123.597 177.666  1.00108.08      C    C  
ATOM   2981  CD  LYS G 335     139.880 122.555 178.767  1.00108.08      C    C  
ATOM   2982  CE  LYS G 335     139.418 121.210 178.235  1.00108.08      C    C  
ATOM   2983  NZ  LYS G 335     138.000 121.247 177.799  1.00108.08      C    N1+
ATOM   2984  N   ALA G 336     138.510 127.129 177.040  1.00109.22      C    N  
ATOM   2985  CA  ALA G 336     137.254 127.421 176.364  1.00109.22      C    C  
ATOM   2986  C   ALA G 336     137.448 128.307 175.145  1.00109.22      C    C  
ATOM   2987  O   ALA G 336     136.559 128.374 174.291  1.00109.22      C    O  
ATOM   2988  CB  ALA G 336     136.270 128.073 177.334  1.00109.22      C    C  
ATOM   2989  N   ARG G 337     138.585 128.983 175.047  1.00107.38      C    N  
ATOM   2990  CA  ARG G 337     138.884 129.838 173.913  1.00107.38      C    C  
ATOM   2991  C   ARG G 337     139.849 129.174 172.952  1.00107.38      C    C  
ATOM   2992  O   ARG G 337     139.745 129.369 171.736  1.00107.38      C    O  
ATOM   2993  CB  ARG G 337     139.483 131.155 174.405  1.00107.38      C    C  
ATOM   2994  CG  ARG G 337     139.679 132.202 173.346  1.00107.38      C    C  
ATOM   2995  CD  ARG G 337     140.273 133.433 173.975  1.00107.38      C    C  
ATOM   2996  NE  ARG G 337     140.548 134.479 173.000  1.00107.38      C    N  
ATOM   2997  CZ  ARG G 337     139.670 135.408 172.642  1.00107.38      C    C  
ATOM   2998  NH1 ARG G 337     138.459 135.421 173.182  1.00107.38      C    N1+
ATOM   2999  NH2 ARG G 337     140.003 136.328 171.748  1.00107.38      C    N  
ATOM   3000  N   TRP G 338     140.777 128.383 173.484  1.00106.53      C    N  
ATOM   3001  CA  TRP G 338     141.775 127.711 172.669  1.00106.53      C    C  
ATOM   3002  C   TRP G 338     141.194 126.587 171.822  1.00106.53      C    C  
ATOM   3003  O   TRP G 338     141.738 126.283 170.754  1.00106.53      C    O  
ATOM   3004  CB  TRP G 338     142.877 127.165 173.570  1.00106.53      C    C  
ATOM   3005  CG  TRP G 338     143.979 126.545 172.839  1.00106.53      C    C  
ATOM   3006  CD1 TRP G 338     144.961 127.170 172.130  1.00106.53      C    C  
ATOM   3007  CD2 TRP G 338     144.186 125.156 172.676  1.00106.53      C    C  
ATOM   3008  CE2 TRP G 338     145.334 124.992 171.884  1.00106.53      C    C  
ATOM   3009  CE3 TRP G 338     143.519 124.027 173.137  1.00106.53      C    C  
ATOM   3010  NE1 TRP G 338     145.796 126.240 171.563  1.00106.53      C    N  
ATOM   3011  CZ2 TRP G 338     145.818 123.750 171.541  1.00106.53      C    C  
ATOM   3012  CZ3 TRP G 338     144.005 122.803 172.801  1.00106.53      C    C  
ATOM   3013  CH2 TRP G 338     145.143 122.672 172.016  1.00106.53      C    C  
ATOM   3014  N   ASN G 339     140.105 125.957 172.266  1.00108.11      C    N  
ATOM   3015  CA  ASN G 339     139.529 124.875 171.475  1.00108.11      C    C  
ATOM   3016  C   ASN G 339     138.889 125.388 170.193  1.00108.11      C    C  
ATOM   3017  O   ASN G 339     138.792 124.642 169.214  1.00108.11      C    O  
ATOM   3018  CB  ASN G 339     138.490 124.104 172.283  1.00108.11      C    C  
ATOM   3019  CG  ASN G 339     137.304 124.963 172.683  1.00108.11      C    C  
ATOM   3020  ND2 ASN G 339     136.214 124.316 173.060  1.00108.11      C    N  
ATOM   3021  OD1 ASN G 339     137.346 126.193 172.609  1.00108.11      C    O  
ATOM   3022  N   GLU G 340     138.437 126.645 170.200  1.00111.53      C    N  
ATOM   3023  CA  GLU G 340     137.811 127.241 169.027  1.00111.53      C    C  
ATOM   3024  C   GLU G 340     138.817 127.388 167.903  1.00111.53      C    C  
ATOM   3025  O   GLU G 340     138.550 127.016 166.754  1.00111.53      C    O  
ATOM   3026  CB  GLU G 340     137.245 128.615 169.373  1.00111.53      C    C  
ATOM   3027  CG  GLU G 340     136.140 128.632 170.387  1.00111.53      C    C  
ATOM   3028  CD  GLU G 340     135.669 130.043 170.681  1.00111.53      C    C  
ATOM   3029  OE1 GLU G 340     136.300 130.999 170.182  1.00111.53      C    O  
ATOM   3030  OE2 GLU G 340     134.667 130.198 171.408  1.00111.53      C    O1-
ATOM   3031  N   THR G 341     139.987 127.934 168.227  1.00106.89      C    N  
ATOM   3032  CA  THR G 341     141.028 128.126 167.234  1.00106.89      C    C  
ATOM   3033  C   THR G 341     141.609 126.797 166.787  1.00106.89      C    C  
ATOM   3034  O   THR G 341     141.969 126.647 165.616  1.00106.89      C    O  
ATOM   3035  CB  THR G 341     142.103 129.035 167.800  1.00106.89      C    C  
ATOM   3036  CG2 THR G 341     141.464 130.334 168.245  1.00106.89      C    C  
ATOM   3037  OG1 THR G 341     142.704 128.399 168.931  1.00106.89      C    O  
ATOM   3038  N   LEU G 342     141.694 125.818 167.690  1.00104.66      C    N  
ATOM   3039  CA  LEU G 342     142.191 124.517 167.271  1.00104.66      C    C  
ATOM   3040  C   LEU G 342     141.144 123.813 166.420  1.00104.66      C    C  
ATOM   3041  O   LEU G 342     141.485 123.081 165.483  1.00104.66      C    O  
ATOM   3042  CB  LEU G 342     142.583 123.671 168.480  1.00104.66      C    C  
ATOM   3043  CG  LEU G 342     143.191 122.322 168.077  1.00104.66      C    C  
ATOM   3044  CD1 LEU G 342     144.471 122.512 167.294  1.00104.66      C    C  
ATOM   3045  CD2 LEU G 342     143.417 121.399 169.230  1.00104.66      C    C  
ATOM   3046  N   GLY G 343     139.864 124.069 166.701  1.00104.29      C    N  
ATOM   3047  CA  GLY G 343     138.792 123.480 165.923  1.00104.29      C    C  
ATOM   3048  C   GLY G 343     138.748 123.974 164.496  1.00104.29      C    C  
ATOM   3049  O   GLY G 343     138.174 123.306 163.631  1.00104.29      C    O  
ATOM   3050  N   GLN G 344     139.349 125.126 164.227  1.00101.24      C    N  
ATOM   3051  CA  GLN G 344     139.392 125.653 162.878  1.00101.24      C    C  
ATOM   3052  C   GLN G 344     140.625 125.174 162.133  1.00101.24      C    C  
ATOM   3053  O   GLN G 344     140.600 125.104 160.900  1.00101.24      C    O  
ATOM   3054  CB  GLN G 344     139.360 127.177 162.916  1.00101.24      C    C  
ATOM   3055  CG  GLN G 344     138.121 127.703 163.581  1.00101.24      C    C  
ATOM   3056  CD  GLN G 344     138.088 129.205 163.654  1.00101.24      C    C  
ATOM   3057  NE2 GLN G 344     137.050 129.740 164.280  1.00101.24      C    N  
ATOM   3058  OE1 GLN G 344     138.992 129.881 163.177  1.00101.24      C    O  
ATOM   3059  N   ILE G 345     141.690 124.837 162.864  1.00100.98      C    N  
ATOM   3060  CA  ILE G 345     142.915 124.342 162.246  1.00100.98      C    C  
ATOM   3061  C   ILE G 345     142.677 122.966 161.650  1.00100.98      C    C  
ATOM   3062  O   ILE G 345     143.089 122.675 160.520  1.00100.98      C    O  
ATOM   3063  CB  ILE G 345     144.056 124.329 163.276  1.00100.98      C    C  
ATOM   3064  CG1 ILE G 345     144.465 125.758 163.609  1.00100.98      C    C  
ATOM   3065  CG2 ILE G 345     145.238 123.512 162.794  1.00100.98      C    C  
ATOM   3066  CD1 ILE G 345     145.431 125.849 164.745  1.00100.98      C    C  
ATOM   3067  N   VAL G 346     141.980 122.106 162.396  1.00103.40      C    N  
ATOM   3068  CA  VAL G 346     141.667 120.778 161.901  1.00103.40      C    C  
ATOM   3069  C   VAL G 346     140.664 120.853 160.767  1.00103.40      C    C  
ATOM   3070  O   VAL G 346     140.600 119.939 159.942  1.00103.40      C    O  
ATOM   3071  CB  VAL G 346     141.168 119.893 163.049  1.00103.40      C    C  
ATOM   3072  CG1 VAL G 346     142.297 119.620 163.996  1.00103.40      C    C  
ATOM   3073  CG2 VAL G 346     140.066 120.596 163.791  1.00103.40      C    C  
ATOM   3074  N   ALA G 347     139.892 121.939 160.694  1.00102.49      C    N  
ATOM   3075  CA  ALA G 347     138.949 122.113 159.604  1.00102.49      C    C  
ATOM   3076  C   ALA G 347     139.677 122.449 158.316  1.00102.49      C    C  
ATOM   3077  O   ALA G 347     139.175 122.156 157.229  1.00102.49      C    O  
ATOM   3078  CB  ALA G 347     137.942 123.210 159.940  1.00102.49      C    C  
ATOM   3079  N   LYS G 348     140.857 123.054 158.424  1.00100.39      C    N  
ATOM   3080  CA  LYS G 348     141.661 123.405 157.264  1.00100.39      C    C  
ATOM   3081  C   LYS G 348     142.586 122.268 156.865  1.00100.39      C    C  
ATOM   3082  O   LYS G 348     142.799 122.033 155.672  1.00100.39      C    O  
ATOM   3083  CB  LYS G 348     142.485 124.658 157.556  1.00100.39      C    C  
ATOM   3084  CG  LYS G 348     141.663 125.897 157.839  1.00100.39      C    C  
ATOM   3085  CD  LYS G 348     140.939 126.381 156.603  1.00100.39      C    C  
ATOM   3086  CE  LYS G 348     141.919 126.965 155.606  1.00100.39      C    C  
ATOM   3087  NZ  LYS G 348     141.232 127.578 154.444  1.00100.39      C    N1+
ATOM   3088  N   LEU G 349     143.138 121.557 157.853  1.00103.84      C    N  
ATOM   3089  CA  LEU G 349     144.033 120.442 157.566  1.00103.84      C    C  
ATOM   3090  C   LEU G 349     143.287 119.283 156.932  1.00103.84      C    C  
ATOM   3091  O   LEU G 349     143.850 118.562 156.101  1.00103.84      C    O  
ATOM   3092  CB  LEU G 349     144.740 119.986 158.837  1.00103.84      C    C  
ATOM   3093  CG  LEU G 349     145.849 120.915 159.308  1.00103.84      C    C  
ATOM   3094  CD1 LEU G 349     146.365 120.504 160.659  1.00103.84      C    C  
ATOM   3095  CD2 LEU G 349     146.959 120.842 158.300  1.00103.84      C    C  
ATOM   3096  N   GLU G 350     142.021 119.094 157.295  1.00109.28      C    N  
ATOM   3097  CA  GLU G 350     141.265 118.014 156.686  1.00109.28      C    C  
ATOM   3098  C   GLU G 350     140.878 118.350 155.257  1.00109.28      C    C  
ATOM   3099  O   GLU G 350     140.532 117.445 154.497  1.00109.28      C    O  
ATOM   3100  CB  GLU G 350     140.027 117.674 157.517  1.00109.28      C    C  
ATOM   3101  CG  GLU G 350     138.911 118.688 157.472  1.00109.28      C    C  
ATOM   3102  CD  GLU G 350     137.803 118.347 158.453  1.00109.28      C    C  
ATOM   3103  OE1 GLU G 350     137.970 117.379 159.224  1.00109.28      C    O  
ATOM   3104  OE2 GLU G 350     136.761 119.033 158.444  1.00109.28      C    O1-
ATOM   3105  N   GLU G 351     140.950 119.623 154.866  1.00108.27      C    N  
ATOM   3106  CA  GLU G 351     140.665 119.989 153.489  1.00108.27      C    C  
ATOM   3107  C   GLU G 351     141.791 119.558 152.568  1.00108.27      C    C  
ATOM   3108  O   GLU G 351     141.579 119.433 151.359  1.00108.27      C    O  
ATOM   3109  CB  GLU G 351     140.431 121.492 153.364  1.00108.27      C    C  
ATOM   3110  CG  GLU G 351     139.125 121.948 153.975  1.00108.27      C    C  
ATOM   3111  CD  GLU G 351     138.899 123.441 153.834  1.00108.27      C    C  
ATOM   3112  OE1 GLU G 351     139.823 124.148 153.378  1.00108.27      C    O  
ATOM   3113  OE2 GLU G 351     137.790 123.905 154.173  1.00108.27      C    O1-
ATOM   3114  N   GLN G 352     142.974 119.320 153.126  1.00107.96      C    N  
ATOM   3115  CA  GLN G 352     144.122 118.850 152.378  1.00107.96      C    C  
ATOM   3116  C   GLN G 352     144.203 117.336 152.390  1.00107.96      C    C  
ATOM   3117  O   GLN G 352     144.847 116.751 151.514  1.00107.96      C    O  
ATOM   3118  CB  GLN G 352     145.408 119.420 152.976  1.00107.96      C    C  
ATOM   3119  CG  GLN G 352     145.490 120.932 152.972  1.00107.96      C    C  
ATOM   3120  CD  GLN G 352     145.641 121.499 151.589  1.00107.96      C    C  
ATOM   3121  NE2 GLN G 352     144.988 122.622 151.339  1.00107.96      C    N  
ATOM   3122  OE1 GLN G 352     146.342 120.938 150.750  1.00107.96      C    O  
ATOM   3123  N   PHE G 353     143.570 116.699 153.375  1.00111.27      C    N  
ATOM   3124  CA  PHE G 353     143.563 115.244 153.515  1.00111.27      C    C  
ATOM   3125  C   PHE G 353     142.182 114.890 154.045  1.00111.27      C    C  
ATOM   3126  O   PHE G 353     141.957 114.878 155.263  1.00111.27      C    O  
ATOM   3127  CB  PHE G 353     144.649 114.768 154.476  1.00111.27      C    C  
ATOM   3128  CG  PHE G 353     146.014 115.271 154.139  1.00111.27      C    C  
ATOM   3129  CD1 PHE G 353     146.757 114.685 153.136  1.00111.27      C    C  
ATOM   3130  CD2 PHE G 353     146.542 116.352 154.820  1.00111.27      C    C  
ATOM   3131  CE1 PHE G 353     148.010 115.159 152.828  1.00111.27      C    C  
ATOM   3132  CE2 PHE G 353     147.790 116.828 154.518  1.00111.27      C    C  
ATOM   3133  CZ  PHE G 353     148.527 116.232 153.522  1.00111.27      C    C  
ATOM   3134  N   PRO G 354     141.220 114.623 153.161  1.00116.08      C    N  
ATOM   3135  CA  PRO G 354     139.861 114.335 153.653  1.00116.08      C    C  
ATOM   3136  C   PRO G 354     139.646 112.933 154.196  1.00116.08      C    C  
ATOM   3137  O   PRO G 354     138.846 112.762 155.124  1.00116.08      C    O  
ATOM   3138  CB  PRO G 354     138.991 114.607 152.418  1.00116.08      C    C  
ATOM   3139  CG  PRO G 354     139.894 114.367 151.264  1.00116.08      C    C  
ATOM   3140  CD  PRO G 354     141.261 114.797 151.700  1.00116.08      C    C  
ATOM   3141  N   ASN G 355     140.314 111.920 153.653  1.00119.06      C    N  
ATOM   3142  CA  ASN G 355     140.086 110.560 154.125  1.00119.06      C    C  
ATOM   3143  C   ASN G 355     140.907 110.170 155.344  1.00119.06      C    C  
ATOM   3144  O   ASN G 355     140.530 109.226 156.045  1.00119.06      C    O  
ATOM   3145  CB  ASN G 355     140.389 109.551 153.015  1.00119.06      C    C  
ATOM   3146  CG  ASN G 355     139.496 109.719 151.804  1.00119.06      C    C  
ATOM   3147  ND2 ASN G 355     138.201 109.489 151.973  1.00119.06      C    N  
ATOM   3148  OD1 ASN G 355     139.971 110.050 150.718  1.00119.06      C    O  
ATOM   3149  N   LYS G 356     142.017 110.844 155.617  1.00116.19      C    N  
ATOM   3150  CA  LYS G 356     142.847 110.456 156.749  1.00116.19      C    C  
ATOM   3151  C   LYS G 356     142.319 111.058 158.052  1.00116.19      C    C  
ATOM   3152  O   LYS G 356     141.302 111.755 158.082  1.00116.19      C    O  
ATOM   3153  CB  LYS G 356     144.299 110.810 156.456  1.00116.19      C    C  
ATOM   3154  CG  LYS G 356     144.841 109.975 155.314  1.00116.19      C    C  
ATOM   3155  CD  LYS G 356     146.272 110.283 154.975  1.00116.19      C    C  
ATOM   3156  CE  LYS G 356     146.713 109.459 153.782  1.00116.19      C    C  
ATOM   3157  NZ  LYS G 356     148.106 109.769 153.373  1.00116.19      C    N1+
ATOM   3158  N   THR G 357     143.014 110.772 159.153  1.00114.99      C    N  
ATOM   3159  CA  THR G 357     142.625 111.212 160.488  1.00114.99      C    C  
ATOM   3160  C   THR G 357     143.674 112.139 161.089  1.00114.99      C    C  
ATOM   3161  O   THR G 357     144.852 111.782 161.165  1.00114.99      C    O  
ATOM   3162  CB  THR G 357     142.419 109.992 161.385  1.00114.99      C    C  
ATOM   3163  CG2 THR G 357     141.969 110.400 162.761  1.00114.99      C    C  
ATOM   3164  OG1 THR G 357     141.425 109.144 160.803  1.00114.99      C    O  
ATOM   3165  N   ILE G 358     143.236 113.316 161.534  1.00112.45      C    N  
ATOM   3166  CA  ILE G 358     144.118 114.305 162.148  1.00112.45      C    C  
ATOM   3167  C   ILE G 358     144.449 113.858 163.565  1.00112.45      C    C  
ATOM   3168  O   ILE G 358     143.576 113.832 164.435  1.00112.45      C    O  
ATOM   3169  CB  ILE G 358     143.448 115.683 162.168  1.00112.45      C    C  
ATOM   3170  CG1 ILE G 358     143.031 116.103 160.763  1.00112.45      C    C  
ATOM   3171  CG2 ILE G 358     144.368 116.713 162.777  1.00112.45      C    C  
ATOM   3172  CD1 ILE G 358     144.177 116.227 159.808  1.00112.45      C    C  
ATOM   3173  N   ILE G 359     145.706 113.512 163.818  1.00108.99      C    N  
ATOM   3174  CA  ILE G 359     146.106 113.057 165.149  1.00108.99      C    C  
ATOM   3175  C   ILE G 359     147.282 113.880 165.650  1.00108.99      C    C  
ATOM   3176  O   ILE G 359     148.410 113.703 165.182  1.00108.99      C    O  
ATOM   3177  CB  ILE G 359     146.464 111.564 165.163  1.00108.99      C    C  
ATOM   3178  CG1 ILE G 359     145.259 110.707 164.796  1.00108.99      C    C  
ATOM   3179  CG2 ILE G 359     146.963 111.143 166.533  1.00108.99      C    C  
ATOM   3180  CD1 ILE G 359     145.616 109.271 164.532  1.00108.99      C    C  
ATOM   3181  N   PHE G 361     147.038 114.763 166.613  1.00 99.20      C    N  
ATOM   3182  CA  PHE G 361     148.147 115.534 167.147  1.00 99.20      C    C  
ATOM   3183  C   PHE G 361     148.947 114.675 168.113  1.00 99.20      C    C  
ATOM   3184  O   PHE G 361     148.493 113.627 168.574  1.00 99.20      C    O  
ATOM   3185  CB  PHE G 361     147.678 116.801 167.843  1.00 99.20      C    C  
ATOM   3186  CG  PHE G 361     147.158 117.834 166.913  1.00 99.20      C    C  
ATOM   3187  CD1 PHE G 361     148.012 118.477 166.047  1.00 99.20      C    C  
ATOM   3188  CD2 PHE G 361     145.834 118.207 166.940  1.00 99.20      C    C  
ATOM   3189  CE1 PHE G 361     147.543 119.442 165.192  1.00 99.20      C    C  
ATOM   3190  CE2 PHE G 361     145.364 119.179 166.094  1.00 99.20      C    C  
ATOM   3191  CZ  PHE G 361     146.219 119.798 165.220  1.00 99.20      C    C  
ATOM   3192  N   ASN G 362     150.156 115.133 168.415  1.00 92.24      C    N  
ATOM   3193  CA  ASN G 362     151.044 114.392 169.293  1.00 92.24      C    C  
ATOM   3194  C   ASN G 362     152.077 115.360 169.843  1.00 92.24      C    C  
ATOM   3195  O   ASN G 362     152.169 116.506 169.407  1.00 92.24      C    O  
ATOM   3196  CB  ASN G 362     151.719 113.261 168.519  1.00 92.24      C    C  
ATOM   3197  CG  ASN G 362     152.226 112.176 169.401  1.00 92.24      C    C  
ATOM   3198  ND2 ASN G 362     152.745 111.138 168.792  1.00 92.24      C    N  
ATOM   3199  OD1 ASN G 362     152.145 112.259 170.623  1.00 92.24      C    O  
ATOM   3200  N   HIS G 363     152.867 114.884 170.796  1.00 87.01      C    N  
ATOM   3201  CA  HIS G 363     153.926 115.704 171.355  1.00 87.01      C    C  
ATOM   3202  C   HIS G 363     155.130 115.656 170.420  1.00 87.01      C    C  
ATOM   3203  O   HIS G 363     155.067 115.099 169.326  1.00 87.01      C    O  
ATOM   3204  CB  HIS G 363     154.283 115.227 172.758  1.00 87.01      C    C  
ATOM   3205  CG  HIS G 363     154.756 113.809 172.819  1.00 87.01      C    C  
ATOM   3206  CD2 HIS G 363     154.088 112.657 173.064  1.00 87.01      C    C  
ATOM   3207  ND1 HIS G 363     156.073 113.453 172.631  1.00 87.01      C    N  
ATOM   3208  CE1 HIS G 363     156.196 112.144 172.753  1.00 87.01      C    C  
ATOM   3209  NE2 HIS G 363     155.005 111.637 173.013  1.00 87.01      C    N  
ATOM   3210  N   SER G 364     156.245 116.237 170.847  1.00 84.05      C    N  
ATOM   3211  CA  SER G 364     157.426 116.220 169.998  1.00 84.05      C    C  
ATOM   3212  C   SER G 364     158.019 114.818 169.924  1.00 84.05      C    C  
ATOM   3213  O   SER G 364     157.733 113.948 170.745  1.00 84.05      C    O  
ATOM   3214  CB  SER G 364     158.476 117.194 170.505  1.00 84.05      C    C  
ATOM   3215  OG  SER G 364     159.644 117.085 169.715  1.00 84.05      C    O  
ATOM   3216  N   SER G 365     158.854 114.600 168.914  1.00 84.91      C    N  
ATOM   3217  CA  SER G 365     159.479 113.303 168.713  1.00 84.91      C    C  
ATOM   3218  C   SER G 365     160.878 113.229 169.301  1.00 84.91      C    C  
ATOM   3219  O   SER G 365     161.612 112.283 169.008  1.00 84.91      C    O  
ATOM   3220  CB  SER G 365     159.526 112.957 167.228  1.00 84.91      C    C  
ATOM   3221  OG  SER G 365     160.449 113.781 166.541  1.00 84.91      C    O  
ATOM   3222  N   GLY G 366     161.262 114.195 170.121  1.00 84.40      C    N  
ATOM   3223  CA  GLY G 366     162.569 114.192 170.742  1.00 84.40      C    C  
ATOM   3224  C   GLY G 366     163.563 115.093 170.032  1.00 84.40      C    C  
ATOM   3225  O   GLY G 366     163.320 115.628 168.949  1.00 84.40      C    O  
ATOM   3226  N   GLY G 367     164.714 115.250 170.676  1.00 84.41      C    N  
ATOM   3227  CA  GLY G 367     165.779 116.075 170.157  1.00 84.41      C    C  
ATOM   3228  C   GLY G 367     166.366 116.968 171.226  1.00 84.41      C    C  
ATOM   3229  O   GLY G 367     166.541 116.545 172.369  1.00 84.41      C    O  
ATOM   3230  N   ASP G 368     166.670 118.197 170.868  1.00 84.07      C    N  
ATOM   3231  CA  ASP G 368     167.234 119.141 171.810  1.00 84.07      C    C  
ATOM   3232  C   ASP G 368     166.137 119.703 172.705  1.00 84.07      C    C  
ATOM   3233  O   ASP G 368     164.980 119.783 172.288  1.00 84.07      C    O  
ATOM   3234  CB  ASP G 368     167.929 120.270 171.059  1.00 84.07      C    C  
ATOM   3235  CG  ASP G 368     169.188 119.810 170.379  1.00 84.07      C    C  
ATOM   3236  OD1 ASP G 368     169.778 118.816 170.847  1.00 84.07      C    O  
ATOM   3237  OD2 ASP G 368     169.602 120.447 169.393  1.00 84.07      C    O1-
ATOM   3238  N   PRO G 369     166.465 120.102 173.939  1.00 79.95      C    N  
ATOM   3239  CA  PRO G 369     165.442 120.641 174.848  1.00 79.95      C    C  
ATOM   3240  C   PRO G 369     164.803 121.945 174.404  1.00 79.95      C    C  
ATOM   3241  O   PRO G 369     163.778 122.325 174.974  1.00 79.95      C    O  
ATOM   3242  CB  PRO G 369     166.212 120.832 176.160  1.00 79.95      C    C  
ATOM   3243  CG  PRO G 369     167.621 120.908 175.768  1.00 79.95      C    C  
ATOM   3244  CD  PRO G 369     167.767 119.987 174.613  1.00 79.95      C    C  
ATOM   3245  N   GLU G 370     165.351 122.637 173.414  1.00 79.56      C    N  
ATOM   3246  CA  GLU G 370     164.747 123.861 172.918  1.00 79.56      C    C  
ATOM   3247  C   GLU G 370     163.730 123.582 171.827  1.00 79.56      C    C  
ATOM   3248  O   GLU G 370     163.064 124.510 171.362  1.00 79.56      C    O  
ATOM   3249  CB  GLU G 370     165.812 124.805 172.368  1.00 79.56      C    C  
ATOM   3250  CG  GLU G 370     166.775 125.356 173.387  1.00 79.56      C    C  
ATOM   3251  CD  GLU G 370     167.946 124.434 173.652  1.00 79.56      C    C  
ATOM   3252  OE1 GLU G 370     168.016 123.362 173.016  1.00 79.56      C    O  
ATOM   3253  OE2 GLU G 370     168.798 124.786 174.494  1.00 79.56      C    O1-
ATOM   3254  N   ILE G 371     163.611 122.326 171.410  1.00 80.80      C    N  
ATOM   3255  CA  ILE G 371     162.676 121.917 170.378  1.00 80.80      C    C  
ATOM   3256  C   ILE G 371     161.565 121.053 170.950  1.00 80.80      C    C  
ATOM   3257  O   ILE G 371     160.408 121.184 170.549  1.00 80.80      C    O  
ATOM   3258  CB  ILE G 371     163.416 121.168 169.253  1.00 80.80      C    C  
ATOM   3259  CG1 ILE G 371     164.549 122.014 168.726  1.00 80.80      C    C  
ATOM   3260  CG2 ILE G 371     162.483 120.841 168.118  1.00 80.80      C    C  
ATOM   3261  CD1 ILE G 371     164.099 123.305 168.206  1.00 80.80      C    C  
ATOM   3262  N   VAL G 372     161.912 120.164 171.886  1.00 76.90      C    N  
ATOM   3263  CA  VAL G 372     160.938 119.269 172.502  1.00 76.90      C    C  
ATOM   3264  C   VAL G 372     159.896 120.065 173.266  1.00 76.90      C    C  
ATOM   3265  O   VAL G 372     158.708 119.727 173.274  1.00 76.90      C    O  
ATOM   3266  CB  VAL G 372     161.666 118.257 173.402  1.00 76.90      C    C  
ATOM   3267  CG1 VAL G 372     160.698 117.323 174.077  1.00 76.90      C    C  
ATOM   3268  CG2 VAL G 372     162.635 117.465 172.577  1.00 76.90      C    C  
ATOM   3269  N   THR G 373     160.309 121.154 173.881  1.00 74.91      C    N  
ATOM   3270  CA  THR G 373     159.391 121.988 174.624  1.00 74.91      C    C  
ATOM   3271  C   THR G 373     159.318 123.372 174.009  1.00 74.91      C    C  
ATOM   3272  O   THR G 373     160.048 123.715 173.082  1.00 74.91      C    O  
ATOM   3273  CB  THR G 373     159.839 122.098 176.079  1.00 74.91      C    C  
ATOM   3274  CG2 THR G 373     159.975 120.729 176.695  1.00 74.91      C    C  
ATOM   3275  OG1 THR G 373     161.115 122.741 176.127  1.00 74.91      C    O  
ATOM   3276  N   HIS G 374     158.414 124.168 174.551  1.00 74.29      C    N  
ATOM   3277  CA  HIS G 374     158.264 125.543 174.137  1.00 74.29      C    C  
ATOM   3278  C   HIS G 374     159.422 126.320 174.732  1.00 74.29      C    C  
ATOM   3279  O   HIS G 374     159.989 125.915 175.741  1.00 74.29      C    O  
ATOM   3280  CB  HIS G 374     156.938 126.086 174.643  1.00 74.29      C    C  
ATOM   3281  CG  HIS G 374     156.587 127.432 174.115  1.00 74.29      C    C  
ATOM   3282  CD2 HIS G 374     155.829 127.796 173.060  1.00 74.29      C    C  
ATOM   3283  ND1 HIS G 374     157.007 128.600 174.709  1.00 74.29      C    N  
ATOM   3284  CE1 HIS G 374     156.530 129.627 174.031  1.00 74.29      C    C  
ATOM   3285  NE2 HIS G 374     155.810 129.167 173.029  1.00 74.29      C    N  
ATOM   3286  N   SER G 375     159.793 127.434 174.114  1.00 73.82      C    N  
ATOM   3287  CA  SER G 375     160.916 128.187 174.663  1.00 73.82      C    C  
ATOM   3288  C   SER G 375     160.784 129.657 174.325  1.00 73.82      C    C  
ATOM   3289  O   SER G 375     160.865 130.023 173.157  1.00 73.82      C    O  
ATOM   3290  CB  SER G 375     162.233 127.643 174.136  1.00 73.82      C    C  
ATOM   3291  OG  SER G 375     162.313 127.789 172.734  1.00 73.82      C    O  
ATOM   3292  N   PHE G 376     160.608 130.495 175.333  1.00 80.85      C    N  
ATOM   3293  CA  PHE G 376     160.499 131.925 175.107  1.00 80.85      C    C  
ATOM   3294  C   PHE G 376     161.286 132.597 176.211  1.00 80.85      C    C  
ATOM   3295  O   PHE G 376     161.762 131.940 177.135  1.00 80.85      C    O  
ATOM   3296  CB  PHE G 376     159.046 132.382 175.051  1.00 80.85      C    C  
ATOM   3297  CG  PHE G 376     158.325 132.275 176.347  1.00 80.85      C    C  
ATOM   3298  CD1 PHE G 376     157.776 131.078 176.743  1.00 80.85      C    C  
ATOM   3299  CD2 PHE G 376     158.154 133.385 177.147  1.00 80.85      C    C  
ATOM   3300  CE1 PHE G 376     157.100 130.975 177.919  1.00 80.85      C    C  
ATOM   3301  CE2 PHE G 376     157.481 133.288 178.334  1.00 80.85      C    C  
ATOM   3302  CZ  PHE G 376     156.954 132.081 178.723  1.00 80.85      C    C  
ATOM   3303  N   ASN G 377     161.447 133.911 176.116  1.00 85.68      C    N  
ATOM   3304  CA  ASN G 377     162.253 134.629 177.094  1.00 85.68      C    C  
ATOM   3305  C   ASN G 377     161.507 135.818 177.678  1.00 85.68      C    C  
ATOM   3306  O   ASN G 377     160.738 136.475 176.975  1.00 85.68      C    O  
ATOM   3307  CB  ASN G 377     163.523 135.120 176.426  1.00 85.68      C    C  
ATOM   3308  CG  ASN G 377     164.171 134.053 175.585  1.00 85.68      C    C  
ATOM   3309  ND2 ASN G 377     164.482 134.403 174.354  1.00 85.68      C    N  
ATOM   3310  OD1 ASN G 377     164.316 132.911 175.996  1.00 85.68      C    O  
ATOM   3311  N   CYS G 378     161.754 136.106 178.957  1.00 89.70      C    N  
ATOM   3312  CA  CYS G 378     161.151 137.240 179.667  1.00 89.70      C    C  
ATOM   3313  C   CYS G 378     162.149 137.712 180.717  1.00 89.70      C    C  
ATOM   3314  O   CYS G 378     162.184 137.167 181.820  1.00 89.70      C    O  
ATOM   3315  CB  CYS G 378     159.837 136.885 180.323  1.00 89.70      C    C  
ATOM   3316  SG  CYS G 378     158.428 136.587 179.287  1.00 89.70      C    S  
ATOM   3317  N   GLY G 379     162.936 138.726 180.376  1.00 86.23      C    N  
ATOM   3318  CA  GLY G 379     163.919 139.273 181.288  1.00 86.23      C    C  
ATOM   3319  C   GLY G 379     165.006 138.285 181.631  1.00 86.23      C    C  
ATOM   3320  O   GLY G 379     165.375 138.138 182.796  1.00 86.23      C    O  
ATOM   3321  N   GLY G 380     165.517 137.585 180.628  1.00 87.38      C    N  
ATOM   3322  CA  GLY G 380     166.559 136.615 180.879  1.00 87.38      C    C  
ATOM   3323  C   GLY G 380     166.085 135.297 181.432  1.00 87.38      C    C  
ATOM   3324  O   GLY G 380     166.895 134.390 181.635  1.00 87.38      C    O  
ATOM   3325  N   GLU G 381     164.800 135.156 181.681  1.00 92.45      C    N  
ATOM   3326  CA  GLU G 381     164.243 133.918 182.192  1.00 92.45      C    C  
ATOM   3327  C   GLU G 381     163.951 133.088 180.955  1.00 92.45      C    C  
ATOM   3328  O   GLU G 381     163.088 133.452 180.153  1.00 92.45      C    O  
ATOM   3329  CB  GLU G 381     162.983 134.183 183.007  1.00 92.45      C    C  
ATOM   3330  CG  GLU G 381     163.180 135.094 184.200  1.00 92.45      C    C  
ATOM   3331  CD  GLU G 381     163.975 134.454 185.298  1.00 92.45      C    C  
ATOM   3332  OE1 GLU G 381     163.870 133.222 185.462  1.00 92.45      C    O  
ATOM   3333  OE2 GLU G 381     164.697 135.187 186.003  1.00 92.45      C    O1-
ATOM   3334  N   PHE G 382     164.676 131.991 180.777  1.00 82.24      C    N  
ATOM   3335  CA  PHE G 382     164.491 131.179 179.580  1.00 82.24      C    C  
ATOM   3336  C   PHE G 382     163.538 130.036 179.896  1.00 82.24      C    C  
ATOM   3337  O   PHE G 382     163.933 128.916 180.201  1.00 82.24      C    O  
ATOM   3338  CB  PHE G 382     165.827 130.699 179.026  1.00 82.24      C    C  
ATOM   3339  CG  PHE G 382     166.613 131.771 178.314  1.00 82.24      C    C  
ATOM   3340  CD1 PHE G 382     166.247 133.111 178.359  1.00 82.24      C    C  
ATOM   3341  CD2 PHE G 382     167.642 131.423 177.469  1.00 82.24      C    C  
ATOM   3342  CE1 PHE G 382     166.930 134.066 177.668  1.00 82.24      C    C  
ATOM   3343  CE2 PHE G 382     168.321 132.382 176.770  1.00 82.24      C    C  
ATOM   3344  CZ  PHE G 382     167.957 133.700 176.868  1.00 82.24      C    C  
ATOM   3345  N   PHE G 383     162.255 130.356 179.808  1.00 81.21      C    N  
ATOM   3346  CA  PHE G 383     161.183 129.420 180.095  1.00 81.21      C    C  
ATOM   3347  C   PHE G 383     161.157 128.274 179.109  1.00 81.21      C    C  
ATOM   3348  O   PHE G 383     161.046 128.497 177.906  1.00 81.21      C    O  
ATOM   3349  CB  PHE G 383     159.848 130.147 180.015  1.00 81.21      C    C  
ATOM   3350  CG  PHE G 383     159.667 131.218 181.024  1.00 81.21      C    C  
ATOM   3351  CD1 PHE G 383     159.148 130.931 182.260  1.00 81.21      C    C  
ATOM   3352  CD2 PHE G 383     159.995 132.522 180.722  1.00 81.21      C    C  
ATOM   3353  CE1 PHE G 383     158.969 131.921 183.179  1.00 81.21      C    C  
ATOM   3354  CE2 PHE G 383     159.813 133.510 181.636  1.00 81.21      C    C  
ATOM   3355  CZ  PHE G 383     159.310 133.209 182.868  1.00 81.21      C    C  
ATOM   3356  N   TYR G 384     161.241 127.052 179.604  1.00 79.46      C    N  
ATOM   3357  CA  TYR G 384     161.143 125.873 178.755  1.00 79.46      C    C  
ATOM   3358  C   TYR G 384     159.867 125.188 179.215  1.00 79.46      C    C  
ATOM   3359  O   TYR G 384     159.892 124.368 180.135  1.00 79.46      C    O  
ATOM   3360  CB  TYR G 384     162.341 124.938 178.835  1.00 79.46      C    C  
ATOM   3361  CG  TYR G 384     163.615 125.440 178.197  1.00 79.46      C    C  
ATOM   3362  CD1 TYR G 384     163.701 126.696 177.627  1.00 79.46      C    C  
ATOM   3363  CD2 TYR G 384     164.700 124.601 178.065  1.00 79.46      C    C  
ATOM   3364  CE1 TYR G 384     164.861 127.136 177.042  1.00 79.46      C    C  
ATOM   3365  CE2 TYR G 384     165.865 125.029 177.479  1.00 79.46      C    C  
ATOM   3366  CZ  TYR G 384     165.934 126.296 176.960  1.00 79.46      C    C  
ATOM   3367  OH  TYR G 384     167.088 126.727 176.359  1.00 79.46      C    O  
ATOM   3368  N   CYS G 385     158.754 125.536 178.583  1.00 81.49      C    N  
ATOM   3369  CA  CYS G 385     157.435 125.041 178.950  1.00 81.49      C    C  
ATOM   3370  C   CYS G 385     157.084 123.731 178.258  1.00 81.49      C    C  
ATOM   3371  O   CYS G 385     157.065 123.660 177.028  1.00 81.49      C    O  
ATOM   3372  CB  CYS G 385     156.404 126.109 178.614  1.00 81.49      C    C  
ATOM   3373  SG  CYS G 385     156.691 127.603 179.541  1.00 81.49      C    S  
ATOM   3374  N   ASN G 386     156.787 122.708 179.058  1.00 84.04      C    N  
ATOM   3375  CA  ASN G 386     156.389 121.395 178.563  1.00 84.04      C    C  
ATOM   3376  C   ASN G 386     155.007 121.521 177.944  1.00 84.04      C    C  
ATOM   3377  O   ASN G 386     154.051 121.857 178.642  1.00 84.04      C    O  
ATOM   3378  CB  ASN G 386     156.386 120.399 179.722  1.00 84.04      C    C  
ATOM   3379  CG  ASN G 386     156.129 118.965 179.296  1.00 84.04      C    C  
ATOM   3380  ND2 ASN G 386     156.071 118.076 180.280  1.00 84.04      C    N  
ATOM   3381  OD1 ASN G 386     155.981 118.655 178.119  1.00 84.04      C    O  
ATOM   3382  N   THR G 387     154.886 121.266 176.643  1.00 88.38      C    N  
ATOM   3383  CA  THR G 387     153.601 121.409 175.970  1.00 88.38      C    C  
ATOM   3384  C   THR G 387     152.896 120.096 175.664  1.00 88.38      C    C  
ATOM   3385  O   THR G 387     152.098 120.048 174.726  1.00 88.38      C    O  
ATOM   3386  CB  THR G 387     153.738 122.193 174.671  1.00 88.38      C    C  
ATOM   3387  CG2 THR G 387     154.224 123.582 174.942  1.00 88.38      C    C  
ATOM   3388  OG1 THR G 387     154.645 121.509 173.803  1.00 88.38      C    O  
ATOM   3389  N   THR G 388     153.156 119.034 176.419  1.00 92.32      C    N  
ATOM   3390  CA  THR G 388     152.414 117.804 176.157  1.00 92.32      C    C  
ATOM   3391  C   THR G 388     150.924 117.905 176.501  1.00 92.32      C    C  
ATOM   3392  O   THR G 388     150.134 117.286 175.776  1.00 92.32      C    O  
ATOM   3393  CB  THR G 388     153.019 116.596 176.870  1.00 92.32      C    C  
ATOM   3394  CG2 THR G 388     154.396 116.290 176.331  1.00 92.32      C    C  
ATOM   3395  OG1 THR G 388     153.081 116.838 178.274  1.00 92.32      C    O  
ATOM   3396  N   PRO G 389     150.436 118.670 177.554  1.00 95.15      C    N  
ATOM   3397  CA  PRO G 389     148.982 118.711 177.724  1.00 95.15      C    C  
ATOM   3398  C   PRO G 389     148.323 119.762 176.852  1.00 95.15      C    C  
ATOM   3399  O   PRO G 389     147.401 120.455 177.288  1.00 95.15      C    O  
ATOM   3400  CB  PRO G 389     148.807 119.054 179.201  1.00 95.15      C    C  
ATOM   3401  CG  PRO G 389     149.936 119.868 179.497  1.00 95.15      C    C  
ATOM   3402  CD  PRO G 389     151.067 119.274 178.744  1.00 95.15      C    C  
ATOM   3403  N   LEU G 390     148.794 119.891 175.621  1.00 94.90      C    N  
ATOM   3404  CA  LEU G 390     148.226 120.813 174.659  1.00 94.90      C    C  
ATOM   3405  C   LEU G 390     148.177 120.201 173.272  1.00 94.90      C    C  
ATOM   3406  O   LEU G 390     147.425 120.684 172.430  1.00 94.90      C    O  
ATOM   3407  CB  LEU G 390     149.019 122.128 174.651  1.00 94.90      C    C  
ATOM   3408  CG  LEU G 390     148.512 123.385 173.951  1.00 94.90      C    C  
ATOM   3409  CD1 LEU G 390     148.850 124.582 174.796  1.00 94.90      C    C  
ATOM   3410  CD2 LEU G 390     149.210 123.520 172.635  1.00 94.90      C    C  
ATOM   3411  N   PHE G 391     148.917 119.129 173.018  1.00 96.41      C    N  
ATOM   3412  CA  PHE G 391     148.931 118.461 171.727  1.00 96.41      C    C  
ATOM   3413  C   PHE G 391     148.682 116.967 171.855  1.00 96.41      C    C  
ATOM   3414  O   PHE G 391     148.867 116.237 170.879  1.00 96.41      C    O  
ATOM   3415  CB  PHE G 391     150.276 118.691 171.033  1.00 96.41      C    C  
ATOM   3416  CG  PHE G 391     150.417 120.038 170.384  1.00 96.41      C    C  
ATOM   3417  CD1 PHE G 391     149.312 120.728 169.937  1.00 96.41      C    C  
ATOM   3418  CD2 PHE G 391     151.662 120.614 170.241  1.00 96.41      C    C  
ATOM   3419  CE1 PHE G 391     149.457 121.962 169.337  1.00 96.41      C    C  
ATOM   3420  CE2 PHE G 391     151.804 121.849 169.654  1.00 96.41      C    C  
ATOM   3421  CZ  PHE G 391     150.705 122.518 169.203  1.00 96.41      C    C  
ATOM   3422  N   ASN G 392     148.276 116.492 173.033  1.00103.99      C    N  
ATOM   3423  CA  ASN G 392     148.071 115.063 173.245  1.00103.99      C    C  
ATOM   3424  C   ASN G 392     146.833 114.511 172.553  1.00103.99      C    C  
ATOM   3425  O   ASN G 392     146.791 113.322 172.221  1.00103.99      C    O  
ATOM   3426  CB  ASN G 392     147.970 114.768 174.748  1.00103.99      C    C  
ATOM   3427  CG  ASN G 392     146.758 115.444 175.423  1.00103.99      C    C  
ATOM   3428  ND2 ASN G 392     146.521 115.087 176.677  1.00103.99      C    N  
ATOM   3429  OD1 ASN G 392     146.039 116.248 174.825  1.00103.99      C    O  
ATOM   3430  N   SER G 393     145.823 115.345 172.363  1.00108.54      C    N  
ATOM   3431  CA  SER G 393     144.546 114.922 171.817  1.00108.54      C    C  
ATOM   3432  C   SER G 393     144.570 114.467 170.368  1.00108.54      C    C  
ATOM   3433  O   SER G 393     145.192 115.092 169.509  1.00108.54      C    O  
ATOM   3434  CB  SER G 393     143.550 116.070 171.934  1.00108.54      C    C  
ATOM   3435  OG  SER G 393     143.922 117.133 171.080  1.00108.54      C    O  
ATOM   3436  N   THR G 394     143.854 113.377 170.111  1.00114.77      C    N  
ATOM   3437  CA  THR G 394     143.653 112.851 168.774  1.00114.77      C    C  
ATOM   3438  C   THR G 394     142.398 113.536 168.269  1.00114.77      C    C  
ATOM   3439  O   THR G 394     141.562 113.976 169.062  1.00114.77      C    O  
ATOM   3440  CB  THR G 394     143.462 111.341 168.768  1.00114.77      C    C  
ATOM   3441  CG2 THR G 394     144.632 110.657 169.439  1.00114.77      C    C  
ATOM   3442  OG1 THR G 394     142.261 111.020 169.477  1.00114.77      C    O  
ATOM   3443  N   TRP G 395     142.258 113.657 166.960  1.00113.55      C    N  
ATOM   3444  CA  TRP G 395     141.100 114.387 166.483  1.00113.55      C    C  
ATOM   3445  C   TRP G 395     140.407 113.741 165.301  1.00113.55      C    C  
ATOM   3446  O   TRP G 395     140.934 112.876 164.604  1.00113.55      C    O  
ATOM   3447  CB  TRP G 395     141.502 115.822 166.126  1.00113.55      C    C  
ATOM   3448  CG  TRP G 395     141.624 116.688 167.330  1.00113.55      C    C  
ATOM   3449  CD1 TRP G 395     142.681 116.765 168.184  1.00113.55      C    C  
ATOM   3450  CD2 TRP G 395     140.682 117.661 167.775  1.00113.55      C    C  
ATOM   3451  CE2 TRP G 395     141.213 118.256 168.932  1.00113.55      C    C  
ATOM   3452  CE3 TRP G 395     139.435 118.078 167.318  1.00113.55      C    C  
ATOM   3453  NE1 TRP G 395     142.431 117.680 169.167  1.00113.55      C    N  
ATOM   3454  CZ2 TRP G 395     140.540 119.244 169.636  1.00113.55      C    C  
ATOM   3455  CZ3 TRP G 395     138.771 119.057 168.018  1.00113.55      C    C  
ATOM   3456  CH2 TRP G 395     139.325 119.630 169.162  1.00113.55      C    C  
ATOM   3457  N   ASN G 397     139.177 114.198 165.137  1.00116.06      C    N  
ATOM   3458  CA  ASN G 397     138.225 113.859 164.103  1.00116.06      C    C  
ATOM   3459  C   ASN G 397     137.346 115.098 164.031  1.00116.06      C    C  
ATOM   3460  O   ASN G 397     137.755 116.174 164.478  1.00116.06      C    O  
ATOM   3461  CB  ASN G 397     137.485 112.555 164.441  1.00116.06      C    C  
ATOM   3462  CG  ASN G 397     136.807 111.947 163.243  1.00116.06      C    C  
ATOM   3463  ND2 ASN G 397     136.208 110.782 163.429  1.00116.06      C    N  
ATOM   3464  OD1 ASN G 397     136.826 112.521 162.157  1.00116.06      C    O  
ATOM   3465  N   ASN G 398     136.136 114.971 163.495  1.00116.40      C    N  
ATOM   3466  CA  ASN G 398     135.246 116.122 163.471  1.00116.40      C    C  
ATOM   3467  C   ASN G 398     134.764 116.504 164.871  1.00116.40      C    C  
ATOM   3468  O   ASN G 398     134.249 117.611 165.055  1.00116.40      C    O  
ATOM   3469  CB  ASN G 398     134.066 115.835 162.558  1.00116.40      C    C  
ATOM   3470  CG  ASN G 398     133.400 114.523 162.883  1.00116.40      C    C  
ATOM   3471  ND2 ASN G 398     132.328 114.218 162.170  1.00116.40      C    N  
ATOM   3472  OD1 ASN G 398     133.830 113.795 163.777  1.00116.40      C    O  
ATOM   3473  N   THR G 399     134.929 115.619 165.854  1.00116.20      C    N  
ATOM   3474  CA  THR G 399     134.538 115.843 167.236  1.00116.20      C    C  
ATOM   3475  C   THR G 399     135.772 116.003 168.117  1.00116.20      C    C  
ATOM   3476  O   THR G 399     136.893 115.662 167.735  1.00116.20      C    O  
ATOM   3477  CB  THR G 399     133.668 114.693 167.751  1.00116.20      C    C  
ATOM   3478  N   ARG G 400     135.541 116.523 169.317  1.00117.01      C    N  
ATOM   3479  CA  ARG G 400     136.594 116.779 170.285  1.00117.01      C    C  
ATOM   3480  C   ARG G 400     136.941 115.545 171.103  1.00117.01      C    C  
ATOM   3481  O   ARG G 400     136.171 114.587 171.197  1.00117.01      C    O  
ATOM   3482  CB  ARG G 400     136.171 117.871 171.261  1.00117.01      C    C  
ATOM   3483  CG  ARG G 400     135.974 119.235 170.671  1.00117.01      C    C  
ATOM   3484  CD  ARG G 400     135.529 120.174 171.762  1.00117.01      C    C  
ATOM   3485  NE  ARG G 400     136.553 120.323 172.787  1.00117.01      C    N  
ATOM   3486  CZ  ARG G 400     136.361 120.940 173.945  1.00117.01      C    C  
ATOM   3487  NH1 ARG G 400     135.180 121.470 174.230  1.00117.01      C    N1+
ATOM   3488  NH2 ARG G 400     137.352 121.025 174.817  1.00117.01      C    N  
ATOM   3489  N   THR G 401     138.136 115.584 171.702  1.00120.12      C    N  
ATOM   3490  CA  THR G 401     138.634 114.528 172.579  1.00120.12      C    C  
ATOM   3491  C   THR G 401     139.468 115.158 173.707  1.00120.12      C    C  
ATOM   3492  O   THR G 401     140.429 114.565 174.205  1.00120.12      C    O  
ATOM   3493  CB  THR G 401     139.437 113.476 171.800  1.00120.12      C    C  
ATOM   3494  CG2 THR G 401     139.387 112.113 172.512  1.00120.12      C    C  
ATOM   3495  OG1 THR G 401     138.829 113.248 170.527  1.00120.12      C    O  
ATOM   3496  N   ASP G 402     139.129 116.379 174.122  1.00122.14      C    N  
ATOM   3497  CA  ASP G 402     139.901 117.020 175.190  1.00122.14      C    C  
ATOM   3498  C   ASP G 402     139.321 116.724 176.569  1.00122.14      C    C  
ATOM   3499  O   ASP G 402     139.941 116.020 177.373  1.00122.14      C    O  
ATOM   3500  CB  ASP G 402     139.962 118.539 174.980  1.00122.14      C    C  
ATOM   3501  CG  ASP G 402     140.996 118.965 173.957  1.00122.14      C    C  
ATOM   3502  OD1 ASP G 402     142.043 118.296 173.839  1.00122.14      C    O  
ATOM   3503  OD2 ASP G 402     140.767 119.988 173.280  1.00122.14      C    O1-
ATOM   3504  N   ASP G 403     138.120 117.241 176.834  1.00127.32      C    N  
ATOM   3505  CA  ASP G 403     137.384 117.124 178.090  1.00127.32      C    C  
ATOM   3506  C   ASP G 403     136.023 117.781 177.897  1.00127.32      C    C  
ATOM   3507  O   ASP G 403     135.820 118.558 176.959  1.00127.32      C    O  
ATOM   3508  CB  ASP G 403     138.123 117.811 179.257  1.00127.32      C    C  
ATOM   3509  CG  ASP G 403     137.609 117.388 180.617  1.00127.32      C    C  
ATOM   3510  OD1 ASP G 403     136.696 116.540 180.669  1.00127.32      C    O  
ATOM   3511  OD2 ASP G 403     138.103 117.917 181.630  1.00127.32      C    O1-
ATOM   3512  N   TYR G 404     135.103 117.459 178.810  1.00129.48      C    N  
ATOM   3513  CA  TYR G 404     133.731 117.977 178.891  1.00129.48      C    C  
ATOM   3514  C   TYR G 404     132.936 117.793 177.602  1.00129.48      C    C  
ATOM   3515  O   TYR G 404     132.536 118.767 176.968  1.00129.48      C    O  
ATOM   3516  CB  TYR G 404     133.739 119.465 179.288  1.00129.48      C    C  
ATOM   3517  CG  TYR G 404     134.306 119.770 180.669  1.00129.48      C    C  
ATOM   3518  CD1 TYR G 404     134.460 118.773 181.630  1.00129.48      C    C  
ATOM   3519  CD2 TYR G 404     134.700 121.059 181.003  1.00129.48      C    C  
ATOM   3520  CE1 TYR G 404     134.986 119.053 182.877  1.00129.48      C    C  
ATOM   3521  CE2 TYR G 404     135.225 121.347 182.251  1.00129.48      C    C  
ATOM   3522  CZ  TYR G 404     135.364 120.338 183.180  1.00129.48      C    C  
ATOM   3523  OH  TYR G 404     135.884 120.614 184.421  1.00129.48      C    O  
ATOM   3524  N   GLN G 412     139.947 125.108 181.531  1.00111.61      C    N  
ATOM   3525  CA  GLN G 412     139.865 126.555 181.677  1.00111.61      C    C  
ATOM   3526  C   GLN G 412     141.259 127.121 181.882  1.00111.61      C    C  
ATOM   3527  O   GLN G 412     141.681 128.051 181.204  1.00111.61      C    O  
ATOM   3528  CB  GLN G 412     138.979 126.942 182.865  1.00111.61      C    C  
ATOM   3529  CG  GLN G 412     137.531 126.512 182.777  1.00111.61      C    C  
ATOM   3530  CD  GLN G 412     137.320 125.088 183.250  1.00111.61      C    C  
ATOM   3531  NE2 GLN G 412     136.156 124.529 182.945  1.00111.61      C    N  
ATOM   3532  OE1 GLN G 412     138.194 124.498 183.886  1.00111.61      C    O  
ATOM   3533  N   ASN G 413     141.961 126.532 182.843  1.00108.65      C    N  
ATOM   3534  CA  ASN G 413     143.313 126.914 183.226  1.00108.65      C    C  
ATOM   3535  C   ASN G 413     144.215 125.710 182.992  1.00108.65      C    C  
ATOM   3536  O   ASN G 413     144.419 124.902 183.900  1.00108.65      C    O  
ATOM   3537  CB  ASN G 413     143.341 127.313 184.691  1.00108.65      C    C  
ATOM   3538  CG  ASN G 413     142.483 128.502 184.988  1.00108.65      C    C  
ATOM   3539  ND2 ASN G 413     143.089 129.687 185.038  1.00108.65      C    N  
ATOM   3540  OD1 ASN G 413     141.294 128.347 185.251  1.00108.65      C    O  
ATOM   3541  N   ILE G 414     144.753 125.581 181.785  1.00104.30      C    N  
ATOM   3542  CA  ILE G 414     145.644 124.468 181.481  1.00104.30      C    C  
ATOM   3543  C   ILE G 414     146.996 124.816 182.092  1.00104.30      C    C  
ATOM   3544  O   ILE G 414     147.683 125.717 181.613  1.00104.30      C    O  
ATOM   3545  CB  ILE G 414     145.757 124.227 179.975  1.00104.30      C    C  
ATOM   3546  CG1 ILE G 414     144.375 124.020 179.372  1.00104.30      C    C  
ATOM   3547  CG2 ILE G 414     146.601 122.999 179.703  1.00104.30      C    C  
ATOM   3548  CD1 ILE G 414     144.384 123.992 177.880  1.00104.30      C    C  
ATOM   3549  N   THR G 415     147.372 124.121 183.161  1.00104.33      C    N  
ATOM   3550  CA  THR G 415     148.640 124.401 183.828  1.00104.33      C    C  
ATOM   3551  C   THR G 415     149.786 123.917 182.961  1.00104.33      C    C  
ATOM   3552  O   THR G 415     150.116 122.729 182.947  1.00104.33      C    O  
ATOM   3553  CB  THR G 415     148.705 123.727 185.190  1.00104.33      C    C  
ATOM   3554  CG2 THR G 415     147.499 124.083 185.992  1.00104.33      C    C  
ATOM   3555  OG1 THR G 415     148.735 122.307 185.017  1.00104.33      C    O  
ATOM   3556  N   LEU G 416     150.399 124.839 182.241  1.00 99.61      C    N  
ATOM   3557  CA  LEU G 416     151.522 124.525 181.372  1.00 99.61      C    C  
ATOM   3558  C   LEU G 416     152.758 124.644 182.255  1.00 99.61      C    C  
ATOM   3559  O   LEU G 416     153.222 125.752 182.533  1.00 99.61      C    O  
ATOM   3560  CB  LEU G 416     151.545 125.488 180.193  1.00 99.61      C    C  
ATOM   3561  CG  LEU G 416     152.289 125.119 178.923  1.00 99.61      C    C  
ATOM   3562  CD1 LEU G 416     151.561 123.977 178.259  1.00 99.61      C    C  
ATOM   3563  CD2 LEU G 416     152.345 126.314 178.008  1.00 99.61      C    C  
ATOM   3564  N   GLN G 417     153.274 123.508 182.726  1.00 98.32      C    N  
ATOM   3565  CA  GLN G 417     154.437 123.496 183.613  1.00 98.32      C    C  
ATOM   3566  C   GLN G 417     155.681 123.969 182.878  1.00 98.32      C    C  
ATOM   3567  O   GLN G 417     156.044 123.420 181.835  1.00 98.32      C    O  
ATOM   3568  CB  GLN G 417     154.651 122.098 184.180  1.00 98.32      C    C  
ATOM   3569  CG  GLN G 417     153.552 121.632 185.115  1.00 98.32      C    C  
ATOM   3570  CD  GLN G 417     153.515 122.427 186.403  1.00 98.32      C    C  
ATOM   3571  NE2 GLN G 417     152.316 122.701 186.897  1.00 98.32      C    N  
ATOM   3572  OE1 GLN G 417     154.554 122.788 186.948  1.00 98.32      C    O  
ATOM   3573  N   CYS G 418     156.337 124.984 183.422  1.00 95.23      C    N  
ATOM   3574  CA  CYS G 418     157.534 125.549 182.825  1.00 95.23      C    C  
ATOM   3575  C   CYS G 418     158.705 125.409 183.780  1.00 95.23      C    C  
ATOM   3576  O   CYS G 418     158.548 125.021 184.938  1.00 95.23      C    O  
ATOM   3577  CB  CYS G 418     157.303 127.006 182.457  1.00 95.23      C    C  
ATOM   3578  SG  CYS G 418     155.929 127.131 181.351  1.00 95.23      C    S  
ATOM   3579  N   ARG G 419     159.890 125.740 183.276  1.00 84.62      C    N  
ATOM   3580  CA  ARG G 419     161.103 125.612 184.067  1.00 84.62      C    C  
ATOM   3581  C   ARG G 419     162.204 126.499 183.516  1.00 84.62      C    C  
ATOM   3582  O   ARG G 419     162.542 126.405 182.335  1.00 84.62      C    O  
ATOM   3583  CB  ARG G 419     161.536 124.160 184.066  1.00 84.62      C    C  
ATOM   3584  CG  ARG G 419     162.787 123.881 184.801  1.00 84.62      C    C  
ATOM   3585  CD  ARG G 419     162.943 122.408 184.869  1.00 84.62      C    C  
ATOM   3586  NE  ARG G 419     161.911 121.834 185.718  1.00 84.62      C    N  
ATOM   3587  CZ  ARG G 419     161.654 120.535 185.792  1.00 84.62      C    C  
ATOM   3588  NH1 ARG G 419     162.359 119.685 185.060  1.00 84.62      C    N1+
ATOM   3589  NH2 ARG G 419     160.692 120.086 186.587  1.00 84.62      C    N  
ATOM   3590  N   ILE G 420     162.768 127.348 184.369  1.00 81.07      C    N  
ATOM   3591  CA  ILE G 420     163.850 128.233 183.970  1.00 81.07      C    C  
ATOM   3592  C   ILE G 420     165.114 127.409 183.828  1.00 81.07      C    C  
ATOM   3593  O   ILE G 420     165.429 126.591 184.695  1.00 81.07      C    O  
ATOM   3594  CB  ILE G 420     164.053 129.335 185.017  1.00 81.07      C    C  
ATOM   3595  CG1 ILE G 420     162.745 130.048 185.291  1.00 81.07      C    C  
ATOM   3596  CG2 ILE G 420     165.085 130.316 184.551  1.00 81.07      C    C  
ATOM   3597  CD1 ILE G 420     162.184 130.678 184.096  1.00 81.07      C    C  
ATOM   3598  N   LYS G 421     165.848 127.608 182.746  1.00 78.19      C    N  
ATOM   3599  CA  LYS G 421     167.080 126.866 182.547  1.00 78.19      C    C  
ATOM   3600  C   LYS G 421     168.261 127.815 182.570  1.00 78.19      C    C  
ATOM   3601  O   LYS G 421     168.105 129.035 182.572  1.00 78.19      C    O  
ATOM   3602  CB  LYS G 421     167.056 126.087 181.242  1.00 78.19      C    C  
ATOM   3603  CG  LYS G 421     166.051 124.987 181.236  1.00 78.19      C    C  
ATOM   3604  CD  LYS G 421     166.465 123.818 182.073  1.00 78.19      C    C  
ATOM   3605  CE  LYS G 421     165.474 122.689 181.912  1.00 78.19      C    C  
ATOM   3606  NZ  LYS G 421     165.826 121.542 182.779  1.00 78.19      C    N1+
ATOM   3607  N   GLN G 422     169.462 127.237 182.612  1.00 82.26      C    N  
ATOM   3608  CA  GLN G 422     170.680 128.035 182.649  1.00 82.26      C    C  
ATOM   3609  C   GLN G 422     171.694 127.682 181.582  1.00 82.26      C    C  
ATOM   3610  O   GLN G 422     172.397 128.581 181.110  1.00 82.26      C    O  
ATOM   3611  CB  GLN G 422     171.342 127.940 184.021  1.00 82.26      C    C  
ATOM   3612  CG  GLN G 422     170.460 128.505 185.076  1.00 82.26      C    C  
ATOM   3613  CD  GLN G 422     170.154 129.931 184.809  1.00 82.26      C    C  
ATOM   3614  NE2 GLN G 422     168.889 130.298 184.927  1.00 82.26      C    N  
ATOM   3615  OE1 GLN G 422     171.038 130.698 184.451  1.00 82.26      C    O  
ATOM   3616  N   ILE G 423     171.808 126.423 181.191  1.00 77.14      C    N  
ATOM   3617  CA  ILE G 423     172.713 126.028 180.126  1.00 77.14      C    C  
ATOM   3618  C   ILE G 423     171.825 125.781 178.922  1.00 77.14      C    C  
ATOM   3619  O   ILE G 423     171.047 124.822 178.895  1.00 77.14      C    O  
ATOM   3620  CB  ILE G 423     173.564 124.810 180.485  1.00 77.14      C    C  
ATOM   3621  CG1 ILE G 423     174.595 125.208 181.532  1.00 77.14      C    C  
ATOM   3622  CG2 ILE G 423     174.264 124.284 179.265  1.00 77.14      C    C  
ATOM   3623  CD1 ILE G 423     175.418 124.061 182.031  1.00 77.14      C    C  
ATOM   3624  N   ILE G 424     171.915 126.666 177.941  1.00 72.58      C    N  
ATOM   3625  CA  ILE G 424     171.089 126.602 176.755  1.00 72.58      C    C  
ATOM   3626  C   ILE G 424     171.941 126.287 175.541  1.00 72.58      C    C  
ATOM   3627  O   ILE G 424     173.168 126.238 175.600  1.00 72.58      C    O  
ATOM   3628  CB  ILE G 424     170.358 127.923 176.516  1.00 72.58      C    C  
ATOM   3629  CG1 ILE G 424     171.410 128.982 176.231  1.00 72.58      C    C  
ATOM   3630  CG2 ILE G 424     169.606 128.334 177.732  1.00 72.58      C    C  
ATOM   3631  CD1 ILE G 424     170.880 130.227 175.662  1.00 72.58      C    C  
ATOM   3632  N   ASN G 425     171.262 126.100 174.420  1.00 69.69      C    N  
ATOM   3633  CA  ASN G 425     171.867 125.885 173.120  1.00 69.69      C    C  
ATOM   3634  C   ASN G 425     171.472 127.105 172.310  1.00 69.69      C    C  
ATOM   3635  O   ASN G 425     170.283 127.409 172.193  1.00 69.69      C    O  
ATOM   3636  CB  ASN G 425     171.366 124.608 172.462  1.00 69.69      C    C  
ATOM   3637  CG  ASN G 425     171.835 123.379 173.173  1.00 69.69      C    C  
ATOM   3638  ND2 ASN G 425     170.928 122.447 173.396  1.00 69.69      C    N  
ATOM   3639  OD1 ASN G 425     172.997 123.271 173.540  1.00 69.69      C    O  
ATOM   3640  N   MET G 426     172.454 127.824 171.795  1.00 68.34      C    N  
ATOM   3641  CA  MET G 426     172.164 129.037 171.056  1.00 68.34      C    C  
ATOM   3642  C   MET G 426     171.452 128.747 169.748  1.00 68.34      C    C  
ATOM   3643  O   MET G 426     171.691 127.728 169.103  1.00 68.34      C    O  
ATOM   3644  CB  MET G 426     173.445 129.814 170.784  1.00 68.34      C    C  
ATOM   3645  CG  MET G 426     174.065 130.412 172.012  1.00 68.34      C    C  
ATOM   3646  SD  MET G 426     175.472 131.427 171.584  1.00 68.34      C    S  
ATOM   3647  CE  MET G 426     176.617 130.147 171.113  1.00 68.34      C    C  
ATOM   3648  N   TRP G 427     170.558 129.655 169.377  1.00 64.52      C    N  
ATOM   3649  CA  TRP G 427     169.809 129.557 168.139  1.00 64.52      C    C  
ATOM   3650  C   TRP G 427     170.524 130.255 167.008  1.00 64.52      C    C  
ATOM   3651  O   TRP G 427     170.184 130.048 165.843  1.00 64.52      C    O  
ATOM   3652  CB  TRP G 427     168.432 130.179 168.316  1.00 64.52      C    C  
ATOM   3653  CG  TRP G 427     168.502 131.584 168.756  1.00 64.52      C    C  
ATOM   3654  CD1 TRP G 427     168.560 132.026 170.032  1.00 64.52      C    C  
ATOM   3655  CD2 TRP G 427     168.517 132.744 167.930  1.00 64.52      C    C  
ATOM   3656  CE2 TRP G 427     168.588 133.855 168.774  1.00 64.52      C    C  
ATOM   3657  CE3 TRP G 427     168.475 132.951 166.557  1.00 64.52      C    C  
ATOM   3658  NE1 TRP G 427     168.616 133.391 170.059  1.00 64.52      C    N  
ATOM   3659  CZ2 TRP G 427     168.618 135.150 168.293  1.00 64.52      C    C  
ATOM   3660  CZ3 TRP G 427     168.504 134.237 166.082  1.00 64.52      C    C  
ATOM   3661  CH2 TRP G 427     168.576 135.318 166.944  1.00 64.52      C    C  
ATOM   3662  N   GLN G 428     171.510 131.072 167.343  1.00 65.95      C    N  
ATOM   3663  CA  GLN G 428     172.310 131.858 166.417  1.00 65.95      C    C  
ATOM   3664  C   GLN G 428     173.589 131.146 166.022  1.00 65.95      C    C  
ATOM   3665  O   GLN G 428     174.644 131.759 165.873  1.00 65.95      C    O  
ATOM   3666  CB  GLN G 428     172.595 133.199 167.066  1.00 65.95      C    C  
ATOM   3667  CG  GLN G 428     173.096 133.020 168.473  1.00 65.95      C    C  
ATOM   3668  CD  GLN G 428     173.187 134.313 169.228  1.00 65.95      C    C  
ATOM   3669  NE2 GLN G 428     173.439 134.225 170.524  1.00 65.95      C    N  
ATOM   3670  OE1 GLN G 428     173.002 135.382 168.663  1.00 65.95      C    O  
ATOM   3671  N   GLY G 429     173.515 129.837 165.860  1.00 71.67      C    N  
ATOM   3672  CA  GLY G 429     174.646 129.013 165.506  1.00 71.67      C    C  
ATOM   3673  C   GLY G 429     174.792 127.883 166.494  1.00 71.67      C    C  
ATOM   3674  O   GLY G 429     174.095 127.811 167.502  1.00 71.67      C    O  
ATOM   3675  N   VAL G 430     175.707 126.984 166.193  1.00 76.90      C    N  
ATOM   3676  CA  VAL G 430     175.920 125.869 167.100  1.00 76.90      C    C  
ATOM   3677  C   VAL G 430     176.715 126.351 168.305  1.00 76.90      C    C  
ATOM   3678  O   VAL G 430     177.396 127.376 168.261  1.00 76.90      C    O  
ATOM   3679  CB  VAL G 430     176.620 124.700 166.396  1.00 76.90      C    C  
ATOM   3680  CG1 VAL G 430     175.746 124.175 165.299  1.00 76.90      C    C  
ATOM   3681  CG2 VAL G 430     177.937 125.154 165.833  1.00 76.90      C    C  
ATOM   3682  N   GLY G 431     176.612 125.611 169.398  1.00 75.42      C    N  
ATOM   3683  CA  GLY G 431     177.350 126.004 170.580  1.00 75.42      C    C  
ATOM   3684  C   GLY G 431     176.478 126.331 171.774  1.00 75.42      C    C  
ATOM   3685  O   GLY G 431     175.478 127.047 171.672  1.00 75.42      C    O  
ATOM   3686  N   LYS G 432     176.875 125.807 172.927  1.00 73.27      C    N  
ATOM   3687  CA  LYS G 432     176.159 126.024 174.167  1.00 73.27      C    C  
ATOM   3688  C   LYS G 432     176.461 127.405 174.730  1.00 73.27      C    C  
ATOM   3689  O   LYS G 432     177.240 128.181 174.180  1.00 73.27      C    O  
ATOM   3690  CB  LYS G 432     176.541 124.967 175.193  1.00 73.27      C    C  
ATOM   3691  CG  LYS G 432     176.047 123.577 174.905  1.00 73.27      C    C  
ATOM   3692  CD  LYS G 432     176.528 122.647 175.996  1.00 73.27      C    C  
ATOM   3693  CE  LYS G 432     176.036 121.237 175.797  1.00 73.27      C    C  
ATOM   3694  NZ  LYS G 432     174.575 121.148 176.044  1.00 73.27      C    N1+
ATOM   3695  N   ALA G 433     175.832 127.698 175.859  1.00 75.46      C    N  
ATOM   3696  CA  ALA G 433     176.006 128.957 176.561  1.00 75.46      C    C  
ATOM   3697  C   ALA G 433     175.608 128.722 178.005  1.00 75.46      C    C  
ATOM   3698  O   ALA G 433     175.084 127.664 178.355  1.00 75.46      C    O  
ATOM   3699  CB  ALA G 433     175.177 130.078 175.938  1.00 75.46      C    C  
ATOM   3700  N   MET G 434     175.854 129.715 178.847  1.00 85.11      C    N  
ATOM   3701  CA  MET G 434     175.512 129.600 180.260  1.00 85.11      C    C  
ATOM   3702  C   MET G 434     175.259 131.010 180.765  1.00 85.11      C    C  
ATOM   3703  O   MET G 434     176.149 131.859 180.686  1.00 85.11      C    O  
ATOM   3704  CB  MET G 434     176.623 128.909 181.036  1.00 85.11      C    C  
ATOM   3705  CG  MET G 434     176.322 128.671 182.500  1.00 85.11      C    C  
ATOM   3706  SD  MET G 434     176.917 129.952 183.614  1.00 85.11      C    S  
ATOM   3707  CE  MET G 434     178.648 129.525 183.674  1.00 85.11      C    C  
ATOM   3708  N   TYR G 435     174.056 131.258 181.271  1.00 84.27      C    N  
ATOM   3709  CA  TYR G 435     173.713 132.585 181.749  1.00 84.27      C    C  
ATOM   3710  C   TYR G 435     173.707 132.656 183.270  1.00 84.27      C    C  
ATOM   3711  O   TYR G 435     173.937 131.673 183.974  1.00 84.27      C    O  
ATOM   3712  CB  TYR G 435     172.361 133.032 181.202  1.00 84.27      C    C  
ATOM   3713  CG  TYR G 435     172.365 133.414 179.748  1.00 84.27      C    C  
ATOM   3714  CD1 TYR G 435     173.542 133.491 179.032  1.00 84.27      C    C  
ATOM   3715  CD2 TYR G 435     171.194 133.758 179.105  1.00 84.27      C    C  
ATOM   3716  CE1 TYR G 435     173.539 133.840 177.719  1.00 84.27      C    C  
ATOM   3717  CE2 TYR G 435     171.201 134.126 177.788  1.00 84.27      C    C  
ATOM   3718  CZ  TYR G 435     172.378 134.162 177.106  1.00 84.27      C    C  
ATOM   3719  OH  TYR G 435     172.412 134.522 175.784  1.00 84.27      C    O  
ATOM   3720  N   ALA G 436     173.437 133.845 183.776  1.00 90.11      C    N  
ATOM   3721  CA  ALA G 436     173.382 134.111 185.199  1.00 90.11      C    C  
ATOM   3722  C   ALA G 436     172.103 133.527 185.792  1.00 90.11      C    C  
ATOM   3723  O   ALA G 436     171.099 133.420 185.085  1.00 90.11      C    O  
ATOM   3724  CB  ALA G 436     173.434 135.618 185.444  1.00 90.11      C    C  
ATOM   3725  N   PRO G 437     172.132 133.152 187.077  1.00 87.95      C    N  
ATOM   3726  CA  PRO G 437     170.948 132.579 187.737  1.00 87.95      C    C  
ATOM   3727  C   PRO G 437     169.756 133.516 187.691  1.00 87.95      C    C  
ATOM   3728  O   PRO G 437     169.915 134.739 187.543  1.00 87.95      C    O  
ATOM   3729  CB  PRO G 437     171.436 132.354 189.173  1.00 87.95      C    C  
ATOM   3730  CG  PRO G 437     172.860 132.109 189.015  1.00 87.95      C    C  
ATOM   3731  CD  PRO G 437     173.328 133.001 187.922  1.00 87.95      C    C  
ATOM   3732  N   PRO G 438     168.539 132.980 187.783  1.00 93.85      C    N  
ATOM   3733  CA  PRO G 438     167.340 133.813 187.652  1.00 93.85      C    C  
ATOM   3734  C   PRO G 438     167.125 134.846 188.745  1.00 93.85      C    C  
ATOM   3735  O   PRO G 438     167.730 134.830 189.816  1.00 93.85      C    O  
ATOM   3736  CB  PRO G 438     166.208 132.785 187.667  1.00 93.85      C    C  
ATOM   3737  CG  PRO G 438     166.745 131.645 188.342  1.00 93.85      C    C  
ATOM   3738  CD  PRO G 438     168.176 131.568 187.976  1.00 93.85      C    C  
ATOM   3739  N   ILE G 439     166.214 135.764 188.414  1.00100.42      C    N  
ATOM   3740  CA  ILE G 439     165.802 136.842 189.293  1.00100.42      C    C  
ATOM   3741  C   ILE G 439     165.046 136.238 190.476  1.00100.42      C    C  
ATOM   3742  O   ILE G 439     164.551 135.106 190.416  1.00100.42      C    O  
ATOM   3743  CB  ILE G 439     164.940 137.827 188.480  1.00100.42      C    C  
ATOM   3744  CG1 ILE G 439     165.690 138.232 187.220  1.00100.42      C    C  
ATOM   3745  CG2 ILE G 439     164.664 139.140 189.193  1.00100.42      C    C  
ATOM   3746  CD1 ILE G 439     166.984 138.996 187.494  1.00100.42      C    C  
ATOM   3747  N   ARG G 440     164.983 136.999 191.572  1.00111.49      C    N  
ATOM   3748  CA  ARG G 440     164.323 136.568 192.797  1.00111.49      C    C  
ATOM   3749  C   ARG G 440     162.839 136.268 192.598  1.00111.49      C    C  
ATOM   3750  O   ARG G 440     162.394 135.149 192.872  1.00111.49      C    O  
ATOM   3751  CB  ARG G 440     164.534 137.624 193.874  1.00111.49      C    C  
ATOM   3752  CG  ARG G 440     165.988 137.730 194.265  1.00111.49      C    C  
ATOM   3753  CD  ARG G 440     166.192 138.726 195.368  1.00111.49      C    C  
ATOM   3754  NE  ARG G 440     167.599 138.846 195.720  1.00111.49      C    N  
ATOM   3755  CZ  ARG G 440     168.062 139.670 196.650  1.00111.49      C    C  
ATOM   3756  NH1 ARG G 440     167.226 140.443 197.331  1.00111.49      C    N1+
ATOM   3757  NH2 ARG G 440     169.361 139.717 196.905  1.00111.49      C    N  
ATOM   3758  N   GLY G 441     162.050 137.229 192.118  1.00113.42      C    N  
ATOM   3759  CA  GLY G 441     160.639 136.975 191.926  1.00113.42      C    C  
ATOM   3760  C   GLY G 441     159.925 137.968 191.033  1.00113.42      C    C  
ATOM   3761  O   GLY G 441     160.510 138.917 190.513  1.00113.42      C    O  
ATOM   3762  N   GLN G 442     158.623 137.704 190.868  1.00116.02      C    N  
ATOM   3763  CA  GLN G 442     157.660 138.485 190.083  1.00116.02      C    C  
ATOM   3764  C   GLN G 442     158.060 138.601 188.609  1.00116.02      C    C  
ATOM   3765  O   GLN G 442     158.393 139.672 188.100  1.00116.02      C    O  
ATOM   3766  CB  GLN G 442     157.431 139.872 190.691  1.00116.02      C    C  
ATOM   3767  CG  GLN G 442     156.761 139.853 192.041  1.00116.02      C    C  
ATOM   3768  CD  GLN G 442     155.359 139.286 191.988  1.00116.02      C    C  
ATOM   3769  NE2 GLN G 442     154.950 138.634 193.067  1.00116.02      C    N  
ATOM   3770  OE1 GLN G 442     154.638 139.457 191.003  1.00116.02      C    O  
ATOM   3771  N   ILE G 443     158.006 137.458 187.933  1.00107.45      C    N  
ATOM   3772  CA  ILE G 443     158.306 137.360 186.509  1.00107.45      C    C  
ATOM   3773  C   ILE G 443     156.994 137.083 185.789  1.00107.45      C    C  
ATOM   3774  O   ILE G 443     156.427 135.997 185.930  1.00107.45      C    O  
ATOM   3775  CB  ILE G 443     159.333 136.258 186.227  1.00107.45      C    C  
ATOM   3776  CG1 ILE G 443     160.617 136.520 187.002  1.00107.45      C    C  
ATOM   3777  CG2 ILE G 443     159.640 136.215 184.769  1.00107.45      C    C  
ATOM   3778  CD1 ILE G 443     161.273 137.826 186.647  1.00107.45      C    C  
ATOM   3779  N   ARG G 444     156.501 138.052 185.018  1.00103.69      C    N  
ATOM   3780  CA  ARG G 444     155.227 137.902 184.325  1.00103.69      C    C  
ATOM   3781  C   ARG G 444     155.380 138.101 182.824  1.00103.69      C    C  
ATOM   3782  O   ARG G 444     156.128 138.979 182.389  1.00103.69      C    O  
ATOM   3783  CB  ARG G 444     154.217 138.906 184.885  1.00103.69      C    C  
ATOM   3784  CG  ARG G 444     152.814 138.744 184.363  1.00103.69      C    C  
ATOM   3785  CD  ARG G 444     151.862 139.705 185.016  1.00103.69      C    C  
ATOM   3786  NE  ARG G 444     150.512 139.520 184.504  1.00103.69      C    N  
ATOM   3787  CZ  ARG G 444     149.467 140.241 184.888  1.00103.69      C    C  
ATOM   3788  NH1 ARG G 444     149.619 141.205 185.787  1.00103.69      C    N1+
ATOM   3789  NH2 ARG G 444     148.270 140.004 184.369  1.00103.69      C    N  
ATOM   3790  N   CYS G 445     154.663 137.292 182.032  1.00101.95      C    N  
ATOM   3791  CA  CYS G 445     154.695 137.365 180.566  1.00101.95      C    C  
ATOM   3792  C   CYS G 445     153.265 137.380 180.026  1.00101.95      C    C  
ATOM   3793  O   CYS G 445     152.708 136.325 179.714  1.00101.95      C    O  
ATOM   3794  CB  CYS G 445     155.463 136.190 179.982  1.00101.95      C    C  
ATOM   3795  SG  CYS G 445     157.099 135.948 180.672  1.00101.95      C    S  
ATOM   3796  N   SER G 446     152.667 138.563 179.898  1.00 98.67      C    N  
ATOM   3797  CA  SER G 446     151.300 138.679 179.379  1.00 98.67      C    C  
ATOM   3798  C   SER G 446     151.370 138.677 177.855  1.00 98.67      C    C  
ATOM   3799  O   SER G 446     151.261 139.712 177.198  1.00 98.67      C    O  
ATOM   3800  CB  SER G 446     150.633 139.941 179.904  1.00 98.67      C    C  
ATOM   3801  OG  SER G 446     150.540 139.924 181.316  1.00 98.67      C    O  
ATOM   3802  N   SER G 447     151.548 137.488 177.295  1.00 89.34      C    N  
ATOM   3803  CA  SER G 447     151.719 137.314 175.862  1.00 89.34      C    C  
ATOM   3804  C   SER G 447     150.411 137.099 175.105  1.00 89.34      C    C  
ATOM   3805  O   SER G 447     149.308 137.330 175.603  1.00 89.34      C    O  
ATOM   3806  CB  SER G 447     152.673 136.154 175.609  1.00 89.34      C    C  
ATOM   3807  OG  SER G 447     152.797 135.908 174.225  1.00 89.34      C    O  
ATOM   3808  N   ASN G 448     150.575 136.668 173.860  1.00 82.27      C    N  
ATOM   3809  CA  ASN G 448     149.551 136.366 172.877  1.00 82.27      C    C  
ATOM   3810  C   ASN G 448     150.086 135.195 172.085  1.00 82.27      C    C  
ATOM   3811  O   ASN G 448     151.264 134.855 172.189  1.00 82.27      C    O  
ATOM   3812  CB  ASN G 448     149.348 137.511 171.897  1.00 82.27      C    C  
ATOM   3813  CG  ASN G 448     148.894 138.774 172.543  1.00 82.27      C    C  
ATOM   3814  ND2 ASN G 448     147.620 139.110 172.380  1.00 82.27      C    N  
ATOM   3815  OD1 ASN G 448     149.707 139.508 173.093  1.00 82.27      C    O  
ATOM   3816  N   ILE G 449     149.240 134.583 171.274  1.00 77.51      C    N  
ATOM   3817  CA  ILE G 449     149.656 133.491 170.409  1.00 77.51      C    C  
ATOM   3818  C   ILE G 449     148.998 133.762 169.075  1.00 77.51      C    C  
ATOM   3819  O   ILE G 449     147.772 133.679 168.953  1.00 77.51      C    O  
ATOM   3820  CB  ILE G 449     149.291 132.098 170.936  1.00 77.51      C    C  
ATOM   3821  CG1 ILE G 449     150.131 131.744 172.154  1.00 77.51      C    C  
ATOM   3822  CG2 ILE G 449     149.533 131.058 169.872  1.00 77.51      C    C  
ATOM   3823  CD1 ILE G 449     149.737 130.462 172.785  1.00 77.51      C    C  
ATOM   3824  N   THR G 450     149.801 134.111 168.085  1.00 75.39      C    N  
ATOM   3825  CA  THR G 450     149.283 134.411 166.771  1.00 75.39      C    C  
ATOM   3826  C   THR G 450     149.545 133.315 165.764  1.00 75.39      C    C  
ATOM   3827  O   THR G 450     148.755 133.153 164.834  1.00 75.39      C    O  
ATOM   3828  CB  THR G 450     149.906 135.702 166.246  1.00 75.39      C    C  
ATOM   3829  CG2 THR G 450     149.754 136.793 167.265  1.00 75.39      C    C  
ATOM   3830  OG1 THR G 450     151.302 135.489 166.033  1.00 75.39      C    O  
ATOM   3831  N   GLY G 451     150.628 132.565 165.920  1.00 71.05      C    N  
ATOM   3832  CA  GLY G 451     150.963 131.515 164.987  1.00 71.05      C    C  
ATOM   3833  C   GLY G 451     151.123 130.173 165.666  1.00 71.05      C    C  
ATOM   3834  O   GLY G 451     150.871 130.024 166.862  1.00 71.05      C    O  
ATOM   3835  N   LEU G 452     151.551 129.202 164.867  1.00 71.58      C    N  
ATOM   3836  CA  LEU G 452     151.765 127.834 165.316  1.00 71.58      C    C  
ATOM   3837  C   LEU G 452     152.604 127.114 164.278  1.00 71.58      C    C  
ATOM   3838  O   LEU G 452     152.244 127.103 163.100  1.00 71.58      C    O  
ATOM   3839  CB  LEU G 452     150.432 127.127 165.514  1.00 71.58      C    C  
ATOM   3840  CG  LEU G 452     150.465 125.652 165.870  1.00 71.58      C    C  
ATOM   3841  CD1 LEU G 452     151.237 125.449 167.124  1.00 71.58      C    C  
ATOM   3842  CD2 LEU G 452     149.056 125.151 166.047  1.00 71.58      C    C  
ATOM   3843  N   LEU G 453     153.710 126.517 164.697  1.00 73.31      C    N  
ATOM   3844  CA  LEU G 453     154.588 125.790 163.794  1.00 73.31      C    C  
ATOM   3845  C   LEU G 453     154.313 124.310 163.971  1.00 73.31      C    C  
ATOM   3846  O   LEU G 453     154.368 123.800 165.091  1.00 73.31      C    O  
ATOM   3847  CB  LEU G 453     156.051 126.109 164.076  1.00 73.31      C    C  
ATOM   3848  CG  LEU G 453     156.410 127.581 163.891  1.00 73.31      C    C  
ATOM   3849  CD1 LEU G 453     157.867 127.851 164.218  1.00 73.31      C    C  
ATOM   3850  CD2 LEU G 453     156.086 128.022 162.493  1.00 73.31      C    C  
ATOM   3851  N   LEU G 454     154.006 123.625 162.876  1.00 78.34      C    N  
ATOM   3852  CA  LEU G 454     153.681 122.209 162.917  1.00 78.34      C    C  
ATOM   3853  C   LEU G 454     154.422 121.459 161.831  1.00 78.34      C    C  
ATOM   3854  O   LEU G 454     154.506 121.934 160.697  1.00 78.34      C    O  
ATOM   3855  CB  LEU G 454     152.191 121.995 162.690  1.00 78.34      C    C  
ATOM   3856  CG  LEU G 454     151.218 122.683 163.624  1.00 78.34      C    C  
ATOM   3857  CD1 LEU G 454     149.812 122.472 163.132  1.00 78.34      C    C  
ATOM   3858  CD2 LEU G 454     151.397 122.136 165.004  1.00 78.34      C    C  
ATOM   3859  N   THR G 455     154.936 120.289 162.164  1.00 85.86      C    N  
ATOM   3860  CA  THR G 455     155.596 119.449 161.185  1.00 85.86      C    C  
ATOM   3861  C   THR G 455     154.596 118.379 160.762  1.00 85.86      C    C  
ATOM   3862  O   THR G 455     153.406 118.463 161.068  1.00 85.86      C    O  
ATOM   3863  CB  THR G 455     156.884 118.858 161.733  1.00 85.86      C    C  
ATOM   3864  CG2 THR G 455     157.835 119.958 162.108  1.00 85.86      C    C  
ATOM   3865  OG1 THR G 455     156.586 118.071 162.886  1.00 85.86      C    O  
ATOM   3866  N   ARG G 456     155.061 117.361 160.051  1.00 95.06      C    N  
ATOM   3867  CA  ARG G 456     154.162 116.312 159.599  1.00 95.06      C    C  
ATOM   3868  C   ARG G 456     154.939 115.011 159.542  1.00 95.06      C    C  
ATOM   3869  O   ARG G 456     156.131 115.013 159.234  1.00 95.06      C    O  
ATOM   3870  CB  ARG G 456     153.575 116.681 158.235  1.00 95.06      C    C  
ATOM   3871  CG  ARG G 456     152.592 115.719 157.618  1.00 95.06      C    C  
ATOM   3872  CD  ARG G 456     152.098 116.334 156.330  1.00 95.06      C    C  
ATOM   3873  NE  ARG G 456     151.261 115.442 155.552  1.00 95.06      C    N  
ATOM   3874  CZ  ARG G 456     151.747 114.583 154.668  1.00 95.06      C    C  
ATOM   3875  NH1 ARG G 456     153.053 114.501 154.481  1.00 95.06      C    N1+
ATOM   3876  NH2 ARG G 456     150.933 113.798 153.981  1.00 95.06      C    N  
ATOM   3877  N   ASP G 457     154.271 113.911 159.856  1.00104.22      C    N  
ATOM   3878  CA  ASP G 457     154.891 112.593 159.847  1.00104.22      C    C  
ATOM   3879  C   ASP G 457     154.185 111.719 158.819  1.00104.22      C    C  
ATOM   3880  O   ASP G 457     153.154 111.108 159.105  1.00104.22      C    O  
ATOM   3881  CB  ASP G 457     154.833 111.944 161.218  1.00104.22      C    C  
ATOM   3882  CG  ASP G 457     155.663 110.675 161.296  1.00104.22      C    C  
ATOM   3883  OD1 ASP G 457     156.401 110.359 160.335  1.00104.22      C    O  
ATOM   3884  OD2 ASP G 457     155.551 109.964 162.314  1.00104.22      C    O1-
ATOM   3885  N   GLY G 458     154.756 111.649 157.629  1.00110.76      C    N  
ATOM   3886  CA  GLY G 458     154.203 110.827 156.581  1.00110.76      C    C  
ATOM   3887  C   GLY G 458     155.023 109.571 156.392  1.00110.76      C    C  
ATOM   3888  O   GLY G 458     155.983 109.302 157.112  1.00110.76      C    O  
ATOM   3889  N   GLY G 459     154.636 108.788 155.403  1.00120.92      C    N  
ATOM   3890  CA  GLY G 459     155.367 107.572 155.122  1.00120.92      C    C  
ATOM   3891  C   GLY G 459     154.473 106.485 154.583  1.00120.92      C    C  
ATOM   3892  O   GLY G 459     153.271 106.659 154.389  1.00120.92      C    O  
ATOM   3893  N   ARG G 460     155.093 105.334 154.339  1.00125.23      C    N  
ATOM   3894  CA  ARG G 460     154.381 104.172 153.836  1.00125.23      C    C  
ATOM   3895  C   ARG G 460     153.658 103.424 154.946  1.00125.23      C    C  
ATOM   3896  O   ARG G 460     152.813 102.573 154.655  1.00125.23      C    O  
ATOM   3897  CB  ARG G 460     155.356 103.254 153.106  1.00125.23      C    C  
ATOM   3898  CG  ARG G 460     155.951 103.923 151.884  1.00125.23      C    C  
ATOM   3899  CD  ARG G 460     156.868 103.003 151.114  1.00125.23      C    C  
ATOM   3900  NE  ARG G 460     157.505 103.698 150.001  1.00125.23      C    N  
ATOM   3901  CZ  ARG G 460     156.970 103.818 148.792  1.00125.23      C    C  
ATOM   3902  NH1 ARG G 460     155.779 103.294 148.534  1.00125.23      C    N1+
ATOM   3903  NH2 ARG G 460     157.625 104.465 147.840  1.00125.23      C    N  
ATOM   3904  N   ASP G 461     153.970 103.728 156.203  1.00127.05      C    N  
ATOM   3905  CA  ASP G 461     153.319 103.122 157.351  1.00127.05      C    C  
ATOM   3906  C   ASP G 461     152.110 103.938 157.785  1.00127.05      C    C  
ATOM   3907  O   ASP G 461     151.373 103.521 158.685  1.00127.05      C    O  
ATOM   3908  CB  ASP G 461     154.315 103.009 158.511  1.00127.05      C    C  
ATOM   3909  CG  ASP G 461     153.914 101.966 159.541  1.00127.05      C    C  
ATOM   3910  OD1 ASP G 461     152.916 101.250 159.325  1.00127.05      C    O  
ATOM   3911  OD2 ASP G 461     154.599 101.866 160.578  1.00127.05      C    O1-
ATOM   3912  N   GLN G 462     151.898 105.090 157.155  1.00124.28      C    N  
ATOM   3913  CA  GLN G 462     150.792 105.989 157.469  1.00124.28      C    C  
ATOM   3914  C   GLN G 462     149.500 105.313 157.036  1.00124.28      C    C  
ATOM   3915  O   GLN G 462     149.140 105.320 155.857  1.00124.28      C    O  
ATOM   3916  CB  GLN G 462     151.001 107.321 156.762  1.00124.28      C    C  
ATOM   3917  CG  GLN G 462     150.133 108.459 157.264  1.00124.28      C    C  
ATOM   3918  CD  GLN G 462     150.448 109.776 156.572  1.00124.28      C    C  
ATOM   3919  NE2 GLN G 462     149.837 110.860 157.042  1.00124.28      C    N  
ATOM   3920  OE1 GLN G 462     151.244 109.818 155.636  1.00124.28      C    O  
ATOM   3921  N   ASN G 463     148.805 104.713 157.999  1.00126.16      C    N  
ATOM   3922  CA  ASN G 463     147.572 103.979 157.732  1.00126.16      C    C  
ATOM   3923  C   ASN G 463     146.350 104.872 157.960  1.00126.16      C    C  
ATOM   3924  O   ASN G 463     145.574 104.702 158.900  1.00126.16      C    O  
ATOM   3925  CB  ASN G 463     147.531 102.725 158.597  1.00126.16      C    C  
ATOM   3926  CG  ASN G 463     146.560 101.689 158.085  1.00126.16      C    C  
ATOM   3927  ND2 ASN G 463     146.515 100.543 158.756  1.00126.16      C    N  
ATOM   3928  OD1 ASN G 463     145.870 101.903 157.089  1.00126.16      C    O  
ATOM   3929  N   GLY G 464     146.190 105.835 157.057  1.00119.96      C    N  
ATOM   3930  CA  GLY G 464     145.071 106.753 157.126  1.00119.96      C    C  
ATOM   3931  C   GLY G 464     145.098 107.731 158.272  1.00119.96      C    C  
ATOM   3932  O   GLY G 464     144.037 108.102 158.781  1.00119.96      C    O  
ATOM   3933  N   THR G 465     146.278 108.161 158.700  1.00118.50      C    N  
ATOM   3934  CA  THR G 465     146.418 109.100 159.800  1.00118.50      C    C  
ATOM   3935  C   THR G 465     147.148 110.352 159.334  1.00118.50      C    C  
ATOM   3936  O   THR G 465     147.666 110.426 158.219  1.00118.50      C    O  
ATOM   3937  CB  THR G 465     147.181 108.478 160.973  1.00118.50      C    C  
ATOM   3938  CG2 THR G 465     146.470 107.247 161.483  1.00118.50      C    C  
ATOM   3939  OG1 THR G 465     148.495 108.113 160.540  1.00118.50      C    O  
ATOM   3940  N   GLU G 466     147.178 111.345 160.219  1.00113.96      C    N  
ATOM   3941  CA  GLU G 466     147.844 112.622 159.985  1.00113.96      C    C  
ATOM   3942  C   GLU G 466     148.430 113.064 161.314  1.00113.96      C    C  
ATOM   3943  O   GLU G 466     147.689 113.486 162.208  1.00113.96      C    O  
ATOM   3944  CB  GLU G 466     146.883 113.682 159.448  1.00113.96      C    C  
ATOM   3945  CG  GLU G 466     146.481 113.514 158.008  1.00113.96      C    C  
ATOM   3946  CD  GLU G 466     147.628 113.787 157.069  1.00113.96      C    C  
ATOM   3947  OE1 GLU G 466     148.475 114.639 157.403  1.00113.96      C    O  
ATOM   3948  OE2 GLU G 466     147.689 113.157 155.995  1.00113.96      C    O1-
ATOM   3949  N   THR G 467     149.744 112.963 161.451  1.00101.64      C    N  
ATOM   3950  CA  THR G 467     150.418 113.342 162.680  1.00101.64      C    C  
ATOM   3951  C   THR G 467     151.040 114.715 162.508  1.00101.64      C    C  
ATOM   3952  O   THR G 467     151.805 114.941 161.568  1.00101.64      C    O  
ATOM   3953  CB  THR G 467     151.480 112.321 163.057  1.00101.64      C    C  
ATOM   3954  CG2 THR G 467     151.999 112.630 164.433  1.00101.64      C    C  
ATOM   3955  OG1 THR G 467     150.885 111.023 163.085  1.00101.64      C    O  
ATOM   3956  N   PHE G 468     150.710 115.630 163.412  1.00 96.15      C    N  
ATOM   3957  CA  PHE G 468     151.226 116.993 163.361  1.00 96.15      C    C  
ATOM   3958  C   PHE G 468     151.943 117.304 164.664  1.00 96.15      C    C  
ATOM   3959  O   PHE G 468     151.359 117.844 165.604  1.00 96.15      C    O  
ATOM   3960  CB  PHE G 468     150.116 117.958 163.089  1.00 96.15      C    C  
ATOM   3961  CG  PHE G 468     149.575 117.852 161.716  1.00 96.15      C    C  
ATOM   3962  CD1 PHE G 468     150.215 118.471 160.667  1.00 96.15      C    C  
ATOM   3963  CD2 PHE G 468     148.443 117.117 161.465  1.00 96.15      C    C  
ATOM   3964  CE1 PHE G 468     149.723 118.375 159.393  1.00 96.15      C    C  
ATOM   3965  CE2 PHE G 468     147.946 117.019 160.193  1.00 96.15      C    C  
ATOM   3966  CZ  PHE G 468     148.586 117.648 159.156  1.00 96.15      C    C  
ATOM   3967  N   ARG G 469     153.207 116.970 164.710  1.00 86.97      C    N  
ATOM   3968  CA  ARG G 469     154.004 117.220 165.884  1.00 86.97      C    C  
ATOM   3969  C   ARG G 469     154.505 118.659 165.870  1.00 86.97      C    C  
ATOM   3970  O   ARG G 469     154.667 119.251 164.804  1.00 86.97      C    O  
ATOM   3971  CB  ARG G 469     155.167 116.243 165.917  1.00 86.97      C    C  
ATOM   3972  CG  ARG G 469     154.730 114.821 166.150  1.00 86.97      C    C  
ATOM   3973  CD  ARG G 469     155.929 113.927 166.324  1.00 86.97      C    C  
ATOM   3974  NE  ARG G 469     155.560 112.615 166.832  1.00 86.97      C    N  
ATOM   3975  CZ  ARG G 469     155.244 111.587 166.062  1.00 86.97      C    C  
ATOM   3976  NH1 ARG G 469     155.247 111.724 164.748  1.00 86.97      C    N1+
ATOM   3977  NH2 ARG G 469     154.926 110.425 166.604  1.00 86.97      C    N  
ATOM   3978  N   PRO G 470     154.741 119.258 167.034  1.00 87.53      C    N  
ATOM   3979  CA  PRO G 470     155.245 120.632 167.052  1.00 87.53      C    C  
ATOM   3980  C   PRO G 470     156.705 120.676 166.649  1.00 87.53      C    C  
ATOM   3981  O   PRO G 470     157.524 119.863 167.079  1.00 87.53      C    O  
ATOM   3982  CB  PRO G 470     155.067 121.063 168.507  1.00 87.53      C    C  
ATOM   3983  CG  PRO G 470     155.073 119.807 169.266  1.00 87.53      C    C  
ATOM   3984  CD  PRO G 470     154.415 118.787 168.388  1.00 87.53      C    C  
ATOM   3985  N   GLY G 471     157.025 121.644 165.803  1.00 82.85      C    N  
ATOM   3986  CA  GLY G 471     158.385 121.777 165.333  1.00 82.85      C    C  
ATOM   3987  C   GLY G 471     158.989 123.121 165.648  1.00 82.85      C    C  
ATOM   3988  O   GLY G 471     158.951 123.578 166.791  1.00 82.85      C    O  
ATOM   3989  N   GLY G 472     159.552 123.766 164.642  1.00 77.85      C    N  
ATOM   3990  CA  GLY G 472     160.174 125.051 164.837  1.00 77.85      C    C  
ATOM   3991  C   GLY G 472     161.583 124.896 165.356  1.00 77.85      C    C  
ATOM   3992  O   GLY G 472     162.027 123.821 165.743  1.00 77.85      C    O  
ATOM   3993  N   GLY G 473     162.294 126.011 165.370  1.00 72.76      C    N  
ATOM   3994  CA  GLY G 473     163.666 126.042 165.821  1.00 72.76      C    C  
ATOM   3995  C   GLY G 473     164.461 126.875 164.853  1.00 72.76      C    C  
ATOM   3996  O   GLY G 473     165.369 127.614 165.239  1.00 72.76      C    O  
ATOM   3997  N   ASN G 474     164.109 126.772 163.583  1.00 68.52      C    N  
ATOM   3998  CA  ASN G 474     164.763 127.567 162.564  1.00 68.52      C    C  
ATOM   3999  C   ASN G 474     164.134 128.940 162.650  1.00 68.52      C    C  
ATOM   4000  O   ASN G 474     162.985 129.120 162.243  1.00 68.52      C    O  
ATOM   4001  CB  ASN G 474     164.573 126.962 161.185  1.00 68.52      C    C  
ATOM   4002  CG  ASN G 474     165.502 127.553 160.177  1.00 68.52      C    C  
ATOM   4003  ND2 ASN G 474     165.356 127.144 158.933  1.00 68.52      C    N  
ATOM   4004  OD1 ASN G 474     166.340 128.385 160.506  1.00 68.52      C    O  
ATOM   4005  N   MET G 475     164.873 129.904 163.193  1.00 69.09      C    N  
ATOM   4006  CA  MET G 475     164.335 131.244 163.357  1.00 69.09      C    C  
ATOM   4007  C   MET G 475     164.039 131.945 162.049  1.00 69.09      C    C  
ATOM   4008  O   MET G 475     163.268 132.899 162.063  1.00 69.09      C    O  
ATOM   4009  CB  MET G 475     165.262 132.077 164.216  1.00 69.09      C    C  
ATOM   4010  CG  MET G 475     165.276 131.599 165.640  1.00 69.09      C    C  
ATOM   4011  SD  MET G 475     163.631 131.581 166.365  1.00 69.09      C    S  
ATOM   4012  CE  MET G 475     163.343 129.831 166.590  1.00 69.09      C    C  
ATOM   4013  N   ARG G 476     164.598 131.493 160.929  1.00 63.63      C    N  
ATOM   4014  CA  ARG G 476     164.257 132.106 159.657  1.00 63.63      C    C  
ATOM   4015  C   ARG G 476     162.804 131.819 159.344  1.00 63.63      C    C  
ATOM   4016  O   ARG G 476     162.094 132.664 158.798  1.00 63.63      C    O  
ATOM   4017  CB  ARG G 476     165.163 131.579 158.555  1.00 63.63      C    C  
ATOM   4018  CG  ARG G 476     166.577 132.041 158.682  1.00 63.63      C    C  
ATOM   4019  CD  ARG G 476     167.418 131.408 157.612  1.00 63.63      C    C  
ATOM   4020  NE  ARG G 476     168.791 131.887 157.645  1.00 63.63      C    N  
ATOM   4021  CZ  ARG G 476     169.739 131.358 158.403  1.00 63.63      C    C  
ATOM   4022  NH1 ARG G 476     169.454 130.348 159.210  1.00 63.63      C    N1+
ATOM   4023  NH2 ARG G 476     170.964 131.847 158.363  1.00 63.63      C    N  
ATOM   4024  N   ASP G 477     162.336 130.636 159.736  1.00 66.60      C    N  
ATOM   4025  CA  ASP G 477     160.945 130.272 159.553  1.00 66.60      C    C  
ATOM   4026  C   ASP G 477     160.056 131.066 160.487  1.00 66.60      C    C  
ATOM   4027  O   ASP G 477     158.863 131.202 160.222  1.00 66.60      C    O  
ATOM   4028  CB  ASP G 477     160.764 128.778 159.780  1.00 66.60      C    C  
ATOM   4029  CG  ASP G 477     161.494 127.952 158.745  1.00 66.60      C    C  
ATOM   4030  OD1 ASP G 477     161.668 128.453 157.616  1.00 66.60      C    O  
ATOM   4031  OD2 ASP G 477     161.899 126.816 159.055  1.00 66.60      C    O1-
ATOM   4032  N   ASN G 478     160.613 131.604 161.564  1.00 63.79      C    N  
ATOM   4033  CA  ASN G 478     159.813 132.415 162.462  1.00 63.79      C    C  
ATOM   4034  C   ASN G 478     159.527 133.762 161.824  1.00 63.79      C    C  
ATOM   4035  O   ASN G 478     158.446 134.323 162.015  1.00 63.79      C    O  
ATOM   4036  CB  ASN G 478     160.544 132.550 163.796  1.00 63.79      C    C  
ATOM   4037  CG  ASN G 478     159.686 133.092 164.919  1.00 63.79      C    C  
ATOM   4038  ND2 ASN G 478     160.183 132.930 166.129  1.00 63.79      C    N  
ATOM   4039  OD1 ASN G 478     158.591 133.601 164.728  1.00 63.79      C    O  
ATOM   4040  N   TRP G 479     160.464 134.290 161.038  1.00 63.43      C    N  
ATOM   4041  CA  TRP G 479     160.215 135.577 160.414  1.00 63.43      C    C  
ATOM   4042  C   TRP G 479     159.598 135.471 159.035  1.00 63.43      C    C  
ATOM   4043  O   TRP G 479     159.039 136.464 158.561  1.00 63.43      C    O  
ATOM   4044  CB  TRP G 479     161.483 136.421 160.357  1.00 63.43      C    C  
ATOM   4045  CG  TRP G 479     161.925 136.734 161.704  1.00 63.43      C    C  
ATOM   4046  CD1 TRP G 479     161.237 137.450 162.626  1.00 63.43      C    C  
ATOM   4047  CD2 TRP G 479     163.185 136.437 162.296  1.00 63.43      C    C  
ATOM   4048  CE2 TRP G 479     163.165 136.956 163.595  1.00 63.43      C    C  
ATOM   4049  CE3 TRP G 479     164.319 135.777 161.859  1.00 63.43      C    C  
ATOM   4050  NE1 TRP G 479     161.960 137.564 163.779  1.00 63.43      C    N  
ATOM   4051  CZ2 TRP G 479     164.220 136.831 164.454  1.00 63.43      C    C  
ATOM   4052  CZ3 TRP G 479     165.359 135.633 162.714  1.00 63.43      C    C  
ATOM   4053  CH2 TRP G 479     165.316 136.166 164.003  1.00 63.43      C    C  
ATOM   4054  N   ARG G 480     159.650 134.299 158.393  1.00 65.58      C    N  
ATOM   4055  CA  ARG G 480     158.993 134.155 157.102  1.00 65.58      C    C  
ATOM   4056  C   ARG G 480     157.494 134.216 157.274  1.00 65.58      C    C  
ATOM   4057  O   ARG G 480     156.779 134.548 156.329  1.00 65.58      C    O  
ATOM   4058  CB  ARG G 480     159.347 132.848 156.416  1.00 65.58      C    C  
ATOM   4059  CG  ARG G 480     160.715 132.770 155.849  1.00 65.58      C    C  
ATOM   4060  CD  ARG G 480     160.834 131.505 155.058  1.00 65.58      C    C  
ATOM   4061  NE  ARG G 480     162.170 131.338 154.526  1.00 65.58      C    N  
ATOM   4062  CZ  ARG G 480     163.117 130.660 155.154  1.00 65.58      C    C  
ATOM   4063  NH1 ARG G 480     162.851 130.090 156.316  1.00 65.58      C    N1+
ATOM   4064  NH2 ARG G 480     164.320 130.545 154.620  1.00 65.58      C    N  
ATOM   4065  N   SER G 481     157.015 133.919 158.478  1.00 67.62      C    N  
ATOM   4066  CA  SER G 481     155.609 134.007 158.800  1.00 67.62      C    C  
ATOM   4067  C   SER G 481     155.192 135.443 158.998  1.00 67.62      C    C  
ATOM   4068  O   SER G 481     153.999 135.722 159.111  1.00 67.62      C    O  
ATOM   4069  CB  SER G 481     155.323 133.243 160.077  1.00 67.62      C    C  
ATOM   4070  OG  SER G 481     155.972 133.881 161.160  1.00 67.62      C    O  
ATOM   4071  N   GLU G 482     156.151 136.352 159.060  1.00 71.40      C    N  
ATOM   4072  CA  GLU G 482     155.881 137.761 159.245  1.00 71.40      C    C  
ATOM   4073  C   GLU G 482     156.190 138.579 158.004  1.00 71.40      C    C  
ATOM   4074  O   GLU G 482     155.474 139.535 157.698  1.00 71.40      C    O  
ATOM   4075  CB  GLU G 482     156.702 138.278 160.424  1.00 71.40      C    C  
ATOM   4076  CG  GLU G 482     156.348 139.666 160.810  1.00 71.40      C    C  
ATOM   4077  CD  GLU G 482     154.950 139.743 161.351  1.00 71.40      C    C  
ATOM   4078  OE1 GLU G 482     154.515 138.785 162.024  1.00 71.40      C    O  
ATOM   4079  OE2 GLU G 482     154.263 140.742 161.067  1.00 71.40      C    O1-
ATOM   4080  N   LEU G 483     157.236 138.208 157.274  1.00 66.06      C    N  
ATOM   4081  CA  LEU G 483     157.646 138.893 156.059  1.00 66.06      C    C  
ATOM   4082  C   LEU G 483     157.158 138.184 154.815  1.00 66.06      C    C  
ATOM   4083  O   LEU G 483     157.867 138.139 153.809  1.00 66.06      C    O  
ATOM   4084  CB  LEU G 483     159.160 139.029 156.026  1.00 66.06      C    C  
ATOM   4085  CG  LEU G 483     159.695 139.986 157.071  1.00 66.06      C    C  
ATOM   4086  CD1 LEU G 483     161.183 139.917 157.113  1.00 66.06      C    C  
ATOM   4087  CD2 LEU G 483     159.273 141.350 156.676  1.00 66.06      C    C  
ATOM   4088  N   TYR G 484     155.964 137.610 154.857  1.00 69.01      C    N  
ATOM   4089  CA  TYR G 484     155.458 136.920 153.685  1.00 69.01      C    C  
ATOM   4090  C   TYR G 484     154.775 137.869 152.725  1.00 69.01      C    C  
ATOM   4091  O   TYR G 484     154.727 137.600 151.525  1.00 69.01      C    O  
ATOM   4092  CB  TYR G 484     154.491 135.811 154.100  1.00 69.01      C    C  
ATOM   4093  CG  TYR G 484     153.209 136.276 154.744  1.00 69.01      C    C  
ATOM   4094  CD1 TYR G 484     153.148 136.543 156.098  1.00 69.01      C    C  
ATOM   4095  CD2 TYR G 484     152.047 136.395 154.007  1.00 69.01      C    C  
ATOM   4096  CE1 TYR G 484     151.979 136.955 156.688  1.00 69.01      C    C  
ATOM   4097  CE2 TYR G 484     150.877 136.801 154.586  1.00 69.01      C    C  
ATOM   4098  CZ  TYR G 484     150.848 137.079 155.925  1.00 69.01      C    C  
ATOM   4099  OH  TYR G 484     149.675 137.484 156.505  1.00 69.01      C    O  
ATOM   4100  N   LYS G 485     154.251 138.973 153.230  1.00 68.03      C    N  
ATOM   4101  CA  LYS G 485     153.548 139.913 152.381  1.00 68.03      C    C  
ATOM   4102  C   LYS G 485     154.458 140.791 151.550  1.00 68.03      C    C  
ATOM   4103  O   LYS G 485     153.989 141.380 150.580  1.00 68.03      C    O  
ATOM   4104  CB  LYS G 485     152.699 140.855 153.223  1.00 68.03      C    C  
ATOM   4105  CG  LYS G 485     151.550 140.257 153.943  1.00 68.03      C    C  
ATOM   4106  CD  LYS G 485     150.826 141.354 154.679  1.00 68.03      C    C  
ATOM   4107  CE  LYS G 485     149.650 140.816 155.446  1.00 68.03      C    C  
ATOM   4108  NZ  LYS G 485     148.931 141.906 156.146  1.00 68.03      C    N1+
ATOM   4109  N   TYR G 486     155.721 140.934 151.903  1.00 64.94      C    N  
ATOM   4110  CA  TYR G 486     156.563 141.882 151.197  1.00 64.94      C    C  
ATOM   4111  C   TYR G 486     157.544 141.228 150.233  1.00 64.94      C    C  
ATOM   4112  O   TYR G 486     157.704 140.009 150.187  1.00 64.94      C    O  
ATOM   4113  CB  TYR G 486     157.291 142.740 152.225  1.00 64.94      C    C  
ATOM   4114  CG  TYR G 486     156.353 143.324 153.250  1.00 64.94      C    C  
ATOM   4115  CD1 TYR G 486     155.604 144.446 152.976  1.00 64.94      C    C  
ATOM   4116  CD2 TYR G 486     156.209 142.735 154.489  1.00 64.94      C    C  
ATOM   4117  CE1 TYR G 486     154.747 144.968 153.909  1.00 64.94      C    C  
ATOM   4118  CE2 TYR G 486     155.354 143.243 155.420  1.00 64.94      C    C  
ATOM   4119  CZ  TYR G 486     154.628 144.361 155.130  1.00 64.94      C    C  
ATOM   4120  OH  TYR G 486     153.774 144.873 156.075  1.00 64.94      C    O  
ATOM   4121  N   LYS G 487     158.195 142.094 149.453  1.00 60.20      C    N  
ATOM   4122  CA  LYS G 487     159.184 141.784 148.428  1.00 60.20      C    C  
ATOM   4123  C   LYS G 487     159.853 143.085 148.023  1.00 60.20      C    C  
ATOM   4124  O   LYS G 487     159.167 144.089 147.846  1.00 60.20      C    O  
ATOM   4125  CB  LYS G 487     158.526 141.141 147.211  1.00 60.20      C    C  
ATOM   4126  CG  LYS G 487     159.459 140.758 146.097  1.00 60.20      C    C  
ATOM   4127  CD  LYS G 487     158.648 140.177 144.964  1.00 60.20      C    C  
ATOM   4128  CE  LYS G 487     159.496 139.779 143.799  1.00 60.20      C    C  
ATOM   4129  NZ  LYS G 487     158.655 139.259 142.702  1.00 60.20      C    N1+
ATOM   4130  N   VAL G 488     161.174 143.078 147.879  1.00 53.45      C    N  
ATOM   4131  CA  VAL G 488     161.931 144.272 147.512  1.00 53.45      C    C  
ATOM   4132  C   VAL G 488     162.217 144.235 146.023  1.00 53.45      C    C  
ATOM   4133  O   VAL G 488     162.922 143.342 145.544  1.00 53.45      C    O  
ATOM   4134  CB  VAL G 488     163.238 144.377 148.303  1.00 53.45      C    C  
ATOM   4135  CG1 VAL G 488     164.035 145.533 147.804  1.00 53.45      C    C  
ATOM   4136  CG2 VAL G 488     162.948 144.568 149.750  1.00 53.45      C    C  
ATOM   4137  N   VAL G 489     161.687 145.206 145.288  1.00 52.04      C    N  
ATOM   4138  CA  VAL G 489     161.880 145.273 143.851  1.00 52.04      C    C  
ATOM   4139  C   VAL G 489     162.479 146.617 143.480  1.00 52.04      C    C  
ATOM   4140  O   VAL G 489     162.362 147.601 144.208  1.00 52.04      C    O  
ATOM   4141  CB  VAL G 489     160.568 145.061 143.087  1.00 52.04      C    C  
ATOM   4142  CG1 VAL G 489     159.981 143.725 143.418  1.00 52.04      C    C  
ATOM   4143  CG2 VAL G 489     159.596 146.148 143.415  1.00 52.04      C    C  
ATOM   4144  N   LYS G 490     163.129 146.648 142.323  1.00 53.36      C    N  
ATOM   4145  CA  LYS G 490     163.725 147.859 141.791  1.00 53.36      C    C  
ATOM   4146  C   LYS G 490     162.988 148.190 140.509  1.00 53.36      C    C  
ATOM   4147  O   LYS G 490     162.278 147.352 139.957  1.00 53.36      C    O  
ATOM   4148  CB  LYS G 490     165.212 147.713 141.527  1.00 53.36      C    C  
ATOM   4149  CG  LYS G 490     165.558 146.785 140.425  1.00 53.36      C    C  
ATOM   4150  CD  LYS G 490     167.061 146.651 140.315  1.00 53.36      C    C  
ATOM   4151  CE  LYS G 490     167.439 145.672 139.222  1.00 53.36      C    C  
ATOM   4152  NZ  LYS G 490     168.899 145.438 139.152  1.00 53.36      C    N1+
ATOM   4153  N   ILE G 491     163.140 149.413 140.031  1.00 52.88      C    N  
ATOM   4154  CA  ILE G 491     162.434 149.844 138.836  1.00 52.88      C    C  
ATOM   4155  C   ILE G 491     163.405 149.967 137.683  1.00 52.88      C    C  
ATOM   4156  O   ILE G 491     164.244 150.871 137.664  1.00 52.88      C    O  
ATOM   4157  CB  ILE G 491     161.723 151.180 139.058  1.00 52.88      C    C  
ATOM   4158  CG1 ILE G 491     160.849 151.118 140.296  1.00 52.88      C    C  
ATOM   4159  CG2 ILE G 491     160.869 151.493 137.866  1.00 52.88      C    C  
ATOM   4160  CD1 ILE G 491     159.746 150.127 140.201  1.00 52.88      C    C  
ATOM   4161  N   GLU G 492     163.283 149.088 136.707  1.00 57.07      C    N  
ATOM   4162  CA  GLU G 492     164.125 149.194 135.528  1.00 57.07      C    C  
ATOM   4163  C   GLU G 492     163.291 149.976 134.530  1.00 57.07      C    C  
ATOM   4164  O   GLU G 492     162.166 149.565 134.228  1.00 57.07      C    O  
ATOM   4165  CB  GLU G 492     164.508 147.835 134.968  1.00 57.07      C    C  
ATOM   4166  CG  GLU G 492     165.471 147.980 133.828  1.00 57.07      C    C  
ATOM   4167  CD  GLU G 492     165.900 146.661 133.260  1.00 57.07      C    C  
ATOM   4168  OE1 GLU G 492     165.409 145.629 133.748  1.00 57.07      C    O  
ATOM   4169  OE2 GLU G 492     166.730 146.654 132.325  1.00 57.07      C    O1-
ATOM   4170  N   PRO G 493     163.757 151.111 134.021  1.00 49.39      C    N  
ATOM   4171  CA  PRO G 493     162.909 151.904 133.135  1.00 49.39      C    C  
ATOM   4172  C   PRO G 493     163.041 151.672 131.642  1.00 49.39      C    C  
ATOM   4173  O   PRO G 493     162.172 152.171 130.921  1.00 49.39      C    O  
ATOM   4174  CB  PRO G 493     163.327 153.326 133.483  1.00 49.39      C    C  
ATOM   4175  CG  PRO G 493     164.748 153.185 133.779  1.00 49.39      C    C  
ATOM   4176  CD  PRO G 493     164.942 151.861 134.440  1.00 49.39      C    C  
ATOM   4177  N   LEU G 494     164.054 150.970 131.136  1.00 46.82      C    N  
ATOM   4178  CA  LEU G 494     164.146 150.771 129.690  1.00 46.82      C    C  
ATOM   4179  C   LEU G 494     163.061 149.837 129.180  1.00 46.82      C    C  
ATOM   4180  O   LEU G 494     162.395 149.128 129.932  1.00 46.82      C    O  
ATOM   4181  CB  LEU G 494     165.500 150.228 129.266  1.00 46.82      C    C  
ATOM   4182  CG  LEU G 494     166.548 151.267 128.941  1.00 46.82      C    C  
ATOM   4183  CD1 LEU G 494     167.837 150.577 128.671  1.00 46.82      C    C  
ATOM   4184  CD2 LEU G 494     166.107 151.986 127.709  1.00 46.82      C    C  
ATOM   4185  N   GLY G 495     162.886 149.841 127.875  1.00 45.36      C    N  
ATOM   4186  CA  GLY G 495     161.889 149.010 127.246  1.00 45.36      C    C  
ATOM   4187  C   GLY G 495     162.047 149.057 125.751  1.00 45.36      C    C  
ATOM   4188  O   GLY G 495     162.402 150.081 125.170  1.00 45.36      C    O  
ATOM   4189  N   ILE G 496     161.783 147.931 125.116  1.00 45.60      C    N  
ATOM   4190  CA  ILE G 496     161.901 147.797 123.677  1.00 45.60      C    C  
ATOM   4191  C   ILE G 496     160.637 147.151 123.153  1.00 45.60      C    C  
ATOM   4192  O   ILE G 496     160.189 146.134 123.686  1.00 45.60      C    O  
ATOM   4193  CB  ILE G 496     163.150 146.989 123.314  1.00 45.60      C    C  
ATOM   4194  CG1 ILE G 496     164.367 147.888 123.379  1.00 45.60      C    C  
ATOM   4195  CG2 ILE G 496     163.022 146.300 122.006  1.00 45.60      C    C  
ATOM   4196  CD1 ILE G 496     165.595 147.170 123.105  1.00 45.60      C    C  
ATOM   4197  N   ALA G 497     160.059 147.738 122.125  1.00 52.20      C    N  
ATOM   4198  CA  ALA G 497     158.839 147.226 121.531  1.00 52.20      C    C  
ATOM   4199  C   ALA G 497     158.843 147.505 120.043  1.00 52.20      C    C  
ATOM   4200  O   ALA G 497     159.482 148.455 119.589  1.00 52.20      C    O  
ATOM   4201  CB  ALA G 497     157.624 147.888 122.186  1.00 52.20      C    C  
ATOM   4202  N   PRO G 498     158.155 146.700 119.249  1.00 56.59      C    N  
ATOM   4203  CA  PRO G 498     158.105 146.972 117.818  1.00 56.59      C    C  
ATOM   4204  C   PRO G 498     157.021 147.989 117.523  1.00 56.59      C    C  
ATOM   4205  O   PRO G 498     156.016 148.088 118.226  1.00 56.59      C    O  
ATOM   4206  CB  PRO G 498     157.763 145.607 117.216  1.00 56.59      C    C  
ATOM   4207  CG  PRO G 498     157.045 144.932 118.263  1.00 56.59      C    C  
ATOM   4208  CD  PRO G 498     157.649 145.359 119.550  1.00 56.59      C    C  
ATOM   4209  N   THR G 499     157.247 148.760 116.467  1.00 65.73      C    N  
ATOM   4210  CA  THR G 499     156.303 149.787 116.057  1.00 65.73      C    C  
ATOM   4211  C   THR G 499     156.422 149.991 114.554  1.00 65.73      C    C  
ATOM   4212  O   THR G 499     157.064 149.203 113.854  1.00 65.73      C    O  
ATOM   4213  CB  THR G 499     156.536 151.084 116.824  1.00 65.73      C    C  
ATOM   4214  CG2 THR G 499     157.917 151.607 116.554  1.00 65.73      C    C  
ATOM   4215  OG1 THR G 499     155.566 152.047 116.406  1.00 65.73      C    O  
ATOM   4216  N   ALA G 500     155.799 151.058 114.052  1.00 68.78      C    N  
ATOM   4217  CA  ALA G 500     155.808 151.348 112.626  1.00 68.78      C    C  
ATOM   4218  C   ALA G 500     156.534 152.638 112.258  1.00 68.78      C    C  
ATOM   4219  O   ALA G 500     156.388 153.116 111.133  1.00 68.78      C    O  
ATOM   4220  CB  ALA G 500     154.377 151.394 112.101  1.00 68.78      C    C  
ATOM   4221  N   CYS G 501     157.316 153.216 113.159  1.00 73.12      C    N  
ATOM   4222  CA  CYS G 501     158.034 154.436 112.822  1.00 73.12      C    C  
ATOM   4223  C   CYS G 501     159.375 154.069 112.204  1.00 73.12      C    C  
ATOM   4224  O   CYS G 501     159.768 152.908 112.173  1.00 73.12      C    O  
ATOM   4225  CB  CYS G 501     158.243 155.318 114.051  1.00 73.12      C    C  
ATOM   4226  SG  CYS G 501     159.441 154.684 115.262  1.00 73.12      C    S  
ATOM   4227  N   LYS G 502     160.098 155.074 111.723  1.00 74.46      C    N  
ATOM   4228  CA  LYS G 502     161.409 154.833 111.141  1.00 74.46      C    C  
ATOM   4229  C   LYS G 502     162.221 156.110 111.247  1.00 74.46      C    C  
ATOM   4230  O   LYS G 502     161.739 157.187 110.899  1.00 74.46      C    O  
ATOM   4231  CB  LYS G 502     161.339 154.376 109.685  1.00 74.46      C    C  
ATOM   4232  CG  LYS G 502     162.698 153.999 109.147  1.00 74.46      C    C  
ATOM   4233  CD  LYS G 502     162.665 153.518 107.720  1.00 74.46      C    C  
ATOM   4234  CE  LYS G 502     164.081 153.237 107.250  1.00 74.46      C    C  
ATOM   4235  NZ  LYS G 502     164.152 152.816 105.830  1.00 74.46      C    N1+
ATOM   4236  N   ARG G 503     163.451 155.983 111.734  1.00 79.65      C    N  
ATOM   4237  CA  ARG G 503     164.325 157.135 111.886  1.00 79.65      C    C  
ATOM   4238  C   ARG G 503     164.774 157.636 110.524  1.00 79.65      C    C  
ATOM   4239  O   ARG G 503     165.393 156.895 109.756  1.00 79.65      C    O  
ATOM   4240  CB  ARG G 503     165.545 156.787 112.723  1.00 79.65      C    C  
ATOM   4241  CG  ARG G 503     166.455 157.975 112.919  1.00 79.65      C    C  
ATOM   4242  CD  ARG G 503     167.724 157.573 113.603  1.00 79.65      C    C  
ATOM   4243  NE  ARG G 503     167.516 157.193 114.984  1.00 79.65      C    N  
ATOM   4244  CZ  ARG G 503     168.410 156.518 115.687  1.00 79.65      C    C  
ATOM   4245  NH1 ARG G 503     169.538 156.140 115.116  1.00 79.65      C    N1+
ATOM   4246  NH2 ARG G 503     168.175 156.202 116.946  1.00 79.65      C    N  
ATOM   4247  N   ARG G 504     164.469 158.892 110.234  1.00 93.43      C    N  
ATOM   4248  CA  ARG G 504     164.844 159.503 108.968  1.00 93.43      C    C  
ATOM   4249  C   ARG G 504     166.345 159.736 108.926  1.00 93.43      C    C  
ATOM   4250  O   ARG G 504     166.892 160.446 109.773  1.00 93.43      C    O  
ATOM   4251  CB  ARG G 504     164.098 160.820 108.807  1.00 93.43      C    C  
ATOM   4252  CG  ARG G 504     164.447 161.624 107.582  1.00 93.43      C    C  
ATOM   4253  CD  ARG G 504     164.000 160.943 106.309  1.00 93.43      C    C  
ATOM   4254  NE  ARG G 504     164.138 161.840 105.165  1.00 93.43      C    N  
ATOM   4255  CZ  ARG G 504     165.266 162.029 104.487  1.00 93.43      C    C  
ATOM   4256  NH1 ARG G 504     166.375 161.386 104.832  1.00 93.43      C    N1+
ATOM   4257  NH2 ARG G 504     165.287 162.869 103.462  1.00 93.43      C    N  
ATOM   4258  N   VAL G 505     167.013 159.142 107.945  1.00 95.32      C    N  
ATOM   4259  CA  VAL G 505     168.454 159.300 107.820  1.00 95.32      C    C  
ATOM   4260  C   VAL G 505     168.815 159.815 106.427  1.00 95.32      C    C  
ATOM   4261  O   VAL G 505     169.769 160.573 106.251  1.00 95.32      C    O  
ATOM   4262  CB  VAL G 505     169.174 157.973 108.157  1.00 95.32      C    C  
ATOM   4263  CG1 VAL G 505     168.799 156.877 107.175  1.00 95.32      C    C  
ATOM   4264  CG2 VAL G 505     170.683 158.164 108.224  1.00 95.32      C    C  
ATOM   4265  OXT VAL G 505     168.147 159.531 105.434  1.00 95.32      C    O1-
HETATM 4266  C1  MAN G 610     161.287 144.267 186.396  1.00 37.83      CA   C  
HETATM 4267  C2  MAN G 610     162.556 144.994 186.938  1.00 37.83      CA   C  
HETATM 4268  O2  MAN G 610     163.174 144.248 187.991  1.00 37.83      CA   O  
HETATM 4269  C3  MAN G 610     163.597 144.992 185.865  1.00 37.83      CA   C  
HETATM 4270  O3  MAN G 610     164.746 145.708 186.263  1.00 37.83      CA   O  
HETATM 4271  C4  MAN G 610     163.963 143.547 185.550  1.00 37.83      CA   C  
HETATM 4272  O4  MAN G 610     165.040 143.490 184.647  1.00 37.83      CA   O  
HETATM 4273  C5  MAN G 610     162.748 142.875 184.924  1.00 37.83      CA   C  
HETATM 4274  O5  MAN G 610     161.610 142.977 185.833  1.00 37.83      CA   O  
HETATM 4275  C6  MAN G 610     162.977 141.408 184.652  1.00 37.83      CA   C  
HETATM 4276  O6  MAN G 610     164.349 141.222 184.331  1.00 37.83      CA   O  
HETATM 4277  C1  NAG G 636     143.721 144.294 171.850  1.00 78.14      CB   C  
HETATM 4278  C2  NAG G 636     142.486 144.988 172.422  1.00 78.14      CB   C  
HETATM 4279  N2  NAG G 636     141.591 144.027 173.045  1.00 78.14      CB   N  
HETATM 4280  C3  NAG G 636     141.762 145.760 171.323  1.00 78.14      CB   C  
HETATM 4281  O3  NAG G 636     140.677 146.483 171.891  1.00 78.14      CB   O  
HETATM 4282  C4  NAG G 636     142.714 146.721 170.621  1.00 78.14      CB   C  
HETATM 4283  O4  NAG G 636     142.063 147.317 169.507  1.00 78.14      CB   O  
HETATM 4284  C5  NAG G 636     143.948 145.975 170.121  1.00 78.14      CB   C  
HETATM 4285  O5  NAG G 636     144.570 145.270 171.208  1.00 78.14      CB   O  
HETATM 4286  C6  NAG G 636     144.995 146.897 169.544  1.00 78.14      CB   C  
HETATM 4287  O6  NAG G 636     144.821 148.231 170.002  1.00 78.14      CB   O  
HETATM 4288  C7  NAG G 636     141.629 143.731 174.348  1.00 78.14      CB   C  
HETATM 4289  O7  NAG G 636     142.435 144.257 175.109  1.00 78.14      CB   O  
HETATM 4290  C8  NAG G 636     140.632 142.717 174.823  1.00 78.14      CB   C  
HETATM 4291  C1  NAG I 619     204.702 159.159 181.155  1.00 41.36      CC   C  
HETATM 4292  C2  NAG I 619     203.848 158.034 180.563  1.00 41.36      CC   C  
HETATM 4293  N2  NAG I 619     202.444 158.410 180.519  1.00 41.36      CC   N  
HETATM 4294  C3  NAG I 619     204.036 156.750 181.373  1.00 41.36      CC   C  
HETATM 4295  O3  NAG I 619     203.303 155.680 180.788  1.00 41.36      CC   O  
HETATM 4296  C4  NAG I 619     205.513 156.385 181.455  1.00 41.36      CC   C  
HETATM 4297  O4  NAG I 619     205.691 155.243 182.285  1.00 41.36      CC   O  
HETATM 4298  C5  NAG I 619     206.308 157.557 182.024  1.00 41.36      CC   C  
HETATM 4299  O5  NAG I 619     206.081 158.733 181.230  1.00 41.36      CC   O  
HETATM 4300  C6  NAG I 619     207.799 157.311 182.020  1.00 41.36      CC   C  
HETATM 4301  O6  NAG I 619     208.466 158.162 182.942  1.00 41.36      CC   O  
HETATM 4302  C7  NAG I 619     201.585 157.931 179.613  1.00 41.36      CC   C  
HETATM 4303  O7  NAG I 619     201.929 157.128 178.753  1.00 41.36      CC   O  
HETATM 4304  C8  NAG I 619     200.175 158.426 179.718  1.00 41.36      CC   C  
HETATM 4305  C1  NAG J 602     142.808 203.990 145.689  1.00 57.87      CD   C  
HETATM 4306  C2  NAG J 602     143.280 204.082 144.260  1.00 57.87      CD   C  
HETATM 4307  N2  NAG J 602     144.366 205.038 144.134  1.00 57.87      CD   N  
HETATM 4308  C3  NAG J 602     142.122 204.464 143.356  1.00 57.87      CD   C  
HETATM 4309  O3  NAG J 602     142.569 204.407 142.006  1.00 57.87      CD   O  
HETATM 4310  C4  NAG J 602     140.931 203.529 143.554  1.00 57.87      CD   C  
HETATM 4311  O4  NAG J 602     139.772 204.134 142.989  1.00 57.87      CD   O  
HETATM 4312  C5  NAG J 602     140.625 203.334 145.043  1.00 57.87      CD   C  
HETATM 4313  O5  NAG J 602     141.812 203.017 145.786  1.00 57.87      CD   O  
HETATM 4314  C6  NAG J 602     139.649 202.217 145.310  1.00 57.87      CD   C  
HETATM 4315  O6  NAG J 602     139.761 201.788 146.660  1.00 57.87      CD   O  
HETATM 4316  C7  NAG J 602     145.368 204.889 143.264  1.00 57.87      CD   C  
HETATM 4317  O7  NAG J 602     145.426 203.932 142.502  1.00 57.87      CD   O  
HETATM 4318  C8  NAG J 602     146.405 205.967 143.267  1.00 57.87      CD   C  
HETATM 4319  C1  NAG J 628     129.302 203.466 179.900  1.00 93.72      CE   C  
HETATM 4320  C2  NAG J 628     127.920 202.828 179.926  1.00 93.72      CE   C  
HETATM 4321  N2  NAG J 628     127.829 201.778 178.926  1.00 93.72      CE   N  
HETATM 4322  C3  NAG J 628     126.839 203.889 179.691  1.00 93.72      CE   C  
HETATM 4323  O3  NAG J 628     125.555 203.306 179.874  1.00 93.72      CE   O  
HETATM 4324  C4  NAG J 628     127.007 205.075 180.635  1.00 93.72      CE   C  
HETATM 4325  O4  NAG J 628     126.128 206.121 180.241  1.00 93.72      CE   O  
HETATM 4326  C5  NAG J 628     128.436 205.599 180.559  1.00 93.72      CE   C  
HETATM 4327  O5  NAG J 628     129.355 204.535 180.843  1.00 93.72      CE   O  
HETATM 4328  C6  NAG J 628     128.725 206.703 181.548  1.00 93.72      CE   C  
HETATM 4329  O6  NAG J 628     128.060 207.903 181.177  1.00 93.72      CE   O  
HETATM 4330  C7  NAG J 628     127.190 200.626 179.137  1.00 93.72      CE   C  
HETATM 4331  O7  NAG J 628     126.627 200.381 180.196  1.00 93.72      CE   O  
HETATM 4332  C8  NAG J 628     127.196 199.655 177.998  1.00 93.72      CE   C  
HETATM 4333  C1  MAN G 611     162.746 144.731 189.275  1.00 39.86      DA   C  
HETATM 4334  C2  MAN G 611     163.837 144.426 190.330  1.00 39.86      DA   C  
HETATM 4335  O2  MAN G 611     163.370 144.779 191.622  1.00 39.86      DA   O  
HETATM 4336  C3  MAN G 611     163.976 142.921 190.462  1.00 39.86      DA   C  
HETATM 4337  O3  MAN G 611     164.948 142.569 191.427  1.00 39.86      DA   O  
HETATM 4338  C4  MAN G 611     162.631 142.338 190.876  1.00 39.86      DA   C  
HETATM 4339  O4  MAN G 611     162.707 140.951 191.069  1.00 39.86      DA   O  
HETATM 4340  C5  MAN G 611     161.610 142.653 189.783  1.00 39.86      DA   C  
HETATM 4341  O5  MAN G 611     161.545 144.097 189.644  1.00 39.86      DA   O  
HETATM 4342  C6  MAN G 611     160.228 142.192 190.123  1.00 39.86      DA   C  
HETATM 4343  O6  MAN G 611     160.317 141.275 191.210  1.00 39.86      DA   O  
HETATM 4344  C1  NAG G 637     145.379 115.626 177.368  1.00 55.64      DB   C  
HETATM 4345  C2  NAG G 637     144.717 114.536 178.212  1.00 55.64      DB   C  
HETATM 4346  N2  NAG G 637     144.422 113.357 177.414  1.00 55.64      DB   N  
HETATM 4347  C3  NAG G 637     143.448 115.078 178.869  1.00 55.64      DB   C  
HETATM 4348  O3  NAG G 637     142.887 114.073 179.707  1.00 55.64      DB   O  
HETATM 4349  C4  NAG G 637     143.768 116.335 179.670  1.00 55.64      DB   C  
HETATM 4350  O4  NAG G 637     142.589 116.913 180.223  1.00 55.64      DB   O  
HETATM 4351  C5  NAG G 637     144.453 117.354 178.763  1.00 55.64      DB   C  
HETATM 4352  O5  NAG G 637     145.636 116.779 178.184  1.00 55.64      DB   O  
HETATM 4353  C6  NAG G 637     144.889 118.597 179.494  1.00 55.64      DB   C  
HETATM 4354  O6  NAG G 637     143.768 119.309 179.999  1.00 55.64      DB   O  
HETATM 4355  C7  NAG G 637     145.200 112.270 177.405  1.00 55.64      DB   C  
HETATM 4356  O7  NAG G 637     146.228 112.202 178.071  1.00 55.64      DB   O  
HETATM 4357  C8  NAG G 637     144.747 111.146 176.528  1.00 55.64      DB   C  
HETATM 4358  C1  NAG I 620     211.468 169.023 186.438  1.00 73.30      DC   C  
HETATM 4359  C2  NAG I 620     210.755 168.110 187.432  1.00 73.30      DC   C  
HETATM 4360  N2  NAG I 620     209.314 168.264 187.338  1.00 73.30      DC   N  
HETATM 4361  C3  NAG I 620     211.241 168.393 188.851  1.00 73.30      DC   C  
HETATM 4362  O3  NAG I 620     210.637 167.473 189.752  1.00 73.30      DC   O  
HETATM 4363  C4  NAG I 620     212.759 168.281 188.922  1.00 73.30      DC   C  
HETATM 4364  O4  NAG I 620     213.237 168.571 190.231  1.00 73.30      DC   O  
HETATM 4365  C5  NAG I 620     213.383 169.232 187.908  1.00 73.30      DC   C  
HETATM 4366  O5  NAG I 620     212.889 168.900 186.604  1.00 73.30      DC   O  
HETATM 4367  C6  NAG I 620     214.889 169.128 187.838  1.00 73.30      DC   C  
HETATM 4368  O6  NAG I 620     215.306 167.770 187.782  1.00 73.30      DC   O  
HETATM 4369  C7  NAG I 620     208.458 167.272 187.600  1.00 73.30      DC   C  
HETATM 4370  O7  NAG I 620     208.841 166.168 187.966  1.00 73.30      DC   O  
HETATM 4371  C8  NAG I 620     207.006 167.596 187.443  1.00 73.30      DC   C  
HETATM 4372  C1  NAG J 603     139.407 203.765 141.646  1.00 62.60      DD   C  
HETATM 4373  C2  NAG J 603     138.132 204.540 141.315  1.00 62.60      DD   C  
HETATM 4374  N2  NAG J 603     137.055 204.200 142.233  1.00 62.60      DD   N  
HETATM 4375  C3  NAG J 603     137.710 204.276 139.871  1.00 62.60      DD   C  
HETATM 4376  O3  NAG J 603     136.587 205.089 139.553  1.00 62.60      DD   O  
HETATM 4377  C4  NAG J 603     138.854 204.574 138.911  1.00 62.60      DD   C  
HETATM 4378  O4  NAG J 603     138.480 204.209 137.588  1.00 62.60      DD   O  
HETATM 4379  C5  NAG J 603     140.096 203.787 139.315  1.00 62.60      DD   C  
HETATM 4380  O5  NAG J 603     140.425 204.074 140.681  1.00 62.60      DD   O  
HETATM 4381  C6  NAG J 603     141.314 204.147 138.499  1.00 62.60      DD   C  
HETATM 4382  O6  NAG J 603     142.380 204.577 139.333  1.00 62.60      DD   O  
HETATM 4383  C7  NAG J 603     136.766 204.913 143.328  1.00 62.60      DD   C  
HETATM 4384  O7  NAG J 603     137.404 205.912 143.641  1.00 62.60      DD   O  
HETATM 4385  C8  NAG J 603     135.621 204.411 144.156  1.00 62.60      DD   C  
HETATM 4386  C1  NAG J 629     125.088 206.357 181.210  1.00115.17      DE   C  
HETATM 4387  C2  NAG J 629     124.397 207.655 180.806  1.00115.17      DE   C  
HETATM 4388  N2  NAG J 629     125.340 208.759 180.776  1.00115.17      DE   N  
HETATM 4389  C3  NAG J 629     123.245 207.959 181.757  1.00115.17      DE   C  
HETATM 4390  O3  NAG J 629     122.553 209.109 181.289  1.00115.17      DE   O  
HETATM 4391  C4  NAG J 629     122.288 206.776 181.846  1.00115.17      DE   C  
HETATM 4392  O4  NAG J 629     121.326 207.019 182.867  1.00115.17      DE   O  
HETATM 4393  C5  NAG J 629     123.056 205.497 182.184  1.00115.17      DE   C  
HETATM 4394  O5  NAG J 629     124.131 205.297 181.251  1.00115.17      DE   O  
HETATM 4395  C6  NAG J 629     122.196 204.256 182.118  1.00115.17      DE   C  
HETATM 4396  O6  NAG J 629     121.234 204.352 181.076  1.00115.17      DE   O  
HETATM 4397  C7  NAG J 629     125.286 209.731 179.862  1.00115.17      DE   C  
HETATM 4398  O7  NAG J 629     124.427 209.752 178.988  1.00115.17      DE   O  
HETATM 4399  C8  NAG J 629     126.336 210.794 179.972  1.00115.17      DE   C  
HETATM 4400  C1  MAN G 612     163.697 146.120 192.013  1.00 41.83      EA   C  
HETATM 4401  C2  MAN G 612     163.864 146.081 193.544  1.00 41.83      EA   C  
HETATM 4402  O2  MAN G 612     164.281 147.342 194.054  1.00 41.83      EA   O  
HETATM 4403  C3  MAN G 612     162.504 145.813 194.201  1.00 41.83      EA   C  
HETATM 4404  O3  MAN G 612     162.589 145.858 195.612  1.00 41.83      EA   O  
HETATM 4405  C4  MAN G 612     161.434 146.803 193.713  1.00 41.83      EA   C  
HETATM 4406  O4  MAN G 612     160.180 146.442 194.248  1.00 41.83      EA   O  
HETATM 4407  C5  MAN G 612     161.363 146.759 192.177  1.00 41.83      EA   C  
HETATM 4408  O5  MAN G 612     162.685 147.031 191.634  1.00 41.83      EA   O  
HETATM 4409  C6  MAN G 612     160.401 147.770 191.589  1.00 41.83      EA   C  
HETATM 4410  O6  MAN G 612     160.141 147.395 190.239  1.00 41.83      EA   O  
HETATM 4411  C1  NAG G 638     142.554 116.687 181.653  1.00 61.32      EB   C  
HETATM 4412  C2  NAG G 638     141.654 117.715 182.360  1.00 61.32      EB   C  
HETATM 4413  N2  NAG G 638     142.163 119.065 182.175  1.00 61.32      EB   N  
HETATM 4414  C3  NAG G 638     141.541 117.382 183.850  1.00 61.32      EB   C  
HETATM 4415  O3  NAG G 638     140.617 118.265 184.474  1.00 61.32      EB   O  
HETATM 4416  C4  NAG G 638     141.098 115.937 184.049  1.00 61.32      EB   C  
HETATM 4417  O4  NAG G 638     141.090 115.607 185.435  1.00 61.32      EB   O  
HETATM 4418  C5  NAG G 638     142.049 115.003 183.304  1.00 61.32      EB   C  
HETATM 4419  O5  NAG G 638     142.071 115.360 181.914  1.00 61.32      EB   O  
HETATM 4420  C6  NAG G 638     141.642 113.548 183.369  1.00 61.32      EB   C  
HETATM 4421  O6  NAG G 638     142.176 112.899 184.515  1.00 61.32      EB   O  
HETATM 4422  C7  NAG G 638     141.390 120.156 182.215  1.00 61.32      EB   C  
HETATM 4423  O7  NAG G 638     140.187 120.091 182.429  1.00 61.32      EB   O  
HETATM 4424  C8  NAG G 638     142.086 121.462 182.003  1.00 61.32      EB   C  
HETATM 4425  C1  NAG I 621     213.785 167.351 190.793  1.00 80.70      EC   C  
HETATM 4426  C2  NAG I 621     214.757 167.700 191.921  1.00 80.70      EC   C  
HETATM 4427  N2  NAG I 621     215.843 168.534 191.434  1.00 80.70      EC   N  
HETATM 4428  C3  NAG I 621     215.305 166.422 192.552  1.00 80.70      EC   C  
HETATM 4429  O3  NAG I 621     216.125 166.757 193.665  1.00 80.70      EC   O  
HETATM 4430  C4  NAG I 621     214.167 165.512 192.998  1.00 80.70      EC   C  
HETATM 4431  O4  NAG I 621     214.690 164.273 193.462  1.00 80.70      EC   O  
HETATM 4432  C5  NAG I 621     213.212 165.248 191.837  1.00 80.70      EC   C  
HETATM 4433  O5  NAG I 621     212.743 166.494 191.301  1.00 80.70      EC   O  
HETATM 4434  C6  NAG I 621     211.987 164.468 192.247  1.00 80.70      EC   C  
HETATM 4435  O6  NAG I 621     210.840 165.304 192.302  1.00 80.70      EC   O  
HETATM 4436  C7  NAG I 621     216.105 169.750 191.923  1.00 80.70      EC   C  
HETATM 4437  O7  NAG I 621     215.438 170.244 192.823  1.00 80.70      EC   O  
HETATM 4438  C8  NAG I 621     217.264 170.470 191.306  1.00 80.70      EC   C  
HETATM 4439  C1  NAG J 604     161.165 200.301 147.972  1.00 44.57      ED   C  
HETATM 4440  C2  NAG J 604     161.546 201.454 148.871  1.00 44.57      ED   C  
HETATM 4441  N2  NAG J 604     161.511 202.711 148.146  1.00 44.57      ED   N  
HETATM 4442  C3  NAG J 604     162.927 201.214 149.464  1.00 44.57      ED   C  
HETATM 4443  O3  NAG J 604     163.239 202.275 150.358  1.00 44.57      ED   O  
HETATM 4444  C4  NAG J 604     162.970 199.880 150.197  1.00 44.57      ED   C  
HETATM 4445  O4  NAG J 604     164.306 199.593 150.590  1.00 44.57      ED   O  
HETATM 4446  C5  NAG J 604     162.483 198.757 149.286  1.00 44.57      ED   C  
HETATM 4447  O5  NAG J 604     161.210 199.090 148.708  1.00 44.57      ED   O  
HETATM 4448  C6  NAG J 604     162.275 197.462 150.030  1.00 44.57      ED   C  
HETATM 4449  O6  NAG J 604     163.493 196.947 150.548  1.00 44.57      ED   O  
HETATM 4450  C7  NAG J 604     160.745 203.737 148.522  1.00 44.57      ED   C  
HETATM 4451  O7  NAG J 604     160.021 203.677 149.508  1.00 44.57      ED   O  
HETATM 4452  C8  NAG J 604     160.823 204.964 147.666  1.00 44.57      ED   C  
HETATM 4453  C1  BMA J 630     120.007 207.236 182.319  1.00129.78      EE   C  
HETATM 4454  C2  BMA J 630     118.976 206.863 183.418  1.00129.78      EE   C  
HETATM 4455  O2  BMA J 630     119.242 207.565 184.625  1.00129.78      EE   O  
HETATM 4456  C3  BMA J 630     117.554 207.253 182.974  1.00129.78      EE   C  
HETATM 4457  O3  BMA J 630     116.615 207.083 184.022  1.00129.78      EE   O  
HETATM 4458  C4  BMA J 630     117.478 208.694 182.447  1.00129.78      EE   C  
HETATM 4459  O4  BMA J 630     116.184 208.944 181.934  1.00129.78      EE   O  
HETATM 4460  C5  BMA J 630     118.519 208.899 181.335  1.00129.78      EE   C  
HETATM 4461  O5  BMA J 630     119.835 208.589 181.874  1.00129.78      EE   O  
HETATM 4462  C6  BMA J 630     118.535 210.323 180.806  1.00129.78      EE   C  
HETATM 4463  O6  BMA J 630     118.915 210.292 179.439  1.00129.78      EE   O  
HETATM 4464  C1  MAN G 613     154.980 147.911 185.161  1.00 35.80      FA   C  
HETATM 4465  C2  MAN G 613     154.663 149.025 184.097  1.00 35.80      FA   C  
HETATM 4466  O2  MAN G 613     153.461 149.717 184.406  1.00 35.80      FA   O  
HETATM 4467  C3  MAN G 613     155.771 150.107 184.033  1.00 35.80      FA   C  
HETATM 4468  O3  MAN G 613     155.347 151.263 183.310  1.00 35.80      FA   O  
HETATM 4469  C4  MAN G 613     156.278 150.517 185.424  1.00 35.80      FA   C  
HETATM 4470  O4  MAN G 613     157.394 151.375 185.293  1.00 35.80      FA   O  
HETATM 4471  C5  MAN G 613     156.688 149.266 186.203  1.00 35.80      FA   C  
HETATM 4472  O5  MAN G 613     155.525 148.438 186.360  1.00 35.80      FA   O  
HETATM 4473  C6  MAN G 613     157.183 149.582 187.580  1.00 35.80      FA   C  
HETATM 4474  O6  MAN G 613     156.052 149.930 188.364  1.00 35.80      FA   O  
HETATM 4475  C1  BMA G 639     139.738 115.434 185.924  1.00 65.13      FB   C  
HETATM 4476  C2  BMA G 639     139.595 113.998 186.466  1.00 65.13      FB   C  
HETATM 4477  O2  BMA G 639     140.594 113.732 187.430  1.00 65.13      FB   O  
HETATM 4478  C3  BMA G 639     138.243 113.822 187.173  1.00 65.13      FB   C  
HETATM 4479  O3  BMA G 639     138.182 112.579 187.867  1.00 65.13      FB   O  
HETATM 4480  C4  BMA G 639     137.921 114.973 188.149  1.00 65.13      FB   C  
HETATM 4481  O4  BMA G 639     136.584 114.854 188.606  1.00 65.13      FB   O  
HETATM 4482  C5  BMA G 639     138.106 116.328 187.446  1.00 65.13      FB   C  
HETATM 4483  O5  BMA G 639     139.448 116.387 186.937  1.00 65.13      FB   O  
HETATM 4484  C6  BMA G 639     137.901 117.516 188.373  1.00 65.13      FB   C  
HETATM 4485  O6  BMA G 639     139.043 117.634 189.213  1.00 65.13      FB   O  
HETATM 4486  C1  NAG I 622     221.057 160.807 173.214  1.00168.00      FC   C  
HETATM 4487  C2  NAG I 622     222.302 160.050 172.763  1.00168.00      FC   C  
HETATM 4488  N2  NAG I 622     222.611 160.330 171.369  1.00168.00      FC   N  
HETATM 4489  C3  NAG I 622     222.108 158.552 172.989  1.00168.00      FC   C  
HETATM 4490  O3  NAG I 622     223.315 157.868 172.669  1.00168.00      FC   O  
HETATM 4491  C4  NAG I 622     221.715 158.275 174.437  1.00168.00      FC   C  
HETATM 4492  O4  NAG I 622     221.380 156.900 174.596  1.00168.00      FC   O  
HETATM 4493  C5  NAG I 622     220.520 159.141 174.851  1.00168.00      FC   C  
HETATM 4494  O5  NAG I 622     220.799 160.527 174.592  1.00168.00      FC   O  
HETATM 4495  C6  NAG I 622     220.182 159.035 176.321  1.00168.00      FC   C  
HETATM 4496  O6  NAG I 622     219.065 159.846 176.668  1.00168.00      FC   O  
HETATM 4497  C7  NAG I 622     223.860 160.479 170.916  1.00168.00      FC   C  
HETATM 4498  O7  NAG I 622     224.833 160.391 171.656  1.00168.00      FC   O  
HETATM 4499  C8  NAG I 622     224.000 160.769 169.453  1.00168.00      FC   C  
HETATM 4500  C1  NAG J 605     164.433 199.721 152.017  1.00 46.75      FD   C  
HETATM 4501  C2  NAG J 605     165.685 198.969 152.458  1.00 46.75      FD   C  
HETATM 4502  N2  NAG J 605     165.599 197.562 152.102  1.00 46.75      FD   N  
HETATM 4503  C3  NAG J 605     165.890 199.130 153.963  1.00 46.75      FD   C  
HETATM 4504  O3  NAG J 605     167.103 198.492 154.344  1.00 46.75      FD   O  
HETATM 4505  C4  NAG J 605     165.912 200.607 154.344  1.00 46.75      FD   C  
HETATM 4506  O4  NAG J 605     166.009 200.759 155.756  1.00 46.75      FD   O  
HETATM 4507  C5  NAG J 605     164.646 201.291 153.830  1.00 46.75      FD   C  
HETATM 4508  O5  NAG J 605     164.535 201.099 152.412  1.00 46.75      FD   O  
HETATM 4509  C6  NAG J 605     164.624 202.782 154.068  1.00 46.75      FD   C  
HETATM 4510  O6  NAG J 605     163.293 203.264 154.196  1.00 46.75      FD   O  
HETATM 4511  C7  NAG J 605     166.665 196.826 151.773  1.00 46.75      FD   C  
HETATM 4512  O7  NAG J 605     167.797 197.296 151.755  1.00 46.75      FD   O  
HETATM 4513  C8  NAG J 605     166.394 195.391 151.437  1.00 46.75      FD   C  
HETATM 4514  C1  NAG J 631     133.841 224.349 162.277  1.00 95.39      FE   C  
HETATM 4515  C2  NAG J 631     132.695 225.325 162.570  1.00 95.39      FE   C  
HETATM 4516  N2  NAG J 631     131.459 224.621 162.869  1.00 95.39      FE   N  
HETATM 4517  C3  NAG J 631     132.497 226.275 161.389  1.00 95.39      FE   C  
HETATM 4518  O3  NAG J 631     131.500 227.239 161.708  1.00 95.39      FE   O  
HETATM 4519  C4  NAG J 631     133.802 226.978 161.043  1.00 95.39      FE   C  
HETATM 4520  O4  NAG J 631     133.628 227.773 159.876  1.00 95.39      FE   O  
HETATM 4521  C5  NAG J 631     134.901 225.948 160.794  1.00 95.39      FE   C  
HETATM 4522  O5  NAG J 631     135.037 225.091 161.939  1.00 95.39      FE   O  
HETATM 4523  C6  NAG J 631     136.252 226.580 160.562  1.00 95.39      FE   C  
HETATM 4524  O6  NAG J 631     137.293 225.614 160.578  1.00 95.39      FE   O  
HETATM 4525  C7  NAG J 631     130.768 224.813 163.998  1.00 95.39      FE   C  
HETATM 4526  O7  NAG J 631     131.146 225.594 164.864  1.00 95.39      FE   O  
HETATM 4527  C8  NAG J 631     129.511 224.009 164.144  1.00 95.39      FE   C  
ATOM   4528  N   LEU B 515     181.162 160.651 137.646  1.00 87.07      G    N  
ATOM   4529  CA  LEU B 515     181.806 159.363 137.424  1.00 87.07      G    C  
ATOM   4530  C   LEU B 515     183.328 159.519 137.390  1.00 87.07      G    C  
ATOM   4531  O   LEU B 515     184.064 158.568 137.647  1.00 87.07      G    O  
ATOM   4532  CB  LEU B 515     181.292 158.723 136.128  1.00 87.07      G    C  
ATOM   4533  CG  LEU B 515     179.825 158.273 136.102  1.00 87.07      G    C  
ATOM   4534  CD1 LEU B 515     179.397 157.838 134.706  1.00 87.07      G    C  
ATOM   4535  CD2 LEU B 515     179.598 157.151 137.098  1.00 87.07      G    C  
ATOM   4536  N   GLY B 516     183.795 160.722 137.073  1.00 86.83      G    N  
ATOM   4537  CA  GLY B 516     185.220 160.989 137.026  1.00 86.83      G    C  
ATOM   4538  C   GLY B 516     185.715 161.602 138.318  1.00 86.83      G    C  
ATOM   4539  O   GLY B 516     186.261 162.712 138.317  1.00 86.83      G    O  
ATOM   4540  N   ALA B 517     185.494 160.877 139.420  1.00 91.25      G    N  
ATOM   4541  CA  ALA B 517     185.819 161.167 140.820  1.00 91.25      G    C  
ATOM   4542  C   ALA B 517     184.980 162.289 141.424  1.00 91.25      G    C  
ATOM   4543  O   ALA B 517     185.100 162.545 142.624  1.00 91.25      G    O  
ATOM   4544  CB  ALA B 517     187.305 161.487 141.045  1.00 91.25      G    C  
ATOM   4545  N   PHE B 518     184.131 162.955 140.648  1.00 86.22      G    N  
ATOM   4546  CA  PHE B 518     183.278 164.029 141.130  1.00 86.22      G    C  
ATOM   4547  C   PHE B 518     181.937 163.890 140.430  1.00 86.22      G    C  
ATOM   4548  O   PHE B 518     181.747 163.009 139.588  1.00 86.22      G    O  
ATOM   4549  CB  PHE B 518     183.855 165.413 140.811  1.00 86.22      G    C  
ATOM   4550  CG  PHE B 518     185.249 165.635 141.298  1.00 86.22      G    C  
ATOM   4551  CD1 PHE B 518     185.498 165.967 142.614  1.00 86.22      G    C  
ATOM   4552  CD2 PHE B 518     186.315 165.548 140.420  1.00 86.22      G    C  
ATOM   4553  CE1 PHE B 518     186.790 166.187 143.051  1.00 86.22      G    C  
ATOM   4554  CE2 PHE B 518     187.601 165.769 140.850  1.00 86.22      G    C  
ATOM   4555  CZ  PHE B 518     187.839 166.088 142.167  1.00 86.22      G    C  
ATOM   4556  N   ILE B 519     180.999 164.771 140.764  1.00 73.51      G    N  
ATOM   4557  CA  ILE B 519     179.720 164.733 140.073  1.00 73.51      G    C  
ATOM   4558  C   ILE B 519     179.898 165.332 138.696  1.00 73.51      G    C  
ATOM   4559  O   ILE B 519     179.451 164.774 137.690  1.00 73.51      G    O  
ATOM   4560  CB  ILE B 519     178.638 165.461 140.880  1.00 73.51      G    C  
ATOM   4561  CG1 ILE B 519     178.575 164.879 142.279  1.00 73.51      G    C  
ATOM   4562  CG2 ILE B 519     177.298 165.249 140.229  1.00 73.51      G    C  
ATOM   4563  CD1 ILE B 519     177.783 165.712 143.220  1.00 73.51      G    C  
ATOM   4564  N   LEU B 520     180.586 166.465 138.641  1.00 69.90      G    N  
ATOM   4565  CA  LEU B 520     180.938 167.082 137.385  1.00 69.90      G    C  
ATOM   4566  C   LEU B 520     182.248 166.452 136.953  1.00 69.90      G    C  
ATOM   4567  O   LEU B 520     182.911 165.774 137.736  1.00 69.90      G    O  
ATOM   4568  CB  LEU B 520     181.041 168.592 137.514  1.00 69.90      G    C  
ATOM   4569  CG  LEU B 520     179.677 169.258 137.547  1.00 69.90      G    C  
ATOM   4570  CD1 LEU B 520     179.807 170.719 137.857  1.00 69.90      G    C  
ATOM   4571  CD2 LEU B 520     179.041 169.076 136.202  1.00 69.90      G    C  
ATOM   4572  N   GLY B 521     182.625 166.649 135.700  1.00 73.03      G    N  
ATOM   4573  CA  GLY B 521     183.839 165.993 135.276  1.00 73.03      G    C  
ATOM   4574  C   GLY B 521     183.609 164.523 135.048  1.00 73.03      G    C  
ATOM   4575  O   GLY B 521     184.541 163.725 135.132  1.00 73.03      G    O  
ATOM   4576  N   PHE B 522     182.366 164.153 134.772  1.00 74.06      G    N  
ATOM   4577  CA  PHE B 522     181.915 162.791 134.559  1.00 74.06      G    C  
ATOM   4578  C   PHE B 522     182.310 162.215 133.217  1.00 74.06      G    C  
ATOM   4579  O   PHE B 522     181.951 161.070 132.939  1.00 74.06      G    O  
ATOM   4580  CB  PHE B 522     180.394 162.720 134.730  1.00 74.06      G    C  
ATOM   4581  CG  PHE B 522     179.620 163.669 133.843  1.00 74.06      G    C  
ATOM   4582  CD1 PHE B 522     179.311 164.950 134.278  1.00 74.06      G    C  
ATOM   4583  CD2 PHE B 522     179.159 163.270 132.603  1.00 74.06      G    C  
ATOM   4584  CE1 PHE B 522     178.600 165.817 133.482  1.00 74.06      G    C  
ATOM   4585  CE2 PHE B 522     178.442 164.138 131.807  1.00 74.06      G    C  
ATOM   4586  CZ  PHE B 522     178.166 165.412 132.251  1.00 74.06      G    C  
ATOM   4587  N   LEU B 523     183.025 162.953 132.379  1.00 73.67      G    N  
ATOM   4588  CA  LEU B 523     183.415 162.396 131.096  1.00 73.67      G    C  
ATOM   4589  C   LEU B 523     184.569 161.420 131.248  1.00 73.67      G    C  
ATOM   4590  O   LEU B 523     184.796 160.597 130.358  1.00 73.67      G    O  
ATOM   4591  CB  LEU B 523     183.801 163.508 130.129  1.00 73.67      G    C  
ATOM   4592  CG  LEU B 523     183.704 163.195 128.649  1.00 73.67      G    C  
ATOM   4593  CD1 LEU B 523     182.239 163.114 128.311  1.00 73.67      G    C  
ATOM   4594  CD2 LEU B 523     184.389 164.251 127.832  1.00 73.67      G    C  
ATOM   4595  N   GLY B 524     185.294 161.488 132.355  1.00 76.03      G    N  
ATOM   4596  CA  GLY B 524     186.404 160.590 132.594  1.00 76.03      G    C  
ATOM   4597  C   GLY B 524     187.143 161.029 133.835  1.00 76.03      G    C  
ATOM   4598  O   GLY B 524     186.872 162.086 134.404  1.00 76.03      G    O  
ATOM   4599  N   ALA B 525     188.083 160.197 134.257  1.00 73.31      G    N  
ATOM   4600  CA  ALA B 525     188.883 160.504 135.428  1.00 73.31      G    C  
ATOM   4601  C   ALA B 525     190.128 161.245 134.983  1.00 73.31      G    C  
ATOM   4602  O   ALA B 525     190.652 160.992 133.895  1.00 73.31      G    O  
ATOM   4603  CB  ALA B 525     189.267 159.237 136.184  1.00 73.31      G    C  
ATOM   4604  N   ALA B 526     190.595 162.163 135.824  1.00 73.13      G    N  
ATOM   4605  CA  ALA B 526     191.785 162.933 135.507  1.00 73.13      G    C  
ATOM   4606  C   ALA B 526     193.009 162.034 135.526  1.00 73.13      G    C  
ATOM   4607  O   ALA B 526     193.015 160.968 136.141  1.00 73.13      G    O  
ATOM   4608  CB  ALA B 526     191.966 164.080 136.492  1.00 73.13      G    C  
ATOM   4609  N   GLY B 527     194.050 162.467 134.834  1.00 74.74      G    N  
ATOM   4610  CA  GLY B 527     195.262 161.697 134.748  1.00 74.74      G    C  
ATOM   4611  C   GLY B 527     195.332 160.809 133.531  1.00 74.74      G    C  
ATOM   4612  O   GLY B 527     196.431 160.557 133.028  1.00 74.74      G    O  
ATOM   4613  N   SER B 528     194.198 160.331 133.042  1.00 74.27      G    N  
ATOM   4614  CA  SER B 528     194.172 159.506 131.852  1.00 74.27      G    C  
ATOM   4615  C   SER B 528     194.153 160.434 130.655  1.00 74.27      G    C  
ATOM   4616  O   SER B 528     193.658 161.558 130.746  1.00 74.27      G    O  
ATOM   4617  CB  SER B 528     192.950 158.598 131.834  1.00 74.27      G    C  
ATOM   4618  OG  SER B 528     192.998 157.694 132.918  1.00 74.27      G    O  
ATOM   4619  N   THR B 529     194.694 159.967 129.540  1.00 74.12      G    N  
ATOM   4620  CA  THR B 529     194.725 160.796 128.351  1.00 74.12      G    C  
ATOM   4621  C   THR B 529     193.327 160.962 127.772  1.00 74.12      G    C  
ATOM   4622  O   THR B 529     192.390 160.248 128.132  1.00 74.12      G    O  
ATOM   4623  CB  THR B 529     195.664 160.198 127.323  1.00 74.12      G    C  
ATOM   4624  CG2 THR B 529     197.062 160.176 127.878  1.00 74.12      G    C  
ATOM   4625  OG1 THR B 529     195.247 158.862 127.034  1.00 74.12      G    O  
ATOM   4626  N   MET B 530     193.198 161.935 126.870  1.00 70.09      G    N  
ATOM   4627  CA  MET B 530     191.906 162.241 126.269  1.00 70.09      G    C  
ATOM   4628  C   MET B 530     191.368 161.103 125.424  1.00 70.09      G    C  
ATOM   4629  O   MET B 530     190.156 160.878 125.389  1.00 70.09      G    O  
ATOM   4630  CB  MET B 530     192.002 163.510 125.439  1.00 70.09      G    C  
ATOM   4631  CG  MET B 530     192.034 164.753 126.267  1.00 70.09      G    C  
ATOM   4632  SD  MET B 530     191.840 166.237 125.286  1.00 70.09      G    S  
ATOM   4633  CE  MET B 530     193.477 166.476 124.691  1.00 70.09      G    C  
ATOM   4634  N   GLY B 531     192.235 160.375 124.736  1.00 77.89      G    N  
ATOM   4635  CA  GLY B 531     191.748 159.280 123.923  1.00 77.89      G    C  
ATOM   4636  C   GLY B 531     191.365 158.080 124.757  1.00 77.89      G    C  
ATOM   4637  O   GLY B 531     190.331 157.455 124.514  1.00 77.89      G    O  
ATOM   4638  N   ALA B 532     192.184 157.752 125.753  1.00 78.46      G    N  
ATOM   4639  CA  ALA B 532     191.905 156.619 126.619  1.00 78.46      G    C  
ATOM   4640  C   ALA B 532     190.693 156.847 127.501  1.00 78.46      G    C  
ATOM   4641  O   ALA B 532     190.036 155.877 127.879  1.00 78.46      G    O  
ATOM   4642  CB  ALA B 532     193.120 156.313 127.488  1.00 78.46      G    C  
ATOM   4643  N   ALA B 533     190.376 158.095 127.830  1.00 79.64      G    N  
ATOM   4644  CA  ALA B 533     189.212 158.369 128.655  1.00 79.64      G    C  
ATOM   4645  C   ALA B 533     187.931 158.335 127.846  1.00 79.64      G    C  
ATOM   4646  O   ALA B 533     186.925 157.799 128.316  1.00 79.64      G    O  
ATOM   4647  CB  ALA B 533     189.341 159.727 129.342  1.00 79.64      G    C  
ATOM   4648  N   SER B 534     187.953 158.890 126.636  1.00 79.62      G    N  
ATOM   4649  CA  SER B 534     186.766 158.884 125.796  1.00 79.62      G    C  
ATOM   4650  C   SER B 534     186.432 157.484 125.316  1.00 79.62      G    C  
ATOM   4651  O   SER B 534     185.254 157.154 125.161  1.00 79.62      G    O  
ATOM   4652  CB  SER B 534     186.959 159.810 124.604  1.00 79.62      G    C  
ATOM   4653  OG  SER B 534     187.980 159.313 123.763  1.00 79.62      G    O  
ATOM   4654  N   MET B 535     187.439 156.649 125.083  1.00 84.12      G    N  
ATOM   4655  CA  MET B 535     187.154 155.290 124.653  1.00 84.12      G    C  
ATOM   4656  C   MET B 535     186.662 154.442 125.807  1.00 84.12      G    C  
ATOM   4657  O   MET B 535     185.902 153.495 125.592  1.00 84.12      G    O  
ATOM   4658  CB  MET B 535     188.387 154.645 124.025  1.00 84.12      G    C  
ATOM   4659  CG  MET B 535     188.779 155.235 122.684  1.00 84.12      G    C  
ATOM   4660  SD  MET B 535     187.480 155.071 121.447  1.00 84.12      G    S  
ATOM   4661  CE  MET B 535     187.504 153.305 121.168  1.00 84.12      G    C  
ATOM   4662  N   ALA B 536     187.071 154.765 127.028  1.00 79.73      G    N  
ATOM   4663  CA  ALA B 536     186.619 154.004 128.178  1.00 79.73      G    C  
ATOM   4664  C   ALA B 536     185.213 154.384 128.588  1.00 79.73      G    C  
ATOM   4665  O   ALA B 536     184.559 153.613 129.294  1.00 79.73      G    O  
ATOM   4666  CB  ALA B 536     187.561 154.204 129.362  1.00 79.73      G    C  
ATOM   4667  N   LEU B 537     184.743 155.552 128.162  1.00 78.59      G    N  
ATOM   4668  CA  LEU B 537     183.397 155.986 128.502  1.00 78.59      G    C  
ATOM   4669  C   LEU B 537     182.352 155.132 127.803  1.00 78.59      G    C  
ATOM   4670  O   LEU B 537     181.321 154.800 128.400  1.00 78.59      G    O  
ATOM   4671  CB  LEU B 537     183.220 157.449 128.123  1.00 78.59      G    C  
ATOM   4672  CG  LEU B 537     181.871 158.050 128.463  1.00 78.59      G    C  
ATOM   4673  CD1 LEU B 537     181.695 158.056 129.956  1.00 78.59      G    C  
ATOM   4674  CD2 LEU B 537     181.781 159.436 127.897  1.00 78.59      G    C  
ATOM   4675  N   THR B 538     182.614 154.765 126.545  1.00 77.70      G    N  
ATOM   4676  CA  THR B 538     181.686 153.941 125.780  1.00 77.70      G    C  
ATOM   4677  C   THR B 538     181.543 152.564 126.408  1.00 77.70      G    C  
ATOM   4678  O   THR B 538     180.452 151.984 126.392  1.00 77.70      G    O  
ATOM   4679  CB  THR B 538     182.161 153.856 124.334  1.00 77.70      G    C  
ATOM   4680  CG2 THR B 538     181.161 153.127 123.470  1.00 77.70      G    C  
ATOM   4681  OG1 THR B 538     182.299 155.183 123.820  1.00 77.70      G    O  
ATOM   4682  N   VAL B 539     182.620 152.044 126.996  1.00 78.56      G    N  
ATOM   4683  CA  VAL B 539     182.534 150.760 127.677  1.00 78.56      G    C  
ATOM   4684  C   VAL B 539     181.684 150.919 128.926  1.00 78.56      G    C  
ATOM   4685  O   VAL B 539     180.887 150.042 129.275  1.00 78.56      G    O  
ATOM   4686  CB  VAL B 539     183.941 150.230 127.988  1.00 78.56      G    C  
ATOM   4687  CG1 VAL B 539     183.873 148.912 128.720  1.00 78.56      G    C  
ATOM   4688  CG2 VAL B 539     184.723 150.074 126.704  1.00 78.56      G    C  
ATOM   4689  N   GLN B 540     181.802 152.068 129.588  1.00 80.84      G    N  
ATOM   4690  CA  GLN B 540     180.977 152.352 130.749  1.00 80.84      G    C  
ATOM   4691  C   GLN B 540     179.560 152.701 130.341  1.00 80.84      G    C  
ATOM   4692  O   GLN B 540     178.655 152.648 131.175  1.00 80.84      G    O  
ATOM   4693  CB  GLN B 540     181.552 153.506 131.559  1.00 80.84      G    C  
ATOM   4694  CG  GLN B 540     182.900 153.222 132.155  1.00 80.84      G    C  
ATOM   4695  CD  GLN B 540     182.852 152.129 133.189  1.00 80.84      G    C  
ATOM   4696  NE2 GLN B 540     183.881 151.293 133.208  1.00 80.84      G    N  
ATOM   4697  OE1 GLN B 540     181.904 152.036 133.968  1.00 80.84      G    O  
ATOM   4698  N   ALA B 541     179.356 153.057 129.078  1.00 75.85      G    N  
ATOM   4699  CA  ALA B 541     178.033 153.397 128.595  1.00 75.85      G    C  
ATOM   4700  C   ALA B 541     177.193 152.158 128.346  1.00 75.85      G    C  
ATOM   4701  O   ALA B 541     176.034 152.108 128.758  1.00 75.85      G    O  
ATOM   4702  CB  ALA B 541     178.140 154.216 127.314  1.00 75.85      G    C  
ATOM   4703  N   ARG B 542     177.762 151.152 127.682  1.00 74.90      G    N  
ATOM   4704  CA  ARG B 542     177.023 149.929 127.387  1.00 74.90      G    C  
ATOM   4705  C   ARG B 542     176.717 149.147 128.649  1.00 74.90      G    C  
ATOM   4706  O   ARG B 542     175.658 148.520 128.753  1.00 74.90      G    O  
ATOM   4707  CB  ARG B 542     177.836 149.042 126.461  1.00 74.90      G    C  
ATOM   4708  CG  ARG B 542     178.268 149.688 125.196  1.00 74.90      G    C  
ATOM   4709  CD  ARG B 542     179.182 148.750 124.474  1.00 74.90      G    C  
ATOM   4710  NE  ARG B 542     179.795 149.382 123.326  1.00 74.90      G    N  
ATOM   4711  CZ  ARG B 542     180.653 148.770 122.526  1.00 74.90      G    C  
ATOM   4712  NH1 ARG B 542     180.979 147.510 122.755  1.00 74.90      G    N1+
ATOM   4713  NH2 ARG B 542     181.174 149.414 121.492  1.00 74.90      G    N  
ATOM   4714  N   LEU B 543     177.640 149.166 129.605  1.00 76.64      G    N  
ATOM   4715  CA  LEU B 543     177.456 148.427 130.843  1.00 76.64      G    C  
ATOM   4716  C   LEU B 543     176.351 149.023 131.699  1.00 76.64      G    C  
ATOM   4717  O   LEU B 543     175.469 148.301 132.174  1.00 76.64      G    O  
ATOM   4718  CB  LEU B 543     178.764 148.404 131.618  1.00 76.64      G    C  
ATOM   4719  CG  LEU B 543     178.678 147.628 132.922  1.00 76.64      G    C  
ATOM   4720  CD1 LEU B 543     178.428 146.168 132.622  1.00 76.64      G    C  
ATOM   4721  CD2 LEU B 543     179.934 147.817 133.745  1.00 76.64      G    C  
ATOM   4722  N   LEU B 544     176.377 150.339 131.905  1.00 75.26      G    N  
ATOM   4723  CA  LEU B 544     175.369 150.997 132.726  1.00 75.26      G    C  
ATOM   4724  C   LEU B 544     174.006 151.046 132.070  1.00 75.26      G    C  
ATOM   4725  O   LEU B 544     173.017 151.317 132.753  1.00 75.26      G    O  
ATOM   4726  CB  LEU B 544     175.808 152.417 133.051  1.00 75.26      G    C  
ATOM   4727  CG  LEU B 544     176.908 152.557 134.084  1.00 75.26      G    C  
ATOM   4728  CD1 LEU B 544     177.423 153.966 134.100  1.00 75.26      G    C  
ATOM   4729  CD2 LEU B 544     176.309 152.221 135.417  1.00 75.26      G    C  
ATOM   4730  N   LEU B 545     173.922 150.799 130.772  1.00 75.08      G    N  
ATOM   4731  CA  LEU B 545     172.640 150.862 130.098  1.00 75.08      G    C  
ATOM   4732  C   LEU B 545     171.991 149.502 129.923  1.00 75.08      G    C  
ATOM   4733  O   LEU B 545     170.764 149.409 129.953  1.00 75.08      G    O  
ATOM   4734  CB  LEU B 545     172.815 151.542 128.745  1.00 75.08      G    C  
ATOM   4735  CG  LEU B 545     171.575 152.002 128.028  1.00 75.08      G    C  
ATOM   4736  CD1 LEU B 545     170.818 152.914 128.952  1.00 75.08      G    C  
ATOM   4737  CD2 LEU B 545     172.058 152.765 126.838  1.00 75.08      G    C  
ATOM   4738  N   SER B 546     172.777 148.443 129.750  1.00 78.72      G    N  
ATOM   4739  CA  SER B 546     172.179 147.125 129.606  1.00 78.72      G    C  
ATOM   4740  C   SER B 546     171.693 146.605 130.946  1.00 78.72      G    C  
ATOM   4741  O   SER B 546     170.721 145.848 131.005  1.00 78.72      G    O  
ATOM   4742  CB  SER B 546     173.177 146.154 128.994  1.00 78.72      G    C  
ATOM   4743  OG  SER B 546     174.236 145.913 129.895  1.00 78.72      G    O  
ATOM   4744  N   GLY B 547     172.349 147.002 132.029  1.00 84.17      G    N  
ATOM   4745  CA  GLY B 547     171.956 146.575 133.356  1.00 84.17      G    C  
ATOM   4746  C   GLY B 547     172.274 145.129 133.649  1.00 84.17      G    C  
ATOM   4747  O   GLY B 547     171.382 144.349 133.989  1.00 84.17      G    O  
ATOM   4748  N   ILE B 548     173.540 144.758 133.526  1.00 87.20      G    N  
ATOM   4749  CA  ILE B 548     173.940 143.387 133.778  1.00 87.20      G    C  
ATOM   4750  C   ILE B 548     174.907 143.327 134.950  1.00 87.20      G    C  
ATOM   4751  O   ILE B 548     174.895 144.196 135.820  1.00 87.20      G    O  
ATOM   4752  CB  ILE B 548     174.555 142.763 132.521  1.00 87.20      G    C  
ATOM   4753  CG1 ILE B 548     174.614 141.244 132.655  1.00 87.20      G    C  
ATOM   4754  CG2 ILE B 548     175.938 143.337 132.260  1.00 87.20      G    C  
ATOM   4755  CD1 ILE B 548     173.258 140.592 132.680  1.00 87.20      G    C  
ATOM   4756  N   GLN B 563     175.757 151.427 163.328  1.00124.09      G    N  
ATOM   4757  CA  GLN B 563     176.079 152.664 164.027  1.00124.09      G    C  
ATOM   4758  C   GLN B 563     175.357 153.827 163.361  1.00124.09      G    C  
ATOM   4759  O   GLN B 563     175.199 153.850 162.142  1.00124.09      G    O  
ATOM   4760  CB  GLN B 563     177.586 152.890 164.044  1.00124.09      G    C  
ATOM   4761  CG  GLN B 563     178.339 151.839 164.840  1.00124.09      G    C  
ATOM   4762  CD  GLN B 563     179.835 152.055 164.815  1.00124.09      G    C  
ATOM   4763  NE2 GLN B 563     180.564 151.225 165.549  1.00124.09      G    N  
ATOM   4764  OE1 GLN B 563     180.332 152.958 164.144  1.00124.09      G    O  
ATOM   4765  N   HIS B 564     174.920 154.785 164.175  1.00119.47      G    N  
ATOM   4766  CA  HIS B 564     174.165 155.947 163.724  1.00119.47      G    C  
ATOM   4767  C   HIS B 564     174.243 157.001 164.823  1.00119.47      G    C  
ATOM   4768  O   HIS B 564     174.572 156.694 165.973  1.00119.47      G    O  
ATOM   4769  CB  HIS B 564     172.711 155.535 163.421  1.00119.47      G    C  
ATOM   4770  CG  HIS B 564     171.840 156.622 162.883  1.00119.47      G    C  
ATOM   4771  CD2 HIS B 564     170.881 157.366 163.480  1.00119.47      G    C  
ATOM   4772  ND1 HIS B 564     171.886 157.034 161.572  1.00119.47      G    N  
ATOM   4773  CE1 HIS B 564     170.996 157.992 161.383  1.00119.47      G    C  
ATOM   4774  NE2 HIS B 564     170.375 158.214 162.527  1.00119.47      G    N  
ATOM   4775  N   MET B 565     173.955 158.246 164.458  1.00110.14      G    N  
ATOM   4776  CA  MET B 565     173.972 159.352 165.405  1.00110.14      G    C  
ATOM   4777  C   MET B 565     173.000 160.403 164.887  1.00110.14      G    C  
ATOM   4778  O   MET B 565     172.724 160.466 163.687  1.00110.14      G    O  
ATOM   4779  CB  MET B 565     175.392 159.919 165.567  1.00110.14      G    C  
ATOM   4780  CG  MET B 565     175.586 160.933 166.696  1.00110.14      G    C  
ATOM   4781  SD  MET B 565     177.275 161.532 166.855  1.00110.14      G    S  
ATOM   4782  CE  MET B 565     177.060 162.763 168.136  1.00110.14      G    C  
ATOM   4783  N   LEU B 566     172.475 161.224 165.803  1.00 95.68      G    N  
ATOM   4784  CA  LEU B 566     171.540 162.276 165.421  1.00 95.68      G    C  
ATOM   4785  C   LEU B 566     172.210 163.359 164.591  1.00 95.68      G    C  
ATOM   4786  O   LEU B 566     171.527 164.062 163.843  1.00 95.68      G    O  
ATOM   4787  CB  LEU B 566     170.889 162.870 166.674  1.00 95.68      G    C  
ATOM   4788  CG  LEU B 566     169.680 163.822 166.643  1.00 95.68      G    C  
ATOM   4789  CD1 LEU B 566     170.038 165.300 166.491  1.00 95.68      G    C  
ATOM   4790  CD2 LEU B 566     168.706 163.396 165.546  1.00 95.68      G    C  
ATOM   4791  N   GLN B 567     173.533 163.502 164.683  1.00 88.75      G    N  
ATOM   4792  CA  GLN B 567     174.236 164.512 163.903  1.00 88.75      G    C  
ATOM   4793  C   GLN B 567     174.642 164.025 162.524  1.00 88.75      G    C  
ATOM   4794  O   GLN B 567     175.578 164.560 161.924  1.00 88.75      G    O  
ATOM   4795  CB  GLN B 567     175.425 165.066 164.678  1.00 88.75      G    C  
ATOM   4796  CG  GLN B 567     174.927 165.861 165.861  1.00 88.75      G    C  
ATOM   4797  CD  GLN B 567     174.017 167.004 165.435  1.00 88.75      G    C  
ATOM   4798  NE2 GLN B 567     172.885 167.129 166.105  1.00 88.75      G    N  
ATOM   4799  OE1 GLN B 567     174.310 167.737 164.494  1.00 88.75      G    O  
ATOM   4800  N   LEU B 568     173.943 163.024 162.007  1.00 79.25      G    N  
ATOM   4801  CA  LEU B 568     174.111 162.556 160.651  1.00 79.25      G    C  
ATOM   4802  C   LEU B 568     173.184 163.369 159.766  1.00 79.25      G    C  
ATOM   4803  O   LEU B 568     173.257 163.301 158.537  1.00 79.25      G    O  
ATOM   4804  CB  LEU B 568     173.821 161.055 160.566  1.00 79.25      G    C  
ATOM   4805  CG  LEU B 568     174.129 160.289 159.281  1.00 79.25      G    C  
ATOM   4806  CD1 LEU B 568     175.583 160.438 158.941  1.00 79.25      G    C  
ATOM   4807  CD2 LEU B 568     173.807 158.834 159.445  1.00 79.25      G    C  
ATOM   4808  N   THR B 569     172.325 164.158 160.411  1.00 68.66      G    N  
ATOM   4809  CA  THR B 569     171.380 165.036 159.747  1.00 68.66      G    C  
ATOM   4810  C   THR B 569     172.087 166.207 159.089  1.00 68.66      G    C  
ATOM   4811  O   THR B 569     171.829 166.508 157.918  1.00 68.66      G    O  
ATOM   4812  CB  THR B 569     170.376 165.547 160.763  1.00 68.66      G    C  
ATOM   4813  CG2 THR B 569     169.438 166.478 160.119  1.00 68.66      G    C  
ATOM   4814  OG1 THR B 569     169.648 164.444 161.300  1.00 68.66      G    O  
ATOM   4815  N   VAL B 570     172.971 166.881 159.836  1.00 60.21      G    N  
ATOM   4816  CA  VAL B 570     173.715 168.018 159.301  1.00 60.21      G    C  
ATOM   4817  C   VAL B 570     174.566 167.574 158.131  1.00 60.21      G    C  
ATOM   4818  O   VAL B 570     174.578 168.216 157.077  1.00 60.21      G    O  
ATOM   4819  CB  VAL B 570     174.557 168.680 160.397  1.00 60.21      G    C  
ATOM   4820  CG1 VAL B 570     175.395 169.767 159.813  1.00 60.21      G    C  
ATOM   4821  CG2 VAL B 570     173.652 169.256 161.438  1.00 60.21      G    C  
ATOM   4822  N   TRP B 571     175.237 166.440 158.262  1.00 56.94      G    N  
ATOM   4823  CA  TRP B 571     175.983 165.961 157.117  1.00 56.94      G    C  
ATOM   4824  C   TRP B 571     175.076 165.318 156.093  1.00 56.94      G    C  
ATOM   4825  O   TRP B 571     175.521 165.049 154.980  1.00 56.94      G    O  
ATOM   4826  CB  TRP B 571     177.089 165.006 157.532  1.00 56.94      G    C  
ATOM   4827  CG  TRP B 571     178.194 165.746 158.135  1.00 56.94      G    C  
ATOM   4828  CD1 TRP B 571     178.501 165.821 159.445  1.00 56.94      G    C  
ATOM   4829  CD2 TRP B 571     179.109 166.597 157.456  1.00 56.94      G    C  
ATOM   4830  CE2 TRP B 571     179.971 167.128 158.417  1.00 56.94      G    C  
ATOM   4831  CE3 TRP B 571     179.297 166.944 156.121  1.00 56.94      G    C  
ATOM   4832  NE1 TRP B 571     179.582 166.635 159.630  1.00 56.94      G    N  
ATOM   4833  CZ2 TRP B 571     181.000 167.989 158.093  1.00 56.94      G    C  
ATOM   4834  CZ3 TRP B 571     180.317 167.797 155.800  1.00 56.94      G    C  
ATOM   4835  CH2 TRP B 571     181.156 168.313 156.779  1.00 56.94      G    C  
ATOM   4836  N   GLY B 572     173.816 165.084 156.428  1.00 53.04      G    N  
ATOM   4837  CA  GLY B 572     172.913 164.547 155.445  1.00 53.04      G    C  
ATOM   4838  C   GLY B 572     172.452 165.624 154.501  1.00 53.04      G    C  
ATOM   4839  O   GLY B 572     172.041 165.335 153.379  1.00 53.04      G    O  
ATOM   4840  N   ILE B 573     172.532 166.873 154.945  1.00 49.58      G    N  
ATOM   4841  CA  ILE B 573     172.152 168.019 154.140  1.00 49.58      G    C  
ATOM   4842  C   ILE B 573     173.326 168.524 153.317  1.00 49.58      G    C  
ATOM   4843  O   ILE B 573     173.162 168.864 152.143  1.00 49.58      G    O  
ATOM   4844  CB  ILE B 573     171.578 169.120 155.047  1.00 49.58      G    C  
ATOM   4845  CG1 ILE B 573     170.267 168.642 155.639  1.00 49.58      G    C  
ATOM   4846  CG2 ILE B 573     171.339 170.391 154.297  1.00 49.58      G    C  
ATOM   4847  CD1 ILE B 573     169.740 169.544 156.692  1.00 49.58      G    C  
ATOM   4848  N   LYS B 574     174.525 168.540 153.908  1.00 51.09      G    N  
ATOM   4849  CA  LYS B 574     175.724 168.967 153.196  1.00 51.09      G    C  
ATOM   4850  C   LYS B 574     176.033 168.058 152.021  1.00 51.09      G    C  
ATOM   4851  O   LYS B 574     176.650 168.502 151.053  1.00 51.09      G    O  
ATOM   4852  CB  LYS B 574     176.924 168.989 154.126  1.00 51.09      G    C  
ATOM   4853  CG  LYS B 574     176.767 169.866 155.324  1.00 51.09      G    C  
ATOM   4854  CD  LYS B 574     176.710 171.306 154.965  1.00 51.09      G    C  
ATOM   4855  CE  LYS B 574     176.707 172.122 156.226  1.00 51.09      G    C  
ATOM   4856  NZ  LYS B 574     176.590 173.568 155.948  1.00 51.09      G    N1+
ATOM   4857  N   GLN B 575     175.610 166.805 152.081  1.00 53.77      G    N  
ATOM   4858  CA  GLN B 575     175.799 165.895 150.974  1.00 53.77      G    C  
ATOM   4859  C   GLN B 575     174.700 166.067 149.948  1.00 53.77      G    C  
ATOM   4860  O   GLN B 575     174.849 165.603 148.819  1.00 53.77      G    O  
ATOM   4861  CB  GLN B 575     175.857 164.458 151.477  1.00 53.77      G    C  
ATOM   4862  CG  GLN B 575     177.105 164.199 152.293  1.00 53.77      G    C  
ATOM   4863  CD  GLN B 575     177.107 162.845 152.958  1.00 53.77      G    C  
ATOM   4864  NE2 GLN B 575     178.176 162.546 153.684  1.00 53.77      G    N  
ATOM   4865  OE1 GLN B 575     176.151 162.082 152.841  1.00 53.77      G    O  
ATOM   4866  N   LEU B 576     173.607 166.737 150.312  1.00 46.32      G    N  
ATOM   4867  CA  LEU B 576     172.538 166.993 149.359  1.00 46.32      G    C  
ATOM   4868  C   LEU B 576     172.732 168.306 148.641  1.00 46.32      G    C  
ATOM   4869  O   LEU B 576     172.432 168.396 147.449  1.00 46.32      G    O  
ATOM   4870  CB  LEU B 576     171.171 167.011 150.027  1.00 46.32      G    C  
ATOM   4871  CG  LEU B 576     170.485 165.684 150.249  1.00 46.32      G    C  
ATOM   4872  CD1 LEU B 576     169.238 165.930 151.026  1.00 46.32      G    C  
ATOM   4873  CD2 LEU B 576     170.139 165.140 148.907  1.00 46.32      G    C  
ATOM   4874  N   GLN B 577     173.234 169.330 149.335  1.00 45.82      G    N  
ATOM   4875  CA  GLN B 577     173.453 170.613 148.685  1.00 45.82      G    C  
ATOM   4876  C   GLN B 577     174.550 170.539 147.645  1.00 45.82      G    C  
ATOM   4877  O   GLN B 577     174.599 171.388 146.761  1.00 45.82      G    O  
ATOM   4878  CB  GLN B 577     173.768 171.696 149.702  1.00 45.82      G    C  
ATOM   4879  CG  GLN B 577     172.571 172.102 150.518  1.00 45.82      G    C  
ATOM   4880  CD  GLN B 577     172.889 173.197 151.503  1.00 45.82      G    C  
ATOM   4881  NE2 GLN B 577     171.872 173.679 152.198  1.00 45.82      G    N  
ATOM   4882  OE1 GLN B 577     174.035 173.614 151.633  1.00 45.82      G    O  
ATOM   4883  N   ALA B 578     175.417 169.543 147.716  1.00 44.70      G    N  
ATOM   4884  CA  ALA B 578     176.429 169.416 146.689  1.00 44.70      G    C  
ATOM   4885  C   ALA B 578     175.847 168.695 145.492  1.00 44.70      G    C  
ATOM   4886  O   ALA B 578     176.297 168.893 144.364  1.00 44.70      G    O  
ATOM   4887  CB  ALA B 578     177.648 168.675 147.223  1.00 44.70      G    C  
ATOM   4888  N   ARG B 579     174.839 167.858 145.719  1.00 41.82      G    N  
ATOM   4889  CA  ARG B 579     174.217 167.144 144.618  1.00 41.82      G    C  
ATOM   4890  C   ARG B 579     173.174 167.989 143.920  1.00 41.82      G    C  
ATOM   4891  O   ARG B 579     173.039 167.897 142.702  1.00 41.82      G    O  
ATOM   4892  CB  ARG B 579     173.606 165.846 145.117  1.00 41.82      G    C  
ATOM   4893  CG  ARG B 579     174.652 164.845 145.506  1.00 41.82      G    C  
ATOM   4894  CD  ARG B 579     174.076 163.686 146.266  1.00 41.82      G    C  
ATOM   4895  NE  ARG B 579     173.211 162.839 145.474  1.00 41.82      G    N  
ATOM   4896  CZ  ARG B 579     172.451 161.894 146.004  1.00 41.82      G    C  
ATOM   4897  NH1 ARG B 579     172.459 161.706 147.311  1.00 41.82      G    N1+
ATOM   4898  NH2 ARG B 579     171.680 161.145 145.238  1.00 41.82      G    N  
ATOM   4899  N   VAL B 580     172.441 168.815 144.657  1.00 40.81      G    N  
ATOM   4900  CA  VAL B 580     171.443 169.666 144.028  1.00 40.81      G    C  
ATOM   4901  C   VAL B 580     172.118 170.792 143.264  1.00 40.81      G    C  
ATOM   4902  O   VAL B 580     171.676 171.164 142.175  1.00 40.81      G    O  
ATOM   4903  CB  VAL B 580     170.464 170.186 145.088  1.00 40.81      G    C  
ATOM   4904  CG1 VAL B 580     169.499 171.153 144.506  1.00 40.81      G    C  
ATOM   4905  CG2 VAL B 580     169.708 169.044 145.663  1.00 40.81      G    C  
ATOM   4906  N   LEU B 581     173.214 171.331 143.796  1.00 44.08      G    N  
ATOM   4907  CA  LEU B 581     173.920 172.397 143.096  1.00 44.08      G    C  
ATOM   4908  C   LEU B 581     174.605 171.870 141.847  1.00 44.08      G    C  
ATOM   4909  O   LEU B 581     174.687 172.572 140.837  1.00 44.08      G    O  
ATOM   4910  CB  LEU B 581     174.932 173.058 144.017  1.00 44.08      G    C  
ATOM   4911  CG  LEU B 581     175.683 174.233 143.420  1.00 44.08      G    C  
ATOM   4912  CD1 LEU B 581     174.690 175.305 143.084  1.00 44.08      G    C  
ATOM   4913  CD2 LEU B 581     176.719 174.744 144.379  1.00 44.08      G    C  
ATOM   4914  N   ALA B 582     175.086 170.631 141.885  1.00 40.66      G    N  
ATOM   4915  CA  ALA B 582     175.719 170.078 140.701  1.00 40.66      G    C  
ATOM   4916  C   ALA B 582     174.707 169.797 139.608  1.00 40.66      G    C  
ATOM   4917  O   ALA B 582     175.041 169.907 138.429  1.00 40.66      G    O  
ATOM   4918  CB  ALA B 582     176.475 168.809 141.047  1.00 40.66      G    C  
ATOM   4919  N   VAL B 583     173.478 169.454 139.971  1.00 38.88      G    N  
ATOM   4920  CA  VAL B 583     172.444 169.220 138.976  1.00 38.88      G    C  
ATOM   4921  C   VAL B 583     171.923 170.542 138.449  1.00 38.88      G    C  
ATOM   4922  O   VAL B 583     171.725 170.714 137.244  1.00 38.88      G    O  
ATOM   4923  CB  VAL B 583     171.321 168.364 139.577  1.00 38.88      G    C  
ATOM   4924  CG1 VAL B 583     170.143 168.316 138.665  1.00 38.88      G    C  
ATOM   4925  CG2 VAL B 583     171.822 166.979 139.798  1.00 38.88      G    C  
ATOM   4926  N   GLU B 584     171.724 171.504 139.345  1.00 44.83      G    N  
ATOM   4927  CA  GLU B 584     171.240 172.814 138.952  1.00 44.83      G    C  
ATOM   4928  C   GLU B 584     172.260 173.554 138.103  1.00 44.83      G    C  
ATOM   4929  O   GLU B 584     171.876 174.379 137.276  1.00 44.83      G    O  
ATOM   4930  CB  GLU B 584     170.866 173.599 140.199  1.00 44.83      G    C  
ATOM   4931  CG  GLU B 584     170.076 174.846 139.972  1.00 44.83      G    C  
ATOM   4932  CD  GLU B 584     169.625 175.467 141.280  1.00 44.83      G    C  
ATOM   4933  OE1 GLU B 584     169.964 174.912 142.344  1.00 44.83      G    O  
ATOM   4934  OE2 GLU B 584     168.930 176.505 141.252  1.00 44.83      G    O1-
ATOM   4935  N   ARG B 585     173.546 173.263 138.265  1.00 44.80      G    N  
ATOM   4936  CA  ARG B 585     174.539 173.901 137.416  1.00 44.80      G    C  
ATOM   4937  C   ARG B 585     174.592 173.194 136.080  1.00 44.80      G    C  
ATOM   4938  O   ARG B 585     174.837 173.824 135.048  1.00 44.80      G    O
[truncated: 782,208 more chars]
