# Supplementary material for: Mapping mutational effects along the evolutionary landscape of HIV envelope
Source: eLife. 2018 Mar 28;7:e34420. doi: 10.7554/eLife.34420 (PMC5910023; doi:10.7554/eLife.34420)
Supplement: Supplementary file 1. — Specifically, this file contains a Jupyter notebook that performs the analysis, all required input data, and all reasonably sized output files. The Jupyter notebook downloads the deep sequencing data, processes it with the dms_tools2 software (Bloom, 2015, https://jbloomlab.github.io/dms_tools2/), and also performs a variety of downstream analyses that generate most of the figures for this paper. [file elife-34420-supp1.zip › analysis_code/data/Doud2016_HA_replicate-1_prefs.csv]

site	A	C	D	E	F	G	H	I	K	L	M	N	P	Q	R	S	T	V	W	Y
1	0.050528399554920916	0.0512207738280994	0.05152481999329102	0.04910879285386206	0.05248366717854889	0.05206918322349918	0.04735218180581323	0.05066811552673254	0.051079819764633126	0.04704983487599743	0.051865346584315866	0.053115121533960565	0.04913091711326255	0.056898641958695886	0.05078430156223519	0.04079766642717562	0.04486297894213655	0.05762145790138971	0.04632656174224013	0.04551141762919017
2	0.009456820014302609	0.0887864717361851	0.03202933078899705	0.01243744054076179	0.012598634010240075	0.016079011606326327	0.14360828098089565	0.05270848041464168	0.05479041395821132	0.059805747035781634	0.10546956692273086	0.03356178777566189	0.012037714482087113	0.08503842285654405	0.017824696236264426	0.027336538959474643	0.05028936751898547	0.029519124422321352	0.01629464236061828	0.1403275073789687
3	0.09348832394832002	0.034329392452073657	0.10088888641137601	0.05793800588909335	0.019230143962242263	0.009820296509779771	0.021313628403055788	0.08831292504784484	0.009679462647759566	0.05007540187618973	0.07022466547756549	0.059755937631614325	0.04731139075932876	0.01721751137026778	0.10641739376974121	0.03784830945420322	0.07039157505645523	0.027561770819905462	0.02362964844593896	0.0545653300672446
4	0.07817657215908004	0.03148741643399614	0.005538443259083886	0.018851757050952038	0.0034453072574090094	0.030655060310952557	0.03370373802129379	0.023488641120853936	0.05342118049856918	0.05175840113766944	0.2235830210977376	0.07104192962903758	0.03487046604114975	0.0796424680240337	0.052235719104467615	0.02309884775188897	0.05227025898510587	0.04266732483424344	0.04636513033841905	0.04369831694405645
5	0.07181456645419373	0.14083437211769012	0.008215899775107494	0.0459368274967199	0.1011711503335155	0.06432540424402211	0.019504882415355557	0.032400763760965436	0.05392197446924553	0.12124659697913023	0.05122814592685198	0.0081951343687081	0.007792605479048812	0.037241300932487856	0.008147349702107983	0.004568514282200028	0.03155119178916569	0.04604420703461088	0.06370077616582472	0.08215833627304837
6	0.11760641739174123	0.029297404879452097	0.017706808610679494	0.013534163032858032	0.2613600055731695	0.007103697582235155	0.03873357745929427	0.06453722623930071	0.01245936510676847	0.1463769999757304	0.07340777111795638	0.008713709102645564	0.020583767787479012	0.01981771609132398	0.00871760132692604	0.004223693700234146	0.03579107810401545	0.03252806818241762	0.03304763921739628	0.05445328951837613
7	0.01666456662051405	0.2768038635711363	0.021448282668593686	0.011599010402929008	0.04702054999080623	0.012316172928055	0.008237338249629743	0.09218986016594315	0.011177278027193049	0.04880955961386671	0.059441552746564014	0.021184946653168564	0.005956813692738091	0.01740401645892206	0.018200406460217596	0.004232798285105252	0.03293958322860002	0.11804790657311708	0.16091515675081577	0.015410336912084575
8	0.03255275862545139	0.03447278055435342	0.012715632836991819	0.01156470398463286	0.13247901182030147	0.02349487565218535	0.011891382425556636	0.2519768651470895	0.04620786169473015	0.23460518172252745	0.046175503103578146	0.012243083476207589	0.011201835512203325	0.016757959600587406	0.012857274437582498	0.005433865767336756	0.009244613807152711	0.017849185992966705	0.048792784790152026	0.027482839048412734
9	0.01943348731688536	0.0241972502094961	0.0078117478226378085	0.03029320619589784	0.026903094434312134	0.007011640019796806	0.02756099316617213	0.06450306629564527	0.013122414887144144	0.17819117015720548	0.05910942115747927	0.023322975389123722	0.015320920015678129	0.013458730613063312	0.01283014983994533	0.01924938601649883	0.056786957545146836	0.3756051541559304	0.015488301152409093	0.009799933609532031
10	0.03700531469745699	0.053253084149157304	0.012371286443338807	0.006443554161088779	0.007633963366860704	0.021033708179714183	0.047198401236786626	0.2219334755226673	0.011470845525818337	0.08090970091252753	0.0969933654639951	0.014169083133618901	0.0054757223969541646	0.013083371394241004	0.008930315587669258	0.04125805640567554	0.08440883942727985	0.0549246277208906	0.01785879416036738	0.16364449011389168
11	0.07497803124536533	0.0299169297445895	0.007482543188935516	0.05086256534629012	0.31253109493416065	0.016282447712031585	0.017541772487451004	0.10372932559687874	0.00549854892861083	0.03075120141348535	0.019169300056375762	0.040547262974283044	0.013529674671543927	0.03437747184441783	0.00691661097709155	0.0454400936318964	0.026078740172301558	0.0695607803863139	0.06911603525276937	0.02568956943520804
12	0.022830328280590947	0.05689480863004483	0.007272954751558318	0.023840458325143976	0.16426443026258106	0.004288276532904307	0.08970709097762951	0.10627143920628257	0.013748611709024059	0.03766004957777973	0.029499729337714324	0.027537291638413876	0.01830004980092515	0.03144600798586096	0.013235774771381383	0.042283015398886646	0.08268724636225475	0.19023396427335512	0.025754601551057424	0.01224387062661104
13	0.061015900684752294	0.03302257283348511	0.020476560259257447	0.05057105525321823	0.01995138936889546	0.014205862496520937	0.05000399658065755	0.06227424729523864	0.011953084186448651	0.056191132438926546	0.053278752476081624	0.015349825263984911	0.027619967573079964	0.013215422317197129	0.04108433711479658	0.049300608154038764	0.16602869431323664	0.20734031761092778	0.025643876204664712	0.021472397574591018
14	0.10047605097580861	0.04487960071936193	0.05735516906556681	0.044519069148118186	0.0363455417975766	0.13723757412194998	0.036368407288881674	0.027871271394544397	0.04143825241779742	0.06344474470423449	0.040105413020841495	0.02668265074666416	0.021936048649218668	0.012214676255112324	0.0963793517028422	0.05208662558922026	0.039178270720275944	0.053102108382757356	0.051708449929638675	0.01667072336958881
15	0.05742385024052955	0.024469432480201284	0.02582515700513178	0.02729517120894896	0.019000992257675507	0.02094365149928501	0.023168279237950368	0.04798856022417626	0.027822128937627838	0.00975841408267931	0.03837777437226403	0.04911688648292517	0.012788043299813222	0.016090653336966104	0.026578397712212137	0.10367862885572374	0.3161912497471821	0.09944060223660925	0.028003256435670244	0.026038870346428142
16	0.08874847278484914	0.026200465715755815	0.24180113740649367	0.03269592693931576	0.020601110564856095	0.045373917449222666	0.04670137453949658	0.03437425738461956	0.042739615257626276	0.01943777099002309	0.04647969863338966	0.04710978026206674	0.006303979079943625	0.03029710504889499	0.11168434428296396	0.020447877301476614	0.05487117805096068	0.010361340426959194	0.030460885721249168	0.043309762159836694
17	0.3526874376062344	0.04489256832047951	0.044149016695323506	0.05290461402128037	0.027716835552517607	0.05027763769140738	0.02318614721081566	0.0244655065209081	0.02371180057071249	0.016197121134132617	0.038298409926873694	0.018930886320778332	0.027921277302638946	0.03386322261390614	0.01891105465938534	0.04840845182697501	0.030065135760681556	0.04983761606985387	0.04657420509084234	0.027001055104253123
18	0.04434944544724522	0.01889903611253326	0.38708933443538146	0.04288117264297235	0.02306080997601801	0.06106858088586538	0.03702015847156357	0.02136295626785973	0.03824949298914582	0.008569757707951747	0.02754184871701484	0.04686027708067188	0.026897670465921005	0.02326075975866478	0.01094411507966166	0.01571217106699381	0.03266135423716655	0.04450485664905072	0.029107397046874605	0.05995880496144362
19	0.006585450788324738	0.013640833358488143	0.0068593898798754065	0.043408709672106964	0.013281333403628259	0.0023247419150198958	0.09514154386851084	0.021124827266613157	0.09566607999028394	0.024981295172727656	0.02435397190513034	0.03792464943934239	0.003256650095787687	0.10041210131910261	0.15589698162274443	0.17076584951040147	0.07498505482543956	0.02372451849124648	0.027671083877772923	0.0579949335974531
20	0.011249784146495731	0.026999543554602063	0.019043700204892496	0.015348001745794152	0.01923567934938689	0.008590783116149777	0.018458208379639636	0.39764812699948615	0.019629677639774388	0.09250293304999331	0.06133390428891921	0.017309521222108465	0.01287032240239152	0.01966538202424068	0.02895869838366087	0.015269541667928436	0.04844133501858059	0.11930126471008606	0.028289823392781074	0.019853768703088484
21	0.013609309371648613	0.4678721355734734	0.10245417710392613	0.02040888499106965	0.03864476051667201	0.020038085608978743	0.014200776375222952	0.019036124453005215	0.02019021411287449	0.017909918303624046	0.025509038695671164	0.020242879165368613	0.018425187877775584	0.020400173086411597	0.03624643977048993	0.008092932129919614	0.020739401350920145	0.010629142337750702	0.07498665915429727	0.030363760020900122
22	0.03772189509016729	0.061053849545131746	0.02517032258655811	0.05160555041689279	0.02322787760031477	0.011120904656325236	0.015745155490628757	0.44744649625484934	0.04771344283870709	0.012285859553093682	0.045737143043918266	0.012143913815926177	0.02163957446470977	0.016956403161540828	0.025088161697871845	0.009274042627492306	0.027759811398708065	0.04068499037777267	0.041325401643717716	0.02629920373567362
23	0.026679073026080517	0.04828709066894038	0.039910104832956095	0.022661901105559146	0.019737715176993093	0.5043556854377819	0.020281449649584986	0.014662185944211651	0.018992296172050227	0.007862305014844676	0.047725123690060114	0.02017400558526083	0.010972259730206727	0.030162758147363355	0.0394466678524452	0.027187446540597744	0.012981467723405936	0.042187236063625816	0.02468607123799249	0.021047156400039194
24	0.0419290431422592	0.041091863471788795	0.010812030188890055	0.02350604122236472	0.07960503928362428	0.0054678243039098535	0.044511603106114114	0.022373566754371653	0.05511370767624268	0.007078744354713966	0.1064705501255921	0.019150354404525907	0.006319548852772373	0.08318761251778205	0.007249114956620523	0.023321455958115335	0.04949945594665063	0.007444102812722767	0.022737343065745805	0.3431309978551932
25	0.08510419329047252	0.037346591603437264	0.03382475368491107	0.017625194061232797	0.013330855880532426	0.03048829019072466	0.2958424299576246	0.009372427742720495	0.012925190262852746	0.09383391819694911	0.048405198374942816	0.048321624875128255	0.009140483402284266	0.04465369578015608	0.018284045654938578	0.018603493821034395	0.054071678200065344	0.07473665441022724	0.019228344072620824	0.0348609365371445
26	0.48808945955762784	0.017880666457568965	0.019426509889547073	0.04859517101578318	0.02138934198731415	0.01806995473302483	0.022848897538556193	0.01714359356946243	0.019587581850567415	0.008264261971982444	0.042026433111229666	0.10770816451048282	0.007058754079010352	0.018481922480919052	0.007730865304455348	0.04580104438828428	0.018469823125478138	0.024535328547116424	0.03100535155467125	0.015886874326918172
27	0.015182353654808696	0.01977149603893441	0.13529054928798803	0.022446658116304807	0.01558449473423423	0.007657870210453077	0.012444231530579969	0.026404358957822182	0.020200283570723947	0.007235406402572397	0.029794217521803147	0.4590762592622014	0.013713137838739658	0.01914928365260166	0.02120222879652756	0.09191282096809612	0.013555518917568744	0.009837200656466887	0.018005053802518163	0.0415365760790548
28	0.00986729908694777	0.017484595297443183	0.034005497524759454	0.011303051554312216	0.036598366940519746	0.027940657883438393	0.017050898615440777	0.027395529857113934	0.0233354487556241	0.005890288476380755	0.07637944749541825	0.5222184350164123	0.011568030774943	0.01544945151963508	0.02807632251874023	0.04718449213023193	0.018990982867785708	0.010392613695553644	0.027558107695752666	0.031310482293546764
29	0.11937891480631801	0.019077473593675124	0.010978144320883626	0.018194704792169017	0.016448639225987854	0.03893008965189752	0.012347451383333577	0.0129515488912953	0.026148617298654347	0.007458363490377931	0.029531707497269157	0.17297535655762616	0.020212475997193023	0.011462217129654818	0.020611180578680905	0.4031949384328486	0.020076202993495794	0.007033101346162868	0.01747864160229813	0.01551023041017828
30	0.028508143118613175	0.02361934030901699	0.016763906183265575	0.022459243742697255	0.023328122089395404	0.009666714363775586	0.018775047013163026	0.03040392982903189	0.017435319057398542	0.011949017525217178	0.03211063561930229	0.04689687829566806	0.028026004751827885	0.0178688611206791	0.008849245536666363	0.0662092944551855	0.5023677194560283	0.032444172814015425	0.03896055461813574	0.02335785010091669
31	0.037157042649053125	0.01729720741745609	0.32529024978188875	0.0611177141352298	0.019311003582123207	0.016931125533625954	0.01804224136889086	0.04907385359973438	0.018446480162797322	0.02180086728240491	0.035103861127589675	0.04010448872080067	0.008096059444251139	0.06326196057304286	0.005580442022505578	0.006811199718146345	0.14429287752740833	0.021471814000770924	0.03999956159346043	0.050809949758819674
32	0.027332671176112024	0.03247051506778039	0.04296236822788346	0.07419984469145077	0.0185477676744372	0.008217297279324761	0.015188532495350827	0.05792702990786847	0.012111055350656551	0.11225367501234516	0.0671631413424517	0.03737493287073717	0.019870833627721494	0.024570699420398454	0.038440931506176605	0.028530674904397518	0.26742425480318127	0.0728043979931297	0.029214130317682965	0.013395246330913537
33	0.043751526063349803	0.02516463979035218	0.032031743045823825	0.06137688386508968	0.03451743590593501	0.027918239194607678	0.032296944313280576	0.039720673747223476	0.014446197618461715	0.024697218500716368	0.024650670792899176	0.017856297486864268	0.009608458589016478	0.042700932156959	0.009443991556165678	0.009298615865789577	0.01770533409886471	0.47882178569745365	0.02822844153346802	0.02576397017767912
34	0.01475097065404401	0.03581648400891833	0.4670321937490884	0.04268120838114255	0.02545800546534187	0.03358924815055516	0.026665562773970378	0.024478995568201305	0.015529884551432597	0.01602683621170868	0.047877812800779254	0.04711769936054268	0.019484922318505	0.028218189601761447	0.01356586969207844	0.013619237629844665	0.01817342749882381	0.018182578211940234	0.036488488038670025	0.055242385332651155
35	0.030956228552850035	0.03230950389460026	0.025262082875707456	0.028207483078503702	0.01609693493615719	0.010498465755756536	0.03374699187601324	0.0401813447620222	0.08024127899841071	0.018837482640540748	0.041105544197710536	0.0691431249900677	0.03130125019061333	0.02523229743574607	0.013172485898619178	0.009723591080063496	0.4372079406986399	0.017589683859470344	0.02074044534127759	0.01844583893722982
36	0.10715289489200684	0.02338746862629087	0.021677619554345974	0.015600986364398394	0.031220302544359025	0.015008225582745024	0.015497806383101038	0.32933065850225596	0.013688551881989497	0.09149762276292736	0.05201259635523095	0.01377283533428112	0.0875495924643597	0.015191500698179556	0.008027487902509059	0.025153649401860056	0.02441742422542808	0.03717484613857398	0.02194983167583897	0.05068809870931861
37	0.012852884589501014	0.008301695714499218	0.05387941412174273	0.028386363588414485	0.01072056215503657	0.02086709999880194	0.0025568032354275423	0.0520371621494612	0.02627230792504624	0.04849746532682133	0.04170406733608648	0.03293050320344632	0.0065784073116997785	0.07243307802753357	0.17284348406889552	0.23137995619055954	0.09102436205006123	0.007099143491663857	0.01931329903043407	0.06032194048486738
38	0.3488177528990449	0.028155166325666215	0.051229252698058086	0.14458443355438486	0.010963099683606523	0.020372295092087846	0.01534297352751347	0.006615916116279489	0.029575509692156072	0.016447061664757682	0.024537847943128435	0.039811954597277266	0.0050116189113795055	0.051147798369911686	0.027905527167816285	0.058691624757837874	0.04094229288264148	0.011682814769826477	0.05145803542981395	0.016707023916811874
39	0.018319390741069145	0.029252583212945195	0.02798054082431758	0.050118412527490906	0.028390039663873035	0.015466022493417464	0.020342842372251223	0.021965483476840995	0.3485842084204936	0.009170368422662506	0.07922159432406257	0.04506296919709094	0.012003116513986506	0.016500243370260886	0.15804549596472262	0.016662805060988897	0.02346515681488378	0.022448120995449516	0.03322653969844598	0.023774065904746688
40	0.04866414860010081	0.025725286382589824	0.044304605292252185	0.1897333508942142	0.01725968289809294	0.07144233307522327	0.03903024807054633	0.012343966209288081	0.029899135917560743	0.008325252262509943	0.03020199991282945	0.27810352913128	0.00999462045237151	0.06018505134950957	0.010192386363851419	0.0480789560008517	0.009371142879984473	0.015857383500734512	0.0306984875068422	0.020588433299366864
41	0.07746176168567566	0.026100607180279248	0.020649788856213824	0.043762990233097425	0.022203134895597252	0.052370381998375876	0.026540572410369948	0.05731351199492445	0.023364770837328592	0.0492561167683306	0.04603984813900293	0.06059284179795748	0.01944140398646509	0.0178434214023101	0.014906143848078545	0.0198458863470336	0.014806215865425616	0.3546335641510763	0.02740816078902693	0.025458876813430512
42	0.0499240174684533	0.04260298995725573	0.010585928412419418	0.048026418378174285	0.0524811359822343	0.02382767649276577	0.022075094281628533	0.053350060603633016	0.16908968050453044	0.03880811324516833	0.04986701785842366	0.017271755065781325	0.16356011319461902	0.03706200426361387	0.03413593613146403	0.03863465181878772	0.04993140966000278	0.010121847801393122	0.03923519800363051	0.04940895087602088
43	0.046575712313010276	0.04442706235476415	0.04317549965821017	0.06057267420658089	0.030247024512915142	0.056275427668919374	0.03257814065415296	0.04997588703318562	0.05168746855972477	0.004407355883232747	0.05093484468573075	0.04974886936958153	0.03837327934728174	0.043194005842068055	0.02500155167621712	0.042359823588414794	0.04224058141659922	0.18523458171895463	0.05614749518644163	0.046842714324014434
44	0.05334794310469704	0.025627033599825717	0.03043326247944309	0.03715213822142914	0.08008271649316216	0.030170799864397833	0.03439876992082918	0.04000207449890862	0.036117538780909314	0.015795372748069827	0.04656205952257668	0.013924109317915424	0.0027733466283880333	0.030263436654062344	0.01506370773746095	0.01770391635875266	0.38699697480882367	0.022411719575871996	0.04077833241878974	0.0403947472656866
45	0.02807450313165233	0.03212366250621969	0.05308682792715832	0.036519131646329445	0.02989062982565264	0.021543838826430864	0.39740329061480006	0.018603901059388788	0.020387483850145813	0.015875253541376127	0.02819735162261497	0.03991670487629094	0.02455715699860503	0.061028105281175235	0.022610502536182027	0.051513304945091945	0.02437445628735774	0.01831158653398285	0.03886468779050015	0.03711762019904501
46	0.06816672925946403	0.0335275144074647	0.051271503253988	0.02430862632895876	0.048268172922070196	0.017757321297458557	0.03352272230753679	0.0395003386676857	0.02334287153115981	0.06747900284984834	0.08851579546042451	0.025271983590860293	0.021616805183251597	0.032041653371114406	0.02875488832705462	0.2282429071767614	0.02041637439964543	0.0236915225006951	0.06397740960054493	0.060325857564012826
47	0.05086704770848248	0.04548740589389145	0.02083321097777133	0.013590946257068245	0.07713357770099341	0.004674360829509004	0.010269146152681997	0.09832461500803315	0.06109629972472002	0.04398915858973861	0.04193288599298702	0.009227002045433662	0.0033565846095505855	0.04151003091289958	0.04641958126427696	0.003481146553732212	0.01694729335535521	0.14781359284294612	0.019999018099340495	0.24304709548058845
48	0.0152582501335597	0.012749145723847792	0.05049063210649525	0.04013720390562131	0.011167013576782393	0.03345332464309309	0.016158829950085784	0.01351903957550195	0.014529377505048001	0.011690681109816229	0.021338941956534258	0.25142056323050094	0.01333596240075505	0.031713700732170585	0.014354635278140094	0.20813763607499594	0.15606867011545242	0.015203878774385941	0.05688426417416756	0.01238824903304572
49	0.014230578573884036	0.018615656827166385	0.022872736546279034	0.033887209353004634	0.1147287713947799	0.00816019393889002	0.016369024832565224	0.1192847040350649	0.019056515518953834	0.3883833757803026	0.0471996670478996	0.022203424915565196	0.02328395731156545	0.04230905122299786	0.01717523894197765	0.01776464318272519	0.008366019745111216	0.020429600751409812	0.021840481805075147	0.0238391482747823
50	0.036118956397507875	0.018156209844338078	0.015630559604391654	0.018266848934501662	0.05037851114513939	0.011065382307753112	0.01591410681573187	0.04760969870117279	0.029791594150994173	0.4671202712542686	0.07900051451583649	0.018319720736141923	0.029962791445240465	0.024775095616624863	0.006178347913315993	0.010538656652363546	0.010846847580164631	0.06248768897786663	0.02738041066258144	0.020457786744064874
51	0.09903943214488684	0.21682570603066997	0.02996995086308749	0.13324740756742848	0.004459857282102277	0.0157922446434715	0.03083738227388285	0.1457324653812535	0.0620037422271582	0.011207827875902215	0.009127614368450858	0.010423618285822113	0.002730244055760649	0.021078813699310944	0.003966965982193291	0.013299828634305013	0.12166462811327636	0.04045131779454575	0.02356593368188379	0.004575019094607957
52	0.03192567662618346	0.013380512520882156	0.1438710488430856	0.10758056144086668	0.011409739097979273	0.04474855299561686	0.10649202281065134	0.02535111258582754	0.07273778235515353	0.025025430047469602	0.045714976162562655	0.017219421095455347	0.00253097550446788	0.011054828526359256	0.016717378567790372	0.11383519762071707	0.06484975617293631	0.05950722153958616	0.014241791180820062	0.07180601430558887
53	0.0798997666343504	0.02995194117946785	0.015430071291585983	0.10927585227711997	0.029097500907780228	0.051383473600003504	0.053016698595514944	0.04400892660265514	0.034077983608322225	0.06326142344391812	0.0122636383345585	0.0443848046749984	0.0028320559937696286	0.0793661048990807	0.04863393007260056	0.08730331049428143	0.11963305447172425	0.029923560267671494	0.015407232139440112	0.05084867051115655
54	0.18986107585948625	0.00946354719169421	0.021277428343035167	0.01687252425096289	0.024267909967526743	0.007858069063141338	0.24943005697782306	0.007323986877413239	0.007645274713404315	0.004271492357860866	0.027114198271370668	0.054212805824965404	0.021548521780381986	0.014459763451881349	0.05663867414056925	0.09307859402352217	0.036143695835880105	0.0282194421846436	0.03972596578322859	0.09058697310120878
55	0.011849525464340574	0.023195786053485774	0.031948262771809025	0.022086929873859587	0.028004552210838442	0.03595019237775707	0.036477416802060125	0.04881753728782563	0.04647381839077061	0.024697743472392262	0.032819240531187344	0.4984646591276071	0.014332211328205068	0.020487438744974797	0.009502585857069482	0.03621178975363222	0.03291630629714574	0.00999778928974792	0.018169063992292518	0.01759715037299866
56	0.05851210316411173	0.012657006709409252	0.03382506124754639	0.05266277171330033	0.010999716159341753	0.11940148191010178	0.26162102652759084	0.012910358628922376	0.04652877864977026	0.0031619588046141694	0.023478395479487553	0.06401336383323962	0.009787297868520974	0.07516712609232927	0.007793024461891547	0.10588776763303873	0.007502874561807559	0.006215173396785251	0.041797811579313386	0.04607690157887724
57	0.15675189224925384	0.011412717373180083	0.023965472510784434	0.007959807920091625	0.011556657448327208	0.00683319977326404	0.19766121965721578	0.0034381467464850816	0.08425882898553562	0.04717353950237471	0.012448468039664607	0.006579616186073982	0.003996917974908261	0.05643361655334497	0.07627103950278066	0.004164733032185832	0.0027036233054669487	0.09684399396432582	0.022099268280780935	0.16744724099395553
58	0.014489329992461157	0.01945183068559696	0.02101098676327586	0.03679333097034612	0.01533895990213694	0.015404774014880843	0.012210823853460064	0.061021526554810177	0.05278178558953407	0.4526838185013781	0.06401111043493939	0.009531477135451655	0.04350076266833279	0.021579173210981524	0.01720843885689061	0.04132651605953819	0.012566499734315808	0.05117482508155269	0.022259332549461726	0.01565469744065532
59	0.014235817339212167	0.4998812361886103	0.017649455520224313	0.019600442529400883	0.04810375325789252	0.04756116449319851	0.017464205252919113	0.010158389298314651	0.01764962615365526	0.03263381999096269	0.02087318198058562	0.024356116208089782	0.021761450397316723	0.02717414858400665	0.026485611996667734	0.03178819131884352	0.011695242124267282	0.012956629336403267	0.05820203626494901	0.03976948176448005
60	0.060452593324030364	0.010565028600196948	0.025418081037088164	0.007520451592691292	0.051934292393076883	0.0032958253732598935	0.04207813315466801	0.0018100859107745336	0.10437028785391442	0.04111307090979677	0.03382264133979311	0.10089642204698587	0.006286290875474042	0.00863928786366091	0.0978634611894751	0.09805357409678589	0.11111425763979291	0.0016208978579555445	0.0528227008069543	0.14032261613362504
61	0.006788771680522924	0.00818347446900962	0.02474639688418113	0.016867878640553596	0.03712055950724523	0.008300201913379227	0.008135330132810875	0.20788712743888027	0.008498940397143485	0.33798497241972925	0.0753525189930667	0.006927547778247898	0.004038581012839314	0.011562490739311457	0.0037791062440934256	0.016011411046319663	0.005353984203487639	0.16189956101173616	0.031258562918542995	0.019302582568899142
62	0.050292464694696955	0.005333733063678559	0.019037268450853125	0.02696744696054957	0.11951923839491514	0.03549650997781762	0.030729176167228003	0.003510331300943273	0.09154127747912924	0.006333968366049443	0.056963327310279144	0.1737806040381819	0.0068550154224936224	0.029702407613295963	0.031192840065689485	0.04065861120163833	0.0219655783219825	0.0052710729240226665	0.03495068806271341	0.2098984401838421
63	0.012742705704699491	0.022094809087610832	0.021238898195814947	0.04915488016943826	0.01883274264630941	0.3941596454909089	0.019483381343765045	0.023067628580629863	0.024664607847469683	0.00992689952090732	0.04314646616033852	0.0404907232169535	0.014274467329535028	0.028680834171674566	0.033818138280696186	0.1203714214490796	0.01505927565383884	0.04367238899076896	0.044685961649862806	0.020434124509698223
64	0.03855625586194817	0.005294915408586522	0.03700484515639049	0.04709318420841913	0.010701886330089526	0.05373976613507166	0.26124737622686495	0.13212450995955657	0.017078729479828757	0.008832056200058636	0.08231281496158326	0.03278650235368995	0.009125417087319797	0.048968106090577876	0.030437018080362987	0.03698738563735858	0.016891228229716653	0.09611710607746117	0.01767917267303019	0.017021723842085147
65	0.07111978904692316	0.0032664576157574927	0.07793985888927932	0.22761979481707598	0.006654483226975272	0.03770289673972177	0.009264720976915341	0.011788498305839161	0.06480944127278063	0.006794011924566465	0.034815185441626526	0.0323180229274888	0.05724627166323475	0.07139635237035843	0.031702160501104804	0.047166636874592986	0.058636661566305544	0.01707562463568935	0.023998484272371595	0.10868464693139258
66	0.09680952015871629	0.021615646354572242	0.02598839563584179	0.021589264628743603	0.03235253420239622	0.02100860703937023	0.03770184545270779	0.01741790644273829	0.019416021790811297	0.02223345943128415	0.03514928923337554	0.02351261306331292	0.4582082239541696	0.020163613100694477	0.009417940317200738	0.01940201930857388	0.033914088033232065	0.017642290755883142	0.038865502646440085	0.027591218449935558
67	0.015190801349508704	0.02511244630202827	0.02150685713720153	0.02425070370090837	0.07743902574626126	0.013068863661359396	0.015503254124050465	0.043459233229616485	0.032936552477095815	0.38084757434325384	0.051016029034570184	0.017224357030696028	0.02980130453066443	0.02940275341102901	0.03516570769937764	0.013944961998475565	0.01593592520424398	0.1058220975689779	0.03524490947407299	0.017126641976608126
68	0.052170480894788054	0.012016889676589594	0.11076426559152598	0.1041378222244061	0.023475512182672888	0.01447792973792363	0.04873292918289471	0.04697420213557376	0.02090477811425165	0.11071925381916535	0.0877321323075408	0.0300609330008015	0.029521528672518234	0.07149171426705468	0.02375107916993322	0.0347687362728558	0.05704547228873204	0.03720947852646025	0.013779354611051729	0.07026550732325999
69	0.011437800525248098	0.019025023042041008	0.018552426276924223	0.0472431901753359	0.04997138905071016	0.013374282145894123	0.015604754369872033	0.027935889413209635	0.0132069876667452	0.5242762607949437	0.032176506355297396	0.06451049722105293	0.011482381076458903	0.01804836914008293	0.007872191683358142	0.04105337730110966	0.009446482541089296	0.026512170854286195	0.027714455974105958	0.020555564392234604
70	0.041829329207157886	0.0088638415176954	0.15721367221621124	0.08246814835352152	0.04781092647572028	0.13329038702290866	0.0643664462567891	0.021901460044583668	0.02436877324028652	0.03537943449745516	0.05706729702085754	0.09224343550644704	0.0017583982930630692	0.1068544646116325	0.022651946661806	0.029229163999994926	0.014482084262302	0.012258607467358875	0.015961612195392907	0.03000057114881571
71	0.006312534551832745	0.006422366606460641	0.005609910995480963	0.05621834614693744	0.020476782190098634	0.07448042030737478	0.014862416701989529	0.02948349420842173	0.0401749266896232	0.04094844463717073	0.050062418043499535	0.02348810387359612	0.2599563070123949	0.048680550433965464	0.015470175432025545	0.03343613701946718	0.04235685932415216	0.04175963691671096	0.01240825469958887	0.17739191420920888
72	0.012653902572247702	0.6142334291306152	0.02173615797291062	0.019808066251313663	0.03901273005172127	0.015656979231685374	0.014071710864096565	0.014314937416535096	0.019704353884230686	0.013954086901825312	0.030198847692191163	0.015985145742418473	0.007087189213355185	0.019576942173335974	0.032878544570633474	0.02920753669619716	0.011030215597694704	0.012934105491146375	0.02146465091813796	0.034490467627707994
73	0.0521872933127424	0.009578864414859166	0.08854057169966892	0.0437934734663109	0.01959729681202272	0.052221513970420255	0.01638127716478493	0.00759659771403854	0.03078307583475267	0.002481457238921197	0.03164791965377481	0.19915723319222287	0.00888800545463044	0.1473238229058744	0.007341253516162446	0.18244597221710154	0.04345850667320311	0.004588641186700995	0.02208948671844352	0.029897736853364255
74	0.006682373343694499	0.007148901444276615	0.011931460269918086	0.015660326685762962	0.13424602724601037	0.00644729821671521	0.008067291960945366	0.2938074532017692	0.014235133623401605	0.19596216731640603	0.039024307849571664	0.02083970323506997	0.006400381384265723	0.009565260929215683	0.0033244786626373582	0.010334912929788128	0.011212354942425805	0.17986114597972763	0.01828384798304058	0.006965172795357503
75	0.015444961151777906	0.02089322025797798	0.003856903678026285	0.005081959362458541	0.015835585698150963	0.007529747191948562	0.07362438856724803	0.08676533929119265	0.031009229482913486	0.20862120595986058	0.09403393504823405	0.03102627300227815	0.07325757857511878	0.048170651864966114	0.009578391378365834	0.04889170428280336	0.1285768146640175	0.026920973036101775	0.015110276091506511	0.05577086141505298
76	0.05637146203990769	0.027331003545399746	0.01737173653989519	0.0473518385860049	0.027670252260389567	0.5190071430613113	0.015104517825497899	0.015207689038028898	0.024631195189127653	0.00791286321892132	0.03364268963309917	0.024070771182095607	0.011503316569624618	0.021469900356511414	0.022807846931500734	0.012132497028568992	0.02386869672918684	0.05147640951448086	0.02189678969437251	0.019171381056075066
77	0.015925521130375653	0.045722972164704244	0.021235934543375246	0.03898278593272898	0.030257056959828173	0.06284987256360257	0.01643075092650143	0.016210497506767757	0.026110091277357306	0.05075428860059946	0.021297480083872753	0.017858353595970263	0.017013242669186347	0.059901021827441274	0.024755221636665284	0.008811265748503468	0.016881891419832293	0.015126173500965831	0.4707375383972436	0.023138039514478057
78	0.010337491035645454	0.017677682448656192	0.019252992146022666	0.016124067879361423	0.04517210165710507	0.0065917815679665676	0.04166177827601872	0.06685381550784397	0.013130015234927612	0.3312472582328332	0.04884795566265384	0.023953561491468454	0.04644949108849509	0.019738766038371075	0.04525237700772214	0.0071244792173982135	0.011160205466447975	0.18847832880235907	0.02650968729538335	0.0144361639433199
79	0.006759126671123497	0.015764542865262313	0.009816529580576315	0.023007489523212642	0.03134323613971222	0.0059718254652880685	0.012275365675053686	0.11036471563821781	0.025730246767600266	0.4592184612349799	0.07317661696852405	0.009537232727305982	0.020456836259725508	0.03687726487900888	0.013733706513514122	0.013845924370891936	0.04741321510092436	0.016940225351726252	0.050441324132122135	0.017326114135230084
80	0.09773704105974504	0.020217106979682445	0.016785512661605134	0.026261811061251483	0.010286537444494901	0.5133983028793268	0.013186170109149643	0.010974962257648472	0.01594143619768791	0.00484943027891935	0.036057422289368285	0.0138692064597572	0.006950287712607809	0.018722540992233354	0.09773656318645634	0.0067780624011991985	0.011424424655121059	0.036014725465458024	0.028996182383928527	0.013812273524359117
81	0.08433691726587096	0.027246768614586848	0.11497485824010187	0.02368571392049612	0.015608310592957043	0.006504275437670876	0.11844908420400675	0.016729725334277655	0.030526704621740664	0.006807913622477235	0.018639091600164224	0.3474718380863312	0.005026005831187218	0.01587813734474239	0.005565415752642568	0.08991242302400092	0.02721798475362783	0.012383631960464441	0.012965704691543085	0.020069495101110182
82	0.017643699468723583	0.07123397711572554	0.02799597030992118	0.015843955913546603	0.014906860157064963	0.01161882245754393	0.010002177158046927	0.018601271156373975	0.016747314194465478	0.07154499075092438	0.02132476069013218	0.008629987517752371	0.5507472349365793	0.017187010578557118	0.005616615045214644	0.012211276698695454	0.03837056350481289	0.023758306212025564	0.022536746765354235	0.02347845936853973
83	0.04793042907485891	0.035377548525367966	0.02696810031096438	0.24790516993178	0.03831976503987737	0.04085852082199799	0.03515306759653013	0.011146255318605795	0.04937099109702466	0.044405327150298476	0.012267243486284943	0.1208379251133991	0.00426248239251786	0.047656324220354165	0.0035328136401849087	0.043208846716249846	0.03376070502590077	0.021254480195976543	0.10823179108613294	0.02755221325569326
84	0.013862619640134681	0.5022173037154051	0.02193372857595518	0.032369460015328096	0.04711151267227224	0.019038235191600545	0.02052794675279479	0.041453786319607736	0.02095541487348657	0.0064663850891229216	0.04147903883875617	0.026378601728791	0.009638175655462837	0.019476046980548334	0.017232736225016386	0.0248963095775872	0.021215930381964426	0.014730902064159451	0.05057834323305499	0.04843752246895145
85	0.009890127628565277	0.015459617946714672	0.42674379958417474	0.1454762367717465	0.016885819179230547	0.043487958497697043	0.015257132024158716	0.01702671224353004	0.015672296559369768	0.028659670634851243	0.03767857551379866	0.04989017777363981	0.007106815767589704	0.030426870676722388	0.00894906489384935	0.010895616419085749	0.010509711820710652	0.02651972511661117	0.0360604086106507	0.04740366233730316
86	0.05339519026564324	0.00505534367809068	0.05721973817794767	0.07052363964250903	0.029910065436334527	0.00950448927090225	0.08949674986534896	0.031021061941277593	0.015736605636287617	0.12779074680478367	0.0849043227469868	0.04335557452949719	0.037501468589225664	0.04534393788067129	0.016361718187134618	0.058576982489939	0.034262591363009486	0.01915687091872535	0.03992595359635978	0.13095694897932564
87	0.05203483852675225	0.01656499477422054	0.023815800810872968	0.02485269710142602	0.039357128443077635	0.010812740757593446	0.008963717477437941	0.2098564337142764	0.015961545443142017	0.37594798480648245	0.05127332813054607	0.012941835741069841	0.021265488827350926	0.05071882692698679	0.006300933513868764	0.013442726038148172	0.007250298159355023	0.0161750597559757	0.024514104413061885	0.01794951663835509
88	0.07623292805481685	0.008529744785909413	0.016293965792785164	0.052598195907763455	0.06826644410247859	0.043313828581002786	0.01495223114625598	0.05404726151798041	0.01710339058131711	0.20684283830154182	0.04947955271497534	0.03432024001971417	0.02555753095200659	0.03480155667879409	0.00902501601231143	0.044349420291239006	0.04600646776020188	0.10704048502281492	0.01499131203209127	0.07624758974399977
89	0.0524826554699167	0.005457406540703056	0.10503275574435432	0.009478021513431165	0.039523747038787735	0.07174729031860108	0.04520466233119186	0.0625399389756522	0.012029627512189202	0.06135785738856482	0.08245761385254577	0.027628432076842558	0.05379203257254264	0.0279378626002828	0.007359002146693837	0.043380197425346656	0.09420409594681257	0.08486017379432532	0.02659751065669828	0.08692911609451741
90	0.04377586390989477	0.00324530216047976	0.046899854457199776	0.05476767307053915	0.1987675014273579	0.00541308150901051	0.057566461003679584	0.04492682046954428	0.00373791155509697	0.07904880987178166	0.008502983211629386	0.01800249074317076	0.03057644067319489	0.016267247364840785	0.033563226137042775	0.22627330450746844	0.06718118253607253	0.03727163872227716	0.014390403167812139	0.009821803501906713
91	0.04764248111411507	0.004519596325190635	0.009491770968471874	0.20524053414951496	0.03088821061501162	0.007919999651250053	0.041400352293730576	0.05212912662461898	0.048776525930493336	0.046063725504328634	0.041665429265678754	0.14192176527602693	0.006684042563060003	0.06744394617216379	0.05151830387987	0.05392790146002143	0.04609759235616418	0.021761614696581656	0.03211453122392234	0.04279254992978518
92	0.0065914327069240145	0.005800847956679103	0.13933965488927874	0.09778211285745092	0.02655003904700249	0.019650645425710583	0.0031814588834980038	0.010027315570612247	0.016122902836898392	0.01829577140816819	0.023280346091069874	0.033721594085854165	0.04164576474774458	0.31283315316702354	0.01209457789218538	0.05853042330582625	0.02436478026815937	0.042286692984908295	0.07390703580524591	0.03399345006975996
93	0.02849901237343496	0.02445133410635396	0.028197200976464363	0.049202954827817225	0.03719721849185901	0.014237882027715313	0.021554318989673374	0.017995524015091215	0.017925268752494967	0.05998478464772678	0.03824156622393216	0.035674405715670016	0.013169508949732076	0.019400955781426494	0.05828614868532575	0.009793477339002477	0.01766422994905653	0.01798187087859002	0.433943637248245	0.056598700020388366
94	0.05508859586188057	0.015714250977511626	0.013296954878567425	0.011800770366009777	0.05547967443052358	0.337960116634527	0.009402680443432142	0.007346184721464745	0.009749165531960034	0.005513596400019556	0.01782259121127159	0.008823636990463218	0.07940316949604842	0.012545382590663274	0.012930349909492697	0.28925990634252907	0.01728649310125911	0.008716869656901468	0.02486494550055162	0.00699466495492302
95	0.011202902436879368	0.04457658084559648	0.03223568517841669	0.017880777872858616	0.02589320566741586	0.019576359953251535	0.03178052817048722	0.01078060256081791	0.016353324251603386	0.00801285164592909	0.03042082189198188	0.03238346613297232	0.019387068287191184	0.019242326620752075	0.007170087014030473	0.03025156742973515	0.009388382019596629	0.035203638394239053	0.022570825089879787	0.5756889985363653
96	0.007734701835725386	0.017017410460274565	0.030862363049609483	0.01154438146656471	0.050467771109814395	0.007811102626727137	0.025693147682274917	0.34387709622047596	0.013184576266501838	0.0672422721902462	0.01783054076767026	0.045438946932260985	0.005382222986295404	0.018743321559092564	0.015805090183054638	0.014265587741513139	0.03350533449136635	0.23337736846632648	0.01730169043730498	0.022915073526900632
97	0.07918547172676725	0.021746827892653243	0.04076719499846791	0.059480060762264135	0.025590344429837666	0.013197157756142082	0.04609381729548917	0.06227075878923922	0.012052662537339949	0.020107528278872994	0.02997538582852134	0.026229628531519642	0.0055308186433646565	0.011761215046087353	0.014730593601804808	0.02095244290033676	0.01958396598070667	0.4527688523386311	0.026713622944420593	0.011261649717533413
98	0.012435192016726224	0.019860269169750956	0.05493015003298812	0.40898388344769837	0.017423794031519158	0.040719031917613766	0.010523773337306759	0.03712824538756914	0.031239551871631393	0.06173318751799252	0.021355542355812242	0.022541430665136558	0.016300503682340563	0.05502428749874425	0.008842215637988317	0.015246654360032955	0.011986487081893538	0.11377265237554877	0.02645989757688359	0.013493250034822813
99	0.06257275758645688	0.004944519591681492	0.0832904604651631	0.13985398442621405	0.01968203919636745	0.03739327544192551	0.005709902741314965	0.025600167922210443	0.025604752765177846	0.09677991341909557	0.009644276704433971	0.02719779346548305	0.02977311776980485	0.02571346164328518	0.022073985655193695	0.23688949482830754	0.08645464757008113	0.027175635364127173	0.007395777493375003	0.02625003595030115
100	0.03133074483407386	0.0038342660690298194	0.01100310152898015	0.02681769903404554	0.01775291886879545	0.010904690829587178	0.03932115624067203	0.007196684675984937	0.00600614813583796	0.04476656024345306	0.19472719954717976	0.020965909684828733	0.06814467184725606	0.10967668832648382	0.017684202290915097	0.006893132595809325	0.05597678671901858	0.0496582664213194	0.25646447970472175	0.02087469240200741
101	0.030479370261208085	0.044796310863931085	0.18744426636379163	0.09353298022546686	0.007702404510656932	0.1194684639256265	0.011837735594631577	0.01389285133629241	0.02986447688843794	0.015315855524906266	0.05037595471445812	0.06365695446352083	0.006130941634050788	0.09203342651124351	0.07017653902819788	0.06186280565934024	0.014259490119153185	0.020218952363938534	0.011102316377162379	0.055847903633985264
102	0.020922962987001928	0.03885437179527301	0.03191640134969629	0.006658713568198004	0.04569850508530883	0.05864700211542331	0.005074280517450398	0.009568042753357238	0.0072264181702233815	0.0017542185773593757	0.02003067931362092	0.2624453886873763	0.05345128683458958	0.18417449832812957	0.008492283921562791	0.08798183993876235	0.07965519866472605	0.005777448549063049	0.013276432843419035	0.05839402599945854
103	0.06375014106651959	0.07270262658100833	0.0466717125892631	0.1270564306734189	0.04314109339042018	0.010259730038108478	0.010016128204663782	0.01575965421206027	0.03470371454839353	0.026179332381812526	0.015385238313707115	0.024117647079390635	0.03835240426632678	0.2194490044333579	0.03846578504893461	0.01977621026675791	0.09450812710146199	0.0509168959631181	0.029452676933530847	0.019335446907745375
104	0.0356973902907768	0.03700763879234496	0.03645287338344551	0.026933823971035487	0.07207156887135827	0.009016271904619438	0.09767687682369927	0.06618335526466691	0.008897631257203883	0.04003885594521758	0.03332296090296575	0.07467886504530798	0.007489781681297058	0.03319410789002796	0.030973122459529667	0.03346979761600253	0.024293343663924917	0.16344463797530337	0.023073199330917102	0.14608389693035556
105	0.08043481162011695	0.01681366650505336	0.019471865643994096	0.0339457090330828	0.016107701526444407	0.45567915817623317	0.0134934777122665	0.009071270603387404	0.018020167897812023	0.006456813175621775	0.03516898039839454	0.071262813659481	0.010298110126892945	0.018328396818712064	0.04592132296750685	0.03493248327984942	0.006998676056223874	0.056538963521920345	0.03747355683383247	0.013582054443174035
106	0.14561877699523162	0.03214031800194375	0.012387969452326529	0.04963040492806731	0.10059500726571313	0.0141973130661912	0.012346507981025585	0.021949522874679418	0.0156118981607743	0.0921188329361729	0.05102256937892195	0.05319935084574686	0.1309867343073263	0.10767779098226637	0.007632928710415851	0.04617689164953654	0.018599747854715548	0.05614683351698184	0.02128702436838774	0.010673576723575245
107	0.011235958089936486	0.5823998770758446	0.021689466820585215	0.023154554523778882	0.019080545401837783	0.010176812900201098	0.019120661788789333	0.01615075991821336	0.021870406981715353	0.009778368007357124	0.037299815725297614	0.023598637584551743	0.013945658616566855	0.025527223410283337	0.02017156318656813	0.01785346474941959	0.009550711293537517	0.016596848528544678	0.0542993551068868	0.04649931029008459
108	0.011674903724056128	0.0622857107301733	0.03044695868130244	0.01645635625182879	0.047267921985747946	0.01071982057916427	0.026344644564073552	0.014816912869855073	0.017795089108303717	0.016562774633666243	0.019412579933288168	0.017685948014349417	0.022193039786721446	0.07048362990785881	0.015487426679329935	0.02663272528924406	0.014183811413106736	0.013139595393791947	0.022773794126291925	0.5236363563278461
109	0.028833996540833216	0.02339180664133847	0.02266015790292933	0.01745086015205601	0.023827576236515973	0.010159207311600162	0.0241359886778955	0.0218347347507368	0.013858673577767757	0.040628678643650724	0.029557119237821804	0.0225357445342912	0.543313614204728	0.030175783465922132	0.01628839178628071	0.01850269598379167	0.03185166990763489	0.01481451192928995	0.031260368435700944	0.034918420079214745
110	0.0084483446654527	0.02617613620590285	0.017996194358591372	0.1011315972639611	0.0222886941182114	0.4615651929675476	0.01375521875693465	0.015453393222776427	0.02375706334875286	0.008220191427593195	0.0633989877474025	0.019097903061358817	0.017704218325668993	0.015329282329404084	0.050203457412216754	0.007016672588116701	0.026300860798392812	0.049269633993824676	0.030778603965498523	0.02210835344239201
111	0.008933038559584026	0.042577251047879905	0.1741733785332467	0.055344220746995416	0.050667584963563904	0.010744339181457323	0.05559493447781758	0.025476111958360567	0.0824884112019562	0.02701593572977714	0.01536607638507963	0.04849262148002307	0.024509730490701157	0.008208362415380324	0.0318140738250136	0.09430333178462581	0.027603332807580615	0.11858584761859178	0.01914010429348882	0.07896131249887639
112	0.005896959543297846	0.03265498792478888	0.010772380716177532	0.011637104448292121	0.17600142080024483	0.005349670998494753	0.025850724714551354	0.11118759635633474	0.010631550528722429	0.1726452351689901	0.020618951414840495	0.017299874667557807	0.006634798254625727	0.011245692597509292	0.017956814692013632	0.020173702271873335	0.014557424330342928	0.21801138463840736	0.09948029592731022	0.0113934300056246
113	0.07693613443219079	0.020159957380758483	0.08874697447662053	0.05062465745026503	0.08800552626021803	0.08425159047694628	0.08356971392618959	0.043149934760975305	0.002308216707085097	0.036242733474759745	0.0711309163748641	0.03740789147295171	0.002656195312550933	0.04848704230197461	0.02501399536759361	0.020149479434979585	0.0496664893447625	0.04068394886610151	0.0695893378174701	0.06121926436074245
114	0.10297236627296132	0.01473778922408049	0.31819694817698463	0.03586468093495331	0.0406618574205193	0.019310755231748057	0.03355578155888983	0.00836740389966609	0.012285184037738154	0.07796939014409648	0.08219770007867393	0.040365690062177544	0.016577761862638214	0.07537311456725519	0.004655027595637556	0.036943541022170796	0.009410254549482865	0.007730329325662741	0.014771908738869353	0.048052515295794164
115	0.02859328049875751	0.019044649758427203	0.01996804286570209	0.008962529159272403	0.021272020675869672	0.0445682705885901	0.01831206196931235	0.06464477837485362	0.00462301591905372	0.10803466576512952	0.2134654611417686	0.038927240257416	0.03391663944661635	0.04397385145274668	0.009723618280556312	0.06355980089129484	0.036245638869881094	0.035514230629957996	0.010097105373122082	0.17655309808167188
116	0.12573336404804794	0.056886584377520595	0.0118577419361769	0.2328830923868196	0.100296716709641	0.055295443561472896	0.0633757727935593	0.0083364118443228	0.02763896707235458	0.014524723790737928	0.01272365544021531	0.00874602929105158	0.12331007919925183	0.09284251948633092	0.005875205161374587	0.002937623530998472	0.0038900782770608694	0.012289344822766331	0.03249546398327755	0.008061182287019061
117	0.013276946043768749	0.0242365692494137	0.04437155740722398	0.43878930499309254	0.07154479397372206	0.02772014526266612	0.017102845361078818	0.05405918954751528	0.05248208294057387	0.007501821102841785	0.04973809435633357	0.02859135410151494	0.017114456275568846	0.01879478556062924	0.013353807401005982	0.02323265948678952	0.018382366727643863	0.028598284340455905	0.038925613395816586	0.012183322472344613
118	0.012267273150939855	0.022207122609279775	0.01656008377165354	0.014966539938820682	0.018756409945836047	0.008861134985125972	0.012625997597657429	0.019773836244292308	0.009666451471536644	0.5555678882435288	0.07132474069270078	0.021936573165731155	0.023319639377893185	0.05825453618201102	0.007173445324859918	0.007663369652531999	0.01854021127276153	0.03553957098018318	0.02416880056223759	0.040826374830418635
119	0.007828219213401927	0.10339472308354368	0.007232100241662341	0.012107004909338864	0.1877364983803942	0.013735776436698228	0.009090047924778187	0.011574328475158904	0.05333567809882486	0.0468719413072904	0.04768686875417069	0.02230480169438511	0.0024852239761538023	0.0051313040637186	0.14249700031114013	0.0033461467090563383	0.024841463492014226	0.029688626886566875	0.0473877488536444	0.22172449718805828
120	0.055198774332201744	0.0294441869853451	0.0424918834404042	0.4474251301094753	0.041554217385882775	0.036912385524819076	0.028243382546065652	0.023233016349842858	0.0591995640252841	0.028685462811558444	0.034253816513314425	0.017387844495740774	0.009725566438646607	0.019256392018093548	0.011821448649573305	0.016277296090930295	0.017997868511913144	0.02031090778259997	0.032855585102253136	0.027725270886055524
121	0.013099876330041726	0.022862340992040663	0.04719478125144825	0.025336655816340863	0.02241249980735672	0.013839238187930772	0.10971490402709735	0.017052171605056437	0.04767151674211093	0.01915274479825045	0.05307191898759665	0.025504883819324004	0.013535241403364814	0.3797521137817554	0.019169575852721808	0.012309912828065097	0.0530030843363518	0.020403998424080236	0.03652696208203768	0.04838557892702839
122	0.02291159221719081	0.017114411345194817	0.019536730876119453	0.022022861058753163	0.0508337330114347	0.007329595754821856	0.016053791836750365	0.06504461942449524	0.029023473714512017	0.4051008075753187	0.046975088859530875	0.012955976930341262	0.010498849025067676	0.021835288453901713	0.007324653510154881	0.15638340337139564	0.010655770143061393	0.033938549279549854	0.02283470355208062	0.021626100060325008
123	0.03149378095631023	0.08504375666489204	0.025839660133243746	0.015939920083700706	0.07816774231203859	0.052200014492997195	0.03852018791405546	0.056124266151277434	0.03312145057765038	0.05033314692625432	0.03258985681132367	0.13540758495891297	0.009715286043751813	0.037507485664318975	0.05134627892602655	0.1219736867586428	0.04393276811442888	0.050380206278197864	0.034673351320504676	0.015689568911471725
124	0.07947143827759726	0.011689162124829343	0.032284087212455875	0.020571645896943817	0.015258407715589522	0.05915466877347991	0.006050454883566539	0.06066414873793676	0.011580965189451724	0.11885435868976578	0.032803795125922214	0.017293078240070613	0.016005935911063043	0.08006353994911664	0.022316399682083612	0.12986553336859014	0.01691232465312009	0.11588705921658099	0.03646553656881942	0.11680745978301668
125	0.21510691078495528	0.02709775509799844	0.014055628504239963	0.02451960548429696	0.06522689884408431	0.0056597359114212665	0.006637765206797471	0.058528958391064145	0.01263456548566385	0.017819500292861536	0.018836217563264143	0.0054345233482801895	0.005182394431304822	0.009669080945472927	0.005871486711808946	0.06665002860846561	0.20882944380038287	0.19586589550179606	0.019531976965778124	0.01684162812006307
126	0.023629068216858756	0.00724694000419278	0.06495753218021018	0.16068638225411344	0.03730902478261907	0.10153354701982807	0.005509469382666815	0.012550432623610355	0.0799131608161804	0.07260976791233009	0.10857242477574659	0.04714994513853811	0.010666143923275423	0.020889238335729466	0.0323589692725498	0.07090282170467932	0.016142369533672533	0.04513927741617296	0.009039417778175766	0.07319406692885008
127	0.0788330750745009	0.020329816289781557	0.01287728199511149	0.029519299023127922	0.010838594465319455	0.03510431486359156	0.05793871658424772	0.020904218276659225	0.0706612717125536	0.1440705706761723	0.046759691110346294	0.007140716594421221	0.012795067279264096	0.05729837958559354	0.07710875886825741	0.0952155728290145	0.07511398822044944	0.09795733284601486	0.031557699818541944	0.017975633887030964
128	0.08680970445081373	0.009067384313085566	0.007507954775862008	0.006396415907581887	0.01561837901361958	0.027367754116966035	0.04437715836761623	0.03592127845462979	0.007804096913874381	0.10994306636100833	0.3966791242346847	0.007345880857630863	0.0042637076947935094	0.011574414408899149	0.003863228575349555	0.02863169896135094	0.004914831056068297	0.09645988604683697	0.03383547723491091	0.061618558254417574
129	0.07304412154041308	0.022856891350934293	0.13606102277043378	0.24514874131648584	0.013770333515274371	0.015044751251660143	0.07125051305268013	0.0512497021824574	0.060057108761866596	0.012126909254632234	0.02640443353107612	0.010631260968620064	0.006596445313021469	0.02509949677425997	0.00624005394691461	0.03630547419534261	0.08088736157432332	0.060776828961359795	0.031215554873580208	0.015232994864663988
130	0.02135224823736058	0.034272571514712837	0.033089064322702796	0.023846213222214793	0.02200230343935334	0.08660994976095203	0.026318013433485145	0.044826169548548206	0.03179817282315988	0.011908331739759059	0.03901797055545721	0.02022083001991828	0.016218650397366106	0.02066496551927023	0.4605616195560162	0.022711523987300353	0.010747128225124032	0.02104948586491321	0.03288614056392002	0.01989864726846571
131	0.021041847469636856	0.017797897976061326	0.036033601251238924	0.02093092683749914	0.38737337997134075	0.0134477926876113	0.041255577883970475	0.02133607541431416	0.02794959953664868	0.05216805218458239	0.04501948033028842	0.017916931162253825	0.043263774931633185	0.02411202270714793	0.013302322181787304	0.03538775170344046	0.031029023839862595	0.03198792747866324	0.05905077682710156	0.05959523762491747
132	0.11546017708260427	0.029403632501676203	0.02816641472419873	0.2929880390149755	0.019391959123359514	0.019542772121957812	0.02640179906004778	0.024630026876173085	0.061527787082082	0.040410764564922694	0.03898634395663956	0.01978709696764761	0.09523905117321936	0.018478013312425906	0.0138819832780885	0.041718227196721254	0.020019877206110183	0.030954502819004744	0.03228918052625914	0.03072235141188615
133	0.017903989205319173	0.04380964017274563	0.036348378936543066	0.033535795428243094	0.035575282900301965	0.018829777252024886	0.030214354171170056	0.4077395583288384	0.033956999916435214	0.03465841111582606	0.054769427230120314	0.03116717676254629	0.023779452924630254	0.024923361687952877	0.011486641797457597	0.012172998908429806	0.04509693661143258	0.03466712164602333	0.04478866682271911	0.024576028181240297
134	0.022154648619127817	0.06106009778772825	0.03928328152662111	0.021535909223802666	0.46559586533109304	0.012405721469846798	0.02087468807732126	0.0303158805471811	0.031569588486920125	0.03966648490303354	0.050720959587255435	0.02100251231269286	0.014808701728642026	0.018346413309562142	0.011317458553864828	0.03775325148005572	0.015335013298367412	0.03430421859174817	0.025112751854407544	0.026836553310728185
135	0.020628900175740775	0.01221699605259255	0.056136839564782645	0.1535454494269496	0.032459279185310046	0.023875860898561505	0.028530290875804103	0.011195198906018427	0.049706616601716394	0.009072939669363136	0.011210822171288952	0.13273285447036481	0.18018848088421532	0.047079250347982944	0.021825945134828564	0.13092015989588268	0.033794512083454825	0.01551786354186847	0.01821503168550175	0.011146708427772538
136	0.06261259087562089	0.003785189651390671	0.04235577791874185	0.040408174767951326	0.15726937382226397	0.02343051737317848	0.047024433071681186	0.011814080546229969	0.0938500721775495	0.09488355761653854	0.05886598819918991	0.024972534521971273	0.02996587798606954	0.02553355697793908	0.03504438827712116	0.0425066450814185	0.05552907667969275	0.08402048671913874	0.05158974568499968	0.01453793205131299
137	0.055580617522189846	0.0032906950963509686	0.13141108700226645	0.10755438911627743	0.059458707641267004	0.04894387256804182	0.10478965744079147	0.059105103628089344	0.01477265316904716	0.02822676018015234	0.005724861533924858	0.11312749122507139	0.03536417918305271	0.05127393885763721	0.00155295881000104	0.0974839691226946	0.04882688486301655	0.01379425903559002	0.012926911024283368	0.006791002980254413
138	0.17235023652144318	0.009356767419876929	0.0035306156059612503	0.041468321983482236	0.034991098421290584	0.019210553729417053	0.04022244930879092	0.05692729586734996	0.007580802071672569	0.04721149592743283	0.06833937797772009	0.026629693440175378	0.00871615360256484	0.04610155210342103	0.029717975447462117	0.08959412955024477	0.07837150423453006	0.023776085949705015	0.08031882317459325	0.11558506766286589
139	0.2003471071453755	0.003641231421431185	0.0023019138832118665	0.006540758943503447	0.041971317201334034	0.023509858407925823	0.0180535212073437	0.02323646013512221	0.028761917316829925	0.008230309234545954	0.01718925175139124	0.022767457153338888	0.004155848805727998	0.006439316285525517	0.023865950800224342	0.07330245836101473	0.05440533071057575	0.1974247665449484	0.20152107725910212	0.04233414743152738
140	0.012536611745216317	0.050809243426184904	0.013606029948505688	0.021372370900353276	0.09836127147425588	0.024453065347901985	0.012698418298461729	0.01308849262987544	0.013577814215317488	0.011717088366181341	0.023024032233242463	0.014718048500184114	0.0063529954861858695	0.01247155784251928	0.020272126345315646	0.014514804403416147	0.016001574592431896	0.011629202507311897	0.4312684657145455	0.1775267860225931
141	0.041647773770895735	0.008102383711251408	0.00671971441241351	0.11061071858190646	0.007290821487624183	0.035563407553731725	0.010196821067193334	0.07305283982761954	0.04273080464451783	0.02448924847720342	0.06784646877634246	0.0059961599839794665	0.19235072998261105	0.091591305971312	0.022244946930752546	0.06446306652347819	0.11600411294342299	0.04824797009493829	0.014163823828311092	0.016686881430494783
142	0.00813583435459148	0.013737279398987142	0.03789262680682379	0.009715524804818623	0.011186631505499268	0.008227180250827542	0.07564351512009801	0.011485746140127285	0.057677793311321876	0.00889944601506043	0.020623172194451866	0.5662466385472433	0.0073091147162605	0.03489657544823768	0.018639379920886472	0.013948161646243568	0.009569142325916867	0.00847257443927769	0.034515999422998	0.04317766363032865
143	0.042912984144921645	0.006046685911252108	0.009356734923251911	0.004835147207138061	0.24511917601303734	0.0027007925883109616	0.1228960140824707	0.017679784271135132	0.004967798074365958	0.03279589796537387	0.1325740473073867	0.04437907340088276	0.006397341285889046	0.024675487295776878	0.003319276361681664	0.03249540335868586	0.03299625661673738	0.08544277323273347	0.01253824573329157	0.135871080225677
144	0.023780891006993585	0.012474444759322018	0.008600642551776564	0.05978883513959272	0.009867573527014154	0.3463615599308502	0.01055222833085966	0.04956228394066035	0.012698553790865206	0.002883272343286462	0.014422775388454647	0.028451494973674562	0.02387956030785894	0.028584857144030626	0.0036336218868344913	0.04529935941677062	0.2892620365515329	0.005491416474537896	0.014961576035268535	0.00944301649981589
145	0.07539922223041463	0.004136067235848099	0.22152658775607265	0.26217899728696314	0.06165155141505165	0.02079084303017699	0.02859500532944951	0.01686855165258251	0.007656886520482243	0.03469649071628435	0.0573416311037136	0.02262074681375308	0.0030634163843295177	0.02483690385651951	0.0039054014893222353	0.027654334230819814	0.014608707480462333	0.01804146083627413	0.055054897573786954	0.03937229705769302
146	0.06291823873685395	0.005522722431142767	0.1396921667898132	0.10899405894425779	0.033053646793136784	0.0336646740467414	0.03577815103800146	0.020287517104137363	0.00995062652690551	0.016787548379581425	0.06196988480278545	0.06860962219908798	0.03619114902465847	0.123227313868136	0.03986052599156332	0.018145731477809842	0.01101263584393611	0.06549659326359897	0.01577579289905075	0.09306139983880148
147	0.013716235463727845	0.028135664955268494	0.05514918633912006	0.05267244653531623	0.02607994298961872	0.2538181284691352	0.04010851655327233	0.016081984788627046	0.09085003618557376	0.03176595637385433	0.04654493944492124	0.08395113443835184	0.013862147748427795	0.06198415176449726	0.021142397933609898	0.03823049184585301	0.02286742913888197	0.04441430283006185	0.042251173552230126	0.016373732649651005
148	0.048742030416448236	0.0024299288853225115	0.006676476850392835	0.02405802786174087	0.0019405720652142754	0.015785046188892007	0.05558516382583757	0.18731559631328082	0.0029212413321345262	0.021096075924516317	0.06235515793163406	0.1079347820554214	0.026280284175420082	0.027762661150372372	0.003266199487716316	0.11918052483307738	0.15771909283448926	0.07760816535692693	0.013943351105333854	0.037399621405828386
149	0.034967281147985134	0.026692317175141325	0.023965392033595913	0.05047827219334188	0.02980956731788603	0.010838330213074102	0.025513646714183973	0.0382767433098295	0.019119426872578293	0.005751285645917492	0.06413915403633463	0.05122232412587531	0.008036803073596213	0.014160175582915206	0.00527077543395222	0.12560780707979477	0.39125287535912606	0.035497613689726946	0.02590802583976287	0.013492183155382136
150	0.2703539455609583	0.0028950026352027747	0.01486778594494759	0.027610403590532292	0.11404569657764368	0.020478636459471216	0.00856014292140536	0.0447152659513305	0.0023844225978749303	0.08322490811731797	0.038048175298039895	0.0326338054561714	0.0192933445428096	0.02357131540833585	0.0008219630992151284	0.12108995967036548	0.06490102299450377	0.040776185022949656	0.04586979003841284	0.023858228112511724
151	0.22950595224834086	0.035084618362712386	0.021883376311550597	0.008078595026512326	0.015682646171779287	0.03198799107865741	0.016688457179226065	0.01687580934064531	0.06670556057899119	0.08984197881961617	0.044448700275700435	0.04085507829127659	0.01562688294026447	0.04043280696838297	0.031154782028840106	0.201706236293776	0.012949795057886978	0.0285321635175863	0.017042185235074676	0.034916384273179904
152	0.009647965600683496	0.40400510459179184	0.03416703460309386	0.018753075634608818	0.049602327524661954	0.0505075849776911	0.0541853537709522	0.009447498165178193	0.015281102665343002	0.00751424714419642	0.026252994887424465	0.03824884976693233	0.049783022422416834	0.024595855088239905	0.023059051485355444	0.02005651207887433	0.015417581635151759	0.07379114004756368	0.049800425383779455	0.025883272526060954
153	0.005757287893988049	0.005156917009733577	0.01594087395680315	0.04300321586750703	0.09370290027365674	0.03212391755698578	0.08297040110555451	0.10142203746788384	0.02042266436486581	0.019160418050355153	0.019326479341963555	0.014504389531136348	0.13772655132845085	0.056179509966991954	0.0051731156707602805	0.02196336542144413	0.10945947268844082	0.02853640140965026	0.024615738064583507	0.16285434302924465
154	0.07506189576007691	0.033927524164783084	0.21818346593642624	0.0678867949132946	0.04430019084459578	0.00875994756973158	0.032847402991949576	0.014836434894058923	0.012317100259430747	0.02553368018725327	0.11012084305501987	0.07687049410169945	0.0016036880523600864	0.060765549769238064	0.03697676608932671	0.023403534543099475	0.03604777655163766	0.01681315284561064	0.09155069059878192	0.012193066871625422
155	0.050180937733473464	0.004167266402565512	0.014635948115444447	0.053705905386466475	0.01816406194423438	0.0670104301807572	0.01947310645318829	0.05328315197444631	0.09360038743210901	0.027612025977350966	0.05629494098591755	0.060231701546288596	0.0041004329226761544	0.09649604282225498	0.05339413212386696	0.07027627220310989	0.031459077961718596	0.0292730530522477	0.05699763154091211	0.13964349324097142
156	0.04554667579907175	0.010192360482820625	0.020743448558021536	0.03451223255092325	0.012525808558745766	0.07092298848188769	0.1481558302153169	0.009002485550391287	0.007975262315579759	0.005745980143733803	0.036696797592245374	0.049998659960224186	0.013762220893164385	0.018922361235164897	0.008430799319943252	0.36094327905941254	0.01944372930164655	0.05006579065718577	0.021605690506739064	0.054807598817781585
157	0.04721745528404958	0.015153413398508786	0.16146343488443135	0.041011428754600406	0.04684631362962613	0.014435882173449497	0.03309813406638475	0.1211527622491225	0.04633897222047478	0.052212503364290834	0.04703770012366852	0.09990469436987867	0.017624872021521305	0.055917188378488275	0.01911530674424673	0.057139141034544774	0.026944630379990012	0.06686046952566227	0.009403259078258	0.021122438318802762
158	0.1439550623965206	0.01186194160812107	0.03331732901482457	0.045114328756858946	0.0049011759633513065	0.012144652337154943	0.08196699676711787	0.046240040049133256	0.02646312206709231	0.09269437264064945	0.19325002519577927	0.015366803377364863	0.01930357649492802	0.06258403915386523	0.04724987804929468	0.05274304503661647	0.04343599851916208	0.014087517086868095	0.03291925557725085	0.02040083990804607
159	0.07112111708945366	0.006284079547944242	0.049621379512891736	0.22961865193649614	0.029130418582024482	0.18492994259043705	0.029448042615236182	0.011679446038772082	0.0360343270248524	0.004358045487209281	0.02618968404917767	0.025060878732119176	0.01797880655553208	0.06012698055433036	0.014450929193055241	0.1136980033263897	0.06062947048632551	0.00667052245395833	0.01418602732045253	0.008783246903342118
160	0.008897478636176662	0.06152069663690417	0.06470256200559979	0.017325685616978472	0.42506182817877736	0.01570543168966111	0.03687688748713445	0.01548118767992768	0.02078739909920065	0.023178881997789984	0.030608184576949436	0.04112216165796667	0.006685164396083373	0.0175033953877857	0.01810712676797255	0.018891853522207368	0.0072694226791154976	0.01657124743549068	0.09539722627643146	0.058306178271846976
161	0.009538273558784846	0.05724647115324059	0.05800071993594004	0.015910290096973378	0.031066951683022113	0.009291109318762841	0.040244029315111216	0.010398940202811686	0.011373063084092007	0.016846561147087134	0.02910422007879615	0.02637937823058548	0.027377557919682216	0.015168183182988551	0.009557727599729102	0.014330184467355947	0.02532726042000375	0.007509196843997095	0.039699593010796196	0.5456302887502397
162	0.028534030297850926	0.01625893650862976	0.014716336037341966	0.016575145834019603	0.010206417297697185	0.04594057561405392	0.21651127046767665	0.006694094060267298	0.15442007220846413	0.015876868074110866	0.02624658711242172	0.10315536532239007	0.0029138058746355417	0.009006836868840087	0.23708239696984343	0.051093076117543615	0.008374886160036968	0.0059503763436038306	0.021138021635885004	0.009304901194687432
163	0.0177580239842505	0.01656577066450027	0.07726262583638861	0.023913166767137742	0.018867201968085032	0.009134654557327702	0.036966571270090114	0.026049292095447818	0.04439263226809488	0.005855243436789712	0.02674880306809065	0.5395418802588878	0.00653456741842945	0.019517885822006097	0.010349186782920244	0.03266514485068695	0.0216219174797382	0.01752052720184583	0.03168703342070868	0.01704787084857368
164	0.006485611588041545	0.016734559277298215	0.010332189923745683	0.009942304142240913	0.03995086937755016	0.008369625122633907	0.007422610852565558	0.3952799885404557	0.02731373886456868	0.22119609378034935	0.12133884270937317	0.013123662234828156	0.0038076946152582197	0.009263744468813648	0.003970613641615594	0.012311598833646699	0.012627907038274946	0.04531248728808007	0.025297919199573266	0.009917938501086545
165	0.05504055411574656	0.015221900532889241	0.03187114755039513	0.022586704101556096	0.045789587627842215	0.10840946446686849	0.13316599373221277	0.04599455583508818	0.01828637494533645	0.2505018474180838	0.02930662750227493	0.008985051193315994	0.0066480894213354885	0.03382190062622931	0.025372892506308257	0.04460708791638502	0.020911614320978014	0.06668358276160827	0.02430872006368422	0.012486303361861607
166	0.012765462888459447	0.05142177207431441	0.018129743856923678	0.023906727746260202	0.045607433383855804	0.021808657518704293	0.041666206510864744	0.014092589541548298	0.013606083113660435	0.01226722008338823	0.026770113940703395	0.014309388349340904	0.01773315521939853	0.010768341476597502	0.0525122686904016	0.024844669593241487	0.008547285060260227	0.014659730680846474	0.5629637296144512	0.01161942065677923
167	0.005061394493518295	0.011644880839652094	0.009438727301740116	0.01899839114387357	0.010781159479038467	0.011039795207170086	0.008283669917158114	0.1666332508943379	0.011599659002455848	0.23164797009545954	0.053382865785062565	0.0243366437593201	0.012363413635260403	0.011720791474288268	0.00751509884056277	0.0033426927958515513	0.015070640010044309	0.3562799220667532	0.02373774031174195	0.007121292946710882
168	0.036272219980749705	0.08947061590258834	0.012752660467133055	0.022628579341851706	0.08108982678925782	0.07020066101129724	0.005157024018863858	0.07493204187186134	0.022625744294427128	0.03723674794619228	0.029871577634131743	0.04799819642906654	0.0024104103459940325	0.028424785063948063	0.011184154157898678	0.019747628505250348	0.17382979373486135	0.05939315850873506	0.01679205265924491	0.1579821213366468
169	0.29830987305213735	0.019393267784196734	0.004617027549933666	0.044545398063548916	0.008582300541971939	0.06615505593001292	0.05133778038363846	0.021612289597489096	0.09734980966887588	0.04410855297268687	0.03680471275492648	0.0551821411756528	0.015142663842965752	0.04466113796388893	0.006101471530992954	0.1022526425835104	0.035406920702078994	0.02236003803700961	0.020182626383067087	0.005894289481415067
170	0.16267599014472794	0.003559842756962243	0.017325179552170236	0.076894215955521	0.019119121144817976	0.007689117055154301	0.03144248672322438	0.03105449277654983	0.05049784481411918	0.038027045405924886	0.20673117815623676	0.04429053784285917	0.005412904370788529	0.06802533983551758	0.054482971553437405	0.045054637555923774	0.008198424118972328	0.05034205049682986	0.028080560909251404	0.051096058831011246
171	0.035607981246607634	0.0028940206056208163	0.10702061537015732	0.08395403621672426	0.11333763822514377	0.07475704268838199	0.056378263021721796	0.01810111066544537	0.0613954798115517	0.036539191370002576	0.07801989591980416	0.07683076486893185	0.0061323456934807025	0.05981112081947079	0.011289412498547865	0.04689884500738563	0.044139738530094966	0.021068944514828856	0.011454603907658826	0.05436894901843912
172	0.07645057882600294	0.005752821252117807	0.16340475527663018	0.2718306727198513	0.011278248025311443	0.009503361027633625	0.034450207680886975	0.042461963927303684	0.004847144507479657	0.029938186135199066	0.07202529578001009	0.03328092418449424	0.051528364427338554	0.022619776931703427	0.0034889973227407267	0.03775131125033204	0.03588455285616322	0.03682559470675103	0.006163597956111765	0.05051364520593822
173	0.004050731609517079	0.0018842973217972506	0.3019615869816198	0.11390698860692275	0.03802010618898393	0.014460141165017608	0.13026386910639887	0.015986401993480483	0.013129141637083331	0.05189345115367855	0.004514550698800236	0.030767500532281757	0.0071862830878526565	0.016408449139200643	0.012414706914950968	0.039341702933817044	0.0412737667627793	0.07181984235656409	0.01480165294777709	0.07591482886147655
174	0.011807658534722149	0.022467242422383613	0.029662441980832493	0.014177584790412704	0.21818678335217984	0.009613607303956282	0.02241848521265152	0.007258925727048785	0.011344198579057961	0.005112078243885394	0.021469882995498683	0.03508617126960454	0.016631696993324563	0.01571913045156875	0.007003563612862678	0.022603500315718405	0.006023854340629751	0.00824586774169491	0.19674876629722216	0.3184185598347448
175	0.05081575893760872	0.05714996982048249	0.03832008410888481	0.012045468904796311	0.0014601446721591853	0.12195164941270413	0.04411559980024388	0.015697529216718593	0.14870311193545793	0.030384026329922636	0.013892084111894023	0.01423730197100627	0.0211101204258148	0.09261229806500432	0.027553087124667468	0.057427501572401625	0.05963554993210373	0.14540144018858744	0.002472699240704502	0.04501457422883712
176	0.04141598126046854	0.008175133927571786	0.015810461584097754	0.05402262584553204	0.02368756275355439	0.010443174100444333	0.26439571117143285	0.022652606973372874	0.047150623181973085	0.06399863044670044	0.07255662917834045	0.045192870627514946	0.05354085249678823	0.02913858501631048	0.045749315452444185	0.009673359396468666	0.05049360157232918	0.05444548922153846	0.007704079203059272	0.07975270659005802
177	0.08196150940494755	0.01507599761302169	0.00884958839538301	0.0055637327437078	0.06893456816158812	0.0057983194304013	0.05103376865173615	0.23185307770317198	0.005495545816938278	0.09887599814446277	0.044620513801007566	0.016291687708230407	0.004612848920985681	0.007596435501963134	0.00177537267749031	0.04539784924292918	0.0940486548266148	0.1079837633648601	0.0906407375730881	0.013590030317472085
178	0.11489837035830658	0.0039759517434533745	0.034811479646624545	0.08946168822482467	0.09078622563768367	0.029137118005233782	0.010363660965466837	0.032901534836519634	0.04361287520407994	0.08591110897758919	0.043815594101417485	0.07253464653759222	0.0012659860764741148	0.01544023814079384	0.004765703303998586	0.05557604424647316	0.07306736000171149	0.1009151920292779	0.05048572024455911	0.046273501717919885
179	0.04103629877306187	0.041714651557900294	0.026736832878902366	0.11088156008844885	0.13415725561717382	0.026410999929522592	0.028682919333706935	0.021203562376210322	0.02168214748380202	0.07414062025990788	0.013462980756587802	0.10750234371540784	0.008241399085428622	0.08314019389235254	0.0053787528587681994	0.07294759291214582	0.10051610599785331	0.019008431526762303	0.017201842519179476	0.04595350843687714
180	0.054251722975622724	0.00488280513053342	0.01570130538541916	0.18296323424091523	0.022945473682764804	0.022509105550435903	0.011740727062308769	0.020451327699952834	0.01576185520145427	0.03480591287068865	0.01424736390975215	0.09320106982805292	0.013183598725018942	0.10064515579993545	0.060620196431470035	0.0752501562579385	0.049014100091919054	0.03941841144804464	0.08689907313531467	0.08150740457245781
181	0.007774674413182523	0.07272113157457563	0.026195876957406095	0.013929179591602059	0.2317373823668298	0.006187207681451839	0.03618112092253789	0.00997223443639324	0.017186468978856808	0.00727604199947565	0.03282865955793733	0.02222580525711129	0.005118541157022287	0.021779629030922433	0.006641220113987017	0.021665735888078574	0.006525654140421824	0.008827996136446817	0.07937716856612662	0.3658482712296343
182	0.023432400196225882	0.11155472579635169	0.010984877695021105	0.017560700867790345	0.09986931347246221	0.004589804224153314	0.06317717857936	0.015690058356866356	0.05517780816457767	0.03572821953788408	0.044260133156546595	0.008143844936336561	0.0037254904600591814	0.07953626580819766	0.05421553059468382	0.0320775790212802	0.1389505974814602	0.052117632510655904	0.03648618027310178	0.11272165886698544
183	0.04508275376288493	0.0758620937255591	0.0468918293832105	0.04554908538986977	0.014385353716313687	0.007361892562382964	0.018906820705629507	0.037305935811901725	0.042430959186698924	0.007740719360021961	0.04016162190751223	0.40328545873391847	0.016345472380604884	0.03152877348044263	0.010301164288961941	0.09060319914712497	0.012204002999214189	0.014874630890043823	0.023576330923390374	0.015601901644313396
184	0.06558782301149202	0.05718774922688377	0.05051838530318023	0.16994875625428235	0.027997495942472934	0.016869028692541872	0.06027336430596549	0.04824055883732374	0.013547707321403441	0.05914487916262765	0.04163947852571917	0.06350906449025452	0.0018278993147343905	0.05022705392071308	0.024173419529731614	0.10806802868591478	0.08447312873826181	0.024687905169741918	0.01385949639650795	0.01821877717024723
185	0.01946489406780241	0.04639838450812473	0.0067573152721836435	0.04517269370887195	0.017722849841412557	0.024250393527153226	0.02443244372652848	0.10863139240082259	0.06952351907938055	0.06920652716053725	0.14175522982359523	0.057838506182361527	0.002199744488113032	0.032423078064778635	0.05549174473627579	0.0023509645930353718	0.009330806690961117	0.047680248243732286	0.1347858988203035	0.0845833650640261
186	0.07981434140301455	0.00581484354712985	0.13189199642280755	0.09778642493163636	0.023604859088694932	0.08214865864457019	0.02886059609214562	0.009149366295302587	0.02115315634242042	0.026557891565817345	0.043825267000300615	0.017767229735631496	0.024528302085814187	0.01864697681429155	0.07818309849321593	0.18332578572842467	0.07640953073251944	0.009201635880676426	0.03581555860701635	0.005514480588569958
187	0.05479493360246634	0.10069079401639848	0.01614119089493136	0.02749509533365727	0.015582829384726864	0.03399493188662907	0.035489612940341454	0.010760767517199763	0.16222406125572425	0.05347813575301938	0.030281519001688514	0.03371315519483521	0.008685555704568027	0.08640666149966117	0.07265007607944785	0.024133907426512825	0.08628214232885002	0.1270687748972644	0.010915648358948775	0.009210206923128999
188	0.033329972684620714	0.005097162928399273	0.011318833694586151	0.09132928225743477	0.007132227492190785	0.03349358249078565	0.10330893387535497	0.014067928834509238	0.02191175782323419	0.06342045680889365	0.018847389380239814	0.008863961736736961	0.04973894426441135	0.24806532321242272	0.06622428258209233	0.08104760661903179	0.03529001270782988	0.07482467322130949	0.014114949046549629	0.01857271833936666
189	0.04739072687164567	0.01745870799859877	0.0229256178187809	0.01947787036383493	0.023671517575631476	0.005760418646391678	0.014648243832854535	0.14729822389143643	0.020863630978993082	0.029181488292434596	0.04187611203755187	0.0173758108238413	0.013095939434462826	0.015258182282217035	0.006590413397319918	0.00950196666792418	0.049172678369252085	0.42650405664006447	0.03360025534047799	0.03834813873628618
190	0.011422477797285502	0.017473088666676226	0.01473320379820371	0.019761948299233667	0.05057449438278804	0.022143993171343645	0.023480111195367463	0.034293473251519324	0.010033193473884542	0.4702379465412568	0.08851679974860492	0.020798756110592773	0.03889005672173133	0.013569945248429553	0.016131565205132183	0.011382142235397751	0.006851517456145702	0.08789967478549708	0.022165870469309384	0.019639741441600463
191	0.036021385470381986	0.010149739387438683	0.012587283577965454	0.04700875594729408	0.03370206556055996	0.006933978670699668	0.01577732220075756	0.3522610485455978	0.00754588889038792	0.18197322079133807	0.013732329405799947	0.009212120150165905	0.00546397198958171	0.007952720361568166	0.00413100196749004	0.004629814184657348	0.019480888842294666	0.18708389655666424	0.032675606146501196	0.01167696135285559
192	0.045635345727899825	0.01730635162995426	0.014775450640068659	0.017817269703900372	0.06635389477135473	0.01510469330510268	0.015462713030482444	0.03626730832446816	0.010790373815316494	0.388450782667189	0.06897260457732197	0.018588912384908514	0.01709658639488694	0.04748708780531685	0.025502524506357236	0.009223452956835116	0.01349316959636349	0.11477935134769725	0.03395177342256083	0.022940353392015146
193	0.018989847681576646	0.031962731373334226	0.02426131110065212	0.020349133825173577	0.13440752677354684	0.024253394366552255	0.02322958327180078	0.01508080465448665	0.018910498590243734	0.036665358130744286	0.02751862879511081	0.017538133909230244	0.020239058284261115	0.01907769864313778	0.031312652098284946	0.02249355376844114	0.012739540523731338	0.01916628106723598	0.46087241575476984	0.02093184738768575
194	0.12913438016673962	0.04165503573416695	0.0451476922126509	0.03523451253911412	0.011631474373178519	0.47535525097295156	0.018747974449107294	0.014415974190444254	0.02109307497861327	0.008648672928543146	0.02845290803496768	0.019798910369489595	0.009527159561886817	0.018139786652881934	0.015081916044755969	0.02352983078404608	0.00849578823772558	0.02442259435903172	0.03575182400181194	0.01573523940789298
195	0.05114751070466791	0.011630105358635933	0.05034312961340607	0.01444050182281951	0.04472330434638534	0.008073684160419701	0.013420197679248971	0.0809458988365258	0.008883357024718075	0.13894198502841468	0.22673380726129477	0.013674634667570155	0.0040949725644165704	0.01836026027668175	0.004522041041777493	0.004526467091752649	0.012886600820366587	0.2412794949740734	0.01869540392511267	0.032676642801712
196	0.01559176051793466	0.038170597618610407	0.016327553546923213	0.017452954079604274	0.025785501574139738	0.016034855706597895	0.43283080235155447	0.011426998189840745	0.016590870799235297	0.014249060393529836	0.03529343372934602	0.0536046596488166	0.02469202085205641	0.05780805879220144	0.09120417023250124	0.01088580347230005	0.0119217122415645	0.013915034214073873	0.041415658440366966	0.054798493598802386
197	0.05839069869378796	0.03403057564329062	0.023960361243478227	0.05676707049045076	0.09838427335538702	0.015403461372130493	0.06732645663204978	0.03818566152219683	0.016767902952402523	0.015797878016620883	0.20517426827660842	0.18178138098608804	0.005733815298184821	0.013268953986301266	0.0140893042543092	0.020579866971090054	0.013049971710214665	0.03797253073800087	0.05503949230606006	0.028296075551347475
198	0.020607479109134203	0.04523230823540467	0.04472862770756916	0.020963884068671716	0.0325840916609976	0.04185624695433348	0.049419148745949416	0.036408645208008114	0.027224579064810336	0.05640675693378042	0.04731355429989112	0.021235542370482655	0.26045032908429655	0.03626771201356194	0.02411151159705196	0.08605736488961162	0.055598150541874086	0.02552384024798276	0.039244027216561395	0.028766200050026846
199	0.03897712907258747	0.04846247395944288	0.012573388203986739	0.04168740667869048	0.04640415349778374	0.09819827844644163	0.05121326476807792	0.02362341969860202	0.03770292580413286	0.015018252662728469	0.028810093799120567	0.053242899094296026	0.04896467713037365	0.04816888097130743	0.0413017876435926	0.09555045341278497	0.05961852709600683	0.07109423586146131	0.04706377492891853	0.09232397726966385
200	0.05950465774528161	0.050028807220507746	0.04720656553506765	0.06690330996389846	0.019509689274634832	0.036460271194050306	0.05194312537260247	0.05552835630811951	0.04798173145219923	0.0485248151770663	0.04073878862543724	0.026695348576719097	0.028024682093572794	0.04626815087978236	0.04952652293042855	0.13189784984601707	0.06205824192879849	0.0467639073150309	0.05413658481187756	0.030298593748907813
201	0.07059090000674818	0.051908903284560076	0.00790416769108777	0.025278453061567563	0.06481410414927569	0.019605237320514345	0.08463366613198835	0.06648188394655245	0.029255739263297068	0.0627413103192113	0.034246369922454264	0.057858563113962716	0.04403781220280056	0.0734269962264756	0.026355668777865025	0.06372237727972327	0.05860439024273595	0.03972924699213945	0.07579941333628595	0.04300479673075443
202	0.012507443812930532	0.009560579682486836	0.18607287576921372	0.08190423962446487	0.02739150041343744	0.06352316411393755	0.02247515188788168	0.057679593899320696	0.014342148839831847	0.042717106023925894	0.017008604222016235	0.07441205117219046	0.02815272057190517	0.09998979188758648	0.017505547366841057	0.05285838665817222	0.04882359121535009	0.046306656346176166	0.037705163358156824	0.05906368313417425
203	0.011135088692178004	0.014698987796633195	0.05308927877542221	0.4581340892091818	0.014404105831753224	0.0241444223781577	0.017546011305177064	0.020691802680876514	0.04484726229232809	0.00843712178376708	0.031973245911350895	0.02570779176143939	0.01364197941799036	0.11385619028880695	0.032358790378931204	0.007682533181377754	0.04117560610954368	0.0210386717207442	0.0289583478320948	0.016478672652245823
204	0.13442091331709632	0.027013363565984282	0.029341591866030615	0.05024267021585959	0.014981736370654712	0.013808215965347323	0.09387696775715185	0.01904859317683307	0.05097552078801661	0.01024646564999238	0.030410142584602222	0.020766212596515565	0.011228803466448023	0.32745610509657946	0.02943582975706634	0.0528112843251615	0.010126128086253862	0.024053405364810976	0.029819076963185597	0.019936973086409723
205	0.016258425804299967	0.0065970718589599955	0.20867450357121778	0.029815316383416383	0.046953976943489656	0.029560370536744682	0.05084134735415574	0.01855211613832306	0.04045800728603095	0.011017194170155386	0.044550862943104286	0.24580247019919635	0.004462744757405561	0.06423472284348034	0.01693704533352634	0.06330144035639709	0.028006731306438132	0.051107274962589794	0.01604897783931724	0.006819399411751269
206	0.013497429629422254	0.046505130754069014	0.0296353169717527	0.1833494148667766	0.05943080299927071	0.0651625706938443	0.07478962546588629	0.032441648319386986	0.01468362882152642	0.03858664258616386	0.02983094960938048	0.015723535379237045	0.004163393271151055	0.04485246781875132	0.003770698320808014	0.09190971713685535	0.05461760105317492	0.022478894140605537	0.012974585885289144	0.16159594627664797
207	0.01609610904387325	0.00812161544396651	0.012783097335637981	0.016745056221377366	0.02842970223962974	0.004965368900529432	0.14855201533133744	0.06323905069372249	0.07275688204059107	0.21429633303134202	0.1254901954444209	0.006109272284894324	0.008969017953415098	0.03408560491510254	0.02154237665769929	0.016760431710981315	0.015536929874784923	0.04018036973353766	0.03248268652415959	0.11285788461899711
208	0.011919622430729072	0.044414866000455556	0.030195167923708403	0.0228709384807681	0.022091502810682458	0.018460246891223973	0.038571175293381	0.018712883772324943	0.021995993300764755	0.009911415852417787	0.030070426253668882	0.0202503302094149	0.009410973254183897	0.025191334491910668	0.01630721690159481	0.015287025638177269	0.012217483049319144	0.013490272987663391	0.0367992384307667	0.5818318860268442
209	0.07788781642830368	0.019925241330293077	0.025133430797806052	0.16333739450983206	0.02975484826402399	0.11893792066745316	0.011636316902546715	0.008144706462414204	0.016961229370150044	0.06828486879110993	0.02504630431595338	0.09691097135036911	0.0788331920379014	0.02266845585223735	0.012019179394227012	0.0719655175041157	0.05488718504630644	0.014801718204284118	0.06391342151569745	0.018950281254975106
210	0.06336667595424443	0.008075330271543214	0.020109819418062686	0.013924473103779042	0.021202247537241335	0.24909472246005507	0.09318363927655272	0.07885439895926402	0.023050990872947846	0.06368787515412225	0.021933418137386803	0.0664901553736918	0.059149350554536906	0.013031551074328086	0.04310894490426198	0.05879994437274086	0.03850568603249368	0.002578220232361863	0.032257865116894165	0.029594691193491236
211	0.05105889646659528	0.0021589605820459363	0.016147180697255018	0.053214488935705684	0.0431222311056231	0.04458823252195521	0.02398718067154	0.03385241309399951	0.07146079258056573	0.03863104633809248	0.13586134036009118	0.043178625214033414	0.03184496851285507	0.03541812161165214	0.011409953564295422	0.0937021977337522	0.042506810515547847	0.04394907202647678	0.11825455128601498	0.06565293618190302
212	0.08925253568276513	0.018076473089978826	0.04868480548685462	0.022753797102860743	0.317792588818302	0.019561828190179834	0.10207158634509181	0.005693251787412647	0.01240033763768644	0.058526074275416874	0.01618925822173243	0.04474270136624858	0.05456689672548883	0.004847179979083306	0.0628881660357046	0.014671922630584422	0.010643406041294668	0.039560818922939056	0.01176797193531573	0.04530839972505944
213	0.04870376905680207	0.030808657404768337	0.05158527131987896	0.006232896999540338	0.004284902981846681	0.05589385309294203	0.004236589049343881	0.03658498439361843	0.17566969192078166	0.00433334552456331	0.0076666799320813835	0.06959893715382716	0.24530097683743352	0.018731968272225508	0.00969970076973579	0.1418012889499344	0.006098794392774896	0.06619624258806535	0.010702898055518441	0.005868551304317878
214	0.03149627002682158	0.05079043422912661	0.06864154957862513	0.02111671141859268	0.02643454746988089	0.009467609409894245	0.021159259819177687	0.0862237274567738	0.04100216652811484	0.07234108457434958	0.02785474871387376	0.06115782548109195	0.0071967298244998475	0.049925654392670354	0.06884021558365601	0.06897356822463888	0.0221649172979363	0.09438224480647314	0.04954384389650837	0.12128689126729439
215	0.035115007423777614	0.012469526607070715	0.010951401834243596	0.021725131558762253	0.017148229541081236	0.013815180903873988	0.012130280371618408	0.39467222115928546	0.014073887640184609	0.06753712261353469	0.026432394998098976	0.012898483932232157	0.009074967707567577	0.015448774694383749	0.00752608173857799	0.011083542806186912	0.022019711360945167	0.23585256539418462	0.042185901400656485	0.017839586313733773
216	0.03651971380741408	0.02816300249122779	0.0706910340262949	0.005286877997043301	0.050097889560328165	0.015173505046571096	0.019652895805633952	0.025480357033151248	0.012305813959706997	0.050622279774847685	0.06384401164022474	0.013291272127477051	0.030026773636097768	0.09212695941399	0.10365223067914353	0.09252639450243791	0.05123159403785726	0.1522630042456205	0.03224831349492767	0.05479607672000432
217	0.03128034182785289	0.017537629674362433	0.04191045962873027	0.056281528626230114	0.02312830775352258	0.019558427876121238	0.020874087965276362	0.02822561152713767	0.024877129853063226	0.058965156455631475	0.028865216896889524	0.0221012847063387	0.01630378731779744	0.028165207516683437	0.015044067740122654	0.011680799857376658	0.01369147629422938	0.4748879925392129	0.040407287587633636	0.02621419835578747
218	0.039899282259102525	0.025367260281650577	0.010644585294190372	0.05039006015539498	0.1062523065290571	0.011306907079824551	0.06445572413203554	0.021057777040433153	0.018056367438967772	0.030192227269819842	0.01122322165468745	0.003938019714602751	0.0008411446576080541	0.052262253677205356	0.0009956257243359514	0.3761619987690579	0.016573059836649234	0.026733398806837356	0.09355249686534425	0.040096282813195286
219	0.10951767444911666	0.014310753933798841	0.02999816844126009	0.02206553682338243	0.03880122613759624	0.10744192574225919	0.009187725440091773	0.011436089066913385	0.06888799776608436	0.014478420868961525	0.03509467033645812	0.020723051611445966	0.01630830754821326	0.05608812386908155	0.003990427658455337	0.1732542846458873	0.1049519302974015	0.06166000683325852	0.0892427717497414	0.012560906780592568
220	0.0251767807642472	0.002693139207615728	0.02039562913198152	0.14465878888607414	0.01226835368045062	0.0757823490173271	0.06796883734347718	0.015369968880404511	0.09217484406565928	0.03408016530989388	0.1411125843847575	0.05127209791634878	0.07308813958777949	0.019947440296745077	0.06509337339800592	0.02910977107847412	0.04421872608594408	0.0482914714790388	0.015223683762343723	0.022073855723431346
221	0.08274105960157603	0.01746958100772143	0.017167357665509645	0.0070874721730832466	0.021976765749738274	0.13093662959607785	0.14584036690369584	0.011452013277007176	0.024116471662304934	0.11596033372964216	0.04974314517660497	0.08026631319395101	0.007983870932736633	0.022654274502639935	0.03276845588323942	0.022511367188082505	0.06409050247790332	0.03502489471947077	0.03141221428229113	0.07879691027672374
222	0.013776071805121458	0.07461285185342277	0.018529103639515133	0.02020042890561422	0.12337044145101109	0.009173375510940034	0.021822009230932003	0.06429601041835228	0.012278444937862591	0.15783051434875012	0.09786293562689928	0.009427204464452358	0.0040990628924135065	0.026140391348885003	0.024394512361086078	0.026626579401694106	0.03546715741258929	0.058801077774464305	0.032907847015646516	0.16838397960034787
223	0.05322250262168947	0.038059736043259296	0.014750930805709933	0.07599520798848125	0.1571452631989744	0.06658014826969146	0.04689238645588853	0.07751536772144377	0.007597794217887389	0.08015742575960266	0.010740732717634423	0.05762417304513813	0.0013149621950943023	0.04608473931114034	0.008170843648164597	0.008962791032010923	0.004316479383866089	0.015115322107196363	0.028927882734097046	0.20082531074302964
224	0.06862800779602415	0.05932075010630629	0.005908066599177134	0.013769383022512724	0.09543054178290142	0.07439366207489545	0.11874422004608655	0.009765572593257917	0.025430858533185084	0.045121964273606645	0.04647895056738306	0.030591163765258875	0.0012636552475459026	0.1040034496645381	0.08009745183414453	0.1108261727360733	0.047829078981501585	0.013830239126211733	0.02387311069738468	0.024693700552004913
225	0.06952195000913973	0.025166338472623617	0.02258560299818629	0.01408544864738225	0.02127788396271102	0.023507025497139088	0.029152675137601364	0.051273066773300034	0.0319666757038699	0.0285027632055816	0.04011026243479397	0.01598664041904397	0.007566782567265207	0.11571421977409202	0.2896836185823887	0.01723672735921596	0.026423881408142915	0.08813903363824736	0.06201266322520487	0.020086740184070088
226	0.015888490841849796	0.04327389831302371	0.04036422310723679	0.1419506537013634	0.11474235971408753	0.0047377330719793245	0.02092480368052414	0.1652619294432845	0.0062788761628074135	0.043273050683331885	0.02622908916257378	0.006140881440594409	0.0037223181651361544	0.017795540389544173	0.009184762963591428	0.04976285393903504	0.07409326860313144	0.14221110275679044	0.030059382996095518	0.04410478086401913
227	0.0867395179741108	0.012337604870559116	0.004955129027885208	0.04257115223463669	0.036800713424994067	0.02301997833239536	0.03747975484237944	0.0823008070303415	0.021614103152162393	0.09356011307127175	0.03382753777735922	0.04467247659455541	0.003775053799804622	0.07631826360120314	0.06397961241705588	0.06817348480214348	0.09072664455241018	0.08831524095662129	0.009141355582470295	0.07969145595564014
228	0.19054506719798128	0.014496189545427881	0.011216097746383822	0.00605450332125305	0.010919907987610514	0.04526266648421884	0.0075877589223467	0.09391961852829404	0.011254605905345381	0.016319104394157357	0.015230019975926124	0.05624860233854572	0.16912476148968808	0.021552362520702424	0.036515063234237206	0.06580107442465673	0.08312113727289586	0.12166576963783307	0.009948083612833511	0.013217605459662437
229	0.04038593586810978	0.02250835145687905	0.06093440630388068	0.07293743672618223	0.1077595037363705	0.08618168662337368	0.0458418331319871	0.006512177496197398	0.012410013769171436	0.013540096656239009	0.0224025893376907	0.012285846178750942	0.011625693181956834	0.015931788255942277	0.020115779953369845	0.08186770996091809	0.12767187323739682	0.029437722172189484	0.09708766362913152	0.11256189232426266
230	0.03672891127209592	0.07509467002781418	0.0034673930044189665	0.010501563955769682	0.12221021563356642	0.006026710082580508	0.023706462343864147	0.11057157708515306	0.019596958760684773	0.05106625008833271	0.019597500886211726	0.022522010101764786	0.021385195689684413	0.04451548572514768	0.0165076057295164	0.02651304206126099	0.04439826745238766	0.2738984689808562	0.02833564161859959	0.04335606950029019
231	0.043386317741482563	0.045667160066079245	0.05373729088095025	0.00559294024163222	0.04748650956216846	0.011793215658547322	0.019171631564449603	0.008762800124972188	0.0040138642606741635	0.0541773045571551	0.008732960171733077	0.011278615852628994	0.0021019185587059313	0.11368854799666238	0.016387631567590964	0.22304342564835264	0.050672828402153064	0.04803191851466728	0.18237363318383237	0.049899485445562164
232	0.030052361575630574	0.03788046635624511	0.025471836870622384	0.22222845968533583	0.06987071528104379	0.019452601757639725	0.05303779265373506	0.05747868957573166	0.058716369549608294	0.07629683971399509	0.04695613088315938	0.03346856860172086	0.02816987977518575	0.0438140100369953	0.028923503480077675	0.04122383979616591	0.02296905684714312	0.060948130326486764	0.01504192433816643	0.027998822895311297
233	0.010935877659084199	0.020853782206435717	0.02405946505608317	0.027432796239416486	0.04624524586918917	0.0204382464440689	0.058738799044208694	0.01663251525113961	0.10815241093586549	0.008520536842304752	0.020685822314951606	0.06991679633635833	0.006478302720902779	0.010732667712881193	0.3595239186192457	0.03031277463954931	0.026694171898691593	0.04068417854036998	0.03257589264852659	0.06038579902072674
234	0.010979454556088567	0.015764316678757377	0.0034286525988711566	0.0032881380135409946	0.10841427766356947	0.001310546013956512	0.05235749177885389	0.0060297806127477226	0.18287233167317724	0.020056479883995736	0.21429455751914092	0.06632717907943196	0.04740676312856861	0.03188273318218889	0.029848500982782546	0.010707904332036765	0.10987418131561265	0.052475693874661986	0.009729821292959802	0.02295119581905721
235	0.06661166827315074	0.006714625959118418	0.00268732414925885	0.043486916850766305	0.07297057910785808	0.03835523691724829	0.00647027299340928	0.05816408311819728	0.05845812609734057	0.09396554197865549	0.03065186234574545	0.03313803312144677	0.03921034430772485	0.04414288158473109	0.15304549538386183	0.0426389333871612	0.10502628156326457	0.04046477634565732	0.012894877547018027	0.050902138968385566
236	0.015190499731117519	0.04832790131927412	0.061857178739887414	0.07166808360340622	0.018232256063656315	0.002815360985744677	0.014383678142876897	0.1801821712503493	0.023805586483904205	0.04706255709968799	0.04374557798688629	0.0674494734936998	0.0016439119794444245	0.06105306061812288	0.052999053816190585	0.027612767894692376	0.06516071826062367	0.04831610048064533	0.1204359806189951	0.02805808143079492
237	0.027914484600843364	0.004955279628499985	0.032566442550540114	0.011166572816740989	0.028850148298780635	0.00988941099516075	0.05793104695163218	0.04954053490849669	0.030000378561262767	0.11485819935329228	0.06858029130339756	0.04715245347504927	0.0019767548974048955	0.15252472224233585	0.05878665102114032	0.02992820060449246	0.019076305177187752	0.01575065062204365	0.0335285098581335	0.20502296213356494
238	0.005166084673013608	0.010421841819600723	0.1519284153158932	0.5215490459120474	0.007451673590513574	0.044422203237774176	0.010623932046623086	0.019908883440043105	0.011160432801377402	0.003022954657577891	0.027534364396208263	0.03185787619492195	0.011518476947328623	0.020412558558925174	0.0037264145958179023	0.02796262708826149	0.02503772189868093	0.011426559577811362	0.04122755695083542	0.013640376296744725
239	0.08892962029147196	0.051968873976206885	0.0492311866180603	0.04709952883461022	0.021250078385991644	0.008847596248338505	0.14194034741878242	0.03434708015917558	0.04657292194101939	0.0240695970180784	0.0928339953971347	0.03428157147297228	0.012742228720718791	0.14967847300188433	0.009005823255867892	0.052155126764295304	0.04208998514055322	0.07077531289611502	0.014084236677078303	0.008096415781644826
240	0.04974356765965981	0.016006365359721747	0.02417984498877747	0.06522145595595297	0.028343084373979064	0.05188048144065528	0.05533714457814209	0.040795062769030895	0.02750717234631204	0.017522241766410013	0.18602212084953065	0.02738596013671317	0.03413781383193366	0.016027156281355905	0.042742871196559624	0.009472636151552742	0.18472344139437907	0.07534040042868524	0.007679279082079762	0.03993189940856877
241	0.013253088476323711	0.03566128219936983	0.08860736521007928	0.05568136513990646	0.049276432600801716	0.2756325729235609	0.02107848784921815	0.024486897020869695	0.02130390576416826	0.04268542882347135	0.05083575300977861	0.09950900643036509	0.01245263466839005	0.020915453630075354	0.029631942979079805	0.04797241291246613	0.01731278169641377	0.02554248673354081	0.04927866453037086	0.018882037401750137
242	0.01042236574192606	0.01037411428540838	0.019229217072007938	0.020016166488514345	0.10382971145058875	0.010555503912277536	0.018394875425665633	0.029258371710774354	0.06414110434675899	0.038622606881840195	0.04822199516216543	0.015977761450353904	0.005537577974048811	0.03174743015173938	0.28165078260569815	0.049336595280503985	0.0405198773831499	0.009268215010138109	0.1421768449994063	0.05071888266703384
243	0.01086229162581987	0.014694128562097676	0.02446491848307788	0.018404313290672464	0.15378555065003094	0.009947139753058346	0.0587596009807683	0.04980714843596268	0.03812295811909195	0.0249210082687208	0.3828202253013667	0.013734953251330603	0.015451863951029432	0.053227003831266245	0.030175588388008042	0.00628286315905104	0.03676786261060232	0.026668845481473233	0.017953979834246722	0.013147756022324722
244	0.07458745066930207	0.015243099459730038	0.022208630468252544	0.07642132336446895	0.06017054209381333	0.02889469486151363	0.04980241328171361	0.055617253874457095	0.00947433418199897	0.06923923019921471	0.05927347323784245	0.07164477443617477	0.002498620258760939	0.1460247687446261	0.03718276962498828	0.016350432323793795	0.014155826730038725	0.054495956541643485	0.06361148973403984	0.07310291591362665
245	0.01040000678450238	0.03013487367799362	0.014959707750101399	0.011693469003504587	0.0750742833280523	0.012370216887461857	0.046839595426213965	0.029488279622578467	0.018376124265012835	0.010408759937511338	0.028287641454612388	0.0751808486332307	0.021292738552365638	0.01849171511361911	0.007187585117292943	0.05156787723748053	0.02846314597145802	0.047168508446891196	0.025730427207813652	0.43688419558230307
246	0.1023166886916742	0.04322262834810321	0.018166679451622855	0.006629403038707662	0.08473127854203304	0.041137902040568164	0.15561519223902923	0.006513438724856181	0.009826421238370296	0.006963343859007097	0.04182408367146022	0.046820927992301066	0.006982432256678804	0.0609381415741915	0.004031695110202864	0.005307249847996333	0.005801791025497079	0.009204690222837915	0.02330468525448562	0.3206613268703767
247	0.008461461786516977	0.027690654667252967	0.015968728717906562	0.011816793957428441	0.012052010821634429	0.009513637878418043	0.013467926271598037	0.008984367520023651	0.010941126164583889	0.008208896283255022	0.020393367365126442	0.012831948480309026	0.006259219250807233	0.013588525086179002	0.013942336085785396	0.005114931542268447	0.0064726471529989735	0.009018611122893077	0.7051381435794764	0.08013466626553804
248	0.1201016330307009	0.008511093584213453	0.020719468893700157	0.03630979255584576	0.009971417738989687	0.005861410520989963	0.029009846832385944	0.037448566363254096	0.016597193177984644	0.08107053526947064	0.051432832067834486	0.018125074116264957	0.004664919413122629	0.04856170030630559	0.016568181362673323	0.1375590415024023	0.14240889884231295	0.11984733422989957	0.03316265842493025	0.062068401766718725
249	0.008328992791444778	0.027299781501819997	0.010068105860551244	0.007678980351574876	0.050494132904161854	0.003331498793094616	0.009591474453444385	0.1585742061214493	0.04871456215496834	0.21804557280217873	0.15552262640412942	0.007546937620976153	0.0034533070909508043	0.008703249111904668	0.022825337177417568	0.018216744781555883	0.10615420594069472	0.10821227935772433	0.01973817325867166	0.007499831521286686
250	0.022030282050430873	0.03259613112353801	0.008253439745002209	0.009311349975212001	0.008231774155799539	0.00759072590364667	0.005771664276826558	0.237756242008977	0.007457716396937454	0.2143851195849029	0.08749171480717159	0.00490113160903608	0.03071794416823335	0.02644492070991414	0.0028463513716643295	0.003763360026779133	0.007125775938566916	0.24642163296342356	0.02738669320567255	0.009516029978265152
251	0.015302042129365881	0.027113834203522147	0.00885285677109726	0.07809580530489516	0.020581525900407932	0.026242706373638538	0.030133658243458383	0.01787073433663849	0.10743080515052729	0.11605488485544944	0.11135713293554991	0.073829286390995	0.072334001469085	0.10937419247058058	0.035166689672747574	0.055931019810961734	0.034156571845953984	0.016016609889923917	0.005424082571276286	0.038731559673925525
252	0.17292668372025755	0.01365804349444113	0.06893274500333077	0.014383063677417027	0.0226291926808254	0.007312401202684857	0.16367849471468152	0.04269988247222302	0.06507877341847097	0.007289084230986384	0.026776727406835794	0.01278682872544008	0.16520873034185984	0.045427053059048345	0.04198197502112701	0.03224722388972932	0.031592948631861864	0.03201765004855663	0.021649886142233822	0.011722612117988666
253	0.08464120802461268	0.008405676193287387	0.0966720924337159	0.15940285734060194	0.09856140018497152	0.09946906251884104	0.023468341043153214	0.003190782221530924	0.04518073858206048	0.022158078159490675	0.030568983756157946	0.049887074154713815	0.002944709950299578	0.034817502171370696	0.014093646385970169	0.07208440282573662	0.037129782804447356	0.042447412383316285	0.035958866717692876	0.038917382148028895
254	0.08545378553044661	0.016664757564044834	0.16255789723370853	0.07050434202105656	0.006780565385967779	0.06051991580718045	0.14624114575704908	0.015706339382092836	0.011869534850220824	0.002158494776038145	0.01858966871756426	0.050863653175748876	0.0020738909057495523	0.19640546931394073	0.0037172835038490077	0.05348227747135343	0.016407986380079245	0.020598876772580325	0.013955326517262149	0.04544878893406677
255	0.03559211026238245	0.006976403171886667	0.029856946833144864	0.04456618546263168	0.13259816444047362	0.03245356085788105	0.04604381383905729	0.05010118243563156	0.10884120162406614	0.007208621962820196	0.07143653170557877	0.061643010679024314	0.004704930578028759	0.043326827094867834	0.026020671991712777	0.08035013473110121	0.08044359632730845	0.015982629217095264	0.0252872190675371	0.09656625771777001
256	0.024809586158651576	0.014161283068426418	0.008839502702067256	0.014119988823741804	0.01261469128204522	0.006732227712832602	0.007380523549161857	0.3394712683800304	0.015493983319150499	0.1927047471148615	0.0825664556634432	0.009723625656435407	0.004775862028494536	0.007615445646473043	0.007790461778106751	0.01008166569131725	0.0473452846374086	0.16882172744345827	0.017274513315620958	0.0076771560282727636
257	0.08530165953782742	0.025409753050198675	0.036792405396398394	0.015777393654189717	0.02860070752240614	0.038099956994270275	0.021464061263495624	0.053040182741682235	0.00608629134963282	0.08738048423152957	0.06998091151491638	0.011418514294374382	0.0009804741563742107	0.12641510762549504	0.00450523483107663	0.05731488152200436	0.015300018467980604	0.08138062457468075	0.12188468523101506	0.11286665204045175
258	0.006943535593512286	0.012033183900162612	0.008659175962681748	0.01314906914817728	0.2743986954860106	0.0099261844345993	0.007507708955957251	0.01482807018948599	0.009499945756512126	0.4312676675679381	0.046626799335316084	0.015370759654610157	0.006410753044768829	0.020380995247689115	0.00454249253620342	0.009196685240633098	0.0064653131115496205	0.031064544218043028	0.05236602589527232	0.01936239472087705
259	0.04735725708788361	0.02386927786245228	0.05788594445581192	0.26621752491087525	0.017443982622447417	0.05597898112064826	0.09451942763329675	0.04391389821531809	0.04762105411695639	0.00724553789210258	0.043610061909155444	0.0628454515316038	0.007987401431805069	0.02363063027433856	0.036873527719504966	0.027437849342422736	0.0077496335569741445	0.07309433785191777	0.03096108948699781	0.0237571309774871
260	0.1986989288229454	0.02291391451300101	0.015166048694381427	0.05395010249833074	0.015310500909698533	0.2347065360063205	0.012231532927302408	0.0283944482481116	0.030171500586566806	0.005563636250567146	0.03247910429053141	0.015791039400760012	0.005578524653820774	0.01891324860622513	0.005227349284977686	0.13290616263443172	0.06573887239247024	0.04615363991662956	0.04051318840565551	0.019591720957272383
261	0.04057137263120269	0.014634410401967963	0.05369367883151234	0.06368437849552415	0.028704232682596937	0.02253088345155006	0.006828043029663797	0.012467885511113531	0.017010496019276927	0.04713789954677562	0.08300201085242033	0.015512882932052423	0.0027701817157098924	0.04404035123836453	0.018158974696958728	0.25714160494058924	0.18262923717703416	0.04560111882520771	0.036936464705195196	0.0069438923152837905
262	0.011674176832740342	0.051416937837254525	0.030881960971362282	0.018908657014394915	0.09047150997446991	0.501001179672812	0.016871852281819876	0.032343863178309694	0.017263055030155003	0.019417086727928558	0.041150787977308007	0.0284095299505554	0.008695532246785383	0.024612853879679392	0.007708447133985274	0.0209360966341223	0.012210654953093024	0.017176074952761713	0.027455677282807726	0.02139406546765479
263	0.025500495752858406	0.020835766466379572	0.05746331188456355	0.026447637283826663	0.017033009964688074	0.018741906639688465	0.03062902695470619	0.01531296681694227	0.024007061379150367	0.01333610052569959	0.029373487511975174	0.5478371148777882	0.012558818030427835	0.015194941019912792	0.007361481801303574	0.028034625951961947	0.04227899222295525	0.01811822338300496	0.03732522443262948	0.012609807099537676
264	0.007385472438692386	0.02115940469213855	0.01928518929764525	0.0118847544703879	0.15779521163587257	0.006107362646344325	0.043784007985029925	0.065357469898993	0.009644344188428888	0.25573430877013104	0.053886028294455345	0.0076588255255181465	0.02143640735516776	0.024529214539565664	0.003952092468495871	0.0062430492021104894	0.0057434174261256615	0.012712913121849466	0.14120968461635314	0.12449084142669463
265	0.05444981645780566	0.017668928299819486	0.011642654735887064	0.009386188859627127	0.008375585129531724	0.016446792331084033	0.009167074364732403	0.21560907679400265	0.019858463862365717	0.47880980128100264	0.02860793325848274	0.008475117284217614	0.004580720069748938	0.01252287810630532	0.016360322140656292	0.0031647101888291032	0.009507062738512055	0.051339727270558036	0.012084204442134148	0.011942942384697364
266	0.3626822104816045	0.03457092798902377	0.02303648676480097	0.05071948736901579	0.01848133680292181	0.016744808547125924	0.018502453223433597	0.030313471701335908	0.023413617877952292	0.010690764220779182	0.041344066554349676	0.020685414818447042	0.015372791443799428	0.02420148103051566	0.009111682886466525	0.050954849824952575	0.07140105687319824	0.12882315316298437	0.024155933098223108	0.02479400532906961
267	0.021168028941427254	0.02241461403753235	0.022056223842231402	0.02172346562518062	0.028600904994375297	0.00898101324589986	0.016282029049051322	0.03044255449332817	0.02800615694578362	0.026208965906992933	0.0460908024367517	0.017377311306870355	0.5147570991284444	0.026533809703949793	0.012259617854288703	0.057032633314487546	0.021151332304637695	0.025538502602692657	0.03586480916172432	0.017510125104350124
268	0.08574114070165435	0.1684393581620881	0.011539694853655134	0.03042625081392443	0.007560179998387286	0.11584788460131301	0.03301843017631707	0.019137944785013777	0.012893864174797098	0.06809232021888367	0.02881580815633141	0.0067086569783134965	0.0035074646633054636	0.08046807531582685	0.05104089059382199	0.02464672739368795	0.07859572659310542	0.007436708390232773	0.12762016787398014	0.03846270555536053
269	0.008281066961895938	0.08351281367687544	0.015961712621652968	0.010934966695075406	0.11786372390344381	0.011753867770232568	0.0526875458737348	0.02505975310939835	0.013015965916916648	0.0046106412573158825	0.11687506240959313	0.03430256986880205	0.005727059223369255	0.061936330221918044	0.006562322223750579	0.015269165643419035	0.011981266065522569	0.02294686987966878	0.08079303217153679	0.29992426450587795
270	0.4029480981952384	0.012262501315518643	0.049232813177935354	0.01579619842263739	0.012305250684432867	0.24215391731945243	0.00977434345486709	0.011710568455669042	0.011500359529760421	0.005621030266170797	0.024598283693158213	0.012037222130221556	0.007622090763262295	0.013012287348640319	0.007498062331698537	0.04807488694813448	0.030786535442449407	0.04071760884639242	0.02653731745078254	0.015810624223577742
271	0.016356672333793933	0.020998785553195093	0.00771683345436304	0.011306539576657337	0.36798766294867874	0.00477590729179163	0.08089881567696221	0.037151782841345765	0.00874837803787963	0.016311357840269075	0.027010972022172054	0.008843174619286222	0.0030497780971305423	0.008746516514402516	0.0052533500890075855	0.0322485456832467	0.006228509166950231	0.022029054303600436	0.19668020944302445	0.11765715450624287
272	0.08381894399580592	0.017774071908323304	0.007930332102626166	0.23380036453351094	0.008279423764710803	0.05455201866278385	0.019164476536307748	0.056350747145721164	0.04764993521325682	0.03507250752018294	0.02033893040028035	0.002918660590049333	0.0011202223760686698	0.10974088766883736	0.010441840751642083	0.1980641930253086	0.06287149920309601	0.009094080872481241	0.01275820370963385	0.008258660019372907
273	0.04820714171298887	0.010948113468891907	0.009792207826907862	0.012621016137262546	0.05224923854358326	0.007260613867240616	0.0070935308986937624	0.4142846659494652	0.009163006684258394	0.1746620251268928	0.03264655870743899	0.00915712364283309	0.011703721195126165	0.013788512119361872	0.007521234865658511	0.0036105755867315474	0.03621597482824417	0.11147636337908544	0.01934282969573301	0.008255545763602
274	0.0880351287605004	0.02611368895639881	0.03407794534258354	0.041721560579676846	0.012432473730809602	0.08811484942491984	0.027432131038002728	0.044092171454643996	0.060499041036004404	0.026065389887587973	0.1349823741225386	0.057811174331801066	0.0025611151093334742	0.03333838571456093	0.057317020642874694	0.06654431258891302	0.042178506859390896	0.054573010388145875	0.052322561851845424	0.04978715817946783
275	0.01837517190649183	0.008783808386980667	0.009493187619739767	0.009614082967250368	0.028411278993775595	0.046072482612461385	0.053238597393927514	0.05061617932856947	0.04947912898820476	0.008570030378529249	0.01656334830433139	0.017009918194919035	0.026351462148361152	0.023672572803786665	0.40130843073142863	0.0578575796222239	0.04295004657931985	0.0339321145823547	0.015648021242382203	0.08205255721496187
276	0.08807932950695117	0.044800227543462086	0.031838072561569425	0.030170933470165567	0.010824688869098589	0.0984132093121979	0.07842849087245873	0.031085452668912387	0.008209713667850628	0.020091696946718862	0.007133545446494277	0.1613931321156445	0.008049758523865377	0.05623675860734154	0.060578149101588166	0.1266294990887945	0.06888145910860953	0.010965596107277377	0.03943700833718815	0.018753278143811246
277	0.06634743608914635	0.029831654470279672	0.06667430374760026	0.03723522230933767	0.057825838773311315	0.01706297758380477	0.048278661201456796	0.05907030033878211	0.09113304430769069	0.06748303025943891	0.10080588531819613	0.049043552620886326	0.014997648061132162	0.05040376806149995	0.02990905434934873	0.0479777973458834	0.055499144632699664	0.04833415667935908	0.019705134762098273	0.04238138908804773
278	0.0660152363565773	0.009901900136431318	0.028836133778759352	0.07519601652687155	0.06317056821493697	0.027255450242495136	0.03575197941698882	0.023181027885886725	0.04271636075207181	0.07011861379667006	0.06313344946476387	0.04220488000551736	0.05719677711249776	0.0400334634321613	0.026906614644145323	0.024122022617980618	0.06071635509382187	0.03704583300259739	0.1316463037625838	0.0748510137562417
279	0.03367788065826057	0.07780060657383747	0.028201234367085375	0.029202287951787986	0.020758799981653416	0.054396142787173606	0.13736362986521167	0.0118272810432316	0.01769736519645528	0.044240601252365744	0.03508104574605964	0.015504667520704334	0.03295982364480556	0.05998208493811544	0.030958308599981093	0.17710874493206497	0.09485660892863128	0.0435675510331238	0.029710061126701794	0.025105273852749365
280	0.18561047428906588	0.023351549407001095	0.027352119434294445	0.013343605591993355	0.006022654466970987	0.24721953609871922	0.007920492615632506	0.07323480180081164	0.022906980651017157	0.010759977032418478	0.01825411983508374	0.029632040844540564	0.02333030746526856	0.017947778720081527	0.04562337641123288	0.08610740754554026	0.07555051696935987	0.0488053305731089	0.015261742079708207	0.02176518816815073
281	0.008426145117029929	0.038026695755242375	0.017329507684642254	0.011396340982867102	0.08743337409693892	0.006877853174962196	0.013335467999573726	0.3850275551703341	0.00950936261617233	0.06516603602070173	0.03736490644096953	0.0318090806354287	0.007633349114262282	0.015325452055291379	0.024013724225993675	0.009071444197679688	0.06187774777526663	0.05252377116019702	0.058075830636356046	0.05977635514009038
282	0.018477496902380555	0.010327346932106568	0.05893940036524745	0.022707278503527356	0.03199735305703034	0.008283653752800595	0.007957577354439208	0.2022641952523434	0.01936928065865152	0.1373906353250604	0.10386395980737206	0.01934998975267108	0.012755072740839543	0.04655984927883883	0.00427674846315302	0.00868167542766884	0.04242409647438705	0.1827351020257403	0.05242815818288833	0.009211129742853567
283	0.047153095822863644	0.02218637578800981	0.004656167502838506	0.11755192893431524	0.02875174843972545	0.0030634259449067417	0.01586667059512139	0.016215502272182335	0.060509225371462035	0.07936098890436372	0.08365737133777261	0.037973487967793484	0.003410690686241314	0.09363986567104826	0.04720419549392262	0.05937245162541984	0.07061766102760578	0.099540673614226	0.01816110819087613	0.09110736480930513
284	0.024573761751208255	0.010542506352289987	0.008411827028494124	0.008243520177955233	0.00926859829523346	0.009209588935790368	0.00954432540449105	0.006289996539169998	0.008783536384446552	0.023873394408103245	0.020211406144052976	0.006446865061975305	0.03511689209441004	0.0237557803522821	0.013912566380120759	0.49728308804903126	0.22611468032497578	0.008433871447731452	0.043822181082534405	0.006161613785703717
285	0.06558993402479256	0.00813878211309819	0.03010945437353328	0.19750865955554042	0.03208909955170563	0.09498832515205181	0.03689522901032057	0.035055423314048845	0.01622287960389253	0.03760854168306934	0.028842284580549438	0.10545605325738043	0.005068976805306264	0.0326446165461209	0.011315957035324268	0.07274144999959627	0.12893774624493123	0.022139170386177135	0.012839605302759606	0.02580781145980127
286	0.07263428986108707	0.018282441166381867	0.0030403616541047475	0.051750217503170666	0.00639307009711991	0.058942082601112826	0.08200740462590796	0.04585479669110773	0.10223166107663158	0.22108522835266822	0.035523224379710484	0.039733738370860514	0.003909516126552466	0.026538431759215955	0.04311637500941196	0.03887994351724528	0.08307357122794956	0.015322521117833998	0.026891944147480234	0.024789180714447002
287	0.08181046132137285	0.005009653384616341	0.07839614035811883	0.07685750786538534	0.009411246576763557	0.006804799913094223	0.012368410440917407	0.007090852420533386	0.03500462998704719	0.03330066766127447	0.04657419093102096	0.05070353031630741	0.130730978755116	0.12531514489806886	0.04009773079969422	0.11644254488434017	0.07251542162479017	0.030505895207789416	0.02188332153059467	0.019176871123154537
288	0.005307246863476971	0.04560302400414922	0.018724154964523055	0.01967981672625126	0.06533921425234848	0.008815822651908582	0.01249625212596322	0.047800816118038235	0.019559747850037442	0.048960474351044996	0.11470628309652896	0.048974068116721205	0.07972866206198155	0.04511527532087825	0.02786798109640768	0.02877865056005399	0.09853859536585963	0.12969308163363713	0.05430135391023276	0.08000947892995737
289	0.044920785005468034	0.01564042173406642	0.07838404224364594	0.0057428328527973395	0.010642445530752305	0.24584647017908684	0.07864223991024498	0.048838782615208166	0.007574197766924678	0.0146097104517991	0.037433412813453595	0.044219512857407425	0.003657961293682409	0.05141700261846587	0.0286359386739672	0.050401147839663415	0.05513512666257202	0.06760189265490053	0.007751640128926745	0.10290443616696698
290	0.08165479034153347	0.005332867729578395	0.14671198954397036	0.12546517485826558	0.03011965417887894	0.028227325922392056	0.020592629092269277	0.026183300135208493	0.014501411625878211	0.033908674054460373	0.09082238090309586	0.04769962527860281	0.07510200593346064	0.05342409494903629	0.003801913638228495	0.0728447111989879	0.02499369245698802	0.023432730444063108	0.01220795565643684	0.08297307205866493
291	0.031046418352830625	0.5843830935681044	0.013899993439471148	0.041838725987786235	0.012423337018383338	0.014377364151487418	0.019967521262977538	0.01975501447161715	0.011657924119654457	0.007734575079844777	0.016781652871498853	0.035163392796346775	0.009280825494109851	0.018931991344005958	0.027386710989381537	0.008665028425217802	0.01593302208071299	0.028703792697791233	0.04876777174483079	0.033301844103947154
292	0.014623152559014696	0.02032056763650074	0.02570229451384094	0.09544402033013537	0.025605792034869915	0.014045984410331218	0.05141181826079716	0.03893030707887173	0.015454176819685504	0.004913635332243187	0.049310492144337165	0.1554196000713567	0.005349269163947591	0.07685385121274403	0.002612335308045564	0.17795002655388653	0.05519194768994151	0.03971638182521739	0.037953932002993955	0.09319041505123908
293	0.2576846851830865	0.0564465131744051	0.011641318558430635	0.01852550747085453	0.0075233256811777964	0.030536890920322433	0.010968551588757898	0.01731986660726715	0.01789608978470714	0.009907704543684474	0.027152138050729968	0.006838453154808087	0.012688419159396381	0.011778466656978794	0.010834964164214032	0.07175562081696214	0.36785426707546787	0.028872585296294325	0.014526264748066486	0.009248367364388234
294	0.025095062827500084	0.012812839008483443	0.09598531287266897	0.08907176079561197	0.036769308587402884	0.023242609475017974	0.057341074612860574	0.015913249228343484	0.07065050941818116	0.07827883433645913	0.03094150187029681	0.06906712986738592	0.002884703164767173	0.0300115672176619	0.1015704300841315	0.06847969828077816	0.04038586465730785	0.041082879096646534	0.10584147195345875	0.004574192645035789
295	0.018573109803627585	0.5755148475711599	0.022875307248828115	0.034807383614213615	0.031776312244540215	0.016003095742952188	0.013850216174691588	0.009491047727902678	0.014717872057816505	0.010245695527045027	0.03370686450569492	0.01281454625496142	0.007037718026016541	0.018078719824619845	0.02401048900575738	0.01034528079252964	0.01055369626318445	0.021768973044770046	0.015370263838893629	0.09845856073079476
296	0.02635404348698911	0.016967726554218358	0.04566963383374279	0.0297843148932275	0.06019269773829899	0.010419551078114899	0.022893295853295553	0.0753974519168518	0.05635729960578826	0.014004798596187138	0.06816143519451054	0.023849363379862466	0.010402545685913768	0.3825569661588997	0.023113324822989133	0.007134315565247721	0.02761415882697795	0.04614985271683198	0.019143802127171844	0.03383342196488047
297	0.03478564609733911	0.026297776085877758	0.019426471971028085	0.01631319415902247	0.026033877096190088	0.020501087032796645	0.01182824567683681	0.046757764815886456	0.0480078961707098	0.0579948617858819	0.033629360821673025	0.02171948947777618	0.012892504881286274	0.022522705973845602	0.008063221545151987	0.18320510520420522	0.3404325146914798	0.008468470007256439	0.02686555537615425	0.03425425112960218
298	0.152466797990623	0.019929390798792378	0.024227610090760358	0.023831571106198365	0.025120041367723035	0.01073017107278182	0.036867224679653865	0.010514733858320644	0.028941611405402922	0.010397693922616297	0.0814759150503645	0.00982629100361788	0.34881730812695305	0.01787244458417568	0.0073126226246735485	0.029064337134554807	0.02895502918771937	0.06217641895280021	0.050345800195301	0.021126986846967264
299	0.028681806296338305	0.03527181381398069	0.06511625786926808	0.0849894226373043	0.051703871038523766	0.004112101431119841	0.057386106640116404	0.07949144933700203	0.054662282205260086	0.03152819255420397	0.0317585301719914	0.05849607607273261	0.055014620054496484	0.04636698163004167	0.03515829418071818	0.04983303767369354	0.04423261399239189	0.022230249479196162	0.02456781481649753	0.13939847810512304
300	0.008490837085815372	0.012872372585157516	0.04860759506538288	0.041241580312520724	0.011408018065027392	0.44733859276560495	0.10665142352112396	0.0680354651019057	0.012198621915319773	0.015256732109417234	0.03276913925206085	0.019803923133153923	0.0057713039913206195	0.04204695185945115	0.032241037095054256	0.005995768127829135	0.010883868594511237	0.047456325874702054	0.021402256060977506	0.009528187483663809
301	0.4296454276923948	0.007324607838468856	0.05365794465016228	0.02207321310542984	0.010538315170152662	0.039874941068924696	0.0075753685397712675	0.007976687659568667	0.014279440818066721	0.0036701949314562315	0.024141623368496762	0.02526810218149999	0.003162138975689139	0.007450168341407881	0.019186929419182843	0.2489308379719585	0.030752043738783222	0.02102688570191274	0.014072977711241845	0.009392151115431058
302	0.020342070026400337	0.047877793450779665	0.015542905282652017	0.015210499808810696	0.09048805514379911	0.008717517992748587	0.013868330077883177	0.3700516788607406	0.0206612437166934	0.1752841708958077	0.06684517525988277	0.012885391458061406	0.007353037630410431	0.009821134010219649	0.006484568582256281	0.007996663015957662	0.03378312610770833	0.026164877359684084	0.03458742513277599	0.01603433618672812
303	0.05295832334480401	0.0036068347351002144	0.05575500673779885	0.29222009899204393	0.08754000374900417	0.042779854482360886	0.012398456098718818	0.03556573808505399	0.010812752421381742	0.0650731109647441	0.10083736766814146	0.05993525056443107	0.014403579855468538	0.06935331543304432	0.015488747349216044	0.025316493432785844	0.014273306515197783	0.011524100353194606	0.013767109468309604	0.016390549749200078
304	0.05004161236766917	0.019077423680251344	0.037041961483352114	0.028880611382629536	0.022038010458704814	0.05802983544567805	0.02210102117546046	0.05190428269975406	0.016050359009243124	0.013002160092784123	0.043924551085112944	0.04791196820348289	0.016310554613129927	0.01554552510322773	0.05012247752908563	0.2820966190797761	0.15649462939755845	0.00913486694971786	0.026951122289647505	0.03334040795373412
305	0.1859263136906735	0.009290219155759866	0.0259173047584	0.02198846694405216	0.040833372639326626	0.031009800429085254	0.04396611332228463	0.013107302276644145	0.015919925655763275	0.01332586916074316	0.10175555695144049	0.08578761554587032	0.0303478194932542	0.043942060611119736	0.038715696039185045	0.170529704289001	0.05284515473608617	0.027133847747081875	0.015899233627445986	0.0317586229267826
306	0.1352288056763983	0.08425482355874424	0.013063382162976554	0.005021363162200526	0.032566558073639396	0.001899166078202952	0.062302958882269374	0.04414793257328349	0.11722220538890103	0.10686330771962282	0.05072262708878609	0.009347371688480955	0.015247013824873102	0.014191133017522386	0.10293165305439393	0.027047312039836957	0.01669988943395183	0.035687242782636346	0.020515404470317133	0.10503984932296259
307	0.04696491773116534	0.02518408009894484	0.01948044949486439	0.012149819471368726	0.01590183659821323	0.005979832151706657	0.021569451322468687	0.032048890114830496	0.020586361928335396	0.10030056044473558	0.02105984015695393	0.03353054891375525	0.5113266824815844	0.008913130901727835	0.00408544687803608	0.02420805806208381	0.015044169466146935	0.04045667847083986	0.02079455674687448	0.02041468856536401
308	0.015469954890130201	0.01762576365000638	0.01037384712321521	0.01077167045194347	0.5307988172189876	0.012302184775106861	0.011552674999524306	0.027813685229074674	0.014058962085121389	0.027210723103818633	0.056697731433084264	0.016074508517099365	0.0081431066276551	0.035202278305369615	0.014919565600969523	0.023804930590509928	0.02951780855407942	0.016988128085645867	0.030572561091283135	0.09010109766737522
309	0.01591225254839255	0.017945219187408486	0.012544760682838366	0.030455627413176086	0.014314446915046037	0.0076817141766493706	0.04588154071940055	0.010864774727844312	0.019852623028110604	0.016151377323702042	0.040410912699417406	0.01532755856824257	0.03847740003853667	0.6207543041300894	0.030668374977651916	0.010730363080928342	0.008872770204914341	0.010016618629514824	0.01706917821617955	0.016068182731956593
310	0.010613858512294518	0.01706780259289993	0.03869186476891581	0.014410882177832181	0.05809517247662364	0.033344180124573436	0.019437373678848707	0.010172206332920625	0.13807104448254645	0.004958999631840311	0.02049457782768372	0.4354330047769711	0.008455028415274651	0.010965100637008764	0.00601135363948751	0.050981711247403166	0.02143305455738841	0.009776033512326554	0.041377887309520134	0.05020886329764038
311	0.012760774374940576	0.03265049825310366	0.013164795944320452	0.01954965539428441	0.011027952439631937	0.004786253271824552	0.0154265681190899	0.3071484852581313	0.02421415491627473	0.0824220220125856	0.04389554958547967	0.013544998932398918	0.007667123641786631	0.025555621352112572	0.029701337869715145	0.0062353588994189	0.022127651181180544	0.3025706114993939	0.015314159260698158	0.0102364277936284
312	0.11450541315001662	0.020858671461756337	0.16080750531581853	0.00732944245014961	0.004966962663494607	0.06349318072805862	0.10584244879544706	0.004362157316786218	0.005699773504175238	0.0017292356322615916	0.02079808378406643	0.014659541031300571	0.004403318547613725	0.005885786544323845	0.010646655143109396	0.21402013330875602	0.1984434330197356	0.007523256408763575	0.01829360632678149	0.015731394867584875
313	0.07337637442099955	0.008372765865856266	0.010557949989700608	0.0164220870098082	0.022845394713122955	0.014188847612595288	0.035002473364464916	0.014190910181539047	0.0514441387375202	0.00933072094041069	0.04964688192102656	0.008833820370156656	0.16207914367904433	0.07503349896171829	0.0633032971544135	0.12912225907039718	0.026212884682871078	0.0070922373357772996	0.20962521550892138	0.01331909847965602
314	0.04526307120577546	0.0029732028485145072	0.021385669027198084	0.012618598584470323	0.02339591229061491	0.0197227814270055	0.06826200410283091	0.08680076086967987	0.030825596650972103	0.04960068333967788	0.11928680810782198	0.070553070544328	0.004553399379930019	0.026649460829598404	0.051015758289013675	0.06864101903542419	0.014903885470636494	0.11854846999972893	0.021973963536585622	0.1430258844601931
315	0.07325495386155373	0.07406338604274343	0.004108164934278383	0.004580245963442943	0.0835265540028671	0.11283300586541911	0.09669385300596767	0.04028233283375777	0.005062464271303412	0.009935727121439308	0.01737885261963683	0.009994740574077381	0.004308204862000688	0.020594255904834914	0.01945850999446841	0.10900005641827293	0.1287350817589683	0.10841618583849036	0.04477520585745572	0.03299821826902162
316	0.02223692046040454	0.00977696717779912	0.014258675057719359	0.01462186943737387	0.033174678668509545	0.007928275960410106	0.02253429619468144	0.4771676297724531	0.03420938521076598	0.14317366728536465	0.06497358750779988	0.018591858224507846	0.019615659049042354	0.011314631399682138	0.014292151314282278	0.004791800163642539	0.02930253160720906	0.031377488793294675	0.01923273573144408	0.007425190983613497
317	0.012994735559213606	0.015263397648101576	0.00950814020468221	0.02646366142567378	0.009060442338096926	0.6269086473647966	0.008708347793877212	0.007833349845211258	0.012729325846765695	0.007389425480953705	0.0688733529420726	0.02519903063797521	0.026172764557208406	0.015615827048528812	0.023371944281826443	0.029364769772803653	0.00816964241518407	0.022668833164672678	0.034937284390470225	0.00876707728188544
318	0.07151578125059911	0.004717342442761214	0.03517217621429145	0.11665238320413575	0.008750857840780675	0.004899795396285005	0.1879200132772698	0.010847933732109889	0.025864114573174085	0.033657142257264815	0.06528037993135181	0.023106416094747412	0.0011620499684176868	0.07467952735184229	0.06849713726151926	0.09612034630425279	0.11605483718497149	0.038547669849733186	0.004276703809156587	0.012277392055335684
319	0.013822747225983081	0.5713968334685198	0.020539780731206946	0.017664569437986753	0.05202917874354916	0.011809809075161668	0.015865392088113675	0.01086239539385013	0.024425429077854072	0.0201200019734701	0.023139117098139445	0.02276820477567016	0.026616120382666215	0.017451199119820685	0.038605921152736755	0.023580886845625378	0.02414387714731037	0.00904444198801242	0.030237431903485067	0.02587666237083803
320	0.03041570813940282	0.010912344399286662	0.017775818201740786	0.021575315197188895	0.012179864788777577	0.0412552805533539	0.01704244624140971	0.01660172797397179	0.015025224461517954	0.014864971126301784	0.0299827552779342	0.02073818124518407	0.5943603270826207	0.04040376362938349	0.013395531679213929	0.02364541705902114	0.03451944108258967	0.008651865687762985	0.022382902465266263	0.014271113708071857
321	0.015773064492394896	0.005915654445002973	0.0052807292161207225	0.014268951961247547	0.005143316579941963	0.007158196967121009	0.02663017716424788	0.12125651226893672	0.1176571861461613	0.07073753203283922	0.055416729129367355	0.006953197964540727	0.002667096676971842	0.03248404214468976	0.20755650357179775	0.023216161777845697	0.16810896788353824	0.08488772649734694	0.02434971057208324	0.004538542507804204
322	0.029200508745291478	0.03179115921552284	0.010314160184041419	0.014610108150369967	0.3115416220804838	0.007985191004234256	0.041274729565147106	0.007894096040466803	0.02348553462090996	0.011774869051005433	0.01667420933106604	0.011485695935527188	0.013642940009680998	0.011837218300029918	0.005808936751895186	0.013024946667903296	0.013521940398195596	0.007387396141824226	0.018434200155792262	0.39831053765061214
323	0.01511694953862376	0.01312581452887274	0.03579768892957192	0.011765634559429231	0.02194920856461383	0.049656845799483366	0.011597416982615271	0.04236479691676328	0.00901261225291053	0.2842697927693309	0.021238346150159845	0.010399034153296929	0.014889253136462248	0.010353754492083402	0.003938545685222488	0.01842631429224675	0.040898472895724104	0.36109720035555215	0.014872699173140049	0.009229618823897223
324	0.06450551762413004	0.009577330385215885	0.011095479250420032	0.02260228390858045	0.003644702250528815	0.011250534407107176	0.2623070455290298	0.002569064615366092	0.13511923862807534	0.034627857254985156	0.026711481961839166	0.01215657671434058	0.0016670278068914894	0.049937855162035825	0.18744244190585227	0.046625075468664505	0.07220680981851062	0.004505406388041377	0.014864024451986552	0.026584246468398805
325	0.0189874748967154	0.04380738065238392	0.012657701091500748	0.010311888133765705	0.02651219965947763	0.02008745168664023	0.025347251888492132	0.026252541411737218	0.013499055275422962	0.07026415890844837	0.015394423563015153	0.03014990012530965	0.004336968192010431	0.026394580872799462	0.0085328850433607	0.45844889300527636	0.14790763879829763	0.021678984192864122	0.01110721127850771	0.008321411323974456
326	0.07350963358749127	0.007130658649255462	0.04259862373069935	0.11621323942556751	0.08420621614513131	0.12899726941285977	0.023752775107490867	0.03659875332733784	0.02968475435288636	0.044508674858618286	0.048583176887613405	0.03288501324340102	0.027410369048450747	0.015016255358818589	0.08404807130998684	0.08979732332298136	0.06159908810766867	0.026625477105282347	0.01954383644897902	0.007290790569479947
327	0.03458741661263692	0.039276530782292145	0.028595217370480965	0.023020106564331483	0.007114751882368718	0.07368230275806908	0.07576953492763967	0.016043012949205102	0.2540209422953546	0.004422062295338246	0.027050799989378548	0.16015885686206133	0.009807180202843721	0.055162596304990257	0.07057665021681286	0.03310054682798859	0.038731144068512934	0.01616974491827699	0.01646977897375287	0.016240823197664917
328	0.0155509549139892	0.009264615032455193	0.008938965201423645	0.01853364582321789	0.053339082291477255	0.005526390379834017	0.017128105253055616	0.10279478630777887	0.014494912204535703	0.5867485801302118	0.028166166402598253	0.010922669650595598	0.008135689679576489	0.015019637876118984	0.0062016418584844215	0.013905665744996284	0.01635875352272898	0.014067394246191196	0.02340421879840843	0.03149812468232216
329	0.06323230846458468	0.008543995007857894	0.010128049274533462	0.0263764163668838	0.009440536782779096	0.014313061352630376	0.05215124288578503	0.01854344302799669	0.020643085296879488	0.013848156951688844	0.027964931099537637	0.04054620140357806	0.014101785873979696	0.018586459487009144	0.3113993491111133	0.05258208373355343	0.1062034713578671	0.09371545677023202	0.08439549152907062	0.013284474222439703
330	0.009164123958614809	0.018956196626207348	0.021780496011461946	0.01647105208169276	0.015502399504520585	0.007546562527139409	0.01769019411040918	0.027707540572663943	0.02822442688171264	0.241570932675565	0.39026591635554864	0.013544277978073354	0.008450034796897836	0.01296446186515809	0.0076458815985684	0.006903600130713151	0.01786853627638195	0.09267123483062774	0.029588101500995174	0.015484029717048037
331	0.052154838220132754	0.13547217318722526	0.04930806011221516	0.018293062078677518	0.02268503270986935	0.02243605441210012	0.020885145798706727	0.020721246675920155	0.02121353885849407	0.006545017454829442	0.030667734583351057	0.021732625162747307	0.008676838131673964	0.01965845544760295	0.012188471340509413	0.01591606654025226	0.01230900069998946	0.4631566993008014	0.026116972457364943	0.019862966827536736
332	0.028815732654920805	0.013721180074322555	0.02884013914803526	0.027939349954492525	0.01826388111729202	0.009144093758499675	0.04953307306258709	0.05978195930603274	0.04714167344686563	0.04885926147282708	0.03069737200374692	0.015223761130404785	0.016264328924833815	0.017409584011723715	0.012009775506438723	0.0463935967148654	0.41497629917907014	0.061789182044587256	0.04283781066028754	0.01035794582816631
333	0.009268156207748195	0.019045386683277668	0.03264154194626797	0.04565182338227921	0.01562847472564588	0.588183144813561	0.022208050309965168	0.012288140580776166	0.017248643717200647	0.012182065894800885	0.040732460509966685	0.01956834930000121	0.011122560380939445	0.04102702567264672	0.029323977025479456	0.009604515547996427	0.010872041565650557	0.018623514867786597	0.023205002335638603	0.021575124532371495
334	0.004168508544453697	0.009497252085162508	0.007188561381536205	0.006690549935716149	0.006106882522932893	0.002997329650440864	0.005608967372176806	0.01963283591458823	0.007084818931237928	0.2070026857944712	0.113032160207371	0.010046375519206506	0.4267039350749674	0.04119485833752237	0.00256898220932542	0.0026603191100725925	0.004805129423835097	0.09101775181269174	0.02404713907938897	0.00794495709290247
335	0.014729855509970446	0.02358513485218409	0.02421893021236687	0.01794529496037615	0.015241185382691844	0.022552368319420642	0.13442167061968996	0.05703044714311852	0.05021318493825512	0.010660090194344081	0.030523397271663668	0.01484323383395475	0.013204616172005077	0.030753236268842785	0.44958053236047835	0.010537476728460454	0.01423463819500322	0.018027236252793444	0.030188858499638628	0.017508612284741924
336	0.030019219761279133	0.022234058144924414	0.03493597721859765	0.020946979756216393	0.02027515678731768	0.006284981872828608	0.032762556807966685	0.04058569902985179	0.03187293593356644	0.013618849583600314	0.025908846565723242	0.5581723926124823	0.011467051036143885	0.042049036230143395	0.0065945760861421945	0.027016198183579882	0.01722714030823545	0.010667133088118444	0.027419174126380955	0.019942036866901207
337	0.10557342906398123	0.0192005214633021	0.023671098487209333	0.010446678293740167	0.005660002254997033	0.008610372604159445	0.041384106606525715	0.05495415137346427	0.0709794286089772	0.055543511895241565	0.03287067190533475	0.2433364741862169	0.0023310351191733933	0.05154795603109801	0.15634157212105124	0.03230316770408207	0.013800135469232784	0.04281059545761134	0.012295982357286695	0.01633910899731477
338	0.17972554988860742	0.048940472281859	0.010452823658228196	0.02862382461776615	0.011956468245301772	0.04718221691640214	0.16292830478897666	0.007078473289893506	0.021173617896527722	0.020122796020359338	0.018550767280690696	0.05033034429249714	0.1990422167266644	0.04409154217136683	0.02884480041269691	0.013269408345971487	0.010703016220478076	0.04701739614506397	0.041940815381052335	0.008025145419596253
339	0.206773931564562	0.01709814267611559	0.012167099762049943	0.003518470340664575	0.0255770171645795	0.05934461795580344	0.03434540166319324	0.11333917478275071	0.008164106249858225	0.08782334597230433	0.052966408449272195	0.026294838451704543	0.01462384972870116	0.041309475203273695	0.04216890490887927	0.07340722806327275	0.07706987672356368	0.04290250934701805	0.005240311195387711	0.05586528979704542
340	0.02316553970736614	0.047801136392055625	0.007202859008407516	0.009028509393089386	0.038122912661158914	0.0037739360127258216	0.03470714435116522	0.14624601109167593	0.20058964501148216	0.05751281371606941	0.03395226979659225	0.008387011246285325	0.03293835336492788	0.025918697972864266	0.26141013349503295	0.021363317943457392	0.012569649750820604	0.020512986602040654	0.009247346987806179	0.00554972549497635
341	0.1310065111072998	0.012029898385949441	0.01574624801890822	0.04122890926741354	0.00967422793662215	0.03428316765993022	0.045936169507064355	0.017768038856133792	0.05265172731612849	0.014019471027541135	0.03161924129137545	0.014322919043174587	0.004600311140856696	0.27123671366232244	0.04291686466698586	0.11235063069139171	0.11475653329134948	0.006295382811112386	0.014914920794703851	0.012642113523736396
342	0.007376980546590175	0.038185243350650246	0.010965226465037952	0.008319471072790453	0.1601765168652282	0.006253756254321901	0.10442343831485869	0.023261844413311732	0.011665817007366396	0.033855991813835425	0.04186561337619798	0.05738059047857624	0.02195455307363326	0.015823747296997478	0.021526474109111873	0.003758738849626311	0.04319353739173972	0.013902079468520833	0.028154089332189762	0.3479562905194154
343	0.01589863714596065	0.014501075215056372	0.01897568709325372	0.039550140473998775	0.008659529614062538	0.016126430699065913	0.012188565166269271	0.05215761593309302	0.16598349029121715	0.00815691879680749	0.05067346840266887	0.008631406575765012	0.010835504504400155	0.015478590703034967	0.49207674025544995	0.008693802448739496	0.01940871134435513	0.006433377783436261	0.023070087075572666	0.012500220477792616
344	0.06434717928196482	0.03545325740865634	0.034513872061504136	0.08639648091759314	0.029263869115170336	0.486271306738628	0.03252491191580682	0.009741595299032709	0.01928096515722389	0.014602476072857423	0.027672819341860368	0.014365509333949481	0.02727955927556277	0.01469834938317963	0.01246103585442282	0.015511052127865126	0.009637749998796402	0.024690011009783002	0.02831737219529779	0.012970627510844941
345	0.018252737143534332	0.013210398461698492	0.011573305291809373	0.01360223331440812	0.03517302921068715	0.009906118752104313	0.009887309335417822	0.11026334783806264	0.007255365927563625	0.3327468458466623	0.07926727231963646	0.007199627542236085	0.03676623752618247	0.04337620317953541	0.009253413308416626	0.00933904412897547	0.011272336867579835	0.18974757972827347	0.01825924122873774	0.03364835304847824
346	0.007986739324258453	0.025140297648886815	0.016243475307503717	0.02005442199705566	0.41516697704587696	0.009119007647173346	0.01561015433274534	0.11471131027735441	0.008388988569780821	0.13604869903830766	0.02807476195329184	0.014409654712857045	0.009475537331790134	0.015625024407655723	0.006527258740489431	0.016598220177001022	0.00664629737237243	0.019065795589930497	0.023323077722441413	0.09178430080322728
347	0.044888722973472614	0.020454780166773903	0.009440254290656572	0.01752305320618933	0.005903624046826988	0.17684952681830066	0.007818543150359401	0.007667950304757726	0.049143805660835295	0.16129931510388673	0.13780495112686517	0.016901581552921267	0.004637204190277341	0.05359845236436305	0.11472519026335422	0.09855630989466538	0.004684960286183142	0.04467265414790802	0.01770879521031301	0.005720325241090169
348	0.4266879692469811	0.01774032214301741	0.05872060457285872	0.015696084670771448	0.045932464296141146	0.015993892532279296	0.02190962968600378	0.01774448247154678	0.031543263873160365	0.021875474002090032	0.059901708706718515	0.060041008794107315	0.009080438719598382	0.013859423347055843	0.007218320703842416	0.05697072993069262	0.051338396993862945	0.017890238093346233	0.030470981943807336	0.01938456527211836
349	0.016261503170181636	0.02343350287418518	0.01548579683466007	0.008319142799837661	0.015578098176897587	0.006019096247667773	0.01000431797451786	0.3741133856634372	0.0063640350864716776	0.012025391574372603	0.03058842881148309	0.01856178370689201	0.013360136118675238	0.008232023390357026	0.0029886464971314156	0.007884234326961956	0.01872868348730808	0.3894523450138593	0.01349452236237193	0.00910492588273083
350	0.4309421208243015	0.019396589996822387	0.05019749130977115	0.01150263464070257	0.015710511700618192	0.04224551329444655	0.007636591366926646	0.013163228233029872	0.01766203707965151	0.004782249034705923	0.014642768592306225	0.01111578390562941	0.0055155655215163475	0.01400856101056226	0.016558186479688795	0.24998007784500423	0.024732825017621418	0.01973991206858568	0.01960456016100319	0.010862791917106044
351	0.011326866190555432	0.02978882695260438	0.03375753910349559	0.01752953306756995	0.021373472201295887	0.6117782079866462	0.018174545445462015	0.014585765994889283	0.02408771127329201	0.007016460452831224	0.02457418572714498	0.026949613895621703	0.014249821865188647	0.024048973086514578	0.005948866438491201	0.01436131656335381	0.008660522280246644	0.04570147043021635	0.02920332278396768	0.016882978260612504
352	0.01466581542884183	0.04906026882109791	0.020782342078445436	0.008135605548372312	0.6066207102488703	0.009312279384585773	0.008279138117567437	0.02119511566300261	0.00673496035213056	0.032447107368324485	0.01733525038550195	0.02008126277688175	0.017205230871536692	0.006985584295429936	0.004079713625821932	0.010886664332248117	0.004659190285062961	0.00973244454254374	0.10616957816757772	0.025631737706156604
353	0.003683229009805858	0.010568294315047322	0.0076690338615782875	0.0076882411988371925	0.054896345302060834	0.004308185266064884	0.01078050296134614	0.39444586297099965	0.011555584304919394	0.1475434520399489	0.029148158349610005	0.03304044729215763	0.0025635125482108135	0.005119322026849161	0.006495223125995178	0.009514924406603512	0.014601471416882035	0.22635386892619935	0.012282036250997322	0.007742304425886568
354	0.01892598997354574	0.04431277201785552	0.03353071364380634	0.4003809371543376	0.011084319317261152	0.019215904687848066	0.04176051184561629	0.03360478988354988	0.0170584197297779	0.04868982181344527	0.02215663755364521	0.019997357199157916	0.012641447615527898	0.02447313969298842	0.004600011781105842	0.010942251438352051	0.024794734792681777	0.16841004340580612	0.02156100148240442	0.02185919497128659
355	0.012050275455709568	0.025473257159361107	0.012610084561387425	0.02900992384697817	0.03008187653350186	0.6046301796343508	0.01104664954771293	0.03210215717733297	0.01500716814723266	0.010188347773316791	0.02493728433444926	0.03628112507999748	0.010623682540615543	0.01212087098422245	0.019458854464653563	0.01130062130414519	0.006116741964707176	0.03684814114269968	0.03083555744835769	0.0292772008992677
356	0.025116662100282416	0.029753314631918954	0.18149354336119988	0.05243538013841824	0.009971405360769478	0.4915465165889762	0.009551948354876402	0.009447123401690896	0.009348650770111717	0.007706437209647848	0.023730100883954476	0.010609695349225777	0.006740898916124381	0.011021627850171543	0.02712876621730843	0.0036874412016420417	0.00866630435445159	0.038336901953467444	0.02375379989251207	0.019953481463250215
357	0.018264514680940043	0.02108502729539424	0.0276628964281785	0.01851289707996226	0.015990845264003097	0.005602166566835816	0.03252872921961443	0.00888883722974045	0.011984522876983929	0.02271689846010636	0.021993278492444045	0.015075988590914677	0.004681585405723924	0.012205326083631573	0.025928956107280868	0.004507274769189222	0.008397692507376077	0.009774736656889835	0.6972872613943065	0.01691056489048406
358	0.010836497526129306	0.014019040600156393	0.06649010482175104	0.0389646164562807	0.019177219584518065	0.0012316014219460535	0.11352173977044287	0.12498241616228989	0.011628099889634086	0.1380994887071083	0.0067478959399070075	0.029326671701096835	0.06530852679044269	0.012887854023702575	0.0018793032165089591	0.07703337790131794	0.16268914427687595	0.041025629192574464	0.0043729207871089784	0.05977785123020789
359	0.054660140145788044	0.02649022839267618	0.010418026599041081	0.04644556511743256	0.017770925744030733	0.571797128746369	0.010577094577598636	0.007134963588714342	0.023574476823796403	0.003962967077049716	0.029862848740683883	0.010906760556417682	0.004860135426996005	0.03759977746096107	0.007683925115047623	0.00950795201231642	0.007129840616277663	0.02966754377364847	0.042235147451221866	0.04771455203393269
360	0.004343653027044862	0.043858032926629514	0.014648374871233256	0.005473745685058439	0.015861729824118192	0.003202606128208306	0.03606937776544491	0.012904423407210906	0.042785646498522616	0.3930463793751578	0.3437020515371703	0.006242349189534355	0.0033134245239338205	0.003702480493940844	0.005080178042122155	0.0022383547400182395	0.029971500929762637	0.018712434883471046	0.00990918362363131	0.004934072527786482
361	0.023443507667143544	0.013545063620855254	0.01277852650788033	0.013301722474140238	0.02871395079401942	0.0021915031085058705	0.01706782171679661	0.11790022841181842	0.4847199786128961	0.04203716440796586	0.0375598561294442	0.001325127105002555	0.0030895564715673718	0.029252096098731865	0.02430313516159568	0.004726878759300487	0.007258750106292212	0.08008341371439005	0.04721469506864998	0.00948702406300391
362	0.02100407726508346	0.014413050152926979	0.4656608359639659	0.01736248356340683	0.014269695794951224	0.02610598124688555	0.010614489734282646	0.01484309382072956	0.03741707925561987	0.004861295676651672	0.034966263459065144	0.09860258016901184	0.007152645355494693	0.014345108940057395	0.006325723920500229	0.02513007444648542	0.06680742484953268	0.043677128802507244	0.024849985408114738	0.05159098217472692
363	0.008537521045021038	0.017327706549750785	0.017859389956439514	0.03716781546500067	0.013624625234084909	0.5304618239797804	0.0144390765253603	0.03310577613470505	0.03330470066925737	0.02097185861142354	0.05178872911707074	0.01559834587822224	0.011960106975458266	0.02756543148925716	0.0289471695138286	0.03167081281847715	0.008384502066231708	0.04699294560071342	0.03656274928162659	0.013728913088290549
364	0.011787425342766094	0.07120023582432848	0.014269834325456816	0.017910199055679678	0.06851599313109324	0.009273846129349509	0.013020602074198131	0.01178211373299584	0.017264239228851362	0.011464398823688571	0.019669866079626848	0.041783374294894864	0.006017885494085897	0.01685555932161616	0.02298015856489507	0.005568328143976645	0.01593027449511232	0.008097338537168021	0.5269230178938876	0.08968530950632884
365	0.021828678693356533	0.05204101466495545	0.0406081391855475	0.015118343650326093	0.026616564791119863	0.026418410899302115	0.0572409683535805	0.019087677401096126	0.015695072988812404	0.011100310801062654	0.035168968055208895	0.05631693576195171	0.009360489124138978	0.015787622819896405	0.026055517014810625	0.017027066167561975	0.00789745267170216	0.010585604987809574	0.035564052180070305	0.5004811097876901
366	0.011220429562090772	0.019874063363212655	0.05010793668361125	0.026732179943507815	0.020756224148845388	0.4600166002735687	0.0485576561795497	0.03016339914075092	0.02825180123435752	0.006372357766362771	0.035951423745999515	0.033125358172763616	0.01299863839532642	0.014345897718299182	0.007880406752112601	0.08513558152186337	0.017055749791859434	0.010016736818894683	0.04685945690946253	0.03457810187756109
367	0.011234340779628506	0.02949965288063607	0.04601766826517479	0.01903655474296429	0.04582507735341512	0.009589519142520231	0.03321736983476754	0.021808545019520426	0.05328179609790157	0.018778225713565962	0.025471864200538315	0.034105655925044956	0.011913338501178697	0.02026812723227029	0.008097401316147262	0.04139995784160161	0.01722757942791052	0.009962270866771244	0.019325070837846677	0.5239399840205959
368	0.13917659752427572	0.0453411018778309	0.02661435253033379	0.008807150123694835	0.04655995539966324	0.0040376758417082865	0.20008650980488907	0.0036258317514110245	0.022201132391497725	0.10318873279540508	0.045712471222855974	0.05622747997357063	0.004118075548384528	0.06363309131816308	0.12700806169936993	0.0034008257244489107	0.016370056063097688	0.005818143286491455	0.015069438471264865	0.06300331665164326
369	0.0030944971466659553	0.11998437778023226	0.009639723769191462	0.006647767667340301	0.17346660054409546	0.0035217115659187635	0.1476854831879084	0.09635666093607878	0.008674383948668055	0.012539768288269151	0.12195968677902677	0.047950956679248716	0.004190182709414418	0.043008374455400525	0.0084839573556108	0.040565446665233464	0.06058098512679015	0.058497330105998085	0.00729471355414326	0.025857391734765242
370	0.022757809282675734	0.022171708263081045	0.024276280798401592	0.03945626232604816	0.01874444440644512	0.003962077223266777	0.043790446085241866	0.10373176750048299	0.0909916402197553	0.031911318446831274	0.03081373479163309	0.1084002236793607	0.013348410706569157	0.07815271172008781	0.023389492922298232	0.04230562372778322	0.05854899181191728	0.0912431628143519	0.11670156311705317	0.03530233015671562
371	0.008029912630117058	0.01593647076979583	0.03324799726507265	0.10841326368755895	0.013695171770565185	0.006785103781418611	0.061624054828010456	0.030574472463374785	0.03208439220666768	0.008048923844225382	0.017280559831486145	0.5016457820000584	0.020721197556968374	0.01993706278792069	0.005580118035796019	0.03920577113398134	0.01785194139896463	0.008539365416794406	0.028705514524948194	0.02209292406627533
372	0.23400871835443035	0.015064024963638647	0.06524215945186795	0.1736092355913734	0.012687854980133481	0.12378446616919123	0.016563795215459004	0.011345269443949152	0.02831477398874106	0.019119007559497636	0.05871985662672912	0.011346828344829436	0.004131298594186946	0.04351771557237637	0.0146878351831999	0.12231318364884715	0.01923136580706965	0.008471789306466762	0.012221796752389344	0.005619024445623447
373	0.10405121868509869	0.02280906270063847	0.08081797117041699	0.07485804285384953	0.024666845514937887	0.01362278321269342	0.015246930623993618	0.01401257753839031	0.01202052176764235	0.04362069151935966	0.1854143933125858	0.012989173550161522	0.019838356211270423	0.26476173516886387	0.016411939488437215	0.0033771606118802927	0.004231444131591801	0.01940789504140255	0.055393855735160355	0.01244740116162526
374	0.007820214885144247	0.011791708931721238	0.028297786877316353	0.03428777580569931	0.010131438238060038	0.5321449528268124	0.10428938772955477	0.007170108539087292	0.013054316341880487	0.009866612808900836	0.036516187793279524	0.009018609962613743	0.019874523752564016	0.03591937784081447	0.011561733079853906	0.01726845385218807	0.04356195260451642	0.026050674097259474	0.023988675352470405	0.017385508680262986
375	0.08487732582855279	0.040356751333382464	0.04916962380962168	0.0697146899368451	0.032665408939642086	0.012412260489749197	0.07866509441562328	0.022399636278345833	0.004210085096417731	0.01139543526716551	0.10261068302449712	0.03459156698811099	0.007212015519375166	0.04894461321807859	0.016617186846427007	0.15505117844925773	0.07278418042738406	0.020169676724550986	0.06533458572148648	0.07081800168548617
376	0.16831086022418515	0.02850460237714566	0.026099458626068224	0.010717463248445388	0.022812735804462067	0.27056009843954637	0.01580564037521837	0.026051642816532727	0.026678719067811208	0.03796176300885326	0.016688532500700574	0.01326431472059015	0.004522683832666417	0.038866437765039716	0.013955138030750209	0.05814250699724775	0.020574693675181253	0.0560148982722596	0.03270576448676953	0.11176204573052635
377	0.005459806202859314	0.03157354428460242	0.019815901000244336	0.011357248989085618	0.35132535970781076	0.005257327284876645	0.029287173287136817	0.011934680458126777	0.008346674404588384	0.013620060179248219	0.01598211010641142	0.02287097186303369	0.012687070920661521	0.010494222331384695	0.003970390400409906	0.00723196794101258	0.004922607477603795	0.006019097911565412	0.02279490585279278	0.4050488793965449
378	0.22326030541113154	0.11321728603418148	0.004687489954594915	0.045104181806110324	0.04028153566746144	0.00974678375359232	0.004425708226845533	0.024374109627928728	0.006190001403786354	0.018681427291849826	0.040498902952147905	0.007398169474583408	0.003280835489494149	0.0057803503003503575	0.0019903098655656387	0.25932125636037917	0.019899326745022455	0.13482719555380326	0.013747854136935527	0.023286969944235694
379	0.6019358667406006	0.00735919683159116	0.00857122170591523	0.05238446317508226	0.017849488050439316	0.04945247268427099	0.007623250618055975	0.008014191103683314	0.011162119925946559	0.0046310857447330964	0.021884686512615055	0.009969931648781884	0.011397056515407325	0.00993836743108918	0.0036162841701870554	0.04262053106274152	0.06347881772607994	0.030951125978547815	0.027154652242494286	0.010005190131737476
380	0.030764575965204363	0.01351796976609559	0.6135523706641474	0.05224433437807228	0.012119416256104276	0.023868705355702884	0.013947853095064794	0.01333524958024326	0.022752852954136298	0.005368711112821859	0.025569467529606288	0.048484210229879594	0.010064121307700543	0.018396472735472336	0.008335588533725022	0.02162902789576076	0.010768787505996653	0.01708598285012635	0.020097846569664162	0.018096455714475324
381	0.09856783143150485	0.012879835777996349	0.003912191388685735	0.024183619417359272	0.026002838563613868	0.00863620604318315	0.1153148230928171	0.0739065606162535	0.16930194376109328	0.053518002013202046	0.023391487311882286	0.003290661762212322	0.002674317738543996	0.12624815283880358	0.04568272431782425	0.009333758860556941	0.016209933821078097	0.09782566767232256	0.03004115043443702	0.059078293136629746
382	0.09992190114804043	0.02567470838525121	0.04154904257047538	0.15716377892534156	0.014619868210645245	0.0382885743799768	0.035304071638903214	0.03983201149451503	0.10523266978436732	0.06429280992171625	0.030861053622678127	0.00314726436183282	0.02335706383149265	0.04440466350158896	0.06887104727728396	0.029586295069183588	0.06406281381779395	0.039738550184865336	0.06548444183328261	0.008607370040765516
383	0.1036602844613761	0.052389258496061665	0.007497805840529279	0.03221933593469079	0.00937180074590786	0.04222161157620343	0.00782194711437296	0.04805380403998172	0.0144595989262834	0.007252434007104029	0.01452311519534837	0.03386196567139403	0.011789719719720084	0.021602235837433433	0.023439263486731268	0.3027439916928739	0.23511401841132032	0.006778209398533532	0.013216436101755531	0.011983163342378356
384	0.015018426381731564	0.06901308125398045	0.01355816762591774	0.011602874513928685	0.010927001947591903	0.005609178921337003	0.011697728784984408	0.027904601276764106	0.019906345421971276	0.01574040766110863	0.014309938068704401	0.06899267108495998	0.007587043640675026	0.012544786660327151	0.022524165335893256	0.10545260079379631	0.5122755029185432	0.022972038558775797	0.024159602708777022	0.008203836440232102
385	0.15749405681839593	0.007518715642424463	0.06645934526542445	0.032877394936847944	0.009358332869580937	0.004640133727857174	0.02989279776869272	0.017264940494798715	0.023531595187949766	0.015276203476122728	0.04061907997657286	0.04312151034460998	0.00664016078607729	0.36977579582314984	0.017896393930240093	0.04529858059591667	0.06482161015849716	0.023057381569280225	0.013233403020762858	0.011222567606798156
386	0.03107874414070702	0.009195588110897308	0.009272349175194193	0.014400181610236071	0.06378415045535937	0.0034869606409084837	0.05152970385338807	0.034222915251088185	0.08020078961407809	0.040301290929918444	0.013777979499648348	0.06365581588295342	0.0022807115098193898	0.25413026844724856	0.19184029104662845	0.0460296587681487	0.04538868107556953	0.03425032127769621	0.0058354506408586386	0.005338148069653512
387	0.4597289297296704	0.01585637624154184	0.06050515048000766	0.02086921414685265	0.03093161643177765	0.02086983044524223	0.030576189376003732	0.0355376554937813	0.019109288716706318	0.007913505911099478	0.031456301340823674	0.019037049449652163	0.009080056773722813	0.02718653174087889	0.010185217754886707	0.05393759389154428	0.051102371754259864	0.049923805365720435	0.024765781678661312	0.02142753327716657
388	0.01579633388479125	0.008744767514323635	0.011012603950785982	0.010668184522996546	0.034113235397404025	0.004819019728946914	0.008407186319842374	0.3557226124894209	0.009360216254349256	0.1040683369471027	0.03961897853271117	0.08759893759991504	0.019365573115816662	0.026291752975935657	0.004619172482253638	0.009539801470008203	0.05041527112502006	0.04843331004692941	0.01781128593052749	0.13359341971091912
389	0.03606806379671633	0.006625175281019456	0.03248549473929673	0.025226156064341938	0.008837943628327856	0.00808342643483799	0.13349156389243946	0.05142516409593607	0.03463098669933416	0.01838699078055475	0.01050182056706069	0.172532779439351	0.0031215282346340857	0.07850881296357211	0.09370394435294785	0.06984169584032189	0.08175939134235703	0.059353026778987655	0.052304722412308546	0.023111312655654387
390	0.025088694191195044	0.05172158515066509	0.0024933256993431977	0.044765712502615546	0.021673496076859488	0.024001701818850488	0.070609660660055	0.02937191087909638	0.0386544512423741	0.11328415300355642	0.04184838439263453	0.0019152670880331752	0.0008072416338503554	0.08815358407461951	0.11596786480314647	0.17646327167201104	0.03830073237455105	0.06180539448650421	0.05215282695176203	0.0009207412982768894
391	0.026709114788517847	0.017832377121716602	0.015773936659847585	0.01927031684855536	0.010955569553772054	0.00732257645732375	0.015177130133635202	0.4156018182844793	0.01704963229204802	0.20847495741788952	0.02699233163371299	0.022183298942497362	0.008149840630945772	0.01293354772610959	0.0062699614385939685	0.03556421388803183	0.021155797116597454	0.08062054947414696	0.018614720846434653	0.013348308745144175
392	0.03903953428039418	0.0161989329279277	0.023877647127460287	0.17940536175004373	0.009351295853862478	0.01524458840448938	0.06422440836723414	0.023194572365691373	0.057867942558869276	0.02772630397695255	0.03453672867111351	0.03377689583620837	0.005310817489047804	0.0339599610130021	0.05791149134761877	0.09896936690377986	0.2049926894103878	0.01213881374606352	0.010605310818204192	0.05166733715164902
393	0.006636313790062375	0.08551290170764614	0.03976409448293972	0.012018640523780292	0.00615060623839791	0.057977868487656486	0.10869941417206946	0.03124386245576674	0.017450928835486147	0.014719604105989745	0.028743534704067427	0.17770147614123033	0.00432360729593032	0.14285377521628648	0.033340529939637674	0.035114356400304504	0.13674627279227783	0.03440480913403376	0.009007617133076955	0.017589786443359696
394	0.007740200887994084	0.011199196327133759	0.01232709239798297	0.17524329188400725	0.029960693087311342	0.005988329866093237	0.059570901885887255	0.02424408280784118	0.31973261093887395	0.003860689082315106	0.05213687578337636	0.01886840464190703	0.03501157187300305	0.05463419332904903	0.1267672686409735	0.00815952525484064	0.02045534052318738	0.006246859813076968	0.019005304352184935	0.008847566622960969
395	0.01105006948430933	0.032500097497236355	0.013858586466353767	0.017626923000090746	0.01682356264105447	0.006363112778713305	0.007676599740598283	0.32400721311336234	0.010335897485603486	0.036951766255656125	0.046476292368520467	0.010091655420513488	0.007728138301035498	0.015695553334494464	0.004304939362367618	0.013983431586792711	0.007496726327444119	0.37967656305482417	0.015156134954167205	0.022196736826862098
396	0.03969576184140862	0.0159978077664166	0.0434325216492504	0.05805651047102226	0.026639899011971595	0.010510304506011032	0.013129796050636938	0.01694125593814593	0.03921453242498314	0.05075530014913693	0.08203553555455947	0.3058904470045709	0.01091451386792849	0.012916606829877417	0.024868045859949388	0.06541464150176826	0.09192495842929213	0.013167320807679095	0.020669117174040658	0.05782512316135076
397	0.10483190733800678	0.022018654787368017	0.0067834834148288135	0.007653138711622263	0.02570184374741018	0.03572295621142727	0.02420678300799243	0.05656310365364989	0.01203152518836621	0.026591873845206514	0.03995290686465399	0.30291006999288156	0.011718310696261544	0.06684778414440806	0.02503672754604449	0.09761850378743	0.05406623768324319	0.016018806629548823	0.015736859595188883	0.04798852315446111
398	0.030854840279004328	0.104295016730607	0.05003547237467187	0.010366381271116313	0.06207488461076149	0.005969205961628238	0.009043825801545308	0.19494593491470916	0.02120376073240606	0.03983634675805597	0.02400610070860701	0.02320999327326639	0.008165031410819874	0.0368848901829814	0.01195171239932044	0.006710319548769381	0.00862522321022932	0.2742332310767267	0.05898148766554543	0.01860634108922838
399	0.053330958940642555	0.010721650668010273	0.021472806453814296	0.029552653272169868	0.030979732285913247	0.010989333559149028	0.012547163202956109	0.3659245413516812	0.008795999325549891	0.1541192773335184	0.017647737245629416	0.01088721349558877	0.006999295939130566	0.016756085896298088	0.005309990853187825	0.010917707290922113	0.0432913451934099	0.15330037326135312	0.012835788554070228	0.023620345877005153
400	0.16731402073981302	0.01504199669853109	0.024957449034789986	0.16424153121446824	0.02797440947071073	0.02622120221159453	0.09728471303671367	0.04441490303258466	0.0309868721631714	0.029047410207524695	0.046251744665141724	0.034453713003461964	0.0033313493215051627	0.05386244822297113	0.04110306980084327	0.045385391183717864	0.10387914375486934	0.014060375319575042	0.02129323637309897	0.008895020544913493
401	0.10025317574802599	0.03465406285916597	0.009582358757072433	0.04392622347138467	0.009979015187614567	0.00924786404015904	0.01564539674234852	0.07999206743298565	0.12985583296921308	0.025231374544892573	0.12151746225670622	0.019718441228729604	0.0038320815483193385	0.01212330546870819	0.13623061871179346	0.03514591263247775	0.13279376263575676	0.05095272413954943	0.017957085933105438	0.011361233691991286
402	0.028891411503089704	0.03321704105944216	0.013341345977957525	0.01101837392140526	0.09007207899986891	0.002524546853962529	0.02982532105110201	0.04965466543485798	0.022415460789782786	0.17007328104663383	0.26897187770873854	0.010833872642562022	0.0075995508547401355	0.019221237243663602	0.0038051912538320507	0.005854706272796062	0.028296239630019305	0.08914216270542702	0.05258054126798023	0.06266109378213837
403	0.03758072348759664	0.015255526940134614	0.035780264450501406	0.021278955475154623	0.01260155649804425	0.0706967228333634	0.08651702421026392	0.06412227560167853	0.09603504861260725	0.002901843718296957	0.016786993475378823	0.1885423264559129	0.004597589615783391	0.09467118630450871	0.029494957629649588	0.027209140448359592	0.13267911363173276	0.01328468639202791	0.022527083436874994	0.027436980782129746
404	0.04746605688851037	0.05661495405795235	0.03344143957061391	0.026697897673365556	0.01728331045016033	0.06286787765886469	0.012719724559856569	0.019696297784330307	0.008734793182113457	0.07775109235951827	0.03726720219758099	0.052077720805379	0.018614071883729134	0.04901462337700429	0.08159802631172947	0.15543054656519112	0.08299916543666634	0.11707489197138671	0.036000714964990695	0.0066495923010564725
405	0.19222553445960996	0.057242838240904224	0.009558328552776012	0.04929487705662522	0.010364831458957897	0.10873231113920005	0.20898857647476188	0.008653346989765755	0.06141363543444592	0.0023351177032825414	0.012848565072360818	0.007590491648579501	0.008657068742428851	0.1540569045999285	0.01725682493349274	0.01185600025809879	0.011098284345404361	0.05559800952955682	0.006017257545758694	0.006211195814061481
406	0.02914946913221425	0.01430733032547272	0.008796987966034866	0.00884381359894006	0.16622221485480446	0.043141965019613954	0.0195787068152218	0.10859098150456038	0.004940006446729994	0.21436300665011937	0.08590678714628013	0.031026765074327386	0.005769326352873621	0.04822356737050781	0.004388932848881075	0.011539596027669805	0.0045051919229507145	0.010028463526426043	0.10173870092365704	0.07893818649271452
407	0.08711812094820619	0.1050209445027886	0.006783394654893768	0.0053505628687618104	0.017862522878633342	0.013709280443145493	0.07555711894737956	0.01026366677668416	0.037581018760920244	0.02079109280415926	0.03209559433079818	0.08776951389114873	0.0031087372840900634	0.023820015340636463	0.18193596435041304	0.07742805926077778	0.0878741839473534	0.0680620907640024	0.04006530522560427	0.017802812019603292
408	0.06294558990351613	0.01137013584555402	0.05391456646944995	0.021381660776748634	0.08278247817346696	0.03948883577469956	0.01652860302161894	0.015935918016471224	0.058695979953692565	0.033454084684718506	0.006628558712612648	0.007229091659275206	0.004563521148449041	0.017250340977550863	0.06302146302340157	0.2706856382264358	0.021758637703397816	0.04936932044275568	0.018299660298793895	0.14469591518739097
409	0.018542641379475016	0.034987867476882276	0.01811011547231353	0.011079026076789714	0.057567855185424295	0.010733785813521402	0.015633291416635813	0.11477324089224812	0.1016364049658014	0.1542854958831107	0.05710820573847895	0.02076596581355584	0.00758796844942405	0.038753423828699896	0.04460911492496229	0.03506099550891696	0.11039984055104293	0.13302175844610162	0.005738641516128023	0.009604360660487166
410	0.04412429353336549	0.030218213305537877	0.1395930215146952	0.037976323688656694	0.020448853470934825	0.10481898677450995	0.015986713320314636	0.007838923555531287	0.03781664929005297	0.04241841839953195	0.028616991346639416	0.03926534003625667	0.04896485358904607	0.14819599598397795	0.05898417952604572	0.08722517429373355	0.03790218610858767	0.02373645276636064	0.03639500986999729	0.009473419626224179
411	0.07054007645484385	0.02578952766814417	0.01962928910210235	0.03368522750521045	0.03269718902685422	0.07884349583921223	0.03087296697959312	0.008348904517721521	0.17087556630525114	0.003977102459216475	0.020886678282688417	0.020905001942191064	0.03304752510380241	0.07638090630687716	0.017948931825687613	0.0661563332075913	0.0438085684727111	0.14823201836510688	0.08606360774833019	0.011311082886864353
412	0.19019052785185742	0.05144926338909544	0.04694549177408445	0.08292765876002263	0.14285885337923984	0.007165378049703361	0.008234845623933399	0.059252585458140036	0.027923932630587393	0.049021464628795204	0.05663237690224827	0.011398411683268557	0.0029289762716466178	0.008945504805040985	0.03401738645936446	0.03986286810526219	0.056183903705115175	0.043157669039353974	0.0355188851826226	0.045384016300617995
413	0.00997703156010152	0.03648834578626753	0.01795102160142906	0.012537189993830819	0.48022540448346074	0.005486803721400155	0.019210418794629855	0.05079278122830321	0.018650886449206774	0.0166681073163155	0.020797730193214847	0.022472727030265243	0.017528797209317916	0.018278549815391322	0.004902167529245911	0.03269373397321672	0.014234691533830455	0.03142906774762308	0.15078271588081335	0.01889182815213599
414	0.0755538480489607	0.011241037403677896	0.01707843687581558	0.018293134189145722	0.005358740769971049	0.26952170142842446	0.03588981646567162	0.01250684767548292	0.09461098115930625	0.0029743539407078756	0.016679937126904836	0.20871172006839028	0.005002059614502457	0.008873603090437571	0.00933309129442282	0.08013498111481324	0.09723783222090189	0.004622386509362774	0.01659009358120849	0.009785397421891561
415	0.0570073712653888	0.04366934777998203	0.0080357986178121	0.022066696959785262	0.1144259705807898	0.03686436788435386	0.012172500214228874	0.15145378000340676	0.005094236708713544	0.023537841493821356	0.012724440944854209	0.06603288920998046	0.01484032465065938	0.02430087362005458	0.0731180006819217	0.021559057502231155	0.09915907531798027	0.06633334096756487	0.05699898132808624	0.09060510426838471
416	0.007603075154210526	0.010555864000630286	0.011562731109854125	0.027004513326575216	0.19264504911876884	0.006271111591141845	0.031819679500429035	0.028080373182691225	0.04952788181379434	0.27692720891163497	0.12109154207679591	0.05366411384513516	0.009475267889305868	0.021477041643136924	0.056556041803108505	0.011820662839982949	0.011856979211351683	0.01713006376029716	0.026894098632891668	0.028036700588263797
417	0.032249761448860374	0.04363785761830119	0.02905113290925617	0.45835961544567017	0.018970991330916526	0.02955689179173604	0.033029676995193984	0.02242479292184358	0.05847877733939355	0.014222499502857635	0.04259133639566677	0.021285495358894742	0.030117563354018283	0.02248057335253781	0.017286293708279547	0.010839354102525135	0.019872847741552322	0.027463294203636513	0.03991982589523776	0.028161418583621856
418	0.041296712564969966	0.020011059042976894	0.03232820014055649	0.0723782791433024	0.05236845672829611	0.011533525278426266	0.04846599938675177	0.013399279159931032	0.2715379834863501	0.11727999271712033	0.03567791030137459	0.029300171359095697	0.01589512278356506	0.023893161560425324	0.03210216398297373	0.03846727187590968	0.046431498336224536	0.026682847435150727	0.05038256075596424	0.020567803960635046
419	0.023379886690937303	0.03547439441012841	0.03112568272662095	0.02387123831625568	0.025917694268333007	0.024009266527119443	0.030577792152077888	0.0460660782748038	0.02664210354865346	0.010897753394691873	0.010536282473673974	0.04885054220614629	0.035391250761558884	0.03458721469386629	0.4278419431857491	0.05575897943490571	0.014508957052064432	0.017477382127924285	0.04568300271526613	0.03140255503922304
420	0.02497531474108944	0.01295488604250071	0.021800687458344244	0.02961234450732619	0.017953466747735188	0.011582519012532863	0.023191545144927255	0.2727728239184512	0.026320682548215707	0.058754710178353334	0.2757357025876495	0.029274996714616475	0.03022894208581305	0.02343133719562502	0.010453375875990732	0.013250624195681973	0.02152929524723996	0.050572179153406505	0.01909984278497245	0.02650472385952826
421	0.02033874292635865	0.014167717169809654	0.030605074697931344	0.13356517212819366	0.06536965898832191	0.03144053620772248	0.023932377743592376	0.014051817944388577	0.014889547930321859	0.04181306598414049	0.025709882227470757	0.09781498358231286	0.008992918345548006	0.09956661138995457	0.009876532414204428	0.26316076391290266	0.017834047913703466	0.011323550079590362	0.027585235667151948	0.047961762746379956
422	0.15296925705586353	0.029293653331005733	0.048409870130022646	0.02024858248315806	0.03739348369409793	0.040717683021521636	0.034370710842934526	0.018498729708819574	0.028561340190603204	0.011119968497491922	0.033764787511627294	0.2473281523595238	0.046165398491792305	0.04114483811606338	0.01237065185639415	0.054510195638162645	0.04245910245160304	0.01903229508176056	0.04458024144958208	0.037061058087971964
423	0.012361934561407594	0.02584964563438766	0.025388868086167984	0.025615544049212798	0.021699196715643833	0.014807899236233976	0.033621109387056085	0.044425085034835846	0.027154402526265227	0.38900147370310567	0.12383117275259051	0.020808272974079188	0.014575931873992627	0.02954586449059989	0.009247049892292657	0.04866806640651991	0.03333749229601464	0.041611288876065	0.03355540459188655	0.02489429691164239
424	0.08637576576445036	0.041286716234665066	0.05590095385775975	0.01229950549582244	0.018079765789060412	0.01527712108860933	0.10532193217487702	0.017460839437749332	0.02024448965650067	0.011895028962836134	0.03235073848828763	0.27506263966546135	0.009724846848421375	0.12650134059811144	0.006788767089954101	0.025296350261660196	0.022510210877212944	0.01181919871864124	0.06779614998627706	0.03800763900364213
425	0.05411599469995373	0.013881441303341858	0.017125938617314786	0.034564754666046076	0.018116766844519214	0.006678916014607488	0.022755905174898644	0.013633793013381426	0.27279923744492846	0.00802785597943103	0.024319673508001818	0.10818368184659352	0.005005758297905185	0.13008002398756727	0.16309882313277957	0.013627619433243436	0.042677264660750135	0.015532147087028854	0.022901251819176783	0.012873152468530762
426	0.03500078136342083	0.020564998418204705	0.027392488241951424	0.05987177070506601	0.022651915465859932	0.01534659823028166	0.02719549447776028	0.033976864843024555	0.4533365714184376	0.01290021108857466	0.040583691491366244	0.031650360678071934	0.013346927285574068	0.0386648885883472	0.0834952864898721	0.01117548194224246	0.01591598757176562	0.010247383698694986	0.026674030297611125	0.020008267703872575
427	0.01677205029334524	0.06947481492413508	0.01572158380880967	0.010188576644997869	0.02335421539530212	0.011961593523441656	0.015442427887431045	0.2512821853844158	0.014824130329948497	0.23646920842927316	0.038832638001638935	0.013619646335236362	0.017491901411623424	0.010349234929458571	0.009475032958110979	0.010778779702181896	0.010492040202652934	0.17669323796367625	0.025405401680380253	0.021371300193940162
428	0.04498975982825042	0.014221114301642678	0.3195264574666552	0.02771952470747129	0.02829180989438308	0.02704158569801927	0.06038144987541772	0.010478696947654607	0.01750267779825699	0.010534576866584584	0.07675287191783844	0.03559189632613857	0.014040466217198547	0.05584564214560252	0.01977468932992011	0.032318102386022264	0.07729006935195064	0.02999431494138254	0.048691918487125736	0.04901237551248477
429	0.009058500055129861	0.01691185460095637	0.2985843839997168	0.03442209210753014	0.0185051318460649	0.026208764586887402	0.011991850826997972	0.03421407382597372	0.030065842983934676	0.0073218778570468945	0.09723858167588702	0.04836230298124068	0.010297054320092877	0.1923070444372428	0.008136975006347755	0.013014891418083699	0.023198039604742742	0.04029503109866533	0.03312775323247729	0.046737953534981024
430	0.010715871426724482	0.02210732293876522	0.032371672407400104	0.10833233721256634	0.015653899395064827	0.4058121977250411	0.0174537280317986	0.052574269847871426	0.013951104415815502	0.017563033318697227	0.037957811965451414	0.017627568014976402	0.0098677107967145	0.08037288040438595	0.04869941003555798	0.0068418137182265585	0.0233234155520579	0.016686348010344226	0.048286133375808726	0.013801471406731434
431	0.05398324949221154	0.018525844060595473	0.016771616843557456	0.02028182942204645	0.46726741132904936	0.01264484899888202	0.021824457556266667	0.03373541267485434	0.013549372387229223	0.09665809348787381	0.05255955815902573	0.021377592743590943	0.012536920724611971	0.01829493243139414	0.009314629807378348	0.025672751488825078	0.008989349782247582	0.026298735813523502	0.028857586946241808	0.04085580585059455
432	0.003677312398261853	0.014903831920232933	0.013311556997243667	0.07288627950712845	0.02519456348765225	0.023590277025126553	0.05245943402371055	0.006667281701735081	0.03366669344248802	0.13115074216586126	0.05631521020794333	0.027011538207655974	0.01086114106578066	0.127277581534017	0.021363171309486898	0.012765703934110894	0.02803365344364426	0.08088966963867471	0.2346330010465244	0.02334135694272128
433	0.050320654585311445	0.013537690401158972	0.2136964992370847	0.18811481563604965	0.019924808254847052	0.038568025425702625	0.058365939551607425	0.033991393053685294	0.009574717942653873	0.009218840618314749	0.021816669634359995	0.023754755357708525	0.00911602657732344	0.08594875835295486	0.006593993174529243	0.08601340976611829	0.045595180786381806	0.021284240603289477	0.014320763396665976	0.050242817644252584
434	0.015794390579285524	0.01208204739120479	0.015633878629707623	0.011794499436359651	0.03970231326778341	0.005808401645640282	0.01228460052493037	0.3550278347911568	0.017501484758593967	0.10829648975049438	0.0405893063971455	0.013789483947081835	0.007823945954150195	0.014084233136197586	0.01317289515916344	0.00967888391455216	0.015601157928134839	0.26073302630052836	0.013410273101081133	0.01719085338680812
435	0.00811504490651158	0.049084896703264956	0.025127532655427904	0.010561586172014423	0.016846987300940596	0.015523761025752666	0.07268425377557469	0.043600559379452286	0.050755181066301745	0.018184277623647514	0.02729840223563761	0.01779506084866487	0.008352117349502947	0.013830572387061323	0.06091211113750016	0.006187288245627051	0.009340166584249075	0.028723441404890013	0.4770314633689213	0.04004529582905717
436	0.03659899655331151	0.026164895554181413	0.019973784722282627	0.01814777299086598	0.020358612689211786	0.012816140849065552	0.019333519736056785	0.048093305478933465	0.02403843358066992	0.00841093894989248	0.033812309268980524	0.017930468280821756	0.022456876603678212	0.047531796743616746	0.05000736317005343	0.01625077743029476	0.4865338047228475	0.012356017824380165	0.03655135657903155	0.042632828271823756
437	0.028161449834682516	0.05128763397152411	0.03941978317203753	0.0203350321233916	0.01611622581978207	0.018650265105924987	0.03947756777978511	0.008898103410496011	0.019769375617547623	0.024686351608936518	0.046500245815995156	0.09337613437686078	0.022111890958339295	0.016033240239068356	0.008626786744924547	0.02053644457646821	0.013486487328964819	0.012693176704559123	0.11858732746170188	0.3812464773490098
438	0.004679451689411134	0.009463532567363462	0.06086540072910625	0.04049008758722088	0.035490646810066646	0.004479728599722502	0.08956845559046589	0.008696713612979252	0.013843032723964288	0.029096273627901872	0.021050165114191475	0.21091136033949423	0.005692791114963642	0.3160881396635766	0.0035069862122079245	0.0747825988459345	0.014230198249365647	0.0038468537369509164	0.01928025820062387	0.03393732498448908
439	0.315358647450298	0.0154347531847644	0.032819905399983286	0.048292684724108574	0.020086102858154733	0.011776605829089988	0.019242607835693884	0.1360361067200879	0.025364767768019755	0.10450198683109993	0.025210300993673215	0.021221082383642214	0.018926257137025778	0.019691343574096604	0.008414440857421528	0.055795492151401456	0.043809326331190925	0.038661187544441075	0.02369327310728568	0.01566312731852105
440	0.03070262040285862	0.015554423019129774	0.03362028929940247	0.5262198561327406	0.01338647824882649	0.011815616003191703	0.08518777668099439	0.015668288893792723	0.054107705372419546	0.00912882153919325	0.03560120703577435	0.02323847059969768	0.01798947658993864	0.027418192796456742	0.012867080902643041	0.013548390964401158	0.01464284972689574	0.014341388560267763	0.028982274366418842	0.015978792864956484
441	0.011117527029095142	0.01791467012882002	0.024629744350548335	0.014791295824833486	0.09941989230666592	0.005222562356795061	0.02282062675093598	0.09401025054150955	0.01601251047271068	0.2621452003907853	0.03948636653509165	0.024873246730382773	0.0139842569667529	0.02881186063432766	0.04583798675985872	0.02611167926774417	0.08720684814878588	0.02837317962745164	0.0323968371960086	0.10483345798089658
442	0.011875438241786256	0.008979953356699131	0.01613117655989452	0.015203721874667352	0.03309742534431558	0.00812542866836258	0.022046167602433817	0.23377818102554002	0.011386460237836698	0.181393478276541	0.20859706313204865	0.01135900141094855	0.011156416976036757	0.0175518777195502	0.012073407462879547	0.057058886667032495	0.02667128674592057	0.06905300817645797	0.01475099553561231	0.02971062498543597
443	0.03029892411212364	0.018819499320123823	0.03918702452081433	0.02542876208747646	0.02493016263836796	0.04104997169925081	0.032020430024573165	0.09544776701267702	0.032529034301839045	0.014424926842933214	0.07176354347383906	0.02830917855838847	0.016448614808498355	0.025630301178146124	0.009406336098660697	0.013948687618907014	0.02758055662627979	0.392988564015156	0.029726640615546352	0.030061074446398744
444	0.011618584988061694	0.021574322843803194	0.019938037496138303	0.033624034116797	0.0257628221603734	0.022602777223456553	0.019700752736314366	0.019308247432743172	0.012865357884770754	0.5338414122866864	0.023694611911278453	0.03472513954226815	0.05451173847684946	0.07784270743845555	0.00755188491523987	0.010881899201101218	0.023172406323417608	0.011748899895721521	0.022192303373269585	0.012842059753253728
445	0.05725633790323824	0.027582303275825445	0.02789673107865258	0.017819379942855044	0.028384406955723005	0.01121637278323298	0.024956504386202987	0.06081325504369329	0.018985637556950707	0.3990841361497809	0.045950272773027614	0.025664294385282983	0.028807418498787127	0.03798048360187101	0.04196904112184223	0.011147830770405246	0.022269216680244095	0.04243129033095909	0.03746592913781441	0.032319157623611025
446	0.02049206733980248	0.020497806379972103	0.04120153414631435	0.39269565487404035	0.01596791491028918	0.02163641632665581	0.03044433746511721	0.018265558209682124	0.05838314690916129	0.010221571688242653	0.03735465102724609	0.03219726251178892	0.059422411626505606	0.09735573387326239	0.03702808084992906	0.009688751150896886	0.014173234153098178	0.020047841157136814	0.02683139377243432	0.036094631628424176
447	0.013626337791973031	0.022593175058578618	0.03911759362971064	0.027394201129972852	0.017396074784846345	0.011638999914324136	0.059522544130006245	0.04595488890819188	0.040362405899971567	0.010568972097502037	0.029701906753349466	0.4757547429963479	0.017387489317165456	0.022505643248462534	0.010881084005668038	0.03271805948590035	0.0403815161641379	0.01189340146960503	0.02663704573288148	0.04396391748140454
448	0.040936156503772636	0.014995389469582818	0.054577774122480965	0.2909439761166516	0.016186552890070035	0.12974722061244706	0.0220106800596965	0.014408355238591247	0.042342013228854405	0.046153532824182004	0.03236860251323573	0.02138873456437543	0.018128326617141175	0.07185157368368775	0.015023182222772736	0.037738004611832576	0.01586043364866373	0.016576592969393667	0.04567671598804784	0.05308618211452007
449	0.018794436606508817	0.024668196917868767	0.028031519653645323	0.02043001667429143	0.023365689221368353	0.0480761526161789	0.02925571847019453	0.01806518160028129	0.047746788199209605	0.010407590535939306	0.03843950200454918	0.021997174605445948	0.02814696557080173	0.0237802139974296	0.4734350805403659	0.040218077278218814	0.01930559570143408	0.015192890239490046	0.04936591698918623	0.02127729257759219
450	0.031154437517174137	0.014314402012573668	0.030627579043689446	0.023460064564776784	0.021252585908846388	0.012472150501290167	0.022268337382323564	0.059574002610597344	0.0230850578395169	0.010073582663923447	0.03074998254065852	0.02214536623566112	0.025421462511448948	0.022725458861563488	0.011542792719571473	0.030199829446205313	0.546592420819104	0.013816187449142408	0.023913907923727013	0.024610391448205926
451	0.012923383986346095	0.021919832653935923	0.018674663589533506	0.02842262778154497	0.04727358792823743	0.007568564928019413	0.02934132876288495	0.025935965890999006	0.020709711044619272	0.47082853143710274	0.04016313054519691	0.02388654335552279	0.01437463617452184	0.022355728693728556	0.009032623798901658	0.03751977592658916	0.015356686954319278	0.021007433485633	0.054216095211616744	0.07848914785074672
452	0.09598699869030086	0.014010375784086974	0.24771583402691236	0.03392266131329367	0.01792380505608756	0.04581638360182814	0.02857865140457508	0.03471953255996177	0.03827956435227898	0.009835460384984042	0.03622664140438731	0.05095292853522362	0.02827778735852564	0.016859357596661784	0.01603618516826092	0.0819067668192537	0.07880055298419118	0.031202427028753015	0.04572885553295428	0.04721923039747917
453	0.011631192745864643	0.015857014799746504	0.02610512775413715	0.02720422983052453	0.38352057508084825	0.013006808149570285	0.02728794035825507	0.039396506114065484	0.021666921991363393	0.07511090272528873	0.033914433960836765	0.021980386719266578	0.017576338186245995	0.08400679158878009	0.015002703020140057	0.04899220718955556	0.014018406072420051	0.03015998707513113	0.034850714613618126	0.0587108120243416
454	0.013058357840066452	0.03128892027251624	0.02148600667709231	0.025098746807505158	0.03393856674181168	0.02508983837686247	0.4771000254106448	0.013805754245799917	0.03343043234410072	0.042830111861119846	0.025686848062179995	0.05060844837685467	0.01591081270438829	0.032254106355981756	0.0383510165077996	0.009078778344533023	0.019588321757430232	0.012460171281992422	0.03152814961198967	0.047406586419330723
455	0.041219877525297634	0.012368426370377838	0.29334876892228934	0.05222888627581708	0.02837557307822874	0.03527643517187906	0.11062430362078285	0.02191507425563473	0.01673582734147547	0.015510763744045994	0.037157059493736835	0.06355803494166246	0.018831257738367455	0.031582364401096415	0.005568019237744518	0.05887980936237374	0.02677662004303952	0.03316413377110814	0.039540753666755545	0.0573380110382866
456	0.01922868046574347	0.004193041223268571	0.010310662051038701	0.04458345795779037	0.038150339628597235	0.05412722675441612	0.08189064173106544	0.01632955142617107	0.10843806336946313	0.08379219452218055	0.021456501693733553	0.03170024793755966	0.02044887512851695	0.047373895045769575	0.1241573945161638	0.03840199182915637	0.09681328238382216	0.09289641991976391	0.05557587698922241	0.010131655426556953
457	0.018620953991873978	0.013905481663930349	0.04959664403154131	0.02476651749150515	0.014848198619487161	0.014009721335558264	0.021117132998349535	0.027194073977959386	0.06156256925258234	0.005999217263333657	0.06660328084382093	0.29496438820909565	0.007986871656142988	0.22766812503726105	0.011686629331116732	0.02317017098983055	0.07790127541842004	0.007699383825551226	0.0175588543243243	0.013140509738315336
458	0.025848753345794766	0.01484533351809784	0.0175315539137092	0.05500469437123159	0.015315487562226244	0.005343846059081405	0.035703998751469006	0.06316379203035394	0.015975755774289457	0.1625057676968401	0.04584315831407823	0.014040991267052806	0.02056976210720313	0.026818094750825493	0.030089083045095482	0.01977979816541606	0.039736153522226474	0.3565040898810407	0.01747977123248644	0.017900114691481624
459	0.08170157906130913	0.022094942740236406	0.021042534661573225	0.03368529652174336	0.011897217496699645	0.02271253195165783	0.027456971497506765	0.010782589939913581	0.3159030791279725	0.01871098780894112	0.044223420723681614	0.055321885419650337	0.010000479032711862	0.07723377734032096	0.09262377517913196	0.007425743479459968	0.028771816634893844	0.007847473406890761	0.02867470803216103	0.08188918994354413
460	0.12802213022508818	0.006953779591662359	0.03134809853243604	0.11670438821524921	0.02286456629332791	0.06861692485403927	0.068197430631865	0.00690974306899187	0.13567076468996464	0.011469691891405913	0.01670887744505267	0.1346994497204652	0.008714043013798863	0.009448623574157232	0.03166570000173185	0.08222784295453246	0.09261920937860375	0.005237426617801722	0.01368192664210512	0.008239382657720729
461	0.02298404314782044	0.03541686229862579	0.023116196374106647	0.024983700940558313	0.03747730286013718	0.018729431853872557	0.034533230456755416	0.024544730396830867	0.020620584778518605	0.4376448634384215	0.05476138812765983	0.023590201216644194	0.05522418927454438	0.040673140213131974	0.011121150494494981	0.01680295963964237	0.025339276132292792	0.015607859043907865	0.03561252738988438	0.04121636192214987
462	0.03169995799473416	0.0253324751813449	0.021876765968063615	0.018976140083930847	0.031783410133471926	0.015439057067146126	0.03965809373354465	0.04621377627476955	0.02115344276172213	0.047013734489250274	0.028152480709287244	0.03233249925131242	0.014275466867525807	0.02557604125840167	0.010597943549631006	0.019402915317451114	0.013822766201325118	0.011977655754056475	0.023576682721589536	0.5211386946814413
463	0.040902981340528756	0.013221510737324107	0.11665824310238336	0.17247263988114545	0.05023105963090697	0.0470102671059801	0.035384353695690984	0.008656135791678345	0.031717343761018174	0.031093485097193015	0.06273016357946705	0.0709764416595268	0.00802830224346381	0.07573411972370436	0.024501091507239624	0.041987813960480846	0.0698642785969664	0.009730816622407774	0.05078579467022753	0.03831315729266655
464	0.05881703680785672	0.014235276819478634	0.040900698415290565	0.07597407697688352	0.041840468263621346	0.02687648922326001	0.03948377360802474	0.03897842751030698	0.3021073786651988	0.007507123937434033	0.07688418298761766	0.033877153316382316	0.01282511232039794	0.09241919452601646	0.02160793332144571	0.0228193018838368	0.02713828526704349	0.023876204006398758	0.023355565788955885	0.01847631635454958
465	0.037263034058364154	0.15849079267335014	0.019138142635269383	0.04993234446405263	0.014560440539448601	0.008041817134086722	0.02449419413267105	0.03869650730407349	0.04211199850699968	0.022575369408446087	0.03110645607619584	0.020864808630421783	0.019859273869547677	0.026773860545917846	0.014108421828952047	0.010435233416171088	0.06311559516232773	0.34025483880678	0.04106559550373876	0.017111275303185316
466	0.009192633571815179	0.04492945898337752	0.027558459190417734	0.03342747363912542	0.02816246737085496	0.08009935104062196	0.0354505517077276	0.023873078572064714	0.2627756433590274	0.06062241221661708	0.028287704712402502	0.027095030490884436	0.010138392243872994	0.049715405866190665	0.11978196891604277	0.02111301098398929	0.029082886129704548	0.010356155849967344	0.0726063725271972	0.025731542628098698
467	0.07236420958226353	0.03433262354604718	0.01343689460375536	0.010048079741388372	0.003971156786902436	0.07786305374765086	0.015513882165895785	0.052210443777486785	0.03558113137976294	0.017973301959706624	0.01775865574530531	0.09899064400497022	0.006133321275908007	0.03350735298879033	0.10151244462570805	0.09240107243060915	0.17646327956758395	0.11328283014174408	0.01028585053215181	0.01636977139636918
468	0.03407525627226892	0.03052389038765036	0.03651613992815581	0.017457384972783492	0.026328766419200553	0.005174459508992787	0.01185832257129549	0.0841267186520329	0.02375023626195072	0.04551148904965671	0.28557197178466315	0.0058397673564888385	0.003014149911228228	0.07290575350575512	0.11435122346291889	0.06080687528646539	0.06322089831623807	0.06694602605049098	0.00790981561185199	0.00411085468991153
469	0.01880943342976324	0.02521124621912554	0.01934063283260234	0.022329473146080314	0.022216985528967215	0.013677133303507978	0.030255024336813336	0.06776103762349003	0.019698094121792725	0.4278259899519171	0.03120817165788657	0.018960647855975687	0.019706222425046837	0.027420518471824043	0.012978282368725284	0.03875217695207099	0.09616302563413041	0.04539540968773771	0.02713123650819132	0.015159257944351301
470	0.021878804619856085	0.012987233374103556	0.021637724188298454	0.051617364315985466	0.009114487599928212	0.0287299588866237	0.03887291207941885	0.01983864377133031	0.11703767503018257	0.06929707324969447	0.05172742735887922	0.31963635169443877	0.011388256271425	0.01670757404142806	0.01690312504955691	0.08054605439153328	0.020330631221711807	0.040638963265963314	0.015420538304040594	0.03568920128560142
471	0.06831057974326765	0.011138626656419032	0.017456792688416017	0.04488727732695343	0.031905860043441675	0.02824754960772703	0.009242886977402923	0.006044921845185286	0.03531070030077365	0.007414012455989203	0.06074029315031603	0.14323372369186702	0.006063039591869352	0.10960351361969364	0.04481960443699114	0.05005208712744688	0.15586242572574807	0.018845060667903077	0.10111712424108248	0.049703920101506364
472	0.011278872677375838	0.017772856704437016	0.048567913987193824	0.01547745277285199	0.020793671101002678	0.0178633874386459	0.12276487171102522	0.02240710162512612	0.019635581168297517	0.005705732406221777	0.031901892990949546	0.37136911575683185	0.006727469571438135	0.04191643174359628	0.005704463513220389	0.053973205767904264	0.10327311454827341	0.01763302764853094	0.015358555740718061	0.04987528112635931
473	0.42202390720504557	0.014421603036209589	0.04953831225228715	0.01909736589363594	0.014484393289123591	0.10671374521004509	0.018819442381095224	0.011021604654840008	0.017882698693341456	0.009015720798852033	0.04000245428048566	0.017431169020986858	0.017206028944557396	0.02044407898021079	0.009460818512340952	0.048981222103953635	0.04150810957549939	0.0722866462982317	0.022741057817027604	0.02691962105223037
474	0.06560319588093898	0.008997176823635537	0.004014293759897954	0.13287738667569296	0.07816622894888796	0.009871086159056401	0.011575222531032131	0.0084521603068586	0.048658681927310106	0.10679376927092926	0.010351409548682758	0.03364417169278657	0.002109499567974172	0.1912106286566662	0.06944736341325879	0.0005131176525466849	0.0014664574479521337	0.022024131753706388	0.026859910778962673	0.16736410720322373
475	0.04711137465349488	0.01038638186519903	0.030494927616014127	0.3004698772955657	0.0073689493695196315	0.02665449339055275	0.0250837481666158	0.07113967580860076	0.04667912308912039	0.01606935847880665	0.026710490700392643	0.13633121424772937	0.025708601628802966	0.028901193833042713	0.014002617464031903	0.02457713599115587	0.015490619401959654	0.12378441916369357	0.013306012848972353	0.009729784986729306
476	0.020904078435995673	0.021625527176659522	0.031102722210464548	0.06347747300592257	0.013823268373786814	0.01455422241307779	0.036202790512019155	0.06717105320736615	0.18889842077013289	0.06880669423631718	0.151575170688334	0.039969485619502726	0.0054273554427667365	0.14519941033404626	0.01934516106964316	0.05869302637138572	0.013190465778335502	0.01344229410801001	0.017768000826264438	0.008823379419969144
477	0.025131059050232392	0.008216816120487185	0.04296578692266684	0.04469953137110454	0.08738850702286184	0.2259578362267052	0.04701179397023607	0.005115218681948505	0.012875939079893825	0.039880510348141704	0.019978655403925558	0.073399173899429	0.014082110307728664	0.040555769796718974	0.08725234091125803	0.05164328688923781	0.007693366775347828	0.013231875375378177	0.057297063121267845	0.09562335872543003
478	0.06092975090709915	0.010674506825170097	0.05862349894793736	0.017801814203788565	0.043806082087023114	0.016014577754694375	0.20211098114852544	0.012677293226609349	0.026723042377020848	0.014757134745385233	0.016604280264788975	0.2765886952963875	0.014401869747030146	0.0365862047303807	0.053666912824802966	0.015555989112068064	0.0413624909146169	0.02711482038386303	0.03335381838264233	0.020646236120165827
479	0.007489138675131247	0.02877312082606752	0.019190650550502703	0.046886618263649836	0.016081147076953566	0.20676843101856301	0.0676778542682399	0.02097966754494914	0.03408087498467997	0.16201190110672678	0.07355655111286148	0.010172614883520227	0.0089897720368278	0.06390355961702111	0.14152473264121082	0.0042121237960473365	0.007927608209984246	0.01351442185728444	0.04147846606048231	0.024780745469296532
480	0.030288422563264493	0.46088580958891906	0.01732892106222489	0.02076432363146577	0.06220734046745998	0.028134111439426932	0.02486328120827847	0.020250613766278854	0.021702774613383533	0.024622585016344012	0.04583067776463815	0.025053754086921173	0.017245423456591788	0.025158607584137183	0.021377312786514013	0.016709952524291305	0.023311928415750846	0.023327217227815368	0.04154824211827977	0.04938870067801443
481	0.006614369434638957	0.035580740764443335	0.015269483582910345	0.011796811650617224	0.3549900747030585	0.017643436854526618	0.019462081890811736	0.0484295777629811	0.03223996949347583	0.15620707745792087	0.03002085158061701	0.013308121567574216	0.014270589285009455	0.015297136717617331	0.014595873607060278	0.02994892402670335	0.012879474946780357	0.03939080304340091	0.026820279111719022	0.10523432251813365
482	0.08125006726930369	0.026054138907683808	0.07123524928640283	0.12010606631180815	0.03625926914951033	0.0539720152259767	0.008766296284593165	0.12645697627613198	0.07745924703410431	0.047058237099066716	0.0131262060842974	0.010680487948936977	0.012946726707420123	0.025309987040300557	0.027853618199131073	0.05359619593359932	0.02967454038705123	0.05525854444831958	0.05773810207630164	0.06519802833006037
483	0.012413676718174052	0.028960521028966565	0.03187892577237365	0.02185827119663963	0.42322645275233944	0.006846603416973099	0.023110291964618234	0.029528482372648646	0.0210141357347427	0.11231854310019948	0.023913676949557545	0.020521189069523327	0.05142259822339153	0.020778089083038583	0.009696716010467251	0.06171650467731423	0.01640655126624077	0.014646058215351698	0.020196652522117574	0.04954605992532195
484	0.034927543625653285	0.037942297825319916	0.018431964902803116	0.025373766032280854	0.012198017145261333	0.0044753747698034	0.05763122865987165	0.007368802582547778	0.047085836475407976	0.19758547016140832	0.03172961135213795	0.022698103399510443	0.016312954585509833	0.01233802740899961	0.06814033842010513	0.015293917046299227	0.011562738395391983	0.010579737924339106	0.11826572275626672	0.2500585465310824
485	0.012226906965052874	0.03222823993753833	0.043273866894878145	0.014721442477310503	0.021397804050722447	0.011846964225600984	0.48835605092852474	0.015527131621608046	0.027377832181148587	0.03321200685998058	0.030719534984886155	0.05337593499227031	0.04185590280062346	0.037435939564497506	0.021981731437781496	0.011670224754403422	0.020961079703069502	0.01735707514985662	0.021458199333432473	0.043016131136813865
486	0.04274504182016903	0.0047934603610883504	0.06173973319301056	0.061412581404175694	0.014882114394857234	0.02918260627118339	0.03777989195890471	0.10326411584892506	0.10594515809948198	0.06260937444995476	0.024835054628367995	0.017222491784628428	0.01750033980909802	0.042263395280958016	0.07681483058578083	0.05329988499040684	0.03415396217436773	0.10769044283430804	0.010178810478308882	0.09168670963202447
487	0.01987249577419281	0.5144927142607629	0.018205256956753738	0.02123987318297974	0.031354942907281705	0.03447257357338708	0.030755064481228823	0.017341646620966586	0.018765195496154845	0.008496981603457647	0.025597207562397563	0.027258551208821008	0.015618065833843457	0.02907938631398274	0.027950367939477663	0.023563627608206624	0.0344103076527785	0.012012281287589325	0.04444075525283776	0.04507270448289943
488	0.05228034953442085	0.04263997680228157	0.2787820910457122	0.014434669194710205	0.023199398010107255	0.0409364232548396	0.019936872229975634	0.02272017304351089	0.021883404780056744	0.009380845640564918	0.027648523976939544	0.06322271298672931	0.07362237179766597	0.02149163752047386	0.008316553521521684	0.1500243642935499	0.04411363120217691	0.015814443816619506	0.01973130698654482	0.04982025036159861
489	0.028650581617705832	0.02280408138037559	0.05556833871476399	0.02237587687152902	0.014042873337361055	0.008367366053525284	0.026277009335106835	0.016940685714312616	0.02116259696092224	0.021122135689678145	0.033054811892832534	0.504112085401749	0.011001036469035321	0.020871431879252795	0.008533508978775995	0.08179535564718383	0.048377913641612806	0.007375891952494061	0.017236973224273745	0.03032944523750923
490	0.056210052136674654	0.014601234278968587	0.08738446403713569	0.08425143295234333	0.0507257645443624	0.058691240465660474	0.010016616359781376	0.016446942770764632	0.010891171612430804	0.04486603551275466	0.19495665112694383	0.046300270164961556	0.049296414158538394	0.017489663157144467	0.014812428250331541	0.032835749488888226	0.05499872121729411	0.059737677794092045	0.024332573944400766	0.07115489602652844
491	0.03001014306739367	0.42924785005200583	0.031816324464723364	0.024909540075485848	0.04675720300859227	0.020297716145460134	0.05100689871825811	0.028484080118424758	0.029055316478798523	0.0168886217469118	0.03878540539329883	0.022847104083196023	0.02835745884941556	0.030346202387048986	0.017508634791078895	0.031070162740905016	0.021810744581054083	0.01381375882959657	0.054823113470394855	0.03216372099795682
492	0.026087495674955885	0.018124954350104805	0.022773115252067724	0.0369285842364869	0.023256793493726172	0.024129094974893267	0.02425560323815365	0.04720913013666748	0.03221441856326167	0.035033203660535694	0.48097905434695504	0.022463831314190445	0.011181425451477569	0.020480639429612566	0.010589932208207762	0.01609785324404632	0.04443638474434683	0.05925391923323221	0.019106563874139525	0.025398002572938522
493	0.020345416228534283	0.0026423793090404658	0.15180836597166011	0.09797276854311122	0.028133835439708793	0.16147564742207055	0.04690971307794268	0.02280850999798094	0.03625201274366502	0.015900402745514255	0.06070021989081504	0.060473766514014905	0.0033495589023187704	0.045639769568387716	0.02725038635439454	0.051002690549927523	0.039083943364460014	0.023955281649461056	0.023806189488691704	0.08048914223830031
494	0.09257838141808904	0.05072512359771797	0.00972794763465829	0.21001927178630067	0.006853496596058625	0.03092602943785697	0.08209084937973249	0.011773721172895844	0.04045234558741085	0.013407394726636728	0.013823359971643632	0.03672736166568162	0.008019195498375722	0.059890082576586075	0.03154116565642597	0.14912393979950012	0.1284238691514509	0.0047888366545689185	0.010305101274105737	0.008802526414303917
495	0.07024888634356174	0.05833524646148539	0.016557677974512706	0.023340242772341573	0.01110473199295458	0.02169570214302911	0.05867881840028672	0.05154621893870388	0.02183914280254868	0.02401038127251253	0.03230892895845409	0.02509366186657859	0.032506236261371384	0.02586784456665125	0.008578276211464052	0.012169381114269021	0.020103018695637416	0.44048339035774026	0.024406085837540913	0.021126127028356114
496	0.011263086600361969	0.0208303034026084	0.052140144913756216	0.014135587325648893	0.012745607746321766	0.016169458888407463	0.020978502536230827	0.034189672083253256	0.2652576637720666	0.018608184543311104	0.026374927430310998	0.013090136226055208	0.01748521881726378	0.03914134720358736	0.35215652045492013	0.008879042649009239	0.01692915439404847	0.02129259609359713	0.017231062644827	0.02110178227441413
497	0.02992415801559586	0.016381000395926604	0.04023109702806275	0.0761469121407122	0.020045030472833413	0.05339807545901438	0.03486002308521504	0.0855332638139575	0.06835502342742884	0.06311729551249104	0.13505897960584218	0.031324726939310175	0.001306714414039488	0.017616924440096556	0.03258951306269467	0.11057400943541432	0.1107647775052781	0.05687957874946211	0.012275301143000902	0.0036175953536238957
498	0.07990790732570731	0.010080594310528284	0.013557316384766899	0.06098085960034285	0.01266838373404888	0.18873905290153595	0.09608812282870535	0.012346185737750289	0.01699873235475157	0.004646416276504699	0.022024266225509653	0.04891961442845169	0.014450316406210837	0.08249629433568625	0.050680562926344964	0.11363904704807685	0.024523395227171604	0.008339089312342344	0.08442225768314014	0.054491584952423545
499	0.01055401844108619	0.015886413265804596	0.036800662289964724	0.016663281719216123	0.11257800342969092	0.01949614661354719	0.03949507746033629	0.05523501351510599	0.014499383258129361	0.04896884954095872	0.20100514738527211	0.010379309893359579	0.001811882089840167	0.20968552269548799	0.028174573199688125	0.04233168868258513	0.027193733805248314	0.09804711853568554	0.005095442334140985	0.006098731844851963
500	0.017083292930272085	0.05690060981517368	0.03579247653928611	0.017742847673964304	0.056549042432683265	0.016573153942552297	0.049742113041904	0.01710829948106451	0.035391544395109636	0.011732933285672622	0.035931587615486114	0.05818333740406828	0.03569657855013924	0.01991101411794075	0.011692837353410274	0.03647869665800812	0.022649762318123438	0.010232923056221416	0.024839486891240152	0.42976746249767966
501	0.05578786082566699	0.03907444588599952	0.09627055362119365	0.020950963637881636	0.008192316239574051	0.015269396954973652	0.05521803150142223	0.06221826641010683	0.030117386097779388	0.1784115529236654	0.04787678738317243	0.059896478172173036	0.008865596034792998	0.04366852363607252	0.02542608542039095	0.06695412546109415	0.06384241227110417	0.043958473118429896	0.018865641814398374	0.0591351025901081
502	0.06659510495048872	0.05814839054133338	0.009650664143458073	0.037554980589308964	0.018607995291699958	0.10650542045970644	0.1040088631997836	0.0066033466931368565	0.03699878356527153	0.036535265278032636	0.019556020287249034	0.0450599877108082	0.050828110585663173	0.022371567142444346	0.024318664288373395	0.03611428676945865	0.0368307300011837	0.024484825487830382	0.13510798349535127	0.12411900951941768
503	0.08052678837013186	0.00939752373914711	0.03158551786859556	0.02323298262263122	0.022976902465308785	0.07653782797341378	0.11424231048705458	0.06799890075210437	0.03767769340742938	0.0881571838013334	0.013541467802978505	0.023500422751882685	0.14235575940587786	0.028092383372601927	0.024862331911220368	0.02979642868238654	0.08480749558308692	0.04316503850251591	0.02413900802163791	0.03340603247866132
504	0.09232585293452805	0.006530086776416738	0.004751889334391882	0.025355062282601624	0.08807329741368577	0.014771291366408604	0.2276853496056484	0.03326251492867443	0.062475754242044594	0.05418358000411918	0.03301163724358215	0.007356659036123601	0.003977294824983921	0.05169698987601751	0.0756438003822101	0.032183139736728726	0.005656277370816236	0.015813205675376193	0.11902537139851506	0.046220945567127275
505	0.022347572947936527	0.046965059250000774	0.02380239828909839	0.02498342603146129	0.06963047638163053	0.010684328536504898	0.0473222614368095	0.03104974807890688	0.0309199633675886	0.0180534513865563	0.0523751989510602	0.042999255814671414	0.0269906941047207	0.040120418664184046	0.017256881249158987	0.03695559120177412	0.03485861672228756	0.013734659795470625	0.06347984877356609	0.3454701490166125
506	0.1171831014247413	0.08032154170765363	0.02228985278884734	0.13390298532633071	0.042828772160781785	0.018997712270774007	0.00973234924645742	0.024521427898077975	0.052620237905215174	0.06580322423143167	0.008600300983135592	0.01444548495447688	0.020168358588671113	0.01821827794901229	0.05977951154029493	0.05887318210319331	0.0817969003570251	0.05540265327164465	0.09630845681471499	0.01820566847752017
507	0.061305852682968405	0.010807127236728251	0.15566085303710667	0.035703477640918205	0.017716997666235815	0.01890341085201071	0.013881900384783794	0.06331994265919348	0.06470817078165275	0.05338240271474331	0.0170279657444076	0.038804326788244546	0.03421241957035041	0.01758267092973666	0.027560105731311263	0.021602008203529213	0.03324454172931596	0.1221929922866677	0.09167621125291803	0.10070662210717728
508	0.1385815301172637	0.04486697315290588	0.014878148776524717	0.11469589015234065	0.07386491989982881	0.009954790853521805	0.0360756631559603	0.14307909887539733	0.02926579088630856	0.05758758853816927	0.011656609857191063	0.010013941206541938	0.0693210656069433	0.05058162422133148	0.012885007194555513	0.067842381266286	0.07671665180319483	0.02099806274957444	0.010994660254285861	0.006139601431874567
509	0.13722162216197406	0.19943308091175108	0.006130221202918317	0.005410646622724556	0.006521389720940661	0.014498443794825663	0.009989659556151867	0.08134491853477803	0.016980762927728238	0.0600967804785521	0.07384920797938856	0.006456031301858355	0.008651901651324363	0.029702600139648497	0.07022224546011703	0.0769818308282018	0.04267308990441072	0.12776811418797143	0.006663462130274218	0.019403990504460487
510	0.039237539110129845	0.0025573937792424334	0.01579422123624884	0.07275217592143797	0.02719524456456416	0.036443263618982105	0.04547853346541336	0.020475905979996045	0.04168596434097478	0.13732919645818248	0.061016383276530986	0.03575733178330932	0.002872991533920983	0.05308355403018695	0.03848742268350542	0.09496289074262113	0.053566953988359964	0.014161863097653798	0.11517601698957908	0.09196515339916035
511	0.2100843494274548	0.10146112922784471	0.025769734222967657	0.044215541672305174	0.04263730603822265	0.016327063055843638	0.04885766422915835	0.09142433349191734	0.03830090822509383	0.08167583935326872	0.021726848331151072	0.043442163846630445	0.004288120240523852	0.022859378875863187	0.02753428176494385	0.08581262681791246	0.0548816458245946	0.009080808788044228	0.020071641199501646	0.009548615366757843
512	0.010970952270235979	0.07585927992330753	0.04636813140974684	0.05331680593488568	0.030427935120888667	0.019849457965412022	0.007811694624772399	0.011728228581907512	0.18298567514106687	0.04035333037083195	0.04118646497903723	0.05687260471030918	0.019095703532215146	0.03821344525524808	0.05424704191403078	0.09297287317441555	0.017785352199547085	0.08169398054914641	0.03464184181256569	0.08361920053042943
513	0.05218866743588476	0.04407244708741301	0.05496151847532836	0.04631633774683283	0.03096521215346346	0.018359443096672423	0.009986200947728896	0.16656418665418302	0.04824129684311292	0.07253217187989232	0.07417291385185101	0.025548032910165875	0.013251837846313435	0.06411122915556072	0.09327533436686514	0.07432653970253202	0.006125266718331912	0.030182863649123	0.024983470017614525	0.04983502946113036
514	0.01629915750510124	0.00612628381682219	0.03422589895643963	0.14546365828988697	0.03353420212764312	0.024126876081426225	0.05049923557222606	0.06810752385924104	0.03368188730423026	0.03262479655746498	0.09284660881092037	0.06243515661655318	0.03428083108053668	0.02515323924148706	0.061375935950854714	0.07523639700155237	0.1259400259992371	0.02450199420530938	0.013469468386585115	0.04007082263648236
515	0.023397901419622266	0.005571599505918073	0.04759614507667594	0.048671132033177925	0.140608013769993	0.03550791601910554	0.07371080082933373	0.058725246762373354	0.057118745994263156	0.009363659067844369	0.016802822366930134	0.0492254754811327	0.11848713728442876	0.018138520916949164	0.017877707844128506	0.0997856007029603	0.04101066700994973	0.08333465126086656	0.013058013249084656	0.042008243405262144
516	0.009059778328010455	0.013300997243840061	0.029106864353252247	0.02753666722577832	0.01085091661794559	0.008532675531081986	0.012932959974850684	0.3512655686760509	0.02875813766090342	0.0537916647458698	0.07086099825610288	0.016990695589301635	0.011445932542170856	0.025749350605238027	0.009243074016708477	0.00786749921158889	0.041716480835461166	0.24219607049072137	0.019611757954961707	0.009181910140161483
517	0.08961131679870075	0.00487173986047371	0.08293167088793135	0.03665112285766316	0.0759144082143144	0.046728899271077276	0.0350752300279439	0.0751709748810618	0.06351671260186008	0.0826267016302587	0.1060120644919655	0.016240020759393493	0.041241804730742605	0.022481594204456196	0.026549953898508886	0.01949219539544587	0.04138686206420465	0.04925476932078299	0.03883477804969922	0.04540718005351547
518	0.059051002119856096	0.0019697548383048077	0.013100609624780416	0.008213990131940026	0.012548905756797488	0.031928579830051845	0.03681929012245111	0.05526855521686084	0.03861335248888609	0.014683004502473536	0.2076431274149168	0.009635223418471167	0.03003583871710039	0.020604958028749242	0.04191898994275605	0.03566924757428805	0.08922517423667635	0.25840352495985797	0.0022355651228342607	0.03243130595194745
519	0.14327676454687296	0.010377294101117599	0.021773264668767174	0.02898788306730313	0.09426157240313686	0.00982488222719653	0.03883342552242383	0.031042692068992322	0.012810295613199569	0.08773268222843665	0.049642084890652104	0.020886835748843268	0.006835002082003641	0.0163557979674938	0.015404328739605037	0.0055629261682854135	0.08973638443009672	0.283146472703773	0.018636092338404926	0.014873318483395463
520	0.033336603738645706	0.0036835921941993704	0.07119095229855087	0.10857153869243857	0.027282950189179117	0.030416894322805525	0.12905362167603482	0.023100994896560513	0.07342963721428808	0.01984073022814252	0.15705624497636844	0.03789178160442213	0.011806213275089825	0.011563866964043039	0.05562508422788736	0.058773762005809395	0.04655427059535942	0.041516195906835654	0.05620173874511041	0.003103326248229192
521	0.018224735404914504	0.01722796891369806	0.003892766857846103	0.02255896447361973	0.04950167398283176	0.004281966271589569	0.05872933957208193	0.11970326875665055	0.004135307886479239	0.06752215510448105	0.36789140692237376	0.01519279458957111	0.006095742201197163	0.0190914960734365	0.013077982379106448	0.010247348266454105	0.10926634032516173	0.04021642499795894	0.04997911415849554	0.0031632028620522256
522	0.014392685597970183	0.011098781332815682	0.012219661096644956	0.11951266445976962	0.02706491110244736	0.048453903222467024	0.04264852085430425	0.006780729722290147	0.0362291050861213	0.038317714025151266	0.06023041972419829	0.013968513293804986	0.005284602206341985	0.04963714334210325	0.024391500181118336	0.22305797420054185	0.03967486461033344	0.1110905077476075	0.1061078118256092	0.009837986368359362
523	0.05510067284284659	0.03764003442124098	0.016759435948493048	0.06477501432675681	0.07056281370626448	0.03926218973753726	0.05226556200892429	0.027479271648470673	0.0061981381548152316	0.015524457915497641	0.1194787629909038	0.006351009363241986	0.09647382573973608	0.02602492078726599	0.07279873997935625	0.0992402978221556	0.05179880285478942	0.08841208412262413	0.016269565193674184	0.03758440043540559
524	0.026826001560786007	0.08860691814868377	0.034916152432391115	0.022293735658464216	0.03354536728981801	0.04142066339350483	0.004372666587791228	0.03853457422875164	0.026187292542682927	0.1330411797563076	0.08395125093480521	0.13322566262271604	0.01482667045708791	0.04821931242453579	0.03886332439682609	0.06085809119708307	0.05334580348933506	0.07045400072849194	0.0070547447480415	0.03945658740189599
525	0.05982903352781177	0.02016966642683106	0.18907274445409136	0.0596377605570759	0.019811205587770553	0.09067018644101461	0.0691522407267383	0.03217233916073625	0.031892077936222764	0.011545089171755275	0.03563483195098455	0.006166537435960903	0.042938283093900284	0.031745430545005705	0.008799505577169478	0.13288045182697533	0.015352524209478585	0.0395809414064575	0.05213023056190785	0.050818919402111945
526	0.06900000632945726	0.015042585224509896	0.009362620567167197	0.014544470104984879	0.1071738999459609	0.02832804666305976	0.012695737572118535	0.011018860000871567	0.07080109784824744	0.09776618413629831	0.0532489100195789	0.037887009581407026	0.05775131327125595	0.03684955336871484	0.007469444615405138	0.0354179074048358	0.015976811989172664	0.09043705689756627	0.11469615881515549	0.1145323256442322
527	0.007990595213340048	0.018467199828541274	0.011846842289871939	0.221743678811293	0.08039061414610092	0.020558286458752333	0.052804774715816426	0.020546923557178916	0.005821165150795854	0.013798194351149729	0.021904184523070525	0.011475180252186648	0.0276086001402745	0.09300537756979449	0.017088599832663802	0.016354856172094413	0.0630320217278467	0.03586478786294656	0.1345936470724181	0.1251044703238638
528	0.025419182842221166	0.030769072429237907	0.04180063275825604	0.03179008225752065	0.046127246117520136	0.013869879763106914	0.04930807417574438	0.01935637112033626	0.049969012412643975	0.035005885513085824	0.017944381064324777	0.04962539190585034	0.050133014330272646	0.181889550573008	0.046453684450123135	0.026308348576654247	0.04296020584052039	0.05789122090764662	0.16135489078594978	0.02202387217597681
529	0.00665804725598204	0.03296598454317301	0.022794518162308052	0.04630067060433139	0.06184789855351409	0.024540881961919316	0.0255815764385963	0.1104753776494971	0.08090485751033705	0.06845669542292597	0.041761581981014345	0.010746621183320475	0.01768362903109176	0.07792337518082097	0.008655891063615268	0.015323367086333719	0.012531550031754275	0.06986134584477277	0.22812062299116342	0.03686550750352875
530	0.137543956232818	0.06078734841925723	0.016974635794876992	0.025922898560557843	0.021292193257031206	0.007856711299828038	0.028930680640976415	0.01776442903990331	0.016662192351019896	0.41697342635929324	0.04855110690174454	0.025810127333290432	0.02222674077607619	0.02421009490980021	0.023045127431598648	0.03769395938492687	0.007220872962226012	0.011381241779726147	0.03553209790470056	0.01362015866034814
531	0.437907800464055	0.00834773414992649	0.025624938502413482	0.04461209692425976	0.007156072325461382	0.03184981146907734	0.012738143934576519	0.04161641140711883	0.09865786499385557	0.025528914595232176	0.02221168128881017	0.04362212282925373	0.027210229046793467	0.030621694799724916	0.008727742629307722	0.058494446442128915	0.028680813326835097	0.017086513181688256	0.015875708879479096	0.013429258810002153
532	0.0282208144917138	0.02229228970526992	0.028302494662136603	0.0510734303747381	0.06018997826581643	0.03404700753466234	0.08759909312661344	0.1996856857960333	0.04282108145148889	0.0160039526300786	0.0668149715709095	0.046663352995544236	0.05211236762772925	0.036038951664573486	0.019341711636216972	0.06746572740204886	0.04709369709737849	0.029291924491219874	0.03290995151693327	0.03203151595889465
533	0.13812316127470645	0.05153681888789789	0.030361435631161532	0.03399295429713781	0.05088912795301846	0.0335099703792769	0.02450561902777942	0.018166606844845477	0.026304888978819736	0.05657993634905374	0.04370475422306	0.03728442857296505	0.019785380926675318	0.03625256579293399	0.04963137169923159	0.02793826324674529	0.01669085437791612	0.026431803733360862	0.04981149629546505	0.2284985615079493
534	0.021530295142497585	0.039669981071755345	0.04806982976807385	0.05677967054861548	0.032587552617799165	0.029139969459884656	0.046080470008990335	0.04442468630151635	0.03814211388606119	0.04558910423579619	0.04502073184600716	0.04414310123360778	0.04978105672462771	0.023084024134162492	0.03327800736143405	0.2371565468522965	0.056505537548238054	0.024912105065988187	0.049698232176415516	0.03440698401623237
535	0.05033868244112665	0.0607002614046978	0.04312995739528011	0.033976438589363896	0.06352040197647917	0.08752015346172008	0.04323471304871711	0.05090645366732225	0.03986094699727822	0.014744825422575132	0.03423690955685887	0.030805183228679374	0.04859360139710162	0.028255637537517822	0.013317967176400027	0.023721729174422296	0.23393687577776942	0.025530574886759312	0.04628297752068873	0.027385709339242066
536	0.09018182181962023	0.06125323722279296	0.02050982175154748	0.009612723125691535	0.012950823461095589	0.04179565021182278	0.01497950538385059	0.247402759680252	0.007390109001479093	0.07200533537539446	0.021975724550324746	0.014366401564958442	0.005054513126097169	0.007535725294600691	0.005003182453137121	0.009768873545121225	0.011725171723665025	0.26612520717920574	0.03743226378082137	0.04293114974852177
537	0.4224693679290805	0.01633914158332461	0.05293782223019196	0.022855283068040712	0.012578856608951862	0.022484154167005204	0.019629477451107123	0.03137807583206933	0.019583374245441498	0.03620299644105929	0.03744530127924929	0.02258252721809455	0.011857772862345945	0.03122132926109778	0.009231802499023735	0.04720746912908212	0.05729414899348151	0.0939151294416606	0.018080229543378824	0.014705740216313552
538	0.19333991934886713	0.12318899587587728	0.011702525504935736	0.012539316866645878	0.0065764449507550666	0.010701890680954729	0.010825837081150485	0.019100274508639912	0.03537519345399453	0.008855235839854661	0.016687218457002117	0.15221393526548577	0.00772128170913349	0.009723072085837227	0.004691813890205564	0.21640345161973404	0.03149648796451834	0.10853501223481168	0.011648196290322812	0.008673896371273538
539	0.058046138033845576	0.06354677630353553	0.04427359223114919	0.011465808501777744	0.019047473452933072	0.0579655434946505	0.014090815269576984	0.016225439021387452	0.02186152651622945	0.03600716255194769	0.028199826620925995	0.019225967920157475	0.045204936210798845	0.018296267803171295	0.030564874279555204	0.37746961285148417	0.04315410386831524	0.0458106992331437	0.03640223031347832	0.013141205521936556
540	0.08307161216177344	0.07853241587357689	0.005616791627554065	0.005306133368302179	0.22327798926754003	0.02091704742108309	0.0037239371248733713	0.047578373272302216	0.005273124841729577	0.12983245557444237	0.11518382103822274	0.005675702339151046	0.006767228268939358	0.009393466195442304	0.0022570943808516842	0.04208200463598255	0.07194904045372885	0.10756916937206791	0.02231119768193499	0.013681395100501351
541	0.028081294697535158	0.019472323240080792	0.00507640809308039	0.013459576878017097	0.07360231477653215	0.0067659930857686705	0.022225636124454745	0.19280930730625054	0.009112186623386103	0.08787798330194664	0.029866815095314858	0.005654396462876637	0.020474004955918126	0.016473021130470028	0.002200913762546562	0.010725671397725466	0.09196733117985545	0.14905402166666182	0.181550400877315	0.033550399344263744
542	0.18251405244231794	0.02552204168149181	0.011910920636558263	0.0066835400481135366	0.021437623709278195	0.023934277045379475	0.02307304610209913	0.16251003545538914	0.010090568447578436	0.17528519616185123	0.08562889312441098	0.01246955809398942	0.04077253938210171	0.005573333406745287	0.010229626167688502	0.06571182648249707	0.07645917651983239	0.04123999262585482	0.012828090872262771	0.006125661594559901
543	0.22182035530868724	0.013238537558258219	0.008966095270577689	0.00656391953463292	0.0740043356545147	0.006902561738588761	0.009842060497486392	0.08725994933097299	0.012193443563380146	0.11228005038767724	0.03244030750120573	0.0100408290576092	0.004119663498614575	0.006530995347543241	0.004712358713225518	0.06401560204989991	0.0689396274993401	0.09039853314999076	0.029401442793296793	0.13632933154449792
544	0.032099669539764196	0.016875214897778136	0.023786232158992372	0.026549490341017747	0.06937205989239932	0.007696078498252973	0.018492755018318142	0.04921053521362185	0.026639171954508947	0.015259312161746908	0.027838193073279463	0.023111515723951294	0.010250543891735499	0.02050653316287988	0.009030544203205652	0.019933925262226596	0.012301914355631738	0.40651490270797785	0.03677391929151749	0.14775748865119395
545	0.02160158138851684	0.007797737264270273	0.008303616285818272	0.013922388434354269	0.022294606913872552	0.006271062917484045	0.04241492919497417	0.015302377457991513	0.012592162752021985	0.009678775292599466	0.03693036417903303	0.024290364393678075	0.06701903407857322	0.08075812538726593	0.0236975344245761	0.1874705040345847	0.35291779278634694	0.006233570914001217	0.012759677936170982	0.04774379396386647
546	0.009465462171289714	0.0153886463157675	0.01839467540162133	0.022087747047857174	0.04378725152076495	0.02963250346689472	0.02272180957453932	0.01319449677825202	0.015319058823513023	0.538579636395881	0.039902267486684954	0.01283714182640889	0.05054539659308526	0.02002594836004031	0.02891778228144065	0.017806154945803603	0.00897733814422369	0.029364291719340394	0.04964362598224077	0.013408765164350574
547	0.04904655227561415	0.01606616080114296	0.02704703730665075	0.03760982047646502	0.022453078738586697	0.5044135473862812	0.022618256452714907	0.02948225464770889	0.020858603993099363	0.01854986463774766	0.025938439182841437	0.01998448267371097	0.012980609919084233	0.030562288891904422	0.027148030573365872	0.020164407181055305	0.012313166763815647	0.04741645263715561	0.03936469236498208	0.0159822530960728
548	0.549125817823633	0.01713187825097684	0.01877142116118617	0.05464476172704256	0.017509025538919646	0.018499485113349774	0.02789103783708078	0.012418500195631229	0.020229646896187028	0.006039202701204685	0.037253804612830635	0.024406704380741454	0.010023563549717063	0.03083981640411111	0.011094147341026869	0.022418929196211614	0.043798204567736504	0.041465844148478447	0.020468918810530656	0.01596928974340392
549	0.1173542933687474	0.14920768695376466	0.011524493727367118	0.0201598659851724	0.012236550961247664	0.024243558699253355	0.01850423936802842	0.2755247211571623	0.015531082367054071	0.07909292885731757	0.051069669303305434	0.04216067057540874	0.01208285320763895	0.018335993982532967	0.006866698139687541	0.019518769992110677	0.02610564843742546	0.037681240338597675	0.024439712783244964	0.03835932179493262
550	0.025240030883985513	0.0865904925222455	0.031965252008726006	0.040614115693547385	0.0740686452053338	0.09243274797898153	0.027488910716181356	0.05010143501326727	0.024656789605324095	0.07632579622225526	0.023195374157253285	0.035010955377211654	0.010884841520395974	0.017118066055518612	0.016971953100896383	0.17928657512868293	0.07981493802270938	0.05481786335789501	0.04112282959171397	0.012292387837875085
551	0.04222681250202226	0.024215237943761302	0.013983244499979057	0.06552350375267876	0.14093955928243265	0.06842716861165271	0.01704060953004	0.017405302563985783	0.007857030760118285	0.152939279090563	0.0302949625289594	0.02114691351036837	0.005299537824201611	0.0940787999573389	0.002796716385256377	0.07535428718154115	0.11567844762019394	0.038400600475177925	0.0410943880352827	0.025297597944445808
552	0.0421331468162502	0.053419050956581386	0.059053868249609016	0.04752813633499263	0.08202638530787247	0.021815703913320196	0.006543394814431801	0.009906929377325143	0.019111316242013978	0.010654416039123937	0.06432518340465986	0.005464197607215677	0.003544140338249103	0.029415699513357395	0.019162210266383164	0.018530670831566003	0.005795254200696607	0.006102621309703558	0.15967786693205463	0.3357898075445932
553	0.15938480528226628	0.010049216294592277	0.019592791111786117	0.023416791779750194	0.05658742062081558	0.29879248181302565	0.014356450960240727	0.014531899401275536	0.027276945612934925	0.031283546883880985	0.19676256845949133	0.014715310328943808	0.007999024705073946	0.015297939864126487	0.005499398256685639	0.050129516496410405	0.029142100552167472	0.010495630225836055	0.008528453402727405	0.00615770794796919
554	0.05208586558988998	0.18178485902005317	0.022187525652502336	0.009421300265557915	0.058377165336413524	0.01302597874067981	0.0317845491967256	0.11472073972964128	0.01430071828627676	0.16449047503098002	0.13691460575641912	0.011237204858200551	0.01093438426148841	0.011501827914222863	0.048210008072885946	0.02178270336345323	0.03153601212794372	0.010173799797825117	0.03272400520715331	0.0228062717916873
555	0.16870895195174057	0.008223690898553664	0.018473082638786845	0.03822837049161703	0.021981906804542276	0.01670765883632472	0.016481296817918645	0.008777676770245896	0.06815564811344049	0.1121136690506308	0.13403852516084305	0.0727382072464968	0.009356029314752835	0.07341387885592501	0.033944405038982856	0.07151257076814413	0.02754775729112433	0.015179294838467701	0.03433644300929414	0.05008093610216821
556	0.029779745604992656	0.01801518793760278	0.0478404851635675	0.01227060710366319	0.0317478303622016	0.004329283406363573	0.012107238750040883	0.2388556553937361	0.071003175271252	0.056454102972884675	0.01732711090358754	0.2056946123316284	0.006858415661563552	0.010986979703048086	0.038137866640940106	0.05564557621640731	0.04010634667615368	0.06238347195327693	0.014831799323257868	0.025624508623831588
557	0.013989653117463143	0.007800228553235409	0.08825851417779855	0.053738268918414704	0.013719606877993042	0.24975734690288218	0.018727557271429485	0.00830100792382077	0.06858517780539983	0.014349999142419852	0.018325039624852057	0.03286974960536444	0.007243715747612508	0.17302964833537604	0.034934585240523265	0.006940986203474725	0.01684018846189668	0.10773675836035927	0.04513954085409148	0.019712426875592572
558	0.12857753679865483	0.005868756019042906	0.011841645223404699	0.0038511333928639515	0.037553537885700726	0.013203251504528007	0.020233830752334873	0.0729561704734191	0.0059954600156494845	0.05238571418619264	0.12163104153763507	0.007898568019850035	0.010984869259014703	0.29599642041083246	0.005771747499088882	0.10834785340303128	0.026519532147235195	0.010087127850253183	0.020674721077216622	0.039621082544051354
559	0.018970992308701064	0.09539076065896572	0.013714559448208917	0.027321476306411397	0.055874080497510546	0.006921302612483514	0.011968799954757902	0.07824848533029262	0.027761614584503547	0.397085856920465	0.04030350897799952	0.016078508683753615	0.013595688930109588	0.04520286407607229	0.007164596403137132	0.022083494979590158	0.0108190982448934	0.053440842776305536	0.03127356486943443	0.026779903436404122
560	0.08235448411462092	0.030860892244958218	0.015306332744508122	0.03478794435258471	0.010515779715848966	0.012223325306500419	0.03389996859066086	0.012586652927711037	0.05214688304434445	0.01172478575850766	0.04238352330633434	0.039348377322480664	0.013949934182771656	0.24559291320691154	0.07459193397955953	0.1232088022192276	0.04409532544992444	0.08215362231917896	0.019447496349295913	0.018821022864069982
561	0.027478950327180302	0.18091739634611204	0.014627195975592769	0.01674863304977613	0.04831592878973544	0.006060967811935933	0.030492019312874413	0.2524419378629668	0.022389445284552716	0.12533618195029814	0.04527719772185226	0.021976849964083906	0.011258285817514134	0.0397585777328724	0.022677664630683148	0.007337023920168201	0.012473486666700928	0.019489778166359776	0.055941457676311736	0.03900102099242885
562	0.05378054121074597	0.025203166323348767	0.03885280765762947	0.053075393880853666	0.02712311322082849	0.03928961094125961	0.043521020104979984	0.02477429333501708	0.03672448166533363	0.04636025890676716	0.01794534371127594	0.04373709623697383	0.008519371369338388	0.04353160969619811	0.14793776617148413	0.06525434515424387	0.12106681613711603	0.050962171941550984	0.05546429807100933	0.05687649426404556
563	0.022877714170024908	0.028035000841710653	0.026125223497621784	0.02035867538901222	0.06021023596402364	0.007848877955646453	0.02043448383526414	0.39917462267659976	0.10186799923439478	0.029313122104210693	0.05553147064411926	0.019085582220213688	0.02242882175581284	0.03244348924799314	0.007827672607577354	0.009913074225602826	0.016400861047863542	0.054952791938924654	0.04388828775405809	0.021281992889325616
564	0.011062233479993218	0.31844879110942154	0.022064542550865884	0.023119142751622065	0.04932920231002824	0.10897196446368787	0.03263915870656457	0.026852825526668154	0.022625383215238302	0.013345567821219874	0.03234242640184595	0.03535824564684625	0.017758166639629577	0.034582297944697554	0.018182428871064155	0.03982251898959307	0.11410506542593638	0.0175413793258426	0.030254226934960503	0.03159443188427425
565	0.008658649049983829	0.03343448851303392	0.03780322444058086	0.010581356390184876	0.11938788212476986	0.007679759033662952	0.014667293199295085	0.15219366549813848	0.016209807630423716	0.14562222469464073	0.05332488752490645	0.025327431780402726	0.0062403188592928815	0.01019894435133757	0.003470706695598303	0.007385717642612181	0.02857206194486459	0.02431147873873779	0.11487788840828743	0.1800522134792457
