# Supplementary material for: Mapping mutational effects along the evolutionary landscape of HIV envelope
Source: eLife. 2018 Mar 28;7:e34420. doi: 10.7554/eLife.34420 (PMC5910023; doi:10.7554/eLife.34420)
Supplement: Supplementary file 1. — Specifically, this file contains a Jupyter notebook that performs the analysis, all required input data, and all reasonably sized output files. The Jupyter notebook downloads the deep sequencing data, processes it with the dms_tools2 software (Bloom, 2015, https://jbloomlab.github.io/dms_tools2/), and also performs a variety of downstream analyses that generate most of the figures for this paper. [file elife-34420-supp1.zip › analysis_code/data/Doud2016_HA_replicate-2_prefs.csv]

site	A	C	D	E	F	G	H	I	K	L	M	N	P	Q	R	S	T	V	W	Y
1	0.0552133838344068	0.04919344721116233	0.05198062653379909	0.046011908950131256	0.048165251001980554	0.05270920463294501	0.05596184695569501	0.04762810341661093	0.05551716216109695	0.04332339667839847	0.05585997723622984	0.05017469027623479	0.053086841524104214	0.052464146672615446	0.05296154314339889	0.04790898685061995	0.04080495474154721	0.047656802038836245	0.04979942460578276	0.04357830153440423
2	0.03045909807024766	0.03881525033873587	0.00319449015223796	0.0357428517195956	0.0263609589038065	0.04495225935905372	0.05978017243739899	0.06318030379802358	0.07250965430521747	0.05837594041582954	0.0639653890619717	0.05427393063537278	0.0403267639594118	0.0063199198138967705	0.014833225621202826	0.09308009494737235	0.10095196980064347	0.018403451331475126	0.017391276895595838	0.15708299843291046
3	0.08813332404288692	0.03750509074588341	0.07986254570540006	0.05210730069214508	0.012870111636492742	0.00188553518197902	0.015972872366019065	0.09879243001883242	0.06248726443954433	0.10011325036644539	0.012012483460888061	0.057220086846498916	0.03531573339507742	0.036834356032769834	0.07506572089766025	0.04405752489707921	0.05414225576710805	0.07643214763423466	0.011391851233842632	0.04779811463921255
4	0.08299764494772373	0.008060095704205877	0.04485482551516252	0.053654508032891304	0.009087231903151265	0.009977236159984712	0.027677740343740896	0.026240130394546656	0.08965330104026178	0.06593465927614772	0.022184394310519086	0.062253716499672075	0.02553761610433495	0.050857359410512226	0.03600879126876775	0.16168030266731445	0.027398818723935393	0.1167508854597839	0.016876015901703165	0.06231472633564054
5	0.12749978422239022	0.06807160720656291	0.009169645535032437	0.009070837751613933	0.14996196155223515	0.03817971720523743	0.10156246445942865	0.03381415603380739	0.00650283536785006	0.1265963118836437	0.017681666442618715	0.006327447915495568	0.021069901024309445	0.051289795023903025	0.0035188667453945875	0.0030582322071858003	0.035183455814871284	0.07770826268106003	0.10881177570558216	0.0049212752217775
6	0.04267468744585358	0.02975717142109952	0.08105519630053452	0.025311403481818137	0.23225713996428685	0.0162398340026031	0.010582657618489344	0.042503423245313976	0.010335804806243456	0.16527273950205285	0.08733007285713859	0.025248637829791226	0.0219243304444118	0.01745484717959089	0.007051541577881841	0.021212388948271134	0.0057403660307835365	0.08018329682634925	0.03625125154123872	0.04161320897624768
7	0.028172145353871535	0.10404037712725826	0.007308030823712318	0.0344476974902026	0.07989288512123469	0.010983517940130425	0.005620083313482952	0.020533029188432472	0.07178226740425962	0.18403900263282622	0.19018086014705027	0.018835371137971693	0.003021374226583996	0.007747291665624394	0.04544221132697426	0.024810876488301114	0.04343233621829674	0.07146693630811257	0.008269579375438813	0.03997412671023508
8	0.03570391459595199	0.07651529457919413	0.009639509087456281	0.009233001465951426	0.08924474171122566	0.0034567649437303033	0.01233031532170203	0.14568071078793654	0.006087269439951368	0.1962984272155689	0.07487082080964062	0.04693515536422714	0.013096089405034678	0.014235106764037112	0.01821058704309907	0.006917033609614173	0.007268712421623368	0.16457670717860717	0.06027510727014712	0.00942473098530096
9	0.02531053275770206	0.05966920771296563	0.03197767724881068	0.021963881860763722	0.06013682910631867	0.023776802125997715	0.024635097457012176	0.018277050909620993	0.012116651435852032	0.25970674986260306	0.01915661401746274	0.042398634930900854	0.043497754046340285	0.01709515789155662	0.01029009727441741	0.015491354615621693	0.04511431729843922	0.14573854848915377	0.028544849663769686	0.09510219129469094
10	0.044815712558266746	0.07133143836032192	0.02252093806470855	0.007350759907683107	0.03422832514542821	0.03271913614820365	0.03286453756730471	0.0923164577750292	0.01322685733045384	0.16571482103006396	0.11380791382303075	0.012882430946020563	0.015018895116432245	0.011600136126310385	0.01858481171622779	0.04564977244454515	0.07075564614726555	0.0623394114610868	0.011773317046778711	0.12049868128483814
11	0.06517484611894836	0.10756355105755268	0.004439278932039555	0.05258190358173567	0.03414794501546803	0.01804139272986067	0.1541562387479742	0.01706484790995267	0.003343429067905869	0.09960875147743961	0.13784815085867416	0.003947791375646675	0.00607976699299814	0.02035002173782106	0.015257434724886096	0.041401198879575704	0.042078659846739225	0.021903987416399907	0.07913902089374772	0.07587178263463402
12	0.1225095931254482	0.16368297725517986	0.009645134706303432	0.006619025317923399	0.1276850975741288	0.003512243646611478	0.005599607685322447	0.10914802252942879	0.004223059903563814	0.08615142121371114	0.008890557197336921	0.028261988350752977	0.009841518278055829	0.007026819208831813	0.012085499541668659	0.054483917085157506	0.03598805315728678	0.09506689944250807	0.0956450106341237	0.013933554146656346
13	0.07301493421021131	0.031101366081135784	0.01130822701267725	0.011159837642467817	0.012543722068658987	0.009937114430982595	0.05841207845540224	0.062292113278922735	0.009636933310864593	0.021553553843104607	0.02561337130894549	0.07234502354940853	0.013942300031632866	0.04434599357054582	0.030240894670332488	0.22529503902279843	0.07366974840535755	0.1819563888968684	0.021536881965788738	0.010094478243893769
14	0.14404928808623735	0.04260805874949589	0.05431681717627362	0.04406804496799108	0.04787341746697703	0.029782610750588526	0.02720718983857335	0.026631457740822685	0.028658082862605228	0.0993176665653871	0.048448691219494106	0.03584182339403474	0.01705530808542335	0.08446080138011682	0.05463785753833049	0.0455753279137323	0.04844577973509854	0.050856696460779935	0.0448836436557138	0.025281436412324113
15	0.0822190599108657	0.028125992409765932	0.023283254070446586	0.023843602243496523	0.020594555006877818	0.06734800013479943	0.015334904423814268	0.05480218183317479	0.0247060195209588	0.008316041401825172	0.02324282508650473	0.020039784526125332	0.0216222670917228	0.016958159972341406	0.00846005938509603	0.056311706562182325	0.30897759579759304	0.15993662230507968	0.02295527647238144	0.012922091844948198
16	0.052807835082068995	0.01419394258119109	0.18772846795454942	0.049007751776989655	0.012112641982244224	0.059834149495348495	0.14937972006924818	0.02997546022643309	0.05388315566104351	0.00530744192944943	0.05203318793110685	0.04963992250195362	0.011257157443280347	0.029489720638510825	0.11761200693207798	0.02165536109975946	0.017552735242496238	0.017143030872644825	0.022022235288346046	0.047364075291257704
17	0.3909888117753015	0.035814312811917326	0.027496050140855068	0.04452668713714386	0.027308226317348198	0.07264270584158819	0.02394699751966715	0.025156259988032	0.02457997285252377	0.014157881936796448	0.045692529341661584	0.028164023985307825	0.012739332683788102	0.020833330382570688	0.012192958084460566	0.05447494201584798	0.02708693027057235	0.04114764708438638	0.03950549042101916	0.03154490940921186
18	0.04930318185564426	0.017836531921760924	0.35241018501159577	0.050927184846062366	0.01497457918435137	0.05188366219808156	0.018666409210734994	0.01358928878962067	0.023927805942063358	0.007726454047369869	0.037177923575762786	0.03816241544323159	0.02053475228388175	0.016704532651067017	0.007866009480919771	0.010884848577209649	0.022490312301152914	0.039653793920193144	0.03373181459517636	0.17154831416411986
19	0.0063143439068270085	0.01702627066821503	0.050913452507602416	0.04560591251622569	0.05844832297877463	0.0035679771829698636	0.033886972324899865	0.01758622782602016	0.09537488167465863	0.05870604713428733	0.06877508461384325	0.06075557939645502	0.007171236848684518	0.030525929277092127	0.1205179527271531	0.06131091732888394	0.12094815353771154	0.11306433910825667	0.016686749802987743	0.012813648638451485
20	0.009883912810684287	0.024301889988152577	0.05893944702673071	0.015492358978094341	0.019893849921187607	0.008381407737721147	0.01988125502484455	0.40753129756229495	0.047113342842748006	0.05657844080023063	0.044285279066336135	0.015382271887381902	0.010081542490973882	0.013879094113181834	0.01942389408216686	0.009349309251099905	0.06544213890970105	0.1018974848952766	0.025709113438950153	0.026552669172242884
21	0.02631515828896655	0.520083386921474	0.017924410563700564	0.01697525232023252	0.06654452903563415	0.022691081255798773	0.01663307727707722	0.013415241473574131	0.017669402908374796	0.005165357133139226	0.03043480580592681	0.01243118612536131	0.02521245493433249	0.02040765182786175	0.04616764091406068	0.021034447861661136	0.010154762374813104	0.014573078054999695	0.051913766296029486	0.044253308626981576
22	0.03756330613469922	0.022071902376897448	0.020490111141203905	0.017316314868127323	0.01737692236903056	0.017747609447812347	0.05261239500363224	0.5088276506513606	0.05099342442556001	0.020818891666271325	0.04358544179574139	0.014829047409492346	0.007261320114945859	0.04509786876141469	0.00906970938280488	0.00950387316982069	0.01230503803313096	0.05767482251725913	0.022186530483408025	0.012667820247386972
23	0.02022413442362805	0.05495492838194839	0.0503750163331068	0.022603145983354427	0.01946968961436179	0.4840399352582012	0.017599768675762163	0.014651079646826076	0.02210855529842991	0.03782555517489781	0.03900357178727444	0.019574202856877436	0.009061097363138725	0.02222458901351114	0.017415051001824573	0.025222601662868542	0.011822827883639739	0.04649899752616154	0.04545165261008571	0.019873599504101513
24	0.00896194992915187	0.03380214574891737	0.019670255664828835	0.007707336700679966	0.16046289525173124	0.004062096539750318	0.04626335526555235	0.007955078341454353	0.023437276868108394	0.002302394946998954	0.01738217640955138	0.014567308443755436	0.0024813717889252056	0.02697101451778542	0.02496372270102247	0.03900761452076862	0.29634945704141136	0.003308408592288954	0.09472678716972656	0.16561735355759097
25	0.043331258267184376	0.05462944228942106	0.027668801469910454	0.029749641001478894	0.008942825471202245	0.003896519750428959	0.22008139345986916	0.05018345146783662	0.010383765844945691	0.12015490196640877	0.015589008577885389	0.052740465846245706	0.018718117886297427	0.1414584860147763	0.024988511912660858	0.026354485034415315	0.05091827713250632	0.05284328685310424	0.01402951755460223	0.03333784219881996
26	0.4378029116075178	0.01711648082246566	0.022593284979900402	0.04957871441862274	0.024106324757589007	0.03113221859312787	0.015311336515805308	0.03475930243298747	0.016174092002106462	0.007921097589832164	0.04210463272651301	0.11890861018176649	0.005261719658712864	0.01470916312631166	0.01854362249553289	0.04715821453611917	0.03619528097664796	0.025000430030765255	0.01846341358396437	0.017159148963711464
27	0.01712882807417489	0.013849368670690445	0.05086995035451307	0.021590750079289074	0.04095804962566543	0.010941946174236933	0.015594070802438634	0.011232965710966684	0.04974748080467332	0.009473949839776242	0.024518133293366117	0.5885709557380339	0.006914751509566575	0.018061421745709173	0.006086233871994479	0.04991611385408832	0.017512703193673228	0.01079374934815034	0.021524941660407824	0.014713635648585433
28	0.010160785019902202	0.01863417093663231	0.030796299202956828	0.02895889843686706	0.020565442897728155	0.00885617909189536	0.015200124715893616	0.0265273827429824	0.02810870009387274	0.008252364911049703	0.035226035359394677	0.6008942667075678	0.009098490094136661	0.01331251785053349	0.007794215654073334	0.026326558419525317	0.022410018335879096	0.03661979262183639	0.03214005093079702	0.020117705976475764
29	0.11058826766634988	0.03624143685511443	0.011471540984383046	0.0061546682342946656	0.015105758051759375	0.024157113649968445	0.012245823401032776	0.00816817234176961	0.05577208519068336	0.01264008085060238	0.0705333537065261	0.12523448073550666	0.02171815778659847	0.025694043336914472	0.01464049224567724	0.37307638620352984	0.017754885727642923	0.03260459010765876	0.015535538153680795	0.010663124770306833
30	0.020156266702980815	0.026469319794302185	0.030467607089230478	0.032958205996898644	0.016051390946459933	0.006954068693287776	0.030744271949972164	0.016303287676401396	0.026789330000173243	0.012071979955695132	0.028048132017740233	0.08594154601367256	0.06046036153232947	0.014423161554711331	0.008254049055286424	0.10887539749082586	0.41504509783785154	0.012076749680015323	0.02809551101352649	0.019814264998639062
31	0.014237605156985148	0.011793196562111603	0.2811077900031475	0.17278286231394455	0.013181863440928617	0.009763470135243766	0.022284577830355576	0.007474576964356831	0.007603153658352335	0.02289153245370345	0.024267202070047914	0.021709414069358238	0.006562927519126279	0.047076401703244106	0.015569421777099489	0.020147494281841902	0.2079415567493141	0.026902044677561583	0.020890088779363	0.045812819853913944
32	0.01878799653442836	0.020444732302986428	0.013895501644978813	0.05867553087341083	0.01736543340346672	0.005375869896035876	0.011416937800317188	0.054800501450185245	0.019857000600977615	0.05489226210621638	0.05392990646311043	0.033316057463536115	0.02432222897114708	0.09275257846954944	0.13230962915781613	0.04540673324948364	0.25029976202950444	0.05540630702425328	0.022540341081345797	0.014204689477250208
33	0.03458263193955043	0.0722728739740055	0.03953998148443129	0.016580091686507835	0.03402884747337488	0.01642924752166475	0.012887875928984778	0.086724888480822	0.02006517206944805	0.013437947020729694	0.03491418523837848	0.016179387374987458	0.011473027162529723	0.01322830035405446	0.007573228226279744	0.031692391908847234	0.020886769783751463	0.4773973925215787	0.023933048604721334	0.01617271124535228
34	0.011159890584120797	0.021882241061265784	0.4456928495304771	0.05740653438667261	0.01986638062780893	0.07339802271275091	0.030706106724630616	0.012912422462976577	0.015193495659730013	0.01285988621491757	0.03616828512647835	0.04436268112195163	0.014241932078531826	0.027523406503623324	0.009952722855938009	0.0193614618713368	0.061570282816241786	0.015327708768291919	0.02457938613492037	0.045834302757335056
35	0.035455439567840884	0.037872564192203695	0.028372422661917387	0.02962800821681651	0.018305177562707945	0.010538247385608426	0.024901594731984587	0.041848481909452485	0.050576759874962525	0.019770630774312684	0.027908480982176034	0.022759928681006715	0.017650043957543368	0.020884468280955807	0.026291175632775117	0.01747235545750905	0.5015940677412872	0.015545308335109715	0.03032441852370505	0.022300425530124717
36	0.02311400581974932	0.023360415027202455	0.016896164060516423	0.02021411944616611	0.024159973179824778	0.01080241511180742	0.030427305832947678	0.4139763362554304	0.028866293282316404	0.07831352311306744	0.025463135731209674	0.013966188897225305	0.025651351661475256	0.03351986670818914	0.020872365796120035	0.015528783017805392	0.1194805212910177	0.03845128259487105	0.02125412553473584	0.015681827638322158
37	0.005522600629728291	0.05935007076014681	0.015977393151454834	0.011432137028421635	0.041695899590245215	0.010851786032701967	0.014459179804711005	0.02962977031086109	0.011478854320654836	0.08719362917646886	0.03537114637899081	0.008797193260166506	0.006505039967401044	0.0520153365795003	0.16442408508709752	0.17806354603997154	0.20358760274295806	0.005579525940381018	0.04525313853256499	0.012812064665573672
38	0.08245572715726802	0.019729925566412655	0.05248742589636713	0.2312320330567582	0.07118530374603811	0.01978347939837648	0.023266175880369413	0.010620159415937894	0.03175571983715546	0.0069380895760574	0.02277778702266294	0.042323325577951494	0.009133895091324569	0.2576790656226448	0.007213039998466247	0.010587880689857448	0.00852885655268886	0.049586556066359366	0.02595127244915045	0.016764281398153034
39	0.09219634690872487	0.01697552012358666	0.02076506420767696	0.05880052257027031	0.01652300455800121	0.014426132073866128	0.012515559677629368	0.01761475774785253	0.219233154527539	0.011797065974867155	0.05001776960691413	0.0506934016758019	0.007039263851844382	0.03180366710993413	0.1782519029664388	0.008608117392965478	0.11947998454387983	0.017887885663913198	0.03290067863042046	0.022470200187873483
40	0.015789393098417988	0.020245587017143542	0.052786287935289646	0.02306372183140506	0.02808042687548523	0.025981902447651247	0.0303299951707172	0.024817939341822866	0.03532850117895445	0.007384036156403291	0.02659608620691011	0.40370341819552014	0.0078002175098256035	0.09379812704538297	0.010327508632045401	0.04153635115172706	0.024256228353793787	0.019658765496075058	0.04373302975278103	0.06478247660264833
41	0.04399573581710334	0.027450830860312095	0.022594833877216378	0.04509193261418157	0.02064508716678443	0.04978241250282803	0.01994828538051207	0.18610822885974868	0.01892474308476139	0.03752677451900457	0.05393612465596807	0.020715754603023676	0.03775276099654755	0.013652927851718866	0.012997662029831724	0.010460970713355902	0.013304018177897097	0.32341279098598325	0.025882790621622208	0.015815334681599114
42	0.15258995110142534	0.04792680598370081	0.04452939821543317	0.04824774127480851	0.03878029813015202	0.03437499443817576	0.06560115677775696	0.09141822138419832	0.0332652030436537	0.009649080170772152	0.04858353091727402	0.042639874094362665	0.04231180328072659	0.08130655019333156	0.035542622758627906	0.04168295869806921	0.02152797205965214	0.042909961669953076	0.04551686184634493	0.03159501396158116
43	0.049579245078624344	0.054592523895280264	0.04192836350121128	0.04182015247763542	0.05425244794869183	0.017016417253795334	0.05864905733727017	0.03934070882042601	0.04109943429335073	0.008843814345919493	0.047235569636068196	0.0471890023073412	0.05137164872739179	0.04807916900714255	0.02473094264230117	0.03449887981560506	0.029677930703153003	0.21642416128219802	0.043961988813946064	0.04970854211264806
44	0.04550820604273499	0.018679014739803265	0.02620082776454509	0.028509099023604115	0.021111017209697235	0.015434178846563368	0.029439969441095008	0.02189043578603984	0.03853007892627968	0.015206124449719045	0.03261445493963444	0.025516841099592392	0.020071109593603528	0.030035184200318532	0.01520341956719597	0.035445641094912855	0.5021358861617067	0.013434551081920463	0.03588839725339367	0.02914556277763989
45	0.025816263692541554	0.02290755196417345	0.07268679659939367	0.018141993680771712	0.02263251153801902	0.048610645436699663	0.38270189966132623	0.01829701394134151	0.020271741524403884	0.012817723543016324	0.017750225922935164	0.042998171325892114	0.022451766864536798	0.04913064127215479	0.017564356828115052	0.11825010544139841	0.01783404631055884	0.012299051061901543	0.03158782589866655	0.025249667492153786
46	0.05241619807480975	0.026091939203762973	0.028221716848542435	0.016776679105039317	0.04814352983806486	0.02585696406840712	0.040670622970241765	0.029101003919152015	0.024102210072849056	0.04020482377576191	0.03763905028721596	0.023555307235761946	0.0306401861257963	0.022210397326883	0.020905026434118835	0.32481692753966684	0.07409504707494996	0.027433867103853607	0.05675445499604031	0.050364047999082034
47	0.06950644689551284	0.0362366136810092	0.010705564396851953	0.007688777777807652	0.1336908541675784	0.005422231909969698	0.048805463696126164	0.0455911347658	0.09316869819841794	0.024739261360069653	0.04312609526684409	0.006944561399632554	0.0048193976455748674	0.07766609170261254	0.022220642768904605	0.006081926845462433	0.053956204950763524	0.20207665181212536	0.014772161567465915	0.09278121919147059
48	0.023620450050239206	0.009794654660725701	0.028991345521650044	0.01749047689589835	0.03372278881238514	0.025654526904048874	0.012295358652314053	0.01526972366858491	0.03484634278046144	0.008182518446190706	0.02290121882627343	0.3710219812492738	0.016266231398227065	0.014911427555110822	0.0200716490363106	0.13762880338152808	0.1018236459990808	0.03407483723953552	0.050055962052227905	0.021376056869933505
49	0.011041942813651468	0.02368747052509824	0.021691790257742774	0.02001331859309285	0.03579761864242456	0.009667172379769924	0.01480422972893172	0.030626845743449177	0.044573517403256845	0.5246327347089034	0.05936987331982727	0.017119440700239547	0.019003153031804908	0.018936549263306533	0.02004006974453052	0.008988302664065634	0.03325181701657767	0.010279871216385218	0.03151324965276342	0.044961032594178364
50	0.018676228401882433	0.048196008297538166	0.01646633753456751	0.010818908054713978	0.055390049750984986	0.009596309539298627	0.03149650903263155	0.05149078893708564	0.014569522314911373	0.48241952116433556	0.07805207990673323	0.015441247116306457	0.01659006697470583	0.013986664082049374	0.005906281465113562	0.016093324102237586	0.007340824232324867	0.04935513441875657	0.03647642512245074	0.021637769551371908
51	0.31438279592859675	0.03833005410964549	0.010585986633633323	0.1498350948339108	0.010457710458110257	0.01942455562740441	0.020997317202975603	0.06892686428327915	0.016327721383993417	0.004395984620813769	0.026946734330775667	0.004794020381172081	0.002338732246419898	0.08760994963753392	0.01108747289453555	0.00877307897477533	0.05912919103062953	0.1196372942812928	0.006698749254822486	0.01932069188567972
52	0.18442522824397603	0.008064492603086585	0.09316616727712428	0.08758868501783461	0.01021023185440802	0.12948833790947373	0.09148042603331416	0.014039639498527077	0.04005439534433698	0.008196077634786938	0.018039884129386258	0.010173117394399897	0.0014494950528269497	0.033228183556728685	0.04732202042136346	0.09539237855722289	0.051243961862304115	0.027370209179491293	0.010918068372101202	0.038149000057306884
53	0.04770645230333606	0.0035332843580639876	0.026350784293348237	0.1714156222753495	0.022453598089253863	0.04177627258667002	0.030215209856351056	0.05262643596373065	0.025091573028718842	0.05155965633399082	0.03123215279668525	0.026175220748591146	0.0012699502138307998	0.0525935138099527	0.06688714450960684	0.05876321173026372	0.17659442253170854	0.04596327157107112	0.03589761622675848	0.031894606772718354
54	0.06431213711435844	0.04380609710625581	0.01255351291155742	0.012487793875573229	0.009294392812750336	0.022112837499964285	0.31125201667844166	0.00715909931122397	0.010845822644987072	0.006452237574334859	0.022764200428487123	0.054102107282545185	0.032577414401126464	0.029778539103723682	0.019477708980986268	0.06698164595092654	0.19861717399476966	0.013445581147555032	0.026640909717601722	0.035338771462831216
55	0.02891583960703384	0.019818125597505083	0.030696863653361224	0.016733709208052717	0.015716872916554492	0.013823615584921982	0.03543751150429766	0.036960845019631865	0.04579955750289348	0.017631888250640926	0.03545879579432804	0.4396449680872358	0.007395529381794266	0.03392003601743283	0.01642741844403113	0.05144289728795141	0.08637967023105328	0.01210449684693615	0.02817232404619248	0.027519035018151367
56	0.047183587339943024	0.024534472611032584	0.033424892064797915	0.10010098250131341	0.05231937981893818	0.2755029309214215	0.014584731556572582	0.011949490301096554	0.05555559550787018	0.00777805373497319	0.02738477246370685	0.01404649051381089	0.014674337474906034	0.023399957021896525	0.013254726564561602	0.08882626451315766	0.024524492739784236	0.028358505912895633	0.04050233408907108	0.10209400234825046
57	0.1911886015973632	0.03960619857038135	0.006839245078776064	0.00438370511335099	0.030324019829455567	0.022033481442081573	0.08930810126232454	0.0034808405991985565	0.0861710265041978	0.032610310551632826	0.11682629513062943	0.02375966175949748	0.013215998717976163	0.04435798322645507	0.015827331225520696	0.008391328955290185	0.010659651394626152	0.04929499553380313	0.13447526777714897	0.07724595573029024
58	0.01211384640502417	0.01804652666827069	0.015838548899002013	0.07017886894542828	0.017308201753139376	0.014503314989024721	0.05509312185078079	0.20876281863721793	0.011066493823533134	0.3663208904551579	0.02245453590606383	0.01216258969990884	0.03296529648805353	0.027932578901565433	0.0076723109524643885	0.020807726564066722	0.005717070713804531	0.024159093288697205	0.030098129280662578	0.026798035778133965
59	0.020837151862934188	0.5131724143930344	0.02039063308954087	0.014915408199065458	0.09371458011974855	0.046689925718391624	0.01847661709427832	0.012754832721355237	0.013752984241633877	0.01911403990607873	0.021489691537932062	0.020369816924223672	0.018839479830916953	0.03324683197472455	0.022029557611797493	0.014440231502174728	0.012354194657291897	0.028981769505732252	0.02035603153142951	0.03407380757771559
60	0.06396513901453667	0.011829699703078468	0.022763516614059953	0.02298107623918901	0.17172474752767874	0.0030425193897000167	0.04032970840864547	0.006472105094785523	0.09437064535375708	0.06785240531130249	0.05268428880787651	0.04938441804390045	0.0015794790084703472	0.043546869190070746	0.07136982808134446	0.06493370018848496	0.033030076266307884	0.0013230536434547906	0.006585439052134846	0.1702312850612216
61	0.0037111115480222877	0.0073826800615178784	0.007357537502947362	0.018225424705931324	0.05624814197956619	0.0031097741932388013	0.015774592681953477	0.21631930200534844	0.005513135665282147	0.27720320624878614	0.07776283713218211	0.017388571494726328	0.012676832522604726	0.0074941789858135295	0.006154196258171395	0.033954235902612734	0.008629197524896232	0.1764278428975226	0.013527040834266589	0.03514015985460971
62	0.05652600202577125	0.0042771785931909915	0.1390038001551964	0.06727860517731786	0.07598318810989367	0.024556235898182958	0.16157325676931358	0.006315276569966971	0.09367250702247745	0.02874551222391407	0.02869134225741203	0.06749661719122618	0.0016272665221500784	0.07922166423053456	0.012909725421028863	0.03227336853047432	0.00802479957258565	0.00932724684024166	0.020500970185333704	0.08199543670378769
63	0.011124080362209481	0.02076400660353892	0.035386673750628116	0.05128800887785823	0.0785013327531775	0.26088589554433206	0.06165693136467384	0.019652142484003435	0.01917276658191054	0.009774093320713098	0.03415132213559381	0.12797356142939673	0.01878898275904286	0.04369565335632942	0.019404912389599273	0.0934153616804196	0.007998682147819052	0.04595761056964714	0.017647803253953914	0.022760178635153058
64	0.054826742651329745	0.007126376240782859	0.02015004337662566	0.09541932785021959	0.005964604306032564	0.022239567872635972	0.05824319365247186	0.1153706889893519	0.08924144935792015	0.008678438656962493	0.05852065759821322	0.06966388137367553	0.002991575290126176	0.018018865017059533	0.09026409393485012	0.02607332792001305	0.04326643899642152	0.15725696503180947	0.03381435769603799	0.02286940418746063
65	0.0834064295007202	0.0050915061703256555	0.05326956731139726	0.18058463537338568	0.007305197855226507	0.024500488556600263	0.02399157502062079	0.004504108640485665	0.12888225119055527	0.007457573546870501	0.08617035674977186	0.040924227071643796	0.06708940995426238	0.02635423789979798	0.049314233224206014	0.041873051950885296	0.026147712647964665	0.024976200723056553	0.027380965999206672	0.09077627061301702
66	0.043582713049623814	0.020518260757793432	0.027428905230077134	0.02115959669366094	0.023206167799147265	0.0111646428733288	0.012583284736640441	0.018798821976521222	0.02505287175302953	0.03877201355270507	0.04158259906295009	0.01608002361827967	0.5269200188146066	0.029450839118189846	0.016384058080240148	0.026359477645191635	0.030456877710514686	0.016642296223532072	0.026933024875743717	0.02692350642822397
67	0.020320023186374922	0.02405878090938761	0.018798692033432946	0.01754848619193248	0.08823143458896647	0.009239466318464569	0.01195387690143775	0.05751204000829677	0.027127044374875925	0.4525377640561048	0.035308440933661006	0.022864774877984367	0.022225361520494643	0.039338860296338166	0.06183962320579358	0.010498126720332627	0.015171781462133908	0.01691872651365401	0.03118422234558491	0.017322473554748585
68	0.057014011220848815	0.025638538078451904	0.21193237771258158	0.07895827042850342	0.056877996901227565	0.04656749792628492	0.048957223850442766	0.11004391576139362	0.014410950936215548	0.054613839920114426	0.012533817341114403	0.008323792245558143	0.021613279395927075	0.04398772094624786	0.004649217669566321	0.020442425225890053	0.034557400020089966	0.07022900195516331	0.013097287758885875	0.0655514347054924
69	0.01134231636905983	0.02995822865061942	0.016121543878595348	0.02146159593948431	0.04954050461275765	0.012963373280394782	0.015851574760385127	0.012882676295303947	0.016916405035301486	0.5643512409357422	0.059144813046269555	0.016885644266635854	0.017418115462800293	0.02172424789255965	0.01572302413341642	0.010157615785435909	0.016760807856390805	0.044911441446111186	0.031152508276763552	0.014732322075972644
70	0.05807169102645754	0.008550619766241456	0.06211211827873045	0.16142590270423515	0.010134326394179265	0.1823037348570062	0.07831077023479982	0.011480097134568703	0.035563013647354154	0.046400122750554045	0.034618101220023643	0.08629174664210065	0.0018694130728729931	0.05908232983906196	0.029743485138559574	0.032472832819090656	0.029174624507453364	0.006897954014274677	0.0184804342337655	0.04701668171867015
71	0.2924356814921123	0.005978160838938131	0.008015463554454363	0.16916373834439	0.004427630399553919	0.018175136713287406	0.04852549187587109	0.02357182633074857	0.03659624519189823	0.026765047611291955	0.04662994151306442	0.011388690261826198	0.004639642259036701	0.021711940718321877	0.07921374356162587	0.03980340153199021	0.03535197619196804	0.02252124913883888	0.05306014431520916	0.05202484815557259
72	0.009685353574883388	0.5569490484705895	0.023706141249261868	0.023281482423306174	0.06694884731437217	0.010489259881420967	0.014524497567461532	0.011816412532136007	0.016040671560208546	0.0382067018101033	0.02555903230265423	0.03371604406082286	0.006735838006663865	0.01081422665698348	0.061560871980303696	0.00982743648743324	0.007565468914897259	0.009184442959675949	0.03598006681694383	0.027408155429878248
73	0.04590870054662768	0.041603990327919727	0.0197375503837217	0.0393135926586309	0.007493859792606444	0.1462725816413273	0.020226198031441704	0.007140782077945653	0.028506139106529913	0.010207749541876096	0.017657266562374506	0.16960853554348665	0.002156479376215763	0.08959059824751762	0.01671338488679624	0.0833424708600876	0.23145857356116017	0.003256979389871446	0.015957345892356867	0.0038472215715060053
74	0.005467506741110106	0.009482950421779712	0.008126658226957338	0.010828451318468102	0.11835164536041039	0.003996817065026727	0.007241000194381102	0.27716246622644686	0.008559830027535327	0.2557096659903397	0.16331296940097545	0.00996539396416381	0.022558618481583814	0.006655209003417609	0.0028176160094322694	0.003403995268920877	0.02335468544754964	0.04142603926696918	0.016772581535389634	0.004805900049142387
75	0.13754695659230884	0.026093193896849068	0.008613761034119571	0.015944337989422283	0.030534888516348294	0.04469269545317572	0.029140927454964088	0.13461321649814237	0.006474060216869261	0.05388694482045797	0.09792226878518687	0.020275088651400885	0.05847256981478297	0.015083298366682013	0.008904330819356073	0.025943380058281236	0.18576346890710735	0.054144536251740524	0.0308956933959431	0.015054382476861566
76	0.14950850314954822	0.015727176675756835	0.013525278869170853	0.04758302565942395	0.018417842259253855	0.4757389048186058	0.02073456849326461	0.011056674990641417	0.02012206931678402	0.01128014995873334	0.031605793834274636	0.015949770268171286	0.008458445558584929	0.020369403465256133	0.026770395506077842	0.014595694492974744	0.010803891849552317	0.0441839802684731	0.026789328922303526	0.016779101643148654
77	0.014541653679015052	0.04330375522203153	0.023417108981568326	0.019228710381236927	0.020051440084540566	0.03625775807307697	0.016652303989604496	0.01313562115426858	0.025537736854957596	0.05964164754967491	0.029180293295424178	0.08278502896704744	0.009783132320810078	0.016484623044138776	0.02592099376837847	0.00954149200365885	0.011996841040306887	0.02471348769162119	0.49481051870457415	0.023015853194065027
78	0.009009919430839421	0.019023732225625554	0.09257463737883152	0.017343850856268064	0.047375059847840295	0.007182162189947172	0.03976790960175491	0.04718028211657841	0.01800537230845185	0.39117991209306047	0.056855232007757786	0.021445320769512066	0.058364915748179626	0.0177509216340881	0.021999498179761833	0.008356339257597954	0.01030583437251191	0.07500620082822812	0.025471498329716274	0.015801400823448643
79	0.03711925829984509	0.03125976748243973	0.01064870413619334	0.007912057917256259	0.015216223067264596	0.004958300278559421	0.008645411360110907	0.12909863387062265	0.0070109259206757825	0.3908267120695468	0.07850503080330946	0.010504639200964195	0.009733459406387738	0.013071139493810224	0.004705634545270048	0.01516769912690438	0.03128986540705381	0.025781710028587423	0.06969699448562064	0.09884783309957756
80	0.08354065286984104	0.01624405857918745	0.013293956184296218	0.031607730264003674	0.009864696069483604	0.5355156956101755	0.01071631415066032	0.012979516497520459	0.06361330513689226	0.008458246391189979	0.04090976278028839	0.01696270982657742	0.015126634820215642	0.0149742757685226	0.033036367984276255	0.005283113961984032	0.008629863764279062	0.050038737150455176	0.01882828879773689	0.010376073392413877
81	0.023086775313722257	0.009836070472690635	0.041912905849097355	0.01525830713459556	0.010400107374509894	0.01798162594744177	0.21104633255943622	0.07169610211694832	0.01810142177752006	0.0057741612229474425	0.01974887418128371	0.36570879184627636	0.004094121519456083	0.025956723631997677	0.04210827530078949	0.05066163509308184	0.011201834031659365	0.020850439949592424	0.020720548556555703	0.013854946120397805
82	0.028470510982807336	0.018102604097745573	0.03710925545096403	0.031427541746503064	0.012638575881674885	0.013368855757939415	0.018793894723875486	0.011509150060016068	0.013996224652640327	0.03211790774886498	0.015369836132841198	0.012257674636446624	0.5884742890173731	0.029195023652660784	0.006453055833641471	0.021370389780350524	0.03313268044569743	0.0437018708239301	0.021180165536725307	0.011330493037302294
83	0.07060798701157543	0.015144582099389077	0.01657944549344932	0.18221285619021718	0.042192796992477764	0.019653003908508885	0.03393065262955115	0.03372504084664572	0.03133027357605541	0.039552452297850746	0.0666412740347001	0.05159480408631441	0.002065472724382615	0.059927333511275244	0.0023588087186720754	0.029297546655684174	0.07428072238981935	0.005029988889702839	0.025291701002050825	0.1985832569416777
84	0.02426445617719336	0.5213996540709134	0.024012882336300497	0.026136946161447218	0.05032969708397316	0.02286281119444045	0.01754231517478195	0.011862564302165958	0.024585342950616897	0.00748197568494055	0.027637568626901855	0.018727861859813892	0.009024582216756881	0.02287620610746837	0.026829953317563802	0.01046585894430809	0.04054405140732342	0.010889503856763216	0.06085449525434528	0.041671273271981675
85	0.03609309631097515	0.012548598909096265	0.346612370850175	0.20389379563249121	0.010253102770615993	0.04469068808820768	0.031883405675458665	0.007995116027818048	0.010710792874488863	0.02468525050562883	0.026959312408121366	0.03739901800068644	0.005430264863338193	0.012002415069438385	0.008638759540569604	0.026118780225980423	0.029572590276050147	0.04639719959040105	0.02213756208373087	0.0559778802967278
86	0.05330799155906919	0.004536419017921782	0.04497813266290865	0.020365037074555878	0.03511953277004179	0.056245418881227485	0.160392892973165	0.07302224272549518	0.005311145086103734	0.03149816823490078	0.03905249267041215	0.03714836376132592	0.05717933800223224	0.04844748616679721	0.007225177619186502	0.05889722900102003	0.05539047171755188	0.07742932500838177	0.04028408865842531	0.09416904640927753
87	0.009444219671079172	0.030725136381583473	0.026781574928924915	0.020424118065101596	0.02185344792578801	0.007613935274147795	0.0167054625429603	0.2553234058042535	0.011061640909156092	0.35840446168687023	0.04659623602799896	0.011988308070083175	0.017980539033490943	0.03766212683140342	0.007675487856225874	0.0067466968146224215	0.033415867453665905	0.0474195212430264	0.020926483624784067	0.0112513298548337
88	0.0570314806625758	0.014750800798303475	0.0312022574037316	0.011233532632158393	0.075492862315877	0.006495748923751274	0.011452880864885367	0.2638901412953324	0.010673401336201782	0.1589241275017255	0.02553929866778862	0.030679096124839298	0.010501508523022217	0.07561880007216827	0.004364082095237325	0.045423305623148565	0.023706666531052484	0.07757264408395284	0.04559127029702949	0.019856094247218355
89	0.0298990819900942	0.0020041450944546725	0.11791313070190632	0.1501234722277338	0.06632681547755181	0.03565067985704137	0.012507483774259587	0.044840069312199464	0.027625440318663975	0.07292157782703496	0.06143289064617793	0.07461925696132117	0.05063092638348809	0.02022593410637511	0.012569101115053896	0.06323589163843583	0.042226183263096684	0.0415554516524556	0.03774187383788315	0.03595059381477238
90	0.027690338546615293	0.0018020862415281918	0.011637255671184598	0.09109584160842765	0.021382290968533897	0.008994661169174776	0.07992212233573429	0.25699586633954663	0.02806318980898629	0.021465362099764216	0.16213169449440176	0.029066572854096397	0.021824549950753537	0.006545569068754508	0.01685333376298467	0.16235696678959688	0.020707114148800148	0.015712125258754758	0.006297549338965817	0.00945550954339567
91	0.010032321568148069	0.004630543846072713	0.024477092658365063	0.003047017581552167	0.025481455237196936	0.0408617237559576	0.17252855580951595	0.02682413185110638	0.12148479617411621	0.039533445053160844	0.1966700886560343	0.04288750317112422	0.020420223943372628	0.014158252423009523	0.05052165053122314	0.040926614705905126	0.04458836788985427	0.07636928591072618	0.0040166899760734395	0.04054023925748525
92	0.06411956133529756	0.009410094172972991	0.033265042864097115	0.022732478208915968	0.026522122212174492	0.04521425539452672	0.03438106148623674	0.0380094010658247	0.01992323804231937	0.021880706812146412	0.1080814631227156	0.12714820896031126	0.03234812193690897	0.10212127733091765	0.038673061521299026	0.07615395241073868	0.03209116137500233	0.07715678361864756	0.007873489434378452	0.08289451869456843
93	0.012028725586294317	0.008289502380655327	0.018214050936594554	0.02092258134175393	0.24254597255077714	0.026823263190505566	0.017924804801122855	0.009273123329809283	0.016131494319212472	0.0904281011697788	0.02375562525915017	0.02020123961336833	0.00950668160337294	0.06781392684574249	0.029573797378858045	0.0073402254247384	0.012049712538531963	0.024711537380741437	0.3270036021004226	0.015462032248569346
94	0.26390705248228813	0.01568749071649242	0.013705699922784979	0.010320692070758952	0.03249070550826883	0.09479077668065203	0.010199836180762714	0.008651163730223626	0.0077840849943010635	0.017693876520050722	0.029743524953776114	0.009619709221395125	0.015777566286188663	0.024035824318576492	0.012659184573396653	0.3256168305342716	0.02809070276312952	0.009547645477256032	0.02666444789556507	0.043013185169861246
95	0.016568897990236163	0.05767918703105785	0.06096457484583716	0.02257966194045691	0.0422663894453453	0.007941963086129891	0.047790993467411544	0.011410766868217348	0.01620979287721384	0.006225077331676543	0.024060952064776257	0.024825462061171213	0.008485608454256768	0.01501293183733378	0.006970105551739918	0.023853869377724487	0.01902372632342711	0.00857205048667932	0.019908426909262533	0.559649562050046
96	0.013411601353661377	0.014405856721372894	0.01550057017108876	0.017922802964284834	0.01904738654602301	0.025844345930378505	0.014028493152688492	0.5543358518250906	0.010763489964085576	0.02612026876391745	0.021723435459422014	0.02326585924225043	0.009195811804564488	0.05108822921150229	0.006141319415894587	0.01571729582343358	0.01588597816309257	0.10767374719890083	0.02427664901894829	0.013651007269399443
97	0.043431409630836304	0.04212080537991369	0.014133880242745011	0.043281518794953434	0.01183741612097995	0.016708793932950983	0.04063169448095768	0.02704074229656654	0.022309417917496438	0.018206924008164562	0.03816028075206521	0.012407661339949241	0.016795985838705996	0.01342597072778357	0.007143531009851962	0.005871143331567204	0.0492194532200985	0.5361009767122575	0.028779943464522086	0.012392450797634092
98	0.015336177000530318	0.02010689575770991	0.10160622798514732	0.38312651827993643	0.017178206515046583	0.03575327915009919	0.020320196872308842	0.01068788855324157	0.03880266642218171	0.023256001516001566	0.05994508467617874	0.009455555917421855	0.00783081892434963	0.06006605290679811	0.007828355543771913	0.011091471089508536	0.01604679919968338	0.13273121618652858	0.01673778837877383	0.012092799124781999
99	0.007024597701108803	0.020103302320775118	0.04103815610618342	0.051628277618012273	0.004105984944800575	0.016961378753466542	0.07698856542910679	0.03318439393939949	0.03175353888923404	0.055660764491073676	0.015283190458309674	0.07715328209033308	0.042462472893272964	0.029395963811212296	0.13103325697635734	0.11110029070738701	0.049019850387329776	0.04790201625290721	0.08744618782836963	0.07075452840136026
100	0.06427132125023859	0.010018942212630047	0.026122229084435213	0.05066215662454227	0.032446027805221836	0.017631639998182434	0.1622789416857067	0.010584664088145013	0.03411526111969261	0.017818860934135893	0.008326888963959752	0.010981439359493299	0.09470325372203772	0.036325949567788535	0.015762721882409205	0.0946915397390679	0.037631356745409406	0.12713971395993873	0.10895867518781845	0.03952841606914643
101	0.0591125568703428	0.024893370985384432	0.13997699491388002	0.1203160184739026	0.008437041140827972	0.02970313477313221	0.07213727511418444	0.05156307853164793	0.012492085025515591	0.06678098323688059	0.03165710097990125	0.09834062806481922	0.0043249983679071674	0.06051174878363202	0.017852460678295115	0.04755054223375879	0.028268539199407125	0.0772698007151362	0.03513074531479711	0.01368089659664735
102	0.03840385981738006	0.06389001878621985	0.008359835097361297	0.004494766665990816	0.008137400726603971	0.045815209252800415	0.005976647977450623	0.015175588418802835	0.003565320320245677	0.0029912560620170593	0.009415382483265539	0.19237238915098206	0.14144574187078182	0.11783288112059559	0.0023854591562530764	0.10329622914152357	0.10830734537824588	0.05369267513462446	0.018531637789854002	0.0559103556490014
103	0.010961341647448485	0.006910311194851003	0.12853254817947204	0.10382011224835198	0.01954339923360126	0.03518429416905645	0.06325479083597611	0.02538831027744501	0.033589370102490135	0.032621883974170145	0.007301977069078637	0.022277590890397495	0.04335078487118882	0.10347540979743294	0.010645029178962661	0.022838939451200076	0.11521795001828682	0.1314678831796913	0.06003736810652243	0.02358070557437623
104	0.046887688089369675	0.01017203981558373	0.034321452161443236	0.03323694323811524	0.16379822619310316	0.014270677861935518	0.22362099835027271	0.057816695167234346	0.015025918522616363	0.05772967354544712	0.0036853114921556575	0.054851335874070636	0.0013489354643861392	0.015977111122166952	0.009603403027437807	0.021264317484786136	0.04583202305733389	0.08014697876544222	0.053923739528224164	0.056486531238875315
105	0.07906071850785795	0.016313519008215854	0.014761975242656206	0.05907174672588375	0.012109125981328309	0.4626295566207221	0.029721074854235786	0.00989028440145967	0.015109749703132917	0.007398696428966423	0.027213002228550102	0.011144805990452136	0.009071527048243752	0.013165424157548893	0.053136613079072324	0.07525465712551656	0.013141451313460877	0.04774649775558186	0.018567574044283972	0.02549199978283057
106	0.08694866170673414	0.057582945062379896	0.0278490218558126	0.046080363768131044	0.07731606353361789	0.0132519470138088	0.02443706912350296	0.010290660391147713	0.011525490046359728	0.006936580256986582	0.027958709154698305	0.04555519387629903	0.040266160082641986	0.016280830384159325	0.002212515378342005	0.3249315913794103	0.021481847096644538	0.11108212267671368	0.024150466745460585	0.023861760467148874
107	0.010930817713965778	0.5819289182364575	0.023768442143768637	0.02577313295274026	0.023817793604984205	0.02016521629148711	0.01580700186638041	0.013312449121087203	0.022823036523480167	0.010350577685370265	0.0253203983614888	0.030462338220010484	0.01013625632566694	0.01590209006506265	0.01651233519801091	0.022997896603306058	0.0329583513112662	0.02070441838194479	0.02916498287326624	0.04716354652025534
108	0.01333134061841633	0.03704279935825747	0.031024461773523457	0.012334106054185492	0.024274705768214052	0.010916314136686258	0.05414557068245115	0.01095414389660321	0.015640951257290394	0.014087064686066807	0.05344426224258505	0.020881513969034916	0.008629842356965733	0.013763892187380273	0.010340733890243984	0.027066949067707572	0.0284889845627415	0.05797845013637207	0.020411338706264794	0.5352425746490095
109	0.013502252362441104	0.01511669265165694	0.026758060959899025	0.01854769956214251	0.014958734179734895	0.030137508052572724	0.013888102836131878	0.012850735583364683	0.012177836961744615	0.019328056190545204	0.018093330343871856	0.026412314624266867	0.5263449461612342	0.04679066989906034	0.016424795530809715	0.028346644004510493	0.040724390107259305	0.011458755871298468	0.048352110620082024	0.059786363497373284
110	0.018069747817834464	0.02508090162872569	0.01407428695957044	0.035186124525570704	0.05339396458480005	0.48037362197650335	0.011872168863788363	0.020679201133141284	0.018867919458534596	0.006187636398791356	0.03868600642413292	0.0135506122912384	0.006592625948478849	0.016790839245495234	0.04165033085084467	0.023841641250938836	0.011371392572285427	0.04719445227569503	0.07815769289545181	0.038378832898178596
111	0.034256106332793024	0.035966285775681256	0.1175557255927383	0.124916648383498	0.0608127552238449	0.0038860885721244743	0.02618213748901432	0.025926346753917976	0.004190623183009427	0.033690810120817295	0.05262480469953639	0.034027230134597096	0.008007028081127687	0.12332254665528355	0.0023887293999900307	0.06062435494226768	0.022993331960487425	0.10755867115579162	0.07495249116090956	0.04611728438256993
112	0.00535549629805839	0.008233681173902267	0.01343004964502179	0.006765274252619132	0.047837460991439304	0.0036811873043327272	0.023846072115714073	0.4721611064633078	0.009513910867482368	0.17820263886729934	0.03719470485846629	0.014177260131561894	0.009615258424403427	0.021324113008241084	0.006818980787827194	0.004820409013335631	0.013047777117097854	0.08731427729244268	0.02774156814939909	0.008918773238047597
113	0.10833237909889415	0.15081048242814699	0.028735091983359023	0.056890255905954736	0.01894931502560344	0.1322447961507532	0.13668357813120743	0.04333673289064697	0.03213580159122991	0.04479835863749889	0.037242577356815514	0.002261101888655172	0.004927737048339125	0.028431769253741707	0.01975861809968255	0.03794096052194457	0.027085758330881043	0.05448158833505478	0.01603526314163873	0.018917834179952072
114	0.037778124641562515	0.022190631864952678	0.12300608861234127	0.28807105418802204	0.00607061469223526	0.0025633053470098545	0.034579562351455255	0.0028068806890067344	0.00674588392982568	0.024304108556470715	0.14539060829395548	0.013837301030421816	0.008055311315934711	0.08681635848560376	0.0019982156139477475	0.12006242142886452	0.006267436675792956	0.0025174761474122016	0.01872456864493034	0.04821404749025449
115	0.04970501154703686	0.015249015801752874	0.016321168363197677	0.010076770624444766	0.10632674489811596	0.05038513466983801	0.011624337703029116	0.12302671075168574	0.010005492297386395	0.05164672042710305	0.031201217877772764	0.023619234155470896	0.06190209214160533	0.01311092877767339	0.008691814465337773	0.05959301945511249	0.03470279385086541	0.08232119200958818	0.04434705311609647	0.19614354706688686
116	0.0697455773077425	0.015398438001228249	0.027553096816251826	0.19910692989320747	0.014091272332187686	0.03582681265432601	0.1643819798431925	0.006085538686628211	0.02268034224151655	0.006302438598777783	0.031031107324729107	0.006656921512035651	0.030677808030396575	0.29091720276883937	0.0033259460438411466	0.004928566209321029	0.015778747412834877	0.026388421108487062	0.013007155232921997	0.01611569798153443
117	0.02496683065301212	0.026865299904428173	0.016879116841897513	0.49394651765870257	0.021454582650990282	0.01726943388410415	0.0535327693843185	0.034203015022592195	0.05654028348339206	0.013354935455729596	0.04588237348181144	0.026142730595382944	0.014399009284105478	0.01742441824334448	0.011795896509890722	0.02171164308372825	0.02667854121495144	0.014463548285995916	0.0422178579466892	0.020271196414932986
118	0.010889298772556887	0.016022965538255572	0.03764299437208831	0.020905739143823182	0.053800708677750296	0.009401276116125866	0.009593943739368789	0.017093525105083263	0.011054968942950555	0.582469253486102	0.039665379332132364	0.010555858017600124	0.017450974675830223	0.07564190405704814	0.010376777839872378	0.006627296672223067	0.006082325907713044	0.01615718342088386	0.026507425653885235	0.022060200528706865
119	0.01975804852413632	0.00845027744395822	0.0055868662392724614	0.00524021102604603	0.033233592873217595	0.015389698903127734	0.19161743120124716	0.07945705543357885	0.036829340290311575	0.060768805471909285	0.05362161942356593	0.053836613349657114	0.0017083393237576597	0.009647960320898588	0.12721428190650372	0.00408805284690429	0.024289229901837534	0.002607036811106624	0.041654067999912614	0.22500147070905072
120	0.028132914801140742	0.017474157556559424	0.055679943975267564	0.4179800030803128	0.02358289455997612	0.04771718697546785	0.08201790682892147	0.0178632039511674	0.05287438895364678	0.01027197099245612	0.02715591020342848	0.017296355300465194	0.00926503882360261	0.03845912793950271	0.00867127674131027	0.015092449474766255	0.014177931590693745	0.02032389939801328	0.07069055930006679	0.025272879553234488
121	0.00535373096535035	0.016298971569557695	0.014906794427333659	0.029911038117129522	0.042305714602044055	0.032742501814329875	0.08226129486518359	0.059113824914973384	0.056644150691345166	0.026700914386079716	0.045432544645485476	0.007547683271743697	0.00830918553774308	0.21196411947946667	0.09795370119604933	0.08560082336863829	0.02122940572432342	0.02934696820152118	0.03341391517334589	0.09296271704835597
122	0.016873943261518237	0.016882745684672205	0.05263258182392513	0.021618849776213533	0.046082750267802314	0.007299263182835308	0.018409115263524876	0.03113014559907599	0.01563774676789933	0.41502050559355547	0.04390918195631518	0.019471536614692003	0.009062156033286278	0.019392462163371676	0.007335469777816591	0.07436857326391738	0.009360502809722565	0.10205423040509909	0.0594401883077427	0.014018051447014162
123	0.061002998124268105	0.08734030079558952	0.023088566404844798	0.012697049036338098	0.09546453726232662	0.06966131162954976	0.1251390494756298	0.0518344423508564	0.02442316929575188	0.01509943072201319	0.009362527840534046	0.09049035197521157	0.003522863627000094	0.015516450072906588	0.04890997989613646	0.09038852214896419	0.06824930082501958	0.03190421694198854	0.0437793408040385	0.032125590771032275
124	0.0430479037969713	0.027183952218830184	0.025501304618873726	0.015683294421440175	0.1696934334538774	0.09568562639131485	0.02464497762399011	0.050218511053626305	0.021248554590339	0.03615996492551639	0.04138745067907926	0.04339804506616255	0.00695889476448809	0.11292116482921546	0.020047247466463473	0.11426436268882476	0.10316156866764367	0.02551903319079194	0.013661872627771063	0.009612836924780266
125	0.1907130795350574	0.12200827927379428	0.011796293516196302	0.01383810972824711	0.00945993660016334	0.004561663797317876	0.01040286709721793	0.0628044129589111	0.020233651872564387	0.059484119834032116	0.054356302813247825	0.009595662057110817	0.005359125673252973	0.00999514561860446	0.014334848300180397	0.027032812845456645	0.09916657929845604	0.2172681144531507	0.018374206292763647	0.03921478843427467
126	0.010764167034045343	0.0076835798037809145	0.08208784845202713	0.06921031245936092	0.009387365912540255	0.0835219206902163	0.005184894966444534	0.07685341845537791	0.02868707542363736	0.03651720978318219	0.007198534939089322	0.026617976294583696	0.023239401355454572	0.10353636623580763	0.07052589648315138	0.08766023448152477	0.07468916933749861	0.12527195636553734	0.06648353727871145	0.004879134248028357
127	0.03616603124487964	0.008394764500420537	0.17652149835739814	0.09722698441175495	0.023601708246644513	0.011712458296792667	0.01152860380086601	0.0025823018110889572	0.04714043098718127	0.02748985911768301	0.0374236011912857	0.08934229111611308	0.009110255796000288	0.08668289504817477	0.024797513588453272	0.06994471286341702	0.1607900349280409	0.010512445638517776	0.021995198868182696	0.04703641018710476
128	0.13401609664833858	0.007952184083677665	0.02180700934615252	0.006604652735278043	0.022324614821237238	0.013102098640881934	0.02296460086372631	0.26368555503858715	0.009099564037213336	0.17322422721931813	0.02748069748413425	0.005180620606053743	0.01687183594486257	0.01080819285279619	0.003952276935574736	0.019465765529948952	0.14228077726935884	0.04329454049143953	0.0498877375106789	0.005996951940741374
129	0.037477910734880264	0.013715497507606738	0.06762370586966522	0.28729570550454403	0.01405562751489679	0.013435701725789796	0.09160474470292429	0.05239191476687964	0.06049752610049911	0.0323795914907725	0.02417667978328149	0.012748185935206175	0.008480710265842172	0.01920379132125339	0.006551772279018406	0.10327390429032243	0.07548399871556447	0.04530599858119908	0.021776716285769205	0.012520316624084803
130	0.015834706634076837	0.0231616896616829	0.05133743259581977	0.027561042059884282	0.02699379585393445	0.030914022400215305	0.019448664343505204	0.05466294144686576	0.07150067698756933	0.008127206365875494	0.02468404528789906	0.019708939964092776	0.02377328006005276	0.020827833239121907	0.4562893411421781	0.013205435836766088	0.045251053956202575	0.01366898844407948	0.03594348387310643	0.01710541984707152
131	0.02026479154351887	0.04905246015804511	0.02268313516607376	0.02222333049878385	0.45153772590835295	0.018480935289387115	0.020789338955697227	0.04413309982731314	0.015681237081286742	0.047260845164111796	0.03155937006617003	0.03382509951064068	0.013142414964016098	0.025144843997168674	0.012574524273259344	0.030903298390745414	0.011914587076045743	0.03306010433324928	0.027640376502585485	0.06812848129354866
132	0.12701862730662186	0.0261179071646974	0.030037080021012054	0.26560837667140397	0.019964904529675608	0.01825176353399067	0.028781415687313835	0.015226750715382983	0.05174857514455718	0.008693073709895529	0.028262064602276316	0.01967900566543983	0.08280019750436407	0.08756158935575076	0.011366066264063801	0.025087120810271	0.015910524931874045	0.07051491655308448	0.03569699914630308	0.03167304068202152
133	0.19463568924938232	0.0251645085802959	0.022975297836135236	0.04932636565775273	0.016427008535760467	0.01318846353438767	0.019984180128857616	0.2456372816885981	0.04962620438331082	0.0905345301532195	0.04369933338605242	0.029863762844959545	0.010687880102153262	0.018889328281980575	0.024024941328027096	0.015175306572239294	0.02374109491426976	0.044216751848760574	0.039837476514470525	0.022364594459386586
134	0.013494475883670356	0.07062783221131742	0.11593880839851672	0.025380257017257116	0.42893954539831214	0.011955023135879237	0.021356548591428094	0.019841143171878385	0.020879791520030715	0.025521673992159676	0.04036876080768453	0.016895508697934568	0.011246629893894834	0.02141552046821242	0.00979524057574339	0.013532045078184552	0.014155927323753854	0.023477256889879273	0.0230906980044366	0.07208731293982615
135	0.05142827527334848	0.012620941907119388	0.14457305781238	0.0685757642843921	0.03157042024261636	0.0792943603907961	0.040879224342797824	0.016787549486422523	0.006668248950879742	0.005058066385413213	0.016018538774166306	0.13430346465530266	0.15145979855919256	0.06440195447009882	0.010417634403552693	0.10153383460218128	0.02218943400959454	0.019329726720144158	0.011892597033513762	0.010997107696087544
136	0.025780629764936128	0.008597535270174025	0.08506380667484251	0.044481615062420495	0.05449540008338271	0.023669309958910388	0.035485664532635304	0.036029278548115204	0.07171050970941543	0.09061648719983594	0.0657242801536439	0.015555325161124407	0.048538813746566094	0.06294213649760555	0.01615039917712092	0.04412562926264715	0.03481090796883769	0.0488444012548014	0.0669976481377953	0.12038022183518947
137	0.09114725513961436	0.002689100809421182	0.2024857233956961	0.13404931472785478	0.021521534256585467	0.032688266234747236	0.025704963146864362	0.0744978162478019	0.012277815308104265	0.03906876991402678	0.021137067349929116	0.034049140649278914	0.022897421294523268	0.02458734538119766	0.0015457195525694083	0.10723260374659435	0.0633677566757122	0.06876208747022014	0.008130551874375844	0.012159746824882668
138	0.027235568579074835	0.002718442631506833	0.07956198745193344	0.0462714124077379	0.06412792226997356	0.043175804334958025	0.02874051495190504	0.0792626508076903	0.04553916517320555	0.03259586093638786	0.005706421758987045	0.014831297750766203	0.06021442804102692	0.1334402227619346	0.04026522186185704	0.0807967655213825	0.031151516204417213	0.010238280747424515	0.018902823679201344	0.15522369212862933
139	0.14704391814876963	0.031131916480284492	0.0061936995698126	0.0019093362273594713	0.004896756830598828	0.025088671420000572	0.0428501012928102	0.019718445574324502	0.004182698040256356	0.020135748925217235	0.10475822796529355	0.04188599637181082	0.003999611439602824	0.04004656111029533	0.022700167890831003	0.08006673564171891	0.048287770794050514	0.01677019232219838	0.31259587171699404	0.025737572237770696
140	0.01318511396325655	0.05086366471918651	0.018104563371929644	0.010990194187472855	0.13999630275583663	0.025657828956861226	0.01285250182471647	0.009462185318644368	0.013450981297063716	0.016022807249524883	0.016518635198349067	0.014324818101438359	0.006713925274980586	0.013984066599425768	0.0123058008350308	0.0064705239438500655	0.006709470028385288	0.007028292779866201	0.47712306777250335	0.12823525582167772
141	0.055640139531872225	0.005594600424407834	0.05487956825667546	0.14505960737435167	0.012974905019074922	0.03783978239825369	0.010789591958834497	0.023345644388217165	0.01989400992090151	0.05281598977962736	0.14791517220939734	0.02630745117138308	0.16942449597604645	0.010405759839640793	0.020280315543733402	0.07214808901286326	0.042880731410117764	0.06808119910107366	0.009828135841948159	0.013894810841579784
142	0.006297620461443207	0.00989921081971016	0.040501586692734876	0.0390989576488735	0.011748587231576024	0.005044255515416718	0.051470985733134356	0.010704328718733442	0.02592942973319445	0.10451086269229602	0.023552548623356914	0.5116534884165995	0.004767533257522526	0.03438901729427238	0.015406576945883904	0.018805498972599095	0.017140624394506497	0.005829486985521727	0.017801437947225118	0.045447961915399626
143	0.01976611511376009	0.006951598565212139	0.0057302481146403236	0.03981547865959863	0.020178643328808473	0.002937820367293969	0.1885746520786991	0.022131074107099812	0.009419219549077271	0.02559900352658143	0.012950655755389931	0.06184157889745242	0.004149880433562303	0.051157684686763606	0.021969984884201845	0.07594932683812458	0.035606171176789624	0.04261135324078094	0.01806250936371558	0.3345970013124479
144	0.03389954246435918	0.016925742963775622	0.03818112194371904	0.009050610781437533	0.007867068148648432	0.1820037459594076	0.008708068662037128	0.06780832248270034	0.010750295474331546	0.0033034777190579768	0.014792102573203292	0.007719347673874087	0.047443827134524844	0.01456644961420304	0.0084203618344623	0.08356833690830444	0.3991799028351491	0.009697061182946155	0.024240015252160116	0.011874598391698183
145	0.1541693457508863	0.022061543607376877	0.08761166347875926	0.4067762333432746	0.07837408068866335	0.03264639457962429	0.006311046626439916	0.024475726942272475	0.012524572417387528	0.019189543682417775	0.021130002595451423	0.010567892088967624	0.0025664251276286926	0.008413613304466657	0.012015226294177448	0.028378503270875644	0.012366863858667625	0.021305403879787983	0.01817750238408478	0.02093841607878975
146	0.03512764289846959	0.0019027163767523947	0.01945672570499737	0.06878299267521283	0.05600716791654552	0.026119391231237507	0.11898583905367605	0.03173845587998334	0.028658249254315236	0.04177404766445392	0.031522714314039114	0.071039263164465	0.04881788445123397	0.06197170729795972	0.054686941027192404	0.010932604969117589	0.024136537129632738	0.09547620990909463	0.021223914933734222	0.15163899414788684
147	0.09426366673983784	0.01000667714050178	0.031804032934143835	0.07761794209793907	0.02895285271291853	0.20974032332125533	0.07732575044538563	0.033052892583146476	0.04528902882963024	0.028472178214265755	0.00906827328109382	0.014524471028499795	0.015421267458658412	0.034727646923661225	0.02463397918599634	0.05343190386363838	0.038874666888687785	0.05223766105506818	0.07829147282673907	0.04226331246893253
148	0.05260992777153629	0.004782737589645497	0.025891883502709163	0.02066738006634287	0.024617025601205864	0.03792331025723957	0.03017377912304239	0.24109648694908128	0.021781691264723416	0.07995666932897431	0.004847626608198383	0.03645915687242426	0.019815315027923646	0.011411233858712422	0.011705169800605531	0.09218050231015619	0.17905378869001848	0.07639667938476497	0.013670599948663813	0.014959036044031638
149	0.02168696773462799	0.02635282250156796	0.02058841503641408	0.013728576286637937	0.006616822623576894	0.042615951080114345	0.02921948373024942	0.03543702633862617	0.007294730721284048	0.017914253480195718	0.009912598370137679	0.00989681961736173	0.00808229778880784	0.02627494182807962	0.004436852478666081	0.41954218865485554	0.21541345369155962	0.03745517374991701	0.015967820923337935	0.03156280336398243
150	0.14240534206130392	0.0029670376351933606	0.010282132222761718	0.0280881272442707	0.1195461570521577	0.07344000729502116	0.03611713244936074	0.017441610775738393	0.008257078810007526	0.09089086979349889	0.005328869597531255	0.019287844491540345	0.0117336151718835	0.031006467602298953	0.0018167295942720354	0.26186485797203085	0.025249996391094987	0.056426160518199944	0.02665435189341231	0.031195611428421734
151	0.25559919510906065	0.028445528957506464	0.02223795438121973	0.005282586705921177	0.060253874543102146	0.04186876188484807	0.035814744449942815	0.011748282523972307	0.017060375427773174	0.01941051513116993	0.08863312334301054	0.009492951855473991	0.021219278461976843	0.052688415338156304	0.01569682542555885	0.16923750182828873	0.08162451922167202	0.044189784788752774	0.013319228778681299	0.006176551843912227
152	0.020494491065632798	0.48151593036064533	0.019351401652997355	0.12328652005621678	0.05113292851670467	0.044031098123391635	0.02034212233906347	0.013615150799149543	0.015832690585965113	0.007533851643269888	0.027602142811382454	0.01607244748317316	0.015105236799062146	0.016357810590551643	0.018480130906510347	0.021440977543640428	0.010749533246804612	0.011428227673074267	0.03686918634857896	0.02875812145418535
153	0.034238058559711224	0.03361007143316689	0.006054827083204351	0.03702666419362942	0.009758880061409462	0.05853947714137189	0.03897798282005807	0.07596199540814759	0.03222436452437825	0.09636577732362485	0.04920734215028742	0.04321931547970763	0.07341417215353951	0.03146628892446237	0.03830875535071811	0.03231585959555739	0.06793156216563541	0.0536854249393988	0.02375225327657042	0.16394092741542096
154	0.05333768844056851	0.028943301100752723	0.11332524294795777	0.017251212526259847	0.05005166205290736	0.004013757425553945	0.020731853611798214	0.026083457589256842	0.008536869391796497	0.042407087852103065	0.08938002277232518	0.1543397978665524	0.0017167306220730268	0.025445605939397768	0.041962818453271565	0.04755410038560835	0.08184028135758288	0.17812315328764985	0.007137673118047857	0.00781768325853636
155	0.08756633700884293	0.0031993792266244688	0.024065442556861372	0.02963051595330637	0.021670135154426923	0.11318968298661788	0.04617688203153758	0.16060236485689688	0.0482341671478717	0.01554379878233309	0.04812032195837988	0.02590320401252741	0.0038989784505623192	0.06647541424465256	0.06292394322895173	0.0989700007431998	0.036841002479785244	0.055106463927088636	0.03969315530076843	0.012188809948764751
156	0.1943871148828614	0.005254748226972728	0.0912061665860616	0.015429093087115922	0.010318986727767517	0.07778662554016325	0.042497633377036666	0.006581443081434504	0.08041375547477363	0.012445435421053606	0.16968832536777564	0.048778519592739836	0.0023910605418721387	0.11867233654462118	0.005643917878428249	0.030851844415192443	0.03612618517117727	0.02963877064552312	0.011736484916309383	0.010151552521119989
157	0.003966058833445769	0.0022320680954949794	0.11442244581530153	0.0310306898029051	0.039298327669934484	0.23134532032799954	0.20573820345463822	0.011082002840074741	0.023501437549588694	0.03259667382492471	0.04168128894623597	0.019647414974267113	0.003588610904185654	0.05142302803597906	0.013642440646471177	0.046044248920051975	0.07703676947566154	0.03559587788357482	0.006223741692274189	0.00990335030699074
158	0.4409962916120092	0.0009268552332881071	0.00569547639336465	0.009057125596839459	0.013894745465965204	0.010967570572767451	0.06802705516040713	0.04737898687318758	0.017186717973437928	0.006908367111719738	0.014801930799678734	0.01801183256982505	0.04884875413319209	0.16933873385438022	0.049715430391246894	0.01707086699894092	0.021080199333989996	0.02401288053132708	0.0027543494813012	0.013325829913131366
159	0.05451855078510607	0.002946991610251014	0.16339589988315392	0.03366571581667388	0.01886727381863039	0.04418639203107464	0.053011727238179165	0.012544309455749653	0.0274081265504678	0.05235587563107338	0.10324184366531826	0.048102811998508826	0.011317054535608165	0.026321270258016335	0.018787071612208335	0.11567610046038754	0.15051303422750534	0.010690846308757392	0.04683179398469459	0.005617310128635305
160	0.005467431003625252	0.014096700278066473	0.015531794171217854	0.02829644922475402	0.3456032179697223	0.026555459466556068	0.011946827112153719	0.009309067554620978	0.01642904581291975	0.018445822606858276	0.37072560290007806	0.014222828813177199	0.014146398913072249	0.012220101780417532	0.011012923399930784	0.021406234972270042	0.011640585513392795	0.008771547423185345	0.016775367706318576	0.02739659337766274
161	0.007450034989644307	0.03490697997152634	0.079699778598743	0.01089527264072184	0.05325749215979608	0.018134053132962798	0.07242865176233756	0.01036603260861574	0.011918922223524104	0.014363504057535795	0.018003979206184816	0.016604248620976564	0.008251185539660226	0.015042161996837075	0.00932739862885779	0.00941886343525271	0.006169390241099878	0.009026655618522887	0.023974428834195167	0.5707609657330054
162	0.020047463988791373	0.013323865494789163	0.018612850500599135	0.009259362725229803	0.005462927422038691	0.05714974902144429	0.030440785130956858	0.0044875481475258145	0.1852251627232486	0.0038503953548779234	0.01128698138416617	0.34018323902209213	0.005490313936301313	0.007163163960320841	0.18092738371951664	0.03993902344891909	0.029005029777050176	0.0035197296347234614	0.018496030141596717	0.016128994465811737
163	0.012165036414271361	0.01771856697607797	0.03690582630958013	0.016634607218487217	0.013354802827252616	0.00696205635005886	0.02567799378441282	0.04751106949268831	0.10432513464632598	0.004999891943700051	0.027136352655827933	0.4890427929434839	0.004976626371183182	0.011924526066825415	0.006168792318762463	0.040329920546254235	0.07889029607811598	0.010426660314040853	0.02131189259420056	0.02353715414845021
164	0.005574857846685436	0.01130448478089887	0.02207470582858345	0.010007940836008524	0.050493804340718554	0.004171658053292767	0.03379946704404767	0.07519284161168839	0.011825110233077377	0.3249816310776907	0.10670702612139073	0.02342360881877143	0.0046793187570053	0.013317840826631738	0.004244763645996073	0.011433953059911052	0.005899635217651828	0.2599882899764637	0.011472737059410858	0.009406324864075583
165	0.020685633267362953	0.012498026912187278	0.028966927930328876	0.033372810856989246	0.014133742897286757	0.03535209552003683	0.10227355628271755	0.04419953575093493	0.011478756981791235	0.2647922181063282	0.055552798918182336	0.09499128019943998	0.007226672655593404	0.061206120466071504	0.015293143395724632	0.040134808568684226	0.011125196619865394	0.05659325130349183	0.042767673815825046	0.047355749551157775
166	0.00928961700081336	0.04765841394898332	0.01975263117616539	0.01722470191130225	0.014764012561044816	0.015547739950453584	0.01146720738667337	0.009159109480739993	0.012723012777562983	0.026748644181338835	0.027670024169669	0.011772111993393617	0.015261703265904111	0.02152925388229547	0.03560969620667664	0.028566321932231655	0.010990178450597143	0.02777490753811795	0.6234327239592505	0.01305798822678602
167	0.00454906623770018	0.027480139998970695	0.011663048733914636	0.017642322871885933	0.007903634405303344	0.005773030382454308	0.0046244850322635115	0.21275439525856982	0.012326593892627039	0.27367008164400525	0.05481263388217243	0.007885496565162521	0.013473803281387137	0.047049938990677866	0.00603877582691426	0.0038067871268090895	0.01578560350653339	0.2378216810961987	0.019724385780771056	0.015214095485678814
168	0.040384426937238344	0.024954188989273287	0.009832463015316904	0.026190626882763933	0.009125065274936896	0.13567918035763957	0.02189826188429308	0.02477097668502353	0.0643572750369413	0.1071817446681751	0.04551473523408591	0.026115039783708608	0.00831860137346561	0.10883075370412193	0.07339150375185309	0.02202545950150533	0.18636219915112764	0.039994339594131234	0.01649079102205635	0.008582367152342325
169	0.205023157378222	0.03628457585347368	0.002559121751170007	0.011909268475417796	0.0017784033902846631	0.03273849001806953	0.05493475959270414	0.002800408346590383	0.050087932121643954	0.03867779899381962	0.10242425094602757	0.012528393498451636	0.0016819012978064997	0.020236020319701835	0.006569799608268444	0.26855054361257963	0.030705699617940417	0.11545293895001109	0.002737623444427043	0.0023189127833900865
170	0.16761945359534178	0.004373181148528077	0.05073940980929184	0.026105553903805527	0.0794588941455735	0.031405278239822726	0.06361802472619597	0.022114020421685886	0.04442599140750984	0.14582542450447486	0.074917091179119	0.024214875743849264	0.0017231232218914093	0.02018889574583183	0.03462183486882757	0.06648651581608855	0.05670818636735273	0.016040294225865205	0.04287948046279463	0.02653447046614984
171	0.1293278616658742	0.0017033445002541995	0.19730986417603416	0.17116806416945302	0.034627127735791505	0.0732704962587135	0.06146549291213894	0.020540885233475335	0.0027768401885520993	0.0643557808379787	0.017881664901916373	0.07083324039853067	0.010595876902110361	0.01313573724644042	0.002306601577719275	0.021322519278110633	0.03239829272736887	0.02015170550910304	0.019227147371819943	0.03560145640861474
172	0.031149799466459963	0.003178824354670945	0.11662351898417869	0.289684111440691	0.0047817502006678395	0.004357793090995586	0.01877972758991404	0.02261943158038687	0.014974266219320777	0.013774622884287158	0.02458681304084045	0.01712008581511731	0.04143067051877378	0.06128870345458672	0.0009530478020921918	0.06426087676755399	0.13396326665490627	0.07217332011638614	0.003669326503895308	0.060630043514274964
173	0.038351232982606086	0.0014776369285514279	0.07094198959373581	0.09510119290784698	0.015852395555617804	0.03485919400358846	0.06627980562557442	0.059305532837700216	0.004018486926080887	0.04959396935979419	0.042941785139659405	0.09212968920689066	0.023326147633367197	0.0845069931793417	0.0025955869874907194	0.04413422891829538	0.08119876653910003	0.10354249095505431	0.05421149850570354	0.03563137621400083
174	0.01090873723689553	0.02165342601144606	0.06920382097983524	0.02451653543595148	0.081615727357561	0.022814073541736285	0.03037512281675547	0.007703134558943769	0.012178826015339999	0.009343831465714382	0.04918018143043788	0.08888320081444452	0.012930690240674307	0.019473826012420925	0.011078938620673613	0.026652852635311718	0.006613747038036867	0.009030416667528959	0.06393525989828339	0.42190765122200863
175	0.15570563641660592	0.012356472296025404	0.07135627554847601	0.00807082187697322	0.028490205198375383	0.017697823989326875	0.026052366656093603	0.010326432336369944	0.12142399281261396	0.030581271680896315	0.01389987631937673	0.01925176084318294	0.022795945137394576	0.15190605298425305	0.054379157213076484	0.04827428033832113	0.08926095686676991	0.03831663722136823	0.013529846234446799	0.06632418803005352
176	0.013990407348174756	0.016123776288587726	0.005288717756908496	0.019848347833069567	0.04157418250453253	0.011269392670605732	0.07598735583672	0.021494235763098505	0.040548210561958786	0.03740721919335511	0.20669875690880626	0.046564136819199325	0.10630112489040143	0.08770935736024488	0.03802822553022338	0.03587951339890513	0.054662292895850624	0.05566723079354177	0.021051938123301847	0.06390557752251409
177	0.1187304254302343	0.0404145009129801	0.0035738993919823725	0.0066846417438666305	0.03315455234645726	0.007747093116693817	0.01997896736917807	0.05228000607817979	0.014081023668046684	0.08861699987489532	0.04662573861843787	0.0069241156904016705	0.0029803725988524804	0.007217016239836076	0.0023965708140603888	0.08123676379226169	0.1863865934586331	0.24539995811754883	0.0110286818321135	0.02454207890534009
178	0.10287794160333318	0.007914497462567777	0.00692999192620512	0.07286372793592767	0.092185586845784	0.02501726252365392	0.160988598201667	0.08150465466888925	0.005973492843940245	0.04533511662996131	0.014250638580626036	0.040618181414521004	0.0017846772978223025	0.011257622810960304	0.01191088064415514	0.06850598166422672	0.08393513627870947	0.07837576263970682	0.08358562906377714	0.004184618963565533
179	0.04308262220858674	0.038177815223041374	0.05629851397302668	0.04513552498540621	0.011336854043875352	0.13380442572024467	0.02009426627126294	0.04335742194857465	0.11823332311017873	0.017933080718676386	0.027745318540289197	0.13328561635201266	0.02756015040770443	0.06257284030679366	0.009856325033701173	0.05712193156903097	0.028723133652184197	0.09305027859461636	0.009782389252773459	0.022848168088020166
180	0.019232598846765224	0.005451840501134989	0.026808725380004967	0.13731624549367272	0.016554370549689806	0.01949817232717679	0.05793249581314998	0.026676727569460972	0.011746758326594725	0.03019940208616236	0.10407993985585838	0.051349028251261995	0.011400308024137235	0.019276200307692268	0.035211170976789254	0.07247224773396238	0.10818944740726288	0.1168969135922483	0.006727259191202263	0.12298014776577251
181	0.006877874308338069	0.053770988160949586	0.04100110212863035	0.015647536875747273	0.15925230456975048	0.004819693066412763	0.026529802555424135	0.010523934725592083	0.021923570517027834	0.018975857379479027	0.029069333704029515	0.030263267265801346	0.010550409591010564	0.011286900674531964	0.007154412963844787	0.014873206642001193	0.007425812918707031	0.006640329432048898	0.10274665427130954	0.4206670082493636
182	0.07663477755034191	0.0024793945722142645	0.0091533351738497	0.058644056204581366	0.016328875101370377	0.002756681477217401	0.015426833322998039	0.039178702476213606	0.02390780828677827	0.012311540426045152	0.05711668554812022	0.036494834465225535	0.002520625272174647	0.10937226691132566	0.0659945153661051	0.06794527718100327	0.0628571339956376	0.051255546069851346	0.2723405432545147	0.01728056734443182
183	0.029885606386283074	0.0111778168588917	0.04814888993224973	0.026618710057755283	0.0185284730774071	0.006516566805204399	0.04425220697239168	0.017994458822653915	0.03459543324666702	0.01877091680703764	0.022067843616421733	0.4393017807597619	0.020722339213694763	0.023111111697441927	0.007518881122979538	0.08764213094650702	0.07946771364304099	0.011980413093154795	0.02945718446183944	0.022241522478616334
184	0.032289775279470474	0.028369614697727554	0.051041734005434033	0.023633260098284693	0.010530502250850537	0.0995399842238689	0.04090352903293283	0.01996132405591075	0.01930745150502326	0.04942535675849299	0.02789418164132238	0.1147229735990164	0.0052003932093726175	0.039491925766944824	0.02939698928285294	0.07789092221643279	0.18294996882990303	0.07055226113628338	0.04713811956588979	0.029759732843985847
185	0.014036996134447671	0.006048018385647245	0.016738779158332277	0.0487750455443992	0.02092042262771439	0.09752743569929237	0.03209384719609435	0.06988998908235837	0.13490777608484955	0.054907630559893755	0.14817273327550465	0.09228802218129108	0.0028496974293013844	0.10313897450138027	0.05819934807105327	0.00803916101568971	0.015806954856180527	0.03910864854583792	0.02396763674717185	0.012582882903560204
186	0.09681484449055215	0.006934917298974527	0.07429977337612542	0.18834523460034303	0.037211207635683564	0.08785093546285723	0.07489796923398807	0.01578393606235806	0.006726495342985393	0.03575297243072088	0.009285555662484027	0.008883355741207308	0.026470250152145384	0.004642345953272419	0.04727247908039947	0.13130596927595486	0.049775238767724994	0.05126217524084033	0.03274899996545497	0.01373534422592794
187	0.09344104236278034	0.10011465024704023	0.007972187657859873	0.07742914483326617	0.02426597115031144	0.02471636987730073	0.01772748972505093	0.014865237023304178	0.1109296413392818	0.03541840729711002	0.055794011201633395	0.04171807892408262	0.004121463037867737	0.12771526851185228	0.027156023841758595	0.0249213429354985	0.012531005313974816	0.13862673145426346	0.02993123730037896	0.03060469596538394
188	0.06164148022044415	0.003269573037074977	0.10976777379555037	0.11476958811522049	0.040251754895195196	0.011415208755024229	0.11344764780964019	0.09422019006980009	0.010371041625311375	0.08447449134674052	0.021698293120356857	0.02823078393349479	0.06741004012088715	0.026533761112456075	0.02203936170904429	0.10041361494713368	0.01661258239841314	0.05152644848048312	0.009074036516180422	0.012832327991548896
189	0.023368522139276506	0.012969254316244913	0.028237774681009246	0.018401861937291913	0.013235491449594813	0.029400960429423237	0.02352951392025622	0.07765905650619229	0.01459180762508079	0.1391213497304706	0.03217570800322336	0.01326845656229426	0.012682837594738674	0.01678962082637638	0.01231026033364087	0.007050577375736502	0.015587926187185639	0.4687714470638033	0.027212786117932722	0.013634787200227785
190	0.00523952191998629	0.017681152430589542	0.012182638436172719	0.017989720306404302	0.047960508857420016	0.004428748921301206	0.027668161129885432	0.05209380163750973	0.010725702381246219	0.29392422996538464	0.3803982399163229	0.014099707031845758	0.01989139037295245	0.011469902039062453	0.010580755033745417	0.004908292918425022	0.012429647112817015	0.030227854375646068	0.01631210060829353	0.009787924604989288
191	0.05296873788925304	0.016453190676148432	0.013883482535998122	0.036169054453204286	0.07303042390793173	0.016761959731596294	0.016292499925983132	0.06403585937886729	0.011263696593057941	0.21081720995940437	0.06026413727710634	0.013136932157004993	0.00829925543229468	0.012093094294128491	0.0050593854820330355	0.007919800753838052	0.009188100185915675	0.3272221530885444	0.014247374015987675	0.03089365226170205
192	0.011425187503696383	0.012018506392491317	0.018008023679157378	0.015791267457941176	0.04368498411445577	0.007358363441192924	0.015618964923379122	0.1740149743122985	0.023738285456094275	0.3268226370330388	0.09550392776993173	0.02502439279409173	0.027212096739182987	0.04978073597321406	0.00573782886586247	0.005082599892999979	0.016391316612136407	0.061148214770837206	0.03570068219903947	0.029937010068958266
193	0.013255323760466528	0.04771736288256244	0.022289294310800754	0.019492959314487458	0.10057453506764476	0.014125957590712017	0.02157273995661828	0.012265195959386932	0.015268814764715422	0.04096381387075187	0.03180863023786728	0.019387702330507937	0.013848255328330217	0.02305541025409727	0.025104721577573038	0.009585308238641843	0.017150930144253833	0.019102046702428883	0.5000197336981673	0.03341126400998587
194	0.14523549806853128	0.030568429674249147	0.04818304565600878	0.027389930246970676	0.013498724583288827	0.4983791226615189	0.025165861188374203	0.014728211081417728	0.02294741470426161	0.007394907081561571	0.028428592685044725	0.016753001741875124	0.008659334577251078	0.017380439811539652	0.0075740508306539256	0.028379159047811044	0.010416743835467878	0.013559807707010612	0.023366429599260583	0.011991295217902705
195	0.04418969051282971	0.026798201343487454	0.0360141140173998	0.01686070491511135	0.04221915606762937	0.007576772369710988	0.011456708156994417	0.06940082180063312	0.010681989503401941	0.15552782765686093	0.07800052626441675	0.01063577972632386	0.006276289304774626	0.01258794009616281	0.012566065002960558	0.005004082251659329	0.024741039942631316	0.35798087322352085	0.02715948713488399	0.04432193070860683
196	0.016821414425652676	0.03558630602714443	0.03561370737802442	0.03312029921237576	0.020803499678877225	0.014423827957173705	0.4737987151452701	0.011430249726516644	0.021333498710780763	0.024143571571485712	0.028176486454964407	0.05162752369453643	0.007597132147544656	0.03577844793217402	0.09563408305567703	0.011357559201966969	0.011916789457952449	0.01498278902467637	0.029516793104454247	0.02633730609275197
197	0.03156908901754917	0.029250996115066596	0.21067226332586406	0.026503426985038447	0.0125428284490909	0.010314251479194585	0.052396765540920764	0.010400997433437562	0.010845339943683295	0.06377129632584815	0.003950163727301093	0.3384671434320439	0.0013727542012183583	0.0085105266021371	0.01294217684494585	0.049059012811555704	0.029175459385395397	0.0010771748404755734	0.07922298943180492	0.017955344107428557
198	0.16732890118790408	0.056591614122199464	0.024571385967164072	0.020512761031948747	0.03910010621070591	0.02958591391362537	0.012719520573641627	0.030380721798840625	0.025182016652640662	0.050310014581573456	0.05358742903446193	0.020088198971279652	0.13547963108472255	0.0505755527692379	0.008466081305489172	0.12545295562852538	0.02687199430075518	0.05157907624289098	0.05159673132722626	0.020019393295166988
199	0.007808293801936729	0.05388637120994261	0.05600306443551757	0.011919889087975807	0.05261347831720143	0.07238758394142258	0.03326266593391216	0.022720571440508347	0.024820425474050275	0.008411914178421931	0.08253500839717563	0.07297470675627596	0.027532956418103362	0.03462109175885288	0.03666731165268694	0.04908185643027193	0.0452929998079848	0.10044513845997394	0.04482992498953537	0.16218474750824977
200	0.041160133525089466	0.14379310933682649	0.03968202027994463	0.039166512696917566	0.023517803622883793	0.049175663001097436	0.03239453317603153	0.05385813561953304	0.050285674680976264	0.05098249650945417	0.03421554916857922	0.041926915753864126	0.01632484663722577	0.04482124069993313	0.05015072384153772	0.12798440921882553	0.04439251732418806	0.03797066933183062	0.041075215614426834	0.03712182996083461
201	0.02730178622677932	0.04745901759451824	0.003972924770009393	0.11473056582328922	0.012279156404116255	0.06886741069596355	0.03619236210005385	0.09029587025902605	0.017513672216860794	0.014914148433009401	0.05734002515534868	0.08297937276773877	0.00451309910120856	0.05371631740148636	0.0179712921732799	0.03753643855388433	0.0960772299150831	0.014578169719021022	0.11805838818067796	0.08370275250864523
202	0.06113389983297363	0.006738724120417328	0.16862620275366663	0.16266076388626616	0.013970111537949952	0.027197331813322734	0.014338901347900784	0.052227564324385675	0.020336336859430326	0.05270096194993703	0.0395931291480155	0.028443318468494728	0.007830257846212246	0.04032096422683042	0.005581277092099173	0.20643204072010812	0.008966436948334188	0.020495132942324655	0.019364360804748293	0.04304228337658243
203	0.021788594001801855	0.05300720727273096	0.05546413499348696	0.5149992843253828	0.010423978322629748	0.037084864785345	0.0457643050550698	0.027889222871894805	0.04591843496861597	0.015659967596545372	0.025234269289233058	0.012394683941811698	0.008301329615966122	0.012817480257954787	0.022347448041210544	0.005836248042490558	0.011689683091817862	0.013604142625833307	0.04199098866987438	0.017783732230304307
204	0.2674952132756007	0.021556546069973686	0.017579439731093657	0.05385318992163609	0.021791752961534103	0.009542598769796191	0.05907978003163066	0.010975916645118143	0.04455167102099029	0.009387152605299183	0.020493468692829753	0.03345138401587716	0.009884057545303125	0.31393108691427485	0.015199110493538396	0.03140138998085728	0.010774133520885087	0.00855348920232493	0.026835530405954718	0.013663088195481959
205	0.05222568455822451	0.0028016892692405023	0.02491913362490785	0.15719327411387124	0.049346511648574155	0.05039963098775845	0.05365060176225446	0.055230130987303866	0.009516278000689129	0.030640177514471303	0.005588937118504681	0.18041463959954335	0.003929938747475842	0.06608839231441618	0.017314492958443967	0.03483400655105356	0.029838066672177553	0.036252494478470745	0.013443553232430324	0.12637236586018832
206	0.08736911108456316	0.020040870269084785	0.31088659943711466	0.09237783852121731	0.03433036213964449	0.10553975397246404	0.006911508214273718	0.07618389164160023	0.0069636012352945085	0.024621323908896035	0.018894295717697688	0.007931328379977724	0.002358961868887574	0.05394889649982066	0.0021686991577108757	0.07274082162249568	0.03568758417172104	0.012271601944399819	0.008531222057916123	0.020241728155219827
207	0.02248252979331956	0.014012713220688358	0.008656011285239709	0.007692819398252697	0.0156728742788066	0.004250802346264426	0.08993101557020454	0.01969159103243775	0.02510416368875614	0.16030804394535383	0.4080000015777796	0.006331568867093796	0.00530837073548873	0.051670367288337585	0.03250088417235392	0.004239673848919591	0.010630182581115685	0.0327754010572076	0.011659578888460403	0.06908140642391945
208	0.01065086302063268	0.030294727527039447	0.02871993981570293	0.019777140060528886	0.023219153328370625	0.012636771027679829	0.028812864579615575	0.012616383790514895	0.031667189738555826	0.016216344526339587	0.02832347783132943	0.04884880083654622	0.011974847394317152	0.027732156020165256	0.016308545194513847	0.029071616220674234	0.012212967865844433	0.011489864306321367	0.03647771417061547	0.5629486327446923
209	0.02329622605040339	0.026457873004056557	0.21296910163837696	0.03353481689274356	0.028743716901317162	0.13957792923772452	0.003497405105935254	0.03353665333795817	0.015403761562833324	0.06298035077411585	0.12041877348419482	0.011048194540521026	0.024030027549969333	0.026442681098671237	0.011321225718443026	0.03421453195023594	0.11187626402508827	0.006301260667177991	0.005748590167605882	0.0686006162926277
210	0.16498585701716928	0.004337588712569183	0.05360508535594314	0.17215962632362677	0.043754094699036905	0.06130100977986142	0.0343604900459927	0.041079592657137724	0.06450981573372427	0.03407149408357758	0.024860240338133305	0.02902086583878142	0.060822738507453664	0.04135181576987871	0.010440683983332042	0.07771098735174153	0.011489701864522854	0.01933567776199551	0.029789940194136756	0.021012693981385215
211	0.009367637997803754	0.007998634976093499	0.05157479349885587	0.009369370246391699	0.04734069512250862	0.07677108920722124	0.03045602886237842	0.08799027800611088	0.007920466702688252	0.0479113037731973	0.029046508701236155	0.058229114099980515	0.07489234236578897	0.06111882586870411	0.013169895642145206	0.14961929034322224	0.15980483639002468	0.05971718178904237	0.009113253863251555	0.008588452543354655
212	0.05469239374746983	0.004786110653103632	0.05836024025343648	0.10882786092687943	0.04575811955580205	0.06540699800381292	0.07782981117068759	0.02969033179723038	0.03193008574325943	0.01675533954664649	0.10475132465291204	0.03945414450321647	0.07653331153457081	0.05301024039397838	0.006710039910080147	0.02452560206344208	0.006306622326364267	0.086146133933344	0.08864353453395918	0.019881754749804383
213	0.061706803737265094	0.0281853474468049	0.047935564088548314	0.0057920678262315985	0.05847273252494075	0.014450205586626023	0.027683772949695998	0.017691603937373256	0.039340111703756904	0.019890526370705548	0.02231370116638704	0.005326001212121773	0.14299022467196365	0.012433840382660955	0.021919441793075745	0.3009278762051392	0.07768829822657952	0.060033937106374675	0.01072761635902593	0.024490326704723116
214	0.003537291331818473	0.015137856873830662	0.013298376603902713	0.009584708476850334	0.040453640807677105	0.014518494901113132	0.02099488275200937	0.03737711043575566	0.06202557390318514	0.016279305110771355	0.01706610209800496	0.007285335273694777	0.0022452218679083146	0.144799252542031	0.015092406715279248	0.02657597298508007	0.016985225622309884	0.43526983716781453	0.045018627040681054	0.05645477749028221
215	0.031993471826453165	0.011474957077925453	0.025183646508422017	0.019558207141684922	0.027803942595636896	0.009963391845130863	0.017805563808711903	0.209184597369366	0.024878879110886723	0.07646255830911354	0.027274320070351514	0.015414973517161354	0.008844396629501329	0.012631675181223188	0.008642231676916953	0.01021671496108937	0.0076786017747620845	0.4035471546638516	0.03749027616308398	0.013950439768727221
216	0.08499577817181701	0.008415609305786192	0.016839779474228003	0.005886736989632696	0.046040716356208246	0.0027591665342327214	0.03630063093788857	0.10152705297330178	0.03438360482253694	0.033530556069622026	0.017927893048267286	0.005732595977941238	0.005406318300580829	0.014082592358555886	0.11796096867826866	0.031521174277109494	0.02029483195167376	0.08769918177400271	0.03737973388933096	0.29131507810901497
217	0.03871836713949522	0.028460981227220655	0.026070623956648272	0.0256498877837905	0.02208182962068122	0.031673162024801096	0.027082718405955775	0.06762145212202465	0.025331074183111812	0.016146588851249477	0.03982627201815928	0.019909059786217233	0.014048018466145284	0.027725370523532855	0.007848470438411768	0.010185776286448518	0.0159740088670412	0.5059814471585427	0.028361051638518087	0.021303839502004415
218	0.027149875451216502	0.023142212193595278	0.004708932696085426	0.04855164306794022	0.009980474550434009	0.007573153598698251	0.06126330956575074	0.05200699141672549	0.0025242762596757676	0.021146776432469813	0.09286908091908722	0.018564535819465152	0.0005701191586457654	0.08247348057313406	0.010799478883262497	0.2872386009007587	0.10469437306440084	0.03020420710795604	0.1072931844608021	0.007245293879896172
219	0.05891035149194777	0.05662354183711609	0.0071901783357482185	0.012935035126452039	0.016238801924315382	0.13942649128165208	0.019180741960883062	0.0067755662216222095	0.12191989131299406	0.006375328562661382	0.04910728863944157	0.016781462447228536	0.012101455801723273	0.10043883897796106	0.004524884323921738	0.1358806514033832	0.18282141136039792	0.02089658743775102	0.02111713471448035	0.010754356838318994
220	0.05108883605467118	0.012932604611180216	0.13481742112103257	0.011653987707824835	0.006692900879632952	0.03961169380664802	0.11926774544788854	0.006312987195315941	0.04223536819460908	0.07270145666443993	0.13606307697576198	0.04844948268239657	0.08285466281819402	0.030582709754339146	0.03589702496244863	0.02715571213522702	0.047022086766962595	0.042323719198756056	0.03362340214531645	0.018713120877354217
221	0.08977617863631705	0.00848323321988206	0.08984094528353306	0.08782881918463037	0.03635143351766659	0.108856936067169	0.07937812106928901	0.01661879922238624	0.017753829872307156	0.017425003131656288	0.009099817028361604	0.09989388454544072	0.010450231241052729	0.0902813182596705	0.05826819817588297	0.05253169430986236	0.06786223906098009	0.009626739453850156	0.03393377870377659	0.015738800016285442
222	0.0218298637564147	0.05454486869136319	0.01871808029405986	0.01297503597299862	0.03516536727318349	0.0025410911578085662	0.04938606078658781	0.019842975907447172	0.010984157441887143	0.08330325945512447	0.09945497707068247	0.018960300464603477	0.0016084261990834503	0.009850250845205456	0.012963601601178784	0.022034892029692874	0.09133652771372038	0.07714154717997979	0.2286343553866521	0.12872436077232619
223	0.03573084460672072	0.014586806905057688	0.0124233084445071	0.2535307277755978	0.11254578200909503	0.02096689511138167	0.19669941324681584	0.07890826523630029	0.004928697018746262	0.04467864757736784	0.017196679854994363	0.04300285291496863	0.0004234432107997477	0.025148075458785165	0.006085796256174184	0.0033490968821813993	0.0032763395013866016	0.05393860288467861	0.011622879260801449	0.06095684584363955
224	0.03916524115829026	0.03693894780874632	0.018651231043435166	0.010106676536642644	0.02654464022090981	0.07013181589098645	0.09491701270793843	0.010663939078699261	0.07018891698591635	0.029348176357746524	0.05185002441099284	0.0709363192385153	0.0010118529946954108	0.14675051364974517	0.07557244985766079	0.10815465351238611	0.04419503615571289	0.04945457066650469	0.03283096355277455	0.012587018171701039
225	0.024150788231639884	0.014419590345254417	0.00895942069085963	0.011647805144096442	0.009224357788157965	0.010215730377340426	0.028445290116812873	0.05355150675264845	0.023846545414323145	0.14217593045367535	0.33253157432735053	0.07004279339777489	0.005004711175407758	0.04874039796226544	0.12026117128324923	0.010477049291114962	0.006067980724216953	0.028435443951091474	0.02905344527233367	0.022748467300386547
226	0.012962444287743034	0.026851289091168865	0.003352461013592685	0.031933503327928506	0.09729966018913708	0.0015930477493001248	0.017299185863196176	0.12723481942994927	0.0035440476827091373	0.07898557692680779	0.042000537134003875	0.012258957573682111	0.0012340509043891974	0.013937722611592514	0.0016576749892927914	0.04520983727057093	0.058955332521014654	0.20665059565113703	0.09170991264201346	0.1253293431407708
227	0.0673924382342704	0.01626157762937476	0.006733812790609724	0.01874018325250305	0.13982048300679	0.01651612638430718	0.022338209962867762	0.04475884897342891	0.09390770077524481	0.02635094219026228	0.18313448179044084	0.02840545891456544	0.004630821440514817	0.041752435314646	0.054652971568296585	0.056197117786197806	0.04748843827485047	0.01429798328288697	0.08692323925137162	0.029696729176570603
228	0.08028397565761722	0.04658873770811992	0.0044885595227398736	0.05330132057244601	0.004497768065628342	0.02087700625532404	0.0034659348957494095	0.22541627339804668	0.008287753504870743	0.017923937353794286	0.04118931453471871	0.02806219391496721	0.14156264431994117	0.011302445195965178	0.011066481329884439	0.07034160757150548	0.03229786878788317	0.1545940465683554	0.009409592303124808	0.03504253853931789
229	0.022203057746536	0.06592929664119308	0.05184277856446222	0.08267315342483615	0.18194798350214553	0.08453512625065432	0.03682753864671155	0.013960946024239564	0.00402983801469389	0.01780562467057965	0.0034242000210161832	0.004544370076209751	0.009123079774088749	0.016640282785552886	0.01467071521822551	0.11206791005486166	0.07696705399588695	0.02760975831097461	0.04319519832457872	0.13000208795255294
230	0.03568811614411539	0.044047373308837706	0.025958426168201185	0.019011123538142705	0.020502484302951096	0.016547516108840456	0.03266701681477658	0.14635987199486652	0.022618000810616015	0.05084215114803677	0.016918301169482113	0.05968991181564428	0.11328733446158265	0.030908710998207495	0.022445671900819884	0.05252073264023833	0.0914800084454995	0.12679392985029866	0.03684616301892669	0.03486715535991595
231	0.0350452575998435	0.03759504744718795	0.05567622091970078	0.0017063718348891204	0.020856864296216616	0.00336806475955893	0.015696002576447085	0.0028268757968672384	0.010196446456582473	0.056060801257924266	0.015491787142151197	0.006503358676259687	0.0003159313371921495	0.1359061093487972	0.033322241932508365	0.0639001857032887	0.06384665994239626	0.274485382404124	0.041755308434944426	0.12544508213312003
232	0.0236446545758229	0.019146484244964637	0.046183815066346605	0.10351681792648076	0.0771353255625492	0.017385169765018797	0.0849787668439213	0.12202162709008692	0.02446217503069221	0.029689266239115206	0.09507015733470395	0.04583867001776586	0.041068130267373916	0.02230126640311772	0.031106668806169573	0.03576480498086666	0.008918370968232956	0.051395515945353555	0.043845785592903426	0.07652652733851387
233	0.04256546229368631	0.008244283716598489	0.010873784633242487	0.016144588396572655	0.0618609258771017	0.008975829294187047	0.01876696026847408	0.009919733672521738	0.21400198746041216	0.03737451840540029	0.025366046819163067	0.05409831314904711	0.008689250135606265	0.025322337895036188	0.2627075791186588	0.022651610656023974	0.0274183550389395	0.011402151339680512	0.08245426457356118	0.05116201725608646
234	0.0831076480596059	0.009985394939527398	0.0050495821958108835	0.002482651748602217	0.0652174070628306	0.02597152282777505	0.06892173594951187	0.1005809419253243	0.12759110784520716	0.03044530856608061	0.04795475073143179	0.024485395096514297	0.05538627152340596	0.02671520260873046	0.12804452554467907	0.014428328631807057	0.03580097235166081	0.024332288038311743	0.0073298497341330515	0.11616911461904982
235	0.06284354483696579	0.16180655248063078	0.009430355506714973	0.022330204359140578	0.01881549603943188	0.004706956348177378	0.01125323481314268	0.021541764375287403	0.01857268729428674	0.10495818871532933	0.16741007940693295	0.0215206824914847	0.0111075267491526	0.06376253856037571	0.033352517754021	0.036257382823271046	0.01679636711135109	0.06576441453987715	0.05388946403244575	0.09388004176198045
236	0.08548366132061196	0.014444998683673927	0.037179652809618914	0.003724945372811993	0.015852558793987198	0.0013563066106167965	0.09752142870609112	0.056881402351966086	0.016382544181865147	0.07106057758521932	0.22157974721557658	0.08111940411352418	0.003221347156448542	0.07147279661955608	0.04665190460599063	0.046218799317785775	0.051327909742547376	0.04885117486185347	0.012086106835493451	0.017582733114761495
237	0.05279352711356854	0.04011420251149485	0.007532988570934083	0.0174937840755361	0.08094040534138051	0.04015870474922165	0.024741648453633157	0.04870382295064254	0.08926944210620295	0.036264460034229964	0.14265742933539222	0.10779053635004628	0.001645321610663133	0.10627153126740477	0.04198449717882982	0.051906204140353046	0.009915654192393824	0.04902381044189009	0.024723134706206577	0.02606889486997585
238	0.00736639531560069	0.024707915751646943	0.3567528889148491	0.06965420256659552	0.0179064895556152	0.03481255980604326	0.04088325421032334	0.03942251390749996	0.016801327120870874	0.005897722448074229	0.0298107049532563	0.04627886378779739	0.015040786586458767	0.013376324318468465	0.014188038532001564	0.029859003581593525	0.13895916307353967	0.011473173933731115	0.06284119559898303	0.02396747603705108
239	0.03985674146702665	0.02064319085260898	0.013324228207735295	0.018599313196645068	0.016880714109141756	0.011474165208945406	0.05244473339933982	0.047017202787694785	0.02937596322882995	0.05793400333230168	0.15010158115865865	0.13937746364420084	0.019046526763321487	0.1526494998127199	0.006872965521376623	0.053543544596970694	0.04974711947617597	0.0987615513886963	0.011795921495422267	0.01055357035218787
240	0.02705938756144784	0.00324349001100936	0.01067835629205265	0.09425355328620487	0.02119215581332632	0.008499775877473751	0.04365992788953201	0.13459337453055467	0.014894569045537981	0.06958644152309608	0.05578657390707001	0.14804631280371638	0.05750185137832891	0.040824047621338545	0.03239994874258439	0.06472724636862118	0.026805385690831622	0.09404470269475063	0.03262360575206035	0.019579293210462458
241	0.013557720539753928	0.02021965885032294	0.0375426030453228	0.04460096141526786	0.02352636217088143	0.4220733876675442	0.03157897881156851	0.01853179927394654	0.02217909731898124	0.03360999864298472	0.04593510906689137	0.027856612651774686	0.014175182906674468	0.030258777626105342	0.02272977659809861	0.04927870881937897	0.011224557753013082	0.05716325633866371	0.0425845146272859	0.031372935875539756
242	0.019956684532165703	0.022450169519985044	0.0158681137149989	0.015719175354719894	0.030546605732799555	0.010066378058731503	0.013480136298136962	0.05418292266865778	0.05623796697837353	0.021689954944483968	0.052205155581899365	0.016714100232997686	0.007787000941347583	0.026279520092720384	0.40979877901219414	0.04736319620144651	0.030229236946957953	0.03272226045321388	0.10253034677895444	0.014172295955215259
243	0.017099605130443434	0.03708080273642474	0.01655770430077031	0.019707722060680777	0.10707016854922795	0.006349353523821533	0.009316235434352324	0.16303243606525963	0.01460890414274121	0.02675837501628979	0.3802171501998579	0.009572046720171217	0.01812289285537748	0.04977312188136154	0.009959588675279789	0.009157331277129026	0.03380243774066386	0.01979698701489684	0.034075228394514906	0.017941908280735757
244	0.03871989411964987	0.00500228035325923	0.0307237201709213	0.03425580064611578	0.030108995849328336	0.013230816522034866	0.12009921141037055	0.14573248134514388	0.04932048154782817	0.08157768019142178	0.10951491441392258	0.06574647334416076	0.011827026851414927	0.06443248245468843	0.010105218754922353	0.020332664854373024	0.004326991415929165	0.0187631370656995	0.02531620944706957	0.12086351924174592
245	0.03662877504546954	0.029313213945403805	0.018700383160380522	0.014752589938783868	0.052992251490466165	0.0067861413007530924	0.06228422545005949	0.01248607406851159	0.01138497287928927	0.00989486510089133	0.10784205771375087	0.02926985206496278	0.009950149196463505	0.014188968904982266	0.018556013218042754	0.005347710224394451	0.08898071363333308	0.029694884014121715	0.020104253256992995	0.42084190539294686
246	0.048615288576381796	0.02258924101134428	0.018480718586243897	0.004288473785163889	0.163585070522243	0.01942893201377641	0.43063397567890915	0.011032207432527585	0.004684081845305402	0.021846991456331826	0.04735562266837964	0.021303829225036888	0.0021388177243727583	0.004624232636996871	0.001537993554388256	0.006146772276198003	0.0023438874810947693	0.006491682442460579	0.009065308456387235	0.1538068726264577
247	0.0061043973565051545	0.03531562629555784	0.019634248854984823	0.014016166207573622	0.042287331638495684	0.00862023484686754	0.01351491581105015	0.006787128014339886	0.009237454192217496	0.02328293015008954	0.024605432792237786	0.009795210761974408	0.006234342527014341	0.012043715559217594	0.01722458852521579	0.004422827332650497	0.008089645878563293	0.0059427984857970545	0.7219057765567435	0.01093522821290397
248	0.06489323969857438	0.011553065953509368	0.009645924136567178	0.0303072475743302	0.015376336459555199	0.008795880063688536	0.10119197167027673	0.036310116028524735	0.036300612586717365	0.1170239528213988	0.07410606742376666	0.032668728128890996	0.008068528269578152	0.0679161870709894	0.02136084391727332	0.0926783481149873	0.17591541571386002	0.05557660335735045	0.020094925918595297	0.02021600509156587
249	0.009930206340058402	0.030104998138906307	0.0069545073888175185	0.007793958187270683	0.04358118012239676	0.002481831511164862	0.006789642822815947	0.23074229660696843	0.021036158299336766	0.21060541927098417	0.09107440645111806	0.019381618030837638	0.004378714728267716	0.005038742477694373	0.018682844706356196	0.01722322608214155	0.10085319536949662	0.12821535372183263	0.03609838710262643	0.009033312640908958
250	0.007227462950363247	0.015440606141189622	0.007562923952013554	0.012478558127450823	0.025138409666662746	0.008507545705403447	0.008108784449723938	0.3040522196063558	0.010712538344687933	0.34631953599796333	0.03317669681144908	0.008234936249493506	0.02155147335723147	0.01416821360117599	0.006376249839205037	0.0057331430302583804	0.006815435365974133	0.12339796236901346	0.026512975519593317	0.008484328914791152
251	0.04492061798815735	0.012576069911887987	0.01346125773401602	0.03830083105694053	0.026261283090046085	0.055106157090442684	0.031088464493753163	0.02181476984467855	0.051053141806731636	0.012718420389169847	0.16332618631951287	0.04506737350448591	0.12494083457527182	0.06701915811014057	0.03606032404118313	0.038534157412523154	0.03162531039555842	0.03186550942258961	0.01427350252055954	0.13998663029235114
252	0.0389018462568598	0.014364033797188515	0.10177541068081448	0.047453194374054465	0.01987992155962093	0.010515581839604582	0.1276046918464694	0.01882490451236228	0.02064183465154281	0.02907107437257161	0.04629841076879124	0.032213874792716715	0.2808766811564538	0.07048475073001625	0.011238091469567613	0.050254039064750226	0.019044454662882883	0.02960133396708601	0.018138340869078583	0.012817528627567808
253	0.11881143473846828	0.01068942414603709	0.10449175708312848	0.008908468261763506	0.035363138283267474	0.14054574108716733	0.005959524662509955	0.003069223909013136	0.02638351406167601	0.03463658118527653	0.03223071110401362	0.02925862112249481	0.003343782293968605	0.04760738985970874	0.08285347595531375	0.09145388373258428	0.07993222989343433	0.048365941875351016	0.00764993568364373	0.08844522106117932
254	0.04431599535192232	0.015725037505845908	0.1166311912191082	0.07385717292341808	0.02168299711546293	0.08204787445392117	0.1530605760112204	0.004797584147400814	0.008581269024968134	0.0016688043758305258	0.012539916055719311	0.051025074234522017	0.004172076626016097	0.2711151894659245	0.005417280972952763	0.05584734876294309	0.007647015344561995	0.006591650059136166	0.0190467777948199	0.044229168554305726
255	0.043964502761409126	0.020921280938377248	0.02436652129433508	0.05640999042528698	0.04596239144971285	0.015118522844489399	0.04455709504726718	0.05089561896884074	0.011624773623552733	0.002940680182630581	0.021526595041852857	0.16973225115872473	0.00554995151970117	0.08445822100203124	0.014610499875332991	0.03341590872339713	0.06513042633917386	0.07203670063725912	0.16613266221397607	0.05064540595264897
256	0.01870529835409602	0.016054407115176413	0.015087943564512258	0.016465429342975894	0.02435411412983409	0.007460147717059266	0.009282066171679537	0.48554148149958065	0.04514076064452954	0.19218833424130527	0.0224454464081612	0.011392414425878556	0.004893616699178146	0.01062432880656704	0.0036678720081182617	0.0039666010111388955	0.02348470602107258	0.061372599714814735	0.020416813194880392	0.007455618929441223
257	0.07449563798041925	0.06897656552867258	0.012093240711993067	0.0234968538684503	0.10661645509351153	0.059941070905238425	0.023847876826945648	0.04907342474662813	0.007189092326347062	0.08176901771949177	0.06763434310474578	0.06101761746241233	0.0006319353616788757	0.09494668275892983	0.01519414841002401	0.08457693934064875	0.03369250942868843	0.03489722550921281	0.04314258039326863	0.056766782522692794
258	0.008058237806480463	0.022247377889773035	0.012020364841018757	0.01146249856417835	0.37077201953153127	0.006938186608583349	0.012483593957215374	0.16397587395368163	0.01073570555318374	0.08347209057124662	0.054220103391010674	0.013565621802403354	0.02050058712387252	0.013252003428744231	0.004871975228405836	0.03707271407251935	0.006342414337706558	0.030509089061921634	0.06883283989806557	0.04866670237845768
259	0.02537807270340559	0.017308005371311004	0.021765175316059555	0.25740952848591847	0.013780123665645232	0.02615788437217993	0.027331843771876207	0.026173027369132715	0.0198675410073756	0.005668104785978433	0.11948089359307627	0.01153655132965331	0.005591362777063868	0.06971592065803847	0.015667973507772638	0.07621055362383719	0.08108291950600519	0.1393971158439598	0.02086547601019919	0.01961192630151134
260	0.34061859272862516	0.0551272124527824	0.026692304701940464	0.05293250864075479	0.018001177964583382	0.06208931562423776	0.015792334245532412	0.024980247722346968	0.04569637753881595	0.019635496050371282	0.05481824913739531	0.02711446973708888	0.004791554047793158	0.02099353577273067	0.009551447928732576	0.07030638733364006	0.046531071606057385	0.04108505181175196	0.04435663394025979	0.01888603101455967
261	0.058580600817304596	0.013822559787092575	0.037319698503874926	0.08702942459830251	0.017663826690161852	0.007019901792648945	0.008459297640643538	0.04199656386472055	0.00829683675976081	0.03234529130456788	0.03292023237954098	0.031651665879198904	0.008650587589648777	0.028899450833802097	0.0076832890254616105	0.17564657915793966	0.2607266872757834	0.026113549348698358	0.023785416918927233	0.09138853983192073
262	0.022985546670192713	0.049892525710278315	0.041642578563156195	0.05234663617447187	0.01374888484537011	0.5264188662634741	0.012594269193567187	0.02040833483594564	0.021855323729118244	0.01703430576285361	0.029992946022031088	0.018650348243487866	0.014358725444562737	0.021785831431728808	0.0069500262989700265	0.05208883372263046	0.008766416173082296	0.03148905941593057	0.019300381666192964	0.017690159832955177
263	0.019715373962111784	0.013181892370182111	0.049673306272390104	0.02116016567047605	0.015079147598748647	0.06227627717189778	0.023821872575972926	0.013825020655455211	0.014911163195900867	0.004619173734426037	0.04021082072247111	0.5406065058533884	0.012123449383616555	0.01067826647482338	0.006080833867480694	0.04287967247292123	0.009675943898696056	0.010722958779492923	0.041916273716338416	0.046841881623209715
264	0.021814894017199816	0.02158197883030986	0.005806829637646883	0.02200399807182001	0.2692645251348595	0.005740275516946738	0.006115076402747763	0.06672941262787949	0.012363614662815168	0.2602899445268768	0.11166546073721877	0.012024846759416187	0.024042238000146512	0.009465436535048638	0.008935754748870152	0.005152160135734653	0.0038308429999389278	0.010117355250249427	0.0386846754432282	0.08437067996104645
265	0.09868930536694898	0.005565796237637784	0.005874483032994591	0.013296356433608722	0.006499371575625884	0.002475535884326742	0.004025232218511943	0.15973336988070772	0.01240367199350233	0.3869988634700164	0.14248538573744762	0.008255057033153674	0.002389173893020458	0.006433530492318019	0.0017985917003622517	0.0020377089443916374	0.010882859404732699	0.11035406148700325	0.007418202710055891	0.012383442503633456
266	0.3263685816810697	0.03029210623749628	0.02948855694072418	0.049789972398099076	0.018223935165942094	0.025356050030159775	0.03262191372787056	0.051572366826028795	0.016539835117774106	0.02405907777240368	0.12470912444662899	0.013533545826164587	0.04727478397120929	0.01950900185455125	0.01249497833799889	0.04916262284926378	0.03630078874702727	0.05454432929179909	0.018048457737622984	0.020109971040165635
267	0.029675439226153885	0.038010534688480736	0.026487594286412872	0.022298320538430876	0.0241837749636601	0.013389189617751554	0.01449827998700441	0.023718085731846136	0.01955837619429516	0.03669330348784957	0.046924791784920115	0.018837653880854812	0.5413929173033065	0.02195436322118786	0.010768554417772006	0.024941056750189868	0.017345488085926942	0.027118256511868794	0.027112140047547827	0.01509187927453999
268	0.06666705175668752	0.019894498785170262	0.014368554690618384	0.023596080230865395	0.01820415188267977	0.026812219057240655	0.04999949738906636	0.04534125263694111	0.04302794711017922	0.058409890938141244	0.01441824489913605	0.03159526593232871	0.003601056797035423	0.022027274882913644	0.019041009433215732	0.1300742282993398	0.06660060727125418	0.15919080162991878	0.14474980072676116	0.04238056565050658
269	0.006211642531135215	0.060314430194297323	0.004358429501106377	0.007366741885806846	0.1268463141730662	0.004805496221875378	0.1353286527236608	0.009282926796828208	0.025625819225835938	0.0035365047379300085	0.1720006688500978	0.027618296367478604	0.0019581615629143683	0.03554057674452828	0.005820062353009802	0.004687253259930596	0.010711878705986277	0.02069039867760801	0.1882437842123803	0.14905196127452366
270	0.34119125309898246	0.01760080113072125	0.05004611113637344	0.01073100871625995	0.019404345871540322	0.19189766321705934	0.019038243995676808	0.008974766507273536	0.008895443766633867	0.0046391417933601235	0.015497455719654664	0.016246690973730056	0.006281207787034669	0.009521830027160278	0.005409785742547087	0.1654238845395936	0.020462871908247932	0.03643386266388338	0.018423496981394873	0.033880134422872285
271	0.010271198518069001	0.007891142304256025	0.009658018910428187	0.008923463300898092	0.3690075541361666	0.004879947644935116	0.11027479924557419	0.01420410074500445	0.011243718785966103	0.082477304423957	0.020179018309416905	0.008944232670840267	0.0022421725114199894	0.015041784778789515	0.009387826040806185	0.02117911125992303	0.019176442259275363	0.0053577740645913054	0.03758484682832652	0.2320755432613561
272	0.07463425458616997	0.007627243858845046	0.002433754657796614	0.18373578965923973	0.019877411809043274	0.0707691642470191	0.006204292719108506	0.032225277205621634	0.041792801544325554	0.08512023130976497	0.01751775706016489	0.0024541627709860707	0.0009919648519413134	0.10794102408755198	0.009809370166942966	0.18442647195403755	0.028834309498481956	0.08512495955961866	0.004400556239701324	0.034079202213638866
273	0.013845717521879379	0.10811257950237284	0.007888633636610793	0.01284575186651204	0.03407475563705012	0.005840516380284923	0.0065441305697875206	0.14045371153954878	0.009169025763206612	0.23587459224393925	0.03895076178828964	0.010134457383926038	0.031390221377042914	0.033264748595392954	0.008381869522318371	0.0037118391666296495	0.028326040515064422	0.23988631349402686	0.022006478096853653	0.009297855399263246
274	0.0333256500907182	0.01346981512655064	0.04453152004834246	0.12835517103849503	0.02177222561128785	0.05513096275109168	0.00926714760081445	0.02989550055861135	0.04355029155656537	0.07258604750984228	0.08082619701172557	0.06676309720046637	0.002152863311136653	0.03861707970365458	0.040255717707175606	0.09195464645302444	0.08625340484796117	0.07345171457285225	0.026419365831577273	0.04142158146810679
275	0.012742959874976343	0.006875961473097331	0.00999368417102679	0.014233765023388488	0.015263914732518875	0.022973346066254074	0.08534480853250022	0.0523745344125431	0.30071187758417117	0.012564955944384525	0.010012655402755453	0.01009860477511541	0.029125069218400256	0.02497189258031425	0.26281770533506144	0.024111139326480874	0.05941025886695895	0.002800527660058669	0.014842335933802278	0.02873000308619155
276	0.04035094201524273	0.004071080779980492	0.025879033144846016	0.053716332812280665	0.0030188271925769743	0.04675538015980193	0.03563670528571367	0.005233816720473807	0.010455008520743355	0.014861646335877006	0.031816667564726245	0.35143095099618904	0.003411526805820627	0.06056064900078899	0.02749344360756119	0.13786171213093026	0.026844066212774083	0.01896370405088251	0.042525853963370705	0.05911265269941968
277	0.0586032761030561	0.015825559497528997	0.024089605879763724	0.04864964308634874	0.056121019263269	0.051483850886163966	0.11168634766426196	0.09998073754152838	0.026808353003837847	0.022137367691887743	0.025572101649438923	0.023862079733717224	0.0223774619051368	0.096650875564788	0.031436165804860465	0.0983302765878408	0.06170422880965844	0.042555328195166955	0.05719909638647773	0.02492662474526818
278	0.04979162173572522	0.002217238005063649	0.03950374316531602	0.06544061655576264	0.02201031406197691	0.05637057850243495	0.0325200878263701	0.0492300052355659	0.05927859331500031	0.052293635829009394	0.003081243434909676	0.13877005400977652	0.08026837657273554	0.09771997834413873	0.06906165506722714	0.029462176510890958	0.031117700928898717	0.026419130089673205	0.023216629559832013	0.0722266212496924
279	0.017261462897783356	0.017006012628311907	0.031075232795924147	0.013365604754376816	0.03912830331619529	0.03260293654460263	0.07029296524634131	0.021792305975325495	0.06838589989292189	0.016412308684422765	0.024465722832681207	0.22906978923816995	0.02422222344396182	0.0354897229110659	0.07703040134794728	0.12661280796380525	0.04098565805518419	0.05086828406810586	0.052149400758568096	0.011782956644304796
280	0.08894739253282262	0.039863445054594146	0.036419360496222734	0.013026215250285444	0.01034769440908714	0.302524330848371	0.03703849922520215	0.0071436531621801354	0.02275126745815647	0.011383775908706349	0.030689394748099556	0.021152506528755926	0.0492037348677478	0.04010736619940008	0.012840673308316638	0.06096079312556682	0.1300255777064171	0.050367374443482285	0.027326302494918967	0.00788064223166668
281	0.009979045229367284	0.005420005270407004	0.008345221055724519	0.008838106063978918	0.4120512225821334	0.0027486382132271996	0.008058631237607904	0.21322685134721547	0.011198278449008881	0.07775693337943979	0.028196074783760492	0.013582885635382402	0.007838771471355593	0.008570867419516731	0.003045460388497631	0.005495141092984621	0.03413595673421303	0.06355165416992566	0.0102486476391182	0.06771160783713531
282	0.01080486278091452	0.018209727764322677	0.01047146071322504	0.01713779670636817	0.28649151189275446	0.005350733923874223	0.013910149794878876	0.2434695436030243	0.04873934850407271	0.09144642176094502	0.01996037657637112	0.014546740498801251	0.010370165562344883	0.025673193802963665	0.004238022617966071	0.030033929744459203	0.024871720885007248	0.07452953141456707	0.03288988066431348	0.016854880788826052
283	0.07419899124322357	0.05371158525988091	0.012411560036878481	0.08876360532441165	0.07954406951902468	0.004721129094122822	0.03088371919055926	0.030276317330140825	0.015697395606229122	0.0693738987227829	0.044409463982314816	0.018223177867066533	0.0050634346095522614	0.14947232067691138	0.06358248894391855	0.06687080331534749	0.06919038091126431	0.07568071695243572	0.01701246025227874	0.03091248116165592
284	0.10130671947398062	0.01715469656115272	0.010336800337779437	0.011441466853691093	0.016809326898055737	0.0452018238424649	0.015261477995861254	0.006271366177234158	0.004586588149088131	0.013921768650768942	0.018222369795080032	0.00827637470840886	0.028835015395356857	0.03940070032142691	0.0037623420865544373	0.34088198773405104	0.2349971390533245	0.054976842507469904	0.014710378449446879	0.013644815008803698
285	0.12469113489238996	0.011690743171661655	0.14582645672022007	0.04561998462797999	0.025463458271598887	0.012583279775920482	0.022977251194389606	0.019714754671544352	0.014240736633465843	0.03401381277943859	0.03380290627779812	0.10235237099845193	0.004332248714208196	0.05584511873667186	0.0935970251779338	0.06166429091446913	0.046272782723488226	0.1124591199801473	0.0060268485711328975	0.02682567516708911
286	0.06835884880563894	0.019549858563185106	0.004339706043091549	0.049573474532279733	0.026341159837625503	0.010620244429496141	0.06720634778899702	0.04187210087970073	0.04043247602874083	0.2144124862589389	0.08524330355470701	0.049789742089866834	0.002264778150716522	0.05729167466959576	0.04569738909125352	0.11294028897972003	0.049771163630724216	0.03215055719279741	0.007458076073736471	0.014686323399187856
287	0.004479587680047269	0.004329638616168556	0.043587931381284764	0.04165241171273495	0.027891423596598235	0.01030545785306078	0.11275450278522935	0.10516963541939622	0.0962292093382953	0.036930691302341626	0.01962933057556024	0.05206067215025677	0.12547182656085398	0.007062691357838016	0.03303254950554955	0.0969273780854901	0.10284271713309243	0.03323935744819251	0.014507402015757625	0.03189558548225171
288	0.010410577969530457	0.005410925375659177	0.0027697563626901136	0.015811383280448846	0.025381598731172784	0.017896343329454095	0.03899621818378376	0.09431138034966373	0.011360928127111598	0.0992976528352577	0.07251338213830162	0.017103917811750087	0.14116915348072442	0.06812060483785386	0.01838643856129094	0.020175660277161167	0.18061892222466144	0.053741293081523915	0.08430491449663845	0.02221894854532187
289	0.12602155974231158	0.019970011366325098	0.013089819655558449	0.059243881031981666	0.027609251411861886	0.08752820367984442	0.06355461179165195	0.01768276256451461	0.01278720418562574	0.009741792513774657	0.03450176345730922	0.0511340862703194	0.0031766641885010755	0.08523698051344407	0.02821407900289607	0.0608170517369934	0.21007378774778526	0.023230105959956872	0.028726282314405476	0.03766010086493911
290	0.02533078355278592	0.004753614131168599	0.1826235850866952	0.16543101132883217	0.02742528870576916	0.09243144080815345	0.009072523805710603	0.04294828701596347	0.02165398695111275	0.0546258278967867	0.011323738014052277	0.03902528684225418	0.026545175219493206	0.07071016300630577	0.005314559552846826	0.07278879793941416	0.07422136644142995	0.018288757313915324	0.043582272605391804	0.01190353378191846
291	0.017306382639905863	0.6991196333076809	0.013430248987812385	0.014469955390329102	0.02411752527887268	0.007698472202324479	0.034794176494880896	0.009388353918615311	0.012908721538801661	0.020572944328730507	0.037264358161952976	0.012627780000350995	0.008562907471735267	0.015973589847195872	0.007711171352865132	0.005157172327340405	0.00798315447615922	0.007130088656461646	0.018644111086085678	0.025139252531898998
292	0.018841183390611683	0.007030253231639723	0.022318114008548367	0.1056131348744328	0.03616966540597536	0.006814370792230824	0.033981156592670286	0.07875435429435858	0.009006937123773665	0.062083138751146724	0.04445475628403468	0.17749032480663401	0.0020492904976896786	0.04923535952884464	0.003019644618857265	0.12727394521673518	0.05424595933081894	0.06750248096636631	0.05256983579376667	0.04154609449086463
293	0.2520775141591288	0.01065327751376113	0.009255772510102515	0.017163663467684852	0.01673451978907541	0.007774924318053402	0.012080564656905976	0.003647445826790294	0.03447496952739884	0.006623676079664938	0.07365248621123989	0.03892069995814412	0.012835344397576975	0.005742288891193604	0.01798523905929616	0.15558647759392483	0.2952667644205751	0.01096581353671328	0.009969070267527901	0.008589487815241974
294	0.07995676148019051	0.0038252149004727913	0.02074159905129797	0.014188434964954167	0.0966828066096261	0.0772492304362179	0.07292285341921732	0.04792267164849005	0.07730603342156382	0.04470639898853765	0.00630601647448082	0.06424368363619357	0.019278511437074257	0.14083626404737323	0.06329107407074973	0.03742272925049035	0.054207784279383484	0.04254525801919045	0.019637139248581036	0.016729534615914796
295	0.006889522875409925	0.608216081291594	0.015507907347019435	0.012952833840189382	0.05074143405773279	0.01160725732592566	0.009314756680951589	0.008130595105046795	0.023862557671863856	0.0077288502649957595	0.016763229452010274	0.04404240570507658	0.01585644464926046	0.014779841480425455	0.0368470519158711	0.02718287606454018	0.014715738118899207	0.005556253481233308	0.02827318128217367	0.04103118138978061
296	0.018526248379939998	0.015931721311907815	0.023981046209036974	0.022040558636876616	0.03906809658497485	0.015215919666447777	0.03607255822758606	0.022116701889071232	0.05485393938102484	0.009579491993531036	0.1944461130155717	0.017440061647048654	0.028530565645862475	0.3977716806453019	0.013128294903078134	0.006363950220817771	0.02380713437899298	0.012805150988226367	0.024982685490313503	0.023338080784389394
297	0.042869143992472165	0.02907207214767262	0.016033736765145523	0.01419248010601662	0.011973695264444265	0.010307913384795472	0.010696969294017136	0.04632306639962813	0.05164391633817467	0.07905377678346848	0.018018909389835965	0.01921986456239378	0.05705888061796641	0.014090202893734529	0.02843502841037931	0.09995246463175081	0.37253011370261513	0.01635520522230702	0.02112239863399605	0.041050161459185955
298	0.08768723061097555	0.021304513938279278	0.014614358512430752	0.024831600568914224	0.034961293751680694	0.04310736514529754	0.030735337553132347	0.012901903819158428	0.011020954264705802	0.012935049819959903	0.03280112028253236	0.0182812762068629	0.4277742927721072	0.08920662942249029	0.020762817960530613	0.024478455413808685	0.0315233870884943	0.009834429351371453	0.03515905889954593	0.016078924617721667
299	0.021892176448796093	0.054239367635736745	0.1776134685899937	0.038042558688551886	0.021207139466078672	0.009383181194093537	0.19379852905045208	0.018573125648460188	0.010899286273122972	0.061197389186613535	0.13847171614084308	0.05638454076492146	0.011249156765281343	0.031467464894603364	0.010272964015063618	0.017711370127504147	0.027388733399454294	0.06111417289150536	0.022158979129674475	0.016934679689249454
300	0.00726499859337685	0.009558637209882821	0.014793462332621004	0.043868142429022636	0.014964387801967507	0.5706694171051546	0.013562556184133965	0.027871709445051643	0.016003989107586034	0.020746677686177623	0.03126255881380324	0.019467520682278618	0.019659549743051417	0.010789618974402195	0.01068587849178883	0.007471732474359898	0.0774417660661894	0.053411025918476934	0.02109874448842321	0.009407626452251575
301	0.32220335043254206	0.010594946383846735	0.04429858517317307	0.015997207471683282	0.01077484839180679	0.013065256820305245	0.0069387820526937575	0.038816453337216845	0.010466262211677062	0.007345732464893999	0.03742204822364337	0.00651684761175992	0.011514344833131136	0.006822174071577572	0.009736148689487025	0.36199513678528067	0.032375577265708506	0.010647889813942032	0.03474124969719301	0.007727158268437864
302	0.010827576519855409	0.03227932963139704	0.035683998025582454	0.009706284809329058	0.04348658893592074	0.012294757958311022	0.007096583357898021	0.34439149395933083	0.022267290591343893	0.23183647905948515	0.03188518913675274	0.009925176007232927	0.0046362680018256835	0.006386775707798492	0.00774453495922936	0.007445579369134572	0.018312710253009186	0.10159675872394032	0.048336225650069335	0.013860399342553799
303	0.03984228859594434	0.02212681775718378	0.032458795725051275	0.05590367685110613	0.03446742830274068	0.0773503247405909	0.1841044354919967	0.012644954316585223	0.01171941653658961	0.058150722956308507	0.024264701828757576	0.08468645479359413	0.06738030426753722	0.021973985886491895	0.045038958249336375	0.07651997848624789	0.007930501608519342	0.07657990587529516	0.0032824055840379516	0.0635739421460853
304	0.034969165449751684	0.011771653042021685	0.02471954385406328	0.02020102507109817	0.012626447553795864	0.07634256879801568	0.030081417170552002	0.04943385089451256	0.019491415924104107	0.035730401702289034	0.028354705056297013	0.10143828758873973	0.013313786104739862	0.014682142253718144	0.047156185369323214	0.29772266358205335	0.1300218785663345	0.007389014848248006	0.020300274474200648	0.024253572696141465
305	0.06126237272780132	0.010107886936597935	0.07770840146519836	0.0353910623087537	0.08609142786568975	0.0766886572922208	0.05971421662114826	0.045794396540490084	0.033083477491858054	0.01951200996349854	0.03641167717280985	0.09676702556713476	0.007445228760819177	0.011390347395175547	0.09548151923906019	0.107765354255877	0.03231920055950297	0.06496724718466906	0.024984656923893615	0.017113833727801054
306	0.15552683798086547	0.00859211322256102	0.008041985586484331	0.039486615437886084	0.04285903115008578	0.0026821616703610668	0.03737410177079133	0.08046561330136336	0.036128106120981704	0.18531573424420175	0.0414991364318612	0.010870687249689913	0.021491107300419237	0.04178893702500323	0.12071234649867964	0.04748363825751854	0.020380973287282673	0.02992290854487262	0.014940433131452002	0.054437531787639055
307	0.04164777436589583	0.028153616882989185	0.010968267864887556	0.03117002397148813	0.013035782949383446	0.019483814485008077	0.028855508090401577	0.01018818170736111	0.02443645821987302	0.04890779827904641	0.018843956545484795	0.009177167218629784	0.5646159616373833	0.015017538584751057	0.020364463820713746	0.019514087454309846	0.019483704510742564	0.024793610106176523	0.01464002895869429	0.03670225434677989
308	0.012500339167789934	0.012308038349187788	0.009951470718341411	0.009533201596922662	0.5023210179930826	0.00404117845697219	0.014944876034622615	0.045642673887347045	0.010231451830075384	0.0557403798457919	0.01687700162893683	0.00937287146391934	0.014702866099206145	0.008895352935809463	0.03262736877150033	0.016172793760938053	0.028940424270043803	0.046258206930899555	0.041778387804124184	0.10716009845448873
309	0.012458770285463909	0.011207998920764956	0.028130498467537967	0.02572390694265954	0.012733722902296733	0.016391810829650282	0.0541629714182058	0.017065147033060783	0.023847847107216154	0.010919931471490452	0.017878338609945497	0.012216802143971374	0.0327323226888355	0.6150358784302551	0.03267543607581092	0.005803502163461003	0.0189923016527481	0.005417345268418649	0.016623483914330918	0.029981983673876424
310	0.022256356323053537	0.012342322090857413	0.042980694739753196	0.014229836361712404	0.014778451777629535	0.024612677394553525	0.055252426605156106	0.010865226004751278	0.05600059939187355	0.05310333382714744	0.0497212650858005	0.43259248001381384	0.011407308612544013	0.022312510396410863	0.025557961990193577	0.0362708360888943	0.01345143957322984	0.024487949908401394	0.039561370961788536	0.03821495285243518
311	0.0073578046925504015	0.012669792174366321	0.02846170819234721	0.023332368778419918	0.018107556244312584	0.00467857074264526	0.013998841237146316	0.46436163883216125	0.02590438689222777	0.013205371725710483	0.046840244573893484	0.015193087462408519	0.007288549702689147	0.012782791127861967	0.017790490024685097	0.006308226511734604	0.030275719815139997	0.18258353407368885	0.05566457071991767	0.013194746476093224
312	0.0788818411503158	0.014221560880625693	0.15492349899336233	0.003788216207206592	0.0159571370005722	0.07828211099704387	0.14716337517326633	0.0038610541410850838	0.004658423329546584	0.004388708872556607	0.017689512304289272	0.09136595503355487	0.028910901681124278	0.012752979132158188	0.015061951201227735	0.22859284829055715	0.03636765412960675	0.003896154757039789	0.023529658627318695	0.035706458097542235
313	0.14519667258278318	0.007880996930633806	0.01197241588759109	0.018829109808555893	0.007548515597242627	0.01311214842729849	0.0698639939279717	0.011432610175470577	0.13053790825344497	0.011872426482328948	0.02548881388726311	0.011853795918486648	0.21253447415739202	0.04502517497492017	0.12028545645143021	0.021970613602251138	0.03927053953131734	0.037636008019111246	0.03131828071261951	0.026370044671887388
314	0.015920466616772575	0.005367898954598644	0.037709118532445934	0.003956278021187549	0.09704241533631114	0.0056445834031065185	0.0684860080044157	0.03475250767887262	0.010430927884561684	0.03307753089235184	0.016287511579850627	0.13972269541826363	0.0011707122351069358	0.10048487590958381	0.061709902425054496	0.03610028286604058	0.08438983939930338	0.08406248912270442	0.010384214406726145	0.15329974131274177
315	0.0837584273999887	0.05275124528301908	0.003455631243474337	0.0031277496665207283	0.05015035201999036	0.06460287776316241	0.01963981341730122	0.03918718860022546	0.014466841026600613	0.012631148594982152	0.011368210576440562	0.04443351275580501	0.0031531411290739125	0.002559914815037352	0.019817843113304073	0.1105597901286547	0.13376556819582852	0.22936901819981112	0.01839759717303717	0.08280412889774252
316	0.02169691305545514	0.007399404954855231	0.018469983044283406	0.00764080462410345	0.030175668810130868	0.01051655443116064	0.007025899164393637	0.35102261792814404	0.013576781269910014	0.07512900979488972	0.07570083210094136	0.005784379855517526	0.01987553680798063	0.03657254544337343	0.010128226722126694	0.010977677667658262	0.035521908454379164	0.2161091358721901	0.02205813664411007	0.024617983354396574
317	0.005737126064415965	0.019608250938883572	0.02325158343039769	0.05624036760703432	0.017944876876037536	0.6047416017366145	0.007806383335926495	0.023609440800315053	0.036000395202275846	0.01468464175623909	0.017077222521975025	0.044734425633948985	0.011085517230560843	0.00886503320912945	0.021415863718910536	0.010780757634357815	0.01798001080378008	0.016503628606719015	0.02844782076052038	0.013485052131957817
318	0.03342046267778883	0.010328160645451162	0.09361329759366857	0.10654665603134206	0.01003221835587171	0.009680178261513812	0.13262211313208944	0.03620219726467859	0.04260850056827564	0.03180362582732248	0.007785956369601448	0.13130434443552713	0.0008081726454049914	0.04263364222849824	0.059435657050190334	0.11925384054316847	0.0676332930877975	0.02748189022785329	0.03296748586961941	0.0038383071843369164
319	0.01452332900987916	0.6253475210110577	0.0210955426733087	0.013145995126686722	0.06274040642871344	0.005890565163345757	0.01524157070527599	0.011120698959341578	0.02807534444168423	0.01611674972308364	0.022777837509375735	0.015983870798423134	0.008723917854439454	0.01581154225742341	0.0144783552337842	0.014050189987016381	0.02406672610278056	0.02860424213000607	0.023999934058720824	0.01820566082565333
320	0.008277327293297498	0.024085390644128513	0.018989511413539294	0.020759178085959708	0.009627764855565967	0.0942648129717469	0.021537339643824177	0.008728195829214287	0.012972914096148052	0.019615199292360126	0.02757506981919193	0.011944451250565728	0.582875535029286	0.048764176180260875	0.005791689798064583	0.02024926398142348	0.02838706704637856	0.008592948130097009	0.018216639764974216	0.008745524873973138
321	0.025130559953173547	0.0161686693633997	0.00650488076160857	0.009017447352717744	0.005878237439449952	0.01444003824224252	0.029485328464248898	0.19423887060418218	0.12059809302596723	0.031915816655292494	0.009729551286426988	0.013716417506410724	0.0038958384147974295	0.0506454833332828	0.22327887659534448	0.02476498970972564	0.027591390673290722	0.15910018294480063	0.02462437667818869	0.009274950995449059
322	0.01709424187655662	0.03494683372776786	0.022172825440230408	0.017257329323112504	0.26665060657303646	0.005565667866179413	0.09513741078907809	0.030347192763130398	0.008150454234155476	0.009233267542155026	0.014451824791545644	0.007673760509615047	0.003662993858685446	0.02852900559523705	0.005880863172611382	0.018226553663716682	0.018137629003719135	0.00483773616296106	0.0257440017297305	0.36629980137677587
323	0.02418765910688978	0.009418718766609845	0.012215646122963025	0.0137770563167744	0.014080802439834889	0.02413660575813816	0.0165091441627505	0.30588296862414527	0.02240094174348111	0.11402162217212868	0.01904778421952967	0.008692080415798168	0.007175015194172758	0.00928642952675403	0.0037579367709445924	0.010967735801095318	0.018500206458832064	0.34105032573271427	0.018022477070192475	0.006868843596250956
324	0.04766086140740307	0.006829418975023091	0.0038805810894135292	0.0041031508988484434	0.011883191911583702	0.006287254844776803	0.04057819736172234	0.002148723519529675	0.18170412680069475	0.029634627963096755	0.07103762772654697	0.0029329458208612203	0.012426819771597422	0.0892360912628364	0.2245649752297588	0.06114104403750921	0.1376227744087442	0.0019348476699971812	0.04619836993863363	0.018194369361422782
325	0.09046225272027514	0.02889561967993182	0.017586991919475055	0.010504136272499017	0.006038686365384568	0.010772232397716026	0.020086086844017963	0.04852428083773588	0.00828007827233287	0.08472935027041247	0.012776203693366262	0.027440568403929284	0.021397331072720276	0.01423671192753493	0.007695998877473198	0.487392656233277	0.08017915786254354	0.007443017777860637	0.008619996921137005	0.006938641650377066
326	0.09964138441874164	0.02647560979201117	0.0526125526984732	0.03676436527171271	0.05258058822826753	0.03383281585497768	0.016812512355348985	0.15392008569560928	0.002854115719848039	0.055069866513445934	0.026203716784720506	0.029775534585519837	0.029326951041693115	0.19057022805108137	0.027168298483599564	0.07493648916912184	0.06767075449104096	0.01385651637121442	0.0067785860573456105	0.0031490284162266034
327	0.02168073773186187	0.012346395438350208	0.014197812744463073	0.02037701790905021	0.009768206144467191	0.061346457107882224	0.04487331747131487	0.012706976429710417	0.35954416385690724	0.005462494696672684	0.02809191293458897	0.03384831173833195	0.014457492952057685	0.06274985310197322	0.17793758369577622	0.057900491751756954	0.022940475391792666	0.013923247184651677	0.01608233530003723	0.009764716418353437
328	0.009194234978810568	0.01027689546388088	0.011139429385432168	0.010700495867135455	0.049977854349582906	0.009130958701542718	0.014225289684972052	0.11112137954385089	0.007770010170208136	0.5974824519508427	0.026410007518164736	0.010000346205634319	0.029792872103084112	0.01234549557431711	0.00402053429087563	0.011992481687276265	0.012332756818933826	0.019177097784942195	0.017927219479131135	0.024982188441382173
329	0.040227465706901264	0.0071018472575027	0.008697894245636778	0.032554743442019876	0.008813067007705944	0.025524734896430503	0.018634926239954237	0.011679770419798383	0.2110520392575265	0.02874821412992021	0.046018513665493234	0.017244203245355964	0.004636010757214203	0.008891933916004027	0.31684060656818835	0.07075854698136536	0.06816760881001994	0.038812079973237865	0.026081470001876994	0.009514323477847593
330	0.008813464123651466	0.0180954910219405	0.026837632595929688	0.011958205821796299	0.05705512321450399	0.015622322732186248	0.009845361943664295	0.0451260405255964	0.019596000436370574	0.17614017874318996	0.43697795563444736	0.01095534439300053	0.008071972591829067	0.011006394594641308	0.0061613974086275934	0.005479478465337836	0.019690219576350632	0.0820375335692027	0.016546964627317237	0.013982917980416263
331	0.10255829152692124	0.11838291669073069	0.01300190676735437	0.03902638621012656	0.03057023418244238	0.017692527684833776	0.011597358095782294	0.026947614001915372	0.011953170604541902	0.005102077591458714	0.026262656473201893	0.02034233843027504	0.005438296987168607	0.023238650089985123	0.005089450945932032	0.04623866571201624	0.021549772457057376	0.4165545704909792	0.01696172333358881	0.041491391723688306
332	0.027703977481855588	0.01948310096071694	0.014222429208732663	0.01361263122998522	0.02453487732166542	0.01676773875132981	0.016422020587224518	0.04518718694386597	0.05570938826171722	0.010625911245091569	0.031115444045008836	0.011191861537568121	0.008041446009304537	0.018687616167773455	0.013276037835987804	0.028603567921461064	0.5258604961339515	0.03528732499183011	0.06850376436754592	0.015163178997383802
333	0.00671244204176959	0.0754839245421665	0.03302543813460805	0.04832257633634025	0.012221647059792897	0.47002691584164075	0.03668350247521882	0.009855294276939302	0.09880084307929983	0.005643633264921303	0.02836258329871407	0.0105228448397397	0.017511746456413235	0.04079402691157239	0.01291326767669874	0.006679983596522493	0.006540384399158074	0.010817580670088579	0.031920827895356094	0.03716053720303931
334	0.005835151546617845	0.01111545204618112	0.07006611280625391	0.009332284826446175	0.009754807524315597	0.0049262103887516085	0.00727599946188209	0.012797478414300708	0.008080599644484722	0.35571327609369907	0.16011194160838846	0.008109920419407007	0.055026010829052424	0.050166105960467756	0.006951017596464917	0.003740635368784973	0.01643670435254115	0.16322906568163548	0.0340794903373208	0.007251735093004092
335	0.019080958756022223	0.02220115284474196	0.017984361510595705	0.04036236318612696	0.03367243006097019	0.027927690026595144	0.016176588155421105	0.0507385421457602	0.056487861401294595	0.00889185449446654	0.02370872762023248	0.02660312885524366	0.04217225764294824	0.02261101649956698	0.5041331195504021	0.009986981752890514	0.013187369530074359	0.012855372805718412	0.03636878967344647	0.014849433487482267
336	0.008521910439095877	0.02024905370611107	0.045616803621187876	0.02016673578426843	0.014058585145426804	0.006402694999293749	0.02167002061930208	0.02815850048997771	0.038070552198746416	0.006458820766667481	0.05001613604918159	0.5762418084299302	0.0368464104875391	0.01472763838381456	0.015724903679992373	0.029375425790916614	0.024336389661465747	0.00833413700001301	0.02149182707656408	0.013531645670505259
337	0.010597023810369496	0.013292844734508487	0.04879859402222258	0.009238333142385445	0.011438757645734748	0.014969752783545101	0.009680576482275846	0.029212769694938332	0.2517246577672214	0.029233268630113888	0.06746568569720542	0.19639658706433286	0.0010381847881631738	0.06901640803590829	0.05228264948140783	0.06835026141976701	0.04903398832827301	0.015870674995240062	0.011369568381126979	0.04098941309526005
338	0.08530129142716683	0.007546645304474386	0.032362896354295956	0.009441907844232595	0.03026604435850893	0.10746943798911265	0.15535293083929158	0.005709099558476519	0.009102326755340309	0.008422085655167836	0.04469779819954231	0.026591101382267335	0.1953787042895443	0.10105937156103038	0.0334413552016552	0.016944743102564917	0.020101539508039903	0.0631435010629502	0.01056281646727729	0.03710440313906059
339	0.23586486122091568	0.005314002292355058	0.015048830145642874	0.005811716353590371	0.005487286494589696	0.008681757961577805	0.031953626352914266	0.058502541558525606	0.02567442981534924	0.030555494974687587	0.03917095067131039	0.003808520575331795	0.10810138436184538	0.16845807142866448	0.07049473437565595	0.05517723081096385	0.021093508658613428	0.04552547065151686	0.003974189889026996	0.06130139140692265
340	0.021382390138122397	0.00704112912583202	0.007845325508014218	0.004951192859810665	0.012008577716401096	0.0033048436361533193	0.026940326494739486	0.14550893001211962	0.03928913725422	0.06059797565267686	0.06873419477195052	0.012259896346768573	0.016210448465928843	0.08426946470272619	0.2913504508015042	0.010330749399696046	0.04735761961198772	0.10154644380358023	0.01417552341206747	0.02489538028570052
341	0.07811253865435487	0.03231513159732439	0.03290594846834918	0.04577477594445224	0.024165586533592957	0.022043977694268163	0.038418940701055615	0.0125680935877938	0.05143950765950982	0.007501884099449615	0.03875558444526995	0.025838210266466582	0.006486181926108585	0.34994242842802825	0.020484048201467524	0.10101086221937888	0.04803372623691926	0.022988123571670526	0.022349513183147228	0.0188649365813925
342	0.023298014111032384	0.0285397828543223	0.013169666266527531	0.011730238225703658	0.13328044165746689	0.005326929531850823	0.1318632612453725	0.021366314107628084	0.028569556076764657	0.012628700778005693	0.013483583436818046	0.03822278699179465	0.013528679965653169	0.049071692271982235	0.004401049528928216	0.012733192248586883	0.03388798007575738	0.012489702792596456	0.044906327637882194	0.3675021001953263
343	0.004575339886392896	0.008837093669454382	0.009454158454212255	0.019781704454741363	0.020400118134343257	0.03587150009867362	0.013015615917064759	0.05327617850345742	0.2585565648975673	0.01233263709986624	0.04833689494233015	0.009427116277633442	0.02225645878483903	0.024686896929672825	0.4150852305335148	0.007117041238514607	0.0036697630095912275	0.004214117213500668	0.018450729256634935	0.010654840697994765
344	0.10063377579262364	0.023545336500648384	0.04887879866199116	0.01091722047579332	0.011080227399449591	0.5009740585992988	0.014500872364532617	0.007013609506265793	0.021026091347318105	0.017960533659747993	0.025405643546861267	0.012610288641906138	0.008826032647020022	0.01454197085551832	0.02391305016116326	0.030543456341623313	0.00940838932964528	0.016776287726047563	0.05569205585389226	0.04575230058865317
345	0.029855163164494464	0.012485024385300116	0.010534077295075085	0.007711167637289985	0.029976461211767377	0.008898540496788728	0.009752544967831008	0.12995809056794408	0.007133127500325215	0.3977441805107785	0.022578294810824382	0.008145543406153914	0.05307535200305289	0.026438991344802203	0.00549318763275375	0.022579306240852845	0.004131847073017642	0.17329401908185812	0.020612180366997506	0.019602900302092156
346	0.006848562678756638	0.007952193138203572	0.00743843609400651	0.010864620772657419	0.32382523927252277	0.011898975940183167	0.01163778317640935	0.06964806150579131	0.007829752304622772	0.3196990203245642	0.017935173167060954	0.010173965707676778	0.010466279418228537	0.009698639848408437	0.0038943151420768756	0.01284713907459103	0.004796190687808105	0.01498142203626093	0.047869023199753134	0.08969520651041749
347	0.12715451920251714	0.014834978948492889	0.026368881009765595	0.015115074723070054	0.013885792844699464	0.19821608535028726	0.005879551183353151	0.004610406877890107	0.04348114802094856	0.08730425555637288	0.00987175814672566	0.07407972136624369	0.0036862164650392016	0.12027406910674306	0.04275916873228545	0.0857856400098024	0.036477988929067895	0.06018821886789882	0.017417888670381874	0.012608635988414897
348	0.5554907968374022	0.022045662668415143	0.055283352127253514	0.012938523425174936	0.017851964030397585	0.01416163306245058	0.036013421314867206	0.013130024126915345	0.01794605516176623	0.010328731262533399	0.023802577889773514	0.024975861200483594	0.0077127243691629535	0.01570093825413147	0.005904149752416219	0.055303454156003795	0.05228550626438689	0.020935702086012743	0.023485200003449464	0.014703722007003244
349	0.04196749451989632	0.02612711526469351	0.008419052000021039	0.010750536206419333	0.031028965090500196	0.007188657696305458	0.00743983548623717	0.39148850285630654	0.013344059191034492	0.058793581608933006	0.03364068663884399	0.017500217245664636	0.00446223173820625	0.007689703595947569	0.0029241259518181808	0.008696098499452866	0.05563209517756081	0.2554722848146208	0.010255733278101042	0.0071790231394368124
350	0.4156337118167373	0.0369775782281511	0.037674902177772404	0.007826931828193405	0.007148394396408301	0.01897262787538398	0.005419949932419756	0.01098575160534673	0.0140775464978462	0.005913998457283122	0.016654989102518947	0.008627620745675274	0.006572029473288658	0.008389159920808131	0.007855269223309492	0.2961567544984713	0.03633682106481959	0.020719166393465015	0.012850261138666145	0.025206535623435097
351	0.015964244967728764	0.015323558019478406	0.03783186779799677	0.01604943049787468	0.024250959447159617	0.6273336845285425	0.028839788390953674	0.012286077058199228	0.03401513062522083	0.015771009966482615	0.02054536845518221	0.01934559467259756	0.01475898349128434	0.014115370245650252	0.01068903596680826	0.012020179137046744	0.013357911791107919	0.025322547335439694	0.024324624494361978	0.01785463311088385
352	0.02201680370992284	0.00897669773433423	0.006192230316468286	0.00909416253004359	0.6135717296250499	0.037617356343948444	0.007674616995427959	0.02157801824193242	0.007714548174651768	0.05226970329196731	0.011848492754420858	0.007780094694229869	0.04495495508254422	0.006865298005729224	0.009649825018863582	0.00965546721340318	0.015160969431009329	0.010001028076046426	0.029426743292891695	0.06795125946711485
353	0.0028040019010550517	0.006658487092055212	0.004963829686381236	0.0054375012303940155	0.017946235552404443	0.005442830793859089	0.004462404008891567	0.35931106529588813	0.003968342016077969	0.16634026747938618	0.04304580109431894	0.004845385674930551	0.0019426968134955659	0.0038154720291499627	0.004796846056782123	0.00934946499038309	0.01966533642976321	0.3204934082109444	0.00984934417046686	0.0048612794733723765
354	0.022008908699011957	0.01326851890080602	0.0437441795533159	0.5717868720983191	0.015231356117149769	0.028593570668732082	0.03235751427233314	0.021043647192463707	0.02679611239060854	0.022344928207917558	0.018560565842115184	0.00921751553569484	0.012873152700841708	0.015624567624608636	0.055428143227758936	0.020584054414040195	0.0056451926225334174	0.020170140727457892	0.0369329892496132	0.007788069954678197
355	0.0044764189075427625	0.02012110152289162	0.01087005044879481	0.0404281729836641	0.012048545602775643	0.6800517340023878	0.040538134946586084	0.006176612888776581	0.016246423446188107	0.008751302021028464	0.022742090842496013	0.01115633825725322	0.004751112425025356	0.013177482243234393	0.028146690068652565	0.01408833337509921	0.012278700163174477	0.01585417246000903	0.02684709358762159	0.011249489806798208
356	0.01763737345804018	0.011128932330731043	0.011776989428417308	0.04529472552121403	0.008298199295896478	0.653554570516962	0.010924990212026104	0.019627409534247086	0.009170334984917674	0.018866436113605473	0.02472700354785214	0.01038779993730826	0.04185317131683934	0.011849771714107806	0.03242205326448938	0.012610954459784225	0.00655562686832327	0.01745929717996802	0.022273378803945417	0.013580981511324839
357	0.015922963883847004	0.04982099173621516	0.013916071178996148	0.01363278735219855	0.02447929380022307	0.015272371497275554	0.007829892499445362	0.04712334172430354	0.008548820364251641	0.013000657183666156	0.015687865154530082	0.00989608825136408	0.0062795301569506055	0.009158527635981349	0.0236664418894673	0.0038000318736371845	0.0052961952168598175	0.0071357033557125004	0.6878586833644993	0.021673741880575595
358	0.015609250544178948	0.023874643455547902	0.08196685427393954	0.07790665051360507	0.023655516049890867	0.0037558197363841204	0.09299267206864183	0.09546329028793281	0.005095561478809701	0.09355623339981442	0.0055442047602796895	0.0465536960154091	0.05112508860807503	0.03922618993660749	0.015585041844069324	0.043404082499866055	0.17084116379598205	0.017784564269434606	0.003367596649987197	0.0926918798115443
359	0.09416903577906574	0.019795297863884686	0.009268861632554918	0.042058181200888375	0.014868828221582777	0.5502994096318369	0.03103201756538111	0.010786207847044399	0.01692757464012768	0.010764693083777626	0.016006579572112718	0.008627451178485413	0.0033079998736250476	0.07015874766158774	0.01106726815642139	0.011987076754662757	0.020759165657336282	0.020154158977389418	0.02569600573600318	0.012265438966231841
360	0.0023251384745185	0.004928102419816948	0.0054480024566710495	0.004285660776103944	0.007076093569149211	0.0023490548682519995	0.00412597639419157	0.012317346915014444	0.02839762600977853	0.49440967503349775	0.3513069330306692	0.0046886530429748755	0.002329666372548916	0.0035106692733450837	0.004307876112202655	0.0018531223972486314	0.016133535959404106	0.03166554087531303	0.009375480593746335	0.009165845425553197
361	0.020685766272526867	0.012704579742125561	0.010688157298619513	0.018418268923848978	0.03970077823508998	0.0023146069132374556	0.007171898534536947	0.19684404926790192	0.3777917329521045	0.06510449240745102	0.03811390825592117	0.006135755306447059	0.0011154584800006006	0.002242125622908146	0.024256559053749408	0.008993027973077907	0.015208408890810335	0.1303509301074773	0.015901705668084774	0.0062577900940806045
362	0.021828530732663734	0.013246528790777314	0.5698809222767374	0.0171721204368891	0.017832258747409395	0.03002048563439548	0.008840517862652802	0.019759752332143367	0.01513683767353893	0.010338480102200459	0.02832284611264535	0.05489600569561798	0.020480291851949686	0.021379866414860924	0.0050880875508119774	0.012049020010111015	0.025667240762447193	0.012954711804640749	0.03965851213842574	0.05544698306908135
363	0.008604971549413275	0.010197006779219168	0.015586977257173763	0.04036955320949584	0.013946436100779166	0.5877949492600586	0.019493679648557784	0.012867907576300621	0.02170281754254058	0.0194048055252001	0.048161158456912094	0.01314019149682404	0.03296959383812554	0.023859182718272417	0.03401984608232063	0.013479363574550984	0.007472766651401304	0.04090623047899739	0.025090363753524286	0.010932198500332396
364	0.008042930502000346	0.023954218769536094	0.022676380436416583	0.018497880935362553	0.024522395488784043	0.010356448053229836	0.012070888241676877	0.011985326020267055	0.013396590076709942	0.017704968185559476	0.03182368400722504	0.01566178864770201	0.008453591235208032	0.013852945629414665	0.017947352533537284	0.006930300055295956	0.007334356522884411	0.009350311806082279	0.6998221895421051	0.025615453311002442
365	0.12283136751075578	0.0538072443214126	0.02371966297978699	0.021902094029918134	0.009232984691047025	0.01047099205640175	0.05109659747381678	0.009604597219295482	0.014691858831353235	0.004548940895967039	0.02105145664989473	0.030939360154964568	0.005035552186712639	0.015664404374108865	0.004810290266135148	0.01675250399470843	0.022141817796483554	0.007694799990101613	0.02582633820684813	0.5281771363702875
366	0.008569524537675921	0.04689362409085927	0.04978206546313539	0.010920251327287345	0.0216420659323278	0.5020492680152794	0.03460557749091929	0.018000974909648443	0.029680403001804155	0.006744189486174396	0.026799628839918228	0.03635036352861676	0.01970067462072192	0.012571036734788774	0.01221223861393762	0.031799319939030485	0.018200570458418684	0.015165503287740049	0.07329939419989148	0.0250133255218246
367	0.015398822131687416	0.029837619380036408	0.016033175848892658	0.012272040707996921	0.2076648855500119	0.005494585741418863	0.02286897060284228	0.01711310912582272	0.0170270947450116	0.00584985355658309	0.024771602685324835	0.024890228147223897	0.026153765517692613	0.011711345432376147	0.01758931832968682	0.019420678646797803	0.010491207635163216	0.02844782727652477	0.011637125598528256	0.47532674334037783
368	0.12880879743021062	0.08212447751632017	0.007565565029975897	0.006061296137740851	0.04636119400522789	0.0033243740969553337	0.1971269154903261	0.003925817108055314	0.0230281130606333	0.06663778764995655	0.008671581563514323	0.04476890161098364	0.0044968649927106755	0.035915781586276264	0.1134260192164236	0.02929983765349009	0.0077919016072768785	0.004326827565440964	0.1297816033470193	0.05655634333146218
369	0.001885684629317432	0.048499805673280945	0.0028039872211988413	0.0035723096244333107	0.016490499506395532	0.0024808363332969588	0.07828674920027143	0.04123600075123087	0.005444332776086948	0.010102688348112692	0.061310933079859464	0.048415458676249426	0.0012511680693244706	0.43998158332053827	0.003272040676642795	0.019866117320127656	0.08872857840810901	0.04535989793508354	0.015085039753179229	0.06592628869726125
370	0.07168570672447622	0.047599720854787864	0.013288711191051053	0.07119648879442499	0.010105603982905867	0.0010350372184410996	0.05030311671276344	0.07589743142181386	0.1354567668584913	0.04935462237177072	0.027622737916058977	0.047911426952038816	0.0027330844889588667	0.08082117747834114	0.03019104242085534	0.13376015821887935	0.023068055707678958	0.0953806132459121	0.009000551742175306	0.023587945698174767
371	0.0072922726032277506	0.01618129163818088	0.03338585986918878	0.015269102892367704	0.017852307788644207	0.005499390426976366	0.039093091906870214	0.02050228856250121	0.024414286225636815	0.0145604693056924	0.019694627155810284	0.6113678934666025	0.015504962015280455	0.022272127788786143	0.007222739493127721	0.04216544153793053	0.020908823013301603	0.013828921963118199	0.03221205072253581	0.020772051624220477
372	0.06842893407434146	0.019497765082803743	0.34369694752322016	0.22677714678915703	0.00927238258924161	0.022475135864638333	0.007158062552052599	0.0033604309327344025	0.027217706953930686	0.009297268208455563	0.017747154610680622	0.024812006333574475	0.0025593043707036202	0.015158222441222514	0.019663752579024283	0.0786466180549886	0.07440348037547054	0.012837621941627771	0.009558268546276553	0.007431790175855403
373	0.17793670447396945	0.010594756965339434	0.07678850853693672	0.11815887038001217	0.09181162514624885	0.010162038098071534	0.04403433097627639	0.004920109716433392	0.0076268354120483505	0.07211714848704985	0.050541982568267085	0.019173107339098005	0.006451527220925399	0.19244429731811272	0.02122601108384192	0.003971146869452809	0.014943852476415666	0.004210031900425941	0.008754707908257175	0.06413240712281715
374	0.016667668262434765	0.012511878136987046	0.02504554367878203	0.01963899990667354	0.006853809385992923	0.6271365693666036	0.019294383434125314	0.04788574260059068	0.013194221586813324	0.009452286500824747	0.02360205319306643	0.009798884192044686	0.02032179603919032	0.014582043038938865	0.02101486387583752	0.03726449994559841	0.014675397976882595	0.029838972384681552	0.0174278023053906	0.013792584188541077
375	0.11092929990956596	0.047524859759842074	0.13152040400860215	0.032321852715345996	0.05547459349448145	0.012845594606397922	0.08939726385026527	0.016361981085943684	0.01439602553791904	0.012102235663552119	0.045137128149272565	0.064936130711144	0.008538916056760736	0.008550484353273389	0.058214215117185095	0.1724854700132249	0.034317144169411395	0.039157236424976025	0.0304917677955984	0.015297396577237775
376	0.12240301767682858	0.01712204876328385	0.025952505515975565	0.093620873211634	0.010178534880677237	0.2939995095054859	0.04082782868349768	0.03475604961897485	0.03760127699564636	0.05181446223170215	0.011878126210571029	0.01736378513360953	0.0035335183953819345	0.04120794102434138	0.03462322147621308	0.04146113022877978	0.009509781371192313	0.05179324429007715	0.02324059512666276	0.03711254965946483
377	0.028609109930301673	0.04532595251826568	0.03383185505582597	0.00978351858305721	0.20511230719308743	0.009042402724486776	0.04210679183783718	0.009213694422710715	0.007189242001512993	0.004149412556177083	0.012960859296824315	0.010781777531433301	0.004004345821472138	0.026381135684255104	0.007437548615884733	0.01905475328459448	0.007844824684892435	0.013948306905673294	0.018985379538511437	0.484236781813196
378	0.30939696048946635	0.10243757543417964	0.004669102096150185	0.05155030547167745	0.028323110094062735	0.00473393451242805	0.010529992383668162	0.01146238054127586	0.004531283292344617	0.006912856789619317	0.02757474587597693	0.007936740037930722	0.005106692487508033	0.011338910008390622	0.010403309209703842	0.15886654197160993	0.015334442629847641	0.18910595822224172	0.00845487475259527	0.03133028369932291
379	0.5335626496569975	0.025388888009879946	0.009059379461251543	0.054305145306745975	0.006343272268554706	0.008259339691630483	0.008173842896134662	0.01211242786496747	0.007331414003777887	0.011709446285912807	0.029522009993618717	0.007819176297917058	0.003938938091285442	0.006686418512694653	0.0027440491295632895	0.1918416279774439	0.03836508622204092	0.020407312518848548	0.016016484626239638	0.0064130911844948275
380	0.024443405805813972	0.01167429870274906	0.6547202586691029	0.04492052073845007	0.007782744022000114	0.03909738458223376	0.020844596220223287	0.017973673387421518	0.015387921616153493	0.004364251850730025	0.02359129188844048	0.0276317562249944	0.008950595482030487	0.013557345287754279	0.005385642845067382	0.0045492822901706175	0.006280306192572485	0.0070229111007362715	0.019910275198267914	0.04191153789508753
381	0.027125240848667936	0.0029823686565752347	0.004292897094355213	0.0808418755489083	0.08007010745499012	0.0042434340950703595	0.0912917911928704	0.09090870099853328	0.06459690952885115	0.07809163231627167	0.15777804332113224	0.002433397700674198	0.0037375786913532417	0.10501390806765389	0.06868179516770301	0.011985897902871575	0.02754536830350558	0.03402003630552406	0.025478605003134397	0.038880411801354174
382	0.03570527962129523	0.014757594947440913	0.035271967487629466	0.04124437020156723	0.013891145513569734	0.027671818982157793	0.0486215993828064	0.0291063447341464	0.11666721473066946	0.0385442667178009	0.04962734650484509	0.008179430775624311	0.03352680842019254	0.17102748602413786	0.14697050518358182	0.042476287709962195	0.05658019705954337	0.0658209555203923	0.004739791168493418	0.019569589314143578
383	0.1515552675986404	0.07801017671890402	0.009950007769644728	0.0600769491338021	0.017503651554311935	0.01652704588172462	0.007180228533676946	0.048202682430609524	0.011366086867864042	0.006587309725919531	0.014872941055359344	0.01645412490638485	0.008737241199962121	0.016210651270239573	0.02297537117166466	0.310485034589535	0.15369799317262708	0.010959319417414947	0.033464133227981696	0.005183783773732895
384	0.007714854268184467	0.02684944790966109	0.013053178486315367	0.0265404046314584	0.012899013085126327	0.011672400695878382	0.013996926250889266	0.01673094267864965	0.015125256044147268	0.005866450025527163	0.02141634152621995	0.016218414742655108	0.014009512922438174	0.009211989317872144	0.008169665825935887	0.06852674457184019	0.6401718649776795	0.04347270269039624	0.016575995954477476	0.011777893394647878
385	0.04364112648674447	0.007351392194780719	0.028537833059482945	0.12653694368001372	0.010521973250364466	0.008117816544308896	0.00852156774475703	0.005798847326945706	0.01320460550425378	0.023384407707312073	0.03225260010688665	0.02005565193539126	0.017503800644990054	0.45950689262976846	0.027257218535278686	0.03160229320191776	0.04061062300374995	0.06940564636613492	0.016117229723868375	0.010071530353050152
386	0.050415912913276704	0.017979617665877645	0.026615016804999465	0.054758842443632987	0.010905966917358576	0.02722018010451456	0.04418608967122634	0.16252487591159978	0.18608466113947889	0.020447733638870386	0.09113203279145608	0.04282570543886983	0.0010625693374080216	0.05596556232258591	0.08820117684187237	0.05913983677639286	0.010949814551481836	0.02226312875613564	0.003496888804314774	0.023824387168647307
387	0.5500118859849721	0.014163619266230523	0.05026918583665985	0.01913892735712779	0.01620156490260356	0.021114703940323467	0.024893970360701373	0.014097293519923004	0.02816276547681383	0.010597828390603503	0.021831225466788205	0.021636415789428123	0.022641517906239514	0.02401726182020086	0.009150090636319856	0.049597142430099904	0.022784314551291773	0.03360037656249714	0.020695800710647052	0.025394109090528687
388	0.025738844399720524	0.007030630553787697	0.01349681159202733	0.017412106509674105	0.09038639668481581	0.0030690996823770477	0.005513468018411099	0.22608224714303018	0.0066906610141724086	0.05932704528029175	0.26542394265289937	0.03356133878285781	0.004442093067086623	0.013937539601036815	0.005534264975101077	0.0030444118863671428	0.015151083418935351	0.12431937742867583	0.009037238145282704	0.07080139916344935
389	0.013589991544898634	0.02710855163360278	0.041813983223122284	0.12776159382534577	0.05752523750445561	0.010001175579214202	0.06471278935669354	0.013201229589729484	0.014833982424972246	0.025719516038358266	0.009124062202315488	0.20403454434513024	0.0026170522601029166	0.04482702678021744	0.0927751507641964	0.06347560200603994	0.10791029390649078	0.03668894188442779	0.018718912235460235	0.02356036289522595
390	0.014415243635572665	0.017489105707541856	0.0022822273857253817	0.011431551735595711	0.003244152737362897	0.027415181585824712	0.023004117067293373	0.050827080857363954	0.05412312631922845	0.06607973043415134	0.1483838593522985	0.003374852830068405	0.0011532226511575343	0.20207450845325475	0.10432905889063836	0.1713198425295532	0.04843480496170574	0.03369033984904114	0.009110485051004745	0.007817507965617322
391	0.022655725777024075	0.008290438969445023	0.013947571447043111	0.013999690565377747	0.03623281027196332	0.02494152980460772	0.010969550368659148	0.3539519585328195	0.015023260701015126	0.03510878672967312	0.033473802570985346	0.030025866571170838	0.0062268193749346066	0.012916972333011208	0.005598626401115989	0.040314055713565014	0.01816176979217751	0.2917990596560611	0.018404677901264134	0.007957026518086273
392	0.02113838325409745	0.006669832863143132	0.0042182245076414875	0.019598545134663845	0.009808861700263797	0.016946946708588446	0.03968726166958844	0.04299320480888607	0.04592374616468879	0.024654174479984428	0.11028784169399143	0.04990017362916166	0.00415620765357117	0.18789487502444419	0.052412129058056076	0.05889488706587298	0.1406476364039021	0.007400906709448098	0.027554813641473164	0.12921134782853325
393	0.038747642110799424	0.07784926602871077	0.04875146011082765	0.017777251705937743	0.0076519160274125565	0.015020464795082528	0.05442177632841196	0.04341130060569585	0.012311968690348616	0.026319356447221946	0.03453458225377315	0.21012029568559956	0.006513339587092047	0.061114706846289245	0.13997932223773601	0.015077075855979626	0.10803933509893365	0.04100966545055492	0.011562180835821887	0.029787093297770833
394	0.006598956879831614	0.008632090667175789	0.011720648169742541	0.07370608218315083	0.011368236731765985	0.046007724349524166	0.010200426916908038	0.012660369158612222	0.39647340954408716	0.008061266709207968	0.06003855126428635	0.029074461547942836	0.006959211598613234	0.08092435124100747	0.16324205065055203	0.02346194576804064	0.013532953941462228	0.009101695616607843	0.01735271712047189	0.010882849941009172
395	0.026399583203698205	0.016470398073086204	0.009732076554133577	0.011419304924459053	0.00714685412744667	0.010104018375618034	0.015657763796421975	0.428754105643708	0.00720166229486953	0.038750919424490056	0.04193747952827086	0.006409265060671144	0.004876093758342371	0.007907137639975597	0.003913238452337032	0.012809961508743825	0.011163097682901664	0.2897095249486654	0.00850253252615956	0.04113498247600124
396	0.011239081308687568	0.04003215274520153	0.0317962413969637	0.01663706485111422	0.0225028766551043	0.015365198115563876	0.016497679657982874	0.011018878229365236	0.025367098490472136	0.013028970004849623	0.02710345074153671	0.33768012178834367	0.010135731806194578	0.014818287688535202	0.05028629060058624	0.20817335421628633	0.08177238759200967	0.02607202325513511	0.025017786212975356	0.015455324643092103
397	0.05768977146179492	0.04022816196929375	0.02051066659066033	0.010670396334393772	0.021172274435158137	0.1123001679278598	0.06379209958637107	0.025400079123651446	0.014876530278000002	0.011055511854057419	0.023348040713235308	0.0360839649394648	0.02659909361278393	0.13670234610565457	0.07202088483240808	0.1998452322255125	0.04640227413618452	0.0068657368295730065	0.01965366511668765	0.05478310192725503
398	0.01577087668917453	0.039761962378735326	0.012985379596512175	0.009486761075084019	0.07558000295109796	0.02582339710428677	0.009876777311849008	0.34907155383270466	0.009378452478179297	0.06120958470598137	0.021118194072621617	0.009851221451693998	0.005875731943752098	0.05286230708539477	0.004616007523761539	0.014525786692991599	0.014542813312311578	0.23267383186003227	0.021017645488796113	0.013971712445039386
399	0.02167728427833565	0.05908342653162964	0.007220915519879642	0.008881592365179401	0.028089831287936795	0.004317088007794756	0.016244288779252405	0.30429043612403495	0.011366138723938227	0.07726843735693288	0.13813318997654492	0.016153689722654116	0.015308580673648904	0.013916600440859963	0.010745916070654265	0.013800965162606505	0.01785193296737818	0.20406454759015452	0.0118963091269936	0.019688829293590684
400	0.06535995091328921	0.006778086219025096	0.0515702913332244	0.17550287865654715	0.016313051952591005	0.022650711666738387	0.1304691033767387	0.042231136868857475	0.025429529985977056	0.04323488130876563	0.04672743614875726	0.01477848280243402	0.007008488062869627	0.11448474855512472	0.02071220331370247	0.07774008997871522	0.04663722441428972	0.01956036740888208	0.02963578240910211	0.04317555462436867
401	0.05991776721377988	0.0182437686010535	0.007605920312135693	0.028558510352864188	0.009721437574689818	0.0031613723281482134	0.06011245195804095	0.08019346178425713	0.13899820466148438	0.024607878728602678	0.10874612565016839	0.01372032334235112	0.0036129497165421193	0.0837381201282879	0.12025275473230564	0.012425251431493698	0.09436328752255684	0.0732576699806747	0.042098473911279105	0.016664270069284077
402	0.021838796624258874	0.01085984370306893	0.008658182612496455	0.007699539001866316	0.05535696121562197	0.002164479589351891	0.008308381616557978	0.31264407531224947	0.01048152587429291	0.15424655929259068	0.2002074357274435	0.007045739229177426	0.005300481508082898	0.00896341720043982	0.012858942880426657	0.002593324658064823	0.05385051515767074	0.033873250226427225	0.0670745969403743	0.015973951629537134
403	0.0719224455529644	0.0372414082482351	0.022988417649839398	0.008978289408843486	0.022056908932975874	0.05101266431151472	0.07528750142651419	0.012415049620916033	0.010464694750093758	0.014274842007802416	0.03769055741020746	0.18839962931872664	0.015358896078866155	0.06367461148286627	0.052300696860517595	0.19185473739554698	0.019740425667185684	0.010827674463483067	0.009109330770524306	0.08440121864237644
404	0.11166232651886392	0.01591870858066078	0.006326341624022043	0.07463213784137551	0.02195352778952744	0.04817242146438285	0.08231806515500778	0.016429848204139303	0.030214320594305594	0.05286111852117161	0.039566932789704114	0.07734967918938825	0.02031726612184854	0.027246431285486237	0.08936596898071197	0.14141304627343323	0.08469314579382603	0.01033737648497759	0.034959565096021925	0.014261771691145257
405	0.21774609650312526	0.0833176016936112	0.005933568859409131	0.11946355871547865	0.01515524404053874	0.09980339999010825	0.053768500990807204	0.002960810134653952	0.05121753147619786	0.007049043825053904	0.0057697493352788926	0.06752020051454878	0.011518099882839306	0.13826281336458177	0.06653472246096015	0.0016932761007076313	0.008109924925084189	0.032607225742802795	0.006204745353192638	0.0053638860910197065
406	0.05822263486000842	0.01933909426118228	0.0072082401403548045	0.00769002360261066	0.19042717564568187	0.02638425885952763	0.006819363943087638	0.11546611643378374	0.009179734792496768	0.13513091148224338	0.09426449121396588	0.05144729664072917	0.00833440180055787	0.06268209293478287	0.015480418763096545	0.01005349265795059	0.005300313131362581	0.02562515618805331	0.12364364576816854	0.027301136880355445
407	0.049510362525892755	0.10745759289818034	0.010770764738554891	0.08977259426373511	0.02152674173561856	0.023266387348234312	0.07794289071470069	0.06146539012833264	0.05411925487347727	0.031176138120109453	0.03770274056790989	0.0545736074733182	0.008076260444448547	0.11869265334150823	0.08483627605857755	0.03917838417469526	0.06142620101498374	0.018053430220966078	0.03841102706491312	0.012041302291843347
408	0.04860947079091248	0.013875098939757819	0.05646350265671606	0.013273787740293516	0.0673239221466207	0.03109082062220292	0.01379642251451972	0.07486673729494168	0.012329950390427672	0.04018025385669382	0.08128295731681591	0.0041252643025297	0.02803376438519166	0.08095450431178267	0.07722053015509182	0.22983850633143565	0.013806873209747798	0.06443311944969939	0.017477527173512974	0.031016986411106028
409	0.052132367326025726	0.05707316144517281	0.024479356310904858	0.01126215679319905	0.05089426135108979	0.016387446073061213	0.03589630690545128	0.04240130527187915	0.029938938130264967	0.09262522556389502	0.04023286037605028	0.056918193880335435	0.0072211465816450215	0.06858217074922095	0.10449242871504594	0.08380706781887359	0.04345753986411223	0.16803648628925627	0.007206911496944601	0.00695466905757182
410	0.04818032437251325	0.01685681955974365	0.09751305999594852	0.022009393373978683	0.0058910534714861984	0.10836759928208012	0.018957348906861134	0.006079235896840061	0.030339477090313396	0.02014837002781781	0.011700068420912462	0.09952653922054881	0.016051132540597937	0.06070738397773437	0.06899066432166379	0.10860673046417581	0.017655885529106075	0.02104990302781023	0.07395724098033592	0.14741176953953178
411	0.10521185494094819	0.02047204126657075	0.009251328874941024	0.021988597869128886	0.0367179960147719	0.1305505255747256	0.10091633447149741	0.0048742226721983665	0.16816461642485347	0.026158944699532435	0.007523450387497837	0.036873534828082095	0.014193426726939075	0.07777338679812461	0.010375311099835298	0.03164657198235777	0.022923305476697232	0.1101649860173275	0.012685038760934473	0.05153452511303615
412	0.06013303316509456	0.0036374010695530636	0.017378196088325363	0.03332302829456049	0.06502138914864937	0.002767016969588537	0.14964307237955995	0.01695995692875687	0.02693938175291229	0.039374054471198267	0.04748735374642547	0.05864931361463971	0.0017487866043599226	0.24409126028784586	0.02637291679418505	0.011357882386631463	0.10064708007663549	0.029758163872678337	0.024812205013654096	0.039898507334745884
413	0.0070766882082734794	0.009439863549743412	0.013428410971768875	0.02936559732895295	0.4715670274552087	0.012139663718381528	0.015389933859351237	0.0518715931549958	0.014699385421805988	0.021155455371721463	0.026268650973657753	0.016227828131092133	0.02834735536696723	0.01335048556338202	0.00456258488740921	0.03667750137727879	0.009244178774000793	0.00584433733025803	0.11914282095876415	0.09420063759698644
414	0.0760070882374227	0.005435269623265991	0.018108467366062562	0.005197822530559165	0.004859369780865319	0.28478487942856784	0.015531186330525571	0.004642078322567171	0.03452755146550943	0.0024736639245949666	0.013103741892198465	0.18427961566743364	0.0033626514217984732	0.01385645071576187	0.008818256929923786	0.10130084061965569	0.20019057910884158	0.008000748402029217	0.010179297760418746	0.005340440471997854
415	0.06372443398354312	0.018862822213344645	0.03329563500166851	0.044132868488891204	0.06647866898302167	0.04656665555350911	0.07006202301417706	0.04430111810240867	0.01469087513924931	0.056202457950747374	0.07914178087056385	0.0672679848269561	0.05599725457862336	0.03427569773132755	0.0325331866273758	0.04449780035310177	0.032122086946737446	0.10544923911591945	0.016670841999495686	0.07372656851933826
416	0.0187534845826477	0.11170856936555006	0.00804911759805499	0.013467426413256791	0.1531413041428744	0.0052316888624927855	0.014949336231172146	0.03991999603779902	0.03047769684758912	0.21807424156042804	0.019239076380873864	0.013950176576177085	0.006029322251801573	0.01489975113310559	0.02255941793890105	0.011922783737770178	0.005310568347073162	0.07247087514376335	0.027913866275822676	0.19193130057284638
417	0.01849445361128032	0.024720409070381165	0.03965257675596022	0.46630895420825946	0.02448549569607212	0.060995233081065296	0.02341314024743299	0.02365865752425652	0.04836048282756553	0.012481107781811062	0.03293270501743565	0.027011504677328598	0.015959310178092823	0.023012452320852497	0.03598840727595696	0.024269195876848056	0.020839062640875768	0.010019841055802182	0.04548810771984921	0.021908902432873537
418	0.053189196413454286	0.02419272889400291	0.018904476825324784	0.07591708348329777	0.028795842981071542	0.015414453255197068	0.013991023524175538	0.03573606984521759	0.2688296254051862	0.1599748161546132	0.03646374916188715	0.06826656169390516	0.010699111112430694	0.05661031832994952	0.055843910668181375	0.006800846759928493	0.022728431715306717	0.013287441475864026	0.019493054281940946	0.014861258019065023
419	0.026715616684228307	0.030775503610566347	0.029463237613766183	0.02975848755643605	0.02765231752053499	0.02534127637805957	0.027634678987621886	0.016625388080260782	0.05299942644642061	0.016607757083880743	0.01780073561705739	0.03589463773414773	0.023846253141377474	0.02289297665692742	0.44704115157783225	0.045244463879803194	0.017562019904988534	0.014379407728517098	0.06550897383460325	0.02625568996297024
420	0.012253141817362208	0.025627682568143472	0.041064884145113695	0.03669891495886982	0.03157587555049401	0.010399276090874338	0.06000769872975671	0.05319370637193242	0.02818398472690144	0.024659202613075856	0.3413844831902256	0.05317960449504371	0.012765447308122695	0.030980772187246385	0.011543921019003431	0.09148910406814946	0.05443139800308717	0.02816495146360627	0.029222952276049603	0.023172998416941707
421	0.01417339373132471	0.014084529354116117	0.01359275375766199	0.12894280078131595	0.045284061809207764	0.038994615333341365	0.054456272886891886	0.02203109209432954	0.01744927972169181	0.031949192659402464	0.015411744690212791	0.033244476718175014	0.00808554585133524	0.389120823872978	0.01411384732104151	0.040092992690018606	0.023532770109536204	0.015309753424193738	0.01700948152055098	0.06312057167267433
422	0.05475499972016988	0.017934754918993313	0.04164660859806347	0.017846729078505662	0.015901827371164384	0.018685481694849026	0.020272634316620068	0.07444678314430793	0.05657688491283613	0.06140324861787901	0.026280263272958366	0.20358807425332093	0.01602408865928622	0.04249363702287424	0.009683566702880163	0.1536700672645292	0.08103320785138635	0.009320660870617333	0.05182385167963446	0.026612630049123873
423	0.019625242980767336	0.02482040748447171	0.019403874245151786	0.02314246963246168	0.10207826616930599	0.012689795689790048	0.01917375848332563	0.0436267617400902	0.019124722008711837	0.34397730088843864	0.04227739031721346	0.02614445742907967	0.01353426792596623	0.0336623125211568	0.00890869990680557	0.08878207801964415	0.01903199647933111	0.08523097743706926	0.031208657601265257	0.02355656303995367
424	0.011988331883614634	0.07220640857581131	0.05005798747159618	0.016071633288564622	0.0952957089496344	0.009202995140755139	0.1005209376811779	0.014534998998429654	0.03693744658348656	0.01392516050084238	0.024565670160303227	0.33046123985549863	0.05441720315338805	0.017775242675991353	0.0065094677688049135	0.012694484096911082	0.017885178576795266	0.022603327344046586	0.06693094578796083	0.02541563150638729
425	0.12664282429848214	0.009417069320121721	0.011449265783207254	0.027551855634084604	0.01429932671113379	0.005389584912568224	0.1047595826896784	0.006375260108430739	0.20723228913997277	0.007751061938725985	0.015983992749960606	0.03861331679829061	0.002601820500883898	0.026922346537576913	0.30498624307057487	0.02886160621367982	0.027279820785681478	0.00411131103407792	0.018478958570755204	0.01129246320211301
426	0.017746011744344023	0.013052264568811615	0.01983485994240732	0.09147903201777409	0.01762566780620189	0.012875060293602442	0.014833975064575733	0.02757058413157984	0.47690582897815986	0.03613248849658677	0.03068103889870715	0.020390643228186428	0.00933165438959556	0.03294693316934604	0.0949021685564057	0.009877960751734291	0.01878789054784122	0.010303871625449023	0.027350359661926178	0.01737170612676492
427	0.022748137292295245	0.03736497293589985	0.05662730751612796	0.017736477696148573	0.032662037938837304	0.024901280448063917	0.018175936100442675	0.12729078691874843	0.02517654136656042	0.10745550217350654	0.023802937293189837	0.02057676183321586	0.04474348991724486	0.012817505309656661	0.01663671511764246	0.015287417091593722	0.020766756298640485	0.32700366276768683	0.031467405091641275	0.01675836889285711
428	0.014918333594840641	0.023935376975467566	0.4247684101438317	0.03002764066474743	0.01608059455558876	0.02495090093722622	0.015152988675968811	0.025445014329703867	0.017213851904962787	0.01649234450449502	0.1260017438536906	0.039890142511863944	0.009649877590582934	0.05067490888093824	0.008214478777659162	0.006585934603154416	0.045561849205783204	0.015373452653240428	0.041297422554949906	0.04776473308130439
429	0.03891309842704756	0.01743610526038181	0.3625806242499654	0.06275775912613524	0.018491511672708173	0.022587279732797293	0.013131401949561104	0.034162994803454964	0.0161604252764723	0.006382529000973973	0.1620519320726749	0.046861728684212095	0.012620896746443936	0.01104893532413549	0.00856613477088595	0.024651652090493515	0.03419885210931309	0.02934122686038897	0.029433723889432627	0.048621187952521634
430	0.048339705782272376	0.026064129659278616	0.015750156574828866	0.0658293876324815	0.013541652907793812	0.41266198374436774	0.014668979485773045	0.016127709427954513	0.09362001376319595	0.012431752492462003	0.030901628520652105	0.013965413686205025	0.010842096485389911	0.025975949791778412	0.01984028960776013	0.014188662643774486	0.029424916503765962	0.017777748352724384	0.06056341394370684	0.057484408993834266
431	0.005740832226356594	0.016674336302111424	0.022313483964281264	0.019028180383065387	0.3466679477741607	0.005857728767964507	0.012734267616962431	0.01635405719987766	0.03238903900772726	0.3645601500322928	0.04009756138611232	0.0134506976098626	0.006400909027342085	0.015288521635206897	0.005738424715708703	0.01852874208639292	0.006897030818490319	0.021265891905838753	0.015316509714764	0.014695687825481375
432	0.019407833609922664	0.023165957393742796	0.008167260086636973	0.053603228171336004	0.04254461498465841	0.009685058590800927	0.018134031934046384	0.04789208472009519	0.02205486169927357	0.1862112896656582	0.04264851243523882	0.02613538419931375	0.012728953109164838	0.044872619413957884	0.044188039019415794	0.003199744549525277	0.09310912892112629	0.13452320361699843	0.09380578690083535	0.07392240697825245
433	0.09188168199728435	0.012873138435449957	0.28205256289044917	0.08625676520057186	0.012456078135825858	0.02295919908052089	0.03692058908402214	0.009572424524991512	0.016957010036980934	0.020649895333566273	0.027789313005916142	0.02640651350246722	0.006648791900586364	0.14142551737897474	0.008571408266444498	0.02455126839725737	0.07616712832945285	0.019936728270569297	0.020290240723697166	0.05563374550497139
434	0.005191180323184525	0.009245503713074869	0.007402851363142346	0.005965140133853445	0.022304043526764444	0.0038330058061393176	0.007564527040655598	0.22024308286690347	0.008529881781126486	0.48542704015790433	0.04477017554484588	0.00899721343884479	0.004403892017017771	0.007926431833573281	0.005353452594650689	0.013143436165489596	0.011752232694987954	0.09478050848888606	0.00824695957224056	0.024919440936714565
435	0.02601417441031819	0.05499303159831032	0.01922552979586939	0.03824491379075616	0.010734892321627778	0.017105959446389728	0.07471147820945799	0.01177448545506089	0.013191517645000329	0.02587297268648087	0.018585975170910866	0.028313386913171548	0.02349198171710022	0.017854313197823116	0.020314973891472122	0.011963866270122333	0.00806637822569621	0.008698033682618315	0.535460397974635	0.03538173759717872
436	0.020094450358575402	0.02537196072958428	0.019624542716155564	0.02713951701906027	0.08626132836080451	0.018248630154031057	0.025490873069741293	0.04454704966732909	0.020734020528802945	0.010595571705045645	0.029461281580234335	0.019792773477532354	0.012104828311242983	0.09987877913056448	0.009895418483162607	0.0331632289157691	0.428989636757059	0.007843561893366992	0.024019753306305153	0.036742793835632954
437	0.026338897192333913	0.04744205635650561	0.02105915559758938	0.02045348931947463	0.050579004791202996	0.012033657196205763	0.03277666834327497	0.025125031150771592	0.017852208837103787	0.0357645958690024	0.023748869350090313	0.08376692601940429	0.014937874163780162	0.02354240599310896	0.008097329524593591	0.037611430261675335	0.01181595659535405	0.019662526028905378	0.06628998303014086	0.421101934379482
438	0.014564469666802459	0.017445359873192835	0.03431102246378589	0.018947389513175313	0.023312197518243167	0.022360725124486506	0.08874280477210918	0.013916903970609412	0.0211302377774846	0.022175022424001718	0.022109349001613574	0.2916232566794417	0.010722998647875707	0.2058185701381689	0.004434167592695023	0.041534908558531536	0.04805152188347106	0.026430300144715004	0.01519945996361589	0.05716933428598047
439	0.25378936261998297	0.021538954150076835	0.012699173891601821	0.04970865059674928	0.02042994757026984	0.010773551813764524	0.01903409814611506	0.23188513839853842	0.012158830981170625	0.08032358009516849	0.032283068328964666	0.016559326703841786	0.016210476366965546	0.02064174502555023	0.00603193639867455	0.05157094074039949	0.08403844003895429	0.02767389996313031	0.015517131790937423	0.01713174637914386
440	0.019498285649962463	0.02063580795226785	0.040804432170015295	0.519636295517456	0.02624058777743639	0.04767791151954853	0.02414589346834087	0.06296091583828851	0.04759818947224811	0.009474830000074026	0.027658430684158374	0.012963645115924243	0.012675644039382681	0.019772466296428003	0.006921074446949176	0.018599030202451208	0.01794634972542609	0.01419417030546905	0.03555043442445418	0.01504560539371887
441	0.022658587046264028	0.06870532392542494	0.022912200324586143	0.020870842094960516	0.04034636448282788	0.017548533904648608	0.021781079324786044	0.10308226708178263	0.014052674531696561	0.3479670875691742	0.03970599461259989	0.025813745220975973	0.024846714348911867	0.026183766198308728	0.0075593584974097934	0.017501227088757464	0.0266054294110928	0.06521882823249676	0.055191454047260426	0.03144852205603477
442	0.006779510612877705	0.011608767617670247	0.009396705066127635	0.011624123577498266	0.052065989594890144	0.014385793509962204	0.034117553230900585	0.2513167561556687	0.019626495871795418	0.1658135799753248	0.09548686199198711	0.007848044516823456	0.025358040756408785	0.011996201371495352	0.004819660650944091	0.03276030453256424	0.02138721342952365	0.18731771471111702	0.020884868674815173	0.015405814151605458
443	0.02526395195421558	0.02170263966511163	0.03612146472944138	0.01339022515234918	0.03217638678272965	0.035253821613789725	0.02220836733020032	0.17931643104321265	0.019584858138428977	0.036292955150948165	0.07164383690978415	0.025179367681415533	0.016381250998968942	0.015031723433724747	0.008544768950242634	0.023341422901657177	0.02364133452191511	0.34367362305468	0.026372076860049287	0.024879493127135114
444	0.09218646432692194	0.016022796427990902	0.020386776874922474	0.017072671284706884	0.023378653536571314	0.006123027440197289	0.02003522943263296	0.028025004039084398	0.013998532273079855	0.5030104123247994	0.02792464723766857	0.0267587728326209	0.08600875732390498	0.011935574250823784	0.013762434899599163	0.007716500392383082	0.018313055714690902	0.034897209029128295	0.02076400990099856	0.011679470457274264
445	0.014455944457319698	0.02336423956233955	0.018360887260162693	0.06864045940823625	0.07148658245722996	0.009895853337925371	0.038682532086605326	0.06855535590823604	0.018226807001652235	0.2937729718491194	0.04376035843684927	0.018184516853935236	0.018773129374577393	0.03286205278454992	0.008514246006188813	0.007779949759052884	0.013829267048438603	0.02530166809295456	0.06028871470765075	0.14526446360697606
446	0.02442484524255027	0.021533992606422636	0.09013893226398913	0.4562014687405113	0.02001053139875415	0.024321073561719322	0.07198372639433885	0.016851256402451182	0.049692002350488554	0.0092297226429988	0.026307969440058674	0.0251700208062714	0.022705411977012348	0.022682012814833428	0.00950527789028782	0.009204908103213763	0.018493711391647606	0.03135877329428831	0.020573560033509065	0.029610802644653354
447	0.028120324820341863	0.019641089092489256	0.036369617405734245	0.022906167524118122	0.04166424374521882	0.008798187646631784	0.02305616825101993	0.057658329315873814	0.03773837216385879	0.0072839838684159814	0.04073443081340803	0.46414589587377986	0.016449954814338745	0.02779354853144505	0.00834440339034934	0.04726830785230686	0.05272156273507283	0.013233782707406843	0.019583170185032715	0.02648845926315708
448	0.0437975528291685	0.04964346730055114	0.0487962745357188	0.2757828098591717	0.02561346455821025	0.037006204184397956	0.039070624915078886	0.013249857587794369	0.0443229269473067	0.04060617631145214	0.02097645348832934	0.012284053682472013	0.028299002504321585	0.05000843430367127	0.02401902630878569	0.09903511993384688	0.08134424641730519	0.021840599081388693	0.02997162378975961	0.01433208146126927
449	0.04537101614363159	0.019952023491272605	0.024391765963499495	0.019729650119451783	0.041914977360080125	0.025831696814300604	0.061212795750384956	0.02267628009084123	0.039162606827450715	0.007005280648500149	0.05469430241053101	0.03204564396426135	0.010463255526245649	0.03339065026678183	0.43022320672945497	0.03947102477843478	0.010934750968094712	0.010228262980787479	0.0541267530816864	0.017174056084308626
450	0.020970512430825036	0.016018517138755066	0.059203242408213154	0.016593753045361585	0.017749166057964685	0.011021444635760233	0.01809778103310119	0.04468893337857388	0.021538914467932647	0.008602753750633789	0.026731396363295978	0.033099568150353385	0.027779893810077557	0.013759256703944225	0.05735666683553939	0.050096975959389084	0.514814182382195	0.01006526309840217	0.013847531352979482	0.01796424699670238
451	0.010011837533022244	0.01968254353985095	0.028579953515848758	0.030136135349212567	0.05433917096899564	0.008627977774834737	0.03039200919406681	0.01722191928135706	0.021915522045404014	0.4908761741156997	0.023233101914713773	0.04138645993512205	0.010378398257193118	0.01476582910610814	0.014673373944751537	0.045740297976192584	0.018276775103785867	0.0168183975020073	0.01583288442054764	0.08711123852128543
452	0.1716413574762834	0.013928376171909554	0.21361030463232955	0.027177163974128088	0.09722127862002396	0.021915369554611458	0.015734902944811825	0.016013350307392746	0.05035002327181422	0.011223495545652069	0.024473064595490767	0.059439176158078956	0.015541029730705015	0.06543179748929154	0.017646813177098698	0.05854630025101287	0.04743090686380002	0.010386629007547851	0.01461327775949631	0.04767538246852108
453	0.007744706467884394	0.028293393856203983	0.03290139782948041	0.04194251409374927	0.3769009157136664	0.011663692890510358	0.017494218211942126	0.03020426399257965	0.01959402650924338	0.09553915713389649	0.04391517844356556	0.01486370098731123	0.027572350158112324	0.016767615679607828	0.008101548289828701	0.035600363926130675	0.03591319302721244	0.023435251596128335	0.08557332505751311	0.04597918613543333
454	0.025745723531564034	0.02154811500169692	0.03830802937708166	0.03510841911069291	0.0366166146080108	0.03249878240888551	0.5060828239631925	0.018902763666044292	0.024102252705301228	0.028188902396300255	0.03849091369394868	0.03369909285458855	0.014321334034271223	0.030903338757175828	0.022985534340388643	0.009553623121040973	0.02164477613841683	0.009907414649939088	0.02076332295661856	0.03062822268484155
455	0.015474938710295628	0.009156789990779544	0.19712263800697816	0.17073810068283052	0.009291238929466228	0.026638931537162392	0.009671695586073463	0.023945191178634355	0.011630284494828806	0.004051991090747223	0.06845171775038986	0.05720359391265645	0.010125321369216565	0.030977127960697754	0.03481241570318822	0.0588455869613566	0.0588007234885323	0.0885134419734032	0.055120404284201695	0.059427866388561026
456	0.004556224754135966	0.015386340982928076	0.06219560350391582	0.08034028782248871	0.11876982876540344	0.048074156697557234	0.08675448888041563	0.015064340142571396	0.021059145050345607	0.10062214668092022	0.024374289235703644	0.0323034864928837	0.010551587018243744	0.0974197401871259	0.0822795232228373	0.02130025136719863	0.08431184113716131	0.010116560341544829	0.011159304842814003	0.07336085287380485
457	0.014871549119122324	0.015797334066548124	0.042820477142129415	0.017413069250152312	0.017295607452168536	0.014991778418066141	0.023537704950268	0.026935149480708662	0.06657659566810083	0.012104965239234655	0.12772112717992712	0.3806483346404056	0.01518292308535608	0.08258390831111609	0.005735887999267511	0.028286583456299967	0.04567059585491784	0.029159144795082012	0.019131944730795936	0.013535319160332869
458	0.02979762367219739	0.015896687633641614	0.011031164091334613	0.03724894723583676	0.009888348139751533	0.008064563294650839	0.030154073124676155	0.12423607344613567	0.08601201454050754	0.22667130230568647	0.06258943024610236	0.013736215035972024	0.01448306540842648	0.01811504857427634	0.015508941450594681	0.0059511543536662215	0.03471967866869258	0.22245565212152296	0.010837869982599304	0.022602146673728514
459	0.04162994572297637	0.014989788878328912	0.017879420285053238	0.03574567655355064	0.014675323517859303	0.015540695776030714	0.08847568815896589	0.012626703768123334	0.35728629075213847	0.0045104926496292285	0.043919732827721165	0.05736138501725772	0.012140040864573256	0.07838477066960015	0.06583877000653555	0.023319285684169678	0.05435316150055827	0.015778454067450747	0.02144998439368266	0.024094388905794715
460	0.047001685528943335	0.04037694142404997	0.04833138589980754	0.006643871152026791	0.0072637571748343475	0.044212838085906654	0.014344836033780358	0.02132991162235346	0.2441691253104169	0.003093712022488805	0.05698311556603858	0.11300082895160822	0.005183672921000621	0.11657019453280014	0.019078404712821875	0.08635063382092353	0.03829717599610375	0.07012492542561284	0.010230135870777233	0.007412847947705036
461	0.014734356174203007	0.013179331466249816	0.03640736410757046	0.02633164088702547	0.03724984275547214	0.009499988734602659	0.020682882142456366	0.1370918727573515	0.01775615109920895	0.3456376948190441	0.04541803204870626	0.041678596956733586	0.03219929923868641	0.037278250483193984	0.011969849507879791	0.06401872792955962	0.015375336415100915	0.0339996150856857	0.030713942276474882	0.02877722511479436
462	0.010228929021582015	0.024318691396558956	0.01405449381570932	0.0177255099353949	0.22578723197255635	0.008675961661180693	0.028294552897322207	0.040906847711169245	0.014680213836503114	0.006088106036137052	0.02123970090674629	0.027427923992743804	0.026678654826701533	0.017467070560449677	0.011749029549968135	0.011668625184045742	0.012578690282302562	0.007348308228905123	0.020061833737381123	0.4530196244466421
463	0.04069245580996457	0.012972806057149691	0.04465191560707377	0.2628264339055955	0.008606202999103621	0.043519483143848334	0.04472102340781465	0.015927025369513848	0.04527443524224185	0.011323035837737238	0.020958587160412386	0.055667063630157804	0.009149468746660535	0.055048631274938	0.012492288230194515	0.07613737539979352	0.05730746292998995	0.05576031762239045	0.024557041394203963	0.10240694623121578
464	0.02330603726549716	0.007394961479664836	0.048101802558632126	0.038654403593408417	0.13089866606795564	0.08529085982650436	0.018965795895026383	0.016624006937407874	0.1870017751056442	0.04526003489231177	0.014628091453327313	0.08245125468730125	0.006988816998633047	0.06377892936453397	0.09671717370910393	0.02639747666576144	0.03288695284107998	0.016284152858028738	0.015471401489416399	0.04289740631076114
465	0.14960113528209326	0.23423755106044483	0.014685140638865923	0.01299881726031912	0.013606286026702922	0.013320945992914363	0.017080404425313132	0.06303484131962975	0.019159285397683436	0.035452511206184895	0.022511068373911414	0.010872225217535968	0.010813394134279099	0.025990664767475833	0.008562410711517362	0.01153143707742688	0.05143306369608313	0.23086978137597772	0.0206207857755668	0.03361825026007419
466	0.055927165420145114	0.01797027378751901	0.03385489200853249	0.024357390737644445	0.018774474998970187	0.055794416572469176	0.04408412663780183	0.03066856015342304	0.27150770188750173	0.010756265608115443	0.021582202464354976	0.02952099154766843	0.02999424594134516	0.028880616344167078	0.12386530741942392	0.06846863642890087	0.0458765867256784	0.03751515233306518	0.039660089336789627	0.010940903646483894
467	0.1099054390693736	0.005657735155619353	0.04867504070812863	0.14734985497102152	0.016974760227816413	0.12839726807944807	0.10394872390335343	0.053125247772350705	0.009934389502368645	0.01808594630217891	0.006477375447375072	0.03684206124818608	0.011221198874437382	0.04752648711168035	0.037453851076461965	0.08243213758277976	0.06242300027445272	0.05970979891508554	0.009017938461877793	0.004841745316004055
468	0.043608603643239	0.01975710601014615	0.02261154532207248	0.019910024591428082	0.005751727668818981	0.010615967029027666	0.01141968751001495	0.08655780863696155	0.07261311617046681	0.08612214998801228	0.1533256747090712	0.024316191471735776	0.0024807208518647064	0.07893942315207644	0.10680576746189559	0.06487136698977855	0.05889702744873804	0.11740032212550777	0.009087285899742906	0.0049084833194010385
469	0.011456018188060663	0.037472335893877814	0.020390232221042543	0.01992719559675189	0.03295368823606516	0.009907458388126839	0.10500321876053417	0.08691628302203248	0.016353096250553756	0.39903937194498224	0.025332195881294556	0.027776850188598212	0.017044754317710176	0.020437423560558356	0.012294909030718537	0.03376045734491347	0.05393967434845566	0.03507962380847204	0.018027419533088607	0.016887793484162916
470	0.017741517448080696	0.05393406674809606	0.05525369347736024	0.011033392455081054	0.003330282642493158	0.03684842842167123	0.02109791602467219	0.007619513192513557	0.05533051743859464	0.007483243372108422	0.04329145189238531	0.16960398720794806	0.002757042706240369	0.09255750374597468	0.02264508240746144	0.02892224220321988	0.010731950863092572	0.050873324525015105	0.2795118870038786	0.029432956224112742
471	0.042524478091154845	0.020265003014835928	0.017077898373083353	0.05091098662569086	0.025264783850780986	0.019371394470145954	0.011895914351973633	0.018919235835366116	0.04064241485762963	0.05078106276333889	0.023966102799206555	0.10254936901071612	0.004908443526770522	0.3462515204536089	0.0129425723115407	0.039330000938604885	0.08367226803174137	0.011047616745811076	0.03867232682794074	0.03900660712005887
472	0.010375794400149432	0.01437352725134059	0.035743355237041224	0.015728369791097336	0.01865021057981872	0.03001727515619387	0.04841540532745448	0.012691125401506811	0.026811360488291563	0.007715663968442466	0.025001402170131762	0.4628522680186877	0.011509026031470256	0.018678522682233613	0.013229315719604161	0.0624882765860945	0.09848546852341346	0.019673780650888303	0.03915547673130382	0.02840437528483601
473	0.40106524156350387	0.009950301579331475	0.04979754582309807	0.01757794848855516	0.010617946803555477	0.15027746986692728	0.019844562457979522	0.038292903130347146	0.016753872785945423	0.007095016058946575	0.026612126267244126	0.014878287935004304	0.010614796734193426	0.026894955992442692	0.01735620025891713	0.05397543703076036	0.021605133809069338	0.053131199601151355	0.02114669765297065	0.03251235616005662
474	0.08271198062722183	0.01286277972787921	0.015063397903876964	0.03601783311751754	0.06123416201590385	0.02598736729629999	0.03292286326654873	0.03150122203569554	0.06924418442047339	0.06671777197176115	0.06089582602091186	0.06582544334977374	0.0014314361671876764	0.06944078353432433	0.05683002875003597	0.0023754578263058073	0.0015458308716170554	0.06322947618806535	0.09007506893579033	0.1540870859728097
475	0.015520663820769123	0.005623669995714241	0.16384575531065151	0.17684315355642177	0.009476811600691148	0.016507740697525915	0.009590451547644853	0.013314962998492896	0.054978593380764745	0.026386858603810664	0.012638330056803685	0.058523873144175446	0.10385899384442236	0.017405500457300802	0.0061425470743025345	0.02212446803299946	0.04744608225851427	0.225583601055588	0.010037157610673355	0.004150784952733211
476	0.0025528661339522542	0.02618234300094386	0.04061041527596145	0.010088334799531666	0.011230572747659448	0.018994097237180953	0.009645910125583163	0.048988806556629426	0.06293142878160368	0.06292054339193794	0.07703163012118354	0.0735931333414897	0.0054109134555706245	0.019988765271558108	0.03543703748599726	0.06504330698897755	0.2380615388507752	0.04565680447793187	0.06886362909558623	0.07676792285994608
477	0.026190361273476712	0.006893410004116623	0.023156399424579217	0.07618183348110062	0.06901676381138692	0.19588555997238014	0.05218680136613467	0.008177463992990085	0.018449099849504606	0.024520617182731998	0.03063331761687686	0.15937339032828918	0.010608133631804384	0.049010204232055626	0.042668812902458525	0.0879398657979704	0.006972206444885886	0.006416572514794955	0.01425858446421158	0.09146060170825102
478	0.027775443432506024	0.018341262736121525	0.031477585032902176	0.018374550357018505	0.0166079727851563	0.05730764947905222	0.04556861167394139	0.019179742324265173	0.1304647031313001	0.014342686460229829	0.021953797553550675	0.2928678801103671	0.0070123901960082845	0.11990721388037752	0.04859033637885331	0.03303984461664994	0.05884307901122018	0.007070502770259006	0.015117025596330262	0.016157722473890548
479	0.01957016977603715	0.0489268664682606	0.030909180601517268	0.05865762113855846	0.009015553893835841	0.24920850618634058	0.03224412752527181	0.00949333419485352	0.04935458527695118	0.10477192044891236	0.048545252446549496	0.011465978390501043	0.008472312396204051	0.02345910957289551	0.18146694741319744	0.009931880357502395	0.009519608618154053	0.012843177924623691	0.05968739650656881	0.0224564708632648
480	0.00941168714437101	0.5067565875962492	0.02704081049758427	0.021229314656224425	0.11553594675611202	0.014760156841011667	0.021885162458580572	0.014651861502331838	0.01962314042548974	0.010080656209060916	0.03173430607081242	0.027269907451102773	0.011403768723879038	0.027233799626102666	0.03395768211020775	0.017474876638008435	0.018787198027315793	0.010577776296462282	0.04295114434428027	0.0176342166248129
481	0.015643957157074017	0.06579628557864488	0.029057922369015568	0.03682891727721106	0.4134802627377414	0.01673369619596363	0.02614708197147283	0.04188903432538858	0.01487771127503744	0.10670311548591707	0.0363721732619282	0.013021184970485203	0.015633517353793872	0.013652443387077398	0.007142307938767557	0.03344636037452075	0.05894279519007584	0.018192119778575835	0.015897040382041417	0.020542072989267454
482	0.045041391429043655	0.003484118682083694	0.0235431700642797	0.10814216667369558	0.004140647744237837	0.054315706125765494	0.008808212630650679	0.023230249295064006	0.14872774209053802	0.18552532826298584	0.02374880407416245	0.06789051764537189	0.01654314600818403	0.0887261101125349	0.06253533078985817	0.009552524786099017	0.05195192338425047	0.022596352808858255	0.024498831995680665	0.026997725396655643
483	0.013963607637715312	0.030972394321093777	0.06814864876316065	0.015502551271876186	0.45670529734678256	0.004584860916760696	0.031179352843150314	0.032118344307935594	0.041633889641204895	0.07394733229819761	0.024170747589302176	0.023144223834560544	0.020710165058885597	0.019118968406803702	0.007557530842697116	0.01194192344111566	0.03074647640710963	0.02595344361721514	0.013954817327966077	0.0539454241264668
484	0.00559710668398669	0.046588058148196276	0.022510058592815754	0.009515299463697854	0.17087380534807486	0.009615396866722836	0.08808692117459377	0.019525274455337506	0.011364720375293126	0.12231830554579604	0.012764746900919291	0.020700883092876876	0.00801609392174076	0.06164339076505273	0.037961090209794886	0.018436357819629417	0.006506920183024422	0.002899156938461118	0.031177060914739457	0.2938993525992463
485	0.007378169880240225	0.011724618333298598	0.014776381130278089	0.1857008287316166	0.011305021165073282	0.021319471739813564	0.34366828295100893	0.013478182082041474	0.02299790637560938	0.004817257449164296	0.02064642054453605	0.05731858450461092	0.012767785696240411	0.04762212932456928	0.14277098656953735	0.012348264841617397	0.010726622416170737	0.005975036455993408	0.014416742926648211	0.03824130688193173
486	0.05989465427398497	0.02451408707601923	0.019797940940186005	0.021454773494146935	0.005337573660812281	0.03119492481146458	0.06385376141531425	0.0585222726713585	0.06897711117285861	0.06018673531380324	0.07052441545966051	0.004948757784790502	0.01139512085096113	0.36520753375044085	0.04802286768604441	0.022940615765375316	0.00667994258739011	0.03975997155823526	0.011337884183816488	0.005449055543336761
487	0.022919190439398582	0.4867455509399344	0.08764092478008945	0.017445563666657733	0.032256940930805694	0.020047131562399827	0.021846238414881623	0.01250025550545087	0.04650533556648839	0.03248615638593736	0.04104558253181916	0.03404966940137785	0.014281694679791556	0.02685460621257713	0.026571096867147107	0.014630388166272502	0.011474393615294565	0.01032824455532558	0.017686859896806312	0.02268417588154432
488	0.021992226364458464	0.02466387593698799	0.21915044475050646	0.0180881799093462	0.009377859542929962	0.011692998175651202	0.06489821883669587	0.006279283405019974	0.01997725370831881	0.023497302368161842	0.029843771772934024	0.1299141109348926	0.12201787257707437	0.015354507041075053	0.005928107028841046	0.1419195545331064	0.06279324838083872	0.005860818245838953	0.018833601905896717	0.04791676458142532
489	0.007152930582580319	0.01846410682873903	0.21585290411381902	0.011950340356959452	0.01051084217129403	0.009079476752782038	0.018887625750293336	0.029777227044648198	0.020603171478969652	0.021690633771185977	0.04670321586522385	0.3344802863117655	0.01880895047733129	0.060717975275768665	0.012135202699420951	0.015647340331274167	0.11186351924374549	0.005931132019919148	0.017565857947935137	0.01217726097634469
490	0.0859787776247588	0.013483239071522263	0.03911626695404866	0.07437454906222571	0.012025584574018864	0.04006035470971547	0.1265937432721473	0.018234306011929793	0.005719777136552969	0.08378760323550576	0.024541414960315148	0.11782999574061662	0.0167337370064718	0.03457120775832469	0.0478408304783082	0.043929462527247935	0.0914312292639899	0.019791138423947724	0.08145969715754087	0.022497085030811458
491	0.010570854070598419	0.4695193648048798	0.02597466116010926	0.019941693590872705	0.05611239231415334	0.02303207859527585	0.0287232660309047	0.01972847522022391	0.02622199333039116	0.017431872806138022	0.03160024961999033	0.023391245742314767	0.020743004448358107	0.030079619969976806	0.01912744769549757	0.049803293087559486	0.0189772094762129	0.012201407908816965	0.05685169395998468	0.039968176167741114
492	0.011331094365343927	0.023953524056618467	0.017662473899553985	0.04974978363948515	0.026512549259470195	0.01902107183159257	0.0841519893447326	0.06487544872814223	0.029809589612094192	0.012991194537787977	0.44105121249465157	0.021786551734101423	0.03732608972822075	0.017623521329241845	0.009008351700108767	0.018951321678333136	0.022403919023696033	0.058726845628570695	0.015126661312599475	0.017936806095654952
493	0.1146487318581619	0.019409697150265207	0.04757017723268013	0.083867897492532	0.01959235967040929	0.15089451875414195	0.022103106428911345	0.048155944871302765	0.029278714530492782	0.019151012845963048	0.031211302883676142	0.0925028479075526	0.0032886337456194425	0.1488156867402979	0.01334418455414943	0.09987999328596878	0.013123762570829233	0.02392102836275272	0.008047168166762618	0.011193230947530755
494	0.11756993659994855	0.030568820034851854	0.04868295883950822	0.019214405735166862	0.007668456150230677	0.011292156013216785	0.1626922382787599	0.0227070832231902	0.08454876068974863	0.011297146393347708	0.19022589580908508	0.03514115965194512	0.004557479263054737	0.008278931902479022	0.02956596334859338	0.11885899303172003	0.046641172394568955	0.002871965798297162	0.038201090504480124	0.009415386337806968
495	0.0602168226619713	0.019822512110184185	0.03271944733061399	0.02241994581707928	0.04191484914802941	0.018572259042971096	0.01759383753714682	0.23433229632315683	0.019089781047395765	0.029099818042002568	0.030390255707426764	0.016926488967119648	0.026069366630006426	0.01611875017927336	0.017105453941603087	0.007793431145800461	0.03259126614662	0.3260799845610857	0.02291046288420636	0.008232970776306957
496	0.012625079676728226	0.016262170221441608	0.04558924567213184	0.027084737930156963	0.012920562410104666	0.015981085463311978	0.019100772097547097	0.037766976147997025	0.03755580729558829	0.01100912852597752	0.0696118746471637	0.014802270530037364	0.019298891585943504	0.055061279502361955	0.4615624170835796	0.02392532511740427	0.020140858451675216	0.044681402862688666	0.01619361249886924	0.0388265022792913
497	0.07173629382402823	0.013330175145345074	0.010357794541186056	0.06827630878682625	0.04202259718426293	0.0537832368505791	0.04777317189447529	0.1101156645117399	0.12864671140542647	0.0229365877923101	0.03559833640541982	0.029708264878544156	0.0005135563610333599	0.09364907176804031	0.012948987879462266	0.05106327876065139	0.083601683071628	0.09177631541879856	0.0041205766649469065	0.02804138685529586
498	0.10945218850476526	0.01838102350962005	0.02801253870593656	0.044770755504011744	0.016566144163219755	0.26158808992421617	0.02060107348538687	0.013884466459218859	0.021798671237377727	0.024180379673191164	0.029314167760398822	0.1089907396706643	0.01117291370428985	0.08336109940104033	0.024702825761512837	0.1095556457902599	0.012607170438157091	0.013317055942305762	0.027276574904387	0.020466475460039907
499	0.015251747985071921	0.013358857074170356	0.10586667799858736	0.2820386952487341	0.0156683403187036	0.029990292724279465	0.012174183326509602	0.03390755051882883	0.008446727921228487	0.10064545682647108	0.15254353212118335	0.024299765840063957	0.003919279470758297	0.021958058052982753	0.06861542062673959	0.011706868485361089	0.029606266498182543	0.04170601715741305	0.014521340268537426	0.013774921536193118
500	0.011920205057681954	0.04466010808850868	0.02028694489130231	0.08845186341027231	0.01821095202523544	0.00994995557638484	0.03696020289979763	0.01623078888138998	0.017965843409120514	0.2036450396583529	0.031855256186439126	0.015140616495469751	0.030408079381606463	0.023656914136605204	0.00801079259828349	0.030327315926876725	0.02485930956870313	0.02342511788927803	0.019620350523551825	0.3244143433951397
501	0.07824037628067067	0.003993075563254023	0.0596495012897317	0.05911349716025434	0.011746971833432531	0.008989211185672296	0.014611712323130816	0.07405424687367795	0.13828730187888646	0.0298291642880301	0.10102221803380602	0.04592903495829895	0.028341604671230123	0.028457804197533743	0.016073855700710883	0.14551981374688455	0.030461625448072016	0.02507785098320658	0.05976024920874727	0.04084088437476895
502	0.07768537165123235	0.02910874822350093	0.03935207924468802	0.03518420109114443	0.02978220383649294	0.02900212540801096	0.21217630862459028	0.03205471494599254	0.006804072221459378	0.06343118542142508	0.020740278294305175	0.02491537864017536	0.009070261299063534	0.03168038694975272	0.018756620180192418	0.012901981186943164	0.031238818151353643	0.04460136466462659	0.09796141108074102	0.1535524888843095
503	0.03883281958149615	0.004560987519305506	0.07320130448425857	0.018307237429475202	0.08032398644890655	0.04011414567581319	0.010740186281872304	0.07470916333380266	0.05621160431707362	0.04278527273117878	0.09702717987471025	0.09683176079961858	0.08646817432157766	0.02859640873776592	0.03188643155630173	0.026761544095716745	0.04116748631773812	0.06742372662013703	0.05371987662149741	0.030330703251754
504	0.013907372429027714	0.0035727918774603757	0.0763527286671225	0.059657688137984784	0.02515036558950639	0.0466193207003273	0.025284428407965825	0.021938820040549322	0.059828616300718035	0.11853871721187552	0.03412059071293959	0.01413512639088566	0.005744763005849768	0.015290970067761794	0.09609235209251266	0.04384850559718302	0.05427277316044228	0.02674176093816115	0.015299527417962904	0.2436027812537634
505	0.02393705127273283	0.05050731391116997	0.04162376724989033	0.030177604248228164	0.05694583543645763	0.012296940004130784	0.05357529846485847	0.028175274227298895	0.040420887506716616	0.0277804369470808	0.040197330505500915	0.04427548323629433	0.027373363786128913	0.03522418699803281	0.01559496343885964	0.013414744817006349	0.023696077931579667	0.01282525941104102	0.049560538264179534	0.3723976423428123
506	0.31934720523759985	0.054308841369790965	0.004161550084990341	0.033979354408525765	0.08311331184370553	0.021821967167569678	0.0553260562669122	0.03964911845008003	0.014851369833606165	0.08104697340824348	0.030066850273221424	0.0305919940085342	0.014803048615438479	0.01967103383624772	0.02073225038071226	0.04903283854725572	0.03978203062351548	0.025772950333898342	0.05780827594980856	0.004132979360343813
507	0.019368025763276207	0.016763627157288987	0.021019935923115973	0.06341749919967112	0.017304227931862745	0.07261841440891342	0.02514675871783551	0.1651942717259718	0.09425965107331855	0.0538575271330953	0.04736915161329265	0.018093361622300966	0.08793692553381238	0.0688916389130585	0.013346944375830819	0.04636987269257502	0.08023863217949162	0.018060436213544976	0.015984359812962385	0.054758738008781026
508	0.1714647131518072	0.009247960891383862	0.010377845211445236	0.09752701377686994	0.025691610951441776	0.008495326705913367	0.014707066313289002	0.12144467923700601	0.018083559511643393	0.06874588709586683	0.030669890947711404	0.004669505145294727	0.015796307607380662	0.20423912576499748	0.006321063782228278	0.06432784810733053	0.025227129642528684	0.05451752251868509	0.013983075153152847	0.03446286848402366
509	0.0386090408046398	0.01117379950545464	0.00520172446887743	0.006519195734513716	0.009758706499330378	0.023453884685225683	0.0036364545034385408	0.16329814300166273	0.017670485584803896	0.33770216308927914	0.02153819535811221	0.010083664349289588	0.006208611440991509	0.010510089008962439	0.018293120392623943	0.08674542003471754	0.09291268060684131	0.11827321384947688	0.009420794544268116	0.008990612537490467
510	0.033172502055280884	0.018932599316775132	0.019306288167165633	0.04597488799944711	0.06758842696832758	0.004101398518101978	0.14158413752074275	0.024607272566383818	0.07280524193859206	0.05943523878561848	0.04189544830345951	0.05005198735774651	0.014281123949302288	0.10953260645053767	0.08828928838551767	0.066059426451397	0.012398987000101695	0.028839102967928555	0.05674101349191862	0.04440302180565506
511	0.02828582319787962	0.02350265383324861	0.028354691413638444	0.07378644846982732	0.043881393800001174	0.04258936790665465	0.028985058649132155	0.008455935679940173	0.011558388593403903	0.07137408615780413	0.22956484995735804	0.09303306965512965	0.013194583745722674	0.013745579534355465	0.009339281461749786	0.045468364084563305	0.1302993152974655	0.06044899871681736	0.028980317641687743	0.015151792203620291
512	0.1470806021442701	0.04975939650759818	0.06634881459429094	0.03749416887128341	0.01952302201618777	0.0320035839033405	0.05886452124181029	0.17243367161208248	0.050561904716039094	0.016758698720282232	0.039451982607116326	0.03960862137822704	0.014811725277506054	0.028338829643949952	0.02577618723597749	0.023688242894643018	0.081920290166041	0.04435440571555447	0.026927867852857945	0.024293462900941743
513	0.03924029993073916	0.019915899119769872	0.007701407149176681	0.023044404752319777	0.02592003340952074	0.02374264821784432	0.09745373383437665	0.07066778770624543	0.03260562881744496	0.08307921219809092	0.05076826225122186	0.06275003049450359	0.003725252656240909	0.08175299598554031	0.1123669722132194	0.05900592905212445	0.047253983732655026	0.03189108316967153	0.08705698377347415	0.04005745153582022
514	0.0756700773443844	0.0062808566470523765	0.03128666444006297	0.13138288343697024	0.01977206570999314	0.02522235504595856	0.04225785420921005	0.07437814561213074	0.027378233374585444	0.05717143032379848	0.013464319350194981	0.0658822570299532	0.02918553072215909	0.005672424406482474	0.07671004793401158	0.12749831412390566	0.06702366039479889	0.03566325506082996	0.017335291419444832	0.07076433341407297
515	0.029331598984627862	0.007703058062663999	0.05973383089183656	0.02775068986441243	0.016151712209209048	0.05165807223381086	0.008651688861009556	0.11718024277459338	0.059225911976886106	0.024786909748359325	0.0069278462140438335	0.19298742642155467	0.09120853115292164	0.025385338832645155	0.01909919908494343	0.10139036964240693	0.046845338288234714	0.040494581718122945	0.040417792636304954	0.03306986040141265
516	0.0083702008806024	0.009516789954731254	0.010512980289755303	0.02741711378255707	0.008572642243031241	0.007803050383814657	0.015418147089530555	0.3108465898690332	0.03018707046365413	0.15985305468202782	0.03685175533432796	0.018796655650530698	0.01132992957986998	0.01429250107651287	0.011269946702017723	0.004397322225416145	0.020540868180646397	0.2559591389546531	0.027129709214448638	0.010934533442838868
517	0.06687210793173692	0.0035018357736243426	0.05637795593289083	0.02343236947116764	0.052873083051645245	0.07730846487267205	0.12210773257330998	0.03717086060933854	0.17837679906912718	0.025970930829938038	0.039644897654623854	0.020295806444987297	0.029066348666583752	0.02283169135312662	0.025002565448010536	0.049925405185777164	0.02543151115867757	0.06159020352377487	0.03422832045574048	0.047991109993247114
518	0.07012642254316806	0.003046251146651006	0.02434769810056986	0.016533339787015416	0.027733058248049645	0.04768157311940186	0.0150665018837784	0.17377914531259783	0.014929823470853238	0.0738000003534038	0.04226799317157439	0.01143216716249857	0.020558999737657808	0.07383199248823157	0.024518738943017256	0.10357193533162991	0.15527155937082485	0.03902692013130731	0.0505528641562049	0.011923015541564292
519	0.07399648397859934	0.018241610742827347	0.01988632109239476	0.03554620164216684	0.02692472305847028	0.012024254479684065	0.032203902481035024	0.09754075151661079	0.043701987515626504	0.15869017288544093	0.033508040721376815	0.028627223373780795	0.0054144240988023085	0.019444891273923282	0.018775328250876258	0.008364619902068153	0.08242140301221812	0.26266818101962247	0.013094173926998715	0.008925305027477157
520	0.05432736730130282	0.005793906186359834	0.06268966464135682	0.06834876641105295	0.04756229918733437	0.008332875093514368	0.058556625813928176	0.07162475690098044	0.09791739055518275	0.040636471868331116	0.06885025052142675	0.034096728136044384	0.02418633771504931	0.09698143697815464	0.06793813242334269	0.04173122601410308	0.10150107208784709	0.020825300247986497	0.01668625855499638	0.01141313336170555
521	0.0074582387258024865	0.008932879599236497	0.012380731228080182	0.02539373630327253	0.06665506963567777	0.06177450248545382	0.044388614886170276	0.06677759333631271	0.0312228003464003	0.1640913546212979	0.03419244011422148	0.009987011416891683	0.019554190439457348	0.022469645976888004	0.00891298672861228	0.02441237496967406	0.08692212639959047	0.23017511749195602	0.042732289850713756	0.031566295444290425
522	0.07899651992803976	0.011695617540926625	0.04609595864018035	0.144660066901068	0.039612938027242646	0.06418524832525489	0.025903351873383336	0.013706755764263551	0.05358811139427293	0.01568532889672703	0.16212485151856765	0.059947116750366444	0.003619031754399275	0.01997470723393248	0.048043954014419826	0.048760337748234336	0.02247641802623437	0.050787464317122416	0.06947270856068022	0.0206635127846838
523	0.0473100985217021	0.005439973106203602	0.09415758552576259	0.05293024445046177	0.01702221375940245	0.02956952981042229	0.05637214040078998	0.12946544260437598	0.06520557445912391	0.024184971080321298	0.03340671609309074	0.011939688397560636	0.093580957310968	0.017286918962221277	0.04820910670488799	0.07136511240646344	0.046330951096678744	0.07193101380057032	0.014795567464433267	0.0694961940445596
524	0.030401144500256647	0.03573397352083424	0.03336777165405535	0.02636407390632165	0.0042482451220085685	0.0286660471229947	0.033381742062970475	0.0368774670104275	0.06190606974921104	0.08611142415764231	0.11540524370608454	0.08358103013944444	0.04250817481111537	0.004018919146281094	0.024396566789702066	0.05127031611446712	0.1726977225078994	0.07181429125495715	0.04724342804109609	0.010006348682230241
525	0.0634113748603758	0.009383108722788917	0.07831595322780278	0.030355645377388402	0.026914658237764087	0.15733171528381698	0.00879214642880932	0.05396311431148948	0.014377239586955677	0.037054965629647496	0.02570123720701526	0.009923103900805435	0.005421729348177438	0.018335569501938265	0.01097736216200573	0.20700327266760063	0.05629173187083684	0.09394424492921484	0.058578803134695066	0.0339230236108715
526	0.052679626982090805	0.007329896123125059	0.009073180189076466	0.019612777006495153	0.009945174490302687	0.024844302020662633	0.03294342181336649	0.31809411265076337	0.07552027961488068	0.05480489007460275	0.05698144751902514	0.01554651275928691	0.027824271131673402	0.030863724321060805	0.00987965128606324	0.019007168502545448	0.057768260434322635	0.07476077772580404	0.03339342552480682	0.06912709983004549
527	0.011868395937167082	0.013570492559327487	0.05142772410188853	0.03249852189000622	0.09529314510536827	0.04235653428658258	0.05939177427669655	0.056550665642280194	0.013596638619927418	0.017348887496196282	0.10048443368448752	0.02720727639789343	0.0036898950329081856	0.07132663126829938	0.012132911841919341	0.1383920110926165	0.03127292319345569	0.05056931541480243	0.007511975376808225	0.16350984678136868
528	0.023609224262836792	0.01381388336886174	0.012079157799478534	0.10052201436125292	0.03943873282779915	0.06848361590150695	0.3152419060872148	0.0069983524287803986	0.05191990538900868	0.0043270374207704295	0.07047239920187277	0.026062223675212222	0.009096054171759066	0.07510961320204775	0.023294287776537338	0.03267942010016112	0.06846148365268988	0.011071059638387837	0.03254588646896182	0.014773742264859857
529	0.02620667409273896	0.03044799936305043	0.013615900133529146	0.01079193623966548	0.022158183673560636	0.022067131335059824	0.01984086739183282	0.16980181528767624	0.10462662985275471	0.00949122699268623	0.020117233034167195	0.010984226765870422	0.006800257700620603	0.012743400067763708	0.022892312132808804	0.029438827715857246	0.023210510272099708	0.07566065041180879	0.22126484132958407	0.14783937620686496
530	0.06408228561104612	0.016953067466775325	0.019715793021767708	0.022855452917420558	0.08827124569395577	0.016789929584126086	0.010382253939788318	0.0294504385501298	0.02380320033604289	0.4855451252615668	0.0551113991651585	0.014250630205186047	0.018222401020228814	0.020266130937369557	0.027341126399588682	0.012223448805568818	0.006831926782737914	0.009673846102478479	0.037112353684527616	0.021117944514536212
531	0.42796098159924256	0.0083297903455362	0.015385258268614234	0.04588560887435721	0.007324075852876584	0.009859413483348694	0.018228633858763527	0.04336405342048464	0.01010426607631624	0.007290130260282712	0.018428235878759067	0.043774489536675426	0.009635520635342164	0.016537853604064717	0.005970798520733462	0.22163890337691536	0.03419296880205612	0.022588918558204166	0.012117929428632308	0.02138216961879457
532	0.04349860463202839	0.038166765080055905	0.019992536991145303	0.038215529187404965	0.03714473640271739	0.03521475919732571	0.045272204671964085	0.2591881858288992	0.040362413471004534	0.049411738390775416	0.04481509256748893	0.05135198327833051	0.023262184866745497	0.04705182971177094	0.021852545061115548	0.04250817515316254	0.05056841874263955	0.04607598381670739	0.046084975082582524	0.01996133786613572
533	0.03878525311615607	0.05305913328224357	0.038618458022940665	0.04124492803758005	0.048948671573861256	0.025094896675844268	0.022620861424492905	0.07925946038976453	0.031188193965162685	0.026351151307261306	0.047465839728123106	0.04055574851138841	0.013779638975046023	0.050731908478798965	0.03713649874688826	0.04333350969458553	0.054695393305481205	0.04233754202252012	0.04569031808770437	0.2191025946541567
534	0.04653524108140414	0.04858961745086688	0.045297327345605626	0.0481848348321294	0.015875649190842167	0.07842724085355968	0.04771923241625295	0.04562010035541306	0.0432580852650995	0.05388349071408881	0.051002833890873636	0.026269372098736084	0.04967032994132152	0.04534129511997843	0.021794070046556733	0.19738577657689402	0.04862646164137617	0.014799346758720449	0.04025183595159079	0.03146785846868998
535	0.0471410731245995	0.27562328151656984	0.023130829100183253	0.04798073414621014	0.048809062960520906	0.04817442029061518	0.015826894914793558	0.03907195978177615	0.03946424823768656	0.008914717278439864	0.04938463198043867	0.03640604863069978	0.0737650771048788	0.01772960512989505	0.009026864942495086	0.03259742133359787	0.12846155898400285	0.02484461636508481	0.01487626504086221	0.01877068913664992
536	0.11219472437916216	0.035012007488870775	0.0253315325892169	0.008218013754664796	0.10174692007856855	0.0308766780452501	0.011225068877573881	0.12472316093133873	0.022215995711566343	0.05985157312434926	0.01648033155361777	0.012933014724106979	0.005799363439336782	0.007959983530770638	0.004142950293126968	0.005017654901927688	0.04238671618608688	0.35091755111207273	0.014092805656971777	0.008873953621420313
537	0.3280721317208766	0.18866878885294583	0.051287102672660956	0.013374840244729649	0.00963850335804782	0.013745676343270235	0.016388638077549308	0.011020971612399398	0.018138834130390795	0.018994246133825176	0.01618693683709558	0.016424800824651562	0.008385521924350393	0.018268396924081127	0.019204587540175688	0.05085723405863574	0.05538702884387435	0.1079301297348396	0.026122249498897486	0.01190338066670264
538	0.32060268036307077	0.014735763725838956	0.008050559029957077	0.01591215350694608	0.0071929955001953675	0.02052410340741239	0.007314037363708894	0.024339911767091833	0.020898555490088688	0.005864738006458785	0.014929851757489046	0.12948739720025293	0.005464537730488473	0.011020957963948743	0.0103745333981054	0.18197252175671585	0.08339930468629264	0.09217244383058057	0.009333594136391642	0.01640935937896582
539	0.02236140872241537	0.02178292146201122	0.020835398756979706	0.01785175257660223	0.01872520837690496	0.04143608816922005	0.014703711694449902	0.012886835149343696	0.024121935708084748	0.07685366473741166	0.027759600460255343	0.07081362044615944	0.03343384467706561	0.020545452161735728	0.006332764503049425	0.48238755733713606	0.026616364398750956	0.008118453752376277	0.03470759058963946	0.017725826320408197
540	0.04611159272117288	0.010783395064702734	0.00638496013459699	0.006922338658136944	0.06258917586370376	0.03315030707264547	0.005136835327587094	0.0548623684563372	0.00546801221374477	0.18424635279777932	0.024665834682869394	0.0067957506815164775	0.00756897265889047	0.029557290714638827	0.004392640992104034	0.17369082248380777	0.1138347452356235	0.10881915833848334	0.027059099504405635	0.08796034639725342
541	0.008327599943544579	0.00986100478423312	0.006186174805098533	0.011743408850193088	0.1041782141221119	0.010730469721065549	0.02024872821080263	0.09396235096593762	0.02190046268743053	0.14079691812377046	0.07184951157648732	0.009633352602851938	0.10358321623068201	0.033628054244635566	0.004601072424909917	0.009092106720136477	0.06866829688901327	0.1873807103786497	0.07049241549895371	0.013135931219492074
542	0.04839251114201245	0.023363647286948196	0.009356085110764892	0.012346640316220304	0.10343257869967179	0.022438216081063278	0.02522472493865945	0.08567141091026974	0.03950785182955965	0.1919611763698688	0.1706733792984649	0.012498285526612552	0.01637883795980298	0.004799383867582053	0.007051433930016171	0.028113701657528408	0.08770057148063065	0.0856967243999474	0.008042311245252471	0.01735052794912384
543	0.06863859442446842	0.04389370188658686	0.02418819406848581	0.010092820986515216	0.04897810361445433	0.08523659202624884	0.014106659045456382	0.09506926812338735	0.020754507684571114	0.21280924671989715	0.02861958782107142	0.009466040919031016	0.006520061553092417	0.012305771073773467	0.005099422002899395	0.08509038362249913	0.08060761515372786	0.06567604731262959	0.03213273601732007	0.050714645943884126
544	0.05432680463313295	0.016175268081401347	0.02319967734358228	0.018825331844978133	0.02596779820793881	0.02176990492367202	0.012604296564682722	0.0345286755997679	0.019300820980689484	0.004161872129664293	0.02416319425521707	0.2659518496066278	0.005900797406586497	0.01973232540697391	0.005151778160757262	0.0742592321532263	0.042479938036795895	0.294962522349468	0.02197060334327846	0.014567308971558808
545	0.02393150741558236	0.011167059623686068	0.013129719590053785	0.012431475385552296	0.30650852684475866	0.009127522142773712	0.030685187535172378	0.007850359198908917	0.020600627754145086	0.04305341841955612	0.03414399544251854	0.014423224105533514	0.07228094888788357	0.01442374924415885	0.0055415632970565055	0.23613373890294534	0.05736653377533005	0.032112762755246174	0.015302751112655097	0.03978532856648296
546	0.009280316132857703	0.015020007171088139	0.01708053410519067	0.015541225539767455	0.06596706441950687	0.006854940378512212	0.01309182739580331	0.03240618256229759	0.011575140190434208	0.5557726305604938	0.05296738002162112	0.012325376932003336	0.052584854836775455	0.017629879827601384	0.018683042829311075	0.012325180238115548	0.0070117386865036	0.025125523728108744	0.04106365156450517	0.017693502879502613
547	0.0927341721318098	0.014419537488087343	0.024608091790703595	0.0412738483289301	0.019158362241686565	0.4525101838111894	0.022143602280965315	0.016917834909880577	0.02773418858185871	0.031060081883362182	0.02706790302761098	0.027411187514042534	0.012640801807279957	0.029873962465555518	0.020245570256628674	0.0054740837421320965	0.009515877283417077	0.0545945429283258	0.05936494143067033	0.011251226095863435
548	0.5852262164178946	0.015892693469177956	0.019851279341517238	0.052039657145475926	0.020894487039941845	0.020970924672733912	0.02352106241904445	0.012073850133605646	0.021906383772197287	0.006163177067477342	0.020579956808781462	0.017586670660300792	0.00948731722202487	0.020175748115090108	0.008435334378848466	0.02983348534103127	0.04338376511805802	0.03667476561008891	0.019721438010737335	0.015581787255972592
549	0.1774188332823971	0.0310713085546054	0.013265715702114543	0.0170715052966636	0.017857186674541867	0.02469193516970297	0.016202424818771245	0.2915997844886808	0.013623917328064608	0.019007018324354648	0.024526313665108258	0.01710471268240082	0.008015929077371071	0.02636879966829554	0.021269345774591997	0.07036320971625612	0.03975723075126336	0.09793658677229537	0.04911906293979465	0.023729179312726074
550	0.11732312899344409	0.12380789207137445	0.012232206990364546	0.009318952234244383	0.06109208456140966	0.01938449196816648	0.010158891196119372	0.03492549306164706	0.008768063090468292	0.2563885413843472	0.021099027042675935	0.026511089714694815	0.015408945524704986	0.030302644423702407	0.022619102165013012	0.13765898558929113	0.038236600725773215	0.027635554300035108	0.017423567305337853	0.009704737657186022
551	0.036101148915403794	0.011906849591394528	0.026138594721626485	0.08326254410455222	0.18088205179143055	0.10738514334650388	0.008718795934574364	0.05290892354807871	0.009173020314405594	0.04805641184806023	0.042140576676297545	0.007665852998646755	0.0624275054756842	0.009321806712644745	0.004053874797127807	0.060826617678135915	0.07594781673993019	0.11308408516042812	0.03965245574700897	0.02034592389806543
552	0.019019392277859867	0.0524323215385656	0.012575124500260656	0.02320465129622279	0.2974850653601798	0.02059992581587404	0.010410380975579694	0.025376187858189597	0.026189614088322526	0.017129380232694648	0.023689457075231162	0.020325840479097763	0.0068714988978763	0.029560269907504166	0.040605282989009596	0.03457477296407177	0.03346797510840729	0.04740392702838657	0.24616836806402898	0.012910563542637171
553	0.12049327373236177	0.009711084564633219	0.024582123382225603	0.015131953199359817	0.004669917085055312	0.16823536789894902	0.027781116066708644	0.016869056221449182	0.03612052526438802	0.0489247469923408	0.22840304181450333	0.0225691544103804	0.004307772605371209	0.032491647953203036	0.01807515498894348	0.1039146474050074	0.04059010649270052	0.007491343065017402	0.05412849088874933	0.01550947596865254
554	0.04672650366998833	0.18730679741666953	0.02478938165568143	0.028146215845670487	0.04211519761525636	0.01962948646710943	0.007738364176000849	0.10192430514806797	0.012032092003348926	0.09292200926651416	0.018799347795889453	0.00854699399585763	0.016618833136131776	0.11469276331867484	0.010551193016918413	0.085924027283125	0.009264240266805163	0.11805376225159685	0.03654763908433484	0.017670846586358546
555	0.044421394096835945	0.01340209140310007	0.09589038468900206	0.10844840140048248	0.011338216872839	0.01446967768918755	0.01248654206695451	0.024357338267533106	0.03339509508037361	0.10274667427101776	0.018220509034828074	0.047703530653275684	0.009676831862158347	0.12649783611813464	0.04789887867751159	0.12981427700950718	0.037463521091807575	0.039841138796363466	0.03390875384268858	0.04801890707639876
556	0.0064344667361603625	0.0077348609385919686	0.06274308327269815	0.01662732357816156	0.028418564141572313	0.005278256725372114	0.09591261665257807	0.1847339032771467	0.06449442884573339	0.1212765153496874	0.040630506354094	0.14530783501699768	0.00346765670410695	0.022764834528936392	0.00845305744282498	0.015938740446666766	0.01019759869120675	0.13511522082373156	0.01597699093836664	0.008493539535366253
557	0.05419812484104905	0.013228215326329224	0.014042415259008538	0.09553068882709334	0.014656319852550084	0.35094470294482993	0.022047627252181318	0.009517183392070144	0.05348783690096239	0.007515078795439746	0.023291436135683716	0.03976765924699036	0.008044417187175135	0.09552455078569379	0.05298071848997124	0.031625993286865876	0.011428955603644621	0.012254468312225339	0.05651579397700632	0.033397813583229845
558	0.03018725526582212	0.011616610276433324	0.023288415106490955	0.010979837156096713	0.14632861123133128	0.010296467181197498	0.016472463362580417	0.03539689076307876	0.021083339035462573	0.11972872970701329	0.015062670887593652	0.015397291133973687	0.01446525612895518	0.016480470745374776	0.009764071269787343	0.18765993963539446	0.0704047978078286	0.1900698379833304	0.017576608093191042	0.03774043722906393
559	0.024178949929238972	0.050374987294478486	0.013034570638255473	0.012724128383556134	0.05673402526655427	0.013669442086036048	0.029762299207696442	0.026170219586793563	0.008370449560036184	0.4983854423904812	0.04683720860085368	0.017827328357053862	0.013566851039199017	0.025212588068450587	0.0075611036076860556	0.019059289551520166	0.008845253625804947	0.0724849709752525	0.035153479297375965	0.020047412533676364
560	0.03758166830983131	0.016601255361805456	0.03456672594657378	0.04616193003403136	0.013572010067601437	0.00626923404496733	0.05531350801440289	0.007043925840338399	0.04773808614378126	0.01738986671784807	0.04818452272450983	0.06402840740846616	0.010095372222021701	0.19992200602951815	0.0846144811422657	0.03302383537383325	0.21810146807067407	0.038897084460443036	0.008892888569147885	0.0120017235179389
561	0.018418168781174433	0.282887100787346	0.015128135986384537	0.014860803057642195	0.04729355824053897	0.021171481951559292	0.012330900968123037	0.0905752275246219	0.0121400661328776	0.058142098565702016	0.03818090533318445	0.022510440964063638	0.018175344510185706	0.022982937397208313	0.015840991514928775	0.010459193893315908	0.010702630617434762	0.2170142971314883	0.04139622009646322	0.02978949654575696
562	0.0170219114265539	0.008489062632320842	0.11494424444563074	0.025710832590637767	0.01773643702231745	0.020731388583056298	0.1258747813779338	0.047082349535364915	0.01808968601774649	0.07191415649319942	0.01267913457847268	0.11190504587914647	0.007776765791088982	0.042347978507749885	0.1322686750633228	0.026054280881206825	0.10299978303230428	0.08641712818859733	0.005636379253000358	0.004319978700348777
563	0.01782584769989701	0.031437352090533395	0.034095698043740234	0.02247025746297525	0.020504199986554	0.027453472607098912	0.02880852642528347	0.4568731540009565	0.013544006148307391	0.04859445343218483	0.05625594314556655	0.016350086917776042	0.021060996729095914	0.027421265537811202	0.007729394354524658	0.03419596245647751	0.019210461074723822	0.06717724772006477	0.025304623948783075	0.023687050217645392
564	0.02529099610377147	0.4489738046791651	0.022162134711973456	0.023590799492197098	0.04999215853454946	0.014758580106658115	0.02785588408673277	0.02504054264584718	0.033259338447328216	0.05489856504551408	0.029543213163238904	0.023516715694329678	0.013256522454870816	0.021431960473556045	0.01647454309882697	0.03672854376351391	0.022245344627856503	0.03330854859216732	0.03961367424778549	0.03805813003011738
565	0.030337943876928456	0.024026598055004626	0.019992766167575973	0.026493620118845877	0.07101626490272259	0.007907194342481052	0.023540311642933864	0.3696135852539167	0.017972220678074188	0.16594202159761817	0.030422222932578295	0.027274363928251007	0.010698978757478992	0.019631655150717155	0.00449316197451633	0.007020085430247515	0.03603541440481739	0.03854485631771236	0.04943592891240568	0.019600805555173788
