# Supplementary material for: Mapping mutational effects along the evolutionary landscape of HIV envelope
Source: eLife. 2018 Mar 28;7:e34420. doi: 10.7554/eLife.34420 (PMC5910023; doi:10.7554/eLife.34420)
Supplement: Supplementary file 1. — Specifically, this file contains a Jupyter notebook that performs the analysis, all required input data, and all reasonably sized output files. The Jupyter notebook downloads the deep sequencing data, processes it with the dms_tools2 software (Bloom, 2015, https://jbloomlab.github.io/dms_tools2/), and also performs a variety of downstream analyses that generate most of the figures for this paper. [file elife-34420-supp1.zip › analysis_code/data/Doud2016_HA_replicate-3_prefs.csv]

site	A	C	D	E	F	G	H	I	K	L	M	N	P	Q	R	S	T	V	W	Y
1	0.050326359832798026	0.05384124636824305	0.04704390507441356	0.045281709271451344	0.03989843602809759	0.052518897504310554	0.04961331717133144	0.050605934502933964	0.048344475319922926	0.04212838753190616	0.03853598277157494	0.051077017345704356	0.049297979519244355	0.05585163484061197	0.04721941064328164	0.047353986979261097	0.07246007687597175	0.057157279169138146	0.052029274816794154	0.049414688433008974
2	0.01109602481083082	0.15723634220817886	0.002186420658430464	0.011478887472105032	0.06685405136620136	0.014448931783155263	0.004734982813219021	0.06129331411658023	0.0494346691624623	0.05073600108853025	0.007768827133998658	0.13239490737019582	0.04465555193917938	0.050776143557289974	0.03417594893558834	0.04330145013988442	0.06228272731827169	0.14103176694980735	0.04445972062481092	0.009653330551279858
3	0.111816295402017	0.019097439806545612	0.010457870042600325	0.0494141881164801	0.06913474983607587	0.03789341346268707	0.06853929954749423	0.09662254360510775	0.019423725288814295	0.02113743976370005	0.021961883918400815	0.09960881036305358	0.05411199866462824	0.052484194417672644	0.04238724497003735	0.005875800689197189	0.020765527601633672	0.11094002900907633	0.01647978099728368	0.0718477644974942
4	0.11144062887314644	0.007630950998853258	0.02568379538457853	0.0672245503307085	0.03717260464133779	0.030349302335190374	0.028987855944126638	0.027607587017833522	0.09959307580610909	0.040143699076760894	0.05772710525763426	0.10778230303356891	0.022580803149120476	0.040190205000500495	0.05303410476331194	0.056634548059605584	0.15167757756682368	0.003744167593821769	0.02539859246519594	0.005396542701771947
5	0.0811527230705024	0.3698616732127181	0.006539713754603447	0.02444197100829744	0.010367896989012157	0.005013080778754396	0.060476337004306796	0.026152903803032257	0.007877384469766826	0.09316713650840157	0.08026358729266199	0.014350093943832897	0.006647705360105587	0.012997121210068213	0.04903472049050504	0.009276544842129777	0.03626511019943603	0.01864459681191891	0.07917040099891574	0.008299298251030448
6	0.011123405122617124	0.09884380701499303	0.02694290018806817	0.03608417211223013	0.023482981431170082	0.011113844773980195	0.016409576673742644	0.028296184713148646	0.025559760649436998	0.2135202613195527	0.02373533148059558	0.017286492909412043	0.02801260052300661	0.01863472046973721	0.08161782418394864	0.006264170601375699	0.009572053552093911	0.1435304557302255	0.02357781934706363	0.1563916372036014
7	0.046915918184349696	0.015791072201025012	0.025356448918509644	0.05347578550989182	0.273164781256272	0.008277612890025016	0.022871817732440212	0.027666506782679328	0.00851005418549411	0.11138768324666223	0.01767711268981736	0.014153839228692542	0.004555495148252832	0.02367279061957409	0.005474517964760628	0.023182328992737228	0.022981225298260886	0.10036665630449247	0.1856389378399304	0.008879415006132485
8	0.053583197487130134	0.008316125685131669	0.012111944747272844	0.03285513580618756	0.10851829138282937	0.002989818098384968	0.07259861643533858	0.009266274803832991	0.008922734848102448	0.23552097533296407	0.14613257824317658	0.010953413181885805	0.015757376689100825	0.07192690023940358	0.010873573282045882	0.004312497827709941	0.007028990284054254	0.12646906077132816	0.04437587181418226	0.017486623039938035
9	0.005908082660018164	0.3041368831379028	0.010509600181744745	0.009828803013032352	0.0794829376218696	0.007187010079974693	0.01828450834889297	0.12592988227246818	0.012236845498875657	0.16780746464385346	0.01690840768501507	0.01184480981438339	0.024433699266610848	0.008601951908969015	0.047859111191845674	0.014307700967326758	0.006531259087777501	0.022656385837680072	0.021558291713671927	0.0839863650680871
10	0.007512256438682161	0.04737507531438761	0.01275498235974831	0.011380479197424869	0.19653359525670375	0.019066356309912203	0.06920500150502581	0.03254416963784477	0.005926671950636707	0.102554406171854	0.12510610803516597	0.004361997451352564	0.006720544360014448	0.009194610777052878	0.003510871276527331	0.14540503935231885	0.04791518221335914	0.014566536533143418	0.04342678715260573	0.0949393287062395
11	0.07667469318536516	0.061556389697877044	0.010381253117582093	0.056379985223732124	0.10544765515397221	0.07278120625073804	0.049349627039957045	0.006363826952953057	0.00808558527860311	0.13767262613440723	0.03267130967119673	0.007894875393046426	0.007162577016750406	0.14234505771208605	0.011875070896185991	0.053185895530246274	0.017364415303716286	0.10641685146190748	0.030711012378314036	0.005680086601363196
12	0.15705272290709135	0.030563373718721983	0.008626880732507818	0.009432155839507078	0.15613122470403254	0.005964072164340659	0.006269997998746957	0.21030129098657985	0.020796143402442315	0.05136482913890349	0.01779983494074977	0.02726493655222282	0.01406893269111689	0.009865768759199419	0.040174439675873586	0.0561450189854394	0.009958240453564979	0.08835696893225131	0.055304293946542224	0.02455887347016554
13	0.078089907028514	0.09652484966662835	0.020288810645250878	0.024731229719225103	0.03274731070816982	0.014388757238102666	0.0669901449945203	0.03540004986815439	0.05423213628688483	0.014229380298101429	0.11785651504383898	0.009196647081404101	0.017203383086562374	0.009524888539730308	0.07629937059977332	0.10271557483736046	0.03443250713289267	0.15549789231024386	0.02739024946864615	0.01226039544599603
14	0.13022345336620778	0.021795128514120143	0.04792759243975755	0.03466215176011463	0.043538610158103744	0.010561865840150108	0.022845273991203594	0.03734289497404705	0.03602210516845887	0.02856316737421216	0.048774431661062025	0.04243914800721957	0.012304460602620282	0.20949404008568126	0.01460900570808396	0.04616868007814152	0.05438521939490876	0.052773265378616006	0.049489272489770655	0.056080233007520346
15	0.05706134480470908	0.022132767099621642	0.02769427681032671	0.014195623118474601	0.015904714027125018	0.02415788706844034	0.01979965636592119	0.22364103670720392	0.05059003382089145	0.004870327618503816	0.034601373679126066	0.008737787486133323	0.02413579747131603	0.016507905581227045	0.015536911994337882	0.1089641228400066	0.16929701889947424	0.10391188670965167	0.039618715525072914	0.018640812372436484
16	0.19976346980009976	0.02349683244707041	0.17880648187702686	0.03930222700796114	0.018284130670242024	0.044304491839836424	0.04034119741756732	0.036284618117717424	0.0489243379934863	0.005954788132272295	0.04606914627378648	0.05247639981233792	0.007049240015303594	0.016041455071030986	0.0736632760735447	0.05716180985403978	0.027045684770885037	0.010666339558609444	0.02976448581123444	0.04459958745594769
17	0.2848366692320562	0.0436435161305688	0.05355578015983415	0.05191919060197085	0.01788353978592332	0.0976891032503248	0.038481126037646085	0.029260623146265097	0.024682660042249546	0.00846212920070285	0.04685887966655296	0.028507978190684246	0.028963603318539907	0.0306096579475568	0.016567222237569457	0.05189022641419196	0.040112704993115686	0.045215077561978935	0.04232155340638388	0.01853875867588448
18	0.04666979206789935	0.019958724719183148	0.4458667259705432	0.05025572175174591	0.018005294050503183	0.025011144374934024	0.017500141992924937	0.019513150961865903	0.029278942648308406	0.010793975548363768	0.036429314126406154	0.05069589601421726	0.03434499881437187	0.022092972291293922	0.010559362677889667	0.015814763180610706	0.04632542522160266	0.017941824613665232	0.023419072393444085	0.059522756580226634
19	0.016121966353761365	0.003695052684454892	0.008784005301701602	0.038154397523768604	0.004015631836815052	0.0033660842730048345	0.09735229132285635	0.011574441258725013	0.05611880984538578	0.13756580760191142	0.11781491842116623	0.02092716421331155	0.005066586138021494	0.05421692301685789	0.042447564864145304	0.10268504418763419	0.09366329484783512	0.05488272816364419	0.013688030982250706	0.11785925716274846
20	0.012830289759325651	0.017624440865707396	0.021001910613146824	0.017012499283868738	0.02317074522708988	0.009105508324213118	0.01671278351962548	0.3350703363944899	0.05003104350781113	0.07405141901910083	0.045411947256193144	0.012557960335636754	0.1086132403496657	0.016380585652292275	0.0067966364585607605	0.008258149940057814	0.11590688179894362	0.06126733455917901	0.025200011080119197	0.022996276054972738
21	0.015217230235794795	0.5734892869441406	0.026460919201220578	0.02135122960312409	0.05150278213111916	0.011242726295562704	0.01873280575861718	0.018892357315266357	0.0308640645874015	0.006617305981192954	0.02949605332536338	0.024775439181869623	0.010002906557811317	0.019661417869211648	0.018358834379958087	0.017769986888258555	0.010717984858755211	0.0364778079644121	0.028512237995552216	0.02985662292536804
22	0.014389284774071903	0.016454971158689373	0.01781195320911806	0.016631545551933434	0.016647983965373446	0.011105251222850335	0.02241978397556966	0.48822376991495137	0.08102014061590306	0.009590113419449254	0.048941640281870646	0.01841803737008141	0.009304862121248562	0.012696343594772116	0.005570693935082521	0.06039118006482484	0.06821789610395558	0.029843093609621202	0.03952828566034526	0.012793169450288017
23	0.01031173821706035	0.04666082135662182	0.045740156112418634	0.026163740544330107	0.01977766456153581	0.48308183958859435	0.023792637759615053	0.0218767300344285	0.0472595898412478	0.011244326851504931	0.033082854867743205	0.02669202395225077	0.009207236522733715	0.020988511870921038	0.012347495654150904	0.04102864830108878	0.01266681472809324	0.04795884945667739	0.03893271841872578	0.021185601360257822
24	0.012268854203675858	0.02923980744894078	0.017876967922878795	0.017156175079665468	0.12691342617603912	0.006765438245088494	0.055611384555416046	0.01922873537283945	0.02447276418873858	0.007967440894440026	0.02676937598115033	0.020230217923477078	0.005060522780842946	0.015524996704074447	0.006383318300666775	0.07998959148346507	0.010683739181511701	0.08876777146615246	0.061506183567987045	0.36758328852294947
25	0.027289057017457208	0.020827296326570852	0.02252668761552061	0.01577498636876665	0.012163997807948593	0.006213052246011472	0.2525071519823081	0.011172568281218194	0.010343912871451972	0.07839340343034616	0.05033749057499566	0.05017188872242339	0.017814317962024963	0.21017069733825933	0.010622618803097632	0.005486603947476915	0.016449865325884088	0.11376832607609642	0.024651219125482897	0.043314858176658894
26	0.44310003141022414	0.0234370368564287	0.01977930545154373	0.054616122484545	0.02509593356610503	0.033238066357091055	0.02050123469639076	0.017901346794716062	0.016663069646382648	0.00943065940790831	0.022825679511350817	0.09556455077152619	0.00665652071781837	0.017811623954321124	0.007288078952564238	0.05789268419583459	0.04251545591769273	0.023486522788789585	0.042862732225682015	0.019333344293084885
27	0.008908874765460742	0.016300927415263875	0.0399511011695834	0.018765306348958347	0.012207878525726022	0.014319159320230994	0.15148175895267738	0.014164208984689359	0.032813195952649025	0.0068365512188220574	0.036718637777600045	0.4767701993660032	0.0051141969480525615	0.014376257715846748	0.006966476992441538	0.05862243931461079	0.011151258651141898	0.011828540669822257	0.03803851130728829	0.02466451860313148
28	0.009029990535885815	0.015996156425607217	0.031235712121516088	0.0947473451734605	0.014340203863081701	0.007365782347275578	0.012426811794787409	0.007833568078303411	0.027797358289705688	0.004576712307082885	0.024552044097090178	0.33635308236623623	0.005128934294508325	0.04406785190227851	0.01156452762008957	0.026404405934335365	0.006509205003643367	0.015920956315769685	0.29380552049711905	0.010343831032223473
29	0.03230335831617185	0.08279639164923543	0.010185711216391962	0.018992145986121856	0.01633738293810734	0.025312577529267626	0.04090953030584611	0.008635951243912397	0.014725895339794542	0.012620422202316609	0.018821134504696527	0.11396355470560311	0.024096931003508407	0.02053448324314548	0.016462657940368546	0.32058266780309885	0.04373053101302829	0.023406948393556212	0.11549768862628111	0.04008403603954775
30	0.03125238396098254	0.024094668515992037	0.015615126984189005	0.01204699931385608	0.027533362240649648	0.049047916769906434	0.017331829708509477	0.02408125092489277	0.012995873251225698	0.008357388566802479	0.041778121792115805	0.05203051551445927	0.04160592895186524	0.018490789399820993	0.00769813904787714	0.1281143672573598	0.42285853987911987	0.008691105637778083	0.039523052490863735	0.016852639791733858
31	0.06654050087284841	0.02173188922737638	0.3619505857029113	0.07063489536237628	0.03235370567544033	0.009519876653972836	0.03488369778750389	0.02084959942337314	0.014308409680278402	0.00715584554127305	0.028964604318026898	0.02712430518384733	0.00920663054001588	0.02731316259104725	0.008403370464759587	0.008662028271622239	0.08897915235889062	0.09556723128600615	0.020057522840422396	0.045792986218007675
32	0.018314730877014653	0.03727117004248002	0.008032550870242893	0.0692156344096168	0.017761454215246893	0.006032834635865473	0.008461948074171052	0.055386384044877376	0.01207032619875754	0.04290350069132305	0.18422974830796232	0.047712575696982146	0.00899771063963738	0.009545904308572982	0.15678337596366082	0.011125868592710248	0.1932421788894299	0.08442855670321482	0.016826900090435987	0.01165664674779766
33	0.04406554850554356	0.04147919721161554	0.03642498923084976	0.01641413416135521	0.05913652504525808	0.024164830209064875	0.024763205802759154	0.04556579855227777	0.014812567450155993	0.008050256964087574	0.03418596009397459	0.024276098425514366	0.01165479068286446	0.018740886099878555	0.009847433447684004	0.01279742919418385	0.012634901908316546	0.4933816260478449	0.04164668852682444	0.025957132439946747
34	0.05137021662596551	0.022222398526780835	0.45357158820835786	0.04272145068291838	0.026161774164101065	0.04123097953464891	0.038383358193471113	0.01813384510064723	0.02122840628888731	0.011443270957774929	0.0314893992148548	0.04777522391130524	0.015877287182175747	0.018781573197650926	0.013522745541998643	0.015266145137869239	0.015802132064834176	0.02924569001778468	0.03427397304020219	0.05149854240777126
35	0.03468923957980903	0.025399065098546125	0.028261345760813475	0.022418488256223255	0.021702601211113934	0.010421164246271784	0.03877069918042959	0.044131737876322394	0.06263714798617456	0.012314561597899525	0.027669668280746067	0.02202263717717748	0.0181224068806139	0.020604678958302147	0.025210213556172555	0.03715152790051716	0.4708851775434894	0.018431978965399026	0.023838299142370675	0.035317360801607904
36	0.01216005959357355	0.01250827791298242	0.019448470227236534	0.017949849200391613	0.018891519994040835	0.0073277673292978405	0.013820500077486614	0.24014176360283868	0.05098836119473981	0.186349189948763	0.12042861875934426	0.011541902519573563	0.010497347899548579	0.01131158307904837	0.015130087127336895	0.00627006738452361	0.07808668831976424	0.10449190557940494	0.03031775816104551	0.03233828208905911
37	0.0236373984958663	0.008414647532899196	0.05280603708350178	0.027022405787381576	0.04753443546882039	0.0017610480752414351	0.010814291594724109	0.04538206998404252	0.0697902750062084	0.050626822327023334	0.008298115836138382	0.022293100414282365	0.03837922593616158	0.15264865843819658	0.16206791755277788	0.1882395554349096	0.050479537563026956	0.005209915365348133	0.007600329328463327	0.02699421277498615
38	0.030709892508189163	0.010078641743453071	0.05405378850108936	0.14508272748813741	0.012210739290232838	0.03669030251431292	0.008606602724557622	0.012872254195413319	0.049936475038628574	0.005920567151739382	0.039286429299527956	0.011471908170907805	0.0056008173528274315	0.43824071845118695	0.00622237835367264	0.055087079223695275	0.013329220126056356	0.004991368153577671	0.04976354749959033	0.009844542213203853
39	0.013275614964770813	0.022623817083229057	0.023930145459408116	0.04922554190484687	0.018752943431081883	0.012974542901740722	0.020760581763187767	0.014524135399069297	0.289493851764884	0.0063427122296625515	0.05621316422023219	0.05308030537721097	0.05826229963515392	0.014831015656695104	0.16278592669161376	0.0250641359262276	0.07808719078554802	0.02452807724545799	0.026034667978195	0.029209329581784346
40	0.04134013592811473	0.022632056563945218	0.050249407742251645	0.024299429851393217	0.03036849032535439	0.05695258086434428	0.066304739759501	0.01450775458882693	0.050908622153193306	0.012721249881396038	0.03911369281892884	0.31654669105333016	0.008916745624974791	0.015384491744224812	0.018785809777280196	0.05293518005277923	0.07172089292121753	0.010964369918471033	0.03823218003465093	0.057115478395821706
41	0.029327493536943104	0.03899056255842677	0.02607186478610657	0.05293084814362783	0.035037951841039236	0.0646644987216939	0.022942617863982745	0.022618362642116554	0.02462770707053971	0.05332670492641365	0.0537888749362132	0.025508092207298924	0.016267672181664253	0.02333613072100795	0.021214484093973394	0.01923469657925151	0.015956964624698276	0.3927641944368909	0.03401432514750838	0.027375952980603132
42	0.07537540220526232	0.0494174683269047	0.034283811052185864	0.048822380756653544	0.055845703597792035	0.023420840721643993	0.04638761089290241	0.0871242411780601	0.1243933167101012	0.01984025952382163	0.05413160284495559	0.013791223853447908	0.07057793542333064	0.021105041894262853	0.025592304486880962	0.04862643555342693	0.049209260269799916	0.07745917622796905	0.04137346767445079	0.033222516806147566
43	0.05420369009516789	0.04201040033516796	0.02689636925595281	0.045289174434497786	0.03782828557564739	0.023061101263738098	0.04841940601353779	0.04255874920389225	0.051292146745080085	0.05139258159695346	0.046348463293711666	0.029531956414427477	0.046510706848750284	0.04691809369108641	0.020881180707183533	0.03604203738838865	0.03340325792899585	0.21502434474702414	0.05799788310519473	0.044390171355601776
44	0.03595104716012261	0.018309872528392796	0.02293867149468055	0.02587485789385849	0.02934091597882076	0.020275185617691427	0.022554555189142414	0.09976920111042935	0.02426989692854452	0.013875978915740137	0.040205341615070785	0.021691428939177422	0.024688492505676084	0.023782082901305335	0.01764178633256562	0.051026843513119646	0.42527062096610696	0.014042123544233592	0.05000764546650914	0.018483451398812287
45	0.10804303751580153	0.018747463805958972	0.10110208514333582	0.04189881083578077	0.028861310401583233	0.013443028585174136	0.2613330120345695	0.012984669360425818	0.014084871410285405	0.02814696807213849	0.04737686358593103	0.035226483487366546	0.0383332776004373	0.04999808436367765	0.029546238359488462	0.08363476442370142	0.009668631942246687	0.010391748488880212	0.02188682440568794	0.04529182617752909
46	0.014462610432454318	0.0399179998703686	0.02512430084715325	0.027712711354251216	0.05250089591275347	0.02111238402579451	0.033690725930571284	0.029669100220071368	0.03226708973238996	0.017308967014705585	0.0502738664038866	0.03712656888113037	0.04068966141644957	0.045885708023120676	0.025131999342785125	0.35356018821142654	0.044251656136406345	0.012918641020728844	0.04489707415778718	0.0514978510657651
47	0.01386408563748395	0.008495986388685602	0.03314162303206331	0.028489247725143725	0.029991270091703246	0.016937585196475057	0.013349510916576613	0.028064118736346802	0.15037356316217948	0.056247266445008756	0.04333720925095288	0.016870812911002682	0.00634922494878177	0.08533077521672171	0.042891204574894246	0.06526179980867973	0.10751237315115732	0.1920650568919817	0.018865454087033582	0.04256183182712783
48	0.010748154386091929	0.021936097164736188	0.07727779367108474	0.024704599544762427	0.02281969966296363	0.01172331263381573	0.01407681247001658	0.022270809623133114	0.020930990877548253	0.012104400140382518	0.026437828985298478	0.42908351743398215	0.05757802179604686	0.026277036179817907	0.009995872849296835	0.11057905885643216	0.04471767419167688	0.011061110346964366	0.03494403654977744	0.010733172636171778
49	0.01069942698492775	0.02981522242688888	0.02684184130954071	0.016743341264564948	0.25977472204343033	0.008375035356689042	0.02606484053111523	0.019099279669811033	0.02110026829731135	0.3797612459053404	0.042156956970446115	0.01923980552660786	0.013296407895404093	0.01840335245333828	0.018992978089541732	0.009414117471915827	0.010285740238339978	0.024737881787825107	0.026233517645897955	0.01896401813106346
50	0.01369895156403412	0.017572486993385768	0.02312294097270841	0.013726101361460696	0.052747527502868846	0.008528194497927013	0.017569963315668947	0.0515874872427808	0.01766708310277933	0.45840809991618164	0.03208305259042301	0.013661900810507421	0.01882820547596177	0.014620704271247894	0.006181285162033962	0.024845859421407795	0.009421414334403818	0.13261118204453956	0.029853109257322506	0.04326445016235672
51	0.07836022619944233	0.15061609045300722	0.07537209557130219	0.1935334348690023	0.008719590318207918	0.0384030024389969	0.006838431489644213	0.12008090975204994	0.04396628832298062	0.008449357377339553	0.014075456866752881	0.011393066186509624	0.0033841365903513874	0.07099305531356224	0.0025971018228717925	0.0024800891574631627	0.11173906224603063	0.039081666018068145	0.013465214078827515	0.006451724927589458
52	0.0628907716349544	0.005931128676767995	0.11027911246492986	0.0905862940100017	0.0045699325646489	0.009577275298590674	0.02440236321760371	0.00422759107809845	0.04527813494294595	0.02283546412203215	0.07254928559383682	0.015091261952149762	0.00261449099913375	0.007687935378436143	0.03184291907753086	0.14678132190910073	0.03505710366732199	0.05772866220771764	0.010374652197509963	0.23969429900668857
53	0.0206542792146275	0.006882006347776741	0.05583003674993386	0.15846005496097793	0.047316950241546106	0.03859868097710748	0.0035001074805485954	0.047839423270164036	0.018001024773103898	0.03108159657550774	0.25381093621657286	0.0599094061661576	0.00229400423702334	0.052745557265419754	0.06185631564848966	0.05381807998002404	0.013792165151477668	0.005196806486364194	0.04377225142998773	0.024640316827189264
54	0.014564559967840953	0.009136446850417635	0.04814489286183608	0.019915316920460092	0.015679413503108166	0.010907651591910112	0.35899693427333457	0.03205413020103267	0.017720226152456074	0.00483027547257161	0.018868267935656373	0.03242529745479344	0.051736054080195916	0.03440842358302419	0.02858282325071606	0.06917670795416143	0.10562818763029552	0.05398041352797015	0.02511472131594184	0.0481292554722771
55	0.012205704831398526	0.017508545750575154	0.04700752774181085	0.014579656806120814	0.018072394231110595	0.006420526042531566	0.03320726170155191	0.04813089955272297	0.10676757964727202	0.006148655938508295	0.027566556720017423	0.4317460303835944	0.009225405852515443	0.01705078434729006	0.007212831528186567	0.015265353744064186	0.11583649392369	0.011786676825646445	0.03184668583779501	0.022414428593597772
56	0.07397905528464042	0.031615156992782945	0.019888542797868735	0.09583297367127516	0.11866419433537617	0.16942537258932733	0.08204808457689437	0.009802580665091801	0.012616722838581526	0.004987653701172853	0.03188938636906989	0.012562536637578156	0.007089212230553267	0.08339055600175799	0.05550873844618064	0.07426789062153602	0.035663901932981676	0.017612657916033506	0.05519765672607987	0.007957125665217668
57	0.10129305115052437	0.014011656040964349	0.010140352663422484	0.013811699082978843	0.009848895561700766	0.0077308223875306266	0.00979168515581158	0.023838474319006125	0.18787720067134267	0.006559677399516545	0.15833827753849386	0.021639955887597064	0.009427476615612655	0.29533063217395744	0.01837286535788184	0.005367894876992526	0.016499976839324915	0.012952220329384628	0.06822121803222018	0.008945967915736496
58	0.016337352797595125	0.02705577229944872	0.022204989025934093	0.020784415070003143	0.020665899785938156	0.016501526729751526	0.03665574194450843	0.02242610592127412	0.01441936977972861	0.5726086433008204	0.04369629345870793	0.02187020558870505	0.034692728780324714	0.032303982826683196	0.012855097383230594	0.011988137547343387	0.010253083014821867	0.014071044297204651	0.03409858065422374	0.014511029793752527
59	0.009885388072980708	0.4876562865811994	0.08293401503994971	0.025963441509554024	0.03177134976157121	0.009400148987490272	0.020628982031756136	0.011066070503080025	0.01633330220255375	0.007130837119369593	0.07562317297880457	0.02436498581231983	0.014403759896785306	0.025784252634187623	0.04314656467538987	0.02067107726392976	0.012051637079807609	0.011256966659394036	0.014095965464357891	0.055831795725518676
60	0.06045604768771798	0.004953731820683952	0.006817602685507226	0.010273707517859396	0.04393448066422103	0.008981723172164655	0.03821405147554164	0.006885313158819872	0.1645536710050048	0.07279883191217625	0.04345616326708645	0.055059219477803234	0.0019778398869384098	0.07284735217552157	0.16175099607712048	0.05010877591923474	0.04708095778644989	0.002372372011825264	0.006806021458007736	0.1406711408403154
61	0.006746259658246403	0.011947854754650282	0.010609833282874027	0.018639095381583592	0.01671261094526468	0.03288406795224938	0.010744901438847909	0.08489727987339579	0.012912606420221712	0.45575608899187975	0.025299002578256367	0.0098165949194507	0.0247028798729582	0.010906949205478935	0.005684434011638295	0.005616454598107708	0.05435060005249853	0.10523714430701077	0.01934025151396239	0.07719509024142467
62	0.059797346157782226	0.009990896792969505	0.14978031090173052	0.02147730113881519	0.050360370548035306	0.03053876557123259	0.032377232370654124	0.004529486875059099	0.09786920892472628	0.012032626356885736	0.034664282554903406	0.08726266100228224	0.0019109283800956675	0.09738278202327355	0.04279916224085213	0.037452337678123615	0.016302009112980218	0.002911113578827312	0.17544982480216803	0.03511135298860322
63	0.023030214942285864	0.0228551758766602	0.03192863652532173	0.055465194034292314	0.020908404678398895	0.41415391630621673	0.01707464749029111	0.014877373673873961	0.02166540695479263	0.010148414723020093	0.045570639416552414	0.02970679326617198	0.016471619373242093	0.019902823102660134	0.05203299490328962	0.05397405074546425	0.03898436053235307	0.04540633107477046	0.03869165714543545	0.027151345234907018
64	0.023933409054129048	0.010494384957969328	0.01649096236322128	0.01769038493076934	0.03736764745245336	0.010175828177717072	0.08365185579773608	0.14824623418573873	0.19922398831780025	0.01269041698648372	0.022129495182339285	0.039953969115315464	0.005834688761920491	0.041064741697192424	0.23089863885259485	0.020841565317007	0.014085569240634848	0.04184373026182221	0.01615581482362182	0.007226674523533424
65	0.06284491421131914	0.019358918453564727	0.05339001791881894	0.10533849181511809	0.006165085954265901	0.03969001057917184	0.04027861242461369	0.005520758740748883	0.012945039722511459	0.16538357547675006	0.022127845151714332	0.0800951133896746	0.08652360363500634	0.07358720756858754	0.03421938188457632	0.04845351666111598	0.06801308128697406	0.013444358919614914	0.03482097701677308	0.02779948918908009
66	0.05573027525164717	0.019053060863598637	0.024019373339668228	0.040635446650287316	0.027427377482296105	0.01629465382061971	0.02184381123780102	0.022949998302100146	0.027715461821913038	0.029413428450266843	0.03844951548368841	0.021256576516663385	0.48665971189924956	0.02905618973263747	0.012599912073661252	0.03725598377834461	0.015846432762337184	0.01483776975911096	0.036383371127276666	0.02257164964683226
67	0.006461205104762712	0.01749680529701253	0.014566416260670883	0.016186375981105432	0.025236293272549847	0.013323269967745983	0.015700985546225593	0.18250940029049867	0.025950303040024655	0.31860121709726474	0.048925907081889514	0.027919880033333577	0.035970970739472155	0.019711206965207017	0.03762694626515619	0.010833765157894007	0.010256776960226756	0.1049178102272375	0.049686331572669454	0.01811813313905287
68	0.0806891360634864	0.012812593854460036	0.1392802020532041	0.22039854196858819	0.005012133701447016	0.004181192291256255	0.02388537215694838	0.06532966997735827	0.015582969289288758	0.032576126989700104	0.011350115238900477	0.003168941483234857	0.019039590909292643	0.06102378490818652	0.0937396601123261	0.03762293321451415	0.04681750029868929	0.10856302308314292	0.016806044546929896	0.0021204678590456497
69	0.014147116291094818	0.021448563757309417	0.018523017135932258	0.12102626207105077	0.07076982526123118	0.012482577033199448	0.014186011823342927	0.015229368888183145	0.014644404765398722	0.42722464468597243	0.02284228883293378	0.017337198581705984	0.008842846040666416	0.01345528342862818	0.007132624870056118	0.09441346352996861	0.049053855255691406	0.019348635701182018	0.02065907671684917	0.01723293532960319
70	0.053529522449158415	0.02034216174449935	0.005875260672758158	0.07345359477585875	0.0023740198318701793	0.13017484475362717	0.11513133669588181	0.0030724118178392856	0.22989501359971024	0.08210247693068545	0.076829213529209	0.003658413189597404	0.0013723427407974938	0.07686214249464829	0.006941497894552748	0.057529882272195916	0.018190619688592934	0.0162250354190524	0.013130850958149861	0.01330935854131516
71	0.03742838939903812	0.024080749268271563	0.05874248771195736	0.05078311705818858	0.10700870958897327	0.08224238778756181	0.03917317908119546	0.006601137578335275	0.04356170187455996	0.018873584718145	0.09050061689962358	0.022595197780871455	0.06246827007735437	0.022849470263414003	0.03705216444681707	0.029609984292067865	0.12949066004827617	0.049984485294319314	0.07363808573337881	0.013315621097651015
72	0.01135202943669082	0.6211596242065008	0.018658499068926214	0.02612770428905064	0.02331776742339304	0.015141115831164027	0.024265287657948678	0.01636085210786471	0.021916072306430986	0.007557770806764408	0.027031023699400244	0.019399634015216452	0.01072468719788861	0.01850093686890249	0.02588055794669831	0.012469500803677456	0.010801620472152091	0.014558723909953608	0.020188701652953785	0.05458789029842255
73	0.11071833635303335	0.00590022807196793	0.042842637022095204	0.05170795340541512	0.007929152592623638	0.13642163014675024	0.007939497434552446	0.005992618843309835	0.04622379965588193	0.012308603398031158	0.01911419796480887	0.15746933531040136	0.002333839433834982	0.04287960450064377	0.061617391695558445	0.11589066763141954	0.15129620417785722	0.004178522628213478	0.012643188131752416	0.0045925916018490975
74	0.004585743689596876	0.08259778675778826	0.006237287633216726	0.008815418328455166	0.0047883275051888805	0.003444348593069229	0.006709131271881019	0.185447818499124	0.008771336957237806	0.2969767308654678	0.06368085683270021	0.005179573467847641	0.0036890560503653217	0.02234733893572167	0.017478305595318776	0.003027493838702797	0.028825552776992485	0.228686490159019	0.01233080675257645	0.006380595489729886
75	0.05938983163982198	0.02635277283357501	0.004212812609767729	0.04661581216827942	0.005050857319512604	0.056355677290678134	0.026486696074319763	0.049832343973590904	0.02791973851465083	0.08238654529710938	0.013737935690240295	0.04289460420601038	0.12630640315788727	0.03420545129341448	0.021493343882101223	0.04055878625459033	0.14455273161351279	0.1743825228952186	0.009648735632253911	0.007616397653464941
76	0.09645268319929128	0.017119289136988094	0.022816102894253464	0.040450585417275225	0.021648694644615076	0.4684329512680906	0.025155787669641865	0.014690300820622773	0.02353812171038381	0.00685318323305121	0.026249586607284776	0.011103455195304273	0.008913963813862799	0.025800492431786715	0.07799747362718336	0.007937056916285256	0.008821564968767905	0.05065151580705491	0.03052778658164313	0.014839404056613409
77	0.010163133444905173	0.04841979784337908	0.02036008687431612	0.03148809315768968	0.025348773358957348	0.0762221559537992	0.01639680382548063	0.018759650187811103	0.09787995132679086	0.07674057334381118	0.03586736586870864	0.017822490393445186	0.007084686850105916	0.03287881287169742	0.021669882451383	0.0088949519194982	0.009386210865366992	0.07565072026512719	0.34351559390895625	0.025450265288770764
78	0.011452913212632407	0.028012816243085457	0.02035231056375143	0.010343909179549669	0.04632855117504164	0.05701955210098016	0.027670240366877374	0.046079092664357515	0.017008683530496917	0.37319283503381095	0.04027941855185103	0.02136198935918657	0.1276171408012239	0.016136567404306603	0.020845839580952943	0.011468535557343703	0.01234779905383837	0.04473169978277013	0.031603256683023204	0.03614684915491997
79	0.007744711804265678	0.01487025257956674	0.008203117937138326	0.012703110007890301	0.04746746182926708	0.006854921379768606	0.01076455446832548	0.20579076177037	0.0064087343613654525	0.41723755874023843	0.04587702536534979	0.02709554542016923	0.006916933799047973	0.0070647441818216	0.08257891499534419	0.021332276403317165	0.012550193292086493	0.027477201107885957	0.02417650002385841	0.006885480532923033
80	0.099605503108815	0.013729624968530564	0.014996454545730077	0.05474939849198778	0.008955463456781517	0.4613327708085048	0.023785017610306387	0.009182893691166847	0.016659670458757343	0.005059467409153291	0.03277271958787845	0.014632764976445362	0.010642056541379953	0.017304569991018433	0.022293746195606475	0.007123695529553291	0.010200572223996038	0.1406612596732657	0.02346649351872199	0.012845857212400625
81	0.0909175544904207	0.011306438420726206	0.038147146271616805	0.02673234208242731	0.013234530229394914	0.006759990341575301	0.12176126135950185	0.019516809688712902	0.017318519864609985	0.0034125497334796862	0.019779060727776472	0.36442657690793806	0.005221487261506799	0.01113006862932364	0.023979844342762343	0.16941039935420027	0.023108329250179103	0.0070554737331938655	0.014330980743782487	0.01245063656687128
82	0.004725345039138709	0.012080653844582127	0.013700519564847226	0.019536046803942064	0.01551117985700912	0.00959671438840034	0.21399377781375697	0.01022896851046771	0.016886512918503925	0.018883172672164942	0.018737553153520384	0.00945042569320449	0.47210831976231293	0.016180015894309063	0.006484856394496599	0.07092526829169962	0.03133225939229274	0.0076302320286240274	0.024466590514412422	0.007541587462314609
83	0.04107634756389224	0.06114478521044732	0.16029570990163095	0.14194874701617538	0.012972782721619131	0.008790420190160513	0.005675743287945056	0.025203102209351295	0.03415410634722144	0.01631961891269255	0.018942473545851626	0.08895027578028727	0.0022529770210939775	0.055152868232210765	0.0019106395636429194	0.01739054576055599	0.06195137299352812	0.02613937588583829	0.061957941980865655	0.15777016587498952
84	0.017221448346860613	0.4228464775748519	0.028652714650689394	0.021713635164550594	0.05212797779971589	0.07255122193528057	0.025052030918168468	0.014089948770738747	0.023905731601633656	0.006342419616703093	0.034834724247805544	0.030983178465946157	0.011481482731370318	0.021402720417770468	0.01413857601627466	0.01685084069770121	0.016306908422097744	0.01229602288759314	0.09639762054238772	0.06080431919186015
85	0.072066494372069	0.07350595481839967	0.4278001418356362	0.055793563841373545	0.015045929736167142	0.020142202682986266	0.01663894941884014	0.015659532596860315	0.015092712294029238	0.005278062813149487	0.02299960203217782	0.09219942673450075	0.008118574938773727	0.012902075883421725	0.007426603617446453	0.020880225706695267	0.029166321524608612	0.009758217688441926	0.026275181031031894	0.05325022643339082
86	0.023404400496602727	0.0028918309827105086	0.021892447640150216	0.053858213710950176	0.05571864571125694	0.011613882092470598	0.06888035076877749	0.0451811580017571	0.0029451371572029737	0.1652323852147503	0.08089087572117132	0.0397360107034237	0.02730679714352222	0.011885573684318829	0.019270377741121957	0.04523918659591607	0.0409176891918762	0.03592826171378133	0.04730137667778588	0.1999053990504534
87	0.05995166125041941	0.014274413636996983	0.02057207943330651	0.020888420111612883	0.01371194050751227	0.01461283325965376	0.012491931012158553	0.10074307485104264	0.034581207409708055	0.3690102761000014	0.05899628368016681	0.017558884815498693	0.04734909349086141	0.01964451655028564	0.07633479363764287	0.00806286332653021	0.008215369477784102	0.029593990302627264	0.03625454335422593	0.03715182379196459
88	0.045914782895840035	0.006172401780800406	0.042594407312972336	0.1421448185898238	0.044188782393806636	0.0030890147534942763	0.11783263122185504	0.05650402474972777	0.04319328875378765	0.11989666215222637	0.015990650769957256	0.022645006980401134	0.005893986554711331	0.1857578117542908	0.0030772681072805752	0.002549172157579581	0.017752257446757184	0.027804535835707737	0.06628189806937747	0.030716597719602612
89	0.058567159291993014	0.0017435018271571806	0.20343487573437194	0.0845792708664198	0.03190210304663892	0.17316269406873094	0.09587779960670861	0.01294243791134206	0.018379986353892395	0.01149615808284471	0.05638492159651346	0.00808354610567781	0.0400772606492546	0.03605056077204029	0.02245985203669232	0.005939345148288901	0.038506465033507485	0.045980352653159744	0.04396602868488985	0.010465680529875981
90	0.0326649308076318	0.0058178571591439845	0.030766707889193702	0.16619825795111196	0.046781704131850475	0.00665385308448321	0.015965008107848237	0.011443956797475867	0.034117388730590566	0.02641060471630252	0.029208834179393562	0.03700075149361716	0.009689735820604839	0.15762710352419232	0.027574153253048253	0.190194237814039	0.02287684318676894	0.05612332829047209	0.008168116300856856	0.08471662676137469
91	0.04978109921794008	0.023479850916651192	0.06716115724566216	0.029584707980590638	0.003868461773658748	0.12888122665232332	0.034370519653347115	0.027752295642342734	0.07402062421878466	0.06506539243590724	0.04639626626527736	0.037494570493060306	0.00549083526829916	0.04067236301079831	0.06628560391242122	0.0635698642905248	0.09508655967011351	0.05571617305414891	0.06827561064543565	0.017046817652712938
92	0.030637138443542364	0.007737808587673146	0.092340337001019	0.08442156280739771	0.05218168643938858	0.04894788456585495	0.07844414961787229	0.09137674744296344	0.01175984040185776	0.019337843114691736	0.008430352435781188	0.06413963418548974	0.06341118577046291	0.025514948001557788	0.026225757252449182	0.06813519651583048	0.12322155369546704	0.04403602047128843	0.036936377239367026	0.02276397601004525
93	0.018437793290024047	0.010367368243772728	0.021330692570519064	0.0280727661626888	0.1990235992251905	0.009513367654653108	0.018459241948576326	0.08058669152629351	0.11176805442572556	0.02925080049834654	0.022434507373325738	0.01446512571074361	0.010004307683913066	0.019467869991832486	0.018873456465432686	0.018215812212741	0.014782991654791888	0.012854984518265078	0.30503510962629893	0.03705545921686532
94	0.14320051797881256	0.02307935966519009	0.014008138866155323	0.015695677566706583	0.04423579750235025	0.22319963251302744	0.03231217416277087	0.006718089214764215	0.015932649788688146	0.004462010141247872	0.032494216382912285	0.02117287348814931	0.0340981252269421	0.012294123855387805	0.004242593086578537	0.24937005923375133	0.022980909544468405	0.00896493518275176	0.04532103242516828	0.046217084174176894
95	0.0077216056674916725	0.10367631335018809	0.01579745290612445	0.014204099181317617	0.15095927565105477	0.006848880106213311	0.04273356359805406	0.009538216832936144	0.0080821155615976	0.004807149914989912	0.030603304372017737	0.056584683560684676	0.0060976530319930295	0.012733194367547959	0.006950291637489811	0.03963514576398013	0.008716033221414154	0.006161262004446798	0.03282727213162858	0.43532248713882954
96	0.007529681744711036	0.10931472921681076	0.01954740647122815	0.01213817107208264	0.041268764859049886	0.011399483299092142	0.013786879596730096	0.3556664192421734	0.012088994466694149	0.07429177045885027	0.033790106157148544	0.07159562935331744	0.005144929092940257	0.009825037903895533	0.0050456890153260815	0.014538365910879952	0.0334326051695697	0.12826767960661695	0.029572510485947622	0.011755146876935314
97	0.22520492685782978	0.015002365046850277	0.05278306645404101	0.0672836151619308	0.012622597541555796	0.011105955214155312	0.014099046150829068	0.05116500535578459	0.018767126149139397	0.022642983925173343	0.04702717649486698	0.007982184424184016	0.006952439893764222	0.012223420090957346	0.006105420627364154	0.0071394232604709415	0.006092350062949608	0.36210551239445715	0.03961479208756088	0.01408059280613539
98	0.013142442173973048	0.02980196931973096	0.04187160334718736	0.4180472720054578	0.015596465810409615	0.028482650435278502	0.011553333471972845	0.0638426185668837	0.0373605999802057	0.00772716872666997	0.03179647068504957	0.012583660696477554	0.042693612602113185	0.10527553671487323	0.009236997535801003	0.015607125652849078	0.010892100346029937	0.06167035308240733	0.02466377703031167	0.01815424181631794
99	0.19021243592832543	0.005106438839502222	0.04300368518951369	0.022865728428673498	0.012752689328213924	0.0020884905503076455	0.08860948793639434	0.027978976569882855	0.05890071588621742	0.03472763051367365	0.008166815438246067	0.0401802751800439	0.05238987364137668	0.01962362247147652	0.07398441148897582	0.03491910757740708	0.07055920483433993	0.1118037735971935	0.09705850793262066	0.005068128667615185
100	0.016087883618064177	0.0033603761226739764	0.19809730025020508	0.06995354107804157	0.02038293298403692	0.04721962887519801	0.011614810218006874	0.09380664715499211	0.011218215211565696	0.030620774417287583	0.09001246029683364	0.05196949345912397	0.051873707173884794	0.1111206244634908	0.02638500635121311	0.047541048171070466	0.031771288610497446	0.029332767170295544	0.007927633149568507	0.04970386122394974
101	0.06925660814784544	0.037334764849300095	0.05917843352954211	0.030976095222980046	0.07194605293560401	0.19397587354561072	0.015899467323138353	0.12269801293755918	0.04256781080674758	0.004789843979529447	0.01915616003266344	0.11359484326987149	0.009570665292514062	0.009908534876559058	0.1035403273945843	0.030354335472421872	0.008221203007080107	0.025517494017090813	0.02237085660970874	0.009142616749649151
102	0.04929529632276553	0.007173300604019994	0.005474660956903227	0.04073113819123375	0.04824918943522232	0.004055178684285404	0.007597530952750274	0.004084179972795043	0.004265438085647861	0.002751230001635664	0.02123259578186977	0.1235913684689835	0.22857638176547201	0.013089490619950924	0.0033795829958031126	0.12432577676136158	0.04246956961391067	0.18334692760139557	0.033569227309267625	0.05274193587472618
103	0.0655729596251961	0.06883794404904994	0.21551979648354946	0.103446573470451	0.04398957980674878	0.04015409837769062	0.07708588324405787	0.0365644284163918	0.0760730771818361	0.014508201171429957	0.026255497751857947	0.005769938994311129	0.03060898311202057	0.012272302315106731	0.052484779133780725	0.0024879459694544404	0.053016139578983094	0.023352150170132653	0.04309791904547304	0.008901802102477993
104	0.030265872277679955	0.11319593282601986	0.00598305026757077	0.004321867097899007	0.020366810317166854	0.008007578230936374	0.015226182547901573	0.17171552657402464	0.004572699401172271	0.02970989012938509	0.0444582907033052	0.04108993156143351	0.0035880483257179534	0.04342363451405048	0.016900941395002686	0.028733885378694878	0.005907538282721515	0.010933051315009816	0.3479468615028886	0.053652407351418865
105	0.11274815198593344	0.007259247998457482	0.04423228133491043	0.019828625719613534	0.06681977186509472	0.265181599558861	0.06571591775667478	0.009280242332807657	0.010266292823265001	0.004829152847072354	0.01644752652701677	0.04748501003657842	0.032275080898491015	0.012059033225284538	0.04306350063243357	0.10242629945218078	0.004389166620332148	0.05866885601693524	0.037049958063905965	0.03997428430415117
106	0.14377414652461423	0.02589970519515744	0.02390524243256591	0.04625319441548142	0.01293761029948252	0.005523713518371741	0.006708417345356275	0.013509683760922013	0.010600163463113963	0.0177073130887547	0.02451672838776741	0.009938734240907248	0.1985566438930306	0.11198667660619244	0.004349061817328844	0.046760482411967674	0.03709700607875585	0.11824984064449129	0.021999404090866356	0.11972623178487209
107	0.015099031357312	0.4947548340872031	0.024141334362497744	0.013056443135289437	0.02808939792610559	0.016393615640267898	0.015110768532116734	0.023167032542521882	0.02377305912454591	0.010532513788372415	0.03337029664286241	0.02313494423854961	0.019258637339349356	0.01797742448763213	0.022713927532130918	0.050674050226346884	0.014181233819144845	0.011723587045390428	0.08634153017452885	0.056506337997831835
108	0.006648913336480219	0.021431918612056053	0.011744372052666313	0.012008196904504916	0.235685827053098	0.010277117742041878	0.039593392611372534	0.01480727239385254	0.011628965712763128	0.0408958165114074	0.034073043598439004	0.013158511363095033	0.01038947528863267	0.011367474451867345	0.007320134270929479	0.004168487383102068	0.041737820939513746	0.006061381286032002	0.2094978299250291	0.2575040485631166
109	0.014383353600647106	0.029222041048334712	0.030111260433461132	0.05264095518184177	0.029450075326584557	0.016557213391019832	0.0179119688430319	0.022819151752917117	0.016739052057501543	0.04750683566999802	0.038694006822973845	0.022974146932169454	0.5218966091668417	0.029271424563896614	0.008516692436308164	0.02424184800849887	0.027429370671745654	0.01567886912611198	0.02005450896432388	0.013900616001792062
110	0.009354528062655541	0.030693211767928552	0.021683856688662354	0.06754911304893682	0.024487584624701245	0.4807297059905376	0.011775478029592017	0.02082190188886613	0.03494916622060067	0.009511113221414893	0.04814967944935453	0.014052906272183972	0.006677113988478177	0.017637176651596184	0.08231557153341243	0.011196859119788797	0.010518520678866026	0.05167955792668615	0.027087104471145575	0.019129850364592325
111	0.026726967790494206	0.011441360074986548	0.1488432810631405	0.05761724668060151	0.013566114814893348	0.08777909993279703	0.02140417953718024	0.03039742319839607	0.0077122283101472375	0.07263637559569194	0.02004246156718462	0.24196462372309743	0.016178575116624096	0.05974977362050925	0.019244629860467998	0.023793201919826996	0.009491269073541935	0.0652010812016014	0.021105397367485155	0.04510470955133252
112	0.00685701966611889	0.010727452018782516	0.030388389842510365	0.02469575530594033	0.0907394519257244	0.005397886899372162	0.03393546750416506	0.08444541529579479	0.013252346343830462	0.1656050018512635	0.01949509078516626	0.016299798785691308	0.0254573952905522	0.012618208276865068	0.008031634373314826	0.004496636842111287	0.0680732072441785	0.21958838789975066	0.1465694470722134	0.013326006776653989
113	0.06511572665581741	0.05720825449806564	0.021205045479394433	0.018379397300572146	0.04669929303722582	0.08906636291690667	0.02207234145300327	0.04626187660547213	0.006828385465467548	0.001546186176828506	0.05721405642441027	0.17739777359953354	0.0012829593799674865	0.023352657984058105	0.017061325768019726	0.05108272622845283	0.04495354055499761	0.021754915561075183	0.05514215586156829	0.1763750190491634
114	0.10765729172845415	0.012684934691951293	0.28881072623675264	0.01587013231885629	0.015353994710451499	0.01073418033232978	0.10888092397717036	0.009397988879078454	0.011562041091317003	0.18452488531785197	0.022867141770940236	0.029982233613206472	0.0062777519312483656	0.09478421732637878	0.003981621567429593	0.005904647014562264	0.014733299729683236	0.009396686382095499	0.019332602427522258	0.027262698952719887
115	0.025879321463354598	0.08540488844714127	0.013857314560553368	0.0049462913824770026	0.09721632699683366	0.034376148493924334	0.012318589728629592	0.12288581619879133	0.020445327378561022	0.04341101374410463	0.011014607517457422	0.03554692746821876	0.0348388669333849	0.03710633525558388	0.025833940334665722	0.09545416696407272	0.059912719924921726	0.01638064883800538	0.015671430712493026	0.20749931765682567
116	0.12571792726750652	0.012691809994475953	0.039863689123243146	0.2894741095938419	0.03839930914328389	0.04668313085161387	0.015271621763103642	0.013783522629544243	0.05767625976795959	0.012492967603309603	0.024476708096849438	0.010547773924159946	0.09908620331070889	0.09164851293984629	0.009642341800071098	0.010806808735557172	0.005113486793584581	0.06292847961422489	0.020359392339096876	0.013335944708018485
117	0.014675844150533478	0.019627487183084283	0.018769945810608375	0.4749439329749853	0.01601693675037544	0.02228794449975519	0.040635268675126575	0.05075483304916609	0.0465857045508417	0.012834186160793626	0.04455981927257309	0.026470598949915946	0.0296637299952103	0.03416896681114201	0.01564946478459015	0.027071212238076073	0.028400964093017463	0.015065599943568219	0.03781761087707486	0.02399994922956188
118	0.010987089274634211	0.02318729644624704	0.01969375178763153	0.01722130492958499	0.014618432379377544	0.009969994457073411	0.010874200690673814	0.0460980360555877	0.018470799134359176	0.5588276062850898	0.054328124437469934	0.027656357708587865	0.057235449908385805	0.019231741787552263	0.010160308522493776	0.009423958396926243	0.01008802055713139	0.04566579457768193	0.021050953633154443	0.015210779030357174
119	0.01363066957142621	0.01973328788307081	0.01050078462679626	0.007874805844014385	0.18562680875493764	0.012968231946174151	0.21012735709045993	0.06557152265834736	0.05003676617373659	0.022958387198757885	0.05476650868687947	0.006698655987626265	0.003000437468947104	0.005084410654862934	0.0975231596965268	0.014725310538852761	0.0037067172310789502	0.08610243142316065	0.0818869993594297	0.04747674720491412
120	0.013903320377139955	0.030725967829092468	0.05448762275533628	0.4016090276014257	0.03572414767074589	0.03219250092063219	0.017914705273578073	0.019381889849927156	0.13470066009744197	0.017102576182558987	0.0352972440536278	0.04157338654164424	0.011466363965770866	0.022851919786612156	0.011090581638781441	0.017156519037298056	0.014970274713638215	0.014356560487488634	0.034351532375724046	0.039143198841535845
121	0.07462143818629885	0.028303217270413416	0.012377885367288729	0.02240408074083444	0.021035343348921508	0.014532855046692715	0.1758744695887867	0.012595203139537868	0.046811087372525435	0.005999579872996475	0.026232181602692077	0.01976752533914666	0.006060628888574307	0.2682326382493105	0.12976644763035594	0.03863484898333957	0.010365563058309758	0.02060824210757097	0.03724932408352932	0.028527440122874795
122	0.02298519215922427	0.02049136413528715	0.031390105552489306	0.026550841424377872	0.048828180725342875	0.007212498159168422	0.03252569626373259	0.017588644724963052	0.021144237242178385	0.47233719396409524	0.055137600351181246	0.01940474167663575	0.025483072768747856	0.020417371650186828	0.013286088361272274	0.06841622450215769	0.01753217439022496	0.030196325181567972	0.025611198627081513	0.023461248140084736
123	0.008780043040822678	0.03709796233165408	0.03539912908206036	0.01621485539500501	0.005945193591027025	0.024931760712957444	0.019450789980923384	0.047593861042555884	0.019325790588409598	0.06712906432009633	0.18156016137522696	0.04938624161982782	0.008876220012820193	0.07521911761674197	0.05791458788650957	0.055494870004539856	0.07037346488139408	0.036145604400366065	0.007547898688861304	0.17561338342820038
124	0.056821958635410556	0.008955853186106928	0.052559394029638266	0.07544757714545226	0.01101395190450478	0.04396676235236417	0.004653100186501497	0.007798176716475325	0.006839550382532511	0.11708955699833525	0.02033509684210455	0.0075985930977587315	0.013156374005712422	0.2513961787539722	0.002782474543626774	0.12546809902866185	0.04321991052927643	0.13163052068724684	0.013361397026381144	0.005905473947937509
125	0.03711313467966107	0.013441237475569991	0.012868115861687752	0.010172434580173549	0.10133276832484762	0.004041751285742279	0.009310706658486835	0.05036603654248379	0.013136673941094822	0.055004832356710005	0.021579793137815217	0.00859643681896454	0.00455759917158508	0.0064368517251134506	0.0038290691430747986	0.009072647871068167	0.4408907733924839	0.16513329684119463	0.019824027566795337	0.013291812625447192
126	0.060203748357414495	0.013511363794978002	0.017901185528860167	0.00797516094136153	0.16985450709143488	0.03326638912616224	0.009395176367209932	0.06493491276952124	0.09917096453376842	0.055213342717246976	0.01470934603267794	0.04434431881799805	0.02088966062969047	0.12773224314603127	0.002831269131928284	0.09064533458837812	0.11793991212012152	0.013919975368623418	0.019929328134400234	0.01563186080219282
127	0.07674071282453532	0.007567284569527871	0.005554156180520901	0.07676655867863384	0.006365645935657377	0.037000991677258045	0.11212441454510119	0.005444430277149021	0.040958381007016244	0.12287188413930844	0.04765014145274086	0.01721620918745466	0.010802310241447177	0.14118190601352557	0.09567473482393547	0.0515935589486385	0.055202419744123606	0.037810988359307636	0.008613326455713723	0.04285994493840453
128	0.013546479690815141	0.032220030529122735	0.01131011484115286	0.01254971903499183	0.03318581478742193	0.09104528000383405	0.01344779382747676	0.12925532171567475	0.011204415290924748	0.1969081470058454	0.16302476163560806	0.008097579686401745	0.010225838138303859	0.01099414627152542	0.00542634035500036	0.0580441281943233	0.14256701460051183	0.018530627099246064	0.02822178357916572	0.010194663712653453
129	0.015079642325705266	0.022406124308657148	0.11486976247522157	0.17031306937141813	0.008545958641914896	0.03523191731767996	0.06471858955274289	0.051112096348804564	0.10239962926628401	0.03472111080433068	0.0941582461103207	0.012892769907337547	0.006431994046307665	0.04076409410536515	0.0059866920612556785	0.003580915694583903	0.0518860986871879	0.1338710760275699	0.01798979631331813	0.013040416633994327
130	0.018088412333562363	0.040279687734749596	0.02503515602104078	0.04010420558244898	0.053167878138012735	0.027936388268900506	0.030354813977003067	0.05046186596465047	0.047515222925879015	0.0128239192588346	0.04541659434257672	0.034543689926942414	0.012801289921271214	0.02730277122975021	0.4173204175618442	0.018020968964392942	0.014513123743528197	0.025960530119568587	0.032499103765623046	0.025853960219420383
131	0.022939757042959717	0.023290648059745903	0.02341475415212571	0.0214297019644464	0.40490293133776883	0.01606152482349308	0.030504968254587983	0.021863635439090236	0.04347930761750895	0.050271455921062795	0.03766715066748149	0.02550382378907683	0.034205737022741683	0.028533665945052036	0.015897861405247318	0.08082756749698253	0.017011130096426134	0.02088675389945683	0.04607724783406046	0.035230377230685145
132	0.10208800038643914	0.03370685576992948	0.01182778785197672	0.23734417339529162	0.022529497214484575	0.026797569034286442	0.014430101324325949	0.017944502245392964	0.12988150676523907	0.060616440553576866	0.027176636945228348	0.03198416839873631	0.01094584151809497	0.019418625208415807	0.010326897408538968	0.009406791895822091	0.15907818921004016	0.020305656744767878	0.032595402356164004	0.02159535577324863
133	0.02628750770653055	0.0406481667488476	0.037618485430271555	0.037770344237241876	0.013884390142089913	0.012334915442494026	0.0217363174132616	0.22230972211861907	0.0412523791737682	0.03214805332129351	0.22786363906914295	0.02104124033473862	0.013677720440007838	0.022246506451986944	0.008002473817247226	0.008619612702497803	0.05011729391297224	0.06290876448158296	0.04041961019138166	0.059112856864023844
134	0.020647170235340375	0.03886679924349972	0.023431562445262236	0.021634397108470687	0.4204496222579495	0.01081277877460864	0.029948676979039492	0.07996029641637797	0.027730534140658153	0.02422882076072194	0.04100011061803999	0.030871948407426766	0.014310198754735546	0.01638142185082605	0.009673026007206448	0.05334922786978486	0.013947679319538681	0.025197736607483034	0.04664125375499471	0.05091673844803526
135	0.13179830759563532	0.004751683167213863	0.4048559347471848	0.056570208803379776	0.027121544600200297	0.031829287033029445	0.017133634269850876	0.006825134587387669	0.0037297900435722254	0.006629462289452865	0.019190175059163858	0.08720436509848775	0.10882366319865501	0.039846842388871304	0.001231883686697984	0.018288688572475616	0.004020129653687579	0.011558503015941177	0.013216276902659307	0.005374485286453258
136	0.12273521227113411	0.027635290162665728	0.002827608890464995	0.16396026367124394	0.05682427352949502	0.032533095207317723	0.003497017289014617	0.03117811606681299	0.07189459334451637	0.04709878648087348	0.020680987972126304	0.003037926198736563	0.0419225469261184	0.004953401252636261	0.015263240043706773	0.08713738806731201	0.019605184686417334	0.12656661242577863	0.07024607588465752	0.0504023796289712
137	0.1082073319683243	0.0047699257322334435	0.15808801014453594	0.1369459727673525	0.003184451521895556	0.07783526982389499	0.00270984466900931	0.013994562297343381	0.012972966705060417	0.014251902010826205	0.06303255974326567	0.004287020793870257	0.016805110830492676	0.004401207561035124	0.001637022974135494	0.07796371196376987	0.10624085743274338	0.03470487540718143	0.12108145670412282	0.036885938948907224
138	0.1100256799560565	0.02103077026613783	0.046402300706775285	0.015848285236517178	0.055583328981736096	0.13097127282037582	0.056285305383511425	0.12416962601672617	0.0034500787565041476	0.030835702191900516	0.05851296385183673	0.01539227248763374	0.031371946048644135	0.013623675638115423	0.0065840407943603164	0.08395806821008339	0.06626285460271637	0.06470458970504608	0.028782679475797966	0.036204558869524894
139	0.28154512043412644	0.0038881356725773875	0.005095858520799259	0.0025239476492899173	0.0663136000341229	0.039300912411094714	0.01223256255501771	0.022225517461443883	0.025422672602995827	0.011314030586244219	0.046612323627396236	0.07362377893741129	0.005859266551880775	0.09207456088195308	0.019617430109733994	0.07978091374927353	0.11565106326968715	0.015280326999965425	0.0123559090034461	0.0692820689415402
140	0.006524222583431522	0.05130812787080017	0.016165415117328188	0.010225750647879341	0.09045795807616826	0.01698718750170928	0.057204013663929854	0.007575304937844628	0.013204503808838888	0.013550386553768001	0.1358424876708127	0.011182875062642943	0.005010710083898045	0.009563677729797026	0.011507870238087766	0.00349240450937835	0.004971311522709272	0.008194337382740462	0.2652162716659982	0.2618151833722371
141	0.018422197294581992	0.00865820036596257	0.031042235615907725	0.025138159710716486	0.12721684589741003	0.04253190306266113	0.008759809606652375	0.03896800724419357	0.019863793070179055	0.011628192518879425	0.16129755018325936	0.06523985262474437	0.13352401380412526	0.06507688237970666	0.007022682523304969	0.037051891033371934	0.13688363652121963	0.04444181576564847	0.011027330758784457	0.006205000018690499
142	0.008625728345323276	0.017549139830955626	0.04660663236341033	0.017132078206737306	0.01242344730140623	0.008124140505590655	0.06672831304917899	0.046286966405812376	0.013757098741431679	0.00587328596796183	0.02079486412292373	0.5748011755231789	0.008539810926387838	0.014094755236413943	0.0051387307546170375	0.05120209396422397	0.007318422835896865	0.00702407288798141	0.021598945794005626	0.04638029723656233
143	0.0016770242212136612	0.003338008567705318	0.03780001997953194	0.0026244145336791745	0.1607953404346177	0.0014793182336714174	0.07355571329325382	0.0030752700386461255	0.004906524606760664	0.015802311417004666	0.0578593363892129	0.18434732849140256	0.0012406545071062234	0.053158470172113594	0.009288125412917703	0.12080454991943984	0.08097152489459986	0.023877255956754672	0.006690883713881659	0.1567079252164865
144	0.041173337035792054	0.016690332746274125	0.013709699149634349	0.013075804509263836	0.053856503735444164	0.24738830402051812	0.008406036797868912	0.08989381492551426	0.059725231501868654	0.004170851522454096	0.018504935040735627	0.009205412121222431	0.008247912078440979	0.01318529136895621	0.015907467677420066	0.004205301647487209	0.34673734951282037	0.005232599387053608	0.01940414856999469	0.011279666651236264
145	0.03238010058307424	0.00897300586269626	0.29210432333264164	0.2099510124417956	0.06634781858893923	0.019153718909006058	0.024401829801327102	0.02784025030048848	0.0022695928034025324	0.014291800947211716	0.03536952248743532	0.06453768486938392	0.0008978511036702095	0.061918142373999785	0.000629318336565374	0.009821176700152532	0.0075059427246590375	0.015501145066513868	0.05911453094105907	0.04699123182597802
146	0.025532757403075163	0.006753682943286997	0.06564196831394507	0.15626228794838515	0.1219425859301829	0.009650678939555886	0.07185054768562633	0.013835689247443756	0.01965643867906366	0.03650644462395289	0.07838750035077377	0.04062882825101002	0.009290800418414964	0.07203076007191916	0.049751941538440314	0.008654553445777768	0.013782746498145494	0.12011497086164327	0.00199086070103188	0.07773395614832555
147	0.101240309670496	0.016959580296340978	0.1334979273750627	0.02273722269018269	0.05413790815414475	0.10602887049871101	0.005339500886094833	0.00478452493395921	0.041937108125473285	0.07735213468525712	0.04674632070050018	0.06703595899223216	0.020283178289596086	0.004935340816056598	0.03512614972647165	0.009806933414489852	0.04907809515777624	0.043270392195272976	0.10968038635003668	0.05002215704184501
148	0.0848705891808115	0.0017390610599880667	0.02280549947526337	0.06276376442176963	0.018748980926876418	0.029421073030994085	0.021495590065114152	0.1604425628663111	0.0221901908441513	0.03747035376553525	0.020966598158593697	0.001757861524365558	0.02062874344400531	0.013548423719276389	0.005545831849509522	0.15029673598722765	0.24411094165442895	0.041493903390882284	0.020719969424959826	0.01898332520993596
149	0.011346740742513977	0.011677233371045164	0.009838330898253934	0.010592558365299556	0.005007180431196828	0.00526781450441204	0.09422610730455563	0.07707388492870987	0.018714589184448602	0.0085536977683836	0.03017080992503324	0.025642684429493114	0.05759078544163798	0.008702853783473363	0.017761329347131795	0.377131530227256	0.12599546722705035	0.015547405593126498	0.03604651620493582	0.053112480322042584
150	0.20968170939752112	0.0018606438231046469	0.0026078900833405123	0.004089834967222163	0.04313074011789903	0.08441779086559366	0.017439748987582864	0.009475230850870361	0.001872214888387285	0.06211195249624511	0.03413535679821423	0.04993627129860774	0.007263199747484887	0.08136321397721148	0.0007220660591300886	0.15664300672623857	0.13170410608921204	0.03110342154195723	0.0022876170556060597	0.06815398422857089
151	0.002344194874987686	0.0830598236805801	0.05612867353963823	0.06041121116312147	0.058277011972232354	0.03852572585315558	0.03128580436383617	0.005114048114808896	0.07690311359694507	0.115006956333329	0.1463098491286753	0.025466613913644257	0.011644926892480638	0.006593327366559238	0.05435460996082238	0.10546600592156079	0.07031743197738047	0.01777868357916489	0.013298686726416105	0.021713301040661367
152	0.09765024534436174	0.3925641792605759	0.02056300806652521	0.014174755458250763	0.04681695794177002	0.03929201803994283	0.01756390221269253	0.016552127170549442	0.02157580936333529	0.008946108865539551	0.028378881104019246	0.014594583006253348	0.09778810663461253	0.019807026293777757	0.018319095618888663	0.010634707459802523	0.08009787540540776	0.01570535846239747	0.019456452303078648	0.01951880198821871
153	0.00815262878031743	0.004623386506796914	0.0041104695426914285	0.13015567232536832	0.04380133760618562	0.04893439147284108	0.08791322269665607	0.07009851472786661	0.06879884457539462	0.01736971733982912	0.008600685448576362	0.17644747792471235	0.07214618906803523	0.039374132052611206	0.012272821838141995	0.017470485195229455	0.03194706178447456	0.06521683388585586	0.005728090235004744	0.08683803699341103
154	0.05370369449071912	0.0020606992562142126	0.08819315563952398	0.19016119999534145	0.0054301910415375	0.007368347216670767	0.01989996897783128	0.005503692852569549	0.0011366927328842224	0.015190425249325222	0.1612907424510617	0.04860715577909698	0.0018879834238741228	0.03044855346273028	0.01655559312016921	0.1486666749646007	0.05942930565796769	0.1046293592277966	0.03839963895023153	0.0014369255098538292
155	0.06970706633957832	0.0022013789405966448	0.0036753180721374747	0.03749367437842874	0.09019299017857232	0.06489858042267016	0.04632907320266319	0.051718469863794504	0.05032077416507333	0.013605301892271248	0.04433493715338063	0.26303493308635584	0.001032374387814946	0.029029683581483123	0.025865395413816265	0.03557332950136856	0.05784098786878699	0.038312457772939186	0.00806542713899195	0.06676784663927662
156	0.0786278193991991	0.02052620614873941	0.134380558426633	0.009114059088022456	0.003068681753193078	0.0536871764347318	0.0850165889548776	0.004580400134840177	0.006909434619697026	0.010151621402345577	0.00563868341814962	0.11033105941736253	0.0015699850661907268	0.2182287308799519	0.030637188586519596	0.022627443355918406	0.04491076200602774	0.04821259018126366	0.04453409598369264	0.06724691474264392
157	0.018067240254036197	0.00231180515635771	0.09549019859854997	0.10462401718326621	0.01362833355859401	0.06990901662712724	0.021420691853255604	0.030245098744195464	0.027372167969418045	0.05256554268429286	0.014369554702693639	0.15597843276216786	0.0009559500990818655	0.1705751013273401	0.0027122384592159774	0.06067656150568508	0.05048674357691005	0.05971944311644673	0.005903954804434692	0.04298790701693069
158	0.07349799494968913	0.004468045356792437	0.12748599896844057	0.03688833294867636	0.030228696360705697	0.024935134026066067	0.18167405459621064	0.04490790762859581	0.026453745042353843	0.031074557184074304	0.05174095865862249	0.021942908035259296	0.21466845471813917	0.01544261592919297	0.051997123938169215	0.015970278883940592	0.01856104163816414	0.0016647561956020364	0.022752361059817285	0.003645033881487961
159	0.15187080796142519	0.009114107894706767	0.053330625849950866	0.023986310700071522	0.005969213464680454	0.11516676995127437	0.10746173914047795	0.01398458189198845	0.037698777073899535	0.016984482660527694	0.022470129364435067	0.048302952256522556	0.0045380758667876945	0.17299894040748376	0.007533566965116572	0.06927376649603596	0.09356583111470469	0.0021633677794024296	0.009632444650802582	0.0339535085097059
160	0.010222547307518136	0.016492942820985415	0.029628952545799905	0.015973359734177166	0.4378771815879517	0.04886170257016703	0.0742571489695452	0.014087004444563815	0.019628901133240256	0.013153112818527154	0.042393128606427584	0.023695020091271408	0.005922866410006483	0.018026717160554182	0.009026706835389392	0.012030614807956386	0.008833018027983119	0.13772412507657983	0.03836723324276945	0.023797715808586403
161	0.01249393086014648	0.037526200149614775	0.014214618801599155	0.01720057069255173	0.029375960570144702	0.009010285639376758	0.15996646761710454	0.013663385791695635	0.013194046154867845	0.005195266769271948	0.03756488175608027	0.011516568667183147	0.007392360976364975	0.021474929978104285	0.013020683619948516	0.007170796314362153	0.009773108565074826	0.012340869300387814	0.03683123990526933	0.5310738278708511
162	0.003844575726408148	0.008994695425040007	0.014054893487877154	0.01321569311802447	0.010693147825991622	0.02759907785623038	0.18033183308031459	0.022470846507576536	0.034367144258073676	0.008385627945656988	0.016824944744491747	0.2948467496150396	0.002266312096651996	0.007230811763931072	0.1689359664421382	0.1262438201867606	0.032712895104139106	0.00588851561883617	0.014158783041778719	0.006933666155039152
163	0.013968856430546605	0.020439095831194878	0.11087550063176142	0.02015412218976452	0.015154917126315018	0.007316673356232215	0.013089075750045854	0.07766844557591417	0.12743630660635896	0.005548683353314801	0.02053144023183898	0.3623972197888017	0.005150200081576993	0.017312698242055873	0.01149857340880449	0.02980411476378075	0.08696533321990098	0.00873713820370587	0.020733303416517076	0.025218301791568892
164	0.009631405914043361	0.02420800301725249	0.014285651836674735	0.023284930437182858	0.049622466093244694	0.008391113074901504	0.017982794484030406	0.07215419212931524	0.015911774933028245	0.4344345623469493	0.03625856606366422	0.01767562830500438	0.009613675039541658	0.027118965193356655	0.009384936838767743	0.02035468237303969	0.008570325470882843	0.09894625910349876	0.08314081798073887	0.019029249364882324
165	0.01299258060032949	0.03118619343646723	0.022706119775374227	0.020967759209087326	0.029532480136629864	0.01926062179860751	0.014711409987289661	0.04505542641057015	0.016765672626350595	0.4631338157094847	0.03693376133510047	0.03991127246541902	0.022990782530774304	0.023480041836704733	0.007222696221504088	0.011287633811070685	0.011695752007174539	0.00922861804832572	0.04198814680085387	0.11894921525288187
166	0.05680735977417619	0.048051257570200116	0.01813655098155881	0.04537806645468007	0.017421805044735107	0.012455947791931453	0.0641332672656667	0.011789605061312108	0.020895434235818272	0.040389455016618545	0.02191575652061065	0.016987186460479843	0.02489044449639732	0.01843480424437457	0.06254748759724811	0.0065706751471023336	0.009293479566133064	0.011910840174560094	0.4769832800042061	0.015007296592190567
167	0.03487336051732965	0.005895259318314283	0.01119992486233681	0.01266994186585439	0.004176805262641458	0.007991966125530664	0.0029424529247271446	0.2075108638529445	0.010175195032556513	0.11499357172349069	0.05460069712003142	0.0044502639389127074	0.07076280409306607	0.014600496762333617	0.0016628834679813902	0.002085752330670336	0.022059308946929673	0.39514773866337183	0.01868123622145712	0.003519476969519795
168	0.03755110428157034	0.004502056403834778	0.01072889366446939	0.04178648507384274	0.03423615802298005	0.001961837578619201	0.0505767136394701	0.024872838048791722	0.10390043900217318	0.08827839632202389	0.08224901929940086	0.03645592251764325	0.000950341891987911	0.08584510508631292	0.057372478143402614	0.058577656447509924	0.06697907141052678	0.03873785789778691	0.007236658982005892	0.16720096628564757
169	0.1732197466980907	0.03240082501639711	0.003606592475077396	0.018630491401903926	0.0025517387450464516	0.07324106192098018	0.020386765273968974	0.024401006434192796	0.07909337557870325	0.02532022830672556	0.07661178362024991	0.05328502563106887	0.010355636294935229	0.10205060201556901	0.035337149979689834	0.06727515209930673	0.12718424280206106	0.06446272957009355	0.00792063388227529	0.0026652122536641736
170	0.14434579501090142	0.02355837545374466	0.0018545579454522095	0.028334421791779123	0.04364127078803505	0.00992932130034507	0.008877227842596171	0.0058762543058076926	0.02868886286631332	0.05143130139845497	0.05469290441296064	0.15286485605332104	0.012299692463427395	0.042655716325698104	0.06561726296392925	0.17815786543977966	0.025106414193472638	0.017846196066185652	0.03840464123669799	0.065817062141098
171	0.015756105033599022	0.0017223959846257638	0.11562750151409437	0.13363081189603124	0.06489380799464112	0.05580889132373005	0.027564930496273427	0.012704218548175135	0.002332805765105561	0.05646745072588425	0.011909251859812614	0.20399784344419317	0.0023514685342343367	0.0907114841103235	0.009178649498237889	0.07805040160798117	0.07520767377959645	0.007110134791740027	0.008133915542065363	0.026840257549655563
172	0.05707679855094677	0.006417503943133539	0.20952538822653022	0.2566927917814004	0.006652301352697043	0.027455181562875675	0.005624972167377537	0.08131280262499163	0.006591739825092841	0.015413168567319389	0.010695796914578198	0.05071461443020967	0.02523271092835095	0.0060509225613534934	0.0020958248003747925	0.05417343890167706	0.08482825911398721	0.03316021090269299	0.012097270764251062	0.048188302080159486
173	0.005897929423026518	0.002343615154532595	0.10304609076396772	0.0368048337438074	0.125947556681763	0.006714932418661291	0.08579669957659855	0.014534520552120182	0.0016591059015740508	0.02213607114791631	0.02485064886171324	0.12754913325803344	0.017189218367318272	0.0020642851624590444	0.0012114844630463487	0.04168886442331978	0.06259497109263781	0.12586355586818412	0.011953969834824952	0.18015251330449536
174	0.01215816886083776	0.020607985428319736	0.11651736723665379	0.01430330377942937	0.018668290269373354	0.008690945613611658	0.05373480891181496	0.006863971695899579	0.013860603586625154	0.005653942713421813	0.02471106484781055	0.01885202326931909	0.006435789799470814	0.02136559971067999	0.02301425947511568	0.02540559375535617	0.008338324638261051	0.010277073896494121	0.2559133640118333	0.33462751849967204
175	0.06379861788926958	0.019171016335321533	0.03567291137031941	0.05769706958303455	0.007332224300559238	0.03439727446593628	0.1229939193862315	0.04950249470699454	0.01770671458013071	0.09447005282656418	0.04613831936612184	0.1051797930571032	0.02169068429955149	0.04146743159271707	0.04702733454249759	0.04568614063454334	0.03758937053264443	0.014055941361243874	0.017150939898573653	0.12127174927064198
176	0.03868497260413313	0.03599017528442242	0.010045881614030517	0.07019257013609823	0.12445807143621727	0.02105687821797449	0.09812352985572749	0.03044483506219052	0.019863078445540736	0.14946506845175747	0.04194347842718216	0.06089584162181223	0.07171048283082801	0.0434631465203236	0.002818351922354479	0.024549854179203003	0.020340192096005738	0.006086011398437615	0.036500081196943666	0.09336749869881726
177	0.12698201696844041	0.00251977698186727	0.0037761540334077972	0.003548346656020678	0.0025279739251738258	0.005078570484790886	0.024796240916367087	0.03363860608273356	0.0025565369282249594	0.044882347251225564	0.13190114403103337	0.002204609528282619	0.0032600203502272072	0.0014436201662023549	0.0015267787516601687	0.004781526135377812	0.10349447741077888	0.48816831122612075	0.008965104083396638	0.00394783808866806
178	0.18234454052557314	0.005826388257490293	0.012211759580753065	0.06664560955610867	0.05870845304087934	0.007713960689931393	0.0038721016699141005	0.02291041136474662	0.011389233357830314	0.16352929771865582	0.04081552154462848	0.010896976324414616	0.006639432720018231	0.0985602247243779	0.059872813628989524	0.0845138112872792	0.08618656879848326	0.003910650853793156	0.05917040065540304	0.014281843700729855
179	0.07157516872332868	0.00965776631300727	0.024028621811573784	0.05300895314754066	0.009349551037886537	0.11930274896600052	0.011923867782079043	0.006938424146809716	0.08797603028132098	0.013686351022923973	0.11870848792569716	0.13638755581540607	0.0159218425965113	0.050375626465080356	0.046868232397506975	0.14871453209168561	0.0518327389305099	0.0064113045356049125	0.010504385206375673	0.006827810803150917
180	0.06751318956431233	0.011015783516291849	0.08278434199431232	0.06914054704709767	0.1783727903372115	0.005085010718650976	0.036775214517730845	0.007435410927494728	0.1065538770795869	0.05331279716361093	0.011262454805794173	0.035035793531728754	0.008820645173525979	0.013133061956899707	0.06456722092578049	0.07955929567839186	0.004134079827967046	0.04020212035387341	0.06980511549885551	0.055491249380883026
181	0.007104606930151806	0.050389954212481027	0.01578388433964363	0.010034124441532325	0.043115346036607556	0.0075063566474405435	0.022397774579347763	0.00836558158375144	0.012031499957957525	0.005820236181977379	0.02008130523637937	0.026024613010279113	0.006243244654290809	0.015879422303783846	0.007611545043792918	0.012988602783854554	0.007337027170053372	0.006727426620331331	0.43763670052962245	0.27692074773672126
182	0.020772571936397723	0.006011322504799572	0.0024535364715348967	0.003986247962676957	0.10347805712507248	0.01187593558390132	0.018959308297970618	0.014715455448114739	0.05983673177426366	0.08626198854360187	0.1621443866351881	0.012216573405134849	0.028910424137179654	0.18860838345485936	0.024169313327526948	0.04062882135325142	0.05890469941189372	0.03993366556256872	0.04127235875247862	0.07486021831158476
183	0.016706766453934842	0.016927357330084474	0.049420536399314645	0.016675367927020766	0.024947217825008635	0.007012440621305902	0.11849786118954912	0.04330097066885296	0.10233917658736111	0.006852970364531272	0.04010701123163855	0.3745367050253857	0.008526695661750959	0.017770815517092656	0.009381889780532232	0.04175280196292294	0.01362508168515223	0.013964093958224275	0.02506347015122861	0.052590769659108104
184	0.01258951079607929	0.010278726187089169	0.06578586568200301	0.11030802156867935	0.004108653096826929	0.08083987575683964	0.004005875516495917	0.038880554070888286	0.0639158726650334	0.06881113111268873	0.1660328404220868	0.054639909613852046	0.001696068537540362	0.07484517095587201	0.06510423696755784	0.05768865365896105	0.03313823548537805	0.042979302138737595	0.009787979146253	0.0345635166211375
185	0.14603605314134535	0.004989436037060897	0.047303339496463176	0.049385410682285046	0.05849870760895057	0.024725837739366405	0.006824815509152517	0.039063892853553175	0.11522164308318472	0.05226748732418905	0.171625796242377	0.03539907317348402	0.0037978971596063266	0.11621496957610752	0.03310168223811465	0.001993194330067106	0.016043600822541408	0.02698819169256526	0.021878360237284154	0.028640611052301684
186	0.03921274084904265	0.012464603200863504	0.0626262727484507	0.07070839365461792	0.007532246637784992	0.16022055969908225	0.03442134126259156	0.009874086132321599	0.019101114607657937	0.04465136339007668	0.02430472829223254	0.011541504762234808	0.14959512460844618	0.03679115090175753	0.07441126593480474	0.06568892660914653	0.08426066483004103	0.04529447146126406	0.03470284369964894	0.012596596717933834
187	0.005515596628523133	0.12685426551209897	0.011555807883367832	0.07512526200298403	0.011460764829805653	0.014660794927154188	0.04089241173855535	0.04600917719042741	0.1311898646291663	0.05403231800439113	0.019410950417053662	0.029091360968786978	0.005731369604330375	0.03980540908659209	0.07297630316655793	0.04582869988552135	0.2433874713216127	0.01029628958342159	0.010135006514553912	0.0060408761050954425
188	0.004659689854387602	0.006716366179754509	0.022460727466812727	0.13077001443935432	0.08003880384324356	0.018577002794810202	0.08966038748215664	0.01750574358926917	0.040397288824073556	0.10992974233111698	0.009983634804352371	0.006622684615303964	0.022414984189941995	0.09094783950028457	0.04319827378617662	0.01825166579553991	0.02715619991913576	0.07187788012609747	0.13361262475678579	0.05521844570140229
189	0.01957783136927817	0.1004690785389587	0.009850182534877662	0.0167239735415341	0.011891161009258683	0.055162183015673466	0.013554451130293325	0.31635901912579684	0.016063719074337318	0.05562835188404955	0.06166918467043076	0.014765053530892379	0.006862984299774786	0.016874868214065197	0.004864254921555677	0.005977292273663506	0.046216732258616534	0.201344422076396	0.017045045605643405	0.009100210924903913
190	0.013312756129381332	0.01955947466508489	0.016383087659884315	0.02324263105241221	0.07550532200091355	0.01152386277712477	0.04460951024773017	0.034552427439443804	0.014121201858522121	0.5236943735943675	0.03280445161337079	0.019408563038333285	0.05992826833205724	0.01709048985023409	0.014634671604510825	0.011649588102700661	0.01657741448445542	0.013510981205782476	0.016400129203605417	0.021490795140085017
191	0.02186669224984903	0.06313205450597725	0.009889295265793435	0.025976511450278416	0.015370826922493263	0.02474678687564021	0.013674715377575457	0.060804623305560156	0.01226396196102545	0.1773344518897468	0.24356572527649342	0.013946946874492402	0.009108026396595545	0.017241581336204563	0.005543896527485491	0.011814252699398984	0.0096056136252826	0.21840279703432353	0.023838968490056827	0.02187227193572718
192	0.008106641637424113	0.01944169582580081	0.014769073803494931	0.018860112337612554	0.19230427595565697	0.008031769461230017	0.013556596153697779	0.050633325595623384	0.015601321053414432	0.21590700869470747	0.015235321383570786	0.013518702244980918	0.06950809711990534	0.04097359662829133	0.006109615484311817	0.005668404600424316	0.10312894643338762	0.13304221298739788	0.034984988950445356	0.02061829364862222
193	0.019977019338754207	0.03494044112137776	0.024222469631802728	0.017285912193738342	0.023409951021776666	0.054494169761738646	0.02529101137630857	0.015361166638920697	0.018187130210471875	0.04463638151165281	0.03166775168098858	0.022045797553090832	0.01851994972391129	0.025211703874574363	0.03823113618349748	0.008607456353835117	0.016667441745452673	0.011581306665577143	0.4064442271813665	0.14321757623116363
194	0.33613997681146346	0.04273239638717006	0.05665193187170774	0.020041969094092307	0.016133766300582407	0.3263853300007014	0.014625049123288542	0.01138520490347196	0.013889139591060305	0.006126849801129685	0.022515643159443623	0.016606834327289384	0.006783619132245108	0.015839234759170054	0.006265341734231031	0.024102097214570562	0.008874545825751316	0.020054229990375934	0.022621451629651165	0.01222538834260386
195	0.05580724520260925	0.09190587650814512	0.053066603298742666	0.018674882909938233	0.033646372622678715	0.014516844178363377	0.014138763464965178	0.22379747420529525	0.023083422561196842	0.05387244575343687	0.032145440875198585	0.014892287328637692	0.008258172651499229	0.011977620376243394	0.005218302031228238	0.007935268706956631	0.007102416751270709	0.29852709768737445	0.021134255763487955	0.010299207122731647
196	0.01831794055155737	0.02065155934734085	0.025963893581760596	0.025531644788670888	0.029282782977418924	0.02018602909198884	0.48288585420815017	0.01833979136598272	0.020679237157180147	0.015407052745383744	0.025635494559784273	0.051565207871957786	0.012886191301231758	0.04108005084986497	0.05802327356764975	0.010914180058334083	0.015006081582621868	0.013140125274033949	0.038641985588205384	0.055861623530881976
197	0.027288117871971974	0.07149611579335341	0.0790281017715291	0.09784571445870352	0.025716286895221502	0.002912604531791649	0.058446688631187814	0.021777433437070823	0.00298007351346537	0.02144573885301219	0.019319213834775344	0.2403312628337723	0.003103909891557824	0.004903268708318095	0.019536769003461768	0.10298195162376769	0.012534074168599448	0.002149019001969322	0.12088953439894229	0.06531412077752861
198	0.046285381633419505	0.024060837011531937	0.048482761420793725	0.03749240762661909	0.03807481035073401	0.03677371587470103	0.037721438826499434	0.02646365191363306	0.02003252660756872	0.054872206920149096	0.045487411330602086	0.026827461083132408	0.20380638104611135	0.08646235243568821	0.012709122340202028	0.0949103142678689	0.04076502516820847	0.03685071487473509	0.05127554880862625	0.030645930459175588
199	0.040229784391836776	0.05094465199612798	0.010829307270875317	0.09522319601765865	0.17929847673050386	0.04630295348442939	0.03565227901720266	0.1430007180118014	0.049177638275879544	0.010802662786189294	0.02587156329739144	0.00673758503743168	0.020133622780301477	0.029219844971744187	0.058581387087726956	0.04375010737123493	0.05519226021505825	0.016448509744095178	0.03882702137940188	0.043776430133109195
200	0.0468765875076997	0.05361337376977532	0.03511627030717608	0.03284011287876202	0.033762898169930375	0.05498823732152896	0.03493975353980667	0.04647841735252249	0.029486264890520204	0.0927667793382291	0.042123022855032846	0.05375533804411408	0.028195210835054052	0.051063260110642564	0.05361398579397082	0.1379814773702882	0.051562825337692825	0.05053497327251373	0.04931562865601415	0.0209855826487258
201	0.16357052578638198	0.04498304229594584	0.15613542684696102	0.02268018228209635	0.034187543627882414	0.03989918408180184	0.06736503575334839	0.06871422658929385	0.019963427190440818	0.09329526430940036	0.024156965811382432	0.04848956690355894	0.03247970986466491	0.012578392563658372	0.006240534521438439	0.05140682397035996	0.023917801770911414	0.017335734259322676	0.025774545074141435	0.046826066497008594
202	0.09239342322995685	0.009109064385921965	0.16309715556966936	0.29869716359067716	0.04239699775621079	0.028052000765003332	0.008121262492439935	0.01567620522339836	0.07939904506197953	0.05419553687095795	0.01482529021602437	0.022358981749814266	0.004755035247335539	0.04554880088697318	0.0044603070215554095	0.016798625239460113	0.02190210518217185	0.02525107060838745	0.012476819076539363	0.04048510982552326
203	0.012163693498326352	0.048882610156764636	0.05249612619921056	0.5499671315250549	0.015696176161014496	0.0243691201975869	0.023267497300582793	0.013192892508676635	0.030020201070331886	0.008075554842306756	0.030263712921320796	0.02475176533037903	0.01145392314027512	0.02071517002601918	0.011616501796123498	0.00917688437192571	0.013570604449493612	0.058895866835519804	0.022852066747602155	0.01857250092148509
204	0.3177356819491994	0.021798331889376767	0.02062990691158117	0.029776093941605877	0.016714672023542213	0.01318778893183012	0.025349236669338766	0.010024033518835117	0.05218212078986997	0.012679648576440869	0.12200961287483075	0.022465489679379055	0.006828865997884572	0.19986074709786247	0.009399974878571917	0.04430401643315253	0.009506565685540775	0.008604914913524019	0.04203556587717954	0.014906731360454159
205	0.06665195888087887	0.0048264817479297395	0.05634419685500163	0.14475739266930815	0.0044041899627354905	0.0017307066610503007	0.05683956392176105	0.003780785806671657	0.04396024729643058	0.03457332131621051	0.08703720287943263	0.17903360084084147	0.0028962644166184736	0.041054143926325046	0.011431272989966792	0.030019203255927322	0.006777226459749599	0.03539979779692562	0.1219167011887069	0.06656574112752814
206	0.016483563874734777	0.008415805239330694	0.14906279460333718	0.4681092517701295	0.05099122669894781	0.05140475474319127	0.011577440386263503	0.05040028342885612	0.01143851171074363	0.0016023182383114187	0.02095037108460259	0.009512407172995181	0.0024306683589585473	0.033831024739434876	0.004720078675646657	0.04931552720240907	0.016651190600172408	0.031885940800854114	0.00514815433411848	0.006068686336962156
207	0.019787618947598385	0.0722498462953286	0.008112032671599642	0.018191654878478236	0.014613597241313999	0.0061251245520764445	0.11287840629548246	0.1751350492630142	0.06804737596952161	0.17963807592343836	0.026409292315750395	0.04935390323085738	0.00931089776925299	0.011834774139760904	0.09016124232907068	0.0037734671999784496	0.04454084637595529	0.06483526567512896	0.015977546205139383	0.009023982721253633
208	0.015058186753944292	0.03324509580112279	0.015793384262698443	0.01856093503694418	0.07650528599938054	0.013367450534863903	0.05449295053041551	0.024818766300699218	0.025020116743041235	0.009314070676846866	0.03128022553290811	0.07110365253884686	0.010457539672771254	0.02041353902901559	0.013335052421187543	0.02265146304278332	0.014936639365674369	0.014545108021715015	0.04227573237177885	0.4728248053633621
209	0.04218896453717341	0.010012078128260556	0.005645198033849089	0.008265863847648712	0.01692674681968752	0.17603472631494754	0.06962826081411504	0.007226359310746719	0.010339416643382154	0.03905493628724406	0.06996241710886653	0.041484291608483805	0.058787517748945944	0.23572428638501197	0.015607255536292502	0.07422996800104174	0.06329428342070181	0.029814510502447353	0.00988476082240067	0.01588815812875287
210	0.10289194621265842	0.001927178282158529	0.0735563534578607	0.028887697381122557	0.016244295760920176	0.026985811655487687	0.0038441380192877103	0.09446041499291244	0.04585454209608677	0.03785870816860696	0.05378861163104203	0.017440340314967107	0.05035530969719579	0.13541634518094678	0.056397833694663925	0.04360219131589271	0.11484357104343244	0.05513323033655997	0.0345601920753684	0.005951288682828897
211	0.07636515104417843	0.015453529160220794	0.007769567968209669	0.02521480036099106	0.08610653350027862	0.0557702788155096	0.04649531857442017	0.00828717360796235	0.008540781063944207	0.05342384734427942	0.05787561565952467	0.13303139245073503	0.10090507472630293	0.003922657103269697	0.007120478353834372	0.08530187029326844	0.14748381742876784	0.05037928572732739	0.016679165143225344	0.013873661673749956
212	0.04978311579839452	0.0045969414437611765	0.04832319508406244	0.051639136118997134	0.005307637079464826	0.06958346989508042	0.006030755349673523	0.051563141271505276	0.040678211914955964	0.011327587568392198	0.049366290713019394	0.06973595651210861	0.17174197249210485	0.09566344426307764	0.002444029181439864	0.01898980034043715	0.03210971881608349	0.1038576086580221	0.026897310788199146	0.09036067671122029
213	0.030331156229110354	0.051949041668930065	0.04870244749167596	0.018907891783418278	0.00970393817354499	0.08878527538208852	0.003076419820683921	0.0038684885156753095	0.13678561737251826	0.014273318557251292	0.11592665000287798	0.015963335717205877	0.048849024095935153	0.0266262440203827	0.02608070155476438	0.1455779975527686	0.0036056917526711848	0.1251038684755563	0.020610529124082132	0.06527236270885875
214	0.00532514082956956	0.04594317360438001	0.007678705445093741	0.2307810474797554	0.006955767919643239	0.055065685855057014	0.05218772949420645	0.15425291722527962	0.03194679827801791	0.06431680482249405	0.06614061644974342	0.0065767493703699585	0.005850186615219688	0.0328799367311613	0.005655006047977222	0.06610784888506839	0.005711435249746855	0.017574607714660205	0.04467273859680268	0.09437710338575327
215	0.15057874085277215	0.018552009917624308	0.019819421265398547	0.02381789918624025	0.03519724960019324	0.008163065700868824	0.01811141934213846	0.2602833066991048	0.027860574787183942	0.031108074762880973	0.028842451773784035	0.01667969169219414	0.0067513686939463	0.011301390865050859	0.01120368780369774	0.009229526278940681	0.008465137854705148	0.271811795613282	0.023170797435029353	0.01905238987496424
216	0.004790453865518432	0.021010446370754117	0.07012765413455298	0.0022472931699369487	0.07786770876628064	0.006476854358181761	0.004989081240409066	0.168314841405078	0.014897861566107793	0.07627147107193512	0.09955322611143697	0.002492624512559361	0.008418479088842017	0.005236265653800551	0.06358234730122088	0.03447468597436374	0.03972071483730996	0.027346574095510102	0.029841026189586808	0.24234039028661478
217	0.03275715802071593	0.019752548134873548	0.020744926222113755	0.03081198485063783	0.038818451454578635	0.012452104365919944	0.0301116616448783	0.04692717447553474	0.026664982062136577	0.01602465425470248	0.040354972024839564	0.02409671916222314	0.01447493795877927	0.02606901323461322	0.01715807364225858	0.014428982362681734	0.01839762641059489	0.5171085959814699	0.032944337015945756	0.019901096720502148
218	0.039120108084890366	0.02622496961034942	0.0273827336900488	0.048628771701917144	0.0574030160155975	0.008818953515316507	0.17484941498975232	0.0046910558172398404	0.004558564427371389	0.03592221042430705	0.043151405117592904	0.022810489957860308	0.0016218597105865404	0.018776606907538178	0.01836358105790044	0.2710220537716978	0.037387355191539934	0.09529820997037336	0.01021996199122898	0.0537486780468912
219	0.16689442489690431	0.006314096335218931	0.007194875481247593	0.009423211366741489	0.04545631549174135	0.01843464213572333	0.0407912505608956	0.05025483021356868	0.1295045382615697	0.03618538769901759	0.0124373524166661	0.012360181411512773	0.008112582188658657	0.006733849838874611	0.003686999305948943	0.13046416571618383	0.09769201987026851	0.004421171164560221	0.20027470657436064	0.013363399070337045
220	0.05783224702275029	0.012036424242105954	0.018198354191007637	0.0030212432011820474	0.023211430614787337	0.0886373675784547	0.0024975307491814855	0.021416910454163135	0.05467606976773127	0.1460450579029673	0.05804015466412453	0.060302710039850216	0.14484619127358975	0.10228357407146903	0.0745476263980192	0.04593132669795855	0.05013237823457448	0.0028590206000356005	0.014340280897135535	0.01914410139891198
221	0.016440180039993122	0.10826923765769735	0.033368708663103826	0.06656683693161354	0.02050833216880637	0.01337375609901032	0.0063251472209417256	0.008329990831528416	0.01150390774451727	0.07840320399209556	0.012944709200195956	0.07390171924094935	0.011027886116209019	0.10030300209482769	0.14045264355785483	0.023792316340083944	0.11294637805906087	0.02990025194157666	0.007095378948520434	0.12454641315141375
222	0.046941211379196865	0.043672274293659455	0.032029451229065864	0.012625897445330972	0.06525793095937522	0.002910477056837376	0.05228203539223859	0.024582415758063057	0.08113198198768837	0.015210475123418103	0.12583917319559337	0.0032970202163308776	0.002703669464738959	0.07685420979938601	0.009270042418908483	0.07407796948835113	0.05916619256052065	0.03803136009270326	0.08903594855395401	0.14508026358463935
223	0.0417027862091477	0.014546175221984555	0.15760153963953058	0.18015550525001225	0.03515658080288487	0.039951746658314274	0.023318988907727826	0.0916243370820733	0.0030631042474904098	0.06546657638551819	0.01741539797144621	0.039322870443905915	0.00038450335890814004	0.0365307890713245	0.0204055746883672	0.0050520914321918915	0.004952943011552804	0.05796966095441167	0.020201333919386333	0.14517749474382136
224	0.025914618982556818	0.0052965020646373265	0.003129828327500261	0.015217685796394168	0.024089931867113227	0.10903908571388583	0.039172012859155954	0.020035724849877118	0.07813695802233822	0.04039232512816916	0.060548301286403705	0.16287947380295204	0.0014695572517301055	0.07993497837558737	0.0810962052803523	0.07502666288324429	0.028347103871695662	0.03383102360587295	0.11297033852143414	0.0034716815090993364
225	0.014628845921980098	0.027217728488215954	0.01433982106028921	0.013115231347541926	0.016976455988577253	0.0352287218833052	0.015571256596810735	0.050216118809961685	0.0775586144753686	0.1850748506648089	0.03127539950372691	0.013389693926597031	0.007159337534428625	0.14213456033607377	0.17290502039359998	0.057744206065757704	0.005382371617134261	0.0146713183640875	0.020388526659291615	0.0850219203624431
226	0.012861773830677537	0.019200117549429623	0.17987592693339718	0.04646810679270767	0.10421648277975294	0.020319303822312753	0.018635907923839918	0.09347651527064149	0.008129075506064686	0.047396107709190255	0.10257711485681077	0.003337347352350718	0.0027794220069146205	0.014360732937576517	0.00298572923687264	0.06395939012139247	0.029443254763090215	0.10906100909835384	0.012948940342771238	0.10796774116585293
227	0.008340891445411024	0.027627195640344365	0.0038882268613239786	0.004976445091930791	0.04995123118938795	0.02820223005351424	0.03937752631145178	0.11089980767546112	0.12348126447939431	0.12925383206801455	0.02911852894685627	0.029334437389376546	0.002332377267815282	0.031156800653776077	0.004864226141970563	0.08085650280157475	0.06735670824087073	0.17201542544834464	0.022392750956448798	0.034573591336732226
228	0.09905386357903094	0.016569465141171996	0.032832625144146005	0.02777071796752516	0.006480750695097852	0.019691992933304668	0.0028516108319693624	0.16868709764394801	0.005182866923320954	0.023769791315965738	0.009608053521527979	0.05759697127749021	0.12088013494891436	0.002271369160493675	0.007838320116963504	0.027285961856818267	0.1786760227749661	0.17612616682350643	0.009662938751271371	0.007163278592567458
229	0.012845294236614733	0.019209800224076493	0.05261745026724249	0.061334057240726075	0.1129698591015326	0.05869283523765083	0.012736867804487116	0.019059604258474833	0.004116832351728448	0.015387728066328828	0.0374865878630476	0.025607402575579835	0.006710480370030448	0.037595032246498176	0.010874452783289263	0.06486573739569822	0.07511986910073248	0.026368963389630618	0.2150904721306256	0.13131067335600533
230	0.03718462042531253	0.04768064068644157	0.008653273448296469	0.023073374235772364	0.007819965628506875	0.01382018338982133	0.05082290678976446	0.10721592466534761	0.048580218601688145	0.03906910510749662	0.01647816897350004	0.02874850890229639	0.06032502279019991	0.13971653273285164	0.03232083985108061	0.050810745967743834	0.03797489537839776	0.1386204889228734	0.02534389516489203	0.08574068833771642
231	0.025191976658923823	0.021401532410546695	0.048497363356636916	0.0018045133360147304	0.03108726665369553	0.00379158035809048	0.04010682720412364	0.012354705876420536	0.014213303952266353	0.07812450783116436	0.14665834209512554	0.01967984954014776	0.0010815286088329738	0.09865000331658105	0.02798418476318722	0.10757155971876298	0.09093731322304786	0.05536855245353001	0.08841013514557516	0.08708495349732638
232	0.01485283537388941	0.027685154185348695	0.03331135608898174	0.13667241860311619	0.09080769586133111	0.01300725121672165	0.026479483110955833	0.08435756054224697	0.006827668635195083	0.04743962967387066	0.04007502717895644	0.041718630062196595	0.01117838184584074	0.029578335359224626	0.017499522137412665	0.09263908174020892	0.0045579197455440715	0.03855924894320654	0.19528699216132742	0.04746580753442464
233	0.05483618245837057	0.03701923849389819	0.007500543848637683	0.007240820800754383	0.018225293284025945	0.017906931022651052	0.008756362040966546	0.06591953633585781	0.2640703362152257	0.04338870813198301	0.03484266648120399	0.007476219202624107	0.004372853901744708	0.005328047481130381	0.2287892470367211	0.07424053301360625	0.01518203089914405	0.006286384609877399	0.04128474139520043	0.05733332334637675
234	0.11246329593415326	0.07119036724586056	0.006553481904500255	0.005538373992361607	0.004386232742450385	0.0019057005139827467	0.07223913075568361	0.00421039859629765	0.09044028522859811	0.0351840569125996	0.0059829374677595765	0.0385776736189577	0.047801893774691025	0.06475684401665842	0.027571969572493554	0.011478005702220797	0.18835981285525613	0.07108342502056983	0.08387665044326363	0.05639946370164163
235	0.08402539421515144	0.01467751412702335	0.0013880286191901845	0.019091772162368452	0.0500026231338734	0.021476667975659225	0.014431438978458442	0.034682062363124204	0.026871074465795657	0.020820173022160913	0.0342791279298739	0.024226296722443995	0.0314046546161925	0.021114997704292756	0.17680724860755304	0.035735897958503036	0.12087113163677397	0.2050132207371797	0.04650048062495076	0.016580194399431043
236	0.08151671906894264	0.0287987302160364	0.01344028736556406	0.05805433333293536	0.019955615015734736	0.017402220964920827	0.08843302293334246	0.06456309890836782	0.009825201976571881	0.05310691008444171	0.019786883716644	0.07758867344317802	0.0008149540887331815	0.15497641602130954	0.04337146603497839	0.07795903770841589	0.019419330661145866	0.04627356715130665	0.10716556756423581	0.01754796374319473
237	0.02342179422131473	0.030463333234545746	0.05009933192477659	0.003708397635645425	0.08775123732138351	0.0705331965956142	0.025558349357181053	0.04804512783219296	0.0052628068284613	0.09626852308878013	0.14490157677193968	0.041333569570495846	0.0033440376900814527	0.08978943105516711	0.03537121766707156	0.041886152348307816	0.042104674549512416	0.06089377195412842	0.018941154823967625	0.08032231552943245
238	0.007299237095922238	0.017344883135711014	0.19611196937331743	0.06546370614868499	0.012852845930460877	0.05016836270680866	0.007556209383928152	0.013311450062126192	0.02117326350136598	0.00398010814826647	0.01797003326408143	0.04515734739127655	0.003933237099049427	0.03761707964576084	0.0070089731694852105	0.004653327392167883	0.3474191442633596	0.044139641968788716	0.03123640327395046	0.06560277704548786
239	0.10993121386781388	0.009035586219373545	0.08214489939936537	0.04283324077832038	0.026107724068462953	0.003858189978425269	0.04832340082186267	0.15677806965909463	0.007793846754422276	0.05450385443795501	0.01426806210031252	0.1234617977751925	0.004531678945133518	0.11002593013845305	0.008094508231468853	0.05628900700777799	0.0244416203367842	0.034535026191167835	0.04548702968572594	0.03755531360288759
240	0.06663097104735174	0.002884884975751005	0.08497710099855607	0.08539715135845066	0.011942785776728703	0.02071818285128445	0.022133985728488764	0.11234003939260287	0.018835634535945427	0.022527577172710516	0.07770277102951034	0.059639365825171445	0.09890022436242778	0.0871427740574316	0.011266183867557941	0.057672619126966904	0.08648301000411446	0.02852755648807614	0.020119211089289313	0.02415797031158389
241	0.01835575999149669	0.03164008915510148	0.0252584932212504	0.052902778731034765	0.030662746031305657	0.4281069948306911	0.027409862223108542	0.02045852139861801	0.025010209338754363	0.018539881469842152	0.037900179012903504	0.0452371927252082	0.014343563034676604	0.029605803132566107	0.029836534858194676	0.02011278106294038	0.01877779269497295	0.04598572782537182	0.04964489357861884	0.0302101956833438
242	0.04613394815230409	0.012613919143669298	0.01424695422970867	0.011291695677545616	0.07427136591361476	0.03793104612191648	0.032523034694449594	0.10616828191676728	0.058127894988675176	0.07988424381656405	0.02667607990168454	0.03772667295538461	0.006618887905206699	0.011263002168506585	0.22367512641714807	0.051166299571041386	0.003870475299429751	0.07414899192263866	0.0627561267635492	0.028905952440195483
243	0.008565647729738973	0.010877540809390233	0.022110053800841	0.012319607291201608	0.24036720844202863	0.007571879728713718	0.0780238509327308	0.05240563770729401	0.09334965313859471	0.044764927839219835	0.26744371411349055	0.011133224137560562	0.00593661191484995	0.03769954207330051	0.024724472910119855	0.005365761252419203	0.023471177160589673	0.024095018820768952	0.016180271841440174	0.01359419835570699
244	0.06897859437080125	0.006123091535784184	0.023070715296862804	0.049735930569912164	0.07116247256047427	0.05685118012501672	0.013042675373651997	0.03863136780375115	0.01015255665167992	0.15735469716888661	0.011642359472581552	0.14900581900936122	0.0031823328121298664	0.08238405580530397	0.012400162613407225	0.041808984162158225	0.04707071230631359	0.054789102492833135	0.07828146923916947	0.02433172062992062
245	0.032450559803958674	0.029340971886288127	0.055214705626261094	0.01582798863142008	0.08725765906829136	0.008512641803822704	0.04573608400116124	0.008093814877977768	0.023626799859545758	0.004482057771854217	0.023808156771085134	0.011129301830375065	0.009851045238210262	0.014491967560163263	0.010326412046175567	0.05305361228902916	0.07559428994396113	0.014556518795475332	0.06350612367060701	0.4131392885243371
246	0.01033716366327889	0.07883209782692686	0.016395040311972996	0.010408151896800267	0.07451021923600692	0.048360211554349594	0.07279228612899354	0.01088416733408562	0.015971576610194514	0.01203632075626663	0.04725063121544507	0.08762348972698959	0.009926416050615996	0.015122458444953413	0.007114163534847952	0.008699673103409404	0.006324364625928412	0.008290117209983107	0.023900840660385423	0.4352206101085658
247	0.008438151610995204	0.06914602242681236	0.015107599464151161	0.011587680750467936	0.08905238741907504	0.025031895224087913	0.012222486565952352	0.008314117628625512	0.010144187253149008	0.010613040272709826	0.01917749743870707	0.00989752916263464	0.0067428713135726836	0.0467065000741871	0.0195424084266002	0.005811925336252212	0.005987730295223861	0.007008371488330983	0.5937725731429904	0.02569502470547458
248	0.11222088154770606	0.060451204078174545	0.055144457139561565	0.05709158616104489	0.07167343092333306	0.006738727667430521	0.12315614331100778	0.016263915270879323	0.04063835908644601	0.057192850233873264	0.0070771860840518	0.02042311686248574	0.002120286318420275	0.010833344769716508	0.053547718219073316	0.0831910413416382	0.11054257037546826	0.0444134655943632	0.01053388577775275	0.05674582923757298
249	0.04219568802104527	0.008318728541496068	0.006572033290562126	0.012289469945991161	0.04289433657903604	0.0049702609044947775	0.006627544276162733	0.10992789065837762	0.04783807453755225	0.22329145569979308	0.027803543592449558	0.006389498013317873	0.015668808429105705	0.00987104753086773	0.020200210148687284	0.034279381726864976	0.11220403465985021	0.242981785676768	0.019364632588349234	0.006311575179228323
250	0.008362359653141868	0.021654987415826905	0.02125308799968653	0.017278863990920226	0.00936136126195664	0.008731175171796775	0.010784439802501483	0.24711362320664057	0.009955507006056874	0.3305696000288358	0.019601282610183016	0.006923802676300562	0.06898344664004698	0.03262489998572864	0.0051279296252274295	0.004962842400717808	0.010392621686767975	0.12193339098083895	0.03096515733399923	0.013419620522825733
251	0.0680180641224495	0.004910905436024219	0.08252393996325401	0.0551314589545074	0.03624522383432325	0.03077634884449674	0.09571413231663745	0.031473912396202786	0.025830460310908694	0.05486111007754132	0.008685800892574121	0.032412046969641596	0.044346639781773195	0.08415639443192559	0.08009851530085993	0.03982656209407915	0.1480392097688941	0.05172896398184687	0.01762914013902029	0.007591170383039777
252	0.01900533415081922	0.013483006242731608	0.10541648570238242	0.1574748005178115	0.020152316705841576	0.009725311489638863	0.034272964607793284	0.013614525398359797	0.07179332415864248	0.01907435409959987	0.021349727550972454	0.025106080004353565	0.2499122982362317	0.012599993431207107	0.047913807359706004	0.02355152851469157	0.03642175340865213	0.07279037027646575	0.013662988326618443	0.03267902981748068
253	0.026142233393225182	0.008500792336543925	0.00894414882524171	0.08980774182258117	0.005432091750762602	0.12734271810553435	0.04502815521932628	0.0034717379858052256	0.104127070757256	0.07679991650420813	0.011562898547860192	0.22734715069894892	0.004012927920624569	0.07606326854145687	0.0164264630877563	0.07277136019746919	0.024825596451207063	0.04402690447953728	0.011297933179904879	0.016068890194750184
254	0.021819553401521453	0.02838736925552323	0.09721167382471516	0.05693120103258225	0.03652904022026282	0.13388966821607798	0.02989211818059696	0.008008395252065686	0.10000047014232832	0.0022726141614386594	0.017027059622486455	0.046132401552944	0.0012534708393023308	0.2810357107450319	0.002893654647319889	0.012523783751402541	0.003426947644844441	0.0026195641029588814	0.05768794868072387	0.060457354725873165
255	0.06276157248345532	0.029857038240397184	0.04525210149740025	0.0696380381625855	0.19136479875570253	0.02433121870692699	0.09139793013641813	0.034888810180949685	0.011038149164058236	0.018915622816581105	0.08596174886570732	0.02900740306073759	0.002964903522623829	0.023186055585580262	0.008209861625276175	0.06320293895619417	0.04806959951501226	0.012372544398344742	0.02428753532558815	0.12329212900046056
256	0.005850480218008464	0.025813149342528992	0.014027759124583952	0.007776580434884265	0.007531208191402974	0.04193067631517357	0.008205193723029348	0.3361452513062603	0.04183483879814637	0.145588882880868	0.13607653098068773	0.013153684105106879	0.014564921494417144	0.009549218840580864	0.05298225481064919	0.004208958781638941	0.026486892890471677	0.07974383446666991	0.0160128883285063	0.012516794966385185
257	0.06832286241734509	0.0018891065605640151	0.0866926230621801	0.03535899177099038	0.022112893524095054	0.01480825691320277	0.017590047692404763	0.04089350405157855	0.002321656170090977	0.15363380785694075	0.015552840867943443	0.03144903292427828	0.000643990692914522	0.06171616736063977	0.012487082754391064	0.06666931666418234	0.12357862892099297	0.08843609264523625	0.09196634353625302	0.06387675361377584
258	0.009238975814859919	0.016062000024364	0.012418545081972734	0.017551728469871738	0.35402174517777496	0.0065891191493742856	0.06327243362686867	0.045614149552548666	0.017208688878150084	0.1500302209649499	0.03359535815246702	0.014515217549847645	0.008297652709335461	0.022366545780387243	0.009192825515664844	0.06146463424880924	0.007410176399472188	0.0376702034061138	0.029304107035739168	0.08417567246142851
259	0.04056640133048489	0.03348676754907334	0.049065614360230554	0.17107666785270131	0.012708393451812659	0.029693302893091897	0.033383945599748825	0.014997356489795896	0.08720161605181007	0.008089818006300353	0.04802565952944018	0.02723062146994913	0.006774808121095552	0.09627370223258791	0.061310392417338426	0.024062913184769604	0.14833342948371947	0.0697533553525116	0.021016472568868957	0.01694876205466937
260	0.31014096304129996	0.01894498091487799	0.03229189144556179	0.053189115453281775	0.02497050194042495	0.05408361090279218	0.11607934473613823	0.02068788542193023	0.03387785173516762	0.008964156289002488	0.04881584216861464	0.027542621152985027	0.007205646138913221	0.01708994369107686	0.010314500361528632	0.055203320349816884	0.05274365057183054	0.03182992381513017	0.05274489476180413	0.023279355107822697
261	0.07573447323862044	0.008530747289688502	0.00954708471877491	0.0674618718425457	0.007076634279792201	0.004345670561725334	0.00785599875506309	0.04295344794747497	0.006554617642825209	0.07489082637665646	0.07818223474533852	0.06452097951733321	0.002777216567682263	0.13618069059450658	0.02621395277974848	0.1086287305771639	0.18171085565619996	0.021591271345497876	0.03331021699545718	0.041932478567905204
262	0.009230445261789967	0.053541354614691	0.034959964724998877	0.017524096136568267	0.02826403793034688	0.560667720278758	0.021310907815643865	0.02081031362135459	0.024506104548702567	0.02006535984685241	0.03389472066113039	0.01878841612263712	0.007753021482177078	0.021084290465067348	0.009883304015109512	0.02560852826528368	0.01574311875961481	0.024172729894447912	0.02742281715326796	0.024768748401557697
263	0.026496623325394795	0.016523617903339578	0.0674412696236732	0.023500718047065317	0.018527574959706253	0.021034277281242294	0.010569543720722377	0.03488788150590755	0.027245241004669005	0.005804976461057942	0.03158290243584163	0.4975855964124018	0.011845992783378228	0.013450327664640369	0.008442407314166369	0.02072393072643897	0.029136447071255036	0.013441316774659453	0.041577822706374494	0.08018153227806538
264	0.0066310664482765605	0.021105607704032928	0.010702817157700495	0.012003688138825777	0.10634761805910405	0.00931592592944771	0.0069841286344670475	0.040717631119190495	0.012097940259373937	0.31083267580955565	0.0617652124096855	0.011484166997010305	0.034082944590840714	0.017738604289375213	0.011143495845738746	0.008209664674657488	0.006220602566335748	0.008391948629210173	0.16849521101361237	0.13572904972355918
265	0.27492039626682724	0.008097036867104078	0.009679567421159843	0.011678613913704266	0.007867403715756211	0.006957740507572154	0.03519854974031761	0.27115118482081346	0.020997432695759547	0.022535349328633835	0.04622386645906695	0.011845357906487294	0.009906570255988229	0.014891984940963516	0.0038341228714308334	0.006659843831861065	0.06523515800705981	0.10289676152901747	0.02118469455600695	0.04823836436446963
266	0.29856358701342317	0.023065483128936085	0.029846573750971845	0.05407824994410987	0.019231713729724237	0.011917723808812173	0.01788938838868586	0.019354100680965984	0.02565536768914817	0.01499227678804362	0.17251076172517446	0.021655734423972832	0.005837910094142999	0.0233394764519389	0.008867102591544147	0.048672416518256316	0.03814249199436177	0.11349726974691171	0.024902197076708016	0.027980174454167808
267	0.04762235055335985	0.015571766904662623	0.021812779525187682	0.023611196077899254	0.03347031893490164	0.010006023604177594	0.011290155494105548	0.017478076254332495	0.026499566992455963	0.06954618299645501	0.04718357219494777	0.024572685783323236	0.47380830732662843	0.02141260126591704	0.01259876900982274	0.04728280805815995	0.01981708667914862	0.023260478420378632	0.033236696934214424	0.019918576989921458
268	0.008244745615905796	0.04735124604858589	0.023731634120065827	0.04773384333847674	0.07507098508744453	0.02975320962620258	0.02005854389929145	0.05734324721653368	0.005622382750066167	0.11887527754911457	0.022527519123375115	0.06374133967249421	0.004188355853050771	0.05314971540731091	0.03389406864740055	0.07607979899128348	0.02940994789025084	0.11063495074227488	0.1613240677513706	0.011265120669501479
269	0.009186874091101742	0.05218948528953266	0.012114373048602323	0.012695661432291706	0.27393690028260825	0.031544240707119385	0.07641639752221598	0.00491283052894136	0.08365989566517591	0.0035623505468550492	0.021722282280865212	0.011876835461219454	0.005148839842168324	0.11139280775938862	0.005882326544401511	0.0037133612922383664	0.005621866698562169	0.006248960437965547	0.013520358546473082	0.25465335202227335
270	0.3385798804408698	0.013842020340568313	0.047789665986080955	0.012705503935287374	0.00791575924451447	0.3358647081211833	0.01239528288757697	0.007982433249895506	0.01333064879969409	0.0034222569226177043	0.01567302204948374	0.009029896564067903	0.005073483794102608	0.011793075160701032	0.005150924805992975	0.05593125753735559	0.04486288276574829	0.028349743801544338	0.012178017165253664	0.018129536427461467
271	0.006354071190833536	0.011488982872228808	0.026854655467454747	0.014028398375082034	0.2739467906300039	0.005699081195778071	0.0068614729392545955	0.011859550039071826	0.010271387487146996	0.042190063981299195	0.029134037693214567	0.014181639818918481	0.006971414496154252	0.007282548948638305	0.007369626922874653	0.010943712153897124	0.007472129087799852	0.004216981566712879	0.1797819035952046	0.32309155153843155
272	0.0642134091216685	0.02573274705354439	0.003674436759651729	0.11682427667781517	0.0036590974570209953	0.1045139037501388	0.004994258437438849	0.06589235562716969	0.13173559027640613	0.02212565335252348	0.008919197098191108	0.0031059848962841628	0.0012731983245298096	0.039295040794009535	0.0099132839888992	0.19317360663157407	0.10928291512729525	0.03851269874482118	0.009767536713887609	0.04339080916713032
273	0.11586818249589319	0.03504651128811847	0.00669636472961906	0.010902440593316293	0.028240724304942955	0.006946994716881035	0.010074799261591098	0.1888730928043879	0.008505316591308437	0.18877457349229598	0.06791078842151747	0.008929614974386255	0.01929581919082383	0.026341374220675284	0.004747078548008833	0.007846991148845576	0.03625595828818464	0.19867292492031186	0.016059986901534463	0.014010463107357419
274	0.05612225388732745	0.029790816130011638	0.19531073751445946	0.05055747823032326	0.022334779709402414	0.1307316655194517	0.12271859555023197	0.002239204949000843	0.017863166880372868	0.028219585999748692	0.008682666028910404	0.030528019864397106	0.0009976600431531194	0.02688636612625081	0.049471048240200335	0.08147923164920694	0.03158876517990614	0.033224359186446104	0.03217043397722884	0.049083165333969885
275	0.06734481343343676	0.011388585953466177	0.01334373943446816	0.009780450061030677	0.005779450888885245	0.03169277281145799	0.015095888123781011	0.05029667294600038	0.0507752863582094	0.003306843517625255	0.016831145837962937	0.03478589781484775	0.02282368909253855	0.03493074850169821	0.3527279057851999	0.06845191696954527	0.03775579388846644	0.019120369507316316	0.023674936904743385	0.13009309216932016
276	0.0459517221562194	0.10211002142812711	0.09279241940968207	0.03278962683300584	0.009402757585024514	0.05128779050732378	0.033773386173800136	0.0012147893967491682	0.07164110717688861	0.022466281724577278	0.20210834510554737	0.06552968870180799	0.0006984391781936071	0.059367321676160704	0.035903715455689524	0.06609104157524216	0.06506977904982099	0.013620064026014424	0.018338166082999815	0.009843536757125538
277	0.03408917120256718	0.006280577879087229	0.011195803668091843	0.028562949506212045	0.0502258506738016	0.043416183892135814	0.014133684945524536	0.06318259779099626	0.04809339131775945	0.05526170798100851	0.005269229160177373	0.02154121756027106	0.06906106478899672	0.03114236963085716	0.0293935328985115	0.08794724306130233	0.35473674419612555	0.03138124176046998	0.002281064078889902	0.012804374007213931
278	0.032162292912687976	0.03061671796657473	0.04657592423999237	0.0631523424882648	0.05553006389914409	0.02196457094305256	0.019674471672935935	0.02997396143005809	0.13953049229885234	0.0410195732883623	0.006315024628407007	0.050931092552369925	0.11792610795199984	0.11880536132636244	0.011878352650827458	0.023357641591026473	0.0741066562194982	0.033885392328199856	0.049760324332738935	0.03283363527864466
279	0.013223840951403469	0.04699453240505807	0.04438699763456576	0.0485495156055131	0.03262577079994224	0.03936686378336316	0.0172885804421781	0.010028420147570851	0.01777266486623861	0.045794183864141386	0.048003248903610164	0.3333047858173274	0.0297803243701118	0.04992333808202776	0.01649763381792838	0.10572164356258527	0.022506205546870932	0.02835214864439455	0.025954846162278535	0.023924454592890387
280	0.1385864326095373	0.04916996118616402	0.020513411752256808	0.021339059861169345	0.03970152060743594	0.25558132531786554	0.04813002744598603	0.008433920390071518	0.009765254561269459	0.007927291789962881	0.029576437474024796	0.06320583787646913	0.015403993230638593	0.0403870630572207	0.028262370165944024	0.08379030191266965	0.011543232281008328	0.04955767425062777	0.02690422104079625	0.05222066318888193
281	0.014622220456760144	0.009052944760595176	0.014866164137360553	0.015257420931966113	0.2521904579656246	0.01629078707929425	0.017826293952594573	0.303042846493006	0.010084283542262557	0.06211475109730171	0.034292005496495574	0.020408535366785694	0.00814705854454835	0.01543243627585362	0.005910206907698876	0.01255663792761878	0.030550225657953938	0.11839906996777691	0.017214204792803132	0.021741448645699553
282	0.0195220215774737	0.018718976464455306	0.019357559499782948	0.02738428651366971	0.014360528289952464	0.01083313671438084	0.015159467365740312	0.3193808090438573	0.013141445217449197	0.18230202834651776	0.05343697382975961	0.02731628329366207	0.03578068485645654	0.028323085172719784	0.013586829724955743	0.00853606223381924	0.0506186342931616	0.09531975297330864	0.03477720966556478	0.012144224923312496
283	0.030693423059177247	0.06134749574804554	0.012409515246624888	0.003816363610089786	0.07515869479986802	0.006682089498014484	0.012919326717913746	0.007530165393317802	0.02141439758317204	0.10365274876680423	0.1288275503180904	0.062226820156657925	0.006109044932667965	0.056052951307013064	0.059156118854887085	0.10210787558783349	0.08790865383341193	0.04641642581554866	0.003697476488515987	0.11187286228234575
284	0.0634659462185202	0.013186062401729893	0.009769496580608966	0.011177138384263634	0.008889291017470104	0.014482557750131145	0.028870743868290482	0.007827712784253656	0.009217039605825079	0.00437822838919476	0.021078360129662334	0.009172565730016997	0.04878698394217505	0.013471373354177746	0.009506166313799008	0.5758509123755083	0.08306769251784102	0.028944964676753518	0.031857491955546276	0.006999272004231806
285	0.07063752838942401	0.013821840518815912	0.044671019606417985	0.22384753695374862	0.011645266965211414	0.02059660831883046	0.04649520109484333	0.00940179470206216	0.023848714017418542	0.06348530774708765	0.03259891469100724	0.11122205395972035	0.012165420406819961	0.025714233244957575	0.031278613329676935	0.05964075848275238	0.1011156778284959	0.0354973414185725	0.009822946133586221	0.05249322219055083
286	0.0663177330881853	0.11389539419245673	0.002543433654553704	0.047203030906868254	0.11163923817276222	0.028637764292256014	0.03243401685798981	0.11367396105500688	0.03402818524400932	0.04177833952154965	0.011737580600036063	0.04496817165733808	0.0017051563108458755	0.05365211834327691	0.0020881091534095176	0.04764720356600684	0.06387133530316447	0.09573891938461382	0.06440036419362907	0.022039944502041497
287	0.014619969751727541	0.012045085029182803	0.04627137046099578	0.008503701487745461	0.02419952217777862	0.04644009779466987	0.05462302925096724	0.058552176146142644	0.11603119122142153	0.08092282993125052	0.043920983447186326	0.006366510421021101	0.061736312709091475	0.010766484015047996	0.035096646844076373	0.14339608744185955	0.11228906338613638	0.058380566805429066	0.02142078421403309	0.04441758746423664
288	0.020908718397575174	0.007306391041500504	0.006502972448292494	0.0457894079633116	0.04878688252791796	0.06937901115649737	0.07054693499972985	0.05213461840788768	0.027800643290663563	0.13027791335399927	0.09827598619050197	0.029140456986114917	0.09297284551298866	0.005510218225572903	0.04259149459696943	0.03827528908639892	0.009163540441978504	0.0674944821175899	0.009926208876913851	0.1272159843775955
289	0.0579709342807315	0.012702552342966293	0.010136588564638421	0.004939074303863042	0.10714006170373143	0.04754969951307999	0.0884604477373666	0.04937984296880242	0.0322928372114327	0.06654745919686332	0.11334948825795266	0.05423503648406828	0.0015484345436422046	0.16242610249802156	0.013175129078657455	0.046387723053252	0.026427908674116027	0.05034433173497845	0.00927501429984322	0.04571133355199248
290	0.07305973790226772	0.006724968487549473	0.03962698649377468	0.13600393673555908	0.011259848356687684	0.0208272439279008	0.008218095309628843	0.042728975113993456	0.03075226978912454	0.04628935031498028	0.06893727145380561	0.0404951071375829	0.0457144408218394	0.04142946664717523	0.004244410276075575	0.08819820431266076	0.10497294903308411	0.07109250568213302	0.01403732404550759	0.1053869081586693
291	0.00887456497780659	0.5051131074533735	0.019767840833026032	0.021339996039605888	0.011521738048718104	0.007031309230087234	0.018495112739375888	0.08415516222705009	0.014373171731895363	0.005444674191651546	0.12761070349360143	0.019484015105541343	0.01027241135477752	0.04733792706430706	0.009703750237923582	0.01023966521636115	0.00891810452341513	0.008532257576450772	0.02980848036219819	0.03197600759283349
292	0.021701359849562528	0.010584873434507154	0.1460758657285937	0.044429551837585894	0.08589831191674066	0.005418707771169862	0.07497961783363083	0.05837171974715192	0.004502021337316972	0.01251407247308983	0.05098304001177965	0.15080784642914427	0.002073624820406809	0.008752060376191445	0.0039781627305871215	0.1322973320575581	0.024565277686118468	0.05843994376973087	0.03497214377283953	0.06865446641629439
293	0.27859341507172586	0.008309198307730708	0.015124932072139887	0.01090601876191348	0.00954331266068285	0.0443010759153157	0.008434860509512317	0.007783134181139312	0.020830858347965043	0.003428141748237352	0.05127773521745463	0.008152077772633047	0.017995724129722085	0.009393610668285755	0.009924062428515087	0.06190131516091469	0.3636396875625077	0.03742729854597345	0.02163860270319594	0.011394938234435102
294	0.1563774537783772	0.006019473294706233	0.04240305979872656	0.016864585600870664	0.0812371078849551	0.003281824095300822	0.01628012982401262	0.05964919759425132	0.07596554999964669	0.06613812639109912	0.07794069105901195	0.04271661458167697	0.013019686261663057	0.06282317431567774	0.06357431901919681	0.11728013182962359	0.009812847646665578	0.06983516118463019	0.007210413134105376	0.011570452705802387
295	0.011274068463660015	0.5426996226816796	0.018043563750085576	0.014576926774992957	0.024819354452894064	0.008068290516086823	0.011064638906628637	0.022574430110192993	0.018316016773229478	0.004059930058439605	0.015477266506005304	0.0822093795504321	0.06507326807235	0.04882569547907341	0.021893196201585807	0.023890384143620956	0.008970228537351183	0.007186612852084299	0.014222457606436811	0.03675466856317048
296	0.024635812934828128	0.021214725458427945	0.028447948012799634	0.026484498506823665	0.0780754509236656	0.01156636544717445	0.046335487626677906	0.08691477348804591	0.050309146575735	0.013061412533275791	0.0707361790313755	0.026363424631077173	0.041510673479254995	0.3171126638033643	0.041658397024365475	0.034509175076141665	0.009717161976963127	0.019101248064475027	0.017794844620899506	0.0344506107846292
297	0.050312657944312424	0.019651628833058453	0.01995368741832581	0.02447728798063573	0.015998172160093173	0.010112997303063939	0.012637027436834472	0.10693518151480148	0.0646933874191465	0.00770986988580185	0.02329841953762941	0.01377511884166697	0.02485748157645085	0.01705280658496356	0.02386966754632478	0.1729739943113179	0.3404468551178582	0.01058757203134134	0.029483269941707017	0.011172916614666139
298	0.02003196866238742	0.020552436877421632	0.023633115657197723	0.04734672047608778	0.012395032263499951	0.013677686635893383	0.11531352732824478	0.013327860710744809	0.02877162873870297	0.013767351855055466	0.020441687397428028	0.01765825432630705	0.2652168733813504	0.02148041841715172	0.007921032909061628	0.09746014757602661	0.1507646671384101	0.07051210542127011	0.026355211837551504	0.013372272390206908
299	0.03763948243013799	0.0667647640816327	0.01682916110964584	0.001970468812884712	0.04472967018536977	0.0073129757146071055	0.09713288268366184	0.06968937692457423	0.04060338589573709	0.04670273404081538	0.004390490346161671	0.08364868372238574	0.06990973952271654	0.041851455831376616	0.023042670722476115	0.022710392559229155	0.05898061285642495	0.0801721290139111	0.10912953652176205	0.07678938702448945
300	0.0066417675338658255	0.01877642325344525	0.016889733847798193	0.023880221794320335	0.014019113550679922	0.530533168211237	0.017275439254453615	0.03285809160047827	0.022294001865457796	0.03639366768575476	0.03958152306672902	0.02010088842979962	0.009305917965974103	0.01458501843934477	0.05154769682140973	0.005140551225429775	0.058817890155873485	0.04781016207360444	0.019432517791176114	0.014116205433167982
301	0.3759631136351342	0.006836046357474977	0.045768433054467955	0.08861501062709848	0.007109796344982319	0.015174263907768366	0.007174907624396388	0.0077465429050308544	0.007636937963030009	0.0036357451912044964	0.016152197517382318	0.007127328395403279	0.006904720973247727	0.007210817896119895	0.003325622150448718	0.2656315865488215	0.06079534179300549	0.04643958427897552	0.011973118832270974	0.008778884003736505
302	0.014770334982957978	0.042748025669592064	0.010740197840096818	0.007828578786008506	0.07929556190021617	0.006005792062534715	0.010229490085589772	0.19808807282533247	0.005034987183862878	0.10387786850198347	0.040922568761420385	0.00641161716176737	0.0034311808781588285	0.005885111970941711	0.014340650969445591	0.008169784952899259	0.019443418290761193	0.3649129720506565	0.04560718079624231	0.012256604329532038
303	0.09370345089095548	0.006620453710495188	0.052671987052237884	0.03588409554217646	0.004101475417411288	0.04231649491096318	0.013120173227184333	0.038454089097062556	0.013652707559637971	0.0860836040141995	0.11405428036607956	0.07165639113889531	0.08482597479159426	0.08435678802036484	0.047997009195591356	0.0688361103703104	0.0043463497625352435	0.042208680775436186	0.004962052422279811	0.09014783173458915
304	0.08103812766171278	0.013804676653827348	0.021664540670852755	0.06501154687391697	0.028896674203911572	0.10802445685532135	0.034201526534308246	0.05271418045724189	0.01988545860464649	0.0089157678090066	0.028555590247222533	0.04585841956595472	0.0165210463693201	0.026660464703832897	0.04409900158608798	0.2844855696235343	0.049564454932964304	0.009638612429097018	0.029946892362416475	0.030512991854823684
305	0.007906151141451677	0.007889521898355387	0.04029690673762334	0.017739772716340807	0.01687774274255483	0.05669027085723543	0.029932631094445758	0.024505222590926235	0.05122023425034417	0.1333462926235887	0.050279732100653916	0.10220323517382485	0.1256629816515394	0.029320050644723438	0.09882406458386914	0.039896428962374504	0.04143565131843778	0.08292556181599554	0.01755220031132326	0.025495346784391793
306	0.0457621002490969	0.38359160838810596	0.022452201942143778	0.00599075980968391	0.04875067673017154	0.0020315127102085487	0.0324234782814183	0.04920068528788268	0.08352368373020663	0.08521367207325119	0.010483586876380983	0.008887800250036257	0.00923384360888112	0.004550576961672609	0.06844909564646143	0.05146086464449902	0.03891538982519322	0.012101695378286708	0.03090373323149598	0.006073034374923235
307	0.0056347352093431445	0.02035826328877821	0.015465857842830968	0.0092041670281051	0.015303083315438167	0.09697226581521934	0.02270298411255232	0.010031308219494639	0.12180281122661751	0.06570101101197545	0.017789392670618447	0.009460184919431364	0.3634085436973235	0.011544453717464577	0.04776867932637138	0.10056023180940768	0.009879970507390685	0.025562719691804597	0.016868403543080057	0.013980933046752865
308	0.06405606089825704	0.015306359691892393	0.013807141241733732	0.01460492036474368	0.4510196032118175	0.004614195147642181	0.019929624997125354	0.010787074293907295	0.01374105728340127	0.042614925736200245	0.018306688909622608	0.014173013604103371	0.009085246849699946	0.015256455712486766	0.006042764610298864	0.01567966391614979	0.009564777280390162	0.01227920787517582	0.01639570223841638	0.23273551613693563
309	0.008420828010025784	0.021773203314113473	0.019729002870425803	0.03655036647479184	0.018992812191732874	0.008402570583914819	0.05359211494447188	0.011925524985072463	0.018356847784331994	0.016824890272087212	0.02778831865847073	0.012965989319970214	0.03816431762294348	0.5806567037524021	0.0484641967966486	0.008515089100514333	0.012959887949739107	0.01775125671541999	0.024089179299383416	0.014076899353540034
310	0.00829221291088405	0.0795368720125621	0.038945173475007186	0.00922979718973387	0.01412460516909618	0.005478203841362827	0.1407251499858715	0.008628115182764443	0.011776716176801648	0.00656450980634724	0.16678310237813093	0.29845825498179024	0.006408459930247404	0.09410086559901681	0.005022400224832694	0.0390956920142096	0.018246708629855352	0.008607458937857488	0.020383076776362804	0.019592624777265588
311	0.009946476969596192	0.01807258742945411	0.021024767012429127	0.01610517914686863	0.018806486675526077	0.008415579309962538	0.021254200398357802	0.5067421474182868	0.022155636974562933	0.047533824375952924	0.053948452808511835	0.016735307608762264	0.015239250477968645	0.01654037378454863	0.03488650263774681	0.010611214185353816	0.05326778654562497	0.0698587216403797	0.02252325646595981	0.016332248134146316
312	0.03030656049199108	0.0559397218980009	0.03232647577804976	0.03408402359279589	0.050647515120766706	0.1277545398232113	0.14417436000002132	0.005839851146615933	0.008018415145583137	0.007747902362453421	0.011361909550885263	0.030224612062229216	0.003699934821951064	0.00884565490609031	0.008207082537244127	0.3091722509345128	0.07776371906193133	0.008229161514916825	0.006129320237297846	0.03952698901345175
313	0.033865719174158884	0.012863890665289703	0.02125005208844198	0.09829164787668515	0.010252558236108069	0.03995793482774776	0.12973455255631566	0.017475148036715238	0.16024784635841752	0.016357305943106682	0.01292614134190369	0.011188016209185725	0.226948514558345	0.018709920308232368	0.11471219398120044	0.012731556756734961	0.025898558661692123	0.006867552598094882	0.010756370135202892	0.01896451968642128
314	0.01906913610490437	0.04002680275582751	0.002430785009445021	0.004501740341657933	0.08793975449700712	0.009469985354802396	0.07030513200818515	0.062094741949698405	0.018608603094945726	0.07228087242837994	0.1704714211573283	0.051569906899325654	0.0010519769660200303	0.05664576075172659	0.04827579192255773	0.01967141970585716	0.02054076644847745	0.07323576674831703	0.042474752900753275	0.12933488295478315
315	0.14164591113852423	0.04597870398785469	0.00535410261321162	0.004447684582725904	0.04558256184115749	0.16073897288420924	0.03248616295967528	0.009148892777297643	0.00561343613060527	0.024310970107607237	0.024360400149987946	0.004693577061981729	0.0033508246878677286	0.017263279314911943	0.013176054571748653	0.10636449979209314	0.13464007157280522	0.14835159358961855	0.018751362300463443	0.053740937935652995
316	0.006093325114542238	0.007227286741363557	0.008286009122770081	0.012090666649688995	0.008698807378186485	0.005991258438522628	0.0072001589082827475	0.3223494451723722	0.11479275372928194	0.11871094260724933	0.05349124983077686	0.010109537180539726	0.03525194185889949	0.006235799114589181	0.004068003386496428	0.021188133394706328	0.024286321043812086	0.18293449557538852	0.015073933207218436	0.035919931545312776
317	0.008677704981689025	0.0116035643496088	0.023644994721120596	0.044514797911906344	0.03274359004912814	0.5973810251568485	0.010788463922351176	0.028984516972477514	0.011724918943773538	0.04059970137565928	0.017218101129405767	0.05690937992306559	0.007390028115203371	0.012829888849891452	0.01037352496191323	0.02006074274100322	0.008067987089458727	0.007022953762295724	0.04169895001408186	0.007765165029118206
318	0.04671489960732179	0.015427257917974838	0.036218259606299534	0.09970932220119517	0.01204306684284903	0.022420362896010484	0.0908319989848591	0.03766322415092442	0.00567523596198971	0.020936332405011394	0.05104264653234816	0.05077866857463099	0.009015527109298567	0.20133823877785517	0.03413832037336614	0.05934962946607668	0.1430000794615396	0.05878329666274754	0.003169006398830502	0.0017446260688711657
319	0.04446530598845963	0.5533671574928596	0.016372943122987243	0.016294367785645324	0.049816544994468276	0.0068447436995429795	0.019497937843588876	0.015284716457710274	0.012295783094753616	0.006818437009319217	0.02173051877684	0.02280410334039026	0.04486835349830946	0.020080588611736113	0.015071580343099996	0.023955307389029554	0.009549344466527547	0.008799997083743143	0.043607011340446394	0.04847525766054242
320	0.007299733505406674	0.018015523778413207	0.015689616082896138	0.01743243299808337	0.06810051354458789	0.10252186765574497	0.016975249268980447	0.011146628006652365	0.013591712260740121	0.07197246348802565	0.030711617780445004	0.008243859281918004	0.3781451892062315	0.060105679126687336	0.05660389580838225	0.03484419015635737	0.02214197021888738	0.00823800961326849	0.020059295705359192	0.03816055251293264
321	0.03868318375254725	0.007449762970256751	0.005720226487022722	0.0052230407891987905	0.002119515530823276	0.021492919495024358	0.13468714891319908	0.06089993289220261	0.08735100389098191	0.07548900024959704	0.1630195359871341	0.007533311115243713	0.002009656588534779	0.08233623166353075	0.07459014796901416	0.026044073557703558	0.14516228825680347	0.040090126192465006	0.015940386184214825	0.0041585075145019225
322	0.0048032604252954934	0.03981411904780053	0.024245977468181388	0.00999213451994692	0.34390519576252243	0.0074720697794683774	0.020874444888525922	0.006710023470137856	0.010333856025080045	0.01224337116115041	0.02417885329493033	0.007352942323662712	0.005113079636208479	0.01541923551949875	0.00516563556389126	0.0036515888620127085	0.006268217853699199	0.01585719074437409	0.11179322400335984	0.32480557965025325
323	0.014159130177095483	0.02440298149418252	0.03165910271080512	0.021175578332742303	0.009635821280104543	0.00804374602432937	0.015380716794466941	0.14771195607685655	0.01078827579308935	0.1088137307612262	0.026871977058287904	0.011927034449764829	0.03517142445544374	0.017905146293728996	0.006449503133692097	0.0042510890441743755	0.029077014061116045	0.4355374938774215	0.02469917792604379	0.016339100255428333
324	0.060224962085739096	0.005448439130968376	0.006175837177236963	0.006586026154764095	0.0114312654642888	0.018561884709091234	0.06447095306370429	0.0023020806191784535	0.2575563969577536	0.06873490510243561	0.01159347175051678	0.005600852936434785	0.010126337421262347	0.003447895247039311	0.18256871975976202	0.032285512018624986	0.22117022027155553	0.001891339434345357	0.004712674229434991	0.025110226465863396
325	0.05676531723580522	0.10975922352934529	0.00917286755397765	0.009931268993066811	0.006714198954153116	0.03414814830893763	0.007735073345779969	0.036255377057532415	0.060347826436608555	0.041638481519390654	0.017145333794681493	0.029606032077216703	0.023610199489313564	0.012700038622069866	0.0030654731833237425	0.4244314266611105	0.07930530245000215	0.020106905774735936	0.009723175979778521	0.007838329033170232
326	0.10854765931758822	0.03595461908476488	0.05836084633421058	0.006059721810388967	0.009537422217811994	0.008783100685313783	0.07423255304491068	0.053779590149041	0.015315987619912144	0.029360538347717745	0.24173080101200448	0.028212095366897335	0.040315340548636884	0.08064359973273455	0.0026837049119681953	0.025015388893184075	0.048545093887520915	0.06081022475906118	0.010979706431551037	0.06113200584478134
327	0.0075406813136373796	0.006339016658950901	0.009826419183552704	0.052494767646746245	0.006151196326267881	0.003297199647505179	0.1365434205942397	0.0400277805250322	0.1831700963354901	0.003609375096397249	0.018801900973283967	0.15906918267982245	0.0038967977005562944	0.12416215669061971	0.027176802763991127	0.05881807241414819	0.07852281152595313	0.021607430964627444	0.016690143253032353	0.042254747706145776
328	0.010536419617296934	0.013140461067452156	0.015751568486452244	0.01192869902137554	0.04654569059249872	0.05255663007036872	0.014820914350037129	0.0920100220138962	0.012867255494554959	0.5725715753492236	0.020596580135257166	0.013706136813826507	0.009191682229987208	0.017057981353289824	0.006002748969719335	0.01819722872411406	0.009476964636026644	0.02584761225940058	0.025591838736546735	0.01160199007867568
329	0.14558093688509657	0.012279111443233874	0.012599387512168618	0.010088426049362323	0.011481251783132446	0.06826365765987183	0.01722412255227733	0.011259715481427051	0.03657138710058026	0.004814521979940534	0.05222855989244544	0.047538710438149195	0.007768462352924464	0.019272110435530128	0.29587103555946037	0.0953085783147293	0.0065529890699225915	0.06474608922011818	0.06272077424331282	0.017830172026316708
330	0.009984726464045008	0.016610560942326623	0.02319322097603846	0.014463667532830314	0.07369805640240809	0.05391218744519389	0.010100160644817714	0.022640150726952517	0.026053078944525954	0.17913294373390867	0.34537015739936394	0.07228813614650041	0.010936987052514379	0.012265927102682272	0.005490834663228154	0.01558586355130245	0.023747067871017373	0.04692705208641438	0.022329529551437344	0.015269690762491996
331	0.03808763156707991	0.1392129010844397	0.01637679005408713	0.022384690691212666	0.015770039645459703	0.07839724420159917	0.026243081138780367	0.03293804268625013	0.015115814320505683	0.008895604139013693	0.027934442395287088	0.029220191051067178	0.007516818840291951	0.02197964105533507	0.006812969231960664	0.00816357478266101	0.012657353851638237	0.4479666904504443	0.019910697712709816	0.024415781100176552
332	0.030964079378010552	0.016666377091523035	0.016633087285195587	0.016238489460893724	0.03180613185721577	0.010466235539319331	0.020394660728753337	0.08074004351155757	0.12338999654208664	0.01134922831577724	0.03401771304391065	0.015480628043493618	0.008429222926436305	0.02219359474832174	0.01756428294818278	0.0250008504193977	0.4671941858422024	0.00976080675191373	0.021952613447097265	0.019757772118711055
333	0.018744448150085486	0.020982294744295103	0.04237769470195814	0.0637826998863642	0.014085647766250972	0.5614433518706844	0.01996738870784551	0.01645102567501641	0.018782543082578984	0.008184165723572999	0.02984721485056516	0.022023456298672205	0.010300143414502177	0.016743079307597282	0.02728481806759288	0.009712302215797894	0.01127531803989908	0.032095578142190884	0.04141394596119008	0.014502883393340148
334	0.006924895528101131	0.01674986711201148	0.009809906965926254	0.009055706688733843	0.011612760563420284	0.005107430495128866	0.007013395687916615	0.02021794032722016	0.010314094011205163	0.3253028472436729	0.026472289488608403	0.060833248994043174	0.038517267084607155	0.007677538249597837	0.0029989864126546187	0.01596008636260897	0.008912828312127825	0.21275976557494855	0.1939035930785632	0.009855551818903498
335	0.020820493113668383	0.02200747098951553	0.018523838993244182	0.01486586717628448	0.0556334031263203	0.029173708264568256	0.03249202978842933	0.04970210214011542	0.05977801326741219	0.012065535746920772	0.03174169547256961	0.027748309150752794	0.02054098483168373	0.02971652376003667	0.43148893372848124	0.030411713489767896	0.03328196956826315	0.027287395745159905	0.03292584832599391	0.019794163320812273
336	0.009893706248079375	0.01892852214849264	0.029928261296064584	0.02292907721261637	0.017907870006590998	0.005064015253638245	0.011169835151858012	0.08043250989276121	0.03402758038922556	0.007636486055276728	0.02588765753404823	0.4461884801566293	0.04840715473030811	0.019179640781758968	0.0345589594670932	0.03738849341176586	0.0948539902348452	0.012784883048410854	0.021103443309073044	0.021729433671463558
337	0.015746229773101573	0.025806587256452757	0.0852086031659992	0.0024970104649749674	0.05573213689783329	0.008114488824362694	0.034601946751750726	0.034120763186307225	0.17855059733804826	0.0693619882341595	0.0033491604723835124	0.05299046738400002	0.003980996131363621	0.07563045051538472	0.0766748640642256	0.10695683378184179	0.028322979040774705	0.06682655143393927	0.0028084994925608306	0.0727188457905357
338	0.18636012020275972	0.07692537564521615	0.010547028274485198	0.08445888150236973	0.011076536075130287	0.03264916659302639	0.007792584706398	0.011303974358791725	0.016179857123669487	0.019882988140367708	0.017154231290386287	0.019055679156834718	0.23728472207013893	0.10197923554586244	0.05248968269636917	0.03736875341617106	0.009174611684841932	0.0056750178431923615	0.014477164044967537	0.048164389629021205
339	0.17907640849876744	0.011165096203488227	0.006933503946563249	0.016888804580543298	0.024760584241428695	0.09594724794222843	0.04084860916712264	0.1317026350219674	0.04352734925852692	0.004889232351988481	0.014571206164855414	0.015340654648762048	0.030236204921608858	0.006488901940839983	0.02833211880721799	0.12137866700310956	0.13078214846196298	0.048046842872926744	0.011641297543830876	0.037442486422260814
340	0.006649666710486929	0.004794980070304133	0.028252928453008558	0.007346874930973046	0.017216724840247707	0.0024936201009327225	0.00681339857658586	0.09827262777712371	0.2001070325868531	0.0695642132854545	0.14597505117640375	0.020066001886473284	0.006448764889874627	0.09019588294013782	0.10198208145597609	0.0183276337493631	0.02428914441712413	0.11500755491157072	0.004685393781259586	0.03151042345984659
341	0.1318795651940143	0.012720835916827608	0.014474591741014106	0.07308470562220001	0.01223978176257236	0.007031378089399024	0.0631639862655182	0.030117714058715342	0.04732118797417745	0.018408918338696647	0.07323135754145164	0.012473128486282263	0.02014136176674981	0.3045137450336294	0.023626653682390447	0.03942535800597883	0.05076732986430469	0.011307974822958061	0.030582009568306603	0.023488416264813173
342	0.006377333178655975	0.1623576731481721	0.008506770725098922	0.011464635547922942	0.05550058388222844	0.007461696495565934	0.021440562998508644	0.006090079158613084	0.019841707784551566	0.003161610035609573	0.017031732174982845	0.022942641470453967	0.008199741326671155	0.011813217137298842	0.02520228789832203	0.0033517598477691493	0.11047637220807455	0.01088199597937064	0.24004184042600896	0.24785575857612066
343	0.005803143385126798	0.00946056221144284	0.012883659155908932	0.03604628886198464	0.008169317854483089	0.05626489397079744	0.010019480509548555	0.04933618462497474	0.3091338495357234	0.0033191583323560325	0.045761625563601374	0.0134788343093219	0.0040711172460447505	0.027190150284000708	0.35607829656560086	0.005971184443849046	0.004142154365343508	0.006451824196217407	0.028073462975003356	0.008344811608670679
344	0.18151969806997878	0.050273509780196894	0.051161163682947826	0.011400664592622149	0.01621784256234761	0.4202898296694334	0.016118719137812456	0.010524314307957973	0.015343664427981844	0.006928450927460211	0.023042333399126095	0.013833991407005565	0.012979050126391868	0.013078174793743068	0.03838946253851538	0.017685921029391427	0.009946132175887117	0.04723342859628025	0.02907025630476066	0.014963392470159435
345	0.008246164610699734	0.008608269264945583	0.013796983192912362	0.011129149526953796	0.012204066342753369	0.005919561933587331	0.05520864401111333	0.08386627010018062	0.008214803281553959	0.24436295891534823	0.20517625747410562	0.006360842875167137	0.022003217828990715	0.04572042352234338	0.0037837450111282154	0.019813850266385172	0.0036394698012535984	0.1689572422982684	0.018805888384878174	0.054182191357431304
346	0.053180468254750826	0.015899826251284603	0.010075324815412543	0.009059954141974825	0.2641216112906921	0.006791524763492802	0.249849059445383	0.056565505768327036	0.008130824097270272	0.12624151007560258	0.017166597010802677	0.02181292522969927	0.00837948739204283	0.012420315575800598	0.017942448148362662	0.007679416317465811	0.0051729837715624866	0.02772943560227636	0.019989915130121074	0.0617908669176756
347	0.025001999022316066	0.046332099680966264	0.006330057263240209	0.03466465563091929	0.010385105343616065	0.13599038581290013	0.028020960447590754	0.007142919484890383	0.04334398278062514	0.10968503674048334	0.021055852261329396	0.055175092656495464	0.004455831915428523	0.18381810663860634	0.11125892037228287	0.022742627429776757	0.03028907925481176	0.04946613407857575	0.01132754324707947	0.06351360993806608
348	0.4887815785863403	0.02659516822688002	0.043730826648594054	0.016122031475325444	0.022403228966656655	0.0681801259383646	0.02198009608437909	0.014458445823070298	0.02674346183986834	0.010084442962300776	0.03184938148055592	0.02056493664269002	0.014362518403281514	0.02371113696666121	0.00887618753795476	0.051105721777459215	0.03096409475015795	0.029386647244971306	0.0277446889728015	0.022355279671687038
349	0.010937528496115236	0.016557333895428666	0.017186742356700306	0.013826897265399719	0.01377155679978051	0.0100514015426073	0.01787738765564383	0.5251309544890158	0.00958029988538786	0.012351189850595983	0.04667728890743491	0.014640048316509155	0.008305855059999744	0.010773444670126071	0.005076544368091144	0.007017769441882548	0.04056376045266447	0.19171697302269972	0.01749021874239557	0.01046680478152146
350	0.4033137307941032	0.011550810990180993	0.055737699662105816	0.00956242060604984	0.06779776819614369	0.027484120758269132	0.01595277990617056	0.02942135917097643	0.009761228505731405	0.002887542601577892	0.02198030913893179	0.014325558774396799	0.002820482531977871	0.011079733672914286	0.0032692915727872496	0.22782031736206368	0.03362056283331782	0.018312962043521584	0.022231680524466786	0.01106964035431314
351	0.006019859044131196	0.027476970773581952	0.03182616472633152	0.016370486659145717	0.018562593936459135	0.5460035754265162	0.013348293123255925	0.016197432972075744	0.020309041486619377	0.009526705910368317	0.030663867876765023	0.01641746662705892	0.009522317196575588	0.02046017592280537	0.005176491131806006	0.026998954328898213	0.11113297783397955	0.022067721470975896	0.03567649221422006	0.016242411338430286
352	0.029217118703377475	0.012172435510672725	0.01018653779713818	0.009310711014301398	0.6287070454906875	0.029504480277331702	0.007684433486703604	0.03626567818610042	0.01234257706238869	0.021254488127574224	0.015564397994297331	0.010828931255395727	0.0046845241395407486	0.010333167026843133	0.005296868586196267	0.008879730780091915	0.007456819879617448	0.004604711093156802	0.10602564270060229	0.02967970088798254
353	0.024760989096766117	0.009260660968313447	0.007300320681994839	0.007895334156368347	0.05889151913546932	0.02631805857214495	0.05389904657116073	0.2747917380974227	0.004061942886200837	0.16346572929911968	0.030517649510031317	0.03173160899544353	0.002346011753316845	0.005113795625366377	0.0019512939434353392	0.0031299528573317864	0.007043177566064422	0.26207075387958934	0.019899830977434807	0.005550585427025327
354	0.029464094529534066	0.04917048719487788	0.013751531574661536	0.378985644151578	0.010598969821908404	0.017781637060356372	0.015967399165620923	0.009148268136738557	0.05797015280657997	0.05922662612303351	0.019140175603586634	0.02515187058423768	0.012408904398578214	0.07059007414288064	0.039032457691600686	0.004370811090991126	0.03588781340758702	0.04103718465748137	0.017512427754686543	0.09280347010348089
355	0.004153810090690487	0.01021936984031473	0.01861915461610952	0.034083895581679645	0.015765053228572183	0.6288147485716917	0.011800232722053874	0.011629989121331735	0.02428052666018736	0.006410093839157376	0.033914908315669186	0.06416285427179709	0.0071115558442792805	0.027102298586784503	0.015511205435287528	0.008021789184185524	0.01564071167117936	0.01552131238514788	0.02849414662503323	0.018742343408847773
356	0.004716591002833867	0.013725235750792552	0.015180937166317394	0.04461111601859385	0.0113212351279385	0.6306790380022015	0.013483729187208292	0.009185048659597843	0.01410128241813976	0.005441807484414191	0.01883874327451018	0.015248487319736416	0.00568557503339847	0.013556495866473244	0.0325837841690476	0.0532131975237438	0.007358252513108397	0.054812558405719754	0.02436595664095847	0.01189092843526601
357	0.006470595375949253	0.05452520032375967	0.010072844575187324	0.009304096722204964	0.013131595543940876	0.01917943594336051	0.00981333608948881	0.008397988940134639	0.010280423505371429	0.012482432418469292	0.13783260439730488	0.010307897906476498	0.004236793135741845	0.012951499866994828	0.024985744357361454	0.0035621154203017056	0.007802624910403077	0.006288547311783482	0.6215401950662913	0.016834028189474163
358	0.006401695389814045	0.050992915460655965	0.09565325501446448	0.017053373050864996	0.011612436980376785	0.0012353923341339697	0.0655967988912069	0.12066617113175614	0.007631803698427433	0.15086936701697168	0.006204180620070975	0.0248143005139571	0.06778370965149505	0.018621045593021395	0.004465572514292503	0.11048112692183608	0.1676870758758408	0.04417548565929285	0.0043039782886733985	0.023750315392847443
359	0.09393242261176209	0.035988911034891394	0.006230372648818471	0.02377777035036239	0.008769348923123886	0.25911868858954806	0.00795691681566239	0.006604299791949799	0.008703641217724503	0.017184587044444873	0.11010886033900788	0.008002862826938231	0.0029665284506977074	0.11000665893801966	0.024859547743087386	0.04801704025956954	0.04979297965849079	0.007653659354826095	0.1642929809054418	0.006031922495633097
360	0.04803422337582898	0.009336571152849606	0.011602591553006867	0.004928901416193934	0.006074128457089701	0.0028254334717242725	0.006285969322401003	0.020321039431986914	0.0227682005557854	0.4335377200124709	0.32617537607496	0.0045338462996246465	0.004345109050155161	0.005838249874013422	0.007385580826404987	0.002937891671334497	0.007221244969925684	0.05340389371257426	0.016456931243725402	0.005987097527944391
361	0.006528666498413405	0.021863275704437347	0.022334401885141127	0.015394640479023718	0.0033532253322422073	0.0011495344739509427	0.009823173814225846	0.11063268355786726	0.4871989531436331	0.06541094572926259	0.014667648303621201	0.0016101995706440818	0.000617901212282342	0.04378200621631273	0.029544056645694514	0.014255022010918586	0.008353891694253995	0.0953745074203798	0.028576767762954557	0.01952849854474059
362	0.0289374454943918	0.016102010376789433	0.4616450824209539	0.051912110559480903	0.012409939318881555	0.020372943612690663	0.006958835184015709	0.01857766486078362	0.03162720707747379	0.059231617723591624	0.044053706666237064	0.05373666184409324	0.008196274265124053	0.017723556121313	0.006614401603533534	0.04303454142879904	0.02615663781402451	0.028260640190941377	0.019227772135855845	0.04522095130102535
363	0.00914682849786583	0.015890897933694456	0.016918180285224092	0.03033602841789576	0.027470257665699892	0.5392146533018134	0.015671034451405157	0.023966732743601716	0.030807592817503872	0.01958754037140916	0.05473501665471112	0.013080699876154492	0.0457119375313768	0.025026717799321006	0.019898419858713514	0.009435270946088656	0.00992138486292711	0.047258449092410275	0.030127078104456962	0.015795278787726737
364	0.009354435593939161	0.03525961823150595	0.020585796634297323	0.01700618978721868	0.008368145759143563	0.0730805764820839	0.008697004339271905	0.09005475367530855	0.013051586616703824	0.036238433403122744	0.015290215911134365	0.02007081725284189	0.029940638610308143	0.012852907940051835	0.035967505695845704	0.005206295480236064	0.009516907491841958	0.017080481087455152	0.4436247430495563	0.09875294695813296
365	0.0073192506766320935	0.05578054830735092	0.05011903169093279	0.011399856201256853	0.16273137923992476	0.010018613143634865	0.05957437350338646	0.008595519263196148	0.013280110984812606	0.005548496288254594	0.029632340619104604	0.04025724576581462	0.014327746293179148	0.012925136169917136	0.007776102525642124	0.014053178162099056	0.008319683447986809	0.007487246725610905	0.03767110124808678	0.4431830397431767
366	0.01082520907514769	0.02305910698411209	0.03869747397776133	0.015417616924185498	0.021097793070531237	0.4125198395539288	0.03602142256767042	0.023528940826993222	0.14950365146105196	0.01456512660980205	0.025608434190575007	0.04690927318562557	0.014834374423133744	0.015383718993574751	0.0365648934595914	0.03327168490174794	0.01497289564984358	0.01858161550359899	0.02177269881672126	0.02686422982440352
367	0.012674675168929395	0.04230153988101483	0.021065403452039534	0.016318072336142752	0.05482314254295438	0.011801983246941055	0.05034754743836384	0.024986477457085227	0.022025201853263083	0.007283857420249506	0.035452182287208395	0.05528091380432769	0.008583172759836282	0.022173227990924527	0.007912730516547246	0.015027333352286596	0.018396709103771443	0.013975117782628192	0.02257404915477489	0.5369966624507111
368	0.04437980557514486	0.013612085105182069	0.01729984191301853	0.011827552562381282	0.129231635758643	0.003777174254747572	0.2363835229150052	0.00595275680680229	0.009985537354343163	0.06856376571597834	0.0701877881938051	0.049813785853910116	0.01291914087483225	0.06973464274932134	0.08511706846370853	0.005042627048269768	0.008351536239629274	0.006410520517199152	0.11513988184265438	0.03626933025542381
369	0.0025884495220551314	0.006946725831383484	0.010041744762314337	0.005343244912363113	0.15799962346419325	0.0024890910467878706	0.1328239095449984	0.0881798222532972	0.03485715771197029	0.00984145326746355	0.10302243909718538	0.05495269356047192	0.01675178417193461	0.182238017686984	0.00295007676258377	0.02487861235497659	0.003337168998570645	0.12021194701805275	0.01029808286998832	0.030247955162425354
370	0.021826630527352425	0.13254872241815038	0.09578934116675279	0.08123827373327046	0.017261586373771474	0.0020849651279770008	0.05387465117616398	0.029498918639732186	0.047563270020384275	0.029011195463300648	0.0033711267855648258	0.04007126486163782	0.004299780300458228	0.0722407028753761	0.03753106613827573	0.0726690510658423	0.032476978233711824	0.04870928102048679	0.15742964129253992	0.020503552779250835
371	0.009146812427662975	0.017034192527003864	0.05432541236067941	0.012539768317669779	0.01669340191439049	0.0059098242440339625	0.025900188661545337	0.01574437508989841	0.018936387953653464	0.07751479720263663	0.02699517439375867	0.49761586636948635	0.01956956025461204	0.021607117919760943	0.00828767756839125	0.07885014940747022	0.03751147882798712	0.005345084884457722	0.01637830811862383	0.03409442155627755
372	0.11632376600795133	0.06865584578138799	0.08251850354208448	0.21711112119558712	0.008435456427106388	0.07648786174145884	0.009978155851304332	0.005619463357293487	0.021531122372927928	0.07914482482859492	0.1317938252461892	0.015471578491485496	0.0037681554295650238	0.008751799087169415	0.0026809468746206724	0.09143381705451348	0.03643728451656136	0.00459612921725167	0.011501065846892556	0.007759277130054286
373	0.04116729310236202	0.009109723405045997	0.008912746048672263	0.3421161242370084	0.20897558055686863	0.003922907771826402	0.018595906146709973	0.0038970446651723544	0.01229082534758724	0.04155161926165854	0.015138225909734368	0.021643878102153645	0.003906702561196744	0.12400147788082734	0.05512501288095473	0.0024108100570129536	0.003969785761079777	0.013508703452911991	0.008569336956002078	0.06118629589521463
374	0.010006124280203536	0.019855824614257164	0.015921199049472992	0.0558219949203278	0.01136250203508509	0.6118880392861387	0.016756662967390052	0.010869462288102566	0.010353593110811795	0.006696406144520199	0.0391702206534249	0.014724859949396006	0.07502812964948727	0.018414893194881328	0.02062622178316414	0.006743751953432837	0.008283012471796816	0.0100997689067769	0.02276454840417928	0.014612784337150766
375	0.11401056563167335	0.18379730345876683	0.045834609546627963	0.04586718213032712	0.024494020579234502	0.005714421417666352	0.0036368995813591994	0.035174144933609805	0.004403338528862693	0.018200445167625125	0.03208099823640566	0.004299354490614734	0.006954691915091388	0.01817746458292722	0.038161857763146005	0.16275200442256818	0.09417437655938397	0.060622114926751416	0.006697383824221433	0.09494682230313704
376	0.20476143996001117	0.024271111819273158	0.03157904549059356	0.08718909073738576	0.009013414867673203	0.17757677434584188	0.008150673537252923	0.005761298608282297	0.007933804155066147	0.030682366474720793	0.012616798677708032	0.006572202638655794	0.0031414843083604716	0.008629436721613148	0.03881710531643927	0.06693298470796476	0.03137471765868734	0.15851391027520445	0.009344521628951946	0.07713781807031388
377	0.048854548455131964	0.030521892237735902	0.028029185895960183	0.008620875653702866	0.11142918806553981	0.012407634480033231	0.054051280555244045	0.0693030361597546	0.012136285921668277	0.00450960747724327	0.019425948917298538	0.012682971468184982	0.005374273583461578	0.014533792395591374	0.0054630901882647565	0.011040410132043566	0.0067866582462736335	0.006590437759163268	0.021004793527279814	0.5172340888804243
378	0.2313568249024901	0.17565051182886837	0.0051717328306547655	0.05861092188870794	0.05357514796460096	0.004251996828842813	0.004168121807719489	0.0041447660487291	0.005790684083021166	0.0050498989214680275	0.023738123675915403	0.0036515205100177022	0.0020800924213175438	0.005304786314819707	0.00199841178797821	0.2731304035152135	0.015356423696412736	0.096085897919181	0.008984782708605376	0.02189895034543609
379	0.5805625014537443	0.01379260794934878	0.012776713261829496	0.05150694183455341	0.009569128640922396	0.040074918879826046	0.012678893188874685	0.007391261725626245	0.008179899808153791	0.004109176788899134	0.01585375867052945	0.009695209409474817	0.008896481295591844	0.01144921410484105	0.05441040639006012	0.051795973501527065	0.036342422303134496	0.04153455672365526	0.01912466760914124	0.010255266460266328
380	0.03537752913688435	0.015841463506809417	0.5156904027292684	0.04828768189660905	0.010792152487578451	0.08376392165131212	0.041321841720726046	0.010672061230890841	0.013799144750376746	0.022674072876806024	0.03161755236184925	0.05777801524817101	0.007572789146690977	0.014688534225947819	0.006126013551581728	0.004116025472665895	0.009058650846460781	0.021385137677860898	0.02095957904304354	0.028477430438466587
381	0.1101081323866324	0.052400750792953935	0.00432433437091941	0.06253898969864163	0.04851892029141685	0.007991768257826316	0.04873229453308837	0.16741232328641492	0.062352627111577456	0.11205588731080936	0.008159559575064116	0.0027037390032807543	0.0013851054350503048	0.10507304457898488	0.019023209151072983	0.007176955031611788	0.0628055650612221	0.055620851991425684	0.006980722430887089	0.05463521970111964
382	0.038784407695152213	0.04182671082168541	0.07645811389794091	0.020193611801290028	0.045509594045416685	0.08417571393893476	0.04652356623238115	0.028031343697834835	0.12057669406021777	0.033420058742620745	0.061023888961678235	0.018675917984255722	0.034827997687594314	0.021837745015993896	0.09156706582184827	0.028224564776547986	0.027745988755073035	0.09517408201727318	0.05215704499550103	0.03326588905075981
383	0.14412028131998295	0.3144859696361187	0.013440732528169167	0.04282969661651715	0.009794175080664975	0.00914727824227495	0.006546125572904499	0.05516632246829881	0.02056229902651511	0.0039214586767515125	0.017542947425397266	0.01759619832453787	0.003684962533254899	0.008335650323318034	0.014133305366292509	0.2525281227327153	0.03826397148109632	0.005320501689651477	0.013004430747922121	0.009575570207616346
384	0.013194967304904628	0.1431769193545584	0.014411260256908264	0.015412550516929243	0.007975942979741527	0.018936153670763498	0.0740729252737799	0.01245902702990854	0.021604470185466598	0.003679290952240583	0.02001207872821366	0.011856397908862712	0.007719622105897495	0.010474430845902646	0.036949354603109184	0.04096708143980635	0.5027802961703515	0.005369986517204538	0.02476962241110648	0.014177621744344327
385	0.048755955021975605	0.007456427057230837	0.08211323902874286	0.12676823729682965	0.010260200575445253	0.010258600290482337	0.018212933458215157	0.006810785080144499	0.013081483278310876	0.005254633248958217	0.03003828034762775	0.09617210763408982	0.021174061409048296	0.3754342296311671	0.027593183569825607	0.029625828244565684	0.004242905146217398	0.030535629459618872	0.043023852102582305	0.013187428118921799
386	0.0703332298405989	0.0031504925903717822	0.12384848631492423	0.038984546666195635	0.0017237533047249499	0.02856048933117244	0.047398881673334066	0.027231991478066903	0.029784300559856633	0.06478984463367904	0.13391617258179667	0.04025129477651318	0.001458492374568754	0.12891153560722032	0.11077627039487864	0.06545935001396094	0.0352377171661485	0.03246090559550177	0.004327151284432441	0.011395093812054214
387	0.44589611644050203	0.022189837171762154	0.05366742649865593	0.022395025344111297	0.01956976275823723	0.027142316312162195	0.029398390423035606	0.015615642389258895	0.023375108524731094	0.007265224250949689	0.02729840535573747	0.026346131685498084	0.01069275287810894	0.029699781951689614	0.009844179169824439	0.047575681966230535	0.08141164121198255	0.04832185113260534	0.022341959939130417	0.029952764595786455
388	0.024787090377267566	0.0071036042844868945	0.015761718510321113	0.007723911950490995	0.14178491704492643	0.004684514049464404	0.008604629071105208	0.2910709499659906	0.011401047569956146	0.11324077073943302	0.01265301255942487	0.010446668900887184	0.00591174733123542	0.010368818082009023	0.0030416901049822595	0.004475643377052524	0.043802233625611475	0.2624915997342674	0.01146724798852718	0.009178184732560315
389	0.02095776321116365	0.0065779667520673695	0.12672774847434826	0.10969357526546214	0.014356510686495898	0.0035952107787657604	0.03657720126339855	0.10241086602866799	0.021858612082473687	0.03755689690140973	0.007676910918659961	0.16946047082477825	0.0029364282128334276	0.0237902086121325	0.19306064700814998	0.01984724765153368	0.05972641676319581	0.0026167254677956376	0.021880581819875157	0.01869201127679266
390	0.06613354532630723	0.0043352107933516985	0.00160129723415652	0.027364108387021337	0.016500865880618377	0.03256073632800244	0.03801439883670044	0.09835882610562159	0.05063760495842522	0.07090076346376785	0.10826359350472706	0.0015031643256132683	0.0011095261798715467	0.035703497336289344	0.08231425236468239	0.19572251635570637	0.11910540995046845	0.029427733716882686	0.019491085288635104	0.0009518636631511123
391	0.008441779680431952	0.007577611451297892	0.015463698798226233	0.024123253542301954	0.027472346557509603	0.007424322500578513	0.02172738303167171	0.31865501651688377	0.026951568234159753	0.062355420848468984	0.0784998274426862	0.03534466617806088	0.012785729388205271	0.01173419631926406	0.005543757469674456	0.014559491454859285	0.013030442840067866	0.28397255295147644	0.016042674873485943	0.008294259920689202
392	0.022388479089514777	0.0035034268124677936	0.009521363946868875	0.11118938549821712	0.0028358580671221964	0.03790793320594994	0.10792575082559387	0.04435874274564605	0.08660902022114295	0.011471409939369516	0.013968890589958673	0.09092209238614896	0.002887694880632315	0.00898713159252187	0.13164519589431337	0.07211518198739039	0.16434020265998175	0.02693347652369248	0.00711007441289984	0.043378688720567285
393	0.10125188230189329	0.008101632252703222	0.07265741414078718	0.01594972456673278	0.006221329719639945	0.00604669429670471	0.01778990758737485	0.028731172140346182	0.011470068592963003	0.027926920459246093	0.02685010262160821	0.2272857046000635	0.006811740902872555	0.12562134519111046	0.12789207563210844	0.01801537690696243	0.04561614785543838	0.03233939572035514	0.07012152196834015	0.02329984254274948
394	0.009672367499745274	0.01696221331891732	0.014223339380566037	0.06991142879332106	0.011097779882571877	0.0074181469894066725	0.009924267980803321	0.014480829932912167	0.466122756046109	0.0032905590137935867	0.059425906992319824	0.0495233814915239	0.008102287917680724	0.022202123190079266	0.08176583221334983	0.07027207228485802	0.010476818580425654	0.008415557447510533	0.018870234797612948	0.04784209624649309
395	0.006959016556778049	0.0065543418586070405	0.00594039274019725	0.052323079175990515	0.04694818100058872	0.00396342121717024	0.01585434536788633	0.3542404003293963	0.012571316348106695	0.05184859719093529	0.04742712717667413	0.007745539374597076	0.004985073537061622	0.0069094882508405776	0.0029747558280714017	0.005924260224002022	0.007372835056778277	0.3004890205458276	0.012554865048720328	0.04641394317177055
396	0.013934551255930796	0.025613093527214043	0.05132193125043269	0.029041971912701445	0.01648084975360525	0.016896701534566714	0.016325786234403172	0.01792150530519711	0.023242629885166805	0.025949164315837082	0.03443786748076592	0.49278006838006294	0.016883977746436102	0.024353448889086377	0.008826216587726515	0.04257573076931272	0.046120724299051605	0.013831263916223503	0.061347194710233054	0.022115322246046135
397	0.031116968108446354	0.00563035765075938	0.0066447798822635495	0.02313925713047376	0.0756481347090112	0.028687855505755356	0.021723887414622806	0.03495082782610917	0.08331401893558375	0.003898015306404031	0.09441022201902897	0.1526600828618252	0.008783447229556256	0.18329798478831769	0.0028956957020778488	0.10878152206830351	0.03631951272124352	0.021375980547240978	0.021411157525949732	0.05531029206702693
398	0.015098901283659288	0.06927600547858287	0.018210723208865336	0.009089123253709265	0.026507534397372263	0.009432377294431832	0.019989511146064058	0.3032529331797375	0.01235385313816061	0.10522132445857872	0.03295300883565713	0.00978153528150717	0.008151598752273117	0.014611829357165138	0.003859387872690705	0.022183726471953564	0.008404129051075654	0.23617065292564976	0.020178144365641214	0.05527370024722479
399	0.006314297107864906	0.007058625375050134	0.020355239034663308	0.011026923310908173	0.015933137075491703	0.005954755097378748	0.012955298821732313	0.3377140739815332	0.00781181361309186	0.3097026367947834	0.07860246426078543	0.010886167054184465	0.008609720111347578	0.0369765158927236	0.055352817928120954	0.0053066369932837565	0.013205038649798854	0.030831135043675767	0.011989200173204484	0.013413503680377402
400	0.04258811203314863	0.009145093901824157	0.0477071272730715	0.1450750786117023	0.007491590248390361	0.025727692522769536	0.012970297448659534	0.02609302367494315	0.022115782475618472	0.0045611610327220145	0.047550106526335595	0.013967003649952452	0.002676838473090401	0.27286443937976773	0.02608808863759022	0.08922897977376465	0.04398344594520278	0.034629678924709494	0.11807336372854405	0.00746309573819305
401	0.1716945785592614	0.04646510770600517	0.015178681241231175	0.019411607015999692	0.013365640913312401	0.004701114522065042	0.009498968278178291	0.0976558934344155	0.2292988522444186	0.023364185276862477	0.030642148627416738	0.0371538859200172	0.00718623586001874	0.011011190439642988	0.04699850510193848	0.059773730696942404	0.017259549139086238	0.1320230330634621	0.01615436478983626	0.011162727169889152
402	0.02197756305133755	0.10309259117739278	0.01653440734947143	0.012215113411578517	0.010368864170935398	0.011644736479715027	0.014635312073498849	0.052585046570756015	0.04584740363982838	0.05583835514925023	0.2833738351285915	0.013866736879223273	0.007214362339861909	0.010743201103391017	0.0038666997987076086	0.004110497728288377	0.009273220200686563	0.22635769902815478	0.08449041914463444	0.011963935574696358
403	0.0354990951530927	0.004520028024149223	0.043082054431844784	0.02572272337101	0.11359413569811813	0.03511349969789958	0.007339138237301742	0.10473027998402913	0.00669101552766685	0.0025449492506751893	0.008951469305204506	0.14281764134665545	0.0030864919371678427	0.046253519580265835	0.046189390074493505	0.11300044296943393	0.07750802607699182	0.004040273915976167	0.009103726126983642	0.17021209929103998
404	0.08255626242297273	0.015744556505957543	0.004695983197134597	0.003672961859195518	0.21980944066976998	0.10920123369847749	0.03449921393893287	0.014044854888413175	0.020022390195803985	0.13168658226545615	0.004262688054483519	0.04056103001857731	0.004093588408144828	0.0868281001662689	0.08599007733888728	0.03153866585968265	0.061838703288274566	0.02573381696629178	0.0063259317072072024	0.01689391855006794
405	0.11138983356800855	0.09843457506963525	0.0340410922777995	0.0748276111928535	0.004617407519727679	0.14357094233629883	0.15011333827698123	0.004038261367758898	0.049366426424039156	0.002165477125691779	0.03843057833491212	0.006529702220874791	0.0048500563319470264	0.1431072765531371	0.08552705122747696	0.0019575796110579075	0.0023923791277590052	0.03224570704839913	0.005499041086268109	0.006895663299373491
406	0.05514023319939128	0.00901468951383725	0.013470209714447463	0.008985947907038456	0.24714028743918676	0.04601052325410352	0.03373376177083874	0.11819390647493098	0.01036361319068458	0.14989651153614209	0.027765221034512472	0.012386404819063031	0.008600548380100926	0.014122373723333278	0.04240559302285526	0.011353697522078472	0.0072705457658156876	0.10149883416727914	0.0672680420125362	0.015379055551824457
407	0.038513329581552	0.028023468996593782	0.01348224275107405	0.06270419314007797	0.015620792282635632	0.04369751613482871	0.0858479757481491	0.0497402294893244	0.013544172766085086	0.05649648954652978	0.02233035435208028	0.012706422485866299	0.006661069273242993	0.05492551784231735	0.042861364755167115	0.043807289727851584	0.11938619937268309	0.17650037389290435	0.04293796287977085	0.07021303498126558
408	0.11543475185907905	0.035685811476812386	0.05017421699912512	0.012151801897556533	0.050342475446601406	0.02236499417481922	0.06793586394519671	0.007633060936075636	0.05164199395283762	0.14035468479700175	0.016121760984756584	0.011773963523508669	0.00867443747985847	0.05612497948807891	0.0979045252191801	0.05295306429217504	0.1419871686626697	0.028942547320766322	0.01817910462106946	0.013618792922831309
409	0.1517488742068793	0.1951077299171987	0.03199487662039582	0.00976055605842664	0.03314760822171979	0.03114225085324133	0.052668241961476917	0.02966762640933528	0.011697553207223885	0.06509181536229908	0.03221798135466292	0.040093480205494046	0.004014563122925987	0.007314982718839843	0.006097144068808112	0.032381423047528356	0.11475710278859162	0.12929929842272417	0.010266595036062757	0.011530296416165474
410	0.06347481782800879	0.00616329638287089	0.12784630507506428	0.004600871961703627	0.011820628848771931	0.12031103847790205	0.03777936810116438	0.005616899434958795	0.006153034060591517	0.11282578999982752	0.0170165195987289	0.024166801770140835	0.04460038294871902	0.009683612022761525	0.11140479004951065	0.021795609644078742	0.10260290165484623	0.09352481287644916	0.005293771376039856	0.07331874788786126
411	0.014752072442008378	0.03741799598737678	0.004206131293574591	0.047342913723524824	0.004530232387336139	0.10917170121298088	0.08963315599029366	0.03698971939468835	0.10624874384373957	0.007568902688215293	0.008902903440001773	0.04057288297722265	0.011922044844187348	0.16819997492149732	0.015337901694858084	0.043646716199248266	0.23074316747729373	0.0023163140961835536	0.012021662682705502	0.008474862703063298
412	0.03889696703739222	0.027439996240145002	0.07836954451515898	0.056812445955741246	0.041706163232654296	0.029380217343764788	0.049027123856332386	0.0792964786830959	0.032555532462107496	0.015408294487828794	0.00825196669226429	0.05761988984231092	0.0018819067906795637	0.030665905695614577	0.07670186422862277	0.02161072725245598	0.2654799053439195	0.0720830750303252	0.013344488951399103	0.0034675063581869245
413	0.0059735379508531455	0.017727481218139513	0.010265717068719427	0.00872628488527868	0.3631380123065767	0.003274311769017238	0.0138905278800332	0.024126070337402848	0.008090607014012742	0.008673532263814046	0.02312702399956328	0.010858273589431996	0.046089278059448444	0.019504638794981315	0.004301069521440802	0.04072365887961666	0.008718671002811141	0.0328421241961244	0.3100192166141702	0.03992996264856423
414	0.09304245358926728	0.006912598684055041	0.02963229137099312	0.006022861552001267	0.005771323171594683	0.1659845804177954	0.024842502332781357	0.003841849624508945	0.08565209845748226	0.0018224512324528153	0.011872128299134227	0.14906852220932731	0.0037629720453602545	0.005961444393671057	0.0036173433481278623	0.2931928400603977	0.08285726947713767	0.003756685322079064	0.017683227431261588	0.004702556980571048
415	0.020199011084759765	0.001941105662380113	0.00506095647476211	0.09742278602596721	0.05203758494085144	0.07068173760439522	0.013832177453737805	0.08407796856203224	0.03876982480958966	0.10439518162394347	0.022805729166041414	0.06740846503835256	0.014859784885806533	0.13019797277045053	0.011042530697203382	0.06928641487831198	0.06576535491974823	0.05270661236104196	0.02368716908215052	0.05382163195847382
416	0.0036856017169446874	0.005116296639473681	0.008494268782813293	0.0048269858612228125	0.29511833921314556	0.0026791731301172555	0.008554831661665806	0.006713370048285876	0.00845724007944313	0.12531226974100182	0.03425610712888332	0.006717305239183171	0.006029940129088192	0.15039473241176912	0.09447789951467078	0.01100991966790487	0.005940289071534643	0.014134692032644187	0.01517682224129803	0.1929039156889098
417	0.01646908687826605	0.024902618597955575	0.025900070299633784	0.4240665687058925	0.023750995321812178	0.02907011459550111	0.025775988999092465	0.029805708417261212	0.04950515274674309	0.011618500637816317	0.038316622560650986	0.02375057943284386	0.024928498107105186	0.04012592187602446	0.011971915271426466	0.029486129604438253	0.029382211267619435	0.02965269197622202	0.03498185722291675	0.0765387674807783
418	0.03619495748528607	0.017620195923550554	0.015303872595319637	0.04751984274927744	0.03154087051402808	0.011511748109937832	0.019616652113284106	0.009451650367334589	0.21322644509636812	0.053319273165235576	0.045607290165796455	0.12363692905102025	0.022167474460180248	0.012691062545810023	0.2478134931890867	0.018355609841562853	0.012992674629618933	0.016046391166845714	0.032087025524168186	0.013296541306288687
419	0.020407726491517838	0.02900493186314253	0.029131932554431597	0.028556683677860673	0.03314285021943663	0.024870855214041712	0.02980492313880072	0.019878231999414568	0.03737984320057984	0.011029136105030146	0.02929042906850565	0.034410658648699584	0.01722479827297474	0.03629543404374114	0.34621366235985956	0.0523341958075373	0.012501257445545975	0.02024270969251331	0.16743478000226264	0.020844960194103805
420	0.02634863007862085	0.0236283209730359	0.021814834236434207	0.041396788492706386	0.13593335269442364	0.012496431528057053	0.028679013782869685	0.05114898133135311	0.03199316237575131	0.17586356785325605	0.2763332440999328	0.03397388582914909	0.019358360423501933	0.011353281514848828	0.007529361188242542	0.010282829850456605	0.019796085006516372	0.014879625320984774	0.0346607048922393	0.022529538527619564
421	0.02430100216343932	0.020093907262146164	0.09236870955409407	0.1790724772957068	0.04132809518298861	0.10987127124616654	0.032360136453372705	0.02141509231586991	0.04066686923063386	0.009566727504993875	0.11000361757784426	0.019891345900901285	0.010706122451860964	0.02508377877164807	0.06724473231198708	0.06063478864198703	0.013807941577095797	0.06541207561726792	0.02932084242547415	0.02685046651452161
422	0.014894104059031407	0.027236719379104983	0.062283248844683725	0.025714129960630196	0.031714244795818164	0.017001218332606743	0.05688866452294409	0.03515026708641236	0.05087374124999669	0.01841769678155058	0.03828741101719101	0.3362715548643799	0.025848580297092097	0.024843451990610835	0.013732584794608269	0.10328007019550692	0.036008712529641496	0.012341700617347432	0.029716345225333906	0.03949555345550921
423	0.022334046387709885	0.025998532186431954	0.019592615825713637	0.0362558331180252	0.05427485752158541	0.020133599207561848	0.02387359392021712	0.020290681597595672	0.016220766260057612	0.33993612689508784	0.047720180036888646	0.036654670644449404	0.014822458909966795	0.029250128555612282	0.011094523647496028	0.02849354123883304	0.015671203971926284	0.14754013734704177	0.03896088456176596	0.05088161816603364
424	0.20408428145625182	0.030929713046012365	0.05445659443697545	0.026466541639909223	0.02054839723504361	0.04466124451637431	0.11802467244884565	0.010559633933867071	0.010651191969061466	0.006607868881245081	0.04897153285195162	0.26192873742403333	0.050632628868800225	0.011121317763583315	0.008136869497058743	0.012237811645972693	0.01004794876488262	0.009728106244876794	0.02889900078913713	0.03130590658611748
425	0.07261492735616244	0.008754877791562157	0.010531051346927353	0.019337080606272303	0.009202745255977678	0.005799531740122387	0.12284441425078621	0.014630073915797107	0.1661965861592207	0.001973976939228786	0.024311402217446446	0.10205147512891889	0.0022766193567242622	0.050150128402660435	0.09559581435331724	0.013326211559502383	0.008510082353396549	0.24406340715748964	0.021398390647601677	0.006431203460885368
426	0.012518188741991338	0.018816506583273003	0.020758915172033227	0.030823880557863965	0.02274180047631924	0.02115681333980624	0.01958311473872741	0.021525217228028384	0.5531194525865273	0.009890573445509723	0.04537275104131832	0.057668063553329284	0.014893930992670794	0.02394387383858546	0.031840589903269975	0.013736281553480242	0.017254242557562537	0.014978401731293459	0.028031894853357674	0.021345507105052376
427	0.032643295079482146	0.01879078572731555	0.04486047622426065	0.027517842553363602	0.030343918373219203	0.03394315512986107	0.022813305000967385	0.05357663675303575	0.07541190146110642	0.06380103750788776	0.2466069847136172	0.014258465377799715	0.014465602596102536	0.0210093222198999	0.011178774879813556	0.018509204303420974	0.0091327403377324	0.207211439923132	0.04138221750016935	0.012542894337812853
428	0.008428510198944396	0.016756117177350562	0.33072569494409043	0.07139152532975863	0.020143724494654305	0.019341073040583377	0.04502822525513677	0.014064601543933054	0.015342176544138528	0.022993027539092936	0.09341273371181691	0.05805043978259274	0.04561164130511804	0.013656138744389215	0.011398933373420525	0.005573624265163055	0.01932407978894021	0.10193553699819911	0.03513058078477438	0.05169161517790281
429	0.06553427795264638	0.02009833079091784	0.24455720850320095	0.08036277334988243	0.027502888128636483	0.06981863375903535	0.09077949507835736	0.018924119426198097	0.011492631151341914	0.005478234941377342	0.09543319179513096	0.03754298582732485	0.019725263961268034	0.011783073036527538	0.038766479779863465	0.03949664880686529	0.04179126616418284	0.009188277177737953	0.027047289902751254	0.04467693046675365
430	0.010848728508208168	0.020313827260284897	0.03147874038429071	0.07330143681158262	0.019703215344107225	0.5245586619084558	0.017215588115307583	0.015393921468008892	0.015375984699400283	0.03178644865911567	0.031492907031983465	0.0181277925656934	0.01653744515067366	0.018881751181798658	0.021065471557668566	0.007314575161964311	0.013415670726692449	0.02359889335744038	0.05190468535616322	0.037684254751160016
431	0.008581295380334744	0.011715681691868703	0.014632316659941112	0.016135731510961725	0.4250742679159299	0.009931431665924728	0.01674265347301251	0.08916404087940785	0.012391045206742434	0.18960186564229606	0.026996094265555194	0.014271319769745815	0.01600203932748616	0.01510911073647206	0.007997724164168796	0.011495974070911455	0.015812237488034578	0.05977699363016539	0.016701977044862197	0.021866199476178592
432	0.004565018721961682	0.008828273902525975	0.015133463877271516	0.00931464366779544	0.10286906143448823	0.022317159327396766	0.007794286293445051	0.01984070503897994	0.007554673260746979	0.20147573080112502	0.05012224142361137	0.06871121871401548	0.012028292044269941	0.1545200762275397	0.01067149478456729	0.004041997908563093	0.08237101270808286	0.11330915875874002	0.048586243049477895	0.05594524805539578
433	0.02832099777599195	0.019775889215680572	0.2359400416725066	0.11918158942310247	0.009794829750395456	0.036546271224589304	0.15646840495160713	0.008582387759584864	0.012851469154481654	0.022698961887699994	0.02039459072011092	0.04636848532407839	0.005876839923613849	0.11685156560096063	0.0060598193070055375	0.07169656279261549	0.0072129435958708885	0.00545085102238031	0.014958868584070023	0.05496863031365397
434	0.008940498173740676	0.010879596843240028	0.016256287414936225	0.018079156811575955	0.014255608320669055	0.009478537172998958	0.011632634395553036	0.33900561222175607	0.011353610858157165	0.2075908723058984	0.033438455450994636	0.011488721865558476	0.0072275249036049035	0.01071328805104197	0.005582180428489903	0.003673791912882374	0.017180855053202517	0.16351867551162963	0.07773744625968088	0.021966646044389127
435	0.013182115439236062	0.0522922591117961	0.020765485278835105	0.023568055315641972	0.015986734369645532	0.008688882102762498	0.01854385339796873	0.012368101680912307	0.03758118438111278	0.011609820571659381	0.028368857061266784	0.017114050551185107	0.03064508820544109	0.02141720416888666	0.02437832895676302	0.00959277887660916	0.01108559810475128	0.010785184781562518	0.6147310672351419	0.017295350408821995
436	0.04034815157385099	0.0228586630533078	0.017223353324824667	0.020551108089377955	0.019882917757020956	0.009809569677115633	0.01496486093071702	0.03973716706312317	0.018698706631728113	0.007012252424848724	0.02561215623881126	0.015029999876357121	0.013607495223576446	0.025410962538980158	0.027502963796396954	0.1612479316503659	0.4452658327224233	0.012628881515193415	0.02910223349981317	0.03350479241216717
437	0.15041700657180598	0.06843114316203157	0.020301234395849573	0.016864151280556967	0.019684596627928222	0.07260202285744628	0.04323686816693914	0.009710174050754255	0.020781578960984183	0.005768279066949448	0.028360942459213362	0.022804027338925337	0.014274319384626295	0.021368866771046366	0.008204072861383728	0.0054596290655413	0.015906145230627073	0.010555855057869433	0.10019399108778465	0.3450750956017368
438	0.005299739660934382	0.012897573551634912	0.04800084739030134	0.15108066942459292	0.007687388058642661	0.006401424917118473	0.0913957961209881	0.024764365291548938	0.010141251283952121	0.04696689040685453	0.022571647524948613	0.2779048462671361	0.005449419749180728	0.052292058206564164	0.003966767727716731	0.04497281753360402	0.05741733262434023	0.049258459369519725	0.015861259792545455	0.06566944509787585
439	0.43191279722695	0.017666180240349515	0.02272820929982064	0.05042227668056172	0.012597665738974076	0.01612436442957803	0.02945742708869761	0.05618879305833266	0.020599364264153906	0.012330873948125489	0.0356774207333967	0.02751622020424261	0.018245998694090958	0.026348604236546645	0.008616048124430224	0.058315524577082	0.050651611705428944	0.05326689626399359	0.03073520936466403	0.02059851412058072
440	0.06510493791261077	0.020827451763953453	0.05149248346392444	0.5576375237826209	0.019945903549851898	0.02314316702128266	0.02304469109529506	0.018307359257090563	0.031184938389155627	0.009612164936831579	0.03319333917051742	0.01990795873998968	0.015832695539707918	0.017671671105842127	0.014367802962615854	0.009734115328253443	0.015267790365582911	0.010286588120466058	0.024565928106803463	0.018871489387604183
441	0.011108479154922782	0.01321972483118305	0.026452254858885447	0.01855232919316926	0.14652178732010018	0.011035411181761805	0.00951464707487225	0.27757376072237305	0.008529729879111147	0.2673637776443281	0.03606011471830886	0.01232538499174599	0.01755017357140385	0.036427171309446595	0.0080682216664001	0.01827510423852596	0.008836977302407234	0.019424825988132218	0.012676077902106763	0.04048404645081537
442	0.007178285541982476	0.01610172592853182	0.022892940250438615	0.015316370416452776	0.24590206298564357	0.008845660013448588	0.029346799446555615	0.09666027192975007	0.020190601724126195	0.2340548045327395	0.02467100033064703	0.013320609214879644	0.011495226310552935	0.022056007043300168	0.03886729968488624	0.020660785153515503	0.10921438696702948	0.023843177646275807	0.02309426426902256	0.01628772061022142
443	0.015535174959068152	0.03759520258225121	0.04815231813806961	0.011990435228745428	0.04647905475534597	0.15644104454724478	0.021749018515920794	0.04079838035883106	0.0171211810678386	0.01950098884237491	0.02511663982766555	0.02935880203249299	0.0178908191932149	0.017524164067247473	0.007230271160687571	0.05520651700001448	0.167873162562461	0.2244714096069826	0.02009358591491863	0.019871829638624296
444	0.010328352574812287	0.016430481603195646	0.016603370817483414	0.015566459575070718	0.01698075908218051	0.027685022991032496	0.043834958042597544	0.04834223144181353	0.012924722909419551	0.4194533795010184	0.03392442560642888	0.05296255516473498	0.12822001236203945	0.02124208016612109	0.005271330644792517	0.007306842611713162	0.007499840884288987	0.07805974088062792	0.02438050540824824	0.012982927732380682
445	0.013842486021281871	0.009202773731950043	0.02149359681541319	0.042192679462749454	0.11224511904190597	0.03913816076249912	0.011945366876947744	0.0123748465840471	0.14157150967358073	0.14514265847154725	0.04719183676432356	0.045890895438189326	0.010812183863276734	0.026721657650925896	0.00645761358397554	0.007982599425819905	0.007449354781110142	0.004780609766405406	0.19880099877060647	0.09476305251344459
446	0.01217106880609849	0.014816574039378841	0.09815287737414675	0.43180560670061585	0.022241052196053313	0.018903794517464764	0.022896893828380043	0.021390060936399915	0.04924961021306896	0.02311972497035902	0.03473319701568938	0.039764995673580904	0.02309956784742141	0.047731247758126316	0.009031673246912982	0.042145140228378855	0.019674869594571476	0.018895095638032582	0.018920613496928855	0.03125633591839131
447	0.012052666077739655	0.01577069924387081	0.04880400048826792	0.027703122520365837	0.01988245775129336	0.008965792625606935	0.10239724163681815	0.09687625508871865	0.09525910199032815	0.008259968893791023	0.03556774706490304	0.3308147007992741	0.013976755881214317	0.026844467271078913	0.007433340320107775	0.04454029396131655	0.014533559070725116	0.03585746498774018	0.030148372693667016	0.024311991633172447
448	0.02024722823111008	0.017450498622418834	0.11357781417583447	0.3405514640296212	0.017533207902663408	0.042691426965279826	0.03697040475369578	0.016274980403472587	0.046142228799827635	0.014684383537201506	0.029058269578498965	0.021435528931489044	0.035936657359571765	0.04457180719828176	0.06196276238658933	0.023749718114480664	0.024569130772993848	0.023001832086014428	0.04492933713096393	0.02466131901999092
449	0.016826718585866207	0.01695703638358415	0.03211500254000944	0.022324116642977083	0.017476481061383956	0.02266824051237642	0.03191907491648542	0.015316779056536623	0.030663342267957205	0.0133709907901721	0.05068699342069475	0.038925069368836634	0.017276279781153876	0.026909383650569642	0.4583380915172555	0.09960651993945271	0.012386801616231697	0.010595666218012044	0.04749825276797706	0.018139158962467483
450	0.032054480636876576	0.01936933338870417	0.01079802316312672	0.012226296113467712	0.013960868034978572	0.014722072417053181	0.024877036317863786	0.0432699443602345	0.021096179902640035	0.006118660749358852	0.025909647606829112	0.01964134590556303	0.032819164006498695	0.014303571812228919	0.288775127189602	0.02547695119581812	0.3535570023569989	0.010762511257299113	0.015864034270140992	0.014397749314717052
451	0.0124667364007805	0.024937667096772174	0.026135694185102153	0.02069018418938092	0.02885740787159454	0.010768609394476589	0.03202419191303894	0.018453216274413056	0.03201682866575185	0.4856347249576026	0.024018861859428847	0.027122246619076446	0.024031296219472573	0.020592820899365757	0.0070046624769974615	0.03173468801701122	0.013852719814062851	0.022140249514826592	0.11810642800905063	0.019410765621794272
452	0.04058790525632453	0.021717785525344552	0.2579320626779485	0.05429953077323151	0.025474451177480577	0.012558854575094995	0.04262357277738167	0.02898132462139324	0.03377393741317384	0.010096633569318924	0.037800448037519724	0.051950700945409566	0.018190445146576605	0.025134782754806535	0.00865950195362106	0.15768848903315272	0.00813206926401647	0.09439225746308899	0.02607851799475436	0.043926729040361684
453	0.010226016439292869	0.05598106465797209	0.02291502848312826	0.03101922924036341	0.3395818911984501	0.012566314844804777	0.032109783586777185	0.03263150487505312	0.020026960872287745	0.10296920487533223	0.05184251541492851	0.02042019420963065	0.013764832461463471	0.020242831146220656	0.01069740767985237	0.022182452324857327	0.011067310317486683	0.009507342916913873	0.12832434960151953	0.05192376485366517
454	0.010224541627541217	0.018284768697751787	0.025742328275086896	0.027865232828252248	0.044696047833287324	0.013111435911723405	0.46898017473600223	0.022368514866855236	0.02932433827729114	0.01678528474121593	0.041667305268609546	0.026651805141244933	0.013323376254172018	0.029444528351831513	0.02712926592049744	0.06663306269942555	0.023226573237030784	0.014866601311183256	0.02914425502926846	0.05053055899172912
455	0.0241419230943142	0.009180869553419907	0.20109266485844843	0.2306852880368781	0.006843146118285163	0.019583475717270774	0.024638343646591745	0.06577126941158117	0.009301121063667778	0.02686964385152985	0.09981233033959225	0.017162973432419647	0.012290546959795853	0.011008436249603463	0.01160478133058579	0.06908537124836663	0.06952508369312281	0.03316698344094682	0.01354157526275907	0.04469417269082059
456	0.03567587291234751	0.0045491850978855285	0.1313106412859423	0.007546028069116553	0.028356604286566993	0.1609198869579034	0.010051102518235443	0.00864490407812487	0.11608676932703177	0.11608684554687408	0.026232804799195118	0.006941955953686366	0.003760854840247142	0.05545390060069726	0.07201587471269745	0.1158879517115284	0.0034896361179793623	0.022560134792779227	0.009087061757841162	0.06534198463332003
457	0.010750366589037571	0.017610779007048546	0.04684960846861546	0.02577913168711503	0.023125798166515037	0.007538684525033582	0.031400876441433925	0.019762463440275435	0.03169269365311213	0.0074296431847275515	0.030635753358316573	0.5244794387156029	0.012978296241961956	0.023013779066214688	0.016693034595463573	0.05758633168367957	0.04857607248882453	0.014598333068912948	0.024861738512715243	0.02463717710539383
458	0.06771052223806105	0.023568381340657665	0.013707386266076343	0.03184918171088256	0.018238585103314643	0.00559651220907671	0.022311618967972884	0.29939865861955123	0.013613341636583802	0.03902356903213304	0.04815945474896053	0.019618572682498166	0.01766745208178252	0.015600157738981482	0.007275724540383655	0.007140180713261857	0.013499696985990016	0.3101486642719915	0.012444135152021005	0.013428203959819382
459	0.011284698884295317	0.012552119985516502	0.017805044193056015	0.045548602911397965	0.011164208719508963	0.006381557080499096	0.02640408289063319	0.016693533122370752	0.34586401421125984	0.022298836857704694	0.07034109366393346	0.04896810676483392	0.011191433621093993	0.021753900046596348	0.13787526319828383	0.005213222173302501	0.03565226620317732	0.007551077480359971	0.12280163379524114	0.0226553041969351
460	0.18100209316099142	0.005190786550385295	0.04794869613170582	0.009851224162053899	0.024497660490471897	0.004001478020329152	0.010901127084974087	0.009983053462127288	0.12233225628222916	0.02063637408929235	0.028133305473861458	0.08608498704050284	0.007106439900324602	0.3572936114007608	0.011173110633267511	0.0309197749481027	0.006836412241545778	0.016350716525792917	0.012188077790715467	0.007568814610565623
461	0.01352193727139306	0.01575100418411186	0.026593227938495407	0.020195041168388012	0.043810528017827616	0.012000190504639897	0.018276832396178635	0.20455655589261856	0.0198007079538178	0.28798828201971693	0.044560537432037084	0.02002271350707463	0.0502014248170276	0.04497939720034723	0.009863884498836649	0.017346408079027122	0.02141002634803794	0.0737379249691816	0.02858818292616781	0.026795192875074564
462	0.01509196835243458	0.023780709333240595	0.07564514993702451	0.01685748614845949	0.13896169535924174	0.010002135252628963	0.049286853473202163	0.013772403509853561	0.024316964639835823	0.009805625372620643	0.026484511314638855	0.018863678253923946	0.015541584523619048	0.01829511563370368	0.007338724269431535	0.006685699167923174	0.009352479562335807	0.008476144648059925	0.033728949494929154	0.47771212175289274
463	0.023393219619077827	0.004937091764199152	0.12618148210011498	0.12145868359728415	0.060500312476738635	0.03724773466094268	0.03369860065093503	0.03832191553563748	0.04191527103641934	0.013928411644163483	0.21535870750793543	0.016051841088688804	0.0051941022178325635	0.04517104735853289	0.006358181112291404	0.08963563132664078	0.05756650955055431	0.026338105249810725	0.031528204942587706	0.005214946559612625
464	0.004130184645768206	0.005094883268967596	0.01683649110551975	0.04920664536895419	0.01188234150893297	0.14662567876959667	0.0676592222040661	0.030821998392824106	0.11971185430401797	0.015535312411576976	0.01616524072020815	0.3394173103220941	0.006336431256884652	0.009318248619627273	0.018443709712237022	0.0599571431331793	0.06345292630048444	0.0032204992743564064	0.006458870194117562	0.009725008486586667
465	0.13168331094294122	0.02988882366879368	0.024188529242011238	0.02568022503946575	0.017090251196779593	0.011942661951491386	0.039299943789581536	0.0308091464357625	0.03191122349502885	0.02476912123564132	0.0408603330949375	0.02334073444807806	0.016511878294115878	0.029573615035774877	0.010633498513960931	0.06424758597127156	0.019171254478885555	0.382911984775488	0.02209586733491479	0.02339001105507582
466	0.08068175237498965	0.01284832746054442	0.014949894095669802	0.056468304533185486	0.05569656613207319	0.20260041475494886	0.1460209934348752	0.01879292581807874	0.19564930244189704	0.008014965417943273	0.03651268526671297	0.03201352222790869	0.008026972149190768	0.05389730179609555	0.014742054301884881	0.00498988809148166	0.01699889417012395	0.009485151519328553	0.019328645196187336	0.012281438816879977
467	0.15380640753585334	0.02575695469811451	0.04838601780502022	0.005030694950591197	0.004408797494832773	0.01830279437655463	0.006303235358452145	0.04950225297185175	0.0403713118736894	0.03544510827903785	0.00830196212086951	0.14014540357651797	0.0032116750817256195	0.08515330640850996	0.14459006574087033	0.07903357446689552	0.0985225365416154	0.029998234075159492	0.01485860760241497	0.008871059041423416
468	0.04356197542125633	0.06081225457537339	0.003245655800613652	0.04925637747480773	0.004553058850538142	0.0022047873097936757	0.011984166669865725	0.038608611383838344	0.04657472331696639	0.017792745649744306	0.30865226077699215	0.004096590672066163	0.002186006776910417	0.07508110964285102	0.1144054183552811	0.039543862304376794	0.07401413559805424	0.06650015066119196	0.01049967535049496	0.02642643340898353
469	0.01822817450769006	0.01680284063634453	0.01902400994739251	0.025028859088537043	0.024855546903364202	0.012077044221167857	0.035526753452076565	0.024681938667679554	0.018007626912731087	0.5303186385737825	0.035867091231084614	0.020496369360876204	0.025746788709092742	0.03162461920789261	0.011371810153562036	0.0448301642872902	0.022692799859677315	0.03601905036620619	0.0237738076737263	0.02302606623982595
470	0.12915268948179204	0.004689107241920216	0.029162097874217637	0.020393798939701925	0.1323454446431308	0.05323591529568081	0.026436388662813892	0.004531147520929519	0.08835455881031444	0.0226784905366233	0.05419174471612562	0.05181866285799082	0.00796042166025299	0.20558205186758496	0.014925837529652802	0.016484869826938215	0.013371410408643584	0.025681918360040974	0.056593884243410504	0.04240955952223501
471	0.13731942818690412	0.011781015411894812	0.017708489334389628	0.055716402395941216	0.011767883398702248	0.0711284766634349	0.011630490466994284	0.010090343878294402	0.009520569317462755	0.0400713041437442	0.02458995080265717	0.19979465383176956	0.009408970755496727	0.01639706644603615	0.0052289147251673345	0.029855273075905103	0.016803115798688532	0.024045911430203626	0.27221182872913907	0.024929911207174145
472	0.007866335773325567	0.01719320029420471	0.03589044436520371	0.023024432028722595	0.016281017018130405	0.00564801173178099	0.08164165713713728	0.015159176530558312	0.045014970281981405	0.007110699291553857	0.01989826565687815	0.3745951122651792	0.013949339472511741	0.019533863295887993	0.007150532537444302	0.13940206787049156	0.12094353095828506	0.006576240772317118	0.02745442017589724	0.01566668254250883
473	0.33469067211357956	0.04788349017827638	0.0458677366893554	0.05667337405194909	0.010277172260607764	0.10711018950560162	0.0395209840837499	0.010053076373798283	0.021321125716947317	0.007340352723815468	0.04768704451923285	0.012785733068246818	0.008939326537997507	0.01824217816832278	0.005125431175473623	0.044843824963566065	0.0474762165222199	0.1017134418666075	0.019505686317435544	0.012942943163216676
474	0.027328862715295468	0.012309412615716494	0.006150624637237711	0.41505262543271154	0.059360576975520316	0.024512432671883258	0.06437505450526972	0.09272727652328115	0.04677344279062799	0.07043510529023359	0.003309467257737982	0.05414363004677063	0.004566372352743027	0.006951490133927735	0.03564470421764808	0.0007914305548272337	0.0022772671153705472	0.015850359613100044	0.013502407210712114	0.043937457339385394
475	0.004848192189746266	0.006778899851879003	0.07766713843019954	0.23913884204491165	0.005794037738854169	0.011244529501830997	0.011904654341396221	0.14656820732574274	0.05178885808344218	0.00784840235397242	0.023773505131391575	0.01359479537058629	0.0947735807543919	0.15691012935209947	0.004419987444429362	0.030506850211308698	0.05462553997536528	0.03620434790689424	0.01296776833795238	0.00864173365360566
476	0.09167179877099331	0.017133748023323417	0.02001173080558494	0.011807364194323282	0.00760215797887017	0.03132922254833217	0.042709455354086864	0.14054467640895513	0.013421692011904462	0.07658158570686543	0.09622573250546425	0.029217910761737687	0.029717926997014546	0.010362580581648339	0.1282341700057076	0.09554945944892859	0.056114152952214114	0.06047091135094586	0.023466427575523495	0.017827296017576346
477	0.0048256282233103175	0.00923132018441549	0.015417195768083258	0.03139637812363828	0.11052035066513001	0.19425300679171312	0.07311861655428513	0.009011163247790114	0.05335629959817869	0.021569357007479084	0.022370617851998027	0.015998094189502203	0.007297974457034121	0.08568296278186437	0.11319466698061972	0.022494363762563016	0.024663408319684086	0.055965352937011936	0.02574574555201272	0.10388749700368632
478	0.11203537096825726	0.010616358517316656	0.042766433204663154	0.01689188721795959	0.010625675340681179	0.07097136565431189	0.1351496938942159	0.01875767031983414	0.07627714876473833	0.027502282833235983	0.016560581769223735	0.26938133162104005	0.007645554176916588	0.012032424013529157	0.03695673507874585	0.007706753071032614	0.02429175140259978	0.037849568256975	0.028036393854455253	0.03794502004026793
479	0.0088579537326642	0.020178807670001964	0.020340246021243364	0.059099360581948465	0.02120942849905954	0.3017035914914988	0.019666546763742944	0.012261413438164096	0.1363555075016535	0.05388409704365107	0.0254005506906567	0.01820106755521508	0.01170452149473737	0.018935280668971162	0.1540202462516898	0.010057430815868684	0.012770776593872725	0.014249611127985966	0.05567503446257033	0.025428527594804275
480	0.012131771591843168	0.32593990263704564	0.02148042157342864	0.015635673355427933	0.1510421327070306	0.009437685210264526	0.020022467345412777	0.02931153485936258	0.10110556469016733	0.008162933642723094	0.042599368348912446	0.016243833675123758	0.01330895556487423	0.021928194769227763	0.03851872998555685	0.02341455668273693	0.011475872262742208	0.03728806491498071	0.06451013210689807	0.03644220407624081
481	0.00890831407444619	0.07745812674288166	0.019156911973237344	0.022400151642193143	0.3800325152671577	0.019835081243235218	0.010709801430996821	0.007990156656518674	0.03828996902112371	0.1008763822260179	0.03162725658806053	0.01711379461434358	0.00709266407686197	0.016759074794040978	0.006586032614796074	0.05411175779569619	0.010280626771049614	0.1172719418716576	0.021159774999167092	0.03233966559651799
482	0.058843635225362255	0.00529158513580279	0.11573648264879341	0.08838077627075798	0.004593071092095018	0.04430573742698637	0.06283913001101311	0.004171895052038589	0.11491926776005637	0.12392733716062018	0.014319980287875742	0.046642345645199236	0.006803748164594299	0.011271904123236826	0.07753421582751734	0.057858910415593774	0.021507883458757624	0.07703557960711994	0.004904998810963495	0.059111515875615646
483	0.009103397711610206	0.013942659506618015	0.019755057291684766	0.015398714015183283	0.288866934977232	0.003701367188806163	0.13831837623906354	0.033906674932311864	0.01570494781236796	0.16727160120213178	0.048549617122943485	0.021141216055926313	0.015677014702784386	0.021913006089729355	0.007601706709506614	0.011213968295033834	0.01778434516181351	0.005530221621596217	0.01420398110737216	0.13041519225628456
484	0.06564464079895486	0.029261643723398085	0.026176814158352817	0.021708472618376974	0.18923875804352633	0.004480423753622278	0.0708066346889683	0.00984935133044643	0.014400653232097141	0.07914839788248375	0.01990739231695642	0.013216439733031809	0.008878085940835478	0.02596195323256045	0.003875448865091789	0.004716732361503266	0.011169097894700183	0.025571853058756706	0.14244434507054662	0.23354286129579027
485	0.11243480451455626	0.018170275654783647	0.017515737372468664	0.015011588421819448	0.02373536345687314	0.005562744731350268	0.43392153677325934	0.01904620007902187	0.021549209217156917	0.00957022635459055	0.0267056862360392	0.04611728751291837	0.05321031570894986	0.052119675750279454	0.039568099015681694	0.014681494880448452	0.028253135138517994	0.0074880900762673225	0.01902018569974995	0.03631834340526759
486	0.04986130909551166	0.006868784738618062	0.23521076117597742	0.03933632019100188	0.005532773332602121	0.09242580528519524	0.021326924575932504	0.0038950055952437935	0.09022495769105861	0.08380946793982577	0.04856023618458299	0.009045515247895843	0.07809343280594577	0.013954795706803545	0.04005559456616079	0.10329282056113873	0.031586123507119396	0.027990306838072916	0.008015591723652108	0.010913473237660856
487	0.011835266316379702	0.41846946724849393	0.018422060488943428	0.02313399486886475	0.03041586306647655	0.021591290366482028	0.02587430027767938	0.016937031428972227	0.023609188207481056	0.008055852419016218	0.01627488176493046	0.02646325589221135	0.015206165351530854	0.023550579547645462	0.04885683995690045	0.12268385684862182	0.01318139183688693	0.007872657659589872	0.0737362905262759	0.053829765926617645
488	0.04197296424523994	0.011101048213607556	0.13052580897813745	0.021997899600083734	0.005900882894502233	0.03328496815242957	0.04670601459549944	0.00811339225724475	0.014343133313041696	0.0027663730616197665	0.011028483212601466	0.19317658940239327	0.07529499739791339	0.028442700229479527	0.0037821548160215292	0.28634274242530594	0.016937122949643106	0.0052290183835159544	0.012851445230897185	0.05020226064082242
489	0.014598948955681434	0.02278458338628974	0.065789888073762	0.02158582145388264	0.015673575022021446	0.012615015494506448	0.030021678215146938	0.016459551538293128	0.01957364060083646	0.009000201315346512	0.022407291157550715	0.5415275135204097	0.010498369494703428	0.029228676104052193	0.012384140711564377	0.014983885562568508	0.014188901599743457	0.014413103915576781	0.09255857780144375	0.019706636076620442
490	0.0322383007473484	0.015505073520621426	0.1465528545301114	0.08043468261867219	0.021207907145050754	0.08639231197351406	0.017407639619783897	0.08312627226227587	0.007885121653874142	0.009907569145527003	0.034122588310591326	0.029611311775472535	0.03876714205298466	0.053688577570772535	0.17414689028440689	0.106615326659839	0.0055770279389661045	0.04370428988645172	0.009990385423167344	0.003118726880568727
491	0.011233149987919813	0.34906853165339596	0.027489764558120987	0.026347000672997795	0.05183831668387729	0.00851109109391597	0.03582452213454685	0.05214931287232008	0.04770882619972108	0.06067436256115746	0.05668754888346179	0.02806844432236035	0.034818539460750954	0.031372220969318985	0.0255557193002689	0.017438705402371114	0.05438451407510207	0.021554451505578463	0.028320141921501316	0.03095483574131281
492	0.009865073010062068	0.013376073974852139	0.014112672556397402	0.03404222615744153	0.017962264523699527	0.008250648225395181	0.017669642332312604	0.1930049797573794	0.04537896997852371	0.10510298079147835	0.2668862082035435	0.03804921790062049	0.008284652941679117	0.0317838631112275	0.005775802640608248	0.00816334832249565	0.043399751376212964	0.09842457656813271	0.020411670917860582	0.020055376710077365
493	0.10658106751306279	0.016722167367260676	0.15022384842895098	0.06428472352021358	0.01783134434631168	0.07888575127643098	0.013713090380126577	0.0033184778102212952	0.06940977604281992	0.0010043069550298783	0.12766883469787244	0.13838926178899383	0.01330218515772145	0.024318460105710493	0.010599175620485065	0.06674452993800793	0.02381707787623559	0.01153316184185887	0.05902969548065314	0.00262306385203286
494	0.09250981974809237	0.02259256806414918	0.0460400372684504	0.2686886187411096	0.006044313017766734	0.01126469923543297	0.01265034640774069	0.012801333253448592	0.03433922361021416	0.0018750864722493982	0.0753152248625312	0.04935061785243785	0.006526445464799308	0.18036403444661434	0.01719176263560899	0.09009592410404055	0.053931308137722615	0.003462716116458703	0.004988804224190792	0.009967116336941481
495	0.03349730679555371	0.014926591354234204	0.018048395230943048	0.020417892290459042	0.03220356391845859	0.007150170497276503	0.02902298375210811	0.11880356123932324	0.024588641118010922	0.11246818728385125	0.028032614179516496	0.023264283722295845	0.035773313704452914	0.034818066325278674	0.009584426478056901	0.009323692621570323	0.02050159471289031	0.36811119017104066	0.039753899330161234	0.01970962527451797
496	0.005470071920297977	0.10479163792855252	0.01773249386294198	0.013196129561662755	0.10678696985607014	0.010092792257152289	0.012843573757919176	0.05435584572444581	0.20078585342862185	0.004544428462554052	0.021857532820765076	0.036055431902806016	0.010144180735533297	0.06562970860311824	0.16451700972530123	0.051329841397573704	0.029282727153006966	0.06220182390305379	0.014633773336181244	0.013748173662441878
497	0.051153485545182266	0.021268638688737705	0.015795729668690608	0.044899372076527916	0.04015893968084323	0.03140114216216114	0.09467957383579229	0.014094126226294594	0.01191402627045141	0.022790408347531644	0.12191458776709542	0.03695983635957434	0.0017302140104843542	0.10759281045353732	0.07268221021721538	0.1690465143336176	0.041909742227813046	0.08117289882357204	0.0025425813839352997	0.016293161920942423
498	0.03501029275751872	0.013646239481616874	0.10551804627410033	0.053467897608906745	0.02624523863527694	0.16469113165732963	0.1381684271532516	0.024327206629292074	0.012840369137838115	0.0233092957662738	0.01674767867308591	0.060876301871135435	0.011130187879490744	0.021328603315062443	0.03336748304621958	0.09235480174561982	0.07203609437395175	0.034314048165657855	0.03826347780301634	0.02235717802535534
499	0.0064214083195337605	0.0644664548712218	0.06951524366078952	0.016237923347972617	0.030904210643617556	0.0015914282279930454	0.027018098416035946	0.06238453842433711	0.17579740071671446	0.02597583839967872	0.22497420266307794	0.008673319726953062	0.0019501383144042272	0.030239495958576487	0.015531876357712965	0.022382144997687904	0.019219981291562584	0.04443288075743206	0.032904921016387846	0.11937849388831039
500	0.01439750046974315	0.11529367112086425	0.015186292808943867	0.016361948398672988	0.018966154042647794	0.009400607127868364	0.026531136072046626	0.028103236941445675	0.022381005339390997	0.009860371812710749	0.0451785402684219	0.021187076419777177	0.017798778997738293	0.024246401303665288	0.009839435758652098	0.12395662854823163	0.01702992893275117	0.010570593742686858	0.03822081560329921	0.4154898762904419
501	0.03714015871032824	0.029582450479242538	0.03488933340847197	0.02444370409637678	0.00408430392722726	0.014446070849718788	0.0502674585335252	0.00253083024172292	0.10467304846735415	0.008632044599222285	0.048190886040894734	0.31537364261505973	0.05090563873295086	0.05294535058525448	0.022913930044766793	0.008778690699240681	0.015216960948131686	0.03272956570756503	0.09056437834174115	0.051691552971204736
502	0.11753358555830808	0.06747716704150726	0.0438487773822619	0.005858848028966176	0.033409516360304266	0.11738633355009415	0.20723983277609986	0.005135980866660429	0.012746473673201562	0.024340992175911298	0.02803453883971186	0.006966667708986363	0.04705017478955564	0.014183666680013633	0.0034027480350028987	0.037157871420739896	0.019425805105164926	0.015380100286231522	0.11593617620216483	0.07748474351911343
503	0.030198418481255943	0.00444235662826854	0.04016324269012427	0.021138157911226366	0.0932428377912808	0.019339324412694956	0.07189082223089974	0.09684925152367048	0.015636507480430672	0.026882548995454402	0.2826206358040219	0.061773131102110856	0.05628136013152814	0.007882927914009578	0.027780620791837088	0.016887233627160485	0.04423518465182642	0.03530538631595747	0.02456552804531202	0.02288452347092986
504	0.04031394787024331	0.0424184827354579	0.006369893701129563	0.02022770800875014	0.09469335393908318	0.028691929736878643	0.06688220409611977	0.0894251356566698	0.06930610658897747	0.14307057928276384	0.12544401865783897	0.01334261852382383	0.004269742635508376	0.07226441954475107	0.021535053524454093	0.03090826171424924	0.02197767423700902	0.04518375479746319	0.004667490628847304	0.059007624119981304
505	0.03482421039428202	0.05224087948321337	0.026432110447704566	0.025579188121928418	0.026997003043818767	0.010016983298254893	0.05948880258929126	0.04395586548565344	0.03460379460251024	0.01540066830774536	0.03974363648280383	0.025329151768027414	0.028932998099588974	0.03921522947620648	0.16344874378419377	0.012169088405466804	0.020257273388421614	0.019014545522512912	0.027934237895577804	0.2944155894027981
506	0.005219096218511513	0.03868518618666359	0.003734086935056929	0.024859255204914568	0.04005028850259943	0.02074435974756481	0.1238480380611821	0.009979057500904885	0.037391598453042005	0.03630506737544681	0.01404786777146532	0.009650415369173694	0.013415412566515112	0.00659396509739483	0.034743632857496945	0.046847232638504925	0.13887748165569178	0.03659681009936856	0.3256365406771223	0.03277460708137995
507	0.006485041820461471	0.006860247703157771	0.02250065412246365	0.06572219237456328	0.004232510420918102	0.09055306622739784	0.08832816623069337	0.21157929030014247	0.09414639139415708	0.05113361788503787	0.035508338532672344	0.01435850691191032	0.02108261811069862	0.009994010738371	0.08076391637246459	0.055378804099781395	0.10026297043926226	0.019032196007523122	0.01453075305034193	0.007546707257981531
508	0.008335105633297748	0.008094109551994267	0.05473967450915646	0.09225240241278858	0.11145503334168538	0.007725409974862676	0.04799095577870688	0.004634466558844292	0.04098243706374822	0.14258992308472357	0.04824232313696704	0.02879615763126045	0.012235188273447722	0.01367789440704151	0.0021544210736174066	0.06379146961406543	0.04675068994799212	0.1906547900139128	0.020420734339517015	0.05447681365237036
509	0.07383114732650252	0.003994795652355778	0.003810326605973265	0.004422902370327026	0.0035897433716114676	0.05192849186602844	0.005666951404118429	0.3065504495473321	0.006829108304795269	0.08658007304068085	0.049135213528578026	0.011671793020796519	0.005520331064878036	0.014252713055606088	0.012542192236156668	0.07890641130149098	0.18716862872808615	0.08490382484889585	0.005965217669555381	0.0027296850562311716
510	0.19299259502471647	0.03165691082845364	0.011518196546771612	0.024887255487543124	0.06551862556512293	0.021705793513001587	0.0055424178355363935	0.04215252456593972	0.04829659603669764	0.06800778333565612	0.04855920211296048	0.037980025837272426	0.004843468406454793	0.040926264214582515	0.0645359919981333	0.07821129466422089	0.04408709283436583	0.006590146952492883	0.10188256039287104	0.0601052538472067
511	0.02439861903861393	0.0548452028097518	0.013591866196811969	0.0775780282047501	0.0511680692849804	0.03585243122969668	0.01818896693066261	0.031977933974533766	0.017999683057803036	0.10741988781694684	0.19506122654074562	0.017540905372593334	0.01346736715840997	0.06469208333402941	0.044184988182845025	0.03703336078515996	0.08389440389243749	0.0704882916202749	0.022312910148546146	0.018303774420407027
512	0.012098904896389031	0.003744347375218441	0.01770566606869228	0.045052147075078965	0.026703884181577736	0.019480756895635203	0.0065511260000344065	0.044293482053075504	0.1837291057153922	0.050722180743455164	0.10864528995212279	0.08415592324446189	0.005596461443716822	0.04821659808948108	0.02383264186476303	0.018156888238655317	0.028591758664263518	0.17004881507441055	0.02703354653451117	0.07564047588906495
513	0.07457263168444317	0.009907063249680294	0.00778536913347734	0.019499941893727026	0.0716712805625499	0.026695654777425647	0.019682079329918115	0.052154591948577925	0.19921145201194598	0.04052951625242874	0.0876513438015591	0.07206647734433909	0.020897001724221334	0.009168007866603023	0.09290372363457912	0.052072185955657095	0.04221434943349759	0.04133565670485161	0.05378439761848748	0.006197275072030373
514	0.05773099378821546	0.033220587498286935	0.12631625088576937	0.12140086609809246	0.055368971260326826	0.06488361870300484	0.009985048603367257	0.01531990846598582	0.06073096106121696	0.027249304586871557	0.08469340415486115	0.012299755770399207	0.06666499252896024	0.058514626560677685	0.083154816847829	0.05244442440543919	0.007578182585231249	0.003599264276019993	0.012241972829856777	0.04660204908958808
515	0.01546939349623469	0.002869851598609847	0.02958008485666869	0.13075320603994675	0.04045507112878434	0.11266442139906044	0.05407228058175283	0.008764680000577956	0.04018108640800224	0.03633180256281671	0.08122665722326	0.05236123551693412	0.017541947076225126	0.09015344337822365	0.012684496330964018	0.0809077456617164	0.056177122893147406	0.08634845414873882	0.0060767856768364	0.04538023402149959
516	0.01354605607724992	0.009541920068204717	0.022097283824426956	0.02249632922657839	0.0145694377044827	0.009331019113198195	0.019250300581700533	0.3207791654631097	0.026902653591838903	0.03148002959462517	0.04234764177491649	0.01855062759161537	0.011565413106470314	0.012763143946882051	0.007672427087908173	0.007851798041898408	0.01101735888959167	0.3640766727636093	0.02356522660196085	0.010595494949732191
517	0.043717870672993014	0.015449991065196183	0.061478818695995	0.04521341878773447	0.01941608121973449	0.038763159248736606	0.029126190746258378	0.051777543756137676	0.04136021234998841	0.06964229181823584	0.014135942504447399	0.015416926874069464	0.02311840699859311	0.15003688304149082	0.06563875630253847	0.08428599945553693	0.12443530526961183	0.03179510471907866	0.014407357095309076	0.06078373937831416
518	0.1111036044354249	0.0021388021615357457	0.08451376678554177	0.010922018489543	0.025981063806324232	0.041541969943152506	0.02801597635576138	0.029476690558625666	0.01679005414467942	0.03718399666524897	0.02174290946684029	0.042931025379176764	0.04391789278260317	0.04266614263668791	0.05332661375457	0.09055443783000106	0.045893509092470315	0.19015887433356593	0.03402846938452468	0.04711218199372232
519	0.09893457731692809	0.00858661818546187	0.016631506373491454	0.03842280431780799	0.05528642187250414	0.03596056990868318	0.011864084763843038	0.011313116715452716	0.014840521573866618	0.06820867951290756	0.04580960778718165	0.03379796343041097	0.10992124659812559	0.010165456557939169	0.011245337681370666	0.012436045925520394	0.2177417584887643	0.1442857772642988	0.013431258373730538	0.04111664735171129
520	0.0316666661057005	0.006732620396542704	0.0503826551820287	0.05240929021246974	0.02492240304260515	0.027977890887666626	0.0988864672396663	0.03355404620016545	0.08435337400315636	0.049508363310931544	0.024159324787829443	0.044272097690289544	0.039485273172807124	0.02830790794387147	0.05614831319475288	0.13513498009061947	0.021963648387724632	0.08037929449803001	0.0829224341147363	0.026832949538405995
521	0.020020189503293078	0.014009214446068282	0.013117252035873229	0.014079169583241498	0.05269448770172158	0.06214643629068778	0.0629061984382458	0.1148583244261055	0.009903644062394454	0.15487577337785557	0.051781751355533506	0.014215266003012254	0.006514463804736869	0.07892921339356485	0.04931702257313766	0.11366572428995105	0.022712173101459204	0.054340547991788925	0.07441840111396572	0.015494746507363173
522	0.1472432273299193	0.00577775649637338	0.006238884904041268	0.13117393984199885	0.021255115219204434	0.08334887165015391	0.0153845607039186	0.011394458279943908	0.046111240500165164	0.035960422850474426	0.019905771240601753	0.03968228164429697	0.010198465361952038	0.04976722348933056	0.025550163956435144	0.06130412331153616	0.1487417922944433	0.0691892068896514	0.04723486362156944	0.024537630413990028
523	0.03759099454586991	0.02571774389106954	0.05912784726287008	0.013854050543561931	0.011690482172467457	0.04608758264724306	0.03845555865307172	0.016021961206716055	0.11627581432872844	0.09323821624955042	0.0349141656939245	0.02107763093949588	0.058015555132688724	0.024495463961435485	0.15062659765542638	0.07083971883226589	0.06337663564425436	0.04616995916301761	0.023345653243693275	0.04907836823264928
524	0.023578326350575815	0.06081371714915066	0.1433463111534617	0.037687065931690196	0.01532620669913126	0.049184811893081964	0.00599719578227503	0.10676748158482778	0.021382246700698805	0.040973338194924984	0.09480282371678496	0.052219408054589835	0.006309979670460967	0.12300720568040795	0.0063898418999036016	0.05990464637242252	0.0162272654681067	0.12183468096925726	0.008285290976863861	0.005962155751384163
525	0.05170185680016028	0.009212779556073207	0.22705120283468394	0.07262921881180981	0.013601090029535561	0.14731910900000977	0.015526201830989456	0.008472831688959608	0.009517494614039532	0.0646792758726107	0.0452660669516317	0.01274192278559525	0.009391217328772442	0.06480951050808079	0.05328680493930201	0.04326648962869876	0.010823779158197516	0.02343237589352492	0.05719555545598585	0.06007521631133884
526	0.07353958367626771	0.0078623718914929	0.0060478462595104565	0.052450402955368666	0.045474973171816056	0.04036723254098603	0.025361217859518653	0.10219495955819155	0.036659105941940134	0.07627393384077624	0.09722664593131283	0.046349913608484845	0.00783072991190578	0.05647205610268734	0.026328942033823216	0.03228676918290588	0.023310328115128807	0.07932818432468437	0.08041353830078751	0.084221264792411
527	0.006152983712545784	0.015956885147079474	0.020912399946459798	0.05433035431048504	0.016796943747925355	0.0691312174351312	0.1176463482076759	0.05767753064418358	0.021768364956317204	0.025504186260354545	0.008671674206314565	0.011359142900916228	0.0690135402117534	0.006851361912930094	0.014223549243791192	0.060978659991831524	0.10083246446577511	0.023020027376134528	0.11956381632991472	0.17960854899248074
528	0.018983717151855383	0.008885616420424607	0.06464716226871527	0.04517753399963793	0.0529519889667686	0.24228967636808196	0.05167142540363028	0.0492179454704534	0.04741199923691338	0.01153484950316861	0.026248586971655073	0.022909235048404367	0.020285579967351423	0.09021870446736935	0.10496424247856674	0.08624204863697023	0.023653192968334874	0.011896896072505735	0.012524257713151184	0.008285340886041655
529	0.006757847562043336	0.08283566962609169	0.012698922431766499	0.01782569980272606	0.010293198473209163	0.02567749381148746	0.0676151509601624	0.12390765251069293	0.017144602469004195	0.052576059466507286	0.014653146197745324	0.021813181503117396	0.0071601687866907635	0.18894606338984718	0.004482864852517492	0.037829584068715394	0.14262127601345034	0.10024518970178559	0.05268316810454574	0.012233060267893763
530	0.011554883257336786	0.019856685254554536	0.032686719922181286	0.024154171160987267	0.028017933637295083	0.012627170630230866	0.013134214146529061	0.02358077480816935	0.027617690192757397	0.5546988509715078	0.05141114336918006	0.025480262471142698	0.014595321243225453	0.020918380915340866	0.010669834630242389	0.005860126303699165	0.027420303352204814	0.027748609999146003	0.04632593535564218	0.021640988378626942
531	0.28377738942325326	0.018125196029853293	0.0073036431727337625	0.04555152113868572	0.016225124363924443	0.06627323328192558	0.028713098830666924	0.0780170494319908	0.011768174794923352	0.015237466002212837	0.014320254872636178	0.009860230323061867	0.0029697252531470275	0.008285504537347955	0.009259784659768058	0.245602832969866	0.07938817797997903	0.03115969111321376	0.018285489714336755	0.009876412106473395
532	0.034384134102545885	0.012777905929824604	0.03084374238480947	0.05377430536209188	0.24162127900901068	0.022620305484274458	0.013858389314377622	0.12926412572845314	0.04015677197535365	0.11003192035698009	0.0444849714505827	0.04826939879934916	0.025061153999458134	0.04141676497103294	0.02078388207332425	0.017192980830837236	0.02587395006823166	0.01412997760201167	0.03858548652705695	0.034868554030393795
533	0.04573079755738461	0.0501981417966106	0.025847147941413517	0.04279419524151776	0.1013933374779313	0.027641878973807953	0.053336584013590926	0.043773857199370506	0.053505575691176435	0.019250455289800874	0.04069588855696813	0.050227552709160635	0.01784287738163487	0.04015119713390608	0.02644249316032094	0.06419972840926116	0.023792289395818584	0.042596446685782635	0.037508881718360365	0.19307067366618216
534	0.09789788880742488	0.04241622523023998	0.043728470410666825	0.042017115115458886	0.04364034219223877	0.026248072530771435	0.024794432966575856	0.041726446995737826	0.05030829176788712	0.040720668355655236	0.05172915011972409	0.04262035254621187	0.051578290723635484	0.050949901496648825	0.028696653270794844	0.16870836641124612	0.04941865827987355	0.02164119371143967	0.0482099259079024	0.032949553159866356
535	0.02076302804653794	0.03203936316704089	0.03069955689564404	0.021101353274747357	0.005596282677848069	0.10917662313548378	0.17685374044538643	0.0504909081155183	0.02340617529717248	0.007402274295610749	0.04095529590080464	0.03927185386242263	0.11936479915338723	0.017842187802650504	0.00843241969625428	0.12658554963835633	0.08889519590874598	0.016921049143872772	0.03342588786697525	0.03077645567554041
536	0.16042969631680237	0.22038600749134002	0.08945776075544264	0.01019003515571712	0.01719023022612246	0.015195648734144213	0.014986438468381812	0.035116048398034734	0.008719443833434232	0.02269142416928574	0.01495160616582275	0.09355084510108044	0.004920790471590583	0.008606996677672748	0.0032061858531462527	0.0037115182866202913	0.044525341098893965	0.21012096209342504	0.013368842802014993	0.008674177901027568
537	0.3363801604500224	0.012064665933428892	0.05126216401965435	0.02266867756752427	0.01025330800651646	0.005841758336928276	0.018690546960115465	0.15850597657209237	0.014408432075500391	0.006128099418046691	0.1372939451567052	0.015408322968709818	0.011290072256850737	0.014861439639265438	0.007082053789910232	0.047772398410367636	0.07431968665356296	0.02567196035734164	0.01822080821143644	0.011875523216020352
538	0.11849864938211938	0.05942941917871475	0.00825538207872619	0.009046598783746947	0.008699923553717844	0.02491204312665273	0.006598172413673211	0.020840139974254313	0.015038820137792277	0.00244327325632425	0.05985060578245047	0.048531890253381865	0.008932517188982523	0.014234589924698173	0.018247691902388573	0.15691146207383963	0.3506116131425075	0.05541047983873916	0.006876053940678826	0.006630674066611394
539	0.008645542392674751	0.01841059049510363	0.014491393304331465	0.021280626446519405	0.015903058608296293	0.13944736223022441	0.01937523040179516	0.012735840013772476	0.014073833597185672	0.03073651752047495	0.034174763210166804	0.019811632529562615	0.057098249787302324	0.032502945844519154	0.009288787759646387	0.3205483668042708	0.1359073166958438	0.0473262530287618	0.03394863456082502	0.014293054768723138
540	0.008005842339746095	0.05074513222099536	0.007233032691367859	0.008480069307230347	0.21684614730834897	0.02442479060208032	0.02332981497749647	0.12503434373021388	0.005739751877199212	0.13977917263653927	0.02642046808490033	0.007163551159842318	0.007641393634265924	0.013459146642325134	0.020008369338711703	0.10917981651371252	0.03744898489860932	0.08180624973254935	0.021324072237213602	0.065929850066652
541	0.05626664215780918	0.033336727430501534	0.007644246732874436	0.023317382263119937	0.1440576461456184	0.0025693525080194273	0.005882056707278241	0.04777642949645233	0.007354405666384126	0.0948408009508758	0.08382938741541178	0.008191254076702294	0.06253803899733877	0.004650375468274921	0.002305089870293924	0.008743710241340462	0.07570324459522118	0.16043808700166168	0.10168346283388853	0.06887165944093304
542	0.03835255424342516	0.09487379567734004	0.061352752117795464	0.007122080228779129	0.019852168156663335	0.07427785281296004	0.008125267874652708	0.005016471891545794	0.009772248419170777	0.19155946012074887	0.09574891663794168	0.007133959076758599	0.03461293400329018	0.005818666567307337	0.007796689103443869	0.14652539446602864	0.13490211208992245	0.040993619488915646	0.011019188871409683	0.00514386815190062
543	0.2047821240308949	0.08049753549440894	0.011447524945854173	0.013329372771545622	0.05308942143042559	0.012639539392722166	0.01681017653868026	0.03375458973586376	0.009390582097682149	0.19353996314904817	0.03843349888463207	0.012606449022310912	0.00920980056203546	0.013259196871900173	0.008305686059374044	0.13400452444628863	0.0411406250167021	0.017300165296218115	0.061717331788976114	0.03474189246443662
544	0.06579909698071362	0.014752933599524938	0.0625849160338325	0.020556006250439542	0.013229931198810042	0.008167281862068419	0.0225967714048345	0.06771592505614944	0.023488578773403997	0.01506109309488071	0.05423051476608126	0.025329038353158223	0.012600730036393878	0.014035798290966676	0.01119923759670625	0.01822728333016356	0.03815464961578137	0.4554496940322815	0.03210699195184336	0.024713527771966223
545	0.013212713002842833	0.04509680750264997	0.018366777272669357	0.02398938456922839	0.03142231714829023	0.010882135178095536	0.033268563403757424	0.012640552052606058	0.029215462177349553	0.18150638057101526	0.028484222455231186	0.01639617042656611	0.06902491821515476	0.024400833592472686	0.008575399177648258	0.327555888198092	0.03231812327510421	0.01318977387866107	0.02509414011868696	0.055359437783878127
546	0.0077526970448533235	0.01986947087292058	0.14296124724270046	0.014591980197696091	0.009025243035150126	0.007367235684019084	0.022660932199220437	0.00721428425042274	0.011802101654594097	0.39348325035947596	0.048824497267755715	0.011407009899664342	0.045381468885275236	0.020980419030899127	0.0396172454832721	0.006349785162681333	0.009648501253924698	0.012661148693223503	0.021514301830510858	0.14688717995174017
547	0.008960001955428879	0.020869411215303217	0.02093222849103723	0.04735304453252406	0.02003723054415197	0.43783749414877166	0.030527294548214012	0.02463202313705956	0.03789708080577231	0.014463771473849647	0.04026367646885519	0.031541594903454026	0.010991425360228988	0.030253713739654978	0.1050972346254477	0.00913932925152452	0.016023467741381556	0.05101041779476386	0.025899733056636738	0.016269826205939877
548	0.4307066109420564	0.010171665653180683	0.01381400648623289	0.04909807167998645	0.011425047700205445	0.046903076479326185	0.030983896346069226	0.013008515141289706	0.013324732555171076	0.006579420063923896	0.023110811851787275	0.016385602203130314	0.010824249917084547	0.020260827761914794	0.007230671780311121	0.055272224505041094	0.19061433392236246	0.01522347448456183	0.019685763297839203	0.015376997228525325
549	0.014949441542975572	0.020154403001214728	0.01993481520182775	0.018820231565550655	0.015678293007812292	0.007283170013026531	0.12172682146321753	0.23100474623214481	0.016593319620093392	0.24285597007420065	0.04185087346334065	0.012415945277762089	0.01073895250497605	0.02095838722078744	0.007540881081574969	0.029103632617477587	0.03702148035530136	0.02791512542763802	0.090300016554115	0.013153493774962893
550	0.27929988074012335	0.020613744544928595	0.0057747121621672375	0.010484876301388328	0.051813327164116615	0.0366374481109256	0.0171567462292473	0.04085444260316516	0.02712095559172089	0.042416811630957486	0.013871771314098046	0.04456318090050717	0.022413526639853673	0.012584618630047586	0.013718623496481541	0.07281701260079072	0.13697137945459995	0.07748381328108331	0.05296730399129567	0.02043582461250179
551	0.15564259557298682	0.07269202247803158	0.010688827965832358	0.044414135571839805	0.13809926922667828	0.06533727034831638	0.015260507993782849	0.04838464521022146	0.007525258390960457	0.12381502604328933	0.014314279410816519	0.00966448690966658	0.0038340636828727505	0.030305196509547938	0.007717864111196542	0.0065289964923082085	0.025489123606869554	0.1292681298060515	0.010566361447288671	0.08045193922144239
552	0.08881142324829487	0.052269735039167674	0.0777622821718932	0.013784945367071805	0.04379661208333872	0.0490524080342665	0.05756481195483186	0.009002790213288609	0.018596567517739523	0.03623846063684739	0.06409003206262437	0.03212595603377204	0.031207982696419844	0.012629665854371691	0.022897959386790512	0.020613319063527275	0.03128297917943721	0.028294861815973984	0.2938523169101475	0.016124890730195397
553	0.11639548327531757	0.01849790464652669	0.02874938703458459	0.009346623456676868	0.04898443844083392	0.08594249132271219	0.009861740362050082	0.025764278877011087	0.010597843779256221	0.04128525087418826	0.2823679003286432	0.021023799582241515	0.006228316810205316	0.014013370787805832	0.0194881486412768	0.08741781696513001	0.13958339544008222	0.012819642827081854	0.012001485822834928	0.009630680725540876
554	0.1109213132459412	0.17206178186173185	0.032555609740712615	0.012470075686801429	0.011009576236520508	0.0291137534384596	0.028915725884613254	0.06550022705874961	0.012653802039968846	0.15027570893368944	0.053773441237995004	0.03938441546659665	0.010818436478267057	0.028806962904785023	0.03893621471231496	0.0049400732593742214	0.04540456048678606	0.12815616032506105	0.010509781670354167	0.01379237933127748
555	0.04059947769636137	0.008558412643628789	0.059839040546749114	0.1664785574010799	0.03063864985483708	0.020317394247818896	0.0434065218847971	0.10455010717957769	0.015849153804987408	0.05819917334622355	0.0044619152339818785	0.020997765275183194	0.005186121540584033	0.010738944451285556	0.020175503309283197	0.09399390551464835	0.02683797721099329	0.04675967003961471	0.17321565864641966	0.04919605017194528
556	0.07414491156439394	0.011098678808684422	0.04915513146907377	0.02882590147683575	0.007627861357717293	0.003424495755380058	0.14050523947608587	0.10688231873663846	0.08326102587338662	0.06057825142357265	0.017565594011650934	0.14980623099174792	0.00605614355299771	0.007705017022956655	0.04539956611824984	0.05255409708773611	0.022877835914434128	0.10828709189791684	0.014688134360215002	0.009556473100326032
557	0.01789049347526997	0.011668253454629966	0.06869885771938407	0.05236121240009322	0.0887724016724255	0.40037495051466737	0.04072436832269782	0.01568691950637966	0.016778953818014634	0.020624962763850077	0.026003978930413733	0.023148160543027485	0.012593127757827829	0.09279115700163278	0.02070604201100326	0.008151660870663472	0.011348831563246025	0.02868007651989235	0.02639344427237236	0.016602146882508443
558	0.026481907040666556	0.020221045814237733	0.009554779251122403	0.05676305546815954	0.29501796160232335	0.006662491490639345	0.03624940552593356	0.008426928066691769	0.022637397463140013	0.07240288228106388	0.014564730440313672	0.01572984379212515	0.027147200971960682	0.11151176738035733	0.005960902953266552	0.1608372653851692	0.02773806546450653	0.02251492644759052	0.02140395190558442	0.0381734912551478
559	0.013783830696754824	0.021535415980774218	0.019542801182716004	0.012939174514951407	0.049667502408247466	0.007231529053557284	0.022496441017211922	0.011052026072722567	0.014882770396135794	0.4746942644584177	0.059494304744847695	0.01534169717665541	0.014320064965805259	0.026149579753138426	0.008281848903277586	0.01520602055452141	0.013962531219395745	0.10224826046405976	0.06904314972618644	0.028126786710623013
560	0.012102369911981867	0.011179448521607233	0.016234390327068537	0.04685043661777483	0.02901665655352806	0.005721629606381714	0.019095646170621625	0.010528978823011593	0.05249485853753336	0.11607496961054135	0.05230280277449264	0.016395731603745172	0.10235641139510623	0.1890193638928511	0.07658324163553373	0.08671016139352823	0.06189493549772632	0.04400831727093053	0.0257825053011283	0.025647144554907533
561	0.03368867273490626	0.13810299166015508	0.014178950787750194	0.010594604873756491	0.050514173186825134	0.06683364665274752	0.015296509116678897	0.17196106219547008	0.014108426001021334	0.1502402816101254	0.020167058053188046	0.014326281766979048	0.007485115200317529	0.012835505543493133	0.017307945108711156	0.00522934106855796	0.014110003089891694	0.20296690258135977	0.009886335586909465	0.030166193181155803
562	0.10168452533762218	0.01346975309011645	0.04280416265152261	0.088265546531242	0.04132026139340921	0.016749845944605324	0.008133120489121988	0.04789384776355382	0.03073796069546572	0.09096089559182687	0.027775704952570014	0.09480883015422636	0.006687885626606257	0.03808885087303469	0.11990163739953898	0.01424720294626637	0.16519192127872548	0.03815588291306004	0.007458589867690951	0.0056635744997947
563	0.1053498375704699	0.02203472723120678	0.02954823779872062	0.014282790627302774	0.030243980869495857	0.008148162895990727	0.018665604475303237	0.2405169751760389	0.017416456611775325	0.16239586842473477	0.04505943777605702	0.0178333143969555	0.027554261417562946	0.015827038699050756	0.006033641197668493	0.011343901025621318	0.0615744057969776	0.11230214750919809	0.03502938302790082	0.018839827471968523
564	0.014098411630532581	0.3209037001118237	0.024232744981239694	0.036970639445415565	0.049790755460197796	0.012709086422988144	0.023475945517449134	0.03225553116653164	0.031381126030431174	0.14155451751635975	0.030413229224515833	0.033132549391944155	0.01643489513163817	0.022219476419529254	0.025064931444413723	0.07557828349422303	0.025097693789057508	0.022079110882755985	0.020514737229527576	0.04209263470942561
565	0.012903423970213962	0.11688719194567368	0.019433540511478255	0.012505667905660104	0.03218128404054311	0.013490196902927408	0.023636732030151517	0.25453955392294986	0.013080495814625207	0.18786326764447822	0.011656839581826898	0.0378051563852953	0.008844516735456482	0.025199753346122167	0.0055772989113672825	0.009605686517462585	0.08022665899215314	0.06484559165378612	0.04024126754453253	0.029475875643296116
