# Supplementary material for: Mapping mutational effects along the evolutionary landscape of HIV envelope
Source: eLife. 2018 Mar 28;7:e34420. doi: 10.7554/eLife.34420 (PMC5910023; doi:10.7554/eLife.34420)
Supplement: Supplementary file 1. — Specifically, this file contains a Jupyter notebook that performs the analysis, all required input data, and all reasonably sized output files. The Jupyter notebook downloads the deep sequencing data, processes it with the dms_tools2 software (Bloom, 2015, https://jbloomlab.github.io/dms_tools2/), and also performs a variety of downstream analyses that generate most of the figures for this paper. [file elife-34420-supp1.zip › analysis_code/data/HIV1_FLT_2016_env_DNA.fasta]

>B.FR.83.HXB2_LAI_IIIB_BRU.K03455
ATGAGAGTGAAGGAGAAA------------TATCAGCAC-----------
-------TTGTGG------AGATGGGGG------------------TGGA
GATGGGGCACCATGCTCCTTGGG---------ATGTTGATG---ATCTGT
AGTGCT------ACA-----------------------------------
-GAAAAATTGTGGGTCACAGTCTATTAT------------------GGGG
TACCTGTGTGGAAGGAAGCAACCACCACT------CTATTTTGTGCATCA
GATGCTAAAGCATATGATACAGAGGTACATAAT---GTTTGGGCCACACA
TGCCTGTGTACCCACAGACCCCAACCCACAAGAAGTAGTATTGGTA----
-----AATGTGACAGAAAATTTTAACATGTGG---AAAAATGACATGGTA
GAACAGATGCATGAGGATATAATCAGTTTATGGGATCAAAGCCTAAAGCC
ATGTGTAAAATTAACCCCACTCTGTGTTAGTTTAAAGTGCACTGATTTGA
AGAATGATACTAATACCAATAGT---------------------------
--------------------------------------------------
----------------------------------AGTAGCGGGAGAATGA
TAATGGAGAAAGGAGAGATAAAA------------AACTGCTCTTTCAAT
ATC---AGCACA---AGCATAAGA---------------------GGTAA
GGTGCAGAAA---GAATATGCATTTTTTTATAAACTTGATATAATACCAA
TAGATAAT------------------------------------------
--------------------------------------------------
----------------------------------------------GATA
CTACCAGCTATAAGTTGACAAGTTGTAACACCTCAGTCATTACACAGGCC
TGTCCAAAGGTATCCTTTGAGCCAATTCCCATACATTATTGTGCCCCGGC
T------GGTTTTGCGATTCTAAAATGT---AATAATAAGACGTTCAATG
GAACAGGACCATGTACAAAT---GTCAGCACAGTACAATGTACACATGGA
ATTAGGCCAGTAGTATCAACTCAACTGCTGTTA---------AATGGCAG
T---CTAGCAGAAGAAGAG-------------------------------
-----GTAGTAATTAGATCTGTCAATTTCACGGACAATGCTAAAACCATA
ATAGTACAGCTGAAC------ACATCTGTAGAAATTAATTGTACAAGACC
C---AACAACAATACAAGAAAAAGA------------------ATCCGTA
TCCAG---------------------------------------------
------------AGAGGACCAGGGAGAGCA------TTTGTT--------
-------------ACAATAGGAAAA------------------ATAGGAA
ATATGAGACAAGCA------CATTGTAACATTAGTAGAGCA------AAA
TGGAATAACACTTTAAAACAGATAGCT---AGCAAATTAAGA--------
-------------GAACAATTTGGA------------------------A
ATAATAAAACAATAATCTTTAAG------------------CAATCCTCA
GGAGGGGACCCAGAAATTGTAACGCAC---AGTTTTAATTGTGGAGGGGA
A---TTTTTCTACTGTAATTCAACACAACTGTTTAATAGTACTTGGTTTA
ATAGTACTTGGAGTACTGAAGGGTCAAATAACACT---------------
--------------------------------------------------
-------GAAGGAAGTGACACAATCACCCTCCCATGCAGAATAAAACAAA
TTATAAACATGTGGCAGAAAGTAGGAAAAGCAATGTATGCCCCTCCCATC
AGTGGACAAATTAGA------------TGTTCATCAAAT---ATTACAGG
GCTGCTATTAACAAGAGATGGTGGTAATAGCAACAAT-------------
--------------------------------------------------
--------------------------------------------------
-GAGTCCGAGATCTTCAGACCTGGAGGAGGAGATATGAGGGACAATTGGA
GAAGT------GAATTATATAAATATAAAGTAGTA---AAAATTGAACCA
---TTAGGAGTAGCACCC------ACCAAGGCAAAGAGAAGAGTGGTG--
-------------------------------------CAGAGAGAAAAAA
GAGCA---GTGGGA------------------ATAGGAGCTTTG---TTC
CTTGGGTTCTTGGGAGCA---GCAGGAAGCACTATGGGCGCAGCCTCAAT
GACGCTGACGGTACAGGCCAGACAATTATTG---TCTGGTATAGTGCAG-
-----CAGCAGAACAATTTGCTGAGGGCTATTGAGGCGCAACAGCATCTG
TTGCAACTCACAGTCTGGGGC---ATCAAGCAGCTCCAG---GCAAGA--
-ATCCTGGCTGTGGAAAGATACCTAAAG---GATCAACAGCTCCTGGGGA
TTTGG---GGTTGCTCTGGAAAACTCATTTGC---------ACCACTGCT
GTGCCTTGGAATGCT------AGTTGGAGT--------------------
-------------------AATAAATCTCTGGAACAGATTTGGAAT----
-----CACACGACCTGGATGGAGTGG---GACAGAGAAATTAACAATTAC
ACAAGCTTAATACACTCCTTAATTGAAGAATCGCAAAACCAGCAAGAA--
-AAGAATGAACAAGAATTA------TTGGAATTAGATAAATGGGCAAGTT
TGTGGAATTGGTTTAACATAACAAATTGGCTGTGGTATATAAAATTATTC
ATAATGATAGTAGGAGGCTTGGTAGGTTTAAGAATAGTTTTTGCT---GT
ACTTTCTATAGTGAATAGAGTTAGGCAGGGATATTCACCATTATCGTTTC
AGACC---CACCTCCCA---------ACCCCGAGGGGA------CCCGAC
AGGCCCGAAGGAATAGAAGAAGAA---GGTGGAGAGAGAGACAGAGACAG
ATCCATTCGATTAGTGAACGGATCCTTGGCACTTATCTGGGACGATCTGC
GGAGCCTGTGCCTCTTCAGCTAC------------CACCGCTTGAGAGAC
TTACTCTTGATTGTAACGAGGATTGTGGAACTTCTGGGACGC--------
----------------------------------------AGGGGGTGGG
AAGCCCTCAAATATTGG------TGGAATCTCCTACAGTATTGGAGTCAG
GAACTAAAGAATAGTGCTGTTAGCTTGCTCAATGCCACAGCC---ATAGC
AGTAGCTGAGGGGACAGATAGGGTTATAGAAGTAGTACAAGGAGCTTGTA
GAGCT---------ATTCGCCACATACCTAGAAGAATAAGACAGGGC---
------TTGGAAAGGATT------TTGCTA---TAA
>A1.BE.94.VI1383_20.FM165645
ATGAGAGTGATGGGGATACAG---ATGAATTGTCAAAAC-----------
-------TTGTGG------AGATGG-------------------------
-----GGAACTATGATCTTGGGA---------ATGATAATA---ATTTGT
AGTGCT------ACA-----------------------------------
-ACAAACTTGTGGGTTACTGTCTACTAT------------------GGGG
TACCTGTGTGGAAAGATGCAGAGACCACC------TTATTTTGTGCATCA
GATGCTAAAGCATATGATACAGAAGTGCATAAT---ACCTGGGCTACACA
TGCCTGTGTACCCACGGACCCCAACCCACAAGAAATACAGTTGGAA----
-----AATGTGACAGAAAAGTTTAACATGTGG---AAAAATAACATGGTA
GAACAGATGCATGAGGATATAATCAGTCTATGGGACCAAAGCCTAAAACC
ATGTGTAAAGTTAACCCCTCTCTGTGTCACTTTAGAATGCCATAACTACA
AAGGCAATGGCACCAATAATACA---------------------------
--------------------------------------------------
----------------------------------TATATCAACGGAACGG
ATGCCATGCAAGGAGAAATAAAA------------AACTGCTCTTACAAT
ATG---ACCACA---GAATTAAGG---------------------GATAA
GAAACAGAAA---GTGTATTCACTTTTTTATAGACTTGATATAGTACCAA
TTAGTGAGAAAAATAGTAAC------------------------------
--------------------------------------------------
-------------------------------AGTAATAGTAACAATAGTA
GCAGTAAGTATAGATTAATAAATTGTAATACCTCAGCTATTACACAAGCT
TGTCCAAAGGTATCCTTTGAGCCAATTCCCATACATTATTGTGCCCCAGC
T------GGTTTTGCGATTCTAAAGTGT---AATGATATAGATTTCAATG
GAACAGGACTATGCAAGAAT---GTCAGCACAGTACAATGCACACATGGA
ATCAGGCCAGTAGTATCAACTCAACTGCTGTTA---------AATGGCAG
T---CTAGCAGAAAAAGAG-------------------------------
-----GTAAGGATTAGATCTGAAAATATCACAAACAATGCCAAAACCATA
ATAGTACAACTTGAT------CAGCCTGTAAATATTACTTGTATGAGACC
T---AACAACAATACAAGAAAAAGT------------------GTACATA
TA------------------------------------------------
---------------GGACCAGGACAAGCA------TTTTAT--------
-------------GCAACAGGTGAC---------------ATAATAGGGA
ACATAAGAGAAGCA------CATTGTAATGTCAGTAGAGAA------GAT
TGGAACAATACTTTACAAAAGGTAGCC---ACACAATTAAGA--------
-------------AAACACTTTGGG-------------------------
--AACAAAACAATAATCTTTGCT------------------AAGTCCTCA
GGGGGGGATTTAGAAATTACAACACAT---AGTTTTAATTGTGAAGGAGA
A---TTTTTCTACTGTAACACATCAGGCCTGTTTAATAGCAGTTGGGAAA
ATGACACTGGCAGCACGCAGGAGTCAAATAGAACA---------------
--------------------------------------------------
-------AAGTCAAATGACACTATAACTCTCCCATGCAGAATAAAGCAAA
TTATAAATATGTGGCAGAGGGCAGGACAAGCAATATATGCCCCTCCCATC
CCAGGGGTAATACAG------------TGTCAGTCAAAC---ATTACAGG
ACTACTATTAACAAGAGATGGTGGGAATAACAATACA-------------
--------------------------------------------------
--------------------------------------------------
-ACTAATGAAACCTTCAGACCTGGAGGAGGAAATATGAGGGATAATTGGA
GAAGT------GAACTATATAAATATAAAGTAGTA---AAAATTGAACCA
---CTAGGAGTAGCACCC------ACCACGGCAAGGAGAAGAGTGGTG--
-------------------------------------GAGAGAGAAAAAA
GAGCA---GTGGGA------------------CTGGGAGCTCTG---TTC
ATTGGGTTCTTAGGAGCC---GCAGGAAGCACTATGGGCGCGGCGTCAGT
GACGCTGACGGTACAGGCCAGACAATTATTG---TCTGGCATAGTGCAA-
-----CAGCAAAACAATTTGCTGAGGGCTATTGAGGCTCAACAGCATCTG
TTGAAACTCACGGTCTGGGGC---ATTAAACAGCTCCAG---GCAAGA--
-GTCCTGGCTGTGGAAAGATACCTACAT---GATCAGCAGCTCCTAGGAA
TTTGG---GGCTGCTCTGGAAAACTCATCTGC---------ACCACTAAT
GTGCCTTGGAACGAT------AGTAGGAGT--------------------
-------------------AATAAATCACTAAATGACATATGGAAT----
-----AATATGACCTGGATGCAATGG---GATGAAGAAATTAGCAATTAC
ACACAAATAATATATAATCTACTTGAAAAATCGCAGAATCAGCAGGAA--
-AAAAATGAACAAGAGTTA------TTAGCATTGGACAAGTGGGCAAGTT
TGTGGAATTGGTTTAACATCTCAAACTGGCTATGGTATATAAGAATATTT
ATAATAATAGTAGGCGGCTTAATAGGGTTAAGAATAGTTTTTGCT---GT
GCTTTCTATAATAAATAGAGTTAGGCAGGGATACTCACCTCTGTCGTTTC
AGACC---CATACCCCA---------AACCCAAGGGAT------CTCGAC
AGGCCCGGAAGAACCGAAGAAGAA---GGTGGAGAGCAAGGCAGAGACAG
ATCGATTCGCTTAGTGAACGGATTCTTAGCACTTGCCTGGGAAGACCTGC
GGAGCCTGTGCCTTTGGAGCTAC------------CACCTCTTGAGAGAC
TTCATCTTGGTTGCAGCGAGGACTGTGGAACTTCTGGGACGC--------
-------------------AGCAGTCTCAAGGGACTGAGACTGGGGTGGG
AAGGCCTCAAGTACCTG------GGGAATATTCTGCTGTATTGGGCTCGG
GAACTAAAAATTAGTGCTACTAGTCTGCTTGATACCATAGCA---ATAGT
AGTAGCTGGCTGGACAGATAGGGCTATAGAAATCACACAGAACATTTGTA
GAGGT---------ATTCTCCACATACCTAGAAGAATCAGACAAGGC---
------TTTGAAAGGGCT------TTGCTA---TAA
>A1.BE.97.PIC771_15.FM165628
ATGAGAGTGATGGGGACACAG---ATGAATTGTCAAAAC-----------
-------TTGTGG------AGATGG-------------------------
-----GGAACTATGATCTTGGGA---------ATGATAATA---ATTTGT
AGTGCT------ACA-----------------------------------
-ACAAACTTGTGGGTTACTGTCTACTAT------------------GGGG
TACCTGTGTGGAGAGATGCAGAGACCACC------TTATTTTGTGCATCA
GATGCTAAAGCATATGATACAGAGGTGCATAAT---ATCTGGGCTACACA
TGCTTGTGTACCCACAGACCCCGACCCACAAGAAATAATTTTGAAA----
-----AATGTGACAGAAGAGTTTAACATGTGG---AAAAATAACATGGTA
GAACAGATGCATGCAGATATAATCAGTCTATGGGATCAAAGCCTAAAACC
ATGTGTACAGTTAACCCCTCCCTGTGTTACTTTAGAGTGCAATGATTATA
ATAGCACCAAATCCAACAAT------------------------------
--------------------------------------------------
----------------------------------------ACGGCTCCCA
CTGAAACGCCAGAAGAAGTAAAA------------AACTGCACTTTCAAT
ACA---ACCACA---GAATTAAGG---------------------GGCAA
GAAAAAGAAA---GAGTATTCACTTTTTTATAGACTTGATATAGTACAGA
TTAATGAAGAC---------------------------------------
--------------------------------------------------
-------------------------------------AATAGTAGTGATA
GCAGGAAGTATAGATTAATAAATTGCAATACCTCAGCCATTACACAGGCT
TGTCCAAAGGTATCCTTTGAGCCAATCCCCATACATTATTGTGCCCCAGC
T------GGTTTTGCGATTCTAAAGTGT---AATGATATAGAGTTCAATG
GAACAGGACCATGCAAGAAT---GTCAGCACAGTACAATGCACACATGGA
ATCAAGCCAGTAGTATCAACTCAACTGCTGTTG---------AATGGCAG
T---CTAGCAGAACAAGAC-------------------------------
-----ATAAGGATTAGATCTGAAAATATCTCACAAAATCACAAAACCATA
ATAGTACAATTTAAT------CAGCCGGTAGCAATTAATTGTACCAGACT
T---AGAAACAATACAAGAAGAAGT------------------ATACATA
TA------------------------------------------------
---------------GGACCAGGACAAGCA------TTCTAT--------
-------------GCAACAGGAGCA---------------ATAATAGGGG
ACATAAGAAGTGCA------CATTGTAATACCAGTAGCAAA------GCT
TGGAATAAGACTTTACACAGGGTAGCC---ACACAGTTAAGA--------
-------------AAACACTTT----------------------------
--AACGGAACAATAATCTTTACT------------------AATGCCTCA
GGGGGGGATTTAGAAATTACAACACAT---AGTTTTAATTGTGGAGGAGA
A---TTTTTCTACTGCAACACATCAAGACTGTTTAATAGCAGTTGGGAAC
CATTAGGCCAGTATGATGACAGTCAGAGC---------------------
--------------------------------------------------
----------AATGACACAAATATAACTCTCCCATGCAGAATAAAGCAAA
TTATAAGGATGTGGCAGAGGACAGGACAAGCAATATATGCCCCTCCCATC
CAAGGGGAAATAACG------------TGTAGATCAAAT---ATTACAGG
ACTACTATTAACAAGAGATGGTGGAAATAAAACTAAT-------------
--------------------------------------------------
------------------------------------------------GA
AACCTCCGAAACCTTCAGACCTGGAGGAGGAGATATGAGAGATAATTGGA
GAAGT------GAACTATATAAATATAAAGTAGTA---AAAATTGAACCA
---CTAGGAGTAGCACCC------ACCAAGGCAAAAAGAAGAGTGGTG--
-------------------------------------GAGAGAGAAAAAA
GAGCA---GTGGGA------------------CTGGGAGCTGTT---CTC
ATTGGGTTCTTAGGAACA---GCAGGAAGCACTATGGGCGCGGCGTCAGT
GACGCTGACGGTACAGGCCAGACAATTATTG---TCTGGCATAGTGCAA-
-----CAGCAAAACAATTTGCTGAGGGCTATAGAGGCTCAACAGCATCTG
TTGAAACTCACGGTCTGGGGC---ATTAAACAGCTCCAG---GCAAGA--
-GTCCTGGCTATGGAAAGATACCTACAT---GATCAACAGCTCCTAGGAA
TTTGG---GGCTGCTCTGGAAGACTCATCTGC---------ACCACTAAT
GTGCCCTGGAACGCT------AGTTGGAGT--------------------
-------------------AATAGATCTCAAAATGAGATATGGAAT----
-----AATATGACCTGGTTGCAATGG---GATAAAGAAGTTGGCAATTAC
ACAGACATAATATATGATCTACTTGAAAAATCGCAGAACCAGCAGGAA--
-AAGAATGAACAAGACTTA------TTGGCATTAGACAAGTGGGCAAGTC
TGTGGAATTGGTTTAATATCTCAAAATGGCTGTGGTATATAAAAATATTT
ATAATGATAGTAGGCGGCTTAATAGGGTTAAGAATAGTTTTTGCT---AT
GCTTTCTATAATAAATAGAGTTAGGCAGGGATACTCACCTCTGTCGTTTC
AGATC---CATACCCCA---------AACCCAAGGGAT------CTCGAC
AGGCCCGGAAGAATCGAAGAAGAA---GGTGGAGAGCAAGGCAGAGACAG
ATCGATTCGCTTAGTACAAGGATTCTTAGCACTTGCCTGGGACGACCTGC
GGAACCTGTGCCTTTTCAGCTAC------------CACCGCTTGAGAGAC
TTCATCTTGATTGCAGCGAGGACAGTGGAACTTCTGGGACAC--------
-------------------AGCAGTCTCAAGGGACTGAGACTGGGGTGGG
AAGGCCTCAAGTATCTG------GGGAATGTTCTGCTATATTGGGGTCGG
GAACTAAAATTTAGTGCTACTAGTCTGCTTGATACCATAGCC---ATAGT
AGTAGCTGGCCGGACAGATAGGGTTATAGAAATAACACAAAGCCTTTGTA
GAGCT---------ATTCTCAACATACCTAGAAGAATCAGACAGGGC---
------CTTGAAAGGGCT------TTGCTA---TAA
>A1.BE.x.VI2809.EU191615
ATGAGAGTGATGGGGACACAG---ATGGATTGTCAAAAC-----------
-------TTGTGG------AGATGG-------------------------
-----GGAACTATGATCTTGGGA---------ATGATAATA---ATTTGT
AGTGCT------ACA-----------------------------------
-ACAAACTTGTGGGTTACTGTCTACTAT------------------GGGG
TACCTGTGTGGAGAGATGCAGAGACCACC------CTATTTTGTGCATCA
GATGCTAAAGCATATGCTACAGAGGTGCATAAT---GTCTGGGCTACACA
TGCTTGTGTACCCACAGACCCTGACCCACAAGAAGTAATTATGGAA----
-----AATGTGACAGAAGAGTTTAACATGTGG---AAAAATAACATGGTA
GAACAGATGCATGCAGATATAATCAGTCTATGGGATCAAAGCTTAAAACC
ATGTGTACAGTTAACCCCTCTCTGTGTTACTTTAGAGTGCGCTAACTATA
CTGGCACCGCCTACAATTGCACCGCCTGCAAAAAT---------------
--------------------------------------------------
----------------------GGCACCAGCACCATGGTTCCCCCTATAG
TTGAAACGCCAGGAGAAATACAA------------AACTGCTCTTTCAAT
ATA---ACCACA---GAATTAAGG---------------------GATAA
GAAAAAGAAA---GTACATTCACTTTTTTATAGAGTTGATATAGTACAGA
TTGATAATAGTAGT------------------------------------
--------------------------------------------------
-------------------------------------AGTAACAGTAATA
CCAGTAAGTATAGATTAATAAATTGCAATACCTCAGCCATTACACAGGCT
TGTCCAAAGGTATCCTTTGAGCCAATCCCCATACATTATTGTGCCCCAGC
T------GGTTTTGCGATTCTAAAGTGT---AATGATATAGAGTTCAATG
GAACAGGACCATGCAAGAAT---GTCAGCACAGTACAATGCACACATGGA
ATCAAGCCAGTAGTATCAACTCAACTGCTGTTA---------AATGGCAG
T---CTAGCAGAAAAAGAG-------------------------------
-----ATAAGGATTAGATTTGAAAATATCACAGACAATGCCAAAGCTATA
ATAGTACAATTTAAT------CAGTCGGTAGAAATTAATTGTACCAGGCC
T---AACAACAATACAAGAACAAGT------------------GTACATA
TA------------------------------------------------
---------------GGACCAGGACAAGCA------TTCTAT--------
-------------GCAACAGGTGAC---------------ATAATAGGGG
ACATAAGAAATGCA------CATTGTAATGTCAGTAGAAAG------AAT
TGGACTGAGGCTTTATACAGGGTAGCC---ACACAATTAAGA--------
-------------AAACACTTT----------------------------
--AACAGAACAATAAACTTTACT------------------AGTGCCTCA
GGGGGGGATTTAGAACTTACAACACAT---ACTTTTAATTGTGGAGGAGA
A---TTTTTCTACTGCAACACATCAACACTGTTTAATAGCAGTTGGCCAT
TAAACCAGTCTAACAGTTGGAGCAATGGCGGA------------------
--------------------------------------------------
----------AATGACACAAATATAACTCTCCCATGCAGAATAAAGCAAA
TTATAAGGATGTGGCAGAGGACAGGACAAGCAATATATGCCCCTCCCATC
GAAGGGGTAATAATG------------TGTAGGTCAAAT---ATTACAGG
ACTCCTATTAACAAGAGATGGTGGAAATGAAGCTAATAAAACT-------
--------------------------------------------------
---------------------------------------------AATGA
AACTGCTGAAATCTTCAGACCTGGAGGAGGGGATATGAGAGATAATTGGA
GAAGT------GAACTATATAAATATAAAGTAGTA---AAAATTGAACCA
---CTAGGAGTAGCACCC------ACCAGGGCAAAAAGAAGAGTGGTG--
-------------------------------------GAGAGAGAAAAAA
GAGCA---GTGGGA------------------CTGGGAGCTGTT---CTC
ATTGGGTTCTTAGGAACA---GCAGGAAGCACTATGGGCGCGGCGTCAGT
GACGCTGACGGTACAGGCCAGACAATTATTG---TCTGGCATAGTGCAA-
-----CAGCAAAACAATTTGCTGAGGGCTATAGAGGCTCAACAGCATCTG
TTGAAACTCACGGTCTGGGGC---ATTAAACAGCTCCAG---GCAAGA--
-GTCCTGGCTATGGAAAGATACCTACAT---GATCAACAGCTCCTAGGAA
TTTGG---GGCTGCTCTGGAAGACTCATCTGC---------ACCACTAAT
GTGCCCTGGAACACT------AGTTGGAGT--------------------
-------------------AATAAATCTCAAGATGAGATATGGAAT----
-----AATATGACCTGGTTGCAATGG---GATAAAGAAGTTGGCAATTAC
ACAGACATAATATATGATCTACTTGAAAAATCGCAGAACCAGCAGGAA--
-AAGAATGAACAAGAATTA------TTGGCATTAGACAAGTGGGCAAGTC
TGTGGAATTGGTTTAATATCTCAAATTGGCTGTGGTATATAAAAATATTT
ATAATGATAGTAGGTGGCTTAATAGGGTTAAGAATAGTTTTTGCT---GT
GCTTGCTATAATAAATAGAGTTAGGCAGGGATACTCACCTCTGTCGTTTC
AGATC---CATACCCCA---------AACCCAAGGGAT------CTCGAC
AGGCCCGGAAGAATCGAAGAAGAA---GGTGGAGAGCAAGGCAGAGACAG
ATCGATACGCTTAGTGCAAGGATTCTTAGCACTTGCCTGGGACGACCTGC
GGAACCTGTGCCTTTTCAGCTAC------------CACCGCTTGAGAGAC
TTCATCTTGATTGCAGCGAGGACAGTGGAACTTCTGGGACAC--------
-------------------AGCAGCCTCAAGGGACTGAGACTGGGGTGGG
AAGGCCTCAAGTACCTG------GGGAATGTTCTGTTATATTGGGGTCGG
GAACTAAAGATTAGTGCTACTAGTCTGCTTGATACCATAGCA---ATAGC
AGTAGCTGGCTGGACAGATAGGGTTATAGAAATAACACAAAACCTTTGTA
GAGCT---------ATTCTCAACATACCTAGAAGAATCAGACAGGGC---
------CTTGAAAGAGCT------TTGCTA---TAA
>A1.CD.02.LA01AlPr.KU168256
ATGAGAGTGATGGGGACACAG---AAGAGTTATCAAAAC-----------
-------TTGTGG------AGATGG-------------------------
-----GGGATCGTGATTTTTGGG---------CTGGTAATA---ATTTGT
AATGCT--------------------------------------------
-GGCCAATTGTGGGTCACGGTCTACTAT------------------GGGG
TACCTGCGTGGAAAGATGCAGTGACCACC------CTATTTTGTGCATCA
GATGCCAAAGCATATGATAAAGAAGTGCATAAT---GTTTGGGCCACACA
TGCCTGTGTACCCACAGATCCCAACCCACAAGAAATAAAATTGGTT----
-----AATGTAACAGAAGAGTTTAATATGTGG---AAAAATCCCATGGTA
GAGCAGATGCATACAGATATAATCGGTCTATGGGATCAAAGCTTAAAGCC
ATGTGTACAGTTAACCCCTCTCTGTGTTACCTTAGATTGCCATGACAATA
TCACCAGTGACAATATCACCAATAATGGC---------------------
--------------------------------------------------
----------------------AACACCACCAATAGTCCCAACATCACAA
ATGAGATGGGAGGAGAAATAAAA------------AACTGCTCTTTCAAT
ATG---ACCACA---GAACTAAGA---------------------GATAA
GAGGAAGAAA---GTACATTCACTTTTTTATAGACTTGATATAGTAGAAA
TCGGTAAT------------------------------------------
--------------------------------------------------
-------------------------------AGTAGTAGTAGTAATAATC
ATGGCCAATATAGATTAATAAATTGTAATACCTCAGCCATTACACAGGCT
TGTCCAAAGGTAACCTTTGAGCCAATTCCCATACATTATTGTGCCCCAGC
T------GGTTTTGCGATTCTAAAGTGT---ACAGAGAAAAGGTTCAATG
GAACAGGGCCATGCAGGAAT---GTCAGCACAGTACAATGCACACATGGA
ATCAAACCAGTAGTATCAACTCAGCTACTGTTA---------AATGGCAG
T---TTAGCAGAAGAAAAT-------------------------------
-----GTAACTATCAGATCTGAAAATATCACAGACAATGCAAAAACATTA
ATAGTGCAGCTTGTC------AAGCCTGTAAATATTACTTGTATCAGACC
T---AACAACAATACAAGAAAAGGT------------------ATAGGTA
TA------------------------------------------------
---------------GGTCCAGGACAAACC------TTCTAT--------
-------------GCAGCAGATGCT---------------ATAATAGGGA
ATATCAGACACGCA------TATTGTGTGGTCAATAAAACA------GAA
TGGAATAAAACTTTACAACAGGTAGTG---CACAAATTAAGA--------
-------------GAACATTGG----------------------------
--AACAAGACAATAATCTTTGCT------------------CCCTCCTCA
GGGGGGGATATAGAAATTACAACACAT---AGTTTTAATTGTGGAGGAGA
A---TTCTTCTATTGCAATACATCAGGCCTGTTTAATAGCACTTGGCATG
TCAATAATACATCAAGCCTGGTTAAT------------------------
--------------------------------------------------
----------AGCACTGGGAACATAACTCTCCCATGCAGAATAAAGCAAA
TTATAAATATGTGGCAGAGAGTAGGACAAGCAATGTATGCCCCTCCTATT
CCAGGAATAATAAAG------------TGTGAGTCAAAC---ATTACAGG
ACTACTATTGATAAGAGATGGTGGAATTAATAATAAC-------------
--------------------------------------------------
------------------------------------------------AG
TATGAATGAGACCTTCAGACCTGGAGGAGGAGATATGAGAGACAATTGGA
GAAGT------GAATTATATAAATATAAAGTAGTA---CAAATTGAACCA
---CTAGGAGTAGCACCT------ACCAAGGCAAAGAGAAGAGTGGTG--
-------------------------------------GAGAGAGAAAAAA
GAGCA---GTTGGA------------------TTTGGAGCTGTC---TTC
CTTGGGTTCTTAGGAGCA---GCAGGAAGCACTATGGGCGCGGCGTCAAT
AACGCTGACGGCACAGGCCAGACAATTATTG---TTTGGCATAGTGCAA-
-----CAGCAAAGCAATTTGCTGAGGGCTATAGAGGCTCAACAGCATCTG
TTGAAACTCACAGTCTGGGGC---ATTAAACAGCTCCAG---GCACGA--
-GTCCTGGCTGTGGAAAGATACCTAAAG---GATCAACAGCTCCTAGGAC
TTTGG---GGCTGCTCTGGAAAACTCATCTGC---------ACCACTGCT
GTGCCTTGGAACTCT------AGTTGGAGT--------------------
-------------------AACAAATCTCAAGAGCAGATATGGGAA----
-----AACATGACCTGGCAGCAATGG---GAAAAAGAAATTAGTAATTAC
ACAAGCATAATATATGATCTACTTGAAGACTCGCAGAACCAGCAGGAA--
-AAGAATGAACAAGAGTTA------TTGGCATTGGACAAGTGGACAAATC
TGTGGAATTGGTTTGACATATCAAAATGGCTGTGGTATATTAAAATATTT
ATAATGATAGTAGGAGGCTTAATAGGATTAAGAATAGTTTTTGCT---GT
GCTTGCTATCTTAAATAGAGTTAGGCAGGGTTACTCACCTTTGTCATTTC
AGACC---CATATCCCA---------AACCCAGAGGGA------CTCGAC
AGGCCCAGAGGAATCGAAGAAGAA---GGTGGAGAGCAAGGCAAAATCAG
ATCGATTCGCTTAGTGAGCGGGTTCTTAGCACTTGCCTGGGACGACCTGA
GGAGCCTGTGCCTCTTCAGCTAC------------CATCGCTTGAGAGAC
TTCGTCTTGATTGCAGCGAGGACTGTGGAACTTCTGGGACAC--------
-------------------AGCAGTCTCAAGGGACTGAGACTGGGGTGGG
AAGGCCTCAAGTATCTG------GGGAATCTTCTGTTATATTGGGGACGG
GAGCTGAAAATTAGTGCTATTAATTTGCTTGATACTATAGCA---GTAGC
AGTAGCAGGGTGGACAGATAGGGTTATAGAAATAGGACAAAGAGCTTGTA
GGGCT---------CTTCTCAACATACCTAGAAGAATAAGACAGGGC---
------TTCGAAAGGGCT------TTGCTG---TAA
>A1.CH.03.HIV_CH_BID_V3538_2003.JQ403028
ATGAGAGTGATGGGGATGCAG---AGGAATTATCCACAC-----------
-------TGGTGG------AAGTGG-------------------------
-----GGGATCGTGCTCTTCTGG---------TTGTTAATA---ATTTGT
AATGCT------ACA-----------------------------------
-GAAAAATTGTGGGTCACGGTCTACTAT------------------GGGG
TGCCTGTGTGGAAAGACGCAGTGACCACC------CTATTTTGTGCATCA
GATGCTAAAGCATATGATACAGAAGTGCACAAT---GTCTGGGCTACACA
TGCCTGTGTACCCACAGACCCCAACCCACACGAAATACCTTTAGCT----
-----AATGTGACAGAAGAGTTTAACATGTGG---AAAAATAACATGGTA
GAGCAAATGCATACAGACATAATCAGTCTATGGGACCAAAGCCTAAAGCC
ATGTGTAAAGTTAGCCCCTCTCTGTGTAACTTTAGAGTGTAATGATGCCA
ACAGAACAAACATCAAT---------------------------------
--------------------------------------------------
----------------------------------------------ATAA
CTGAAGAAGAATTTAAAGTAAAA------------AACTGCTCTTTCAAT
ATG---ACCACA---ATTCTAAGA---------------------GATAA
GAAACAGAAA---ATGCATGCACTTTTTTATAGAACTGATGTAGTACAAA
TTGGAAGT------------------------------------------
--------------------------------------------------
-------------------------------------AATAGTAGTGAAA
GATATAAGTATAGACTAATAAATTGTAATACCTCAGCTATCACACAGGCT
TGTCCAAAGGTATCCTTTGAGCCAATTCCCATACATTATTGTGCCCCAGC
T------GGTTTTGCGATTCTAAAATGT---AATGATAAGGAATTCAATG
GAACAGGGCCATGCATGAAT---GTCAGTACAGTACAATGCACACATGGA
ATCAAACCAGTAGCGTCAACTCAGCTGCTGTTA---------AATGGCAG
T---CTAGCAGAAGGAAAA-------------------------------
-----ATAATGATTAGATCTGAAAATCTCACAGACAATGCCAAAATCATA
ATAGTGCAGCTTAAT------GAGTCTGTATCAATTAATTGTACCAGACC
T---AACAACAATACAAGAAAAAGT------------------TGGCATA
TA------------------------------------------------
---------------GGACCAGGACAGGCT------TTCTAT--------
-------------GCAATGGACGAC---------------ATACTAGGGG
ACATAAGAAAAGCA------CAGTGTAATGTCAACAGAACA------GCA
TGGGAAAACACTTTACAAAAGATAGCT---ACACAATTAAGA--------
-------------ATTATGTAC----------------------------
--AACAAAACAATAGAATTTAAG------------------AATTCCTCA
GGAGGGGATTTAGAAATTACAACACAT---AGTTTTAATTGTGGAGGAGA
A---TTTTTCTACTGCAATACAACAGAACTGTTTAATAGCACGTGGAATG
ACACGAGCAACACATCGCAGGGGACAAAT---------------------
--------------------------------------------------
----------AACAATAGTACTATTACTCTCCCATGCAGAATAAAGCAAT
TTGTAAATATGTGGCAGAGAGTAGGACAAGCAATGTATGCCCCTCCCATC
AAAGGAAAAATACAG------------TGCATATCAAAT---ATTACAGG
TCTACTATTAACAAGAGATGGGGGTAAGGGTAAAAGC-------------
--------------------------------------------------
------------------------------------------------AA
TATTACAGAGATCTTCAGACCTGAAGGAGGAAATATGAAGGACAACTGGA
GAAGT------GAATTATATAAATATAAAGTAGTA---AAAATTGAACCA
---CTAGGAGTAGCACCC------ACCAAGGCAAAGAGAAGAGTGGTG--
-------------------------------------GAGAGAGAAAAAA
GAGCA---GTTGGA------------------CTGGGAGCTGTG---TTC
CTTGGGTTCTTAGGAGCA---GCCGGAAGTACTATGGGCGCGGCGTCAAT
AACGCTGACGGCACAGGCCAGGCAATTATTG---TCTGGTATAGTACAA-
-----CAGCAGAGCAATCTGCTGAGGGCTATAGAGGCTCAACAGCATCTG
TTGAAACTCACGGTCTGGGGC---ATTAAACAGCTCCAG---GCACGA--
-GTCCTGGCTGTAGAAAGATACCTACAG---GATCAACAGCTCCTAGGAA
TTTGG---GGTTGCTCTGGAAAACTCATCTGC---------ACCACTAAT
GTGCCCTGGAACTCC------AGTTGGAGT--------------------
-------------------AATAAATCTCAGGAAGACATATGGGGT----
-----AACATGACCTGGTTACAATGG---GAGAAAGAAATTAGCAATTAC
ACATCCATAATATATGAGCTACTTGAAGAATCACAGAACCAGCAGGAA--
-AAGAATGAACAAGACTTA------TTGGCATTGGACAAGTGGGCAAGTC
TGTGGAATTGGTTTAACATATCAAATTGGCTATGGTATATAAAAATATTC
ATAATGATAGTAGGAGGCTTAATAGGATTAAGAATAGTTTTTACT---GT
GCTTTCTATAATAAATAGAGTTAGGCAGGGCTACTCACCTTTGTCATTTC
AGACC---CATACCCCA---------AACCCAGAGGGA------CTCGAC
AGGCCAGGAAGAATCGAAGAAGAA---GGTGGAGAGCAAGGCAGAGGCAG
ATCGATTCGATTAGTGAGCGGATTCTTAGCACTTGCCTGGGACGATCTGC
GGAGCCTGTTGCTCTTCAGCTAC------------CACCGCTTGAGAGAC
TTCGCCTTGATTGCAGCGAGGACAGTGGAACTTCTGGGACAC--------
-------------------AACAGTCTCAAGGGGCTGAGACTGGGGTGGG
AAGGCCTCAAGTATCTG------GGGAATCTTCTGTTATATTGGGGTCGG
GAACTGAGAGTTAGTGCTATTACTTTGCTTGATGCTACAGCA---ATAAC
AGTAGCTGGGTGGACAGATAGGGTTATAGAAATAGGACAAAGATTTTGCA
GAGCT---------ATACTCCATATACCTAGAAGAATCAGACAGGGC---
------TTAGAAAGGGCT------TTAATA---TAA
>A1.CM.07.46_10.KP718918
ATGAGAGTGATGGGGACACAG---ATGAATTATCAAAAC-----------
-------TGGTGG------AGATGG-------------------------
-----GGAACTATAATCTTGGGA---------ATGATAATA---ATTTGT
AGTGTT------GCA-----------------------------------
-GAAAACTTGTGGGTTACTGTCTACTAT------------------GGGG
TGCCTGTATGGAGAGATGCAGAGACCACT------TTATTTTGCGCCTCA
GATGCTAAAGCATATGATACAGAAGTGCATAAT---GTCTGGGCTACACA
TGCCTGTGTGCCCACAGACCCCAACCCACAAGAACTACCTTTGAAA----
-----AATGTGACAGAGGATTTTAACATGTGG---AAAAATAGCATGGTA
GAGCAAATGCATACAGATATAATCAGTTTATGGGATCAAAGTCTAAAGCC
ATGTGTAAAGTTAACCCCTCTCTGTGTTACCTTAAATTGTAGCAACATCA
ACAAAAATGTCACCAAT---------------------------------
--------------------------------------------------
-------------------------------------------------G
GGACTGACATAGATATGATGAAA------------AACTGTTCTTTCAAT
ATG---ACCACA---GAAATAAGG---------------------GATAA
GAAACAGAAA---GTGTATTCACTTTTTTATAAGCTTGATATAGTACCAA
TTAGTGAA------------------------------------------
--------------------------------------------------
-------------------------------GGTAATAGTACAAGTAATA
ACAGCCAGTATATATTAATAAATTGTAATACTTCAGCCATTACACAAGCC
TGTCCAAAGGTAAGCTTTGAGCCAATTCCTATACATTACTGTGCTCCAGC
T------GGTTTTGCGATTCTAAAGTGT---AGAGATCCAAAGTTCAATG
GAAAAGGGCCATGCAAAAAT---GTCAGCACAGTACAATGCACACATGGA
ATCAAGCCAGTAGTATCAACACAACTGTTGCTG---------AATGGCAG
T---CTAGCAGAACAAGAG-------------------------------
-----GCAATGATTAGGTCTGAAAATATCACAGACAATACCAAAACCATA
ATAGTACAACTTAAC------CAGTCTGTAATAATTAATTGTACCAGACC
T---AACAACAATACAAGAAAAAGT------------------GTACGTA
TA------------------------------------------------
---------------GGACCAGGACAATCA------TTCTAT--------
-------------GCAACAGGTGAC---------------ATAATAGGGG
ATATAAGACAAGCA------CATTGTAATGTCAGTAAAGGA------GAC
TGGAATAAAGCTCTACAAGAAGTAGTC---ACACAACTAGGG--------
-------------GAACATTTTGGG-------------------------
--AACAAAACAATAAAATTCAAT------------------AGCTCCGCA
GGAGGGGATTTAGAAATCACAACACAT---AGTTTTAATTGTGGAGGAGA
A---TTTTTCTATTGTAATACATCAGGCCTGTTTAATAGCACTTGGTTTA
GTAATGGGAGCAGGGGCAATGAGAGCATGGAAGATGACACC---------
--------------------------------------------------
----------AATATAACTCATATAACTCTCCCATGCAGAATAAGGCAAA
TTGTGAATATGTGGCAGAGAGCAGGACAAGCAATGTATGCCCCTCCCATC
CAAGGAGTAATAAAG------------TGTACATCAAAT---ATTACAGG
AATACTATTAACAAGAGATGGTGGATATAATATTAGCAAT----------
--------------------------------------------------
------------------------------------------------AA
CGACACCGAGATTTTCAGACCTGGAGGAGGAAATATGAAGGACAATTGGA
GAAGT------GAATTATATAAATATAAAGTAGTA---AAAGTTGAACCA
---CTAGGAATAGCACCC------ACTAGGGCAAAGAGAAGAGTGGTG--
-------------------------------------GAGAGAGAAAAAA
GAGCA---GTTGGA------------------ATAGGAGCTGTG---TTC
ATTGGGTTCCTAGGAGCA---GCAGGAAGCACTATGGGCGCAGCGTCAAT
AACGCTGACGGCACAGGCCAGACAGTTATTG---TCTGGAATAGTGCAA-
-----CAGCAAAGCAATTTGCTGAGGGCTATAGAGGCTCAACAGCATTTG
TTGAAACTCACGGTCTGGGGC---ATTAAACAGCTCCAG---GCAAGA--
-GTCCTGGCTATGGAAGGATACCTAAGG---GATCAACAGCTCCTAGGAA
TTTGG---GGCTGCTCTGGAAAACTCATCTGC---------ACCACTACT
GTGCCCTGGAACTCT------AGTTGGAGT--------------------
-------------------AATAAATCTTACACAGAGATATGGAAT----
-----AACATGACCTGGCTGCAATGG---GATAAAGAAGTTAGCAATTAC
ACACAAGAAATATATAAACTAATTGAAGAATCGCAGAACCAACAGGAA--
-AAGAATGAACAGGACTTA------TTGGCATTGGACAAGTGGGCAAATT
TGTGGAATTGGTTTGACATATCAAATTGGCTGTGGTATATAAAAATATTT
ATAATGATAGTAGGAGGCTTAATAGGATTAAGAATAGTTTTTGCT---GT
GCTTGCTATAATAAATAGAGTTAGGCAGGGATACTCACCTCTGTCGTTGC
AGACC---CTCTACCCA---------AACCCAAGGGGA------CGAGAC
AGGCCCGGAGAAATCAAAGAAGAA---GGTGGAGAGCAAGACAGAGACAG
ATCGATTCGATTAGTGAGCGGATTCTTAGCACTTGCCTGGGACGATCTGA
GGAGCCTGTGCCTCTTCAGCTAC------------CACCAATTGAGAGAC
TTCATCTTGATT---------------------CTGGGACAC--------
-------------------AGCAGTCTCAAGGGACTGAGACAGGGGAGGG
AGGGCCTCAAGTATCTG------GGGAATCTCCTGCTGTATTGGGGTCGG
GAACTAAAAATTAGTGCTGTTAATTTGCTTGATACCATAGCA---ATAGC
GGTAGCTGGCTGGACAGATAGGATTATAGAAGTAGGACAGAGAATTGGTA
GAGCT---------ATAATCCATATACCTGTAAGAATAAGACAGGGC---
------TTAGAAAGGGCT------TTGCTA---TAG
>A1.CM.08.886_24.KP718928
ATGAGAGTGATGGGGACACAG---ATGAATTGGCAAGGC-----------
-------TTGTGG------AGATGG-------------------------
-----GGAACTATAATCTTGGGG---------ATGATAATG---ATTTGT
AGTGTT------GCA-----------------------------------
-GGAAACTTGTGGGTTACTGTTTACTAT------------------GGGG
TGCCTGTGTGGAGAGACGCAGAGACCACC------TTATTTTGCGCCTCA
GATGCTAAAGCATATGATACAGAAATGCATAAT---GTCTGGGCTACACA
TGCCTGTGTGCCCACAGACCCCGACCCACAAGAAATAAATTTGGAA----
-----AATGTGACAGAGGATTTTAACATGTGG---AAAAATAGCATGGTA
GAACAGATGCATACAGATATAATCAGTTTATGGGATCAAAGCCTAAAGCC
ATGTGTAAAATTAACCCCTCTCTGCGTTACCTTAAATTGTAGCAGCATCA
TCACCAATAGCACTGTCAAT------------------------------
--------------------------------------------------
--------------------------------------------------
--GAGACTAGACAAGGAATGAGA------------AACTGCTCTTTCAAT
ACA---ACCACA---GCATTAAGG---------------------GATAA
GAGACAGAGA---GTGTATTCACTTTTTTATAAGCTTGATATAGTACCCA
TTAATGGA------------------------------------------
--------------------------------------------------
----------------------------------------GATAATAGTA
CAAATACTTATATGTTAATAAATTGTAATACCTCAGCCATTACACAAGCT
TGTCCAAAGGTAACCTTTGAGCCAATTCCCATACATTACTGTACCCCAGC
T------GGTTTTGCGATTCTAAAGTGT---AAGGATCCAACATTCAATG
GAACAGGGCCATGCAGAAAT---GTCAGCTCAGTACAATGCACACATGGA
ATCAAGCCAGTAGTATCAACACAACTGCTGCTA---------AATGGCAG
T---CTAGCTGAACAAAAG-------------------------------
-----GTAATGATTAGGTCTGAAAATATCACAGATAATACAAAAACCATA
ATAGTACAACTTAAC------CAGTCTGTAGTAATTAATTGCTCCAGGCC
T---AACAACAATACAAGAAGAAGT------------------ATACGTA
TA------------------------------------------------
---------------GGACCAGGGCAATCA------TTCTAT--------
-------------GCAACAGGTGAA---------------ATAATAGGGG
ATATAAGAGAAGCA------CGTTGCAATGTCAATGGAACA------GAA
TGGAATAAAGCTTTACAAAAAGTAGTC---ATACAACTAAGA--------
-------------GAACATTTTGGG-------------------------
--AACAAAACAATAAAATTTAAT------------------AGCTCCTCA
GGAGGGGATTTGGAAATAACAACACAT---AGTTTTAATTGTGCAGGAGA
A---TTTTTCTATTGTAATACATCAGGCCTGTTTAATAGCACTTGGCATA
GTAATGGCACTGCAAATGGCACT---------------------------
--------------------------------------------------
----------GAAAATGCCACTATAACTCTCCCATGCAGGATAAAGCAGA
TTATAAATCTATGGCAGAGAGTAGGGCAAGCAATGTATGCCCCTCCTATC
CCAGGAATAATAAAT------------TGTACATCAAAC---ATTACAGG
ACTACTATTAACAAGAGATGGTGGGAATGCTAGTGAG-------------
--------------------------------------------------
--------------------------------------------------
-GAAACTGAGACCTTCAGACCTGGAGGAGGAAATATGAAGGACAATTGGA
GGAGT------GAATTATATAAATATAAAGTAGTA---AAGATTGAACCA
---CTAGGAGTAGCACCC------ACCAGGGCAAAGAGAAGAGTGGTG--
-------------------------------------GAGAGAGAAAAAA
GAGCA---GTCGGA------------------ATAGGAGCTGTG---TTC
ATTGGGTTCTTAGGAGCA---GCAGGAAGCACTATGGGCGCAGCGTCAAT
AACGCTGACGGCACAGGCCAGACAGTTACTG---TCTGGTATAGTGCAA-
-----CAGCAAAGCAATTTGCTGAGGGCTATAGAGGCTCAACAGCACATG
TTGAAACTCACAGTCTGGGGC---ATTAAACAGCTCCAG---GCAAGA--
-GTCCTGGCTGTGGAAAGATACCTAAAG---GATCAACAGCTCCTAGGAA
TTTGG---GGCTGCTCTGGAAAACTCATCTGC---------ACCACTAAT
GTGCCCTGGAACTCT------AGTTGGAGT--------------------
-------------------AATAAGTCTCAAGATGATATATGGAAA----
-----AACATGACCTGGCTGCAATGG---GATAGAGAAATTAGTAATTAC
ACACAAGAAATATATAAACTAATTGAAGAATCGCAGAACCAACAGGAA--
-AAGAATGAACAGGACTTA------TTGGCATTGGACAAGTGGGCAACTT
TGTGGAGTTGGTTTGACATATCAAATTGGCTGTGGTATATAAGAATATTT
GTAATAATAGTAGGGGGCTTAATAGGATTAAGAATAGTTTTTGCT---GT
GCTTTCTATAATAAAGAGAGTTAGGCAGGGATACTCACCTCTGTCGTTTC
AGATC---CTTACCCCA---------AACCCAAGGGGA------GTGGAC
AGGCCCGGAGGAATCGAAGGAGAA---GGTGGAGAGCCAGACAGAGACAG
ATCGATTCGATTAGCGAACGGATTCTTAGCACTTGCCTGGGACGATCTGC
GGAGCCTGTGCCTCTTCAGCTAC------------CACCGCTTGAGAGAC
TTCATCTTGATTGTAGCGAGGACTGTGGAACTTCTGGGACAC--------
-------------------AGCAGTCTCAAGGGACTGAGACTGGGGTGGG
AAGGCCTCAAGCACCTG------TGGAATCTCCTGCTGTATTGGGGTCGG
GAACTAAAAAATAGTGCTGTTAATTTGCTTGATACCATAGCA---ATAGC
AGTAGCTGGCTGGACAGATTGGGTTATAGAACTAGGACAGAGAATTTGTA
GAGCT---------ATTAGAAATATACCTAGAAGAATTAGACAGGGC---
------CTCGAAAGGGCT------TTGCTA---TAA
>A1.CM.99.99CM_MP1433.AM279348
ATGAGAGTGATGGGGACACAG---AGGAATTATCCACCC-----------
-------TTGTGG------AAATTG-------------------------
-----GGGATTATGGTCTTGGGG---------ATGATCATA---ATTTGT
TGTAAT------GCTGCA--------------------------------
-GACAACTTGTGGGCCACGGTCTACTAT------------------GGGG
TACCTGTGTGGAAAGATGCGGAAACCACC------CTATTTTGTGCATCA
GATGCTAAAGCATATAAAACAGAAATGCATAAT---GTCTGGGCTACACA
TGCTTGTGTACCCACAGACCCCAACCCACAAGAAATAAAGTTGGAT----
-----AATGTGACAGAAGAATTTAACATGTGG---AAAAATAACATGGTA
GAGCAGATGCATGCAGATATAATCAGCCTATGGGACCAAAGCCTAAAACC
ATGTGTACAGTTAACCCCTCTCTGTGTTACTTTAAATTGTAGTGATGTCA
AAGTCAATACCACCAAGAATAATGGCACTAATAGT---------------
--------------------------------------------------
----------------------AGTAATGTCCTTGTCATCAATGGTACTG
AAAACGGACAGGAAGAACTAAAA------------AACTGCTCTTACAAT
GTG---ACTACA---GAATTAAGA---------------------GATAA
GAAACAGAGA---GTATATTCACTTTTCTATAGACTTGATATAGTACCAA
TTAATGAAGATAATAAA---------------------------------
--------------------------------------------------
----------------------------------AGTAGTGATAATAGTA
GTGGGGAATATAGACTAATAAATTGTAATACCTCAGCCATTACACAGGCT
TGTCCCAAGGTATCCTTTGAGCCAATTCCCATACATTTCTGTGCCCCAGC
T------GGTTTTGCGATTCTAAAATGT---AGAGATAAAAATTACAATG
GAACAGGGCTATGCAAGAAT---GTCAGCACAGTACAATGCACACATGGA
ATCAAGCCAGTGGTATCAACTCAATTGCTGTTA---------AATGGTAG
T---CTAGCAGAAGGAGAA-------------------------------
-----ATAAAGGTTAGATCTGAGAATTTCACAAACAATGCTAAAACTATA
ATAGTACAGCTTGAC------CAGCCTGTAATAATTAATTGTACCAGACC
T---AACAACAATACAAGAAGAAGT------------------GTACGTA
TA------------------------------------------------
---------------GGACCAGGACAAGCA------TACTAT--------
-------------GCAACAGGAGAA---------------ATAATAGGGG
ATATAAGAAAAGCA------TATTGTACTGTCAATAAAACA------GCA
TGGAATGAAACAAAACACAAGGTAATG---GAAAAATTAAGA--------
-------------GGAATATAC----------------------------
--CACAGACCAATAAAGTTTAAT------------------AGCTCCTCA
GGAGGGGATTTAGAAATTACAACACAT---ATGTTTAATTGTGGGGGAGA
A---TTTTTCTATTGCAATACATCAGGCCTGTTTGCTCAGGAGTTAAAA-
--AATGACACAAAT------------------------------------
--------------------------------------------------
----------GACAATAACACAATAATTCTCCTATGCAAAATAAAGCAAA
TTATAAATATGTGGCAGAGAGTAGGACAAGCAATGTATGCCCCTCCCAGA
GCAGGAGTAATAAGG------------TGTGTATCAAAC---ATTACAGG
ACTACTGTTAACAAGAGATGGTGGAAAAAATGACAATGGA----------
--------------------------------------------------
---------------------------------------------ACTAA
TGGAACTGAGATATTCAGGCCTGGAGGAGGAGATATGAGGGACAATTGGA
GAAGT------GAATTATATAAGTATAAAGTAGTA---AGAATTGAACCA
---GTAGGGGTAGCACCC------ACCAGGGCAAAGAGAAGAGTGGTG--
-------------------------------------GAGAGAGAGAAAA
GAGCA---GTTGGA------------------CTGGGAGCTGTC---TTC
CTTGGGTTCTTAGGAGCA---GCAGGAAGCACTATGGGCGCGGCGTCACT
GACGCTGACGGTACAGGCCAGGCAATTATTG---TCTGGCATAGTGCAA-
-----CAGCAGAGCAATTTGCTGAGGGCTATAGAGGCTCAACAACATATG
TTGAGACTCACAGTCTGGGGC---ATCAAACAGCTCCAA---GCAAGA--
-GTCCTGGCTGTGGAAAGATACCTAAGG---GATCAACAGCTCCTAGGAA
TTTGG---GGCTGCTCTGGAAAACTCATCTGC---------ACCACTAAT
GTGCCCTGGAACTCC------AGTTGGAGT--------------------
-------------------AATAAATCTTATGAGGATATATGGGAC----
-----AACATGACTTGGCTGCAATGG---GATAAAGAGATTAGCAATTAC
ACAGCACTAATATATGATCTAATTGAGGAATCACAGAACCAGCAGGAA--
-AAGAATGAAAAGGACTTA------TTAGAGTTGGACAAGTGGGCAAGTC
TGTGGAATTGGTTTAGCATATCACAATGGCTATGGTATATAAAAATATTC
ATAATGGTAGTGGGGGGTTTAATAGGATTAAGAATAATTTTTGCT---GT
GCTTTCCTTAGTAAATAGAGTTAGGCAGGGATACTCACCTTTGTCGTTTC
AGACC---CATCCCCCA---------GCCCCAGTGGGT------CTCGAC
AGGCCCGGAGGAATCGAAGAAGAA---GGTGGAGAGCGAGGCAGAGACAG
ATCGATTCGATTGGTGAGCGGATTCTTAGCACTTGCCTGGGACGATCTGC
GGAACCTGTGCCTCTTCTGCTAC------------CACCGCTTGAGAGAC
TTCATCTTGATTGCAGCGAGGACAGTGGAACTGCTGGGACGC--------
-------------------AACAGTCTCAAGGGACTGAGACTGGGGTGGG
AGGGCCTCAAATATCTG------TGGAATCTTCTGGCATATTGGGGTCGG
GAGCTGAAAATTAGTGCTATTAACTTGCTTGATACTATAGCA---ATAGC
AGTAGGTGGGTGGACAGATAGTCTTATAGAATTAACACAAAGAATTGGTA
GAGCT---------ATTCTCCACATACCTAGAAGAATCAGACAGGGC---
------TTCGAAAGGGCT------TTGCTA---TAA
>A1.CY.05.CY023.FJ388894
ATGAGAGCGAAGGGGATGCAG---ATGAACTTGCACTGC-----------
-------TTGTTG------AGATGG-------------------------
-----GGAACCATGATCTTGGGA---------ATGATAATA---ATCTGT
AGGGCT------GTA-----------------------------------
-GAAAACACGTGGGTTACTGTCTACTAT------------------GGGG
TACCTGTGTGGAGAGATGCAGAGACCACC------TTATTTTGTGCATCA
GATGCGAAAGCATATAAATCAGAAGTGCATAAT---GTCTGGGCTACGCA
TGCCTGTGTACCTACAGACCCTAACCCACAAGAAATAAATTTGGAA----
-----AATGTGACAGAAAAATTTAACATGTGG---AAAAATAACATGGTA
GAGCAAATGCATATAGATATAATCAGTCTATGGGACGAGAGCCTAAAGCC
ATGTGTAAAGTTAACCCCTCTCTGTGTTACTTTAGAGTGTAGCAACCATG
TCATGAGTACCAATGCCAGTACCAAT------------------------
--------------------------------------------------
-------------------------------GCCACTGCCAATATCAACT
CTGACATGAGAGAAGAAATAAAA------------AACTGCTCTCACAAC
ATA---ACCACA---GAACTAAGG---------------------GATAA
GAAACAGAAA---GTACATTCACTTTTTTATAGGCTTGATATAGTACCAA
TTAATAGTAATAAT------------------------------------
--------------------------------------------------
----------------------------------GATAATAATAATACTA
GCAAGGAATATAGATTAATAAATTGTAATACCTCAGCCATTACACAAGCT
TGTCCAAAGGTATCTTTTGAACCAATTCCCATACATTATTGTGCTCCAGC
T------GGTTTCGCGATTCTAAAGTGT---AATGATAAGATGTTCAATG
GAACAGGAATATGCAGGAAT---GTCAGCACAGTACAATGCACACATGGA
ATCAGGCCAGTAGTATCAACTCAGCTGCTGTTA---------AATGGCAG
T---TTAGCAGAAAAGGAG-------------------------------
-----ATAATGATTAGATCTGAAAATATCACAAACAATGCCAAAAACATA
ATAGTACAACTTACC------AAGCCTGTAAACATTACTTGTATCAGACC
T---AACAACAATACAAGAAAAAGT------------------ATACATA
TA------------------------------------------------
---------------GGACCAGGACAAGCG------TTCTAT--------
-------------GCAACAGGTGAC---------------ATAATAGGGG
ATATCAGACAAGCA------CATTGTAATGTCAGTGGAACA------GTG
TGGTATGAAACTTTGCAAAATGTAACC---GAACAATTGAGA--------
-------------AAACACTTTATG-------------------------
--AACAAAACAATAAACTTTACT------------------AAATCCTCA
GGAGGGGATCCAGAAATTACAACACAT---AGTTTTAATTGTGGAGGAGA
A---TTTTTCTATTGTAACACATCAAGCCTGTTTAATAGCACCTGGAATA
TTAATACTATTTGGAATAACACTATGTCAAACAGC---------------
--------------------------------------------------
----ACTGAGTCAAACGGCACTATAGTGCTCCCATGCAGAATAAAGCAAA
TTGTAAATGTGTGGCAGAGAGCAGGACAAGCAATATACGCCCCTCCCATC
CAAGGAATAATACAG------------TGTGTCTCAAAC---ATTACAGG
ACTAATATTAACAAGAGATGGTGGGAATAATAATAACACA----------
--------------------------------------------------
------------------------------------------------AA
TAATACTGAAATCTTCAGACCTGGAGGAGGAGATATGAGGGACAATTGGA
GAAGT------GAATTATATAAATATAAGGTAGTA---AAAATTGAACCA
---TTAGGAGTAGCACCC------ACCAAGGCAAGGAGAAGAGTGGTG--
-------------------------------------GGGAGAGAAAAAA
GAGCA---GTTGGA------------------CTGGGAGCTGTC---TTC
CTTGGGTTCTTAGGAACA---GCAGGAAGCACTATGGGCGCGGCGTCAAT
AACGCTGACGGTACAGGCCAGGCAATTATTG---TCTGGCATAGTGCAA-
-----CAGCAAAGCAATTTGCTGAGGGCTATAGAGGCTCAACAACATCTG
TTGAAACTCACTGTCTGGGGC---ATTAAACAGCTCCAG---GCAAGA--
-GTCCTGGCTGTGGAAAGGTACCTAAGG---GATCAACAGCTCCTAGGAA
TTTGG---GGCTGCTCTGGAAAACTCATCTGC---------ACCACTAAT
GTACCTTGGAACTCT------ACTTGGAGT--------------------
-------------------AATAAATCCCTAGATGACATATGGAAT----
-----AACATGACCTGGCTGCAATGG---GATGAAGAGATTAACAATTAT
ACAGAACAAATATATAGACTAATTGAAGAATCGCAGAACCAGCAGGAA--
-AAGAATGAAAAAGAATTA------TTAGAATTGGACAAGTGGGCAAGTC
TGTGGACTTGGTTTGACATCACAAAATGGCTGTGGTATATAAAAATATTT
ATAATGATAGTAGGAGGCTTAATAGGATTAAGAATAGTTTTTGCT---GT
GCTTTCTATAATAAATAGAGTTAGGCAGGGATACTCACCTCTGTCGTTGC
AGATC---CCCGCCCCA---------GAAACAGCGGGT------CTCGAC
AGGCTCAGAAGAATCGAAGAAGAA---GGTGGAGAGCAAGACAGAGGCAG
ATCGATTCGATTAGTGAGCGGATTCTTAGCACTTGCTTGGGACGACCTGA
GGAGCCTGTGCCTCTTCAGCTAC------------CACCGCTTGAGAGAC
TTCATCTTGATTGTCACGAGGACTGTGGAAATTCTGGGACAC--------
-------------------AACAGTCTCAAGGGGTTGAGACTGGGGTGGG
AAGGCCTCAAGTATCTG------TGGAATCTCCTGGTATATTGGACTCGG
GAACTGAAAATTAGTGCTATTAATTTGTTTAATACCATAGCA---ATAAC
AGTAGCTGGCTGGACAGATAGGGTTATAGAAATAGGACAAAGACTTTGTA
GAGCT---------ATCTTCAACATACCTAGAAGAATTAGACAGGGC---
------TTAGAAAGGGCT------TTGCTA---TAA
>A1.CY.05.CY051.FJ388903
ATGAAAGCGAAGGGGATACAG---AGGAATTCTCACAGC-----------
-------TTATTG------GGATGG-------------------------
-----GGAATGGTGATCTTGGGA---------ATGATAATA---ATCTGT
AGTACT------GCA-----------------------------------
-GAAAACTTGTGGGTTACTGTCTACTAT------------------GGGG
TACCTGTATGGAAAGAAGCAGACACCACT------TTATTTTGTGCATCA
GATGCGAAAGCATATAAGACAGAAGTGCATAAT---GTCTGGGCTACACA
TGCCTGTGTACCTACAGACCCCAACCCACAAGAAATAAATATGGAA----
-----AATGTGACAGAAGAGTTTAACATGTGG---AAAAATAACATGGTA
GAGCAGATGCATACAGATATAATCAGTCTATGGGACCAAAGCCTAAAACC
ATGTGTAGAGTTAACCCCTCTCTGTGTTACTTTAGAATGTAGAAATGTCT
ATACTACCAATATCACC---------------------------------
--------------------------------------------------
----------------------------------------AATATCACCA
AGGAAATGCAAGGAGAAATAAAA------------AACTGCTCTTTCAAC
ATG---ACCACA---GAATTAAGG---------------------GATAA
GAGACAGAAA---GTATATTCACTTTTTTATAAACTTGATATAGTACAAA
TTAATAGTAACAGTAGT---------------------------------
--------------------------------------------------
----------------------------------AATAGTAGTAGTGATA
GTAGTGAATATAGATTAATAAATTGTAATACCTCAGCCATTACACAGGCT
TGTCCAAAGGTATCTTTTGAGCCAATTCCCATACATTATTGTGCTCCAGC
T------GGTTTTGCGATTCTAAAGTGT---AATGACAAGGAGTTCAATG
GAACAGGACTGTGCAGGAAT---GTCAGCACAGTACAATGCACACATGGA
ATCAGGCCAGTAGTATCAACTCAATTGCTGTTA---------AATGGCAG
T---CTAGCAGAAAACAAG-------------------------------
-----ACAATGATTAGATCTGAAAATATCACAAACAATGCTAAAAACATA
ATAGTACAATTTACC------GAGCCTGTAAACATTACTTGTATCAGACC
T---AACAACAATACAAGAAAAAGT------------------GTACGTA
TA------------------------------------------------
---------------GGACCAGGACAAGCA------TTCTAT--------
-------------GCAGCAGGTGAC---------------ATAATAGGGG
ATATAAGACAAGCA------CATTGTAATGTCAGTAAAGAA------AAA
TGGAATAGAACTTTGCAAGAGGTAGCC---CAACAATTAGGA--------
-------------ATACACTTTGAG-------------------------
--AACAAAACAATAATCTTTGCT------------------AACTCCTCA
GGAGGGGATCTAGAAATTACAACACAT---AGTTTTAATTGTGGAGGGGA
A---TTTTTCTATTGTAACACATCGGGCCTGTTTAATAGCCAATATAACA
CATCAGGCCTGGTTAATAACACGCAGGAGTCAGGAAGCACAGAGTCAAAT
---------------------------GAC---------ACTGAGTCA--
-------ATTGTCACAGACAATATAACTCTCCAAATCAGAATAAAGCAAA
TTATAAATCAGTGGCAAAGAGTAGCTCAAGCAACATATGCCCCTCCCATC
CCAGGAGTAATAAAA------------TGTGTATCAAAC---ATTACAGG
ACTAATATTAACTAGAGATGGTGGGAGTAGTAGCGGA-------------
--------------------------------------------------
--------------------------------------------------
----AATGAAACCTTCAGACCTGGAGGAGGAGATATGAGGGACAATTGGA
GAAGT------GAATTATATAAGTATAAAGTAGTA---AAAATTGAACCA
---CTAGGAGTAGCACCC------ACCAGGGCAAAGAGAAGAGTGGTG--
-------------------------------------GAGAGAGAAAAAA
GAGCA---GTTGGA------------------ATAGGAGCTGTC---TTC
ATTGGGTTCTTAGGAGCA---GCAGGAAGCACTATGGGCGCGGCGTCAAT
GACGCTGACGGTACAGGCCAGGCAATTATTG---TCTGGCATAGTGCAA-
-----CAGCAAAGTAATTTGCTGAGGGCTATAGAGGCTCAACAGCATCTG
TTGAAACTCACGGTTTGGGGC---ATTAAACAGCTCCAG---GCAAGA--
-GTCCTGGCTCTGGAAAGATACCTAAGG---GATCAACAGCTCCTAGGAA
TTTGG---GGCTGCTCTGGAAAACTCATCTGC---------ACCACTACT
GTGCCCTGGAACTCT------ACTTGGAGT--------------------
-------------------AATAAATCCCTAGATGAGATATGGGAT----
-----AATATGACCTGGCTGCAATGG---GATAAAGAAATTAACAATTAT
ACACAATTAATATATACTCTAATTGAAGAGTCGCAGAACCAGCAGGAA--
-ATAAATGAAAAAGAATTA------TTGGAATTGGACAAGTGGGCAAATC
TGTGGAATTGGTTTGACATCACAAGCTGGCTGTGGTATATAAGAATATTT
ATAATGATAGTAGGAGGCTTAATAGGATTAAGAATAGTTTTTGCT---GT
GCTTGCTATAATAAATAGAGTTAGGCAGGGATACTCACCTTTGTCGTTGC
AGACC---CATACCCCA---------AACCCGGGGGGA------CTCGAC
AGGCCCGGAAGAATCGAAGAAGAA---GGTGGAGAGCAAGACAGAGGCAG
ATCGATTCGATTAGTGAGCGGATTCTTAGCACTTGCCTGGGACGACCTAC
GGAGCCTGTGCCTCTTCAGCTAC------------CACCGCTTGAGAGAC
TTCATATTGATTGCAGCGAGGACTGTGGAACTTCTGGGACAC--------
-------------------AGCAGTCTCAAGGGGTTGAGACTGGGGTGGG
AAGGCCTCAAGTATTTG------GGGAATCTCCTGGCATATTGGAGTCAG
GAACTAAAAATTAGTGCTATTAATTTGCTTGATACCATAGCA---ATAGC
AGTAGCTGGCTGGACAGATAGGGTTATAGAAAGAGGACAAAGCATTTGTA
GA------------------------------ACAATCAGATAGGGC---
------TTCGAAAGGGCT------TTGCTG---TAA
>A1.CY.05.CY064.FJ388909
ATGAGAGTGATGGGGACGCAG---AGGACTTGTCCTTGC-----------
-------TTGTGG------AGATGG-------------------------
-----GGCATGATAATCTTGGGT---------ATGATAATA---ATTTGT
AGTGTT------ACA-----------------------------------
-GGAAACTTGTGGGTTACTGTCTACTAT------------------GGGG
TACCTGTGTGGAAAGATGCAGACACCACC------TTATTTTGTGCATCA
GATGCTAAAGCATATGACACAGAAGTGCATAAT---GTCTGGGCTACACA
TGCCTGTGTGCCCACAGACCCCAACCCACAAGAGATAAATTTGGAG----
-----AATGTGACAGAAGAGTTTAACATGTGG---AAAAATAACATGGTA
GAGCAGATGCATACAGATATAATCAGTCTATGGGACCAAAGTCTAAAGCC
ATGTGTACAGTTAACCCCTCTCTGCGTTACGTTAAATTGTAGAGATGATG
ACGACATCAATGTCGCCAATAGCACAGACACC------------------
--------------------------------------------------
----------------------------ACTAACGAAGTCAAAAACGGAT
CTGCCAATATCACAGATGAAAAA------------AACTGCTCTTTCACT
ATG---ACCACT---GACCTAATA---------------------GATAA
GCTAATTGAA---GTATTTTCTGTTTTTTATAGACTTGATGTTGTACATA
TTGATAAA------------------------------------------
--------------------------------------------------
----------------------------------------AATAGTAATA
ACAGTGGGTATAGATTAATAAATTGAAATACCACAACCGTTACACAGGCT
GGTCCAAAGGTATCCTTTGATCCAATTCCCATACATTATTGGGCCCCTGC
T------GGTTTTGCGATTCTAAAGTGT---ATTGAGAAGGACTTCAATG
GAACAGGAACATGCAAGAAT---GTCAGCTCAATACACTGTACACATGGA
ATCAAGCCAGTAGTATCAACTCAACTGCTGTTA---------AATGGCAG
T---CTGGCAGAAGGAGAG-------------------------------
-----GTAAAGATTAGATCTGAAAATCTCACAAACAATGCCAAAACCATA
ATAGTACAGTTTGTT------GAGCCTGTACACATTACTTGTATCAGACC
T---TACAACAATACAAGAAAAGGT------------------ATACATA
TA------------------------------------------------
---------------GGACCAGGGCAAGCA------TTCTAT--------
-------------GCAATGAGTAAC---------------ATAATAGGAG
ATATAAGACAAGCA------CATTGTAACGTCAGTAAAACA------AAA
TGGAATGCAACGTTATCCCAGGTAGCC---AAACAATTAGGG--------
-------------AATAAGTTTAAC-------------------------
--AACAGAACAATAATCTTTAAT------------------AGCTCCTCA
GGAGGGGATATAGAACTTACAAGACAT---AGTTTTAACTGTGGAGGAGA
G---TTTTTCTATTGTAATACATCAGGCCTGTTTAATAGCACTTGGAATA
ATGACACCTGGAATGGCAATGACACACAAGAGTCAAAT------------
------------------------------------------------GA
AACC---TCGTCAAATGGCACCATAATTCCACCATGCAAAATAAAACAAA
TTGTAAATATGTGGCAGAGAGTACAACAAGCAATGTATCCCCCTCTCGTC
GAAGGAGTAATAAGG------------TGTGAATCCATC---ATTACAGG
ACTACTATCAACAAGAGATGGTGGGATTAACAGCAGG-------------
--------------------------------------------------
--------------------------------------------------
-ACAAATGAAACCTTCAGACCTGGGGGAGGAGATATGAGGGACAATTGGA
GAAGT------GAACTATATAAATATAAGGTAGTA---AAAATTGAACCA
---CTAGGAGTAGCACCC------ACCACGGCAAAGAGAAGAGTGGTG--
-------------------------------------GAGAGAGAAAAAA
GAGCA---GCTGGA------------------CTGGGAGTTATG---TTC
CTTGGGTTCTTAGGAGCA---GCCGGAAGCACTATGGGCGCGGCGTCAAT
AACGCTGACGGTACAGGCCAGACAGTTATTA---TCTGGTATAGTGCAA-
-----CAGCAAAGCAATTTGCTGAAGGCTATAGAGGCTCAACAGCACCTG
TTGAGACTCACGGTCTGGGGC---ATTAAACAGCTCCAG---GCAAGA--
-GTCCTGGCTGTGGAAAGATACCTAAAG---GATCAACAGCTCCTAGGAA
TTTGG---GGCTGCTCTGGAAAACTCATCTGC---------ACCACTACT
GTGCCCTGGAACTCT------AGTTGGAGT--------------------
-------------------AATAGATCTCAGGAGGAAATATGGAAT----
-----AACATGACCTGGCTGCAATGG---GAGAAAGAAATTGGCAATTAC
ACAGGTATAATATATAGACTACTTGAAGAATCGCAGAACCAGCAGGAA--
-AAGAATGAACAAGACTTA------TTGGCATTGGACAAGTGGGCAAGTC
TGTGGAATTGGTTTAGCATATCAAACTGGCTATGGTATATTAAAATATTT
ATAATGATAGTAGGAGGCTTAATAGGATTAAGAATAGTTTTTACT---GT
GCTTTCTATAATAAATAGAGTTAGGCAGGGATACTCACCCTTGTCGTTTC
AGACC---CACCCCCCA---------GTTCAAGGGGAT------CTCGAC
AGACCCGGAAGAATCGAAGAAGAA---GGTGGAGAGCAAGGCAGAGACAG
ATCGATTCGATTAGTGAGCGGGTTCTTAGCGCTTGCCTGGGACGACCTCC
GGAGCCTGTGCCTCTTCAGCTAC------------CACCGCTTGAGAGAC
TTCATCTTGATTGCAGCGAGGACTGTGGAACTTCTGGGACAC--------
-------------------AGCAGTCTCAAGGGGTTGAGACTGGGGTGGG
AAGGCCTCAAGTATCTG------GGGAATCTTCTGATATATTGGGGGAAG
GAGATAAAAAATAGTGCTGTTAATTTGGTTGATACTATAGCA---ATAGC
AGTAGCTGGCTGGACAGATAGGGTTATAGAAATAGGACAAAGAGTTGGTA
GAGCT---------ATTCTCAACATACCTAGAAGAATTAGACAGGGC---
------TTAGAAAGGGCT------TTGCTA---TAA
>A1.CY.05.CY106.FJ388925
ATGAGGGCGAAGGGGATACGG---AGGAACTCTCACTGC-----------
-------TTATTG------AGATGG-------------------------
-----GGAACGATGATCTTGGGA---------ATGATAATA---ATCTGT
AGTGCT------GCA-----------------------------------
-GAAAACTTGTGGGTTACTGTCTACTAT------------------GGGG
TACCTGTGTGGAAAGAAGCAAAGACCACC------TTATTTTGTGCATCA
GATGCGAAAGCATATAAAACAGAAGTGCATAAT---GTCTGGGCTACACA
TGCCTGTGTCCCTACAGACCCCAACCCACAAGAAATAAATCTGGAA----
-----AATGTGACAGAAGAGTTTAACATGTGG---AAAAATAACATGGTA
GAGCAAATGCATACAGATATAATCAGTCTATGGGACCAAAGCCTAAAGCC
ATGTGTAAAGTTAACCCCTCTCTGTGTTACTTTGAATTGTAGCCATAATG
TCACTAAAGTCACCAATAATGGCACT------------------------
--------------------------------------------------
-------------------------------GCCACTGCTAACATAACAG
GAGAAATGAAAGGAGAAATAAAA------------AACTGCTCTTTCAAT
ATA---ACCACA---GAATTAAGG---------------------GATAA
GACACAGAAA---ATATATTCACTTTTTTATAGACTTGATGTAGTAGAAA
TTGATAAG------------------------------------------
--------------------------------------------------
----------------------------------------------AATA
GTAGTAATTATAGATTAATAAATTGTAATACCTCAGCCATTACACAAGCT
TGTCCAAAGGTAACTTTTGAGCCCATTCCCATACATTATTGTGCTCCAGC
T------GGTTTTGCAATTTTAAAGTGT---AATGATAAGGAGTTCAATG
GAACAGGACCATGCAGGGAT---GTCAGCACAGTACAATGCACACATGGA
ATCAAGCCAGTAGTATCAACTCAACTGCTGTTA---------AATGGCAG
T---CTAGCAGAAAATAAG-------------------------------
-----ACAATGATTAGATCTGAAAATATCACAAACAATGCCAAAAACATA
ATAGTACAACTTACT------GAGCCTGTAAACATTACTTGTATCAGACC
T---AACAACAATACAAGAAAAAGT------------------GTACATA
TA------------------------------------------------
---------------GGACCAGGACAGGCA------TTCTAT--------
-------------GCAACAGGTGAA---------------ATAATAGGGG
ATATAAGACAAGCA------CATTGTAATGTCAGTGAAACA------GAA
TGGAATAACACTTTGCAAAAGGTAACC---AACCAATTAAGA--------
-------------ACATACTTTGGG-------------------------
--AACAAAACAATAATCTTTGCT------------------AACTCCTCA
GGAGGGGATCCAGAAATTATAACACAT---AGTTTTAATTGTGGAGGAGA
A---TTTTTCTATTGTAACACATCAGGCTTGTTTAATAGCACTTGGAATG
CCACTGCCAGCATGCAGGAGTCAAATAGCACAGAG---------------
--------------------------------------------------
-------TCAAACGACACTACTATAACTCTCCCATGCAGAATAAAGCAAA
TTATAAATATGTGGCAGAGAGCAGGACAAGCAATATATGCCCCTCCCATC
CGAGGAGTAATAAGG------------TGTGAATCAAAC---ATTACAGG
ACTAATATTAACAAGAGATGGAGGGAATAGTAACAGC-------------
--------------------------------------------------
--------------------------------------------------
-ACAAATGAAACCTTCAGACCTGGAGGAGGAGATATGAGGGATAATTGGA
GAAGT------GAATTATATAAGTATAAAGTAGTA---AAAATTGAACCA
---CTAGGAGTAGCACCC------ACCAGGGCAAGGAGAAGAGTGGTG--
-------------------------------------GAGAGAGAAAAAA
GAGCA---GTTGGA------------------ATAGGAGCTGTC---TTC
ATTGGGTTCTTAGGAGCA---GCAGGAAGCACTATGGGCGCGGCGTCAAT
AGCGCTGACGGTACAGGCCAGGCAATTATTG---TCTGGCATAGTGCAA-
-----CAGCAAAGCAATTTGCTGAGGGCTATAGAGGCTCAACAGCATATG
TTGAAACTCACGGTCTGGGGC---ATTAAACAGCTCCAG---GCAAGA--
-GTCCTGGCTGTGGAAAGATACTTAAGG---GATCAACAGCTCCTAGGAA
TTTGG---GGCTGTTCTGGAGAACTCATCTGC---------ACCACTAAT
GTGCCCTGGAACTCT------ACCTGGAGT--------------------
-------------------AATAAATCCCTGAATGAGATATGGGAC----
-----AACATGACCTGGCTGCAATGG---GATAAAGAAATTAGCAATTAT
ACACAATTAATATATGATCTAATTGAAGAATCGCAGAACCAGCAGGAA--
-AAAAATGAACAAGACTTA------TTGGCATTGGACAAGTGGGCAAGTC
TGTGGAGTTGGTTTAACATCTCAAAATGGCTGTGGTATATAAAAATATTT
ATAATGATAGTAGGAGGCTTAATAGGATTAAGAATAGTTTTTGCT---GT
GCTTTCTATAATACGTAGAGTTAGGCAGGGATACTCACCTGTGTCGTTTC
AGATC---CATGCCCCA---------AACCCAGGGGGT------CTCGAC
AGGCCCGGAAGAATCGAAGGAGAA---GGTGGAGAGCAAGACAGAGGCAG
ATCGATTCGATTAGTGAGCGGGTTCTTTGCGCTTGCCTGGGACGATCTGA
GGAGCCTGTGCCTCTTCAGCTAC------------CACCGCTTGAGAGAC
TTCATCTTGATTGTCGCGAGGACTGTGGAACTTCTGGGACAC--------
-------------------AGCAGTCTCAAAGGGTTGAGACTGGGGTGGG
AAGGCCTCAAGTATCTG------GGGAATCTCCTGGTGTATTGGAGTCGG
GAACTAAAAATTAGTGCTATTAATTTGCTTGATACCATAGCA---ATAGC
AGTAGCTGGCTGGACAGATAGGGTTATAGAAATAGGACAAGGAATTGGTA
GAGCT---------ATTATCAACATACCTAGAAGAATCAGACAGGGC---
------CTTGAAAGGGCT------TTGCTA---TAA
>A1.CY.05.CY121.FJ388932
ATGAAAGCGAAGGGGATACAG---AGGAACTCTCACGGC-----------
-------TTATTG------AGATGG-------------------------
-----GGAATTATGATCTTGGGA---------ATGATTATG---ATCTGT
AGTGCT------ACAGAAAAA---------------GTTGCA--------
-GAAAATTTGTGGGTTACTGTCTATTAT------------------GGGG
TACCTGTATGGAAAGAAGCAAACACCACT------TTATTTTGTGCATCA
GATGCAAAAGCATATAAAACAGAAGTGCATAAT---GTATGGGCTACACA
TGCCTGTGTACCTACAGACCCCAACCCACAAGAAATAGATATAAAA----
-----AATGTGACAGAAAAGTTTAACATGTGG---AAAAATAACATGGTA
GAGCAGATGAATACAGATATAATCAGTCTATGGGACCAAAGCCTAAAGCC
ATGTGTAAAGTTAACCCCTCTCTGTGTTACTTTAGAATGTAGAGATGCCT
CTAATACCACTAATGCC---------------------------------
--------------------------------------------------
----------------------------------------ACTTTCACCG
AGGGAATGGATAGAGAAATAAAA------------AACTGCTCTTACAAC
ATG---ACCACA---GAATTAAGG---------------------GATAA
GAGACAGAAA---GTATCTTCACTTTTTTATAGACTTGATATAGTACCAA
TTGATAGTAATAGTAGG---------------------------------
--------------------------------------------------
-------------------------------AATAGTAGTAGTAGTAATA
GTAGTGAATATAAATTAATAAATTGTAGTACCTCATCCATTACACAAGCT
TGTCCAAAGGTATCTTTTGAGCCAATTCTCATACATTATTGTGCTCCAGC
T------GGTGTTGCGATTCTAAAGAGT---AATGATAAGGAGGTCAATG
GAGCAGGACCATGCAGGAAT---GTCGGCACAGTACAATGCAGACCTGGA
ATCAGGCCAGTAGTATCAACACAACTGTTGTTA---------AATGGCAG
T---CTAGCAGAAAGCAAG-------------------------------
-----ATAATGATTAGATCTGAAAATATCTCAAACAATGCTAAAAACATA
CTAGTACAATTTACT------GAGCCTGTAAACATTACTTGTATCAGACC
T---GGCAACAATACAAGAAGAGGT------------------GTACATA
TA------------------------------------------------
---------------GGACCAGGACAGGCA------TTCTAT--------
-------------GCAGTAGGTGAC---------------ATAATAGGAA
ATATAAGACAAGCA------CATTGTAATGTCAGTAGAAGA------AAA
TGGGAGGAAACGTTGCAAAAGGTAGCC---AGCCAATTAAGA--------
-------------ACATACTTTGTG-------------------------
--AACAAAACAATAATCTTTACT------------------AAATCCTCA
GGAGGGGATCTAGAAATTACAACACAT---AGTTTTAATTGTGGAGGAGA
A---TTTCTCTATTGTAACACATCAGGCCTGTTTAATAGCACTTGGCCTG
CCAATAACAGTACGCAGGGGTCAAATAGCACA------------------
--------------------------------------------------
-------GAGTCAAACGACACCGTAATTCTCCAATGCAGAATAAAGCAAA
TTATAAATATGTGGCAAAGAGTAGGACAAGCAATATATGCCCCTCCCATA
CCAGGAGAAATAAAG------------TGTGTATCAAAC---ATTACAGG
ACTAATATTAACAAGAGATGGTGGGAGTAGCAATAAT-------------
--------------------------------------------------
------------------------------------------------AC
AGAAAATGAAACCTTCAGACCAGGAGGAGGAGATATGAGGGACAATTGGA
GAAGT------GAATTATATAAGTATAAAGTAGTA---AAAATTGAACCA
---CTAGGAGTAGCACCC------ACCAGGGCAAAGAGAAGAGTGGTG--
-------------------------------------CAGAGAGAAAAAA
GAGCA---GTATTAGGT------------GGACTGGGAGCTGTC---TTC
GTTGGGTTCTTGGGAGCA---GCAGGAAGCACTATGGGCGCGGCGTCAGT
GACGCTGACGGTACAGGCCAGGAAATTATTG---ACTGGCATAGTGCAA-
-----CAGCAAAGTAATTTGCTGAGGGCTATCGAGGCTCAACAGCATCTG
TTGAAACTCACGGTCTGGGGC---ATTAAACAGCTCCAG---GCAAGA--
-GTCCTGGCTCTGGAAAGATACCTAAGG---GATCAACAGCTCCTAGGAA
TTTGG---GGCTGCTCTGGAAAACTCATCTGC---------ACCACTAAT
GTGCCCTGGAACTCT------ACTTGGAGT--------------------
----------------AAGAATAAATCCCACGATGAGATATGGAAT----
-----AATATGACCTGGCTGCAATGG---GAGAAAGAAATTGACATATAT
ACACAAGACATATATACTCTAATTGAAGAGTCGCAGAACCAGCAGGAA--
-ATAAATGAAAAGGAATTA------TTGGAATTGGACAAGTGGGCAAATC
TGTGGAATTGGTTTAACATCACAAACTGGCTGTGGTACATAAAAATATTT
ATAATAATAGTAGGAGGTTTAATAGGATTAAGAATAGTTTTTGCT---GT
GCTTGCTGTAATAAATAGAGTTAGGCAGGGGTACTCACCTTTGTCGTTTC
AGATC---CATACCCCA---------AACCCAGGGGGC------CTCGAC
AGGCCCGGAAGAATCGAAGAAGAA---GGTGGAGAGCAAGGCAGAGACAG
ATCGATTCGATTAGTGAGCGGATTCTTAGCGCTTGCCTGGGACGATCTGC
GGAGCCTGTGCCTCTTCAGCTAC------------CACCGCTTGAGAGAC
TTCATCTTGATTGCCGCGAGGACGGTGGAACTTCTGGGACAC--------
-------------------AGCAGTCTCAAGGGGTTGAGACTGGGGTGGG
AAGGCCTCAAGTATCTT------GGGAATCTCCTGGCATATTGGATTCGG
GAACTAAAAATTAGTGCTATTAATTTGCTTGATACCATAGCA---ATAGC
AGTAGCTGGCTGGACAGATAGGGTTATAGAAGTAGGACAAAGCATTTGTA
GAGCT---------ATTTTCAACATACCTAGA------------------
------------------------------------
>A1.CY.05.CY140.FJ388938
ATGAGAGCGAAGGGGATACAG---AGGAACTCGCACTGC-----------
-------TTATTG------AAATGG-------------------------
-----GGGACTATGATCTTGGGA---------TTGATAATA---ATCTGT
AGTGCT------GCA-----------------------------------
-GACAACTTGTGGGTTACTGTCTACTAT------------------GGGG
TACCTGTGTGGAAAGACGCAAAGACCACT------TTATTTTGTGCATCA
GATGCGAAAGCATATAAAACAGAGATGCATAAT---GTCTGGGCTACACA
TGCCTGTGTACCTACAGACCCCAACCCACAAGAAATAAATTTGGAA----
-----AATGTGACAGAAGAATTTAACATGTGG---AAAAATAACATGGTA
GAGCAGATGCATACAGATATAATCAGTCTATGGGACCAAAGCCTAAAGCC
ATGTGTAAAGTTAACCCCTCTCTGTGTTACTTTAAATTGCACCAATATCA
AGAATATCACT---------------------------------------
--------------------------------------------------
----------------------------------------------GACG
ATGAAATGAGAAGAGAAATAAAA------------AACTGCTCTTTCAAC
ATG---ACCACA---GAACTAAGG---------------------GATAA
GCAAAAGAAA---GTATATTCACTTTTTTATAGACTTGATGTAGTACCAA
TTAGGAATAATAAGAATAATAGT---------------------------
--------------------------------------------------
----------------------------AGTGAGACTAATAGTAGTGAGG
CTGGTGAATATAGATTAATAAATTGTAATACTTCAGCCATTACACAGGCT
TGTCCAAAGGTATCTTTTGAGCCAATTCCCATACATTATTGTACTCCAGC
T------GGTTTTGCGATTCTAAAGTGT---AATGATAAGGAGTTCAATG
GAACAGGATTATGCAGGAAT---GTCAGCACAGTACAATGCACACATGGA
ATCAGGCCAGTAGTATCAACTCACCTGCTGCTA---------AATGGCAG
T---CTAGCAGAAAATAGG-------------------------------
-----ACAATGATTAGATCTGAAAATATCACAAACAATGCCAAAAACATA
ATAGTACAACTTACT------GAGCCTGTAAACATTACTTGTATCAGACC
T---AACAATAATACAAGAAAAAGT------------------GTACATA
TA------------------------------------------------
---------------GGACCAGGACAAGCA------TTCTAT--------
-------------GCAACAGATGAC---------------ATAATAGGGG
ATATAAGAAAAGCA------CATTGTAATGTCAGTAGAACA------AAA
TGGAATAATACTTTGAAAGAGGTAGTC---AACCAATTAAGA--------
-------------AAATACTTTGGG------------------------A
ACAACAAAACAATAATCTTTAAT------------------AGCTCCTCA
GGAGGGGATCTAGAAATTACAACACAT---AGTTTTAACTGTGGAGGAGA
A---TTTTTCTATTGTAACACATCAGGCCTGTTTAATAGCACTTGGAATG
GCACTACCATGCAGGAGTCAAATAACACAGAGTCAAAC------------
------------------------------------------------GA
CACT---GAGTCAAACGACATTATAACTCTCCGATGCAGAATAAGGCAAA
TTATAAGAATGTGGCAGAGAGCAGGACAAGCAATGTATGCCCCACCCATC
CAAGGAATAATAAAG------------TGTGAATCAAAC---ATTACAGG
ACTAATATTAGCAAGAGATGGTGGGAATAGAAATGAA-------------
--------------------------------------------------
--------------------------------------------------
----ACTGAAACCTTCAGACCTGGAGGAGGAGACATGAGGGACAATTGGA
GAAGT------GAATTATATAAGTATAAAGTAGTA---AAAATTGAACCA
---TTAGGAGTAGCACCC------ACCAAGGCAAGGAGAAGAGTGGTG--
-------------------------------------CAGAGAGAAAAAA
GAGCA---GTTGGA------------------ATAGGAGCTGTC---TTC
ATTGGGTTCTTAGGAGCA---GCAGGAAGCACTATGGGCGCGGCGTCAAT
AACGCTGACGGTACAGGCCAGGCAACTATTG---TCTGGCATAGTGCAA-
-----CAGCAAAGTAATTTGCTGAAGGCTATAGAGGCTCAACAACATCTG
TTGAAACTCACGGTTTGGGGC---ATTAAACAGCTCCAG---GCACGA--
-GTCCTGGCTGTGGAAAGATACCTAAAG---GATCAACAGCTCCTAGGAA
TTTGG---GGCTGCTCTGGAAAACTCATCTGC---------ACCACTAAT
GTGCCCTGGAACTCT------ACTTGGAGT--------------------
-------------------AATAAAACCCAGGAGGAGATATGGGAC----
-----AACATGACCTGGCTGCAATGG---GATAAAGAAATTAGCAATTAT
ACAAAAACCATATATGAGTTAATTGAAAAATCGCAAAACCAGCAGGAA--
-ATAAATGAACAAGACTTA------TTAGCATTGGACAAGTGGGCAAACC
TGTGGACTTGGTTTGACATCTCAAACTGGCTGTGGTATATAAGAATATTT
GTAATGATAGTAGGAGGCTTAATAGGATTAAGAATAGTTTTTGCT---GT
GCTCAATATAATAAATAGAGTTAGGAAGGGATACTCACCTCTGTCGTTTC
AGACC---CATACCCCA---------AGCCCAGGGGGA------CTCGAC
AGGCCCGGAAGAATCGAAGAAGAA---GGTGGAGAGCAAGACAGGAGCAG
ATCAATTCGATTAGTGAGCGGATTCTTAGCACTTGCCTGGGACGACCTGC
GGAGCCTGTGCCTCTTCAGCTAC------------CACCGCTTGAGAGAC
TTCATCTTGATTGCCGCGAGGACGGTGGAACTTCTGGGACAC--------
-------------------AGCAGTCTCAAGGGGTTGAGACTGGGGTGGG
AAGGCCTCAAGTATCTG------GGGAATCTCCTGATATATTGGAGTCGG
GAACTAAAAATTAGTGCTATTAGTTTGCTTGATACCATAGCA---ATAGC
AGTAGCTGGCTGGACAGATAGGGTTATAGAAATAGGACAAAGAATTTGTA
GAGCT---------ATTTGCAACATACCTAGAAGAATCAGACAGGGC---
------CTCGAAAGGGCT------TTGCTA---TAA
>A1.CY.06.CY164.FJ388946
ATGAAAGCGAAGGGGATACAG---AGGAACTCTCACGGC-----------
-------TTATTG------AGATGG-------------------------
-----GGAATGATGATCCTGGGA---------ATGTTTATG---ATCTGT
AGTGCT------ACA-----------------------------------
-GAAAATTTGTGGGTTACTGTCTACTAT------------------GGGG
TACCTGTATGGAGAGAAGCAGACACCACT------TTATTTTGTGCATCA
GATGCGAAAGCATATGAACCAGAAGTGCATAAT---GTCTGGGCTACACA
TGCCTGTGTACCTACAGACCCCAACCCACAAGAAATAAATATGAAA----
-----AATGTGACAGAAGAGTTTAACATGTGG---AAAAATAACATGGTA
GAGCAAATGCATACAGATATAATCAGTTTATGGGACCAAAGCCTAAAGCC
ATGTGTAAAGTTAACCCCTCTCTGTGTTACTTTAGAATGTAGAGATGTAA
ATGTCAATAGTACCAATACTACTACCAATGCC------------------
--------------------------------------------------
-------------------------ACCATTGAAAGGAGAGGAGAAATAG
CTGAAGAGCCAGGAGAAATAAAA------------AACTGCTCTTTCAAC
ATG---ACCACA---GAATTAAGG---------------------GATAA
GAGACAGAAA---GTATACTCACTTTTTTATAGACTTGATATAGTACCAA
TTAATAGTAATAGTATT---------------------------------
--------------------------------------------------
-------------------------------AATAGTAGTAGTAGTGATA
GTAGTGAATATAGATTAATAAATTGTAATACCTCAGCCATTACACAGGCT
TGTCCAAAGGTATCTTTTGAGCCAATTCCCATACATTATTGTGCTCCAGC
C------GGTTTTGCGATTCTAAAGTGT---AATGATAAGGAGTTCAATG
GAACAGGACTATGCAGGAAT---GTCAGCACAGTACAATGCACACATGGA
ATCAGGCCAGTAGTATCAACTCAACTGCTGTTA---------AATGGCAG
C---CTAGCAGAAAACAGG-------------------------------
-----ACAATGATTAGATCTGAAAATATCTCAGACAATGCTAAAAACATA
ATAGTACAATTTACT------GAGCCTGTAAACATTACTTGTATCAGACC
T---AACAACAATACAAGAAAAAGT------------------GTACGTA
TA------------------------------------------------
---------------GGACCAGGACAAGCA------TTCTAT--------
-------------GCAACAGGTGAC---------------ATAATAGGGA
ATATAAGACAAGCA------TATTGTGAGGTCAATGGAAGT------CAA
TGGAATAAAGCTTTGCAAAAGGTAGTC---AACCAATTAAAA--------
-------------ACACACTTTGAG------------------------A
ACGCAACAACAATAACCTTTAAT------------------AAATCCTCA
GGAGGGGATCTAGAAATTACAACACAT---AGTTTCAATTGTGGAGGAGA
A---TTTTTTTATTGTAATACATCAGGCCTGTTTAATAGAACTTGGTCTA
CCAATACCAGCATGCAGGTGTCAAATAGCACA------------------
--------------------------------------------------
-------GAGTTAAATGGCCCTATAATTCTCCAATGCAGAATAAAGCAAA
TTATAAATATGTGGCAAAGAGTAGGACAAGCAATATATGCCCCTCCCATC
CCAGGAGTAATAAGG------------TGTGAATCAAAC---ATTACAGG
ACTAATATTAACAAGAGATGGTGGAAATAATAATACC-------------
--------------------------------------------------
--------------------------------------------------
-GGAAATCAAACCTTCAGACCTGTAGGAGGAGATATGAAGGACAATTGGA
GAAGT------GAATTATATAAGTATAAAGTAGTA---AAAATTGAACCA
---CTAGGAGTAGCACCC------TCCAAGGCAAAGAGAAGAGTGGTG--
-------------------------------------GAGAGAGAAAAAA
GAGCA---ATTGGA------------------ATAGGAGCTGTC---TTC
ATTGGGTTCTTAGGAGCA---GCAGGAAGCACTATGGGCGCGGCGTCAGT
GACGCTGACGGTACAGGCCAGGCAATTATTG---TCTGGCATAGTGCAA-
-----CAGCAAAGTAATTTGCTGAGGGCTATAGAGGCTCAACAGCATCTG
TTGAACCTCACGGTCTGGGGC---ATTAAACAGCTCCAG---GCAAGA--
-GTCCTGGCTCTGGAAAGATACCTAAGG---GATCAACAGCTCCTAGGAA
TTTGG---GGCTGCTCTGGAAAACTCATCTGC---------ACCACTAAT
GTGCCCTGGAACTCT------ACTTGGAGT--------------------
-------------------AATAAATCCCTAGATGAGATATGGAAG----
-----AATATGACCTGGCTGCAATGG---GATAAAGAAATTAACAATTAT
ACACAATTAATATATAATTTAATTGAAGAATCGCAGAACCAGCAGGCA--
-ATAAATGAAAAGGAATTG------TTGGAATTGGACAAGTGGGCAAGTC
TGTGGAGTTGGTTTGACATCACAAATTGGCTGTGGTATATAAAAATATTT
ATAATGATAGTAGGAGGCTTAATAGGATTAAGAATAGTTTTTGCT---GT
GCTTGCTGTAATAAATAGAGTTAGGCAGGGATACTCACCCTTGTCGTTCC
AGATC---CATACCCCA---------ACCCCACGGGGA------CTCCAC
CGGCCCAGACGCCTCGTAGAAGAA---GGTGGAGAGCAAGGCAGCGGCAG
CTCGATTCGATTAGTGAGCGGATTCTTATCACTTGCCTCGTACGACCTCC
TGAGCCTCTGCCTCTTCATCTAC------------CACCGCTTGATAAAC
TTCATCTTGATTGCCGCAACGACTATTGAACTTCTTGTACAC--------
-------------------AGCAGTCTCAACAAGTTGAGACTAGTGTGGG
AAGACCTCAACTATCTT------GGGAATCTCCTCGCATATTGGATTCTT
GAACTAAAAATTAGTACTATTAATTTTCTTGATACCATAACA---ATAAT
AGTAGCTGCCTGGACAGATAAGATTATAAAAATAATACAAAACATCTGTA
GA------------------------------------------------
------------------------------------
>A1.CY.06.CY178.FJ388953
ATGAGAGTGAAGGAGACACAG---AGGAATTGGCCAAAC-----------
-------TTGTGG------AAATGG-------------------------
-----GGGACTTTGATCCTTGGG---------TTGGTGATA---ATTTGT
AGTGCC------TCA-----------------------------------
-GACAACTTGTGGGTTACAGTTTATTAT------------------GGGG
TTCCTGTGTGGAGAGATGCAGATACCACC------CTATTTTGTGCATCA
GATGCCAAAGCACATAGTACAGAAGTGCACAAT---GTCTGGGCCACACA
TGCCTGTGTACCCACAGACCCCAACCCACAAGAAATACACCTGGAA----
-----AATGTAACAGAAAATTTTAACATGTGG---AAAAACAACATGGTA
GAGCAGATGCAGGAGGATGTAATCAGTTTATGGGATCAAAGTCTAAAGCC
ATGTGTAAAGTTAACCCCTCTCTGTGTTACTTTAAATTGTGGTGTCATCC
CC------------------------------------------------
--------------------------------------------------
--------------------------------------------------
-----AACACCAGTGAAATAACA------------AACTGCTCTTACAAC
ATG---AGGACA---AACCTAAGG---------------------GATAA
GACACACAAA---ATGTATTCACTTTTTTATAGACTAGATATAGTACCAA
TTGATAATAGTAGTGATAGGG-----------------------------
--------------------------------------------------
----------------------------------------------CTTT
ATAGTGAGTATAGATTAATAAATTGTAATACCTCAAACATTACTCAAGCT
TGTACCAAAGTATCTTTTGAGGCGATTCACATACATTATTGAGCTCAAGC
T------GGTTTTGCGATTCTAAAGTGT---AAAGATAAGGAGTTCACTG
GAGAAAGACAATGCCCGAAT---GTCATTACTTTACATTGCGCACTTGGA
ATCAGACCAGTAGTGTCAACTCAACTGCTGTTA---------AATGGCAG
T---CTAGCAGAAAATGGG-------------------------------
-----ACAATGATTAGATCTGAAAATATCACAAACAATGCCAAAAACATA
ATAGTACAATTTAAT------GAGACGGTACAAATTACTTGTATCAGGCC
T---AACAATAATACAAGAACAAGT------------------GTACGTA
TA------------------------------------------------
---------------GGACCAGGACAAGCA------TTCTAT--------
-------------TCAACAGGCAGC---------------ATAATAGGGA
AAATAAGACAAGCA------CATTGTAATGTCAGTGAAAGA------GAA
TGGAACAAGACTTTGAGTATGGTAATC---ACCCAACTAAGA--------
-------------AAACACTTTGGG-------------------------
--AACAAAACAATAATCTTTGCT------------------AACTCCTCA
GGAGGGGATCTAGAAATTACAACACAT---AGTTTTAATTGTGGAGGAGA
A---TTTTTCTATTGTAACACATCAGGCCTGTTTAATAGCACTTGGCATG
CCAATGACAGTTTGCAAGAGTCAAATGACACA------------------
--------------------------------------------------
-------ACAATAAAGAAGAATATAACTCTCCAATGCAGAATAAAGCAGA
TTATAAATCTGTGGCAGAGAGCAGGACAAGCAATGTATGCCCCTCCCATC
CCAGGAGTAATAAAG------------TGTGTATCAAAC---ATAACAGG
ACTAATATTAACAAGAGATGGTGGAGGTAATAACACAGCT----------
--------------------------------------------------
------------------------------------------------CG
TGATAATGAAACCTTCAGACCTGGAGGAGGAGATATGAGGGACAATTGGA
GAAGT------GAATTATATAAGTATAAAGTAGTA---AAAATTGAGCCA
---CTAGGAGTAGCACCC------ACCAGGGCAAGGAGGAGAGTGGTG--
-------------------------------------GAGAGAGAAAAAA
GAGCA---GTTGGA------------------ATAGGAGCTGTC---TTC
ATTGGGTTCTTGGGAGCA---GCAGGAAGCACTATGGGCGCGGCGTCAGT
GACGCTGACGGTACAGGCCAGGCAATTATTG---TCTGGCATAGTGCAA-
-----CAGCAAAGCAATTTGCTGAGGGCTATAGAGGCTCAACAACATCTG
TTGAAACTCACAGTCTGGGGC---ATTAAACAGCTCCAG---GCAAGA--
-GTCCTGGCTGTGGAGAGATACCTATAT---GATCAACAGCTCCTAGGAA
TTTGG---GGCTGCTCTGGAAAACTCATCTGC---------ACCACTAAT
GTGCCCTGGAACTCT------ACTTGGAGT--------------------
-------------------AATAAATCCTTTGATGAGATATGGGAT----
-----AACATGACCTGGCTACAATGG---GATAAAGAAGTTCACAATTAT
ACACAATTAATATATTCTCTACTTGAACAATCGCAGACCCAACAGGAA--
-ATAAATGAAAAAGACTTA------TTGGCATTGGACAAGTGGGCAAGTC
TGTGGAATTGGTTTAACATCTCACAATGGCTGTGGTATATAAAAATATTT
ATAATGATAGTAGGAGGCTTAATAGGATTAAGAATAGTTTTTGCT---GT
GCTTTCTTTAATAAATAGAGTTAGGCAGGGATACTCACCTCTGTCATTTC
AGACC---CATACCCCA---------AGCCCAGAGGGA------CTCGAC
AGGCTCAGAGGAATCGAAGAAGAA---GGTGGAGAGCAAGGCAGAGGCAG
ATCGATTCGATTAGTGAGCGGATTCTTAGCGATTGCCTGGGACGACCTGC
GGAGCCTGTGCCTCTTCAGCTAC------------CACCGCTTGAGAGAC
TTCATATTGATTGCTGCGAGGACTGTGGAACTTCTGGGACAC--------
-------------------AGCAGTCTCAAGGGGTTGAGACTGGGGTGGG
AAGGCCTCAAGTACCTT------GCGAATCTCCTGGCATATTGGATTCGG
GAGCTAAAAATTAGTGCTACCAATTTGCTTGATACCATAGCA---ATAGT
AATAGCTGGCTGGACAGATAGGGTTATAGAACTAGGACAAAGAATTGGTA
GAGCT---------ATTCTCAACATACCTAGAAGAATCAGACAGGGC---
------CTTGAGAGGGCT------TTGATA---TAA
>A1.CY.07.CY182.JF683737
ATGAGAGCGAAGGGGATACAG---AGGAACTCTCACTAC-----------
-------TTGTTG------ACATGG-------------------------
-----GGGACTATGATCTTGGGA---------ATGATAATA---ATCTGT
AGTGCT------ACA-----------------------------------
----AACATGTGGGTTACTGTATACTAT------------------GGGG
TACCTGTGTGGAAAGATGCAGAGACCACC------TTATTTTGTGCATCA
GATGCGAAAGCATATAAAACAGAAGTGCATAAT---GTCTGGGCTACACA
TGCCTGTGTACCTACAGACCCCAACCCACAAGAAATAAATATGGAA----
-----AATGTGACAGAAGAGTTTAACATGTGG---AAAAATAACATGGTA
GAACAGATGCATACAGATATAATTAGTCTATGGGACCAAAGTCTAAAGCC
ATGTGTAAAGTTAACCCCTCTCTGTGTAACTTTAGAATGTAGCAATGTCA
CCACCAATATCACC------------------------------------
--------------------------------------------------
-------------------------------------------------G
GAGAAATGAAAGAGGAAATAAAC------------AGCTGCTCTTTCGAC
GTG---ACCACA---GTACTAAGG---------------------GATAA
AAGAAAGAAA---TCTTATTCCCTCTTTTATATACTTGATATACCACCTG
TTAATAGTAATAGTAAT---------------------------------
--------------------------------------------------
----------------------------------AGTGATAATAAAAATA
GTATGGAGTATAGATTAATAAATTGTAATACCTCAGTCATTACACAGGGT
TGTCCAAAGGTATCTTTTGATCCAATTCCCATACATTATTGTGCTCCTGC
T------GGTTTTGCGATTCTAAAGTGT---GATGATAAGGAGTTCAATG
GAACAGGACCATGCAATAAT---GTCAGCACACAACAATGCACACATGGA
ATCAGGCCAGTAGTGTCAACTCAGTTGCTGTTA---------AATGGTAG
T---TTAGCAGAAAATAAG-------------------------------
-----ACAATGATTAGATCTGAAAATATTACAAACAATGCCAAAAACATA
ATAGTACAACTTACC------AAGCCTGTAAACATTACTTGTATCAGACC
T---GGCAATAATACAAGACAAAGT------------------ATACATA
TA------------------------------------------------
---------------GGACCAGGACAAGCC------TTCTAT--------
-------------TCAAGAGATGAT---------------ATAACAGGGG
ACATAAGAAAAGCA------CATTGTGAAGTCAATGGAACA------GAA
TGGGATAAAACTTTGCAAGAGGTAGCA---AAACAATTAAGA--------
-------------ACATACTTTGAG-------------------------
--AACAAAACAATAATCTTTAAT------------------GGCTCTTCA
GGAGGAGATCTAGAAATTACAACACAT---AGTTTTAATTGTAGAGGAGA
A---TTTTTCTATTGTAACACATCAGGCCTGTTTAATAGCACGTGGAATG
CTAGTGACATCACGCAGGGG------------------------------
--------------------------------------------------
----------TTAAATGACACAATAACTCTCCAATGCAGAATAAAGCAAA
TTATAAATATGTGGCAGAGAGTAGGGCAGGCAATGTATGCCCCTCCCATC
CAGGGAGAAATAAGG------------TGTGAATCAAAC---ATTACAGG
ACTAATATTAACAAGAGATGGTGGGAATGGGAATGGA-------------
--------------------------------------------------
--------------------------------------------------
-ACAAATGAAACCTTCAGACCTGGAGGAGGAGATATGAGGGACAATTGGA
GAAGT------GAATTATATAAGTATAAAGTAGTA---AAAATTGAACCA
---CTAGGAGTAGCACCC------ACCAGGGCAAAGAGAAGAGTGGTG--
-------------------------------------GAGAGAGAAAAAA
GAGCA---GTTGGA------------------CTGGGAGCTGTA---TTC
ATTGGGTTCTTAGGAGCA---GCAGGAAGCACTATGGGCGCGGCGTCAGT
GACGCTGACGGTACAGGCCAGGCAATTATTG---TCTGGCATAGTGCAA-
-----CAGCAAAGCAATTTGCTGAGGGCTATAGAGGCTCAACAGCATTTG
TTGAAACTCACAGTCTGGGGC---ATTAAACAGCTCCAG---GCAAGA--
-GTCCTGGCTGTGGAAAGATACCTAAAG---GATCAACAGCTCCTAGGAA
TTTGG---GGCTGCTCTGGAAAACTCATCTGC---------ACCACTAAT
GTGCCCTGGAACTCC------ACTTGGAGT--------------------
-------------------AATAAATCCCTGGATGAGATATGGGAC----
-----AACATGACCTGGCTGCAATGG---GATAGAGAAATTAGCAATTAT
ACACAAATAATATATAATCTAATTGAAGAATCGCAGACCCAGCAGGAA--
-ATGAATGAAAAAGACTTA------TTGGCATTGGACAAGTGGGCAAATC
TGTGGAGTTGGTTTGACATCTCAAATTGGCTGTGGTATATAAAAATATTT
ATAATGATAGTAGGAGGCTTAATAGGATTAAGAATAGTTTTTGCT---GT
GCTTTCTGTAATAAAGAAAGTTAGAAAGGGATACTCACCTCTGTCATTTC
AGACC---CATACCCCA---------AACCCAAGGGAT------CTCGAC
AGGCCCGGAAGAATCGAAGAAGAA---GATGGAGAGCAAGACAAAGGCAG
ATCAATTCGATTAGTGAGCGGATTCTTAGCACTTGTCTGGGACGACCTGC
GGAGCCTGTGCCTCTTCAGCTAC------------CACCACTTGAGAGAC
TTCATATTGATTGTCGCGAGGACTGTGGAACTTCTGGGACAC--------
----------------------------------------AGAGGGTGGG
AGAGCCTCAAGTATCTG------GGGAATCTCCTGGCATATTGGAGTCGG
GAACTAAAAATTAGTGCTATTAGTCTGCTTAATACCACGGCA---ATAGT
AATAGCTGGCTGGACAGATAGAGTTATAGAAATAATACAAAGAATTTATA
CAGCT---------ATTTTCAACATACCTAGAAGAATCAGACAGGGC---
------TTAGAAAGGGCT------TTGCTA---TAA
>A1.CY.07.CY196.JF683748
ATGAGAGCGAAGGGGACACAG---ATGAACTTGCACTGC-----------
-------TTGTTG------AGATGG-------------------------
-----GGGACTATGATCTTGGGA---------ATAATAATA---ATCTGT
AGTGCT------ACA-----------------------------------
-GAAAACTTGTGGGTTACTGTCTACTAT------------------GGGG
TACCTGTGTGGAAAGATGCAGAGACCACC------TTATTTTGTGCATCA
GATGCGAAATCATATGAAACAGAAGTGCATAAT---GTATGGGCTACACA
TGCCTGTGTACCTACAGACCCTAACCCACAAGAAATAAATTTGAAA----
-----AATGTGACAGAAGAGTTTAACATGTGG---AAAAATGGCATGGTA
GAGCAAATGCATAATGATATAATCAGTCTATGGGACCAAAGCCTAAAGCC
GTGTGTAAAGTTAACCCCTCTCTGTGTTACTTTAGATTGCCATAATGTCA
CCCATAATAATAGCACCAAGGATAATAATGACACCCAT------------
--------------------------------------------------
----------------------AATAATAGCACCAAGGATAATAGTACCT
TGGAGGCAGAAAAAGACATAAGA------------AACTGCTCTTTCAAC
ATA---ACCACA---GAATTAAGG---------------------GATAA
GACACAGAAA---GTATATTCACTTTTTTATAGACTTGATGTAGTACCAA
TTAATAAT------------------------------------------
--------------------------------------------------
----------------------------------------GATACAAGTA
GTACTCAGTATAGATTGATAAATTGTAATACCTCAGCCATAACACAGGGT
TGTCCAAAGGTATCTTTTGAGCCAATTCCCATACATTATTGTACTCCAGC
T------GGTTTTGCAATTATAAAGTGT---AATGATAAGGAGTTCAATG
GAACAGGACCATGTAGGAAT---GTCAGCACAGTACGATGCACACATGGA
ATCAGGCCAGTAGTATCAACTCAACTGCTGTTA---------AATGGCAG
T---CTAGCAGAAAATAAG-------------------------------
-----ACAATGATCAGATCTGAAAATATCACAAACAATGCCAAAAACATA
ATAGTACAACTTACT------GAGCCTATAAACATAACTTGTATTAGACC
T---AACAACAATACAAGAAAAAGT------------------ATACGTA
TA------------------------------------------------
---------------GGACCAGGACAAGCA------TTCTAT--------
-------------GCAACAGGTGAC---------------ATAATAGGAA
ATATAAGAAAAGCA------TATTGTGAGGTCAATGAAACA------CAA
TGGAATAAAGCTTTGCAAAAGGTAGTC---AACCAATTAAGA--------
-------------ACATACTTTGAG-------------------------
--AACAAAACAATAAACTTTACT------------------GCACCCTCA
GGAGGGGATTTAGAAATTACAACACAT---AGTTTTAATTGTGGAGGAGA
A---TTTTTCTATTGTAACACATCAGGCCTGTTTAATAGCACTTGGACTG
CCAATGGTGGCAGGCTGCGGGAAGATAGTGCA------------------
--------------------------------------------------
-------AAGTCAAACAGCACTATAACTCTCCAATGTAGAATAAAGCAAA
TTATAAATATGTGGCAGAGAGCAGGACAAGCAATATATGCCCCTCCCATC
CAAGGAGTAATAAGG------------TGTGAATCAAAC---ATTACAGG
GCTAATATTAACAAGAGATGGTGGGGGGAGTAATGAT-------------
--------------------------------------------------
--------------------------------------------------
-ACAGCGGAAACCTTCAGACCTGGAGGAGGAGATATGAGGGACAATTGGA
GAAGT------GAATTATATAAGTATAAAGTAGTA---AAAATTGAACCA
---TTAGGAGTAGCACCC------ACCAAGGCAAGGAGAAGAGTGGTG--
-------------------------------------GAGAGAGAAAAAA
GAGCA---GTTGGA------------------CTGGGAGCTGTC---TTC
ATTGGGTTCTTGGGAGCA---GCAGGAAGCACTATGGGCGCGGCGTCAGT
GACGCTGACGGTACAGGCCAGGCAATTATTG---TCTGGCATAGTGCAA-
-----CAGCAAAGCAATTTGCTGAAGGCTATAGAGGCTCAACAGCAGCTG
TTGAGACTCACAGTTTGGGGC---ATTAAACAGCTCCAG---GCAAGA--
-GTCCTGGCTCTGGAGAGATACCTAAGG---GATCAACAGCTCCTAGGAA
TTTGG---GGCTGCTCTGGAAAACTCATCTGC---------ACCACTAAT
GTGCCCTGGAACTCT------ACTTGGAGT--------------------
-------------------AATAAATCTCAGAGTGAGATATGGGAT----
-----AACATGACCTGGCTACAATGG---GAAAAAGAAATTAGCAATTAT
ACAGAAGAGATATATAAGCTAATTGAAAAATCGCAGAACCAGCAGGAA--
-CAAAATGAACAAGACTTA------TTGGCATTGGACAAGTGGGCAAATC
TGTGGAATTGGTTTGATATCTCAAACTGGCTGTGGTATATAAAAATATTT
GTAATGATAGTAGGAGGCTTAATAGGATTAAGAATAGTTTTTACT---GT
GTTTTCTATAATAAATAGAGTTAGGCAGGGATACTCACCTTTGTCGTTTC
AGATC---CATACCCCA---------AACCCAAGGGGA------CTCCAC
AGTCCCGGAAGAATCGAAGAAGAA---GGTGGAGAGCAAGGCAGAGGCAG
ATCGATTCGATTAGTCACCGGATTCTTAGCACTTGCCTGGGACGATCTGC
GGAGCCTGTGCCTCTTCAGCTAC------------CACCGCTTGAGAGAC
TTCATCTTGATTGCCACGAGGACTGTGGAACTTCTGGGACAC--------
-------------------AGCAGTCTCAAGGGGTTGAGACTGGGGTGGG
AGGGCCTCAAGTATCTG------GGGAACCTCCTAACATATTGGAGTCAG
GAAATAAGAATTAGTGCTATTAATTTGGTTGATACTATAGCA---GTAGC
AGTAGCTGGCTGGACAGATAGGATCATAGAATTAGTACAAAGGATTTGTA
GAGGT---------ATTCTCCACATACCTAGAAGAATCAGACAGGGT---
------TTAGAAAAAGCT------TTGCAA---TAA
>A1.CY.07.CY207.JF683759
ATGAAAGCGAAGGGGATACAG---ATGAGCTCGCACGGC-----------
-------TTATTG------AGATGG-------------------------
-----GGAATGATGATCTTGGGA---------ATGATAATA---ATCTGT
AGTGCT------GCA-----------------------------------
-GGAAACTTGTGGGTTACTGTCTACTAT------------------GGGG
TACCTGTGTGGAAAGATGCAGACACCACC------TTATTTTGTGCATCA
GATGCGAAAGCAATTAAAACAGAAGTGCATAAT---GTCTGGGCTACACA
TGCCTGTGTACCTACAGACCCCAACCCACAAGAAATAAATTTGGAA----
-----AATGTGACAGAAGATTTTAACATGTGG---AAGAATAACATGGTA
GAGCAGATGCAGACAGATATAATCAGTCTATGGGACCAAAGCCTAAAGCC
ATGTGTAAAGTTAACCCCTCTTTGTGTTACTCTAGATTGTAGCCACAATA
TCACTTCTAATAATACTGATAAT---------------------------
--------------------------------------------------
-------------------------------------AATCCTAATAATA
CCAAAGTGGAAGTGGAAATGAGA------------AACTGCTCTTTCAAC
ACG---ACCACA---GAAATAAGG---------------------GATAG
GACGCAGAAA---GTATATTCACTTTTTTATAAAGTTGATGTAGTAGAAA
TTGATAGTAAT---------------------------------------
--------------------------------------------------
----------------------------------AGTAATAATAGTAATA
CTAATAATTATAGATTAATAAATTGTAATACCTCAGTAATTACACAGGCT
TGTCCAAAGGTAACTTTTGAGCCAATCCCCATACATTATTGTGCTCCAGC
T------GGTTTTGCAATCCTAAAGTGT---AATGATAAGGAGTTCAATG
GAACAGGACCATGCAAGAAT---GTCAGCTCAGTACAATGCACACATGGA
ATCAAGCCAGTAGTATCAACTCAACTGTTGTTA---------AATGGTAG
T---CTAGCAGAAAATAAA-------------------------------
-----ACAATGATTAGATCTGAAAATATAACAAACAATGCCAAAAACATA
ATAGTACAACTTACT------AAGCCTGTACAAATTAATTGTACCAGACC
T---AACAACAATACAAGAAAAAGT------------------GTACGTA
TA------------------------------------------------
---------------GGACCAGGACAAGCA------TTCTAT--------
-------------GCAACAGGTGAA---------------ATAATAGGGG
ATATAAGACAAGCA------CATTGTAATGTCAGTAAGGCA------GAA
TGGCATGGAGCTTTGCAAGAGGTAGGC---AAACAATTAGGA--------
-------------ACATATTTTAAG-------------------------
--AACAAAACAATAATCTTTACT------------------AACTCATCA
GGAGGGGATCTAGAAATTACTACACAT---AGTTTTAATTGTGGAGGAGA
A---TTTTTCTATTGTGACACATCAGGCCTGTTTAATAGCACTTGGAATA
CCACTGACACCATGCACGAGGAGACTAATACA------------------
--------------------------------------------------
-------GAGGCAAATAGTACTATTACTCTCCCATGCAGAATAAAGCAAA
TTATAAATATGTGGCAGAGAGCAGGACAAGCAATATATGCCCCTCCCATC
CCAGGAGTAATACAG------------TGTAAATCAAAC---ATTACAGG
ACTAATATTAACAAGAGATGGTGGGAGTAATAGCAGC-------------
--------------------------------------------------
--------------------------------------------------
-ACAAATGAAACCTTCAGACCTGGAGGAGGAGATATGAGGGACAATTGGA
GAAGT------GAATTATATAAGTATAAAGTAGTA---AAAATTGAACCA
---CTAGGAGTAGCACCC------ACCAAGGCAAGGAGAAGAGTGGTG--
-------------------------------------CAGAGAGAAAAAA
GAGCA---GTAGGA------------------CTGGGAGCGGTA---TTC
ATTGGGTTCTTAGGAGCA---GCTGGAAGCACCATGGGCGCGGCGTCAAT
AACGCTGACGGTACAGGCCAGGCAATTATTG---TCTGGTATAGTGCAA-
-----CAGCAAAGCAATTTGCTGAGGGCTATAGAGGCTCAACAGCATCTG
TTGAAACTCACAGTCTGGGGC---ATTAAACAGCTCCAG---GCAAGA--
-GTCCTGGCTGTGGAAAGATACCTAAAG---GATCAACAGCTCCTAGGAA
TTTGG---GGCTGCTCTGGAAAACTCATCTGC---------ACCACTAAT
GTGCCCTGGAACTCT------ACTTGGAGT--------------------
-------------------AATAAATCCCAGGATGAGATATGGGAC----
-----AACATGACCTGGTTGCAATGG---GATAAAGAAATTAGCAATTAT
ACACAAGCAATATATACTCTAATTGAAGAATCTCAAAATCAGCAGGAA--
-ATGAATGAAAAAGAATTA------TTGGAATTGGACAAGTGGGCAAGTC
TGTGGAATTGGTTTGACATCTCAAACTGGCTGTGGTATATAAAAATATTC
ATAATGATAGTAGGAGGTTTAATAGGGTTAAGAATAGTTTTTGCT---GT
GCTTTCTATAGTAAATAGAGTTAGGCAGGGATACTCACCTTTGTCATTCC
AGATC---CAGACCCCG---------AACCCAGGGGGT------CCCGAC
AGGCCCGGAAGAATCGAAGGAGAA---GGTGGAGAGCAAGACAGAGACAG
ATCGATTCGATTAGTGAGCGGATTCTTAGGACTTGCCTGGGACGACCTGC
GGAGCCTGTGCCTCTTCAGCTAC------------CACCGATTGAGAGAC
TTCATCTTGATTGTCGCGAGGACTGTGGAACTTCTGGGACAC--------
-------------------AGCAGTCTCAAAGGGTTGAGACTGGGGTGGG
AAGCCCTCAAGTATCTG------GGGAATCTCCTAGCATATTGGAGTAGG
GAACTAAAAAATAGTGCTATTAATTTGGTTGATACCATAGCA---ATAAC
AGTAGCTGGCTGGACAGATAGGGTTATAGAAGTAGGACAAAGAATTTGCA
GAGCT---------ATTATCAACATACCTAGAAGAATCAGACAGGGC---
------CTCGAAAGGGCT------TTGCTA---TAA
>A1.CY.07.CY208.JF683760
ATGAAAGTGAAGGGGATACAG---ATGAACTCGCACAGC-----------
-------TTGTTG------AGATGG-------------------------
-----GGAACTATGATCTTGGGG---------ATGATAATA---ATCTGT
AGTGCT------GCA-----------------------------------
-GAAAAAACGTGGGTTACTGTCTACTAT------------------GGGG
TACCTGTTTGGAAAGATGCAGAGACCACC------TTATTTTGTGCATCA
GATGCAAAAGCCTATAAAACAGAAGTGCATAAT---GTTTGGGCTACACA
TGCCTGTGTACCTACAGACCCTAACCCACAAGAAATGCATTTGGAA----
-----AATGTGACAGAAGAGTTTAACATGTGG---AAAAATAACATGGTA
GAGCAGATGCATACAGATATAATCCGTCTATGGGACCCAAGCCCACAGCC
CTGTGTAAAGTTAACCCCTCTCTGTGTTACTTTAAATTGTAGCTACAATA
TCACTAGTAATGTCACTGTTGAC---------------------------
--------------------------------------------------
-------------------------------------ATGAATGATACCA
TTAACATGAGAGAAGAAATAAAA------------AACTGTTCTTTCTAT
ACA---ACCACC---GAAATAAGG---------------------GATAA
TAGACAGAAA---GTATATTCACTTTTTTATAGACTTGATATAGTACCAA
TTGGTGAT------------------------------------------
--------------------------------------------------
----------------------------------------AGGAATAATA
ATCATAGTTATAGATTAATAAATTGTAATACCTCAGCCATTACACAGGCT
TGTCCAAAGGTAACTTTTGAGCCAATTCCCATACATTATTGTGCTCCAGC
T------GGTTTTGCAATTCTAAAGTGT---AATGATAAGAATTTCAATG
GAGCAGGATCATGCAAGAAT---GTCAGCACAGTACAATGCACACATGGA
ATCAAGCCAGTAGTATCAACTCAACTGCTGTTA---------AATGGCAG
T---CTAGCAGAAAATGAG-------------------------------
-----ACAATGATTAGATCTGAAAATATCACAAACAATGTCAAAAACATC
ATAGTACAATTTAAT------GAGTCTGTAAAAATTAATTGTACCAGACC
G---AACAACAATACAAGAAAAAGT------------------GTACATA
TA------------------------------------------------
---------------GGACCAGGACAAGCA------TTCTAT--------
-------------GCAACAGGTGAA---------------ATAGTAGGGG
ATATAAGACAAGCA------CGTTGTGAGGTCAATAAAACA------GAA
TGGAATAAAGCTTTAAAAAGGGTAGCC---CACCAATTAGAA--------
-------------AAATACTTTAAG-------------------------
--AACAAAACAATAGCCTTTAAT------------------AAATCCCCA
GGAGGAGATCTAGAAATTACAACACAT---AGTTTTAATTGTGGAGGGGA
A---TTTTTCTATTGTAACACCTCAAAGTTGTTTAATAGCACTTGGGATC
CTAATAATACCAGCACGCAGGAGTCAAATAGC------------------
--------------------------------------------------
----------ACAAATGATAATATAATTCTCCCATGCAGAATAAGGCAAA
TTATAAATATGTGGCAGAGAGCAGGACAAGCAATATATGCCCCTCCCATC
CAAGGAATAATAAAC------------TGTGTATCAAAC---ATTACAGG
ATTAATATTAACAAGAGATGGGGGTGTAGGTAACAAC-------------
--------------------------------------------------
--------------------------------------------------
-GCAAAGGAAGTCTTCAGACCTGGAGGAGGAGATATGAGGGACAATTGGA
GAAGT------GAATTATATAAGTATAAAGTAGTA---AAAATTGAGCCA
---CTAGGAGTAGCACCC------ACTGGGGCAAGGAGAAGAGTGGTG--
-------------------------------------CAGAGAGAAAAAA
GAGCA---GTTGGA------------------CTGGGAGCTGTT---TTC
ATTGGGTTCTTGGGAGCA---GCAGGAAGCACTATGGGCGCGGCGTCAAT
GACGCTGACGGTACAGGCCAGACAATTATTG---TCTGGCATAGTGCAA-
-----CAGCAAAGCAATTTGCTGAGGGCTATAGAGGCTCAACAGCATATG
TTGAGACTCACGGTCTGGGGC---ATTAAACAGCTCCAG---GCAAGA--
-GTCCTGGCTGTGGAAAGATACCTAGGG---GATCAACAGCTCCTAGGAA
TTTGG---GGCTGCTCTGGAAAACTCATCTGC---------ACCACTAAT
GTACCCTGGAACTCT------ACTTGGAGT--------------------
-------------------AATAAGACCCGCAGAGAGATATGGGAC----
-----AACATGACTTGGATGCAATGG---GATAAGGAAATTAGCAATTAT
ACACAAGTAATATATACTCTAATTGAAGAATCGCAGAACCAGCAAGAA--
-AAAAATGAGCAAGACTTA------TTGGCATTGGGCAAGTGGGACAGTC
TGTGGAGTTGGTTTAGCATCACAAACTGGCTGTGGTATATAAAAATATTT
ATAATGATAGTAGGAGGCTTAATAGGATTAAGAATAGTTTTTGCT---GT
AATTTCTATAATACATAGAGTTAGGCAGGGATACTCACCTTTGTCATTTC
AGATC---CATACCCCA---------AACCCAGGGGGT------CTCGAC
AGGCCCGGAAGAATCGAAGAAGTA---GGTGGAGAGCAAGACAGACACAA
CTGGATTAGATTAGTGAGCGGATTGTTAGCACTTGCATGGGACGATTTGC
GGAGCCTGTGCCTCTTCAGCTTC------------CTCCGATTGAGAGAC
TTCATCGTGATTGTTGCGAGGACTGTGGAACTTGTGGGACAC--------
-------------------AGCAGTCTCAAAGGTTTGAGACTGGGGTGGG
AAGGCCTCAAGTATCTG------GGGAATCTCCTGGTATATTGGAGTCGG
GAACTGAAAATTAGTGATATTAGTTTGCTTGATTCCATAGCA---ATAGC
AGTAGCTGCCGGGACAGATAGGGTTATAGAAATAGGACAGAGAATTTGTA
GAGCT---------ATTGTTATCATACATAGTAGAATCAGATATGGC---
------CTTGAAAGAGCT------TTGCTA---TAA
>A1.CY.07.CY209.JF683761
ATGAAAGTGAAGGGGATACAG---ATGAACTCGCACAGC-----------
-------TTATTG------AGATGG-------------------------
-----GGAACTATGATCTTGGGG---------ATGATAATA---ATCTGT
AGTGCT------GCA-----------------------------------
-GATAAAATGTGGGTTACTGTCTACTAT------------------GGGG
TACCTGTTTGGAAAGATGCAGAGACCACC------TTATTTTGTGCATCA
GATGCAAAAGCATATAAAACAGAAGTGCATAAT---GTTTGGGCTACACA
TGCCTGTGTACCTACAGACCCTAACCCACAAGAAATGCATTTGGAA----
-----AATGTGACAGAAGAGTTTAACATGTGG---AAAAATAACATGGTA
GAGCAGATGCATACAGATATAATCAGTCTATGGGACCAAAGCCTAAAGCC
ATGTGTAAAGTTAACCCCTCTCTGTGTTACTTTAAATTGTAGCTACATCA
CTAGTAATGTCACTGCTGACATCACTAGTAAT------------------
--------------------------------------------------
-------------------------GTCACTGCTGACATGAATGATGCCA
TTAACATGACAGCAGAAATAAGA------------AACTGTTCTTTCAAT
ATA---ACCACA---GAGATAAGG---------------------GATAA
GATACAGAAA---GTATATTCACTTTTTTATAGACTTGATATAGTACCAA
TTGATAGG------------------------------------------
--------------------------------------------------
----------------------------------------AATGATAGTA
ATGCTAGTTATAGATTAATAAATTGTAATACCTCAGCCATTACACAGGCT
TGTCCAAAGGTAACTTTTGAGCCAATTCCCATACATTATTGTGCTCCAGC
T------GGTTTTGCAATTCTAAAGTGT---AATGATAAGGATTTCAATG
GAACAGGACCATGCAGGAAT---GTCAGCACAGTACAATGCACACATGGA
ATCAAGCCAGTAGTATCAACTCAACTGCTGTTA---------AATGGCAG
T---CTAGCAGAAAATGAG-------------------------------
-----ACAATGATTAGATCTGAAAATATCACAAACAATGCCAAAAACATA
ATAGTACAACTTAAT------GAGCCTGTAAAAATTAATTGTACCAGACC
T---AACAACAATACAAGAAAAAGT------------------ATACGTA
TA------------------------------------------------
---------------GGACCAGGACAAGCA------TTCTAT--------
-------------GCAACAGGTGAC---------------ATAGTAGGGA
ATATAAGACAAGCA------CATTGTGAGGTCAATAAAACA------GAA
TGGAATAAAGCTTTAAAAAGGGTAGCC---GACCAATTAAGA--------
-------------AAATACTTT----------------------------
--AACAAAACAATAGCCTTTAAT------------------AAATCCTCA
GGAGGAGATCTAGAAATTACAACACAT---AGTTTTAATTGTGGAGGGGA
A---TTTTTCTATTGTAACACCTCAAAGCTGTTTAATAGCACTTGGAATA
ATACCAGCACGCAGGAGTCAAATAGCACTAAT------------------
--------------------------------------------------
----------CCAAATGATAATATAACTCTCCCATGCAGAATAAAGCAAA
TTATAAATATGTGGCAAAGAGCAGGACAAGCAATATATGCCCCTCCCATC
CAAGGAAAAATAAAC------------TGTGTATCAAAC---ATTACAGG
ATTAATATTAACAAGAGATGGGGGGGGTAACAGCACA-------------
--------------------------------------------------
--------------------------------------------------
----GAGGAAGTCTTCAGACCTGGAGGAGGAGATATGAGGGACAATTGGA
GAAGT------GAATTATATAAGTATAAAGTAGTA---AAAATTGAGCCA
---ATAGGAGTAGCACCC------ACTGAGGCAAGGAGAAGAGTGGTG--
-------------------------------------CAGAGAGAAAAAA
GAGCG---GTTGGA------------------CTGGGAGCTGTT---TTC
ATTGGGTTCTTGGGAGCA---GCAGGAAGCACTATGGGCGGGGCGTCAAT
GACGCGGACGGTACAGGCCAGACAATTATTG---TCTGGCATAGTGCAA-
-----CAGCAAAGCAATTTGCTGAGGGCTATAGAGGCTCAACAGCATATG
TTGAGACTCACGGTCTGGGGC---ATTAAACAGCTCCAG---GCAAGA--
-GTCCTGGCTGTGGAAAGATACCTAGGG---GATCAACAGCTCCTAGGAC
TTTGG---GGCTGCTCTGGAAAACTCATCTGC---------ACCACTAAT
GTACCCTGGAACTCT------ACTTGGAGT--------------------
-------------------AATAAGTCCCACAAAGCCATATGGGAC----
-----AACATGACTTGGATGCAATGG---GATAAAGAAATTAGCGATTAT
ACACAAGTAATATATACTCTAATTGAAGAATCGCAGAACCAGCAAGAA--
-AAAAATGAGCAAGACTTA------TTGGCATTGGACAAGTGGGACAGTC
TGTGGAGTTGGTTTAGCATCACAAAATGGCTGTGGTATATAAAAATATTT
ATAATGATAGTAGGAGGCTTAATAGGATTAAGAATAGTTTTTGCT---GT
AATTTCTATAATACGTAGAGTTAGGCAGGGATACTCACCTTTGTCATTTC
AGATC---CATACCCCA---------AACCCAGGGGGC------CTCGAC
AGGCCCGGAAGAATCGAAGAAGAA---GGTGGAGAGCAAGACAGAGGCAA
ATCGATTCGATTAGTGAGCGGATTCTTAGCACTTGCCTGGGACGACCTGC
GGAGCCTGTGCCTCTTCAGCTAC------------CACCGATTGAGAGAC
TTCATCTTGATTGCTGCGAGGACTGTGGAACTTCTGGGACAC--------
-------------------AGCAGTCTCAAGGGGTTGAGACTGGGGTGGG
AAGGCCTCAAGTATCTG------GGGAATCTCCTGGCATATTGGAGTCGG
GAACTGAAAATTAGTGCTATTAGTTTGCTTGATACCACAGCA---ATAGC
AGTAGCTGGCTGGACAGATAGGGTTATAGAAACAGGACAGACAATTTGTA
GAGCT---------ATTGTTAACATACCTAGAAGAATCAGACAGGGT---
------CTTGAAAGAGCT------TTGCTA---TAA
>A1.CY.08.CY218.JF683767
ATGAGAGCGAGGGGGATACAG---AGGAATTATCAGCAC-----------
-------TTGTTG------ACATGG-------------------------
-----GGAACGATAATCTTGGGT---------TTGATAATA---ATCTGT
AGTGCT------GCA-----------------------------------
-CAAAACTTGTGGGTTACTGTCTATTAT------------------GGGG
TACCTGTGTGGAAAGATGCAGAGACCACC------TTATTTTGTGCATCA
GATGCTAAAGCATATGAGACAGAAAAGCATAAT---GTCTGGGCTACACA
TGCCTGTGTGCCCACAGACCCCAACCCACAAGAAATACCTTTGGAA----
-----AATGTGACAGAAAATTTTAACATGTGG---AAAAATAATATGGTA
GAGCAGATGCATACAGATATAATCAGTCTATGGGATCAAAGTCTACAGCC
ATGTGTAAAGTTAACCCCTCTCTGCGTTACTTTAAATTGTACAAATGTCA
GAAATGTCACAGGAAATAGCACGGGTAGCAGCTTC---------------
--------------------------------------------------
-------------------------ACGGGGGGGCCTGAAGAACTAAAAA
CGGGGGGGCCTGAAGAACTAAAA------------AACTGCTCTTTCAAT
ATG---ACCACA---GTACTAAGG---------------------GATAA
GAAACAGAAA---GTATATTCACTTTTTTATAGACTTGATATAGTACAAA
TAGATAAGGATAATAATAGT------------------------------
--------------------------------------------------
----------------------------------TCTGGTAATAATAGTT
ATAATGAATACAGATTAATAAATTGTAATACCTCAGCCATTACACAAGCC
TGCCCAAAAGTAAGCTTTGAACCAATTCCCATACATTATTGTGCTCCAGC
T------GGTTTTGCGATCCTAAAGTGT---AGGAATAATTCATTCGATG
GAACAGGGCCATGCAATAAT---GTCAGCACAGACCAATGTACTCATGGA
ATCAAGCCAGTAGTATCAACTCAACTGCTGTTA---------AATGGCAG
T---CTAGCAGAAGAAAAG-------------------------------
-----ATAATGATTAGATCTGAAAACATCACAAACAATGCCAAAACTATA
ATAGTACAACTTGTC------AAACCTGTGACAATTAATTGTACCAGACC
T---AATAACAATACAAGAAAAATT------------------GTACGTA
TAGGACCA------------------------------------------
------------GGAGGACCAGGACAAGCA------TTCTAT--------
----------------ACAAATGAC---------------ATAATAGGGG
ATATAAGACGAGCA------TATTGTACTGTCAATGCATCA------GAG
TGGAATGAAACTTTAGAACAAGTAGTTGAACAGTTGAGAGTA--------
-------------CACTTTGGG----------------------------
--AACAAAACAATAAACTTTACT------------------AAACCCTCA
GGAGGGGATCTAGAAATCACAACACAT---AGTTTTAATTGTGGAGGAGA
A---TTTTTCTATTGTAATACATCAGGTCTGTTCAATAGCTCTTGGAATA
TCAATGGCAGCAGGTCAAATAGCACAAGG---------------------
--------------------------------------------------
----------TCAAATGGCAATATAACTCTCCCATGCAGAATAAAGCAAA
TTATAAATATGTGGCAAAGAACAGGACAGGCAATGTATGCCCCTCCCATC
CAAGGAGTAATAAGG------------TGTGTATCAAAC---ATTACAGG
ACTACTGTTAACAAGAGATGGAGGGGGTAACAATACA-------------
--------------------------------------------------
------------------------------------------------AA
TGAAACTGAAATTTTCAGACCTGGAGGAGGAGATATGAGGGGCAATTGGA
GAAGT------GAATTATATAAGTATAAAGTAGTA---AAAATTGACCCA
---CCAGGAGTAGCACCC------AACACAGCAAGGAGAAGAGTGGTG--
-------------------------------------GGGAGAGAAAAAA
GAGCA---GCTGGAATA---------------ATAGGAGCTGTC---TTC
CTTGGGTTCTTAGGAGCA---GCAGGAAGCACTATGGGCGCGGCGTCAGT
GACGCTGACGGTACAGGCCAGACAATTATTG---TCTGGTATAGTGCAA-
-----CAGCAAAGCAATTTGCTGAGGGCTATAGAGGCTCAACAACACCTG
TTGAAACTCACGGTCTGGGGC---ATTAAACAGCTCCAG---GCAAGA--
-GTCCTGGCTGTGGAAAGATACCTAAAG---GATCAACAGCTCCTAGGAA
TTTGG---GGCTGCTCTGGAAAGCTCATCTGC---------CCCACTAAT
GTGCCTTGGAACTCT------AGTTGGAGT--------------------
-------------------AATAAATCTATGGAGGACATATGGGAC----
-----AATATGACCTGGCTGCAATGG---GAGAAAGAAATTAGCAACTAC
ACAGACATAATATATAACCTAATTGAAGAATCACAGAACCAGCAGGAA--
-AAGAATGAACAAGACTTA------TTGGCATTGGACAAGTGGGCAAATT
TGTGGAATTGGTTTGAAATATCAAAATGGCTGTGGTATATAAAAATATTT
ATAATGATAGTAGGAGGCTTAATAGGATTAAGAATAGTTTTTGCA---GT
GCTTTCTATAATAAATAGAGTTAGGCAGGGATACTCACCTTTGTCATTTC
AGACC---CTTACCCCA---------AACCCAAGGGAA------CTCGAC
AGGCTCGGAAGAATCGAAGAAGAA---GGTGGAGAGCAAGACAGAGGTAG
ATCGATTCGATTAGTGAGCGGATTCTTAGCACTTGCCTGGGACGACCTGC
GGAGCCTGTGCCTTTTCAGCTAC------------CACCGCTTGAGAGAC
TTCACCTTGATTGCAGCGAGGACTGTGGAGATTCTGGGACAC--------
-------------------AGCAGTCTCAAAGTATTGAGACTGGGGTGGG
AAGGCCTCAAGTACTTG------TGGAACCTCCTGGTGTATTGGGGCCAG
GAACTAAAAACTAGTGCTACTAATTTGTTTGATACCATAGCA---ATAGC
AATAGCTGGCTGGACAGATAGAATTATAGAAATAGGGCAAAGAATTGTTA
GAGCT---------TTTCTCAACATACCCAGAAGAATCAGACAGGGC---
------TTTGAAAGGGCT------TTATTA---TAA
>A1.CY.08.CY230.JF683779
ATGAGAGCGAGGGAGATGCAG---ATGAACTCGCACTGC-----------
-------TGGTTG------AAATGG-------------------------
--GGAACCATGATGATCTTGGGA---------ATGATAATA---ATCTGT
AGTGCT------GAA-----------------------------------
-AATAACTTGTGGGTTACTGTCTACTAT------------------GGGG
TACCTGTATGGAAAGAAGCAGACACCACC------TTATTTTGTGCATCA
GATGCGAAAGCATATAAAACAGAAGTGCATAAT---GTCTGGGCTACACA
TGCCTGTGTACCTACAGACCCCAACCCACAAGAAATAAATATGGCA----
-----AATGTGACAGAAAAGTTTAACATGTGG---AAAAATAACATGGTA
GAGCAGATGCATACAGATATAATCAGTCTCTGGGACCAAAGCCTGAAGCC
ATGTGTAAAGTTAACCCCTCTCTGTGTTACTTTAAATTGTAACAATGTCA
ACAATACCAGTAATACCAATAAT---------------------------
--------------------------------------------------
----------------------------------ACCACCAATGTCACCG
CTGAAATGCGAGAAGAGATAAAA------------AACTGCTCTTTCAAT
GCA---ACCACA---ATACTAAGG---------------------GATAA
GACACAGAGA---ATACATTCACTTTTTTATAGACTTGATATAGTACCAA
TTAATAGT------------------------------------------
--------------------------------------------------
-------------------------------------AATAATAGTAATA
ATAGTGAAAATAGATTAAAAAATTGTAATACCTCATCCATTACTCGGGAT
TGCTCAAACGTATCTTTTGATCGACTTCCCGTACCTTATGGTGCTCCTGC
T------GGTTTTGCGAGTCTTCAATGT---GATGTTAAGGATTTAAATG
GAACAGGAATAGGTAACAAT---GTCACCAGAATACATTGCACTGATGGA
ATCAGGCCAGTGGTATCAACTCAACTGCTGTTG---------AATGGCAG
T---CTAGCAGAAAATAGG-------------------------------
-----ACAATGATTAGATCTGAAAATATCACAAACAATGCCAAAAACATA
ATAGTACAATTTAAC------ACGACTGTAAACATTACCTGTATCAGACC
T---AACAACAATACAAGAACAAGT------------------GTACGTA
TA------------------------------------------------
---------------GGACCAGGACAAGCA------TTCTAT--------
-------------GCAACAGGTGAC---------------ATAATAGGGG
ATATAAGACAAGCA------CATTGTAATGTCAGTGGAGAA------CAA
TGGAATAAAGCTTTGCAAAAGGTAGTC---AAAGAATTAAGA--------
-------------ATACATTTT----------------------------
--AACAAAACAATAATCTTTACG------------------AAATCCTCA
GGAGGGGATCCAGAAATTACAACACAT---AGTTTTAATTGTGGAGGAGA
A---TTTTTCTACTGTAACACATCAGGCCTGTTTAATAGCACTTGGTATA
CCAATAACAGCATGCAGCCAAAT---------------------------
--------------------------------------------------
----------TACACAAAAACTATAACTTTGCCATGCAGAATAAAGCAAG
TTATAAATATGTGGCAAAGAGTAGGACAAGCAATGTATGCCCCTCCCATC
CCAGGAATAATACAA------------TGTGTATCAAAC---ATTACAGG
ACTAATATTAACAAGAGATGGTGGGCATAATAATAGT-------------
--------------------------------------------------
--------------------------------------------------
-GCAAATGAGACCTTCAGACCTGGAGGAGGAGATATGAGGGACAATTGGA
GAAGT------GAATTATATAAGTATAAAGTAGTG---AAAGTTGAACCA
---TTAGGAGTAGCACCC------ACCAGGGCAAGGAGAAGAGTGGTG--
-------------------------------------GAGAGAGAAAAAA
GAGCA---GTTGGA------------------ATAGGAGCTGTC---TTC
CTTGGGTTCTTAGGAGCA---GCAGGAAGCACTATGGGCGCGGCGTCAGT
GACGCTGACGGTACAGGCCAGGCAATTATTG---TCTGGCATAGTGCAA-
-----CAGCAAAGCAATTTGCTGAGGGCTATAGAGGCTCAACAACATATG
TTGAAACTCACGGTCTGGGGC---ATTAAACAGCTCCAG---GCAAGA--
-GTCCTGGCTCTGGAAAGATACCTACAG---GATCAACAGCTCCTAGGAA
TTTGG---GGCTGCTCTGGAAAACTCATCTGC---------ACCACTAAT
GTGCCCTGGAACTCT------ACTTGGAGT--------------------
-------------------AATAAAAACTTGACTCAAATATGGGAT----
-----AACATGACCTGGCAGCAATGG---GATAAAGAAATTGACAATTAT
ACACAAGTAATATATAATCTACTTGAAGAATCGCAGAACCAGCAGGAA--
-ATGAATGAAAAAGACTTA------TTGGAATTGGACAAATGGGCAAATC
TATGGAATTGGTTTAGCATCACAAACTGGCTGTGGTATATAAGATTATTT
ATAATGATAGTAGGAGGCTTAATAGGATTAAGAATAGTTTTTGCT---GT
GCTTTCTGTAATAAATAGAGTTAGGCAGGGATACTCACCTTTGTCTTTTC
AGACC---CATACCCCA---------AGCCCAAGGGAA------CTCGAC
AGGCCCAGAGAAATCGAAGAAGAA---GGTGGAGAGCAAGGCAGAGACAG
ATCGATTCGATTTGTGAGCGGATTCTTGGCGATTGCCTGGGACGATCTGA
GGAGCCTGTGCCTATTCAGCTAC------------CACCGCTTGAGGGAC
TTCATCTCGATTGCCACGAGGACTGTGGAACTTCTGGGACAC--------
-------------------AGCAGTCTCAAGGGGTTGAGACTGGGGTGGG
AAGGCCTCAAGTATCTG------GGGAATCTTCTGATATATTGGATTCAG
GAACTAAAGAGTAGTGCTATTAGTTTGGTTGATACCATAGCA---GTAGT
AGTAGCTGGCTGGACAGATAGGGTTATAGAAATAGGACAAAGAATTGGTA
GAGCT---------ATCTTTAACATACCTAGAAGAATCAGACAGGGC---
------TTAGAAAGGGCT------TTGCTA---TAA
>A1.CY.08.CY235.JF683782
ATGAGAGTGAGGGGGATACAG---ATGAACTCGCACTGC-----------
-------TTGTTG------AGATGG-------------------------
-----GGAACTATGATCCTGGGG---------TTGATAATA---ATCTGT
AGTGCT------GTA-----------------------------------
-GAAAAAACGTGGGTTACTGTCTACTAT------------------GGGG
TACCTGTGTGGAAAGATGCAGAAACCACC------TTATTTTGTGCATCA
GATGCAAAAGCATATACAACAGAAATGCATAAT---GTCTGGGCTACACA
TGCCTGTGTACCTACGGACCCCAACCCACAGGAAATAAATTTGGAA----
-----AATGTGACAGAAGAATTTAACATGTGG---AAACTTAACATGGTA
GAGCAAATGCATACAGATATAATCAGTCTATGGGATCAAAGCCTAAAGCC
ATGTGTAAAGTTAACCCCTCTCTGTGTCACTTTAGATTGTGGATATAATG
TCAGTATTAATAACACCTAT------------------------------
--------------------------------------------------
----------------------------------------AGCATAAATG
ATACCATGGAAACAGATTTAAGA------------AACTGCTCTTTCGAT
GTA---ACCACG---AAATTAAGG---------------------GATAA
GAGACAGAAT---GTATATTCACTTTTTTATAGACTTGATATAGTACACA
TTGATAGT------------------------------------------
--------------------------------------------------
----------------------------------------AATAGTAATA
ATAGCCATTATAGATTAATAAATTGTAATACCTCAGCCATTACACAAGCT
TGTCCAAAGGTATCTTTTGAACCAATTCCTATACATTATTGTGCTCCAGC
T------GGTTTTGCGATTCTAAAGTGT---AATGATAAGGAGTTCAGTG
GAAAAGGACCATGCAAGAAT---GTTAGCACGGTACATTGCACACATGGA
ATCAGGCCAGTAGTATCAACTCAACTGCTGTTA---------AATGGCAG
T---CTAGCAGAAAATAGG-------------------------------
-----ACAATGATTAGATCTGAAAATATCACAAACAATGCCAAAAACATA
ATAGTACAACTTACT------GAGCCTGTAAACATTACTTGTATCAGACC
T---AGCAACAATACAAGAAAAAGT------------------GTACATA
TA------------------------------------------------
---------------GGACCAGGACAAGCA------TTCTTT--------
-------------GCAACAGGTGAT---------------ATCATAGGGG
ACATAAGAAAAGCC------CATTGTGAGGTCAATGAAACA------GAA
TGGAATAAAGCTTTAACAAAGGTAGTT---GAACAATTAAGA--------
-------------ACATACTTTAGG-------------------------
--AACAAAACAATAACCTTTAAA------------------GGCCCCTCA
GGAGGGGATCTAGAAATTACAACACAT---AGTTTTAATTGTGGAGGAGA
A---TTTTTCTATTGTAATACATCAAAATTGTTTAATACAACTTGGAATG
CCAATGGCAGCGTACAGGAGTCAGTCAACACT------------------
--------------------------------------------------
-------GCAGGCAACACTACTATATTTCTCCCATGCAGAATAAAGCAAA
TTATAAGGATGTGGCAGAGAGCAGGACAAGCAATATATGCCCCTCCCATC
CAGGGAAGAATAAGG------------TGTGAATCAAAC---ATTACAGG
ACTACTGTTAACAAGAGATGGTGGAGGTAATGCAAAC-------------
--------------------------------------------------
--------------------------------------------------
-AACACAGAAATCTTTAGACCTGGAGGAGGAGATATGAGGGACAATTGGA
GAAGT------GAATTATATAAGTACAAGGTAGTA---AAAATTGAACCA
---CTAGGAGTAGCACCC------ACCAAGGCAAGGAGAAGAGTGGTG--
-------------------------------------CAGAGAGAAAAAA
GAGCA---GTTGGA------------------CTAGGAGCTGTC---TTC
CTTGGGTTCTTAGGAGCA---GCAGGAAGCACTATGGGCGCGGCGTCAAT
AACGCTGACGGTACAGGCCAGGCAATTATTG---TCTGGCATAGTGCAA-
-----CAGCAAAGCAATTTGCTGAGGGCTATTGAGGCTCAACAGCAGATG
TTGAGACTCACGGTCTGGGGC---ATTAAACAGCTCCAG---GCAAGA--
-GTCCTGGCTGTGGAAAGATACCTAGGG---GATCAACAGCTCCTAGGAA
TTTGG---GGCTGCTCTGGAAAACTCATCTGC---------ACCACTAAT
GTGCCCTGGAACTCT------ACTTGGAGT--------------------
-------------------AATAAATCCCTGGATAAGATATGGAAC----
-----AACATGACCTGGATGCAATGG---GACAAAGAAATTAGCAATTAT
ACACAATTAATATATACTCTAATTGAACAATCGCAGAACCAGCAGGAA--
-ATAAATGAACAAGAATTA------TTGGAATTGGACAAGTGGGCAAATC
TGTGGAATTGGTTTGACATCTCACACTGGTTGTGGTATATAAAAATATTT
ATAATGATAGTAGGAGGCTTAATAGGATTAAGAATAGTTTTTGCT---GT
GCTTTCTATAATACGTAGGGTTAGGCAGGGATACTCACCTTTGTCATTTC
AGACC---CATTTCCCG---------AACCCAGGGGGT------CTCGAC
AGGCCCGGAGGAATCGAAGGAGAA---GGTGGAGAGCAAGACAGAGGCAG
ATCGATTCGCTTAGTGAGCGGATTCTTAGCACTTGCCTGGGAAGATCTGA
GGAACCTGTGCCTCTTCAGCTAC------------CACCGATTGAGAGAC
TTCATCTTGATTGCTGCGAGGACAGTGGAACTTCTGGGACAC--------
-------------------AGCAGTCTCAAAGGGTTGAGACTGGGGTGGG
AAGGCCTCAAGTATATT------GGGAACATCCTGATATATTGGAGTCGG
GAACTGAAAATTAGTGCTATTAGTTTGCTTGATACCATAGCA---ATAGC
AGTAGCTAACTGGACAGATAGAATTATAGAAATAGGACAAGGAATTTGTA
GAGCT---------ATTATCAACATACCTAGAAGAATCAGACAGGGC---
------CTTGAAAGGGCT------TTGCTA---TAA
>A1.CY.08.CY236.JF683783
ATGAGAGTGAGGGGGATACAG---ATGAACTCGCATTGC-----------
-------TTGTTG------AGATGG-------------------------
-----GGAACTATGATCTTGGGG---------ATGATAATA---ATCTGT
AGTGCT------GTA-----------------------------------
-GAAAAAACGTGGGTTACTGTCTACTAT------------------GGGG
TACCTGTGTGGAAAGATGCAGAGACCACC------TTATTCTGTGCATCG
GATGCAAAAGCATATACAACAGAAGCGCATAAT---ATCTGGGCTACACA
TGCCTGTGTACCTACGGACCCCAACCCACAGGAAATAAATTTGGAA----
-----AATGTGACAGAAGAGTTTAACATGTGG---AAACTTAACATGGTA
GAGCAGATGCATACAGATATAATCAGTCTATGGGATCAAAGCCTAAAGCC
ATGTGTAAAATTAACCCCTCTCTGTGTTACTTTAGATTGTAGACATAATG
TCACTATACATAATAATGTCACTAATAATAAT------------------
--------------------------------------------------
----------------------------AATATCACCAGTGGCATAAATG
ATACCATTGCCACAGAAGTAAAA------------AACTGCTCTTTCAAT
ACA---ACCACA---GAATTAAAA---------------------GATAA
GAGACAGAAC---GTATATTCACTTTTTTATAGACTTGATATAGTACAAA
TTGATAGT------------------------------------------
--------------------------------------------------
----------------------------------------AATAGTAATA
ATAGTCATTATAGATTAATAAATTGTAATACCTCAACCATTACACAAGCT
TGTCCAAAAGTAACTTTTAAGCCAATTCCTATACATTATTGTGCTCCAGC
T------GGTTTTGCAATTCTAAAGTGT---AATGATAAAAAGTTCAGTG
GAAAAAGACCATGCCGAAAT---GTTAGCACAGTACAATGGACTCATGGA
ATCAGGCCAGTAGTATCAACTCAACTGCTGTTA---------AATGGCAG
T---CTAGCAGAAAATAGG-------------------------------
-----ACAATGATTAGATCTGAAAATATCACAAACAATGCCAAAAACATA
ATAGTACAACTTACT------GAACCTGTAAACATTACTTGTATCAGACC
T---AGCAACAATACAAGAAAAAGT------------------ATACGTA
TA------------------------------------------------
---------------GGACCAGGACAAGCA------TTCTAT--------
-------------GCAACAGGTGAT---------------ATTATAGGGA
ATATAAGAAAAGCC------CATTGTGAGGTCAATGGAACA------GAA
TGGAATAAAGCTTTAAAAGGGGTAGTT---GAACAATTAAGA--------
-------------ACATACTTTAGT-------------------------
--AACAAAACAATAGCCTTTAAC------------------GACTCCTCA
GGAGGGGATCTAGAAATTACAACACAT---AGTTTTAATTGTGGAGGAGA
A---TTTTTCTATTGTAATACATCAAAATTGTTTAATACAACTTGGAATG
TCACTGACAGCATAGAAGAGTCA---------------------------
--------------------------------------------------
----------GGCAACACTATTATAGTCCTCCCATGCAAAATAAAGCAAA
TTATAAATATGTGGCAGAGAGCAGGACAAGCAATATATCCCCCTCCCATC
CGGGGAATAATAAGG------------TGTGAATCCAAC---ATTACAGG
ACTATTATTAACAAGAGATGGTGGAGATACTGAAAAC-------------
--------------------------------------------------
--------------------------------------------------
-ACCACAGAAATCTTTAGACCTGGAGGAGGAGATATGAGGGACAATTGGA
GAAGT------GAATTATATAAGTATAAAGTAGTA---AAAATTGAACCA
---CTAGGAGTAGCACCC------ACCGAGGCAAGGAGAAGAGTGGTG--
-------------------------------------CAGAGAGAAAAAA
GAGCA---GTTGGA------------------ATAGGAGCTGTC---TTC
CTTGGGTTCTTAGGAGCA---GCAGGAAGCACTATGGGCGCGGCGTCAAT
AACGCTGACGGTACAGGCCAGGCAATTATTG---TCTGGCATAGTGCAA-
-----CAGCAAAGCAATTTGCTGAGGGCTATAGAGGCTCAACAGCAGATG
TTGAGACTCACGGTCTGGGGC---ATTAAACAGCTCCAG---GCAAGA--
-GTCCTGGCTGTGGAAAGATACCTAGGG---GATCAACAGCTCCTAGGAA
TTTGG---GGCTGCTCTGGAAAACTCATCTGC---------ACCACTAAT
GTGCCCTGGAACTCT------ACTTGGAGT--------------------
-------------------AATAAATCCCTGGATAAGATATGGAAC----
-----AACATGACCTGGATGCAATGG---GACAAAGAAATTAGCAATTAT
ACACAATTAATATATACTCTAATTGAGGAATCGCAGAACCAGCAGGAA--
-ATAAATGAACAAGACTTA------TTGGCATTGGACAAGTGGGCAAATC
TGTGGAATTGGTTTGACATCTCACACTGGTTGTGGTATATAAAAATATTT
ATAATGATAGTAGGAGGCTTAATAGGATTAAGAATAGTTTTTGCT---GT
GCTTTCTATAATACGTAGAGTTAGGCAGGGATACTCACCTTTGTCATTTC
AGACC---CATACCCCA---------AACCCAGGGGGT------CTCGAC
AGGCCCGGAAGAATCGAAGGAGAA---GGTGGAGAGCAAGACAGAAGCAG
ATCGATTCGATTAGTGAGCGGGTTCTTAGCGCTTGCCTGGGACGATCTGA
GGAACCTGTGCCTCTTCAGCTAC------------CACCGATTGAGAGAC
TTCATCTTGATTGCTGCGAGGACTGTGGAACTTCTGGGACAC--------
-------------------AGCAGTCTCAAAGGGTTGAGACTGGGGTGGG
AAGGCCTCAAGTATCTG------GAGAACCTCCTGGTATATTGGAGTCGG
GAACTAAAAATTAGTGCTATTAATTTGTTTGACACCATAGCA---ATAGC
AGTAGCTGGCTGGACAGATAGAGTTATAGAAATAGTACAAGGAATTGGTA
GAGCT---------ATTATCAATATACCTAGAAGAATCAGACAGGGC---
------CTTGAAAGGGCT------TTGCTA---TAA
>A1.FI.91.FIN91121.AF219261
ATGAGGGCGAGGGGGATACAG---AGGAATTATCAGCAC-----------
-------TTATTG------AGATGG-------------------------
-----GGAACTATAATCTTGGGA---------ATGATATTG---ATCTGT
AGTACT------ACA-----------------------------------
-GAAAACTTGTGGGTTACTGTCTATTAT------------------GGGG
TACCTGTGTGGAAAGACGCAGAGACCACC------CTATTTTGTGCATCA
GATGCAAAAGCATATGATACAGAAATGCATAAT---GTCTGGGCTACACA
TGCCTGTGTACCCACAGACCCCAACCCACAAGAAATATATTTGGAA----
-----AATGTAACAGAAGAGTTTAATATGTGG---AAAAATAACATGGTA
GAGCAGATGCATACAGATATAATCAGTCTATGGGATGAAAGCCTAAAGCC
ATGTGTACAGTTAACCCCTCTCTGCGTTACTTTAAATTGTAGCAATGCCA
ATGCCAACTCTATCAATGCCAATGCCACC---------------------
--------------------------------------------------
-------------------------------TCTACCAATGCCACTGCCG
AGAACGAGAAGGGAGAAATAAAA------------AACTGCTCTTTCAAT
ATG---ACCACA---GAACTAAGG---------------------GATAA
GAAAAAGAAA---GTATATTCACTTTTTTATAGACTTGATGTAATACCAC
TTAATGGAACG---------------------------------------
--------------------------------------------------
-------------------------------------GAGAATGAGACTT
ACACTGAGTATAGGTTAATAAATTGTAATACCTCAGCCATTACACAAGCT
TGTCCAAAGGTATCCTTTGAGCCAATCCCCATACATTATTGTGCTCCAGC
T------GGTTTTGCGATCCTAAAGTGT---AGGGATGAGAAGTTCAATG
GAACAGGGCCATGCACGAAT---GTTAGCACAGTACAGTGCACACATGGA
ATCAGGCCAGTAGTATCAACTCAACTGCTGTTA---------AATGGCAG
T---CTGGCAAAAGAAGAG-------------------------------
-----GTAAGAATTAGATCTGAAAATATCACAAATAATGTCAAAACTATA
ATAGTACAACTTGTC------AAGCCTGTAAACATTACCTGTATCAGACC
T---AACAATAATACAAGAAAGAGT------------------ATACATT
TA------------------------------------------------
---------------GGACCAGGACGAGCA------TTCTAT--------
-------------GCAACAGGTGAC---------------ATAATAGGGA
ATATAAGAAAAGCA------CATTGTATTGTCAATGAATCA------GAA
TGGAATGAAGCTTTACAACAGGTAGCT---ACACAATTAGGA--------
-------------AAATACTTTGAG-------------------------
--AACAAAACGATAAATTTTACT------------------AGCCCCTCA
GGAGGGGATCTAGAAGTCACAACACAT---AGTTTTAATTGTGGAGGAGA
A---TTTTTCTATTGTAATACATCAGGCCTGTTTAATAGCACTTGGGTGT
CAAACAACACTGGGAAATATTATAGTAATAGCACT---------------
--------------------------------------------------
-------AGGGAAAATCCAAATATAACTCTCCCATGCAGAATAAAACAAA
TTATAAATATGTGGCAGAGAGCAGGACAAGCAATATATGCCCCTCCCATC
GAAGGAGTAATAAGG------------TGTGAATCAAAC---ATTACAGG
ACTACTATTAACAAGAGATGGTGGGGATAAGAACAAC-------------
--------------------------------------------------
--------------------------------------------------
-ACAAGTGAAATCTTCAGACCTGGAGGAGGAAATATGAAGGACAACTGGA
GAAGT------GAATTATATAAGTATAAAGTAGTA---AAAATTGAACCA
---TTAGGAGTAGCACCC------ACCCCGGCAAGGAGAAGAGTGGTG--
-------------------------------------CAGAGAGAAAAAA
GAGCA---GTATTTGGG---------------CTGGGAGCTGTC---TTT
CTTGGGTTCTTAGGAGCA---GCAGGAAGCACTATGGGCGCGGCGTCGAT
AACGCTGACGGTACAGGCCAGACAATTATTG---TCTGGCATAGTGCAA-
-----CAGCAAAGTAATTTGCTGAGGGCTATAGAGGCTCAACAGCATTTG
TTGAAACTCACGGTCTGGGGC---ATTAAACAGCTCCAG---GCAAGA--
-GTCCTGGCTGTGGAAAGATACCTAAAG---GATCAACAGCTCCTAGGAA
TTTGG---GGCTGCTCTGGAAAACTCATCTGC---------ACCACTAAT
GTGCCCTGGAACTCT------ACTTGGAGT--------------------
-------------------AATAAATCTTATAGTGAGATATGGGAT----
-----AACATGACCTGGATGCAGTGG---GATAAAGAAATTAGCAATTAC
ACACAAACAATATATAATCTAATTGAAAAATCACAGATCCAGCAGGAA--
-AAGAATGAACAGGATTTA------TTGGCATTGGACAAGTGGACAAATC
TGTGGACTTGGTTTGACATATCAAATTGGCTGTGGTATATAAAAATATTT
ATAATGATAATAGGAGGCTTAATAGGATTAAGAATAGTTTTTGCA---GT
GCTTTCTGCAATAAATAGAGTTAGGCAGGGATACTCACCTTTGTCGTTTC
AGACC---CATACCCCA---------AACCCAGAGGGT------CTCGAC
AGGCCCGGAAGAATCGAAGAAGAA---GGTGGAGAGCAAGGCAGAGGCAG
ATCGATTCGATTAGTGAGCGGATTCTTAGCACTTGCCTGGGACGACCTAC
GGAGCCTGTGCCTCTTCAGCTAC------------CACCGCTTGAAAGAC
TTCATCTTGATTGCCGCGAGGACTGTGGAACTTCTGGGACAC--------
-------------------AGCAGTCTCAAGGGGTTGAGACTGGGGTGGG
AAGGCCTCAAGTATCTG------GGGAATCTCCTGCTATATTGGGGTCGG
GAACTAAGAATTAGTGCTAGTGATTTGCTTGATACCATAGCA---ATAGC
AGTAGCTGGCTGGACAGATAGGGTTATAGAAATAGGACAAAGAATTGGTA
GAGCT---------ATTCTCAACATACCTAGAAGAACCAGACAGGGC---
------TTAGAAAGGGCT------TTGGTA---TAA
>A1.FI.91.FIN9199.AF219265
ATGAGAGTGATGGGGATACAG---AGGAATTGTCAGCAC-----------
-------TTATTG------ACATGG-------------------------
-----GGAACTATGATCTTAGGG---------ATAATAATG---ATCTGT
AGTGCT------GCA-----------------------------------
-GAAAACTTGTGGGTTACTGTCTACTAT------------------GGGG
TACCAGTGTGGAAAGATGCAGAGACTACC------TTATTTTGTGCATCA
GATGCTAAAGCATATGAGACAGAAAAGCATAAT---GTTTGGGCTACACA
TGCCTGTGTACCCACGGACCCCAACCCACAAGAAATACATTTGGAA----
-----AATGTGACAGAAGAGTTTAACATGTGG---AAAAATAACATGGTA
GAGCAGATGCATACAGATATAATCAGTCTATGGGACCAAAGCCTAAAGCC
ATGTGTAAAGCTAACCCCTCTCTGCGTTACTTTACATTGTAACAATGCCA
ATTTCACAAGTGCCAACAACATG---------------------------
--------------------------------------------------
-------------------------------------AGTACCGACATTA
CGAGGGATAGGGGAGAAATAAAA------------AC-TGCTCTTTCAAT
ATG---ACCACA---GAGCTAAGG---------------------GATAA
GCAACAGAAG---GTATATTCACTTTTTTATAGGCTTGATGTAGTACAAA
TTAATGAGAATCAA------------------------------------
--------------------------------------------------
-------------------------------------GGTAATAGTAGTA
ACAATGAGTATAGATTAATAAATTGTAATACCTCAGCCATTACACAAGCT
TGTCCAAAGGTAACCTTTGAGCCAATTCCCATACATTATTGTGCCCCAGC
T------GGTTTTGCGATCCTAAAGTGT---AAGGATGAGAAGTTCAATG
GAACAGGGCCACGCAAGAAT---GTCAGCACAGTACAATACACACATGGA
ATCAAGCCAGTAGTATCAACTCAACTGCTGTTA---------AATGGCAG
T---CTAGCAAAAGAAAAG-------------------------------
-----GTAAAAATTAGATGTGAAAATATCACAAACAATGCCAAAACTATA
ATAGTACAACTGGTC------GAGCCTGTGCAAATTAATTGTACCAGACC
T---AACAACAATACAAGAAGAAGT------------------GTACGTA
TA------------------------------------------------
---------------GGACCAGGACAGGCA------TTTTAT--------
----------------ACAACAGAC---------------ATAATAGGGG
ATATAAGACAAGCC------CATTGTAATGTCAGTAGATCA------GCA
TAGAATAAAACTTTACAAAAGGTAGCT---GAGCAATTAGGA--------
-------------GGATACTTTGGG-------------------------
--AACAAAACAATAATATTTGCT------------------AACGCCTCA
GGAGGGGATCTAGAAATCACAACACAT---AGTTTTAATTGTGGAGGAGA
A---TTTTTCTATTGTAATACATCAGGCCTGTTTAATAGCACTTGGAGTA
ATAGCACTTGGAGTTCCAATGCCAGCACGCAGGGG---------------
--------------------------------------------------
-------TCAGAAAATGACACTATAACTCTCCCATGCAGAATAAAACAAA
TTATAAATATGTGGCAGAGAGCAGGACAAGCAATGTATGCCCCTCCCATT
CAAGGAGTAATAAGG------------TGTGATTCAAAT---ATTACAGG
ACTAATATTAACAAGAGATGGTGGGGTTACAAATGAA-------------
--------------------------------------------------
--------------------------------------------------
----ACCGAAACCTCCAGACCTGGAGGAGGAGATATGGGGGACAATTGGA
GAAGT------GAATTATATAAATATAAAGTAGTG---AAAATTGAACCA
---CTAGGAGTAGCACCC------ACCAGGGCAAAAAGAGTAGTGGTG--
-------------------------------------GGGAGAGAAAAAA
GAGCA---ATTGGA------------------ATAGGAGCTGTT---TTC
ATTGGGTTCCTAGGAGCA---GCAGGAAGCACTATGGGCGCGGCGTCAAT
GACGCTGACGGTACAGGCCAGACAATTATTG---TCTGGCATAGTGCAA-
-----CAGCAAAGCAATTTGCTGAGGGCTATAGAGGCTCAACAACATCTG
TTGAAACTCACGGTCTGGGGC---ATTAAACAGCTCCAG---GCAAGA--
-GTCCTGGCTGTGGAAAGATACCTAAAG---GATCAACAGCTCCTAGGAA
TTTGG---GGCTGCTCTGGAAAACTCATCTGC---------ACCACTAAT
GTGCCCTGGAACTCT------AGTTGGAGT--------------------
-------------------AATAAATCTGAGAGTGAGATATGGGAG----
-----AACATGACCTGGCTGCAATGG---GATAAAGAAATTAGCAATTAC
ACACAGATAATATATACCCTAATTGAAGAATCGCAGAACCAGCAGGAA--
-AAGAATGAACTAGACTTA------TTGGCACTGGACAAGTGGGCAAATC
TGTGGAATTGGTTTGACATATCAAAGTGGCTGTGGTATATAAAAATATTT
ATAATGATAGTAGGAGGCTTAATAGGATTAAGAATAGTTTTTGCA---GT
ACTTGCTGTAATAAATAGAGTTAGGCAGGGGTACTCACCTTTGTCGTTTC
AGACC---CATACCCCA---------AACCCAAGGGGT------CTCGAC
AGGCCCGGAAGAATCGAAGAAGAA---GATGGAGAGCAAGGCAGAGACAG
ATCGATTCGATTAGTGAGCGGATTCTTAGCACTTGCCTGGGACGATCTAC
GGAGCCTGTGCCTCTTCAGCTAC------------CACCGCTTGAGAGAC
TTCATCTTGATTGCAGCGAGGACTGTGGAACCTCTGGGACAC--------
-------------------AGCAGTCTCAAGGGGCTGAGACTGGGGTGGG
AAGGCCTCAAGTATCTG------TGGAATCTCCTGGTATATTGGGGTCGG
GAACTAAAAATTAGTGCTATTAATTTGGTTGATACCATAGCA---ATAGT
AGTAGCTGGCTGGACAGATAGGGTTATAGACATAGGACAAGGAATTGGTA
GAGCT---------ATTCTCCACATACCTAGAAGAATCAGACAGGGC---
------TTAGAAAGAGCT------TTGCTA---TAA
>A1.GB.08.A220_C1.HQ595767
ATGAGAGTGAGGGGGACACGG---ATGAATTGGCAAGAC-----------
-------TTGTGG------AGATGG-------------------------
-----GGAACTATGATCTTGGGG---------ATGATAATA---ATTTGT
AGTACT------GCA-----------------------------------
-GAAAACTTGTGGGTTACTGTTTACTAT------------------GGGG
TACCTGTGTGGAAAGACGCGGATACCACC------TTATTCTGTGCATCA
GATGCGAAAGCATATGATACAGAAATGCACAAT---GTTTGGGCCACGCA
TGCCTGTGTACCCACAGACCCCAACCCACAAGAAATAAATTTGAAA----
-----AATGTGACAGAAGAGTTTAACATGTGG---AAAAATAACATGGTG
GAGCAGATGCATACAGATATAATCAGTCTATGGGACCAAAGTCTAAAGCC
ATGTGTACAGTTAACCCCTCTCTGCGTAACTTTAGATTGTACCAATATCA
CCATTCGCAATAACACCAATAGCACTAAC---------------------
--------------------------------------------------
----------------------------AACCATATCACCAATATCACCT
CTGAAATGAAAGAAGAAATAAAA------------AACTGCTCTTTCAAT
ATG---ACCACA---GAATTAAGG---------------------GACAA
GAAACGGAAA---ATGTACTCACTTTTTTATAGACTGGATGTAGTACCAA
TTGATAAC------------------------------------------
--------------------------------------------------
----------------------------------------------AATA
ATAGCAGTTATAGATTAATAAATTGTAATACCTCAGCCATTACACAAGCT
TGTCCAAAGGTATCCTTTGAGCCAATTCCCATACATTATTGTGCTCCAGC
T------GGTTTTGCGATTCTAAAATGT---AAGGATAAAGAGTTCAATG
GAACAGGGTTATGCCAGAAT---GTCAGCACAGTACAATGCACACATGGA
ATCAAGCCAGTAGTATCAACTCAACTGCTGTTA---------AATGGCAG
T---CTAGCAGAAGGAAAG-------------------------------
-----GTAATGATTAGATCTGAAAATATTTCAGACAATGGCAAAAACATA
ATAGTACAACTTAGC------AAGCCTGTACAAATTAACTGTACCAGACC
T---AACAACAATACAAGAACAAGT------------------GTAAGTA
TA------------------------------------------------
---------------GGACCAGGACAAGCA------TTTTAT--------
-------------GCAACAGGTGAC---------------ATAATAGGGG
ATATAAGACAAGCA------CATTGTAATATCAGTAAAAAA------GAA
TGGAATGAAACTTTGAAACAAATAGCC---CAACAATTAAGA--------
-------------ACCCACTTTGAG-------------------------
--AACAAAACAATAATCTTTGCT------------------AATCACTCA
GGAGGGGATCCAGAAATAACAACACAT---AGTTTCAATTGTGGAGGAGA
A---TTTTTCTATTGTAACACATCAGCTCTGTTTAATGGCACTTGGGGGG
ACAATACCACCATGCAGGGAAATAGCACAGAG------------------
--------------------------------------------------
----------TTAAATGGAACTATAACTCTCCCATGCAGAATAAAGCAAA
TCATAAATATGTGGCAGAAAACAGGAAAAGCAATGTATGCCCCTCCCATC
CAAGGAGTAATAAGG------------TGTGAGTCAAAC---ATTACAGG
ACTTATATTAACAAGAGATGGTGGGGATACTAACAGA-------------
--------------------------------------------------
--------------------------------------------------
-ACAAATGAAACCTTTAGACCTGAAGGAGGAAATATGAAGGACAATTGGA
GAAGT------GAATTATATAAGTATAAAGTAGTA---AAAATTGAACCA
---CTAGGAGTAGCACCT------ACCGAGGCAAGGAGGAGAGTGGTG--
-------------------------------------CAGAGAGAAAAAA
GAGCA---TTTGGA------------------CTGGGAGCTGTT---TTC
ATTGGGTTCTTAGGAGCA---GCAGGAAGCACTATGGGCGCGGCGTCAAT
GACGCTGACGGTACAGGCTAGACAATTATTG---TCTGGCATAGTGCAA-
-----CAGCAAAGCAATTTGCTGAGAGCTATAGAGGCTCAACAGCATCTG
TTGAAACTCACTGTCTGGGGT---ATTAAACAACTTCAG---GCAAGA--
-GTCCTGGCTGTGGAAAGATACCTAAAG---GATCAACAGCTCCTAGGAA
TTTGG---GGCTGCTCTGGAAAACTCATCTGC---------ACCACTAAT
GTGCCCTGGAACTCT------AGTTGGAGT--------------------
-------------------AATAAATCCCAGACTGAGATATGGGAC----
-----AACATGACCTGGCTACAATGG---GATAAAGAAATTAGCAATTAC
ACACAGCTAATATATACTCTAATTGAAGAATCGCAGATCCAGCAGGAA--
-AAGAATGAACAAGAATTA------TTGGCATTGGACAAGTGGGCAAATC
TGTGGACTTGGTTTGGCATATCAAACTGGCTGTGGTATATAAGAATATTT
ATAATGATAGTAGGAGGCTTAGTAGGATTAAGGATAGTTTTTGCT---GT
GCTTTCAGTAGTAAATAGAATTAGGCAGGGATACTCACCTCTGTCGTTCC
AGACC---CGTGCCCCA---------AACCCAGAGGAT------CTCGAC
AGGCCCGGAAGAATCGAAGAAGAA---GGTGGAGAGCCAGGCAGAGACAG
ATCGATTCGATTAGTGAACGGATTCTTGGCACTTATCTGGGAAGATCTGA
GGAACCTGTGCCTCTTCAGCTAC------------CGCCGATTGAGAGAC
TTCATCTTGATTGTAGCGAGGACTGTGGAACTTCTGGGACAC--------
-------------------AGCAGTCTCAGGGGACTGAGACTAGCGTGGG
AGGGCCTCAAGTATCTG------GGGAATCTTCTGGCATATTGGGGTCGG
GAACTAAAAATTAGTGCTATTAGTTTGCTTGATACCATAGCA---ATAGC
AACAGCTGAGTGGACAGATAGGGTTATAGAAATAGGACAAAGAATTGGTA
GAGCT---------ATTCTCCACATACCTAGAAGAATCAGACAGGGC---
------GCGGAAAGAATT------TTGCTA---TAA
>A1.GB.08.CH080117_e_p1.HM204635
ATGAGAGTGAGGGGGATACAG---ATGAATTGGCCAAGC-----------
-------TTGTGG------AGATGG-------------------------
-----GGGACTATGATCTTGGGG---------ATGATAATA---ATTTGT
AATGCT------GTA-----------------------------------
-GAAAACTTGTGGGTTACGGTCTATTAT------------------GGGG
TACCTGTGTGGAAAGACGCAACTACCACC------TTATTTTGTGCATCA
GATGCGAGAGCATATGATACAGAAGTACATAAT---GTCTGGGCTACACA
TGCCTGTGTACCTACAGACCCCAATCCACAAGAAATAAAGTTGGAA----
-----AATGTGACAGAAGAATTTAACATGTGG---AAAAATAACATGGTA
GAGCAGATGCATACAGATATAATCAGTCTCTGGGACCAAAGCTTACAGCC
ATGTGTAAAATTAACTCCTCTCTGCGTTACTTTAAATTGTACAAATGTCA
CCAATAATTCCACCAATAATTCC---------------------------
--------------------------------------------------
-------------------------------------ACTAACAATGTCA
CCATAGAAGACATAGGACTAACA------------AACTGCTCTTACAAT
ATG---ACCACA---GAATTAAGG---------------------GATAA
GAAACAGAAA---GTATATTCACTTTTTTATAAACTGGATGTAGTACAAA
TTAATGACAACAAT------------------------------------
--------------------------------------------------
----------------------------------AACAGTAGTAATAATT
ATAGTTTGTATAGATTAATAAATTGTAATACCTCAGCCATTACACAAGCT
TGTCCAAAGGTAACCTTTGATCCAATTCCCATACATTATTGTGCTCCAGC
T------GGTTTTGCGATTTTAAAGTGT---AATAATAAGCAGTTCAATG
GAACAGGGCCATGCAAGAAT---GTCAGCACAGTACAATGCACACATGGA
ATCAAGCCAGTAGTATCAACTCAACTGCTGCTA---------AATGGTAG
T---CTAACAGAAGGGGAG-------------------------------
-----ATAATGATTAGATCTGAAAATATTACAAACAATGCTAAAAACATA
ATAGTACAATTTAACACGTCTACGGCTGTAGCAATCAATTGTACCAGACC
T---AACAATAATACAAGAAAA------------------AGTGTACGTA
TA------------------------------------------------
---------------GGACCAGGACAAGCA------TTCTAT--------
-------------GCAACAGGTGAT---------------ATAATAGGGG
ATATAAGACAGGCA------CATTGTAACGTCAGTAGAACA------CAA
TGGAATAAAACTTTGCAAGAGGTAGCT---AACAAACTAAGA--------
-------------GAACATTTTAAG-------------------------
--AACAAAACAATAATATTTAAT------------------ACCTCCTCA
GGAGGGGATCTAGAAATAACAACACAT---AGTTTTAATTGTGGAGGAGA
A---TTTTTCTATTGTAATACATCACACCTGTTTAATAGCGCTTGGTCTG
TCAATGACACCGTGCAGGAGTCAAATAGCACG------------------
--------------------------------------------------
-------GAGTCAAATGACACTATAACTCTCCAATGCAGAATAAAGCAAA
TTATAAATATGTGGCAGAGAACAGGACAAGCAATGTATGCCCCTCCCATC
CCAGGAGTAATAAGA------------TGTAACTCAAAC---ATTACAGG
ACTAATATTAACAAGAGATGGTGGGAATAATAATAGTTCA----------
--------------------------------------------------
------------------------------------------------AA
TGAAAATGAAACCTTCAGACCTGGAGGAGGAGATATGAGAGACAATTGGA
GAAGT------GAATTATATAAGTATAAAGTAGTA---AAAATTGAACCA
---CTAGGAGTAGCACCC------ACCAAGGCAAGGAGAAGAGTGGTG--
-------------------------------------CAGAGAGAAAAAA
GAGCA---GTTGGA------------------CTGGGAGCTGTC---TTC
ATTGGGTTCTTAGGAGCA---GCAGGAAGCACTATGGGCGCGGCGTCAGT
GACGCTGACGGTACAGGCCAGACAATTATTG---TCTGGCATAGTGCAA-
-----CAGCAAAGCAATTTGCTGAGGGCTATAGAGGCTCAACAACATCTG
TTGAAACTCACAGTCTGGGGC---ATTAAACAGCTCCAG---GCGAGA--
-ATCCTGGCTGTGGAAAGATACCTAAAG---GATCAACAGCTCCTAGGAA
TTTGG---GGCTGCTCTGGAAAACTCATCTGC---------ACCACTAAT
GTGCCCTGGAACTCT------AGTTGGAGT--------------------
-------------------AATAAAACCCAGGCTGAAATATGGGAA----
-----AACATGACCTGGCTGCAATGG---GATAAAGAAATTAGCAATTAC
ACACAGATAATATATGAACTAATTGAAGAATCGCAGAACCAGCAGGAA--
-AAGAATGAACAAGACTTG------TTGGCATTGGACAAGTGGGCAAGTC
TATGGACTTGGTTTGATATAACAAAATGGCTGTGGTATATAAAAATATTT
ATAATGATAGTAGGAGGCTTAATAGGATTAAGAATAGTTTTTGCT---GT
GCTTTCTATAATAAATAGAGTTAGGCAGGGGTACTCACCTTTGTCATTCC
AGATC---CATACCCCA---------AACCCAAGGGAT------CTCGAC
AGGCCCGGAAGAATCGAAGGAGAA---GGTGGAGAGCAAGACAGAGACAG
ATCGATTCGATTAGTGAGCGGATTCTTAGCACTTGCCTGGGACGATCTGA
GGAGCCTGTGCCTCTTCAGCTAC------------CACCGATTGAGAGAC
TTCATCTTGATTGTAGCGAGGGCTGTGGAACTTCTGGGACAC--------
-------------------AACAGTCTCAAGGGACTGAGACTGGGGTGGG
AGGGCCTCAAGTATCTG------TGGAATCTTCTATTGTATTGGGGTCGG
GAACTGAAAATTAGTGCTGTTAGTTTGTTTGATACCATAGCA---ATAGC
AGTAGCTGAGTGGACAGATAGGGTTATAGAAACAGGTCACAGACTTTGTA
GAGCT---------ATCTTCAACATACCTAGAAGAATCAGACAGGGC---
------CTCGAAAGGGCT------TTGCTA---TAA
>A1.GB.08.CH080510_e_p2.HM204648
ATGAGAGTGATGGGGACACAG---ATGAATTGGCAAAAC-----------
-------TATTGG------AGATGG-------------------------
-----GGAACTATGATCTTGGGA---------ATGATAATA---ATCTGT
AGTGCT------ACA-----------------------------------
-GAGAACTTGTGGGTTACTGTCTACTAT------------------GGGG
TACCTGTGTGGAAAGATGCAGAGACCACC------TTATTTTGTGCATCA
GATGCAAAAGGATATGATACAGAAGTGCATAAT---GTCTGGGCTACACA
TGCCTGTGTACCTACAGACCCCAACCCACAAGAAATAAATTTGGAA----
-----AATGTGACAGAGAATTTTAACATGTGG---AAAAATAACATGGTA
GAGCAGATGCATACAGATATAATCAGTCTTTGGGACCAAAGCCTAAAGCC
ATGTGTAAAGTTAACCCCTATCTGTGTTACTTTAAATTGTACGGATGACG
TCTTTTTCGTCAAAACTACCAGCAATGACACGTACAAC------------
--------------------------------------------------
----------------------AACACGCAACAAATGCAACAAATCAGCA
ATAAAATGAAAGGAGAAATAAAA------------AACTGCTCTTTCAAT
ACG---ACCACA---GTCTTAAGA---------------------GATAA
GACACAGAAA---ATACATTCACTTTTTTATAGACTGGATGTAATACCAT
TTGGAAACAACAGTGTATCATCTAAAAACAGCAGTGTAGTAAAAAATACA
ACATTAACTACAAGTGCACCTACAGGA-----------------------
-------------------AACAACAATCAATCTACTAACAGCAGCCAGT
ATAGCCTGTATACATTAATAAATTGTAATACCTCAACCATTACACAGGCT
TGTCCAAAGGTATCCTTTGAGCCAATTCCCATACATTATTGTGCCCCAGC
T------GGTTTTGCGATTCTAAAGTGT---AATGATAAAGAGTTCAATG
GAACAGGGCTATGCAAGAAT---GTCAGCTCAGTACAATGCACACATGGA
ATCAAGCCAGTAGTGTCAACTCAGCTGCTGTTA---------AATGGCAG
T---CTAGCAGAAGGAGAA-------------------------------
-----ATAATAATTAGTTCTGAAAATCTCACAGACAATACCAAAAACATA
ATAGTACATCTTAAT------AAGACTGTAAACATTACTTGTATCAGGCC
T---AACAACAATACAAGAAAAAGT------------------GTACACA
TA------------------------------------------------
---------------GGACCAGGACAAGCA------TACTAT--------
-------------GCAACAGGTGAC---------------ATAATAGGAA
ATATAAGACACGCA------TATTGTCTTGTCAATAAATCA------GAA
TGGATTACTGCTTTGCGAGGGGTAGTC---GAACGATTAGGA--------
-------------AGACTAGCGGAC-------------------------
--ATAACATCAATAACCCTTAAT------------------AACTCTGCA
GGAGGAGATCTAGAAATTACATCACAT---AGCTTTATTTGTGGAGGAGA
A---TTTTTTTATTGTAACACATCAGGCCTGTTTACTGGCACTTGGAATC
AGACTAATAGTACTTGGAATAGTGGCACTTGGACT---------------
--------------------------------------------------
-------AACACTACTGGCAATATAACTCTCCAATGCAGAATAAAGCAGG
TCATAAGAATGTGGCAGAGAGTAGGACAAGCAATGTATGCCCCTCCCATC
CCAGGAGTAATAAGG------------TGTGAATCAAAC---ATTACAGG
ACTAATATTAACAAGAGATGGGGAAGGTAACAGTAGC-------------
--------------------------------------------------
------------------------------------------------AT
AAAAGATGAAACCTTCAGACCTGGAGGAGGGAATATGAAGGACAATTGGA
GAAGT------GAATTATATAAATATAAAGTAGTA---AAAATTGAACCA
---ATAGGAGTAGCACCC------ACCAGGGCAAAGAGAAGAGTGGTG--
-------------------------------------GAGAGAGAAAAAA
GAGCA---GTTGGA------------------CTAGGAGCTGTC---TTC
ATTGGGTTCTTAGGAGCA---GCAGGAAGCACTATGGGCGCAGCGTCAAT
AACGCTGACGGTACAGGCCAGGCAATTGTTG---TCTGGCATAGTGCAG-
-----CAGCAAAGCAATTTGCTGAAGGCTATTGAGGCTCAACAACAGTTG
TTGAGACTCACGGTCTGGGGC---ATTAAACAGCTCCAG---GCAAGA--
-GTCCTGGCTCTGGAAAGATACCTAAGG---GATCAACAGCTCCTAGGAA
TTTGG---GGCTGCTCTGGAAAACTCATCTGC---------ACCACTACT
GTGCCCTGGAACTCT------AGTTGGAGT--------------------
-------------------AATAAATCCCAGAGTGAGATATGGGGA----
-----AACATGACCTGGCTACAATGG---GACAAAGAAATTAGCAATTAC
ACAAATATAATATATGATCTAATTGAAAAATCACAGAACCAGCAGGAA--
-AAGAATGAACAAGACTTA------TTGGCATTGGACAAGTGGGACAGTC
TGTGGAATTGGTTTGACATAACAAACTGGCTGTGGTATATAAAAATATTC
ATAATAATAATAGGAAGCTTAATAGGATTAAGAATAGTCTTTGCT---GT
GCTTGCTGTAATAAATAGAGTTAGGCAGGGATACTCACCCTTGTCGTTCC
AGACC---CACTCCCCA---------AGCCCAAGGGAT------CTCGGC
AGGCCCGGAAGAATCGAAGAAGAA---GGTGGAGAGCAAGACAGAGACAG
ATCGATTCGATTAGTGAGCGGATTCTTAGCACTTGCCTGGGACGATCTGC
GGAGCCTGTGCCTCTTCAGCTAC------------CACCGCTTGAGAGAC
TTCATCTTGATTGCAGCGAGGACTGTGGAACTTTTGGGACAC--------
-------------------AGCAGTCTCAAGGGACTGAGACTGGGGTGGG
AAGGCCTCAAGTACCTG------GGGAATCTTCTGTCATATTGGGGTCAG
GAACTGAAAACTAGTGCTATTAATTTGCTTGATACCATAGCA---ATAGT
AGTAGCTGGGTGGACAGATAGGATTATAGAAATAGGACAAAGACTTTGTA
GAGCT---------ATCCTTAATATACCTAGAAGAATCAGACAGGGC---
------TTTGAAAGGGCT------TTGCTA---TAA
>A1.GB.08.I230_A10.HQ595782
ATGAGAGTGAGGGGGATACAG---AGGAATTATCAACAC-----------
-------TTGTGG------AGATGG-------------------------
-----GGGACTATGGTCTTGGGA---------ATAATATTA---ATTTGT
TGTAAT------GCA-----------------------------------
-GACCGTTTGTGGGTAACAGTCTACTAT------------------GGGG
TACCTGTGTGGAAAGATGCAGAGACCACT------TTATTCTGTGCATCA
GATGCCAAAGTATATGATAAAGAAGTGCATAAT---GTCTGGGCCACACA
TGCCTGCGTACCCACAGACCCCAACCCACAAGAAATAGGTTTAGCC----
-----AATGTGACAGAAGAGTTTAACATGTGG---AAAAACCACATGGTA
GAGCAGATGCATACAGATATAATCAGTCTATGGGACCAAAGCCTAAAGCC
ATGTGTAAAGTTAACCCCTCTCTGCGTTACCTTAAATTGTAGCAATTCCA
TAACCCCTCTCGGCGGTACCTCAAAT------------------------
--------------------------------------------------
----------------------------------AATAGCAGTTCCAATA
ATAGTTTCAAGGAAGAAATGAAA------------AACTGCTCTTTCAAT
ATG---ACTACA---GAACTAAGG---------------------GATAG
GAAACAGACA---GTATATTCACTTTTTCATAAGCTTGATTTAGTAGAAA
TTAAGGGAAAT---------------------------------------
--------------------------------------------------
-------------------------------------AATAATAGCAGTA
ATGAGACTTATATACTAACAAATTGTAATACATCAGTTATTACACAAGCT
TGTCCAAAAGTGACTTTTGACCCAATACCCATACATTATTGTGCCCCAGC
T------GGTTTTGCGATTTTAAAATGT---AGAGATGAAGAGTTTAAGG
GAACAGGGTCATGCAAGAAT---GTTAGCTCAGTACAATGCACACATGGA
ATTAAACCAGTAGTCTCAACTCAACTGCTGTTA---------AATGGTAG
T---CTAGCAAAGGGAAAT-------------------------------
-----GTAAGCATCAGATCGGAAAATATCACAGACAACGCCAAGACCATA
ATAGTACAGCTTGCC------ACGCCTGTAAAAATTAATTGTACTAGACC
T---AACAACAATACCAGAAGAAGT------------------ATACATA
TA------------------------------------------------
---------------GGACCAGGACAAGCA------TTCTAT--------
-------------GCAACTGAC------------------ATAATAGGGG
ATATAAGACAAGCA------CACTGTAATCTCAGTGGAGAA------GAA
TGGCATGACGCTTTACAAAAGGTAGTA---AAAAAATTAAGG--------
-------------GAAGAGAAATCCTTTAAG-------------------
--AACAAAGCAATAATCTTCACT------------------ACCCACTCA
GGTGGGGATTTAGAAGTTACAACACAT---ACTTTTAATTGTAGAGGAGA
A---TTTTTCTATTGCAATACGTCTAAACTGTTTAATAGCACGTGGAAAA
ATGAAAGCAGGCAGGGG---------------------------------
--------------------------------------------------
----------TCAAATGACATTATAACTCTCCCATGCAGAATAAAGCAAA
TTATAAGGATGTGGCAAAGAGTAGGGCAAGCAATGTATGCCCCTCCCATC
CCAGGAGTAATAGAG------------TGTAATTCAAAC---ATTACAGG
GCTACTATTGACAAGAGATGGTGGTAATAGAACCGAA-------------
--------------------------------------------------
--------------------------------------------------
----AATGAGACCTTCAGACCTGAGGGAGGAGATATGAGAAACAATTGGA
GAAGT------GAATTATATAAGTATAAAGTAGTA---AGAATTGAACCA
---TTGGGAGTAGCACCC------ACCAGGGCAAAAAGAAGAGTGGTG--
-------------------------------------GAGAGAGAAAAAA
GAGCA---GCTGGA------------------TTGGGAGCTGTC---TTC
CTTGGGTTCTTAGCAGCA---GCAGGAAGTACTATGGGCGCAGCGTCAAT
AACGCTGACGGCACAGGCCAGACAATTATTG---TCTGGCATAGTACAA-
-----CAGCAAAGCAATTTGCTGAGGGCTATAGAGGCTCAACAGCAACTG
TTGAGGCTCACGGTCTGGGGC---ATTAAACAGCTCCAG---GCAAGA--
-GTCCTGGCTGTGGAAAGATACCTAAAG---GATCAACAGCTCCTAGGAA
TTTGG---GGCTGCTCTGGAAAGCTCATCTGC---------ACCACTGAT
GTGCCCTGGGAATCT------GAGTGGAGT--------------------
-------------------AATAAATCTCAGGAAGAGATATGGGAT----
-----AACATGACCTGGCTGCAATGG---GATAGAGAAATTAGCAATTAC
ACACAAACAATATATAGTCTAATTGAGAAATCGCAGAACCAGCAGGAA--
-AAGAATGAACAAGACTTA------TTGGCAATGGACAAGTGGTCAACCC
TGTGGAATTGGTTTGACATATCAAACTGGTTATGGTATATTAGAATATTT
ATAATGATAGTAGGAGGCTTAATAGGATTAAGGATAGTTTTTGCT---GT
GCTTGCTGTAATAAATAGAGTTAGGCAGGGATACTCACCTCTGTCGTTTC
AGACC---CATTCCCCA---------AACCCAAGGGAT------CTCGAC
AGGCCCGGAAGAATCGAAGAAGAA---GATGGAGGGCAAGGCAGAACCAG
ATCGATTCGATTAGCCAGCGGATTCTTAGCAGTTGTCTGGGAGGACCTGC
GGAGCCTGTGCCTCTTCAGCTAC------------CACCGCTTGAGAGAC
TTCACATTGATTGCAGCGAGGACTCTGGAACTTCTGGGACAC--------
-------------------AGCAGTCTCAAGGGACTGAGACTGGGGTGGG
AAGGCCTCAAGTATCTT------GGGAATCTCCTGTTGTACTGGGGTCAG
GAACTAAAAACTAGTGCTATTACTTTGCTTGATGCCACAGCA---GTAAC
AGTAGCAGGGTGGACAGATAGGATTATAGAACTAGGACACAGAGCTGGTA
GAGCT---------TTTCTCCATATACCTAGAAGAATCAGACAGGGC---
------TTTGAAAGGGCT------TTACTA---TAA
>A1.GB.x.MA246.Y13718
ATGAGAGCGATGGGGATACAG---AGGAATTGTCAAAGC-----------
-------TTGTGG------AGATGG-------------------------
-----GGAATTATGATCTTGGGG---------ATGATAATA---ATTTGT
AGTGCT------GCA-----------------------------------
-GGAAACTTGTGGGTTACTGTCTACTAT------------------GGGG
TACCTGTGTGGAAAGACGCAGAGACCACC------TTATTCTGTGCATCA
GATGCGAAAGCATATACCACAGAGGTGCATAAT---GTCTGGGCTACACA
TGCCTGTGTACCTACAGACCCCAACCCACAAGAAATAAATTTGGAA----
-----AATGTCACAGAAAAGTTTAACATGTGG---AAAAATAACATGGTA
GAGCAGATGCATACAGATATAATCAGTCTATGGGACCAAAGCCTACAGCC
ATGTGTAAAGTTAACCCCTCTCTGCGTTACTTTAAATTGTAGCGATGTCA
ATGTCAATGCCACCAATTACAAT---------------------------
--------------------------------------------------
-------------------------------------GTCAATGATACCA
TAAACATGAAAGAAGAAATAAGA------------AACTGCTCTTTCAAT
ATG---ACCACA---GAATTAAGG---------------------GATAG
GAAACAGAAA---GTATATTCACTTTTTTATAGACTGGATGTAGTACAAA
TGAATAAT------------------------------------------
--------------------------------------------------
----------------------------------------AGCAATAATA
GCAATCAGTATAGATTAATAAATTGTAATACCTCAGCCATTACACAAGCT
TGTCCAAAGGTATCCTTTGAGCCAATTCCCATACATTATTGTGCCCCAGC
C------GGTTATGCGATTCTAAAGTGT---AAGGATAAGGAGTTCAATG
GAACAGGGCTATGCAAGAAT---GTCAGCACAGTACAATGCACACATGGA
ATCAAGCCAGTAGTATCAACCCAACTGCTGTTA---------AATGGCAG
T---CTAGCAGAAAGCAAG-------------------------------
-----GTAATGATTAGATCTGAAAATATCACAAACAATGCCAAAAACATA
CTAGTACAACTTACC------AGTCCTGTAAACATTAGTTGTATCAGACC
T---AACAACAATACAAGAAAAAGT------------------GTACGTA
TA------------------------------------------------
---------------GGACCAGGACAAGCA------TTCTAT--------
-------------GCAACAGGTGAA---------------ATCATAGGGA
ATATAAGACAAGCA------TATTGTAATGTCAATAGATCA------GAA
TGGAATGAAGCTCTGCGGGAGGTAGTC---AAACAATTAAGA--------
-------------ACATACTTT----------------------------
--AACAAAACAATAATCTTTGAT------------------AACTCCTCA
GGAGGGGATCTAGAAATAACAACACAT---AGTTTTAATTGTGGAGGAGA
A---TTTTTCTATTGTAACACATCAAGACTGTTTAATAGCACTTGGAATG
ACACTACCAGTATGCTAAATGACACGAAG---------------------
--------------------------------------------------
----------CCAAACGACACTATAACTCTCCCATGCAGAATAAAGCAAA
TTATAAATATGTGGCAAAGAGCAGGACAAGCAATATATGCCCCTCCCATC
CAAGGAGTAATAAGG------------TGTGAATCAAAC---ATTACAGG
ACTAATATTAACAAGAGATGGTGGGGGTAATAGCAGT-------------
--------------------------------------------------
------------------------------------------------GT
AAGTAGTGAAACTTTCAGACCTGGAGGAGGAGATATGAGAGACAATTGGA
GAAGT------GAATTATATAAGTATAAAGTAGTA---AAAATTGAACCA
---CTAGGAGTAGCACCC------ACCAAGGCAAAGAGAAGAGTGGTG--
-------------------------------------GAGAGAGAAAAAA
GAGCA---GTTGGA------------------CTAGGAGCTGTT---TTC
ATTGGGTTCTTAGGAGCA---GCAGGAAGCACTATGGGCGCGGCGTCAAT
AACGCTGACGGTACAGGCCAGACAATTATTG---TCTGGCATAGTGCAA-
-----CAGCAAAGCAATTTGCTGAGGGCTATAGAGGCTCAACAGCATCTG
TTGAAACTCACGGTCTGGGGC---ATTAAACAGCTCCAG---GCAAGA--
-GTCCTGGCTCTGGAAAGATACCTAAGG---GATCAACAGATCCTAGGAA
TTTGG---GGCTGCTCTGGAAAACTCATCTGC---------ACCACTAAT
GTGCCCTGGAACTCT------AGTTGGAGT--------------------
-------------------AATAAATCCCAGAGTGAGATATGGGAA----
-----AACATGACCTGGCTGCAATGG---GATAAAGAAATTAGCAATTAC
ACACACATAATATATACTTTACTTGAGGAATCGCAGATCCAGCAGGAA--
-AAGAATGAACAAGACTTA------TTGGCATTGGACAAGTGGGCAAATC
TGTGGAATTGGTTTGACATAACAAACTGGCTGTGGTATATAAAAATATTT
ATAATGATAGTAGGAGGCTTAATAGGATTAAGAATAGTTTTTACT---GT
GCTTTCTATAATAAATAGAGTTAGGCAGGGATACTCACCTTTGTCGTTCC
AGACC---CATACCCCA---------AACCCAGGGGGT------CTCGAC
AGGCCCAGAAGAATCGAAGAAGAA---GGTGGAGAGCAAGACAGAGACAG
GTCGATTCGATTAGTAGGCGGATTCTTGACACTTGTCTGGGACGACCTGC
GGAGCCTGTGCCTCTTCAGCTAC------------CACCGATTGAGAGAC
TTCACCTTGATTGCAGCGAGGACTGTGGAACTTCTGGGACAC--------
-------------------AGCAGTCTCAAGGGGCTGAGACTGGGGTGGG
AAGGCCTCAAGTATCTG------GGGAATCTTCTATTATATTGGGGTCGG
GAACTAAGAATTAGTGCTATTAATTTGCTTGATACCATAGCC---ATAAT
AATAGCTGGGTGGACAGATAGGGTTATAGAAATAGGACAAAGATTTTGTA
GAGCT---------ATTCTCAACATACCTAGAAGAATCAGACAGGGC---
------TTTGAAAGGGCT------TTGCTA---TAA
>A1.GB.x.MC108.Y13717
ATGAGAGCGATGGGGACACAG---ATGAACTGTCAAAAC-----------
-------TTGTGG------AGATGG-------------------------
-----GGAACTATGATCTTGGGG---------ATGATAATA---TTTTGT
AGTGCT------GCA-----------------------------------
-GACAACTTGTGGGTTACTGTTTACTAT------------------GGGG
TACCTGTGTGGAAAGATGCAGAGACCACC------TTATTTTGTGCATCA
GATGCAAAAGCATATGAGACAGAAATGCATAAT---GTCTGGGCTACACA
TGCCTGCGTACCTACAGACCCCAGCCCACAAGAAATAAATTTGGAA----
-----AATGTGACAGAAGAGTTTAACATGTGG---AAAAATAACATGGTA
GAGCAGATGCATACAGATATAATCAGTCTATGGGACCAAAGCCTAAAGCC
ATGTGTAAAGTTAACCCCTCTCTGCGTTACTTTAGAATGCTTTAATGTCC
ACAAGACCAATAAGACC---------------------------------
--------------------------------------------------
----------------------------------------AATATCACCG
AGGACATGATAGGAGAAATAAAA------------AATTGCTCTTTCAAT
ATG---ACCACA---GAATTAAGG---------------------GATAA
GAAACAGAAA---GTACATTCACTTTTTTATAAACTGGATGTAGTAGAAA
TGAGTAATGGCAGC------------------------------------
--------------------------------------------------
-------------------------------------GTGAGTAATGGCA
GCGGTCAGTACAGACTAATAAATTGTAACACCTCAGCCATTACACAAGCT
TGTCCAAAGGTATCTTTTGAGCCAATTCCCATACATTATTGTGCCCCAGC
T------GGTTTTGCGATTCTAGAGTGT---AAGAATAAGAAATTCAATG
GAACAGGGCCATGCACGAAT---GTCAGCACAGTACAATGCACACATGGA
ATCAAGCCAGTAGTATCAACTCAACTGCTGTTA---------AATGGCAG
T---CTAGCAGAAGAAGAG-------------------------------
-----GTAATGATTAGATCTGAAAATATCACAAACAATGCCAAAAACATA
ATAGTACAATTTACC------ACGTCTGTAAAAATTAATTGTACCAGATT
T---AACAACAATACAAGAAGAAGT------------------ATACGTA
TA------------------------------------------------
---------------GGACCAGGACAAGCA------TTCTAT--------
-------------GCAACAAATGAC---------------ATAATAGGGA
ATATAAGACAAGCA------CAATGTGATGTCAATAGAACA------GAA
TGGAATAAAGCTTTGCAAGGGGTAGTC---AAACAATTACAA--------
-------------AAATACTTTGGG-------------------------
--AACAAAACAATAATCTTTACT------------------AACTCCTCA
GGAGGGGATCTAGAAATAACAACACAT---AGTTTTAATTGTGGAGGAGA
A---TTTTTCTATTGTAACACATCAGGCCTGTTTAATAGCACTTGGGATA
GCAGTGCCAGCATGCAAGAGTCAAAT------------------------
--------------------------------------------------
----------AGCACGGCCAATATAACTCTCCCATGCAGAATAAGGCAAA
TTATAAATCTGTGGCAGAGAACAGGACAAGCAATATATGCCCCTCCCATC
CAAGGAGTAATAAGG------------TGTGTATCAGAC---ATCACAGG
ACTAATATTAACAAGAGATGGTGGGGGTAATGGTACTGAA----------
--------------------------------------------------
------------------------------------------------AG
TAAAAAAGAAACTTTCAGACCTGGAGGAGGAGATATGAGGGACAATTGGA
GAAGT------GAATTATATAAGTATAAAGTAGTA---AAAATTGAACCA
---CTAGGAGTAGCACCC------ACCAAGGCAAAGAGAAGAGTGGTG--
-------------------------------------GAGAGAGAAAAAA
GAGCA---GTTGGA------------------ATGGGAGCTGTC---CTC
CTGGGGTTCTTAGGAGCA---GCAGGAAGCACTATGGGCGCGGCGTCAAT
AACGCTGACGGTACAAGCCAGACAATTATTG---TCTGGCATAGTGCAA-
-----CAGCAAAGCAATTTGCTGAGGGCTATAGAGGCTCAACAGCAGGTG
TTGAGACTCACGGTCTGGGGC---ATTAAACAGCTCCAG---GCAAGA--
-GTCCTGGCTGTGGAAAGATACCTAAAG---GATCAACAGCTCCTAGGAA
TTTGG---GGCTGCTCTGGAAAACTCATCTGC---------ACCACTAAT
GTGCCTTGGAACTCT------AGTTGGAGT--------------------
-------------------AATAAATCCCAGAGTGAGATATGGGAC----
-----AACATGACCTGGCTGCAATGG---GATAGAGAAATTAGCAATTAC
ACACAGATAATATATAATCTACTTGAAGACTCGCAGAACCAGCAGGAA--
-AAGAATGAACAAGACTTA------TTGGCATTGGACAAGTGGGCAAATC
TGTGGACTTGGTTTGACATATCAAACTGGCTGTGGTATATAAAAATATTC
ATAATGATAGTAGGAGGCTTAATAGGATTAAGAATAGTTTTTGCT---GT
GCTTTCTTTAATAAATAGAGTTAGGCAGGGATACTCACCTTTGTCGTTCC
AGACC---CATACCCCA---------AACCCAGGGGGT------CTCGGC
AGGCCCGGAAGAATCGAGGAAGAA---GGTGGAGAGCAAGACAGAGGCAA
ATCGATTCGATTAGTGAGCGGATTCTTGGCACTTGCCTGGGACGATCTGC
GGAGCCTGTGCCTCTTCAGCTAC------------CACCGATTGAGAGAC
TTCATCTTGATTGCAGCGAGGACTGTGGAACTTCTGGGACAC--------
-------------------AACAGTCTCAAGGGGCTGAGACTGGGGTGGG
AAGGCCTCAAGTATCTG------GGGAATCTTCTATCTTATTGGGGTCGG
GAACTGAAAATTAGTGCTATTAATTTGCTTGATACCATAGCG---ATAGC
AGTAGCTGGGTGGACAGATAGGGTTATAGAATTAGGACAAAGACTTTATA
GAGCT---------ATTCTCAACATACCTAGAAGAATCAGACAGGGC---
------TTCGAAAGGGCT------TTGCTA---TAA
>A1.GM.05.N33456.HQ385452
ATGAGAGTGATGGGGACACAG---AAGAATTGTCCACTC-----------
-------TTGTGG------AGATGG-------------------------
--------ACTTTGATCTTTGGG---------TTAATAATA---ATTTGT
AGTGCT------ACA-----------------------------------
-GGAAAATTGTGGGTCACAGTCTACTAT------------------GGGG
TACCAGTGTGGAGAGACGCAGAGACCACC------CTATTTTGTGCATCA
GATGCTAAAGCATATGATACAGAAGTGCATAAT---GTCTGGGCTACACA
TGCTTGTGTACCCACAGACCCCAGCCCACAAGAAGTAGATTTAACA----
-----AATGTGACAGAAAATTTTAACATGTGG---AAAAATAACATGGTA
GAGCAGATGCATACAGATATAATCAGTCTATGGGACCAAAGTCTGAAGCC
ATGTGTAAAGTTAACCCCTCTCTGCGTAACTCTAAATTGTTCTAACATCA
CCAGCACCAGCAGCAATAACAACAGCAGTAACATCACTAATGCCAGC---
--------------------------------------------------
-------------AGCAGCAGCAGCAACAACAGCAGTAACAGTACTGTAG
ATGAAAGAAACAAAGTAATGACA------------AACTGCTCTTTCAAT
ATG---ACCACA---GAACTAAGA---------------------GATAA
GATACAGAAA---GTACATTCACTTTTTTATAGGTCTGATGTAGTAGGAA
TTAATGGT------------------------------------------
--------------------------------------------------
-------------------------------------------------A
ATAAGGAGTATAGACTAATAAATTGTAATACCTCAACCATTACACAAGCT
TGTCCAAAAGTATCCTTTGAGCCCATTCCCATACATTATTGTGCCCCAGC
T------GGTTTTGCGATTCTAAAGTGT---AAGGATAAGGAGTTCAATG
GAACAGGGCCATGCAAGAAT---GTCAGCTCAGTACAATGCACACATGGA
ATCAAGCCAGTAGTATCAACTCAACTACTGTTA---------AATGGCAG
T---CTGGCAGAAGAAGGG-------------------------------
-----ATAAGGATTAGATCTGAAAATCTCACAAATAATGCCAAAATCATA
ATAGTACAGCTTACT------AAGCCTGTAAGAATTAATTGTACCAGACC
T---TACAACAATACAAGAAAAAGT------------------ATACGTA
TA------------------------------------------------
---------------GGACCAGGACAATCA------TGGTAT--------
-------------GCAACAGGGGAC---------------ATAATAGGGA
ATATAAGACAAGCA------TTTTGTAATGTCAGTAAAACA------GAC
TGGAACACAGCTTTACAACAGGTAGCT---GCACAATTAGGA--------
-------------AGGCACTTTAAT-------------------------
--AATAAAAAGATAACCTTTAAA------------------AACTCCTCA
GGAGGGGATTTAGAAATTACCACACAT---AGCTTTAATTGTAGAGGAGA
A---TTTTTCTATTGCAATACATCAGGCCTGTTTTCTGGCTCTTGGTATA
ATGGCACTTGGGCTAATGACTCTTGGAGTGCTGGT---------------
--------------------------------------------------
----CCTGGGACCAATGATAATATAACTCTCCCATGCAAAATAAAGCAAA
TCATAAGAATGTGGCAGAGAGTGGGACAAGCAATGTATGCCCCTCCCATC
CAAGGAGAAATAAAT------------TGTGTATCAAAC---ATCACAGG
ACTATTACTAACAAGAGATGGTGGTAATAGTAGTGAA-------------
--------------------------------------------------
--------------------------------------------------
-------GAGATCTTCAGACCTGGAGGAGGAGATATAAGAGACAATTGGA
GGAGT------GAATTATATAAATATAAAGTGGTA---AAAATTGAACCA
---TTAGGAGTAGCGCCC------ACCAGGGCAAGGAGAAGAGTGGTG--
-------------------------------------GGAAGAGAAAAAA
GAGCA---GTTGGA------------------CTGGGAGCTGTC---TTC
CTTGGGTTCTTAGGAGCA---GCAGGAAGCACTATGGGCGCGGCGTCAAT
CACGCTGACGGTACAGGCCAGGCAATTATTG---TCTGGCATAGTGCAA-
-----CAGCAGAGCAATCTGCTGAGGGCTATAGAGGCTCAACACCATCTG
TTGAAACTCACGGTCTGGGGC---ATTAAACAGCTCCAG---GCACGA--
-GTCCTGGCTGTGGAAAGATTCCTAAAG---GATCAACAGCTCCTAGGAA
TTTGG---GGATGCTCTGGAAAACTCATCTGC---------ACCACTAAT
GTGCCCTGGAACTCT------AGTTGGAGT--------------------
-------------------AATAAATCTCAGGAGCAAATATGGAAT----
-----AATATGACCTGGCTGCAATGG---GATAGAGAAATTGACAATTAC
ACACAAATAATATATAATCTAATTGAAGAATCGCAAAACCAGCAAGAA--
-AAGAATGAGCAAGACTTA------TTGGCATTGGACAAGTGGGCAAGTT
TGTGGACTTGGTTTGACATATCAAATTGGCTATGGTATATAAAGATATTC
ATAATGATAGTAGGAGGCTTAATAGGATTAAGAATAGTTTTTGCT---GT
GCTTTCTATAATGAATAGGGTTAGGCAGGGATACTCACCTCTATCATTTC
AGACC---CATACCCCA---------GTCGTTCCAACGGGT---CCCGAC
AGGCCCGGAAGAATCGAAGAAGAA---AGTGGAGAGCAAGACAGAAACAG
ATCGATTCGATTAGTGAGCGGATTCTTAGCGCTTGCCTGGGACGACCTGC
GGAGCCTGTGCCTCTTCAGCTAC------------CGCCACTTGAGAGAC
TTCATATTGATTGCAGCGAGGGCTGTGGAACTTCTGGGACAC--------
-------------------AGCAGTCTCAAGGGACTGAGACTGGGGTGGG
AGGGCCTCAAATATCTG------TGGAATCTTCTGGTGTATTGGGGGAGG
GAACTAAAAAATAGTGCTATTTCTTTGCTTGATACTGTAGCA---GTAGC
AGTAGCTGGGTGGACAGATAGGGTTATAGAAATAGGACAAAGAGTTGGTA
AAGCT---------ATTATCCACATACCTAGAAGAATCAGACAGGGC---
------TTAGAAAGGGCT------TTGCTA---TAA
>A1.GM.09.N057856.HQ385453
ATGAGAGTGAGGGAGATACCG---AGGAATTGTCCACTC-----------
-------TTATGG------AGATGG-------------------------
-----GGGACGATGATATTTTGG---------ATATTGTTA---ATCTGT
AATGCT------GAA-----------------------------------
----GAGTTGTGGGTTACGGTCTTCTAT------------------GGAG
TACCTGTGTGGAGAGACGCAGAGACCACC------CTATTTTGTGCATCA
GATGCTAAAGCATATGATACAGAGGTACATAAT---ATTTGGGCTACACA
TGCCTGTGTGCCCACAGATCCTAACCCACAAGAAATAGGTTTGGAA----
-----AATGTGACAGAAGAATTTAACATGTGG---AAAAATAACATGGTG
GAGCAGATGCATACAGATATAATCAGTCTATGGGACCAAAGCTTAAAGCC
ATGTGTACAGTTAACCCCTCTCTGCGTTACTCTAAACTGTAGCCACAATA
TCAGTACCACTAATAGCACCAGTACG------------------------
--------------------------------------------------
-------------------------------GGCAATATCAGTACCATTA
ATAGCACCAGTGCGGACATGAGA------------AACTGCTCGTTCAAT
ATG---ACCACA---GAACTAAGA---------------------GATAA
GAAACAGAAT---GTATATTCACTTTTTTATAAACTTGATGTAGTACAAA
TAGGGAAT------------------------------------------
--------------------------------------------------
-------------------------------------------AGTAGTA
GTAGTGAGTATAGACTAATAAATTGTAATATCTCAACCATTACACAGGCT
TGTCCAAAAGTATCCTTTGAGCCGATTCCCATACATTATTGTGCCCCAGC
T------GGTTATGCGATCCTCAAGTGT---AGGGAGAAGAACTTCAATG
GAACAGGGCCATGCACAAAT---GTTAGCACAGTACAATGCACACATGGA
ATCAAGCCAGTAGTGTCAACTCAACTGCTGTTG---------AATGGCAG
T---CTAGCAGAAGGAGAT-------------------------------
-----GTAATGATTAGATCTGAAAATATCACAGACAATGCCAAAACCATA
ATAGTACAGTTTAAT------GAGTCTGTAATGATTAATTGTACCAGACC
T---AACAACAATACAAGAAGAAGT------------------GTACGTA
TA------------------------------------------------
---------------GGACCAGGGCAAACA------TTCTAT--------
-------------GCAACAGGTGAA---------------ATAATAGGGG
ATATAAGACGAGCA------CATTGTAATGTCAGTGGAGAA------CAA
TGGAGGAAAGCTTTACAAAATGTAAAG---GTACAGTTACGC--------
-------------AAATACTTT----------------------------
--AACACAACAATAGAATTTGCT------------------AATTCTTCA
GGAGGGGATTTAGAAATTACAACACAT---AGCTTTAATTGTAGAGGAGA
A---TTCTTCTACTGCGACACAACAGGCCTGTTTAATAACACAGAGAAA-
--------------------------------------------------
--------------------------------------------------
-------------AATGACACTATAATGCTCCCATGCAAAATAAGACAAA
TTGTACGTATGTGGCAGAGAGTAGGACAAGCAATGTATGCCCCTCCCATT
CCAGGAGTAATAAAC------------TGTCTATCAAAC---ATTACAGG
GCTACTGCTGACAAGAGATGGTGGGGATAGTACTAAT-------------
--------------------------------------------------
--------------------------------------------------
-AATACTGAGAAATTCAGACCAGGAGGAGGAGATATAAGGGACAATTGGA
GAAGT------GAATTATATAAATATAAAGTAGTA---AAAATTGAACCA
---CTAGGAGTAGCACCT------ACCAAGGCAAAGAGAAGAGTGGTG--
-------------------------------------GAGAGAAGAAAAA
GAGCA---GGA---------------------CTAGCAGCTGTC---TTC
CTTGGGTTCTTAGGAGCA---GCAGGAAGCACTATGGGCGCAGCGTCAAT
AACGCTGACGGTACAGGCCAGACAATTATTG---TCTGGTATAGTGCAA-
-----CAGCAAAACAATTTGCTGAAGGCTATAGAGGCTCAACAACAGATG
TTGAGACTCACGGTCTGGGGC---ATTAAACAGCTTCAG---GCAAGA--
-GTCCTAGCTCTGGAAAGATACCTAAGG---GATCAACAGCTCCTAGGAA
TTTGG---GGCTGCTCTGGAAAACTTATCTGC---------ACCACTAAT
GTACCTTGGAACTCT------AGTTGGAGT--------------------
-------------------AATAAAACTTATAATAGCATATGGGAC----
-----AACATGACCTGGTTGCAATGG---GATAAAGAAATTAACAATTAC
ACAAACACAATATATACTCTAATTGAGAAAGCGCAGAACCAGCAGGAA--
-AAGAATGAACAAGACTTA------TTGGCATTGGACAAATGGGCAAGTC
TGTGGAATTGGTTTGACATAACAAACTGGCTGTGGTATATAAGAATATTT
ATAATGATAGCAGGAGGTTTAATAGGATTAAGGATAGTTTTTGCT---GT
ACTTTCTATAATAAATAGAGTTAGGAAGGGATACTCACCTCTATCGTTTC
AGACC---CCTACCCCA---------AACCCAGGGGAT------CTCGAC
AGGCCCGAAAGAATCGAAGAAGAA---GGTGGAGAGCAAGGCAGAGACAG
ATCGATTCGATTAGTGAGCGGGTTCTTAGCACTTGTCTGGGACGACCTAC
GGAGCCTGTGCCTCTTCAGCTAC------------CACCGATTGAGAGAC
TTAGTCTTGCTGACAACGAGGGCTGTGGAACTTCTGGGACAC--------
-------------------AACAGTCTCAAGGGACTGAGACTAGGGTGGA
ACGTCCTCAAACAGCTG------GGGAATCTTCTATCATACTGGGGTCAG
GAACTGAAGAATAGTGCTATTAATTTGCTTGATACAATAGCA---ATAGC
AGTAGCTAACTGGACAGATAGAGTTATAGAAATAGGACAAAGAGTTGGTA
GAGCT---------ATTTGCAACATACCTAGAAGAATTAGACAGGGT---
------TTAGAAAGGCTT------TTGCTA---TAA
>A1.IN.00.NARI_FLS_VB99_30.KT152846
ATGAGAGTGATGGAGACACAG---AGGAATTGTCAACGC-----------
-------TTATGG------AGATGG-------------------------
-----GGGACTATGATCTTGGGA---------ATGTTAATC---TTATAT
AGTGCT------GCA-----------------------------------
-GAAAACTTGTGGGTTACTGTCTACTAT------------------GGGG
TACCTGTGTGGAAAGATGCAGAGACCACC------TTATTTTGTGCATCA
GATGCGAAAGCATATAGTACAGAAAAGCATAAT---GTCTGGGCTACACA
TGCCTGTGTACCCACAGACCCCAACCCACAAGAAATACATTTGGAA----
-----AATGTGACAGAAGACTTTAACATGTGG---AAAAATAACATGGTA
GAGCAGATGCATACAGACATAATCAGTCTATGGGACCAAAGCCTAAAGCC
ATGTGTTAAGTTAACCCCTCTCTGTGTTACTTTAGATTGTGAAACTGTCA
GCTGCTCTAATTGT------------------------------------
--------------------------------------------------
--------------------------------------------------
--AGTGTCAGGGATGAAATAAAA------------AACTGCTCTTTCAAT
GCA---ACCACA---GAATTAAGG---------------------GATAA
AACACAGAAG---GTACATTCACTTTTTTATAAACTTGATATAGTACCAA
TTGATCAA------------------------------------------
--------------------------------------------------
-------------------------------------GGTAATAGTAGTA
ATAGTAGTTATAGATTAATAAATTGTAATACCTCAGCCATTACACAGGCC
TGCCCAAAGGTAACCTTTGAGCCAATTCCCATACATTATTGTGCCCCAGC
T------GGTTTTGCGATCCTAAAGTGT---AAGGATGAGAAATTCAATG
GAACAGGGCCATGCAAGAAT---GTCAGTACAGTACAATGCACACATGGG
ATCAAGCCAGTGGTATCAACTCAACTGCTGTTA---------AATGGCAG
T---CTAGCAAAAGGAGAA-------------------------------
-----ATAAGAATTAGATCTGAAAATATCACAAACAATGACAAAACTATA
ATAGTACAGCTTGTC------AATCCTGTGAGAATTAATTGTACCAGACC
T---AACAACAATACAAGAAAAAGT------------------ATACATA
TA------------------------------------------------
---------------GGACCAGGACAAGCA------TTCTAT--------
----------------ACAAGTGAC---------------ATAATAGGGG
ATATAAGAGAAGCA------CATTGTAATGTCAGTAGATCA------GAA
TGGAATAAAACTTTAAAAGAAGTAAGT---GAACAATTAGGA--------
-------------CAATACTTTGGG-------------------------
--AACAAAACAATAAGATTTGCT------------------AACTCCTCA
GGAGGGGATATAGAAATCACAACACAT---AGTTTTAATTGTGGAGGAGA
A---TTTTTCTATTGTAATACATCAAACCTGTTTAATAGCACTTGGACGA
AAAATGACAGCATGCAGGGGTTAAATCACACGGAG---------------
--------------------------------------------------
----------TCAAATGACAATATAACTCTCCCATGCAGACTAAGGCAAA
TTATAAAAATGTGGCAGAGAGTAGGACAAGCAATGTATGCCCCTCCCATC
CAAGGAATAATAAAG------------TGTGAATCAAAC---ATTACAGG
GCTAATATTAACAAGAGATGGTGGGAATAACAACAGT-------------
--------------------------------------------------
--------------------------------------------------
-GCAGAGGAAACCTTCAGACCTGGAGGAGGAGATATGAGGGACAATTGGA
GAAGT------GAATTATATAAGTATAAAGTAGTA---CAAATTGAACCA
---CTAGGGGTAGCACCC------ACCAAGGCAAGGAGAAGAACGGTG--
-------------------------------------GGGAGAGAAAAAA
GAGCA---GTTGGA------------------ATGGGAGCTGTT---TTC
CTTGGGTTCTTAGGAGCA---GCAGGAAGCACTATGGGCGCAGCGTCAAT
AACGCTGACGGTACAGGCCTGGCAATTATTG---TCTGGCATAGTGCAA-
-----CAGCAAAGCAATTTGCTGAGGGCTATAGAGGCTCAACAACATCTG
TTGAAACTCACGGTCTGGGGC---ATTAAACAGCTCCAG---GCAAGA--
-GTCCTGGCTGTGGAAAGATACCTAAGG---GATCAACAGCTCCTAGGAA
TTTGG---GGCTGCTCTGGAAAACTCATCTGC---------ACCACTAAT
GTGCCCTGGAACTCT------AGTTGGAGT--------------------
-------------------AATAAATCTCTAGGGGAGATATGGGAG----
-----AACATGACCTGGCTGCAATGG---GATAAAGAAATTAGCAATTAC
ACAAGCCTAATATATAACCTAATTGATGAATCGCAGAACCAGCAGGAA--
-AAGAATGAACAAGACTTA------TTGGCATTGGACCAGTGGGCAAATC
TGTGGAGTTGGTTTGACATATCAAAATGGCTGTGGTATATAAAAATATTT
ATAATGATAATAGGAGGATTAATAGGATTAAGAATAGTTTTTGCA---GT
GCTTTCTTTAATAAATAGAGTTAGGCAGGGATACTCACCTTTGTCGTTTC
AGACC---CATACCCCA---------AGCCCAGGGGGA------CTCGAC
AGGCCCGGAAGAACCGAAGAAGAA---GATGGAGAGCAAGGCAGAGACAG
ATCGATTCGATTAGTGAACGGATTCTTAGCACTTGCCTGGGACGATCTGC
GGAGCCTGTGCCTCTTCAGCTAC------------CACCGCTTGAGAGAC
TTCAGCTTGATTGTCAGGAGGACTGTGGAACTTCTGGGACAC--------
-------------------AGCAGTCTCAAGGGGTTGAGACTGGGGTGGG
AAGGCCTCAAGTATCTG------TGGAATCTCCTGATATATTGGGGTCAG
GAACTAAAAATTAGTGCTATTAGTTTGCTTGATACCATAGCA---ATAGC
AGTAGCTGGCTGGACAGATAGGATTATAGAAATAGGACAAAGAATTGGTA
GAGCT---------ATCCTCAACATACCTAGAAGAATCAGACAGGGC---
------TTTGAAAGAGCT------TTGCTT---TAA
>A1.IN.99.NARI_FLS_VB15.KT152842
ATGAGAGTGATGGGGATACAG---AGGAATTGTCAAAAT-----------
-------TCCTGG------AGATGG-------------------------
-----GGAACCTTGATCTTAGGG---------ATGTTAATG---ATCTAT
AGTGCT------GCA-----------------------------------
-GGAAACTTGTGGGTCACTGTTTACTAT------------------GGGG
TACCTGTGTGGAAAGAAGCAGAGACCACC------TTATTTTGTGCATCA
GATGCTAAAGCATATAAGAAAGAAGTGCATAAT---GTVTGGGCTACACA
TGCCTGTGTACCCACAGACCCCAACCCACAAGAAATACATTTGGAA----
-----AATGTGACAGAAGACTTTAACATGTGG---ACAAATAACATGGTA
GAGCAGATGCATACAGACATAATCAGTCTATGGGATCAAAGCCTAAAGCC
ATGTGTAAAGTTAACCCCTCTCTGTGTTACTCTGAATTGTAGTAATGTCA
ATGTCAATAAC---------------------------------------
--------------------------------------------------
----------------------------------ACGCAGAACTTCACGG
GGTGGGACAGGGAACAAATAAAA------------AACTGCTCTTTCAAT
ATG---ACCACA---GAACTAAGG---------------------GACAA
GAGTCAGAAG---GTATATTCACTTTTTTATAGACTAGATGTAGTACAAA
GTCAAGGT------------------------------------------
--------------------------------------------------
-------------------------------AATAGTAGTAATAGTAGTT
ATAGGGAGTATAGATTAATAAATTGTAATACCTCAGCCATTACGCAGGCT
TGCCCAAAGGTATCCTTTGAGCCAATTCCCATACATTATTGTGCCCCAGC
T------GGTTTTGCGATCCTAAAGTGT---AATGATGAGAAGTTCAATG
GAACAGGGCCATGCAGGAAT---GTCAGTACAGTACAATGCACACATGGA
ATCAAGCCGGTAGTATCAACTCAACTACTGTTA---------AATGGCAG
T---CTAGCAAAA---AAT-------------------------------
-----ATAACAATTAGATCTAAAAATATCACAGACAATGTCAAAAATATA
ATAGTACAACTTGCC------ACTCCTGTGGAAATTAATTGTACCAGACC
T---AACAACAATACAAGAAGAAGT------------------GTACGTA
TA------------------------------------------------
---------------GGACCAGGACAAGCA------TTCTAT--------
-------------ACAAATAGC------------------ATAATAGGGG
ATATAAGACAAGCA------TATTGCAGTGTCAATAGATCA------GAA
TGGAATAAAACTTTAAGCCAGGTAGGT---GAACAATTAGGA--------
-------------AAATACTTTAAG-------------------------
--AACAAAACAATAAAATTTGAT------------------AAGTCCTCA
GGAGGAGATCTAGAAATCACAACACAT---AGTTTTAATTGTAGAGGAGA
A---TTTTTCTATTGTAATACATCAGCTCTGTTTAATGGCACTTGGGGGC
AAAATGCCAGCATGGAGTCAAATGGCACT---------------------
--------------------------------------------------
----------ATAAATGACACTATAATTCTCCCATGCAGACTAAAGCAAA
TTGTAAGGATGTGGCAGAGAGTAGGACAAGCAATGTATGCCCCTCCCATC
CAAGGAGAAATAAAT------------TGTGTATCAAAC---ATTACAGG
ACTAATATTAACAAGAGATGGTGGGAATAATACAGAG-------------
--------------------------------------------------
--------------------------------------------------
-------GAAATCTTCAGACCTGGAGGAGGAGATATGAGGGACAATTGGA
GAAGT------GAATTATATAAGTATAAAGTAGTA---AAAATTGAACCA
---CTAGGAGTAGCACCC------ACCAGTGCAAGGAGAAGAACGGTG--
-------------------------------------GGGAGAGAAAAAA
GAGCA---GTTGGA------------------ATAGGAGCTGTC---TTC
CTTGGGTTCTTAGGAGCA---GCAGGAAGCACTATGGGCGCGGCGTCAAT
AACGCTGACGGTACAGGCCAGACAATTATTG---TCTGGCATAGTGCAA-
-----CAGCAAAGCAATTTGCTGAGGGCTATAGAGGCTCAACAACATCTG
TTGAAACTCACAGTCTGGGGC---ATTAAACAGCTCCAG---GCAAGA--
-GTCCTGGCTGTGGAAAGATACCTAAGG---GATCAACAGCTCCTAGGAA
TTTGG---GGTTGCTCTGGAAAACTCATCTGC---------ACCACTAAT
GTGCCCTGGAACTCT------AGTTGGAGT--------------------
-------------------AATAAGACTCAAGATGATATATGGAAT----
-----AAAATGACCTGGATGCAATGG---GAGAAAGAAATTAGCAATTAC
ACAGACATAATATATAGCCTAATTGAAGAATCGCAGAACCAGCAGGAA--
-AAGAATGAACAAGACTTA------TTGGCATTGGACAAGTGGGCAAATC
TGTGGAATTGGTTTGACATATCAAATTGGCTGTGGTATATAAAAATATTT
ATAATGATAGTAGGAGGATTAATAGGATTAAGAATAGTTTTTACT---GT
GCTTTCTGTAATAAATAGAGTTAGGCAGGGATACTCACCTTTGTCATTTC
AGACC---CTTGCCCCA---------AACCCGGGGGAT------CCCGAC
AGGCCCGGAAGAATCGAAGAAGAA---GGTGGAGAGCAAGACAAAAGCAG
ATCGATTCGCTTAGTGAGCGGATTCTTAGCACTTGCCTGGGACGATCTAC
GGAGCCTGTGCCTTTTCAGCTAC------------CACCGATTGAGAGAC
TTCATCTTGATTGCCAAGAGGACTGTGGAACTTCTGGGACAC--------
----------------------------------------AACAGGTGGG
AGGGCCTCAAGTATCTG------TGGAATCTCCTGATATATTGGGGTCGG
GAACTAAAAATTAGTGCTATTAGTTTAATTGATACCATAGCA---ATAGT
AGTAGCTGGCTGGACTGATAGGATTATAGAAATAGGACAAACATTTGGTA
GAGCT---------ATTCTCCACATACCTAGAAGAATCAGACAGGGC---
------TTAGAAAGAGCT------TTGCTA---TAA
>A1.IN.99.NARI_FLS_VB81_12.KT152844
ATGAGAGTGATGGGGATACAG---ATGAATTGGCAACAC-----------
-------TTATGG------AGAGGG-------------------------
-----GGAACCTTGATTTTGGGG---------ATGTTAATA---ATCCAT
AGTGCT------GCA-----------------------------------
-AGCAACTTGTGGGTTACTGTCTACTAT------------------GGGG
TACCTGTGTGGAAAGAAGCAGATACCACT------TTATTTTGTGCATCA
GATGCTAAAGCATATGAGACAGAAAAGCATAAT---GTCTGGGCTACACA
TGCCTGTGTACCCACAGACCCCAGCCCACAAGAAATACATTTGGAA----
-----AATGTGACAGAAAACTTTAGCATGTGG---AAAAATAAAATGGTA
GATCAGATGCATACAGATATAATCAGTCTATGGGACCAAAGCCTAAAGCC
ATGTGTAGAGTTAACCCCTCTCTGTGTTACTTTAAGTTGTAGCAATGTCA
ATAACAACACG---------------------------------------
--------------------------------------------------
----------------------------------------AACATCACAG
GGTGGGGCAAGGAAGAAATAAAA------------AACTGCTCTTTCAAT
ATG---ACCACA---GAACTAAGG---------------------GATAA
GAGACAGAAG---GCATATTCACTTTTTTATAGACTTGATGTAGTACCAA
TTAATGAAGGTGAT------------------------------------
--------------------------------------------------
----------------------------------AGTAGTAATAGTAGTT
ATAAGGAGTATAGATTAATAAATTGTAATACCTCAGCCATTACACAGGCT
TGTCCAAAAGTAACCTTTGAGCCAATTCCCATACATTATTGTGCCCCAGC
T------GGTTTTGCGATCCTAAAGTGT---AATGATAAGGAGTTCAATG
GAACAGGACCATGCAAGGAT---GTCAGTACAGTACAATGCACACATGGA
ATCAAGCCAGTAGTATCAACCCAACTACTGTTA---------AATGGCAG
C---CTAGCAGAAGAAAAA-------------------------------
-----GTAATAATTAGATCTGAAAATATCACAAACAATGTCAAAACTATA
ATAGTACAACTTGCC------ACGCCTGTAAAAATTAGTTATGCCAGACC
T---AACAACAATACAAGAAAGAGT------------------GTACGTA
TA------------------------------------------------
---------------GGACCAGGACAGGCA------TTCTAT--------
----------------ACAAGTGAC---------------ATAATAGGGG
ATATAAGACAAGCA------CATTGTAATGTCAGTAGATCA------GAA
TGGAATAAAACTTTAAACAAGGTAGGT---GAACAACTAGGA--------
-------------AGACACTTTGTG-------------------------
--AACAAAACAATAAAATTTACT------------------AATTCCTCA
GGAGGGGATCTAGAAATCACAACACAT---AGTTTTAATTGTGGAGGAGA
A---TTTTTCTACTGTAATACATCAGCCCTGCTTAATGGCACTTGGCAAA
ATGCCAGCATGCAGGAGTCAAATAGCACAGAG------------------
--------------------------------------------------
----------TCAAATGACACCATAACTCTCCCATGCAGAATAAAGCAAG
TTATAAATATGTGGCAGAGAGTAGGACAAGCAATGTATGCCCCTCCCATC
CAAGGAATAATAAAG------------TGCGTATCAAAC---ATCACAGG
ACTAATATTAACAAGAGATGGTGGGAATAGTAACAGT-------------
--------------------------------------------------
------------------------------------------------AG
TACAGTTGAAACCTTCAGGCCTGGAGGAGGAGATATGAGGGACAATTGGA
GAAGT------GAATTATATAAGTATAAAGTAGTA---AAAATTGAACCA
---CTAGGAGTAGCACCC------ACCAGGGCAAGGAGAAGAACGGTG--
-------------------------------------GAGAGAGAAAAAA
GAGCA---GTTGGA------------------ATAGGAGCTGTC---TTC
CTTGGGTTCTTAGGAGCA---GCAGGAAGCACTATGGGCGCAGCGTCAAT
AACGCTGACGGTACAGGCCAGACAATTATTG---TCTGGCATAGTGCAA-
-----CAGCAAAGTAATTTGCTGAGGGAAATAGAGGCTCAACAACATCTG
TTGAAACTCACGGTCTGGGGC---ATTAAACAGCTCCAG---GCAAGA--
-GTCCTGGCTGTGGAAAGGTACCTAAGG---GATCAACAGCTCCTAGGAA
TTTGG---GGCTGCTCTGGAAAGCTCATCTGC---------ACCACTAAT
GTGCCTTGGAACTCT------AGTTGGAGT--------------------
-------------------AATAAATCTCTAGAAGAGATATGGGAC----
-----AACATGACCTGGCTACAATGG---GAAACAGAAATTAGCAATTAC
ACAGAGCTAATATATAACCTAATTGAGGAATCGCAGAACCAGCAGGAA--
-AAGAATGAACAAGACTTA------TTAGCATTGGACAAGTGGGCAAATC
TGTGGAATTGGTTTGACATATCAAAATGGCTGTGGTATATAAAAATATTT
ATAATGATAGTAGGAGGATTAATAGGATTAAGAATAGTTTTTGCT---GT
GCTTTCTGTAATAAATAAAGTTAGGCAGGGATACTCACCTCTCTCATTTC
AGACC---CATACCCCA---------AACCCAAGGGAT------CCCGAC
AGGCCCGGAAGAATCGAAGAAGAA---GATGGAGAGCGAGGCAGAAGCAG
ATCGACGCGATTAGTGAGCGGATTCTTAGCTCTTGTCTGGGACGACCTGC
GGAGCCTGTGCCTCTTCAGCTAC------------CACCGCTTGAGCGAC
TTCATCTTGATTGTCAGGAGGACTGTGGAACTTCTGGGACAC--------
-------------------AGCAGTCTCAAGGGGTTGAGACTGGGGTGGG
AAGGCCTCAAGTATCTG------GGGAATCTCCTGGCATATTGGGGTCGG
GAACTAAAAATTAGTGCTATTAGTTTGGTTGATACCATAGCA---ATAGT
AGTAGCTGGCTGGACAGATAGGATTATAGAAATAGGACAAGGAATTGGTA
GAGCT---------ATTCTCCACATACCTAGAAGAATCAGACAGGGC---
------TTAGAAAGAGCT------TTGCTA---TAA
>A1.KE.00.00KE_KER2008.AY736809
ATGAGAGTGATGGGGACACAG---AGGAATTGGCAGCCC-----------
-------TTATTG------AGATGG-------------------------
-----GGAACTATGATCTTGGGA---------ATGCTAATG---ATCTGT
AGTGCT------GCA-----------------------------------
-GACAACTTGTGGGTTACTGTCTATTAT------------------GGGG
TACCTGTGTGGAAAGATGCAGAGACCACC------TTATTTTGTGCATCA
GACGCTAAAGCATATGAGACAGAAAAACATAAT---GTCTGGGCTACACA
TGCCTGTGTACCCACAGACCCCAGCCCACAAGAAATACCTTTGAAA----
-----AATGTGACAGAAAAGTTTAACATGTGG---AAAAATAACATGGTA
GAGCAGATGCATACAGATATAATCAGTCTATGGGACCAAAGCCTAAAGCC
ATGTGTACAGTTAACCCCTCTCTGCGTCACTCTAAATTGTAGTGACGTCA
CCACCAATAACACCAAGGTCAATACCACCAGT------------------
--------------------------------------------------
----------------------------GCCCCTACCACCACTGCCACTG
TCAACAATGACAATGACATGAAA------------AACTGCTCTTACAAT
ATA---ACCACA---GAACTAAGG---------------------GATAA
GAAACAGAAA---AGGTATTCACTCTTTTATAGACTTGATGTAGAACTAA
TAAATAAGAAT---------------------------------------
--------------------------------------------------
----------------------------------------AATAGTAATA
GCACTGAGTATGTATTAATAAATTGTAAAACCTCAACCCTCACACAGGCT
TGTCCAAAGGTATCCTTTGAGCCAATTCCCAAACATTATTGTGCCCCAGC
T------GGTTTTGCGATTCTAAAATGT---AAGGATAAGGAGTTCAATG
GAACAGGGCTATGCAAGAAT---GTCAGCACAGTACAATGCACACATGGA
ATCAAGCCAGTAGTGTCTACTCAACTACTATTA---------AATGGCAG
T---TTAGTGGAAAAAAGG-------------------------------
-----GTAATGATTAGATCTGCAAATATCACAGACAATACCAAAAACATA
ATAGTACAACTTAAG------GAGCCTGTAGAAATTAATTGTACCAGACC
T---AACAACAATACAAGAAAAGGT------------------GTACATA
TA------------------------------------------------
---------------GGGCTAGGAAGAAGA------TTCTAT--------
-------------ACAACACAA------------------GTAGTAGGGG
ATATAAGACAAGCA------TATTGTAATGTCAGTAAATCA------AAA
TGGAATGATACTTTGAAAAAAGTAGTT---TACCAATTAAGA--------
-------------AAATACTTT----------------------------
--AACAAAACAATAATCTTTAAC------------------TCCTCCTCA
GGAGGGGATGTAGAAATTACAACACAT---ATGTTTACTTGTGGAGGAGA
G---TTTTTCTATTGTAATACATCAGGCCTGTTCAATAGCACTTGGCCTG
TCAATGCCAGTGAGCAGGAGTCAAATAGCACA------------------
--------------------------------------------------
-------GAGTCAGATGGCATTATAACTCTCCGATGCAGAATAAAGCAAA
TCATAAATATGTGGCAGAGAACAGGACAAGCAATGTATGCCCCTCCCATT
CAAGGAATAATAAAG------------TGTGTATCAAAC---ATTACAGG
ACTACTGTTAACAAGAGATGGTGGGAATAGTACTGTC-------------
--------------------------------------------------
--------------------------------------------------
----AATGAAACTTTCAGACCTGGAGGAGGAGATATGAGGGACAATTGGA
GAAGT------GAATTATATAAGTATAAAGTAGTA---AAAATTGAACCA
---CTAGGAGTAGCACCC------ACCAAGGCAAGGAGAAGAGTGGTG--
-------------------------------------GGGAGAGAAAAAA
GAGCA---GTTGGA------------------ATAGGAGCTGTT---TTC
CTTGGGTTCTTAGGAGCA---GCTGGAAGCACTATGGGCGCGGCGTCAAT
AACGCTGACGGTACAGGCCAGACAATTACTG---TCTGGCATAGTGCAA-
-----CAGCAAAACAATTTGCTGAGGGCTATAGAGGCTCAACAACAACTG
TTGAAACTCACGGTCTGGGGC---ATTAAACAGCTCCAG---GCACGA--
-GTCCTGGCTGTGGAAAGATACCTAAGG---GATCAACAGCTCCTAGGAA
TTTGG---GGCTGCTCTGAAAAACTCATCTGC---------ACCACTAAT
GCGCCTTGGAACTCC------AGTTGGAGT--------------------
-------------------AATAAGTCTCAGAGTGAGATATGGGAC----
-----AACATGACCTGGTTGCAATGG---GATAGAGAAATTAACAATTAT
ACAGACATAATATATAGACTACTTGAAGATTCGCAAAACCAGCAGGAA--
-AAGAATGAACAAGACTTA------TTGGCATTGGACAAGTGGTCAAGCC
TGTGGACTTGGTTTGACCTATCAAACTGGCTGTGGTATATAAAAATATTC
ATAATGATAGTAGGAGGTTTAATAGGATTAAGAATAGTGTTTGCT---GT
GCTTGCTGTAATAAATAGAGTTAGGCAGGGATACTCACCTTTGTCGTTCC
AGACC---CTTACCCCA---------AACCCAGGGGAA------CTCGAC
AGGCCCGGAAGAATCGAAGGAGAA---GGTGGAGAGCAAGACAGAGGCAG
ATCGATTCGCTTAGTGAGCGGATTCTTAGCACTTGCCTGGGACGACCTGC
GGAGCCTGTGCCTCTTCAGCTAC------------CACCACTTGAGAGAC
TTCATCTTGATTGCAGCGAGGATTGTGGGACTTCTGGGACGC--------
----------------------------------------AGGGGGTGGG
AAGGCCTCAAGTATCTG------TGGAATCTCCTGATATATTGGGGTCAG
GAACTAAAAACTAGTGCTGTTAGCTTGCTTGATACCATAGCA---ATAGT
AGTAGCTGGCTGGACAGATAGGGTTTTAGAAATAGGACAAAGAATTGGTA
GAGCT---------TTTATTAACATACCTAGAAGAATTAGACAGGGC---
------TTTGAAAGGGCT------TTGCTG---TAA
>A1.KE.00.00KE_KER2018.AY736810
ATGAGAGTSATGGGGATACAG---AGGAATTGTCAGCAC-----------
-------TTATTG------AGATGG-------------------------
-----GGAACTATGATCTTGGGG---------ATGATAATA---ATCTGT
AGTACT------GCA-----------------------------------
-GAAGACTTGTGGGTTACTGTCTACTAT------------------GGGG
TACCTGTGTGGAAAAACGCAGAGACCACC------CTATTTTGTGCATCA
GATGCTAAGGCATATAAGACAGAAGTGCATAAT---GTCTGGGCTACACA
TGCCTGTGTACCCACAGACCCCAACCCACAAGAAATACATTTGGAA----
-----AATGTGACAGAAGAGTTTAATGTGTGG---AAAAATAACATGGTA
GAGCAGATGCATACAGACATAATCAGTTTATGGGACCAAAGCCTAAAGCC
ATGTGTAAAGTTAACCCCTCTCTGCGTTACTTTAAACTGTATCAATGCCA
ACGTTACCAACAGCAGCATG------------------------------
--------------------------------------------------
----------------------------------------ACCAACAGCA
GCATGATGGAAGGAGAAATAAAA------------AACTGTTCTTACAAT
ATG---ACCACA---GAACTAAGG---------------------GATAA
GAAAAGGAAA---GTATTTTCGCTTTTTTATAAACTTGATGTAGTACCAA
TGAATGAA------------------------------------------
--------------------------------------------------
----------------------------------------------AATA
ATAGTGAGTATAGATTAATAAATTGTAATACCTCAGCCATTACACAGGCT
TGTCCAAAGGTAACCTTTGAGCCAATTCCCATACATTATTGTGCCCCAGC
T------GGTTTTGCAATTCTAAAGTGT---AAGGATGAGGAGTTCAATG
GAACAGGGTTATGCAAGAAT---GTCAGCACAGTACAATGCACACATGGA
ATCAAGCCGGTAGTGTCAACTCAACTACTGTTA---------AATGGCAG
T---CTAGCAGAAAAAGAG-------------------------------
-----ATAAGAATTAAATCTGAAAACATCTCAGACAATGCTAAAACCATA
ATTGTACAACTTACC------AAGCCTGTACTAATCAATTGTGCCAGACC
T---AGCAACAATACAAGAAAAAGT------------------GTACATA
TA------------------------------------------------
---------------GGACCAGGACAAGCA------TTCTAT--------
-------------GCAACAGGTGCT---------------ATAACAGGAG
ATATAAGACAAGCA------TATTGTGTAGTCAATAGAACA------CAA
TGGAATGACACTTTAGGACAGGTAGCG---ATACAATTAAGA--------
-------------AAACACTGG----------------------------
--AACACAACAATAATCTTTAAT------------------GAACCCTCA
GGAGGGGATTTGGAAATTACAACACAT---AGTTTTAATTGTGGAGGGGA
A---TTTTTTTATTGTAATACATCAGACCTGTTTAATAGTACTTGGAACA
TTGAAGGCACTGCCAGCATAAATGGCACGGAG------------------
--------------------------------------------------
----------TCAAATGACAATATAACTCTCCCATGCAGAATAAAGCAAA
TTATAAATATGTGGCAGAGAGTAGGACAAGCAATGTATGCCCCTCCCATC
CAAGGAGTAATAAGG------------TGTCAATCAAAC---ATTACAGG
AATACTATTAACAAGAGATGGTGGGAATACTGGGAATAAT----------
--------------------------------------------------
---------------------------------------------AGCAG
GACAAATGAAACCTTTAGACCTGGAGGAGGAGATATGAGGGACAATTGGA
GAAGT------GAATTATATAAGTATAAAGTAGTA---AAAATTGAACCA
---CTGGGAGTAGCACCC------ACCAAGGCAAAGAGAAGAGTGGTG--
-------------------------------------GAGAGAGAAAAAA
GAGCA---GTTGGA------------------CTGGGAGCTGTA---TTC
ATTGGGTTCTTAGGAGCA---GCCGGAAGCACTATGGGCGCGGCGTCAAT
AACGCTGACGGTACAGGCCAGACAATTATTG---TCTGGCATAGTGCAA-
-----CAGCAAAGCAATTTGCTGAGGGCTATAGAGGCTCAACAGCATTTG
TTGAAACTCACGGTCTGGGGC---ATTAAACAGCTCCAG---GCAAGA--
-GTCCTGGCTGTGGAAAGATACCTAAAG---GATCAACAGCTACTAGGAA
TTTGG---GGCTGCTCTGGAAAACTCATCTGC---------ACCACTAAT
GTGCCTTGGAACTCT------AGTTGGAGT--------------------
-------------------AATAAATCTTACAATGAGATATGGGAA----
-----AACATGACCTGGCTGCAATGG---GATAAAGAAATTAACAATTAC
ACAGAACTAATATATAGCCTAATTGAAGAATCGCAGAACCAGCAGGAA--
-AAGAATGAACAAGACTTA------TTGGCATTGGACAAGTGGGCAAGTC
TGTGGAATTGGTTTGACATATCCAACTGGCTGTGGTATATAAAAATATTT
ATAATGATAGTAGGAGGCTTAATAGGATTAAGAATAGTTGTTGCT---GT
GCTTTCTGTAATAAATAGAGTTAGGCAGGGATACTCACCACTATCATTTC
AGACC---CATACCCCA---------AACCCAAGGGGA------CTCGAC
AGGCCCGAAAGAATCGAAGAAGAA---GGTGGAGAGCAAGACAGAACCAG
ATCGACTCGATTAGTCAGCGGATTCTTAGCACTTGCTTGGGACGACCTGC
GGAGCCTGAGCCTTTTCCTCTAC------------CACCGCTTGAGGGAC
TTCATCTTGATTGCCGCGAGGACTGTGGAACTTCTGGGACAC--------
-------------------AGCAGTCTCAAGGGGTTGAGACTGGGGTGGG
AAGGACTCAAGTATCTG------TGGAATCTCCTGTTGTATTGGGGTCGG
GAACTAAAAATTAGTGCTATTAACTTGCTCAATACCATAGCA---ATAGC
AGTAGCTGGCTGGACAGATAGAGTTATAGAAATAGGACAAGGAATTGGTA
GAGCT---------ATTCTCCACATACCTAGAAGAATCAGGCAGGGC---
------TTCGAAAGGGCT------TTATTA---TAA
>A1.KE.00.00KE_KNH1144.AY736812
ATGATAGTGATGGGGACACAG---AGGAATTATCAGCAC-----------
-------TTATTG------AGATGG-------------------------
-----GGAACTATGATCTTGGGA---------TTGATAATA---ATCTGT
AGTGCT------GCA-----------------------------------
-GACAACTTGTGGGTTACTGTCTATTAT------------------GGGG
TACCTGTGTGGAAAGATGCAGAGACCACC------TTATTTTGTGCATCA
GATGCTAAAGCATATGAGACAGAAAAGCATAAT---GTTTGGGCTACACA
TGCCTGTGTGCCCACAGACCCCAACCCACAAGAAATACCTTTGGAA----
-----AATGTGACAGAAGAGTTTAACATGTGG---AAAAATAAAATGGTA
GAACAAATGCATACAGATATAATCAGTCTATGGGACCAAAGCCTACAGCC
ATGTGTAAAGTTAACCCCTCTCTGTGTTACTTTAAATTGTACGGATGCTA
CTAATGGTACGATTGGC---------------------------------
--------------------------------------------------
----------------------------------------AACATCACCG
ATGAAATGAAGGGAGAAATAAAA------------AACTGCTCTTTCAAT
ATA---ACCACA---GAAATAAGG---------------------GATAA
GAAACAGAAA---GTATATTCACTTTTTTATAGACTTGATGTAGTACCAA
TAGAGCCAGATAGTAGT---------------------------------
--------------------------------------------------
----------------------------------AATAGTAGTAGAAACA
GTAGTGAGTATAGATTAATAAATTGTAATACCTCAGCCATTACACAAGCC
TGCCCAAAGGTAAGCTTTGAGCCAATTCCCATACATTATTGTGCCCCAGC
T------GGTTTTGCGATCCTGAAGTGT---AGGGATAAAGAGTTCAATG
GAACAGGGAAATGCAAGAAT---GTCAGCACAGTCCAATGCACACATGGA
ATCAAGCCAGTAGTATCAACTCAACTGCTGTTA---------AATGGCAG
T---CTAGCAGAAGGAGAG-------------------------------
-----GTAAGAATTAGATCTGAAAATATCACAAACAATGCCAAAACTATA
ATAGTACAACTTGTC------GAGCCTGTGAGAATTAATTGTACTAGACC
T---AATAACAATACAAGAGAGAGT------------------GTGCGTA
TA------------------------------------------------
---------------GGGCCAGGACAAGCA------TTCTTT--------
-------------GCAACAGGTGAC---------------ATAATAGGGG
ATATAAGACAAGCA------CATTGTAATGTCAGTAGATCA------CAA
TGGAATAAGACTTTACAACAGGTAGCT---GCACAATTAGGA--------
-------------GAACACTTTAAA-------------------------
--AACAAAGCAATAACATTTAAC------------------AGTTCCTCA
GGAGGAGATCTAGAAATCACAACACAT---AGTTTTAATTGTGGAGGAGA
A---TTTTTCTATTGTAATACATCAGGTCTGTTCAATAGCACCTGGAAGG
CCAACAATGGCACCTGGAAGGCCAACATATCAGAG---------------
--------------------------------------------------
-------TCAAATAACACGGAGATAACTCTCCAATGCAGAATAAAGCAAA
TTATAAATATGTGGCAGAGAACAGGACAAGCAATATATGCCCCTCCCATC
CAGGGAGTGATAAGG------------TGTGAATCAAAC---ATCACAGG
ACTACTGTTAACAAGAGATGGTGGGGAGGGGAACAAT-------------
--------------------------------------------------
--------------------------------------------------
-GAAAGTGAGATCTTCAGACCTGGAGGAGGAGATATGAGGGACAACTGGA
GAAGT------GAATTATATAAGTATAAAGTAGTA---AAAATTGAACCA
---CTAGGAGTAGCACCC------ACCAGGGCAAGGAGAAGAGTGGTG--
-------------------------------------GGAAGAGAAAAAA
GAGCA---GTTGGA------------------ATAGGAGCTGTT---TTC
CTTGGGTTCTTAGGAGCA---GCAGGAAGCACTATGGGCGCGGCGTCAAT
AACGCTGACGGTACAGGCCAGGCAATTATTG---TCTGGCATAGTGCAA-
-----CAGCAAAGCAATTTGCTGAGGGCTATAGAGGCTCAACAACATATG
TTGAAACTCACGGTCTGGGGC---ATTAAACAGCTCCAG---GCAAGA--
-GTCCTTGCTGTGGAGAGATACCTAAGG---GATCAACAGCTCCTAGGAA
TTTGG---GGCTGCTCTGGAAAACTCATCTGC---------ACCACTAAT
GTGCCCTGGAACTCT------AGTTGGAGT--------------------
-------------------AATAAATCTCATGATGAAATATGGAAC----
-----AACATGACCTGGCTGCAATGG---GATAAAGAAATTAGCAATTAC
ACAAACCTAATATATAGTCTAATTGAAGAATCGCAAAACCAGCAGGAA--
-AAGAATGAACAAGATTTA------TTGGCATTGGACAAGTGGGCAAGTC
TGTGGAATTGGTTTGACATATCAAAGTGGCTGTGGTATATAAAAATATTT
ATAATGATAGTAGGAGGTTTAATAGGATTAAGAATAGTTTTTGCT---GT
GCTTGCTGTAATAAAGAGAGTTAGGCAGGGATACTCACCTGTGTCATTTC
AGATC---CACAACCCA---------AACCCAGGGGGT------CTCGAC
AGGCCCGGAAGAATCGAAGAAGAA---GGTGGAGAGCCAGGCAGAGGCAG
ATCGATTCGATTAGTGAGCGGATTCTTAGCACTTGCCTGGGACGATCTGA
GGAACCTGTGCCTCTTCAGCTAC------------CATCGCTTGAGAGAC
TTCGCCTTGATTGTTGCGAGGACTGTGGAACTTCTGGGACAC--------
-------------------AGCAGTCTCAAGGGGTTGAGACTGGGGTGGG
AAGGCCTCAAGTATCTG------TGGAATCTCCTGGTATACTGGAGTCAG
GAACTGAAAACTAGTGCTATTAATTTGGTTGATACTATAGCA---ATAGC
AGTAGCTGGCTGGACAGATAGGGTTATAGAAATAGGACAAGGAATTGGTA
GAGCT---------TTTCTCCACATACCTAGAAGAATCAGACAGGGC---
------TTAGAAAGGGCA------TTGCTG---TAA
>A1.KE.00.00KE_KNH1207.AY736815
ATGAGAGTGACGGGGATACAG---AAGAATTGTCAAAGC-----------
-------TTGTGG------AGATGG-------------------------
-----GGAACTATGATCTTGGGA---------ATGTTAATG---ATTTGT
AGTGTT------GTA-----------------------------------
-GGAAACTTGTGGGTTACTGTCTACTAT------------------GGGG
TACCTGTGTGGAAAGAGGCAGACACCACC------TTATTTTGTGCATCA
AATGCTAGAGCATATGATACAGAAGTGCATAAT---GTTTGGGCTACGCA
TGCCTGTGTACCTACAGACCCCAACCCACAAGAAATAGATTTGGAA----
-----AATGTGACAGAAGAGTTTAACATGTGG---AAAAATAACATGGTA
GAGCAAATGCATACAGATATAATTAGTCTATGGGACCAATTCCTAAAACC
ATGTGTAAAGTTAACCCCTCTCTGCGTTACTTTAGATTGTGGCTATAATG
TAACCAACTTGACT------------------------------------
--------------------------------------------------
-------------------------------------------TCCACCA
GTAACATGAAAGAAGACATAACA------------AACTGCTCTTACAAT
ATG---ACCACA---GAAATAAGG---------------------GATAG
GAAACAGAAA---GTGTATTCACTTTTTTATAGGCTTGATATAGTACCAA
TTGATGAAGAAAAG------------------------------------
--------------------------------------------------
----------------------------------AATAATAACAGTGTTA
CTAGTCCGTATAGATTAATAAATTGTAATACCTCAGCCATTACACAGGCC
TGTCCTAAGGTATCCTTTGAACCAATTCCCATATATTATTGTGCCCCAGC
T------GGTTTTGCGATTCTAAAATGT---AAGGATGCAGAGTTCAATG
GAACAGGGCCATGCAAGAAT---GTCAGCACAGTACAATGTACACATGGA
ATCAGGCCAGTAATATCAACTCAACTACTGTTA---------AATGGCAG
T---CTAGCAGAGAATGGG-------------------------------
-----ACAAAGATTAGATCTGAAAACATCACAAACAATGCCAAAACCATA
ATAGTACAGCTTAAT------GAGACTGTACAAATTAATTGTACCAGACC
T---AACAACAATACAAGAAGAAGT------------------GTACGTA
TA------------------------------------------------
---------------GGACCAGGACAAGCA------TTCTAT--------
-------------GCAACAGGTGGC---------------ATAACAGGGG
ATATAAGACGAGCA------TATTGTAATGTCAGTAGACAA------AAA
TGGGAACAAGCATTAAAAGGGGTAGTC---ATACAATTAAGA--------
-------------AAACACTTTAAT-------------------------
--AATAAAACAATAACCTTTACC------------------AATTCCTCA
GGAGGGGATGTAGAAATTACAACACAT---AGTTTTAATTGTGGAGGAGA
A---TTTTTCTATTGTAATACATCAGGTCTGTTTAATAGCACCTGGGACA
ACAACACCGACCCAACCAACACAACG------------------------
--------------------------------------------------
----------TCAAATGACACTATCACTCTCCAATGCAGAATAAAGCAAT
TTATAAATATGTGGCAGAGAACAGGGCAAGCAATGTATGCCCCTCCCATC
CAAGGGGTAATAAGG------------TGTGATTCCAAC---ATTACAGG
ACTACTATTAACAAGAGATGGTGGAGTAGGTAACAAT-------------
--------------------------------------------------
--------------------------------------------------
-ACAACTGAAACCTTCAGACCTGGAGGAGGAGATATGAGGGACAATTGGA
GAAGT------GAATTATATAAGTATAAAGTAGTA---AAAATTGAACCA
---CTAGGAGTAGCACCC------ACCGGGGCAAAGAGAAGAGTGGTG--
-------------------------------------GAGAGAGAAAAAA
GAGCA---GTTGGA------------------ATAGGAGCTGTT---TTC
ATTGGGTTCTTAGGAGCA---GCAGGAAGCACTATGGGCGCGGCGTCAGT
AACGCTGACGGTACAGGCCAGACAATTATTG---TCTGGCATAGTGCAA-
-----CAGCAAAGCAATTTGCTGAGGGCTATAGAGGCTCAACAGCATCTG
TTGAAACTCACGGTCTGGGGC---ATTAAACAGCTCCAG---GCAAGA--
-GTCCTGGCTGTGGAAAGATACCTAAGG---GATCAACAGCTCCTAGGAA
TTTGG---GGCTGCTCTGGAAAACTCATCTGC---------ACCACTAAT
GTGCCCTGGAACTCT------AGTTGGAGT--------------------
-------------------AATAAATCTCAGGAAGAGATATGGGGT----
-----AACATGACCTGGCTGCAATGG---GATAAAGAAATTAGCAAGTAC
ACACAAACAATATATGACTTATTTGAAGAATCGCAGAACCAGCAGGAA--
-AAGAATGAACAAGACTTA------TTGGCATTGGACAAGTGGGCAAATT
TGTGGACTTGGTTTGACATAACAAATTGGCTGTGGTATATAAAAATATTT
ATAATGATAGTAGGAGGCTTAATAGGATTAAGAATAGTTTTTTCT---GT
GCTTTCTGTAATAAATAGAGTTAGGCAGGGATACTCACCTCTGTCGTTTC
AGACC---CTTACCCCG---------AGCCCAAGGGGT------CTCGAC
AGGCTCGGAAGAATCGAAGAAGAA---GGTGGAGAGCGAGACAGAGACAG
ATCGATTCGATTGGTGAGCGGATTCTTAGCACTTGCCTGGGACGATCTAC
GGAACCTGTGCCTCTTCAGCTAC------------CACCGATTGAGAGAC
TTCATCTTGATTGCAGCGAGGACTGTGGAACTTCTGGGACAC--------
-------------------AACAGTCTCAAAGGGTTGAGACTGGGGTGGG
AAGGCCTCAAGTATCTG------TGGAATCTTCTGATATATTGGGGTCGG
GAACTAAAATTTAGTGCTATCAATTTGATTGATACCATAGCA---ATAGC
AGTAGCTGGCTGGACAGATAGAATTATAGAAGCAGGACAAAGACTTTGTA
GAGCT---------ATACTTAACATACCTAGAAGAATCAGACAGGGT---
------GCCGAAAGGGCT------TGGCTA---TAA
>A1.KE.00.00KE_KSM4030.AY736816
ATGAGAGCGATGGGGATACAG---ATGAATTATCAAAAC-----------
-------TTGTGG------AGATGG-------------------------
-----GGAACTACGATCTTGGGG---------ATGATAATA---ATCTGT
AGTGCT------ACA-----------------------------------
-GAACACTTGTGGGTTACTGTCTACTAT------------------GGGG
TACCAGTGTGGAAAGACGCAGAGACCACC------TTATTTTGTGCCTCA
GACGCTAAAACATATGAACCAGAAAAGCATAAT---GTCTGGGCTACACA
TGCCTGTGTACCCACAGACCCCAACCCACAAGAAATACATTTGGAA----
-----AATGTGACAGAAAAGTTTAACATGTGG---AAAAACAAAATGGTA
GAACAAATGCATACAGATATAATCAGTCTATGGGATCAAAGCCTAAAACC
ATGTGTAAAGTTAACCCCTCTCTGCGTTACTTTAAATTGTAACAACACAT
TCCCCAAGAATAATACC---------------------------------
--------------------------------------------------
-------------------------------------------ATCGATG
ATAGCATGAAAGAAGCAATAACA------------AACTGCTCTTTCAAT
ATG---ACCACA---GAATTAAGG---------------------GATAA
GAGCCAGGAA---GTACATTCACTTTTTTATAAACTGGATGTAGTACCTA
TGAATGGC------------------------------------------
--------------------------------------------------
--------------------------------------------------
--AATCAGTATAGATTAATAAATTGTAATACCTCAGTCATTAAACAAGCT
TGTCCAAAAGTATCCTTTGAGCCAATTCCCATACATTATTGTGCCCCAGC
T------GGTTTTGCGATTCTAAAGTGT---AATGATAAGGAGTTCAATG
GAACAGGGCCATGCAAGAAT---GTCAGCACAGTACAATGCACACATGGA
ATCAAGCCAGTGGTGTCAACTCAACTGCTGTTA---------AATGGCAG
T---CTAGCAGAAGAAAAG-------------------------------
-----ATAATAATTAGATCTGAAAATATCACAAATAATGCCAAAAACATA
ATAGTACAACTTAAA------AAGCCTGTAAGAATTAATTGTACTAGACC
T---AGCAACAATACAAGAAAAAGT------------------GTACGTA
TA------------------------------------------------
---------------GGACCAGGCCAAGTA------TTCTAT--------
-------------GCAACAGAC------------------ATAATAGGGA
ACATAAGACAAGCA------CATTGTAATGTCAGTAAATCA------GAA
TGGAATGACACTTTACAACAGGTAGTT---GAACAATTAAGA--------
-------------GGATACTTTAAG-------------------------
--AACAAAACAATAATATTTACT------------------AACTCCTCA
GGAGGGGATCTAGAAATCACAACACAT---AGTTTTAATTGTAGAGGAGA
A---TTTTTCTATTGTGACACATCAGGCCTGTTTACTTGGAATAGCACTT
GGAATGGCACTGAGTCAAACAACACAAAG---------------------
--------------------------------------------------
----------TCAAACGACACTATAACTCTCCAATGCAGAATAAAGCAAA
TTATAAATATGTGGCAGAGAGTAGGACAAGCAATATATGCCCCTCCCATC
AAAGGAGTAATAAGG------------TGTGAATCAGAC---ATTACAGG
ACTTATACTAACAAGAGATGGTGGGAATACTAACAGT-------------
--------------------------------------------------
--------------------------------------------------
-ACAGAGGAAACCTTCAGACCTGGAGGAGGAGATATGAGGGACAATTGGA
GAAGT------GAATTATATAAGTATAAAGTAGTA---AAAATTGAACCA
---CTAGGAGTAGCACCC------ACCAAGGCAAAGAGAAGAGTGGTG--
-------------------------------------GGGAGAGGAAAAA
GAGCA---GTTGGA------------------ATAGGAGCTGTC---TTC
CTTGGGTTCTTAGGAGCA---GCCGGAAGCACTATGGGCGCGGCGTCAAT
AACGCTGACGGTACAGGCCAGACAATTATTG---TCTGGCATAGTGCAA-
-----CAGCAAAGCAATTTGCTAAGGGCTATAGAGGCTCAACAGCATCTG
TTGAAACTCACGGTCTGGGGC---ATTAAACAGCTCCAG---GCAAGA--
-GTCCTGGCTCTGGAAAGATACCTAAAG---GATCAACAGCTCCTAGGAA
TTTGG---GGCTGCTCTGGAAAACTCATCTGC---------ACCACTAAT
GTGCCCTGGAACTCT------AGTTGGAGT--------------------
-------------------AATAAAACCCAGGAAGAGATATGGGGG----
-----AACATGACCTGGCTGCAATGG---GACAAAGAAATTAGCAATTAC
ACACATATAATATATAATCTAATTGAAGAATCGCAGAACCAGCAGGAA--
-AAGAATGAACAAGACTTA------TTGGCATTGGACAAGTGGGCAAATT
TGTGGAATTGGTTTGACATAACAAACTGGCTGTGGTATATAAAAATATTT
ATAATGATAGTAGGAGGCTTAATAGGATTAAGAATAGTTTTTGCT---GT
GCTTTCTACAATAAATAGAGTTAGGCAGGGATACTCACCTTTGTCGTTCC
AGACC---CATACCCCA---------AACCCAGAGGGA------CTCGAC
AGGCCCGGAAGAATCGAAGAAGAA---GATGGAGAGCAAGGCAGAGACAG
ATCGATTCGATTAGTGAGCGGATTCTTAGCACTTGCCTGGGACGATCTAC
GGAGCCTGTGCCTCTTCAGCTAC------------CACCGCTTGAGAGAC
TTCATCTTGATTGTTGCGAGGACTGTGGAACTTCTGGGACGC--------
-------------------AACAGTCTCAAGGGGTTGAGACTGGGGTGGG
AAGGCCTCAAGTATCTG------TGGAATCTCCTGTGGTATTGGGGTCAG
GAACTAAAAATTAGTGCTATTAATTTGGTCAATACCATAGCA---ATAGC
AGTAGCTGGCTGGACAGATAGGGTTATAGAAATAGGACAAGGAATTGGTA
GAGCT---------ATTCTCCACATACCTAGAAGAATTAGACAGGGC---
------TTAGAAAGGGTT------TTGCTA---TAA
>A1.KE.00.KER2009.AF457053
ATGAGAGTGATGGGGATACAG---AGGAATTGTCAGCAC-----------
-------TTGTTG------GGATGG-------------------------
-----GGAACTATGATCTTGGGA---------ATATTAATA---ATGTGT
AGTGCT------GCA-----------------------------------
-GAACACTTGTGGGTTACTGTCTACTAT------------------GGGG
TACCTGTGTGGAAAGAAGCAGAAACCACC------TTATTTTGTGCATCA
GAAGCTAAAGCATATGATCCAGAACAGCATAAC---GTCTGGGCTACACA
TGCCTGTGTACCCACAGACCCCAACCCACAAGAAATAAATTTGATA----
-----AATGTGACAGAAAAGTTTAACATGTGG---AAAAATACCATGGTA
GAGCAAATGCATACAGATATAATCAGTCTATGGGACGAAAGTCTAAAGCC
ATGTGTAAAGTTAACCCCTCTCTGTGTTACTTTACGTTGTAACAATACCA
ATGTCAATGTCAATAACACG------------------------------
--------------------------------------------------
----------------------------------------ATTGACAACA
GCACGGACAGGGGGGAAATGAAA------------AACTGCTCTTTCAAA
GTG---ACCACA---GAGCTAAGG---------------------GATAA
GGAACAGAAG---GTACATTCACTTTTTTATAGACTTGACTTAGTACAAT
TGGATAATACAACG------------------------------------
--------------------------------------------------
----------------------------------CCAGAAAATAGTAGTA
ACAAGGAGTATAGATTAATAAATTGTAATACCTCAGCCATCACACAGGCT
TGCCCAAAGGTATCTTTTGAGCCAATTCCCATACATTATTGTGCCCCAGC
T------GGTTATGCGATCCTAAAGTGT---AATGATAAGAAGTTCAATG
GAACAGGGCCATGCACGAAT---GTCAGCACAGTACAATGCACACATGGA
ATCAGGCCAGTAGTATCAACTCAACTGCTGTTA---------AATGGAAG
T---CTAGCAGAAGAAGAG-------------------------------
-----GTAATAATTAGATCTGAAAACATCACAGACAATGCCAAAACTATA
ATAGTACAACTTACT------GAGCCTGTAAAAATTAATTGTACCAGACC
T---AACAACAATACAAGAAGGAGT------------------ATAACTA
TG------------------------------------------------
---------------GGACCAGGAAAAGCA------TTCTAT--------
-------------ACAAATGAC------------------ATCATAGGAA
ATATAAGACAAGCA------TATTGTACTGTCAATAGATCA------GAA
TGGAATAACACTTTACAAAAGGTAGCT---ACACAATTAAGA--------
-------------GAACACTTTGAA-------------------------
--AACAAAACAATAATATTTACT------------------CACTCCTCA
GGAGGGGATCTAGAAGTCACAACACAT---ATGTTTAATTGTGGAGGAGA
A---TTCTTCTATTGTAATACATCAGGCCTGTTTAACAGCACCTGGCACT
ATAACAGCAATGGTACTTGGCACAATAACAGCACAAAT------------
------------------------------------------------AG
CATG---GACTCAAATGAAACTATAACTCTCACATGCAGAATAAAGCAAA
TTATAAATATGTGGCAGAGAGTAGGAAAAGCAATGTATGCTAATCCCATC
CAAGGAATAATAAAG------------TGTGAATCAAAC---ATTACAGG
ACTACTCTTAACAAGAGATGGTGGGAATACTAGCAGT-------------
--------------------------------------------------
--------------------------------------------------
-ACAAATGAAACCTTCAGACCTGGAGGAGGAGATATGAGGGACAATTGGA
GAAGT------GAATTATACAAATATAAAGTAGTA---AAGATTGAGCCA
---CTAGGAGTAGCACCC------ACCAGGGCACAGAGAAGAGTGGTG--
-------------------------------------GGGAGAGAAAAAA
GAGCA---ATTGGA------------------ATAGGAGCTGTC---TTC
CTTGGGTTCTTAGGAGCA---GCAGGAAGCACTATGGGCGCGGCGTCAAT
GACGCTGACGGTACAGGCCAGACAATTATTG---TCTGGCATAGTGCAA-
-----CAGCAAAGCAATTTGCTGAGGGCTATAGAGGCTCAACAACAACTG
TTGAAACTCACGGTCTGGGGC---ATTAAACAGCTCCAG---GCACGA--
-GTCCTGGCTGTGGAAAGATACCTACAG---GATCAACAGCTCCTAGGAA
TTTGG---GGATGCTCTGGAAAACTCATCTGC---------CCCACTAAT
GTGCCCTGGAACTCT------ACTTGGAGT--------------------
-------------------AATAAATCTTATAGTGAGATATGGGAT----
-----AACATGACCTGGCTGCAATGG---GATGAAGAAGTTAGCAATTAC
ACACAAATAATATATGACCTAATTGAAAAATCGCAGAACCAGCAGGAA--
-AAGAATGAACAAGACTTA------TTGGCATTGGACAAGTGGGCAAGTC
TGTGGAGTTGGTTTAGCATATCAAACTGGCTGTGGTATATAAGAATATTT
ATAATGGTAGTAGGAGGTTTAATAGGATTAAGAATAGTTTTTGCT---GT
GTTTTCTGTAATAAATAGAGTTAGGCAGGGATACTCACCTCTGTCATTTC
AGACC---CATTCCCCA---------GCCCCAGGGGGT------CTCGAC
AGGCCCGGAAGAATCGAAGAAGAA---GGTGGAGAGCAAGGCAGAGACAG
ATCGATTCGATTAGTGAGCGGATTCTTAACACTTGCCTGGGACGACCTAC
GGAGCCTGTGCCTCTTCAGCTAC------------CACCGCTTGAGAAAC
TTCATCTTGATTGTAGCGAGGACTGTGGAACTTCTGGGACAC--------
-------------------AGCAGTCTCAAGGGGTTGAGACTGGGATGGG
AAGGCCTCAAGTATCTG------TGGAATCTCCTGATATATTGGGGTCGG
GAACTAAAAATTAGTGCTACTAATTTGATAGATACTATAGCA---ATAGT
AGTAGCTGGCTGGACAGATAGGGTGATAGAAATAGGACAGAGCATTGGTA
GAGCT---------ATCCTCCACATACCTAGAAGAATCAGACAGGGC---
------TTTGAAAGAGCT------TTGCTA---TAA
>A1.KE.00.KER2012.AF457055
ATGAGAGTGATGGGGATACAG---AGGAATTGTCAGCAC-----------
-------TTGTTG------AGATGG-------------------------
-----GGAATTATAATCTTGGGT---------ATGATAATG---ATCTGT
AGTATG------GCA-----------------------------------
-CAAAACTTGTGGGTTACTGTCTATTAT------------------GGGG
TACCTGTGTGGAGAGATGCAGACACCACC------CTATTTTGTGCATCA
GATGCTAAAGCATATAAGACAGAAGTGCATAAT---GTCTGGGCTACACA
TGCCTGTGTGCCCACAGACCCCAACCCACAAGAAATATATTTGACA----
-----AATGTGACAGAAAATTTTAACATGTGG---AAAAATAAAATGGTA
GAGCAGATGCATGAAGACATAATTAGTCTATGGGACCAAAGCCTAAAGCC
ATGTGTACAGTTAACCCCTCTCTGCGTTACGTTAAACTGTAGCGATGTCA
CGAATAACACCCTCAGGAATGCCACTGTGAAT------------------
--------------------------------------------------
-------------------------GCCAATGCCAATGCCACTGTCACTG
GGGACATGGAAGGAGAAATGAAA------------AACTGCTCTTACAAT
ATG---ACCACA---GCAGTAAGG---------------------GATAA
GCAAAAGAAA---GTATACTCACTTTTTTATAGGCTAGATGTAGTGCAAA
TTAGCAATAAT---------------------------------------
--------------------------------------------------
----------------------------------------AGTAGCAGTA
GTAGTGAGTATAGATTAATAAATTGTAATACCTCAGCCATTACACAAGCT
TGTCCAAAAGTAACCTTTGAGCCAATTCCCATACATTATTGTGCCCCAGC
T------GGTTTTGCGATCCTAAAGTGT---AATGAAGAAGGGTTCAATG
GAACAGGACCATGCAAAAAT---GTCAGCACAGTACAATGCACACATGGA
ATCAAGCCAGTAGTATCAACTCAACTGCTGTTA---------AATGGCAG
T---CTAGCAGAAAAAGGG-------------------------------
-----GTAATAATCAGATCTGAAAACATCTCAAACAATGCTAAAACCATA
ATAGTACAACTTGCC------GAGCCTGTAACAATTAATTGTACCAGACC
T---AACAACAATACAAGAAAAGGT------------------ATACATA
TA------------------------------------------------
---------------GGACCAGGACGAGCA------TTCTAT--------
-------------GCAACAGGTGAC---------------ATAATAGGGG
ATATAAGAAAAGCA------TATTGTAATGTCAGTAGAACA------CAA
TGGAATAAAACTTTGGCACAGGTAGCT---GCACAATTAACA--------
-------------AAATATTGG----------------------------
--AACAAAACAATAAACTTTACT------------------AGCTCCTCA
GGAGGGGATGTAGAAATTACAACACAT---AGTTTTAATTGTGGGGGAGA
A---TTTTTCTATTGTAATACAACAAACCTGTTTAATAGCACCTGGAGAG
GAAATAAAACTGTCAGCAATAGCACAGAGTTA------------------
--------------------------------------------------
-------GATGAAAATGGCACTATAACTCTCCCATGCAGAATAAAGCAAA
TTATAAATATGTGGCAGAGAACAGGACAAGCAATGTATGCCCCTCCCATC
CAAGGAGTAATAAAG------------TGTGTATCAAAC---ATTACAGG
ACTACTATTAACAAGAGATGGTGGAAGTGATAACAAT-------------
--------------------------------------------------
------------------------------------------------AT
AAGTAGTGAAACCTTCAGACCAGGAGGAGGAGATATGAGGGACAATTGGA
GAAGT------GAATTATATAAGTATAAAGTAGTG---AAACTTGAACCA
---CTAGGAGTAGCACCC------AACAAGGCAAGGAGAAGAGTGGTG--
-------------------------------------GAGAGAGAAAAAA
GAGCA---GTTGGA------------------CTGGGAGCTGTA---TTC
ATTGGGTTCTTAGGAGCA---GCAGGAAGCACTATGGGCGCGGCGTCAAT
AACGCTGACGGCACAGGCCAGACAATTATTG---TCTGGCATAGTGCAA-
-----CAGCAAAGCAATTTGCTGAAGGCTATAGAGGCTCAACAGCATCTG
TTGAAACTCACGGTCTGGGGC---ATTAAACAGCTCCAG---GCAAGA--
-GTCCTGGCTCTGGAAAGATACCTAAAG---GATCAACAGCTCCTAGGAA
TTTGG---GGCTGCTCTGGAAAACTCATCTGC---------ACCACTAGT
GTGCCCTGGAACTCT------AGTTGGAGT--------------------
-------------------AATAAATCTTTTGAGCAAATATGGAAT----
-----AACATGACCTGGTTGGAATGG---GATAAAGAAGTTAGCAATTAC
ACACAAATAATATATGAGCTACTTGAAGTATCGCAGAACCAGCAAGAA--
-AAGAATGAACAAGACTTA------TTGTCATTGGACAAATGGGCAAGTC
TGTGGAATTGGTTTGACATATCAAAATGGCTGTGGTATATAAAAATATTT
ATAATGATAGTAGGAGGCTTAATAGGCTTAAGAATAGTTTTTGCT---GT
GCTTTCTATAATAAATAGAGTTAGGCAGGGATACTCACCTTTGTCATTTC
AGACC---CTTACCCCA---------AACCCAGGGGGA------CTCGAC
AGGCCCGGAAGAATCGAAGAAGAA---GGTGGAGAGCAAGGCAGAGACAG
ATCGATTCGATTAGTGAGCGGATTCTTAGCACTTGCCTGGGACGATCTGA
GGAACCTGTGCCTTTTCAGCTAC------------CACCGCTTGAGAGAC
TTCATCTTGATTGCCGCGAGGACTGTGGAACTTCTGGGACAC--------
-------------------AGCAGTCTCAAGGGGTTGAGACTGGGGTGGG
AAGGGATCAAGTATCTG------GGGAATCTCCTGTTGTATTGGGGTCGG
GAACTGAAAAATAGTGCTATTAATTTGTTAGATACTATAGCA---ATAGC
AGTAGCTGGCTGGACAGATAGGGTTATAGAAATAGGACAAAGAATTGGTA
GAGCT---------ATTCTCAACATACCTAGAAGAATCAGACAGGGC---
------GCTGAAAGAATC------TTAGTA---TAA
>A1.KE.00.KNH1211.AF457070
ATGAGAGTGATGGGGATACAG---AGGAATTGTCAACAC-----------
-------TTGTTA------ACATGG-------------------------
-----GGGACTACGATCTTGGGG---------ATGATATTA---ATCTGT
TATAGT------GTTACA--------------------------------
-GAAGACTTGTGGGTTACTGTCTACTAT------------------GGGG
TACCTGTGTGGAAAGATGCAGAGACCACC------CTATTTTGTGCATCA
GATGCTAAAGCATATGAGACAGAAAAGCATAAT---GTATGGGCTACACA
TGCCTGTGTACCCACAGACCCCAACCCACAAGAAATACATTTGGAA----
-----AATGTAACAGAAGAGTTTAACATGTGG---AAAAATAACATGGTA
GAGCAGATGCATACAGATATAATCAGTTTATGGGACCAAAGCTTAAAGCC
ATGTGTAAAGTTAACCCCTCTCTGTGTTACTCTAAATTGTACCAATGCCA
ATGCCAAGAATGGCACC---------------------------------
--------------------------------------------------
-------------------------------------------AACGATT
TGAAGGACCAGGAAGAAATAAAA------------AACTGCTCTTTCAAC
ATA---ACCACA---GAGCTAAGG---------------------GATAA
GAGGAGGAAG---GTATATTCACTTTTTTATAAACTTGATATAGTACAGA
TTAATGAAAATCAA------------------------------------
--------------------------------------------------
----------------------------------GGTAATAGAAGTAACA
ATAGTGAGTATAGATTAATAAATTGTAATACCTCAGCAATTACACAGGCT
TGCCCAAAGGTAACTTTTGAGCCAATTCCCATACATTATTGTGCCCCAGC
T------GGTTTTGCGATCCTAAAGTGT---AAGGATGAGGAGTTCAATG
GAACAGGGCCATGCAAGAAT---GTCAGCTCAGTCCAATGCACACATGGA
ATCAGGCCAGTAGTATCAACTCAACTGTTGTTA---------AATGGTAG
T---CTAGCAAAAGGAAAG-------------------------------
-----GTAAAAATTAGATCTGAAAATATCGCAGACAATGTCAAAACTATA
ATAGTACAACTTACT------GAGCCTGTAAACATTACTTGTATCAGGCC
T---AATAACAATACAAGAACAAGT------------------GTACGTA
TA------------------------------------------------
---------------GGACCAGGACAAACA------TTCTAT--------
-------------GCAACAGGTGAC---------------ATAATAGGGA
ATATAAGACAAGCA------CAGTGTACTGTCAATAGAACA------AAA
TGGAATAGCGCTTTACACCAGGTAGTT---ACACAATTAGGA--------
-------------CACTTTGTC----------------------------
--ACCAAAACTATAAAATTTAAT------------------GAATCCTCA
GGAGGGGATTTAGAAATCATAACACAT---AGTTTTAATTGTGGAGGAGA
A---TTTTTCTATTGTAATACATCAGGCCTGTTTAATAGCACTTGGAATA
GCACTGGGAATGACACTTGGAGTGGCAATGCCAGCACG------------
--------------------------------------------------
----CAGGAGTCAAATGACACTATAACTCTCCCATGCAGAATAAAGCAAA
TTGTAAATATGTGGCAGAGAATAGGACAAGCAATGTATGCCCCTCCCATC
CAAGGAGTAATAAGG------------TGTGAATCAAAC---ATTACAGG
ACTACTATTAACAAGAGATGGTGGGAACAATGAAAGT-------------
--------------------------------------------------
--------------------------------------------------
-------GAAACCTTCAGACCTGGAGGAGGAAATATGAGGGACAATTGGA
GAAGT------GAATTATATAGGTACAAAGTAGTG---AAAATTGAACCA
---CTAGGAGTAGCACCC------ACCAGGGCAAAAAGAAGAGTGGTG--
-------------------------------------GGGAGAGAAAAAA
GAGCA---GTTGGA------------------ATAGGAGCTGTG---TTC
CTTGGGTTCTTAGGAGCA---GCAGGAAGCACTATGGGCGCGGCGTCAGT
AACGCTGACGGTACAGGCCAGACAATTATTG---TCTGGCATAGTGCAA-
-----CAGCAAAGCAACTTGCTGAGGGCTATAGAGGCTCAACAACATCTG
TTGAAACTCACGGTCTGGGGC---ATTAAACAGCTCCAG---GCAAGA--
-GTCCTTGCTGTGGAAAGATACCTAAGG---GATCAACAGCTCCTAGGAA
TTTGG---GGCTGCTCTGGAAAACTCATCTGC---------ACCACTACT
GTGCCCTGGAACTCT------AGTTGGAGT--------------------
-------------------AATAAATCTCTGGGGGAGATATGGGAA----
-----AACATGACCTGGCTGCAATGG---GAAAAAGAAATTAGCAATTAT
ACAGACATAATATATAGCCTAATTGAAGAATCGCAGAACCAGCAGGAA--
-AAGAATGAACAAGACTTA------TTGGCATTGGATAAGTGGGCAAGTC
TGTGGAATTGGTTTGACATATCAAAGTGGCTGTGGTATATAAGAATATTT
ATAATAATAGTAGGAGGCTTAATAGGATTAAGAATAGTTTTTGCT---GT
GCTTTCTATAATAAATAGAGTTAGGCAGGGGTACTCACCTTTGTCGTTTC
AGACC---CATACCCCA---------AACCCAGGGGAT------CCCGAC
AGGCCCGGAAGAATCGAAGAAGAA---GATGGAGAGCAAGGCAAAAACAG
ATCGATTCGATTAGTGAGCGGGTTCTTAGCGCTTGCCTGGGACGATCTTC
GGAGCCTGTGCCTCTTCAGCTAC------------CACCGCTTGAGAGAC
TTAATCTTGATTGCCGCGAGGACTGTGGAACTTCTGGGACAC--------
-------------------AGCAGTCTCAAGGGGTTGAGACTGGGGTGGG
AAGGCCTCAAGTATCTG------TGGAATCTCTTACGATATTGGGTTCGG
GAACTCAAAATTAGTGCTATTAGTTTGGTTGATACCATAGCA---ATAGT
AGTAGCTGGCTGGACAGACAGGGTACTAGAA------------ATTGGTA
GAGCT---------ATCCTTCACATACCTAGAAGAATTAGACAGGGT---
------CTTGAAAGAGCT------TTGCTA---TAA
>A1.KE.00.KSM4024.AF457077
ATGAGAGTGATGGGGATACAG---AGGAAATGTCAGCAC-----------
-------TTATTG------AGATGG-------------------------
-----GGAATTATGATATTGGGG---------ATAATAATA---TTCTGT
AGTGCT------AAA-----------------------------------
-GACAACTTGTGGGTTACTGTTTATTAT------------------GGGG
TACCTGTGTGGAAAGAAGCAGAGACCACT------TTATTTTGTGCATCA
GATGCTAAAGCATATAAGACAGAAATGCATAAT---GTCTGGGCTACACA
TGCCTGTGTACCCACAGACCCCAACCCACAAGAAATACATTTAGAA----
-----AATGTGACAGAAGAATTCAACATGTGG---AAAAACAACATGGTA
GAACAAATGCATACAGATATAATCAGTCTGTGGGACCAAAGCCTAAAGCC
ATGTGTAAAGCTAACCCCTCTCTGCGTTACTTTAAATTGTAGCAATATAG
ACAATAGCACGAATGTCAAC------------------------------
--------------------------------------------------
-------------------------------------ATCACAAGAGAAG
AGGAAGAAATAAAAAACTTAAAA------------AATTGCTCTTTCAAT
ATG---ACCACA---GAACTAAGG---------------------GATAA
AAGACAGAAA---GTAAATTCACTTTTTTATAGACTTGATATAGTAAAAA
TTAATGAA------------------------------------------
--------------------------------------------------
----------------------------------------AGTAGTAAAA
GTAGTGAGTATAGATTAATAAATTGTAATACCTCAGCCATTACACAGGCG
TGCCCAAAGGTATCCTTTGAGCCAATTCCTATACATTATTGTGCCCCAGC
T------GGTTTTGCGATCTTAAAGTGT---AAGGATGAGAAATTCAATG
GAACAGGGCCATGCAAAAAT---GTCAGCACAGTCCAATGCACACATGGA
ATCAAGCCAGTAGTATCAACTCAACTGTTGTTA---------AATGGCAG
T---CTAGCAGGA---GAG-------------------------------
-----GTAAAAATTAGATCTGAAAATATCACAAACAATGCCAAAAATATA
ATAGTACAACTTGAC------AAACCTGTGAAAATTAATTGTACCAGACC
T---AACAACAATACAAGAAAAAGT------------------GTC----
--------------------------------------------------
---------------------------TAT--------------------
-------------GCAGGTGAC------------------ATAATAGGGG
ATATAAGACAGGCA------CATTGTAATGTCAATGCATCA------GAT
TGGAGTGAAGCTTTACGAAAGGTAGTT---CTAAC---------------
--------------------------------------------------
--------------------------------------------TCTTCA
GGAGGAGATCTAGAAGTCACAACACAT---AGTTTTAATTGTGGAGGAGA
A---TTTTTCTATTGTAATACATCAGGCCTGTTTAATAGCACTTGGTCTT
GGAATGACACTGCAAATGGCACTGCAATGGAG------------------
--------------------------------------------------
----------CCAAATAGCACTATAACTCTCCCATGCAGAATAAAGCAAA
TTATAAATATGTGGCAGAGAGTAGGACAAGCAATGTATGCCCCTCCCATC
CCAGGAGTAATAAGT------------TGTGTATCAAAC---ATTACAGG
ACTAATATTAGTAAGAGATGGAGGGAATAATGTTACA-------------
--------------------------------------------------
--------------------------------------------------
----AATGAAACCTTCAGACCTGGAGGAGGAGATATGAGGGACAATTGGA
GAAGT------GAATTATATAAGTATAAGGTAGTA---AAAATTGAACCA
---CTAGGAGTAGCACCC------ACCAAGGCAAAGAGAAGAGTGGTG--
-------------------------------------GAGAGAGAAAAAA
GAGCA---GTTGGA------------------ATAGGAGCTGTC---TTC
CTTGGGTTCTTAGGAGCA---GCAGGAAGCACTATGGGCGCGGCGTCAAT
AACGCTGACGGTACAGGCCAGACAATTATTG---TCTGGTATAGTGCAA-
-----CAGCAAAGCAATTTGCTGAGGGCTATAGAGGCTCAACAACATCTG
TTGAAACTCACAGTCTGGGGC---ATTAAACAGCTCCAG---GCAAGA--
-GTCCTGGCTGTGGAAAGATACCTAAGG---GATCAACAGCTCCTAGGAA
TTTGG---GGCTGCTCTGGAAAACTCATCTGC---------ACCACTAAT
GTGCCCTGGAACTCT------AGTTGGAGT--------------------
-------------------AATAAATCTCTAAATGAGATATGGGAT----
-----AACATGACCTGGCTGCAATGG---GATAAGGAAATTAGCAATTAC
ACACAAATAATATATAATCTAATTGAAAAATCGCAGAACCAGCAGGAA--
-AAGAATGAACAGGAATTA------TTGGCATTGGACAAGTGGGCAGGCC
TGTGGAATTGGTTTGACATAACAAAGTGGCTGTGGTATATAAAAATATTT
ATAATGATAGTAGGAGGCTTAATAGGATTAAGAATAGTTTTTGCT---GT
GCTTGCTATAATAAATAGAGTTAGGCAGGGATACTCACCTTTGTCGTTTC
AGACC---CATTCCCCA---------AGCCCAAGGGGT------CTCGAC
AGGCCCGAAAGAATCGAAGAAGAA---GATGGAGAGCAAGGCAGAGGCAG
ATCGATTCGATTAGTGAACGGATTCTTAGCGATTGCCTGGGACGATCTAC
GGAGCCTGTGCCTCTTCAGCTAC------------CACCGCTTGAGAGAC
TTCATCTTGATTGTCACGAGGACTGTGGAACTTCTGGGACGC--------
-------------------AGCAGTCTCAAGGGGTTGAGACTGGGGTGGG
AAGGCCTCAAGTATCTG------TGGAATCTCCTGCTATATTGGGGTCGG
GAACTAAAAATTAGTGCTATCAATTTGGTTAATACCATAGCA---ATAGT
AGTAGCTGGCTGGACAGATAGGGTTATAGAAATAGCACAAGGAGTTGGTA
GAGCT---------ATTCTCCACATACCTAGAAGAATCAGACAGGGC---
------TTAGAAAGGGCT------TTGCTA---TAA
>A1.KE.00.MSA4069.AF457080
ATGAGAGTGATGGGGATACAG---AGGAATTATCAACGC-----------
-------TCATTG------AGCTGG-------------------------
-----GGGATTATGGTCTTGGGG---------ATGATAATA---ATCTGT
AGTGCT------GCA-----------------------------------
-GAAAACTTGTGGGTTACTGTCTATTAT------------------GGGG
TACCTGTGTGGAAAGATGCAGAGACCACC------TTATTTTGTGCATCA
GAGGCTAAAGGATATGAAACAGAAAAGCATAAT---GTCTGGGCTACACA
TGCCTGTGTACCCACAGACCCCAACCCACAAGAAATACACCTGAAA----
-----AATGTGACAGAAGGGTTTAACATATGG---AAAAATAAAATGGTA
GAGCAGATGCATGCAGATATAATCAGTCTATGGGACCAAAGCCTAAAGCC
ATGTGTAAAGTTAACCCCTCTCTGTGTTACTTTGGATTGTGTCACTTACA
ATGGCACAAATGCCACAGGG------------------------------
--------------------------------------------------
-------------------------------------AGAGTGGACAACA
GCACAATGAGGGAAGAAGTAAAA------------AACTGCACTTTCAAT
GTG---ACCACA---GAGATTAGG---------------------GATAA
GAGAAAGAAG---GAACATTCACTTTTTTATAGAGTTGATTTAGTACAAA
TTGATGAAATGCAA------------------------------------
--------------------------------------------------
-------------------------------------GGTAATAATAGTG
ACAGTAAATATAGACTAATAAATTGTAATACCTCAGCCATCACACAGGCC
TGCCCAAAGGTATCCTTTGAGCCAATTCCCATACATTATTGTGCCCCAGC
T------GGTTTTGCGATCCTAAAATGT---AATGATATGAATTACAAGG
GACAAGGGCCATGCCAGAAT---GTCAGTACAGTACAATGCACACATGGA
ATCAAGCCAGTAGTATCAACTCAACTGTTGTTA---------AATGGCAG
T---TTAGCAGAACAAGAG-------------------------------
-----ATAGCAATTAGATCTGAAAATATCACAGACAATGCCAAAACTATA
ATAGTACAACTTGTC------AATCCTGTGAGAATTAATTGCACCAGGCC
T---AACAACAATACAAGAAGAGAT------------------ATAGGTA
TA------------------------------------------------
---------------GGACCAGGACAAACA------TTCTAT--------
-------------GCAGCAGGTGCC---------------ATAATAGGAG
ATATAAGACAAGCA------TATTGTAATGTCAGTAGAGCA------GCA
TGGAATAAAACTTTACAAGAGGTAGCT---AAACAATTAAGA--------
-------------CAAGAATTTAAT-------------------------
--AACAAAACAATAAGATTTGCT------------------AACCACTCA
GGAGGAGATCTAGAAATCACAACACAT---AGTTTTAATTGTGGAGGAGA
A---TTTTTCTATTGTAATACATCGGGCCTGTTTAATAGCACCTACAATG
GCACTGACATCGCTGAAAATAGCACGGAG---------------------
--------------------------------------------------
----------TCAAATGACACTATAGTTCTCCCATGCAGAATAAAGCAAA
TTATAAGGATGTGGCAGCGAGTAGGACAAGCAATGTATGCCCCTCCCATC
CCAGGAATAATAAGA------------TGTGACTCAAAC---ATTACAGG
ATTACTATTAACAAGAGATGGTGGGGATGATAATGAA-------------
--------------------------------------------------
--------------------------------------------------
----ACTGAAACCTTTAGACCTGGAGGAGGAGATATGAGGGATAATTGGA
GAAGT------GAATTATATAAGTATAAAGTAGTA---AAAATTGAACCA
---CTAGGAGTAGCACCC------ACCAGGGCAAAAAGAAGAGTGGTG--
-------------------------------------GAGAGAGAAAAAA
GAGCA---GTTGGA------------------ATAGGGGCTTTT---GTC
CTTGGGTTCTTAGGAGCA---GCAGGAAGCACTATGGGCGCAGCATCAAT
AACGCTGACGGTACAGGCCAGACAATTATTG---TCTGGCATAGTGCAA-
-----CAGCAAAGCAATTTGCTGAGGGCTATAGAGGCTCAACAACAAATA
TTGAGACTCACGGTCTGGGGC---ATTAAACAGCTCCAG---GCACGA--
-GTCCTGGCTGTGGAAGCATACCTAAGG---GATCAACAGCTCCTAGGAA
TTTGG---GGCTGCTCTGGAAAACTCATCTGC---------ACCACTAAT
GTGCCCTGGAACTCT------AGTTGGAGT--------------------
-------------------AATAAATCTTATAATGAAATATGGGAT----
-----AACATGACCTGGCTGGAATGG---GAGAGAGAAATTAGCAATTAC
ACAGATGTAATATATAACCTACTTGAAGCATCGCAGAACCAGCAGGAA--
-AAGAATGAACAAGACTTA------TTGGCATTGGACAAGTGGGCAAGTC
TGTGGAGTTGGTTTAGCATAACAAATTGGCTGTGGTATATAAAAATATTT
ATAATGATAGTAGGAGGCTTAATAGGATTAAGAATAGTTTTTGCT---GT
GCTTTCTATAATAAAAAGAGTTAGGCAGGGATACTCACCTTTGTCATTCC
AGACC---CATACCCCA---------AACCCAAGGGAA------CTCGAC
AGGCCCGAAAGAATCGAAGAAGGA---GGTGGAGAGCAAGGCAGAGACAG
ATCGATTCGATTAGTGAACGGATTCTTAGCACTTGCCTGGGACGACCTGC
GGAGCCTGTGCCTCTTCAGCTAC------------CGCCGATTGAGAGAC
TTCATCTCGATTGTCACAAGGACTGTGGAACTTCTGGGACAC--------
-------------------AGCAGTCTCAAGGGGCTGAGACTGGGGTGGG
AGGGCCTCAAGTATCTG------GGGAATCTCCTGATATATTGGGTTCGG
GAACTAAAAATTAGTGCTATTAATTTGGTTGATACTATAGCA---ATAGT
AGTAGCTGGCTGGACAGATAGAGTTATAGAAATAGGACAAAGAATTGGTA
GAGCT---------ATTCTCCACATACCTAGAAGAATCAGACAGGGC---
------TTTGAAAGAGCT------TTGCTA---TAA
>A1.KE.00.MSA4070.AF457081
ATGAGAGTGATGGGGACCCAG---AGGAATTATCAAGAC-----------
-------TTGTGG------AAGTGG-------------------------
--GGGACTATGCTCCTCTTGGGG---------ATGATAATA---ATTTGT
AGTACT------GCA-----------------------------------
-GAAAATTTGTGGGTTACTGTTTACTAT------------------GGGG
TACCTGTGTGGAAAGATGCAGAGACCACC------TTATTTTGTGCAACA
GATGCTAAAGCAGTAAGTACAGAAGCGCATAAT---GTCTGGGCTACACA
TGCCTGTGTACCCACAGACCCCGACCCACAAGAAATATATTTGGAA----
-----AATGTGACAGAAAATTTTAACATGTGG---AAAAATAACATGGTA
GAACAGATGCATACAGATATAATCAGTTTATGGGACCAAAGCCTAAAGCC
ATGTGTAAAGTTAACCCCTCTCTGTGTTACTTTAAACTGTACAAATGCCA
ACACCACCACCACGAAT---------------------------------
--------------------------------------------------
-------------------------------------------GGCACCA
TCACAAACGGGGAAGAAATAAAA------------AACTGCTCTTATAAT
ATA---ACCACA---GAACTAAGG---------------------GATAA
GAGACAGAAA---GTATATTCACTTTTTTATAAACTTGATGTAGTACAAC
TTAATGAGGGTAATAGTAGT------------------------------
--------------------------------------------------
----------------------------AATAATAGTAGCAATAATGAGT
ATAAGGAGTATAGATTAATAAATTGTAATACCTCAGCCATTACACAAGCT
TGTCCAAAGGTATCCTTTGAGCCAATTCCCATACATTATTGTGCACCAGC
T------GGTTTTGCGATCCTAAAGTGC---AAGGATAAGAAGTTCAATG
GAACAGGGCCATGCAGGAAT---GTCAGCACAGTACAGTGCACACATGGA
ATCAAACCAGTAGTATCAACTCAACTGCTGTTA---------AATGGCAG
C---CTAGCAGAAGAAGAG-------------------------------
-----GTAATAATTAGATCTGAAAATATCACAAATAACGCCAAAACCATA
ATAGTACAATTTACC------AAGCCTGTGATAATTAATTGTACCAGACC
T---AACAACAATACAAGAAAAAGT------------------ATACGAA
TA------------------------------------------------
---------------GGACCAGGACAAGCA------TTCTAT--------
-------------GCAACAGGTGAC---------------ATAATAGGGG
ATATAAGACAGGCA------CATTGTAATGTCAGTAGATCA------GAC
TGGAATGGAACTTTAAGCAATGTAACT---GCAGAATTAAGA--------
-------------AAACACTTTGGG-------------------------
--AACAAAACAATAATCTTTAAT------------------AGCTCCTCA
GGGGGGGATTTAGAAATTACAACACAT---AGTTTTAATTGTGGAGGAGA
A---TTTTTCTATTGTAATACATCAGGCCTGTTTAATAGCACTTGGACAA
ATGACAGTATCAGCACAAATAGCACAAAG---------------------
--------------------------------------------------
----------TCAAATGACACTATAACTCTCCCATGCAGAATAAAGCAAA
TTATAAATATATGGCAGAGAGTGGGACAAGCAATGTATGCCCCTCCCATC
CAAGGAGTAATACAG------------TGTGTATCAAAC---ATTACAGG
ACTACTATTAACAAGAGATGGTGGGGATAACAGTAGT-------------
--------------------------------------------------
--------------------------------------------------
-ACGAATGAAACCTTCAGACCTGGAGGAGGAGATATGAGGGACAATTGGA
GAAGT------GAATTATATAAGTATAAAGTAGTA---AAAATTGAACCA
---CTAGGAGTAGCACCC------ACCAGGGCAAGGAGAAGAGTGGTG--
-------------------------------------GAGAGAGAGAAAA
GAGCA---GTTGGA------------------CTGGGAGCTGTT---TTC
ATTGGGTTCTTGGGAGCA---GCAGGGAGCACTATGGGCGCAGCGTCAAT
AACGCTGACGGTACAGGCCAGACAATTATTG---TCTGGCATAGTGCAA-
-----CAGCAAAGCAATTTGCTGAGGGCTATAGAGGCTCAACAACATCTG
TTGAAACTCACGGTCTGGGGC---ATTAAACAGCTCCAG---GCAAGA--
-GTCCTGGCTGTGGAAAGATACCTAAAG---GATCAACAGCTCCTAGGAA
TTTGG---GGCTGCTCTGGAAAACTCATCTGC---------ACCACTACT
GTGCCCTGGAATTCT------AGTTGGAGT--------------------
-------------------AATAAATCTGAGAGTGAGATATGGGAA----
-----AACATGACCTGGCTGCAATGG---GATAAAGAGATTAGCAATTAC
ACAGACATAATATATAGTCTAATTGAAGAAGCGCAAAACCAGCAGGAA--
-AAAAATGAACAAGACTTA------TTGTCATTGGACAGTTGGGCAACTC
TATGGAATTGGTTTGACATAACAAGGTGGCTGTGGTATATAAAAATATTT
ATAATAATAGTAGGAGGCTTAATAGGACTAAGAATAGTTTCTACT---AT
ACTTTCTGTAGTAAATAGAGTTAGGCAGGGATACTCACCTTTGTCATTTC
AGACC---CATACCCCA---------CACCCAAGGGGT------CTCGAC
AGGCCCGGAGGAATCGAAGAAGAA---GGTGGAGAGCAAGGCAGAGACAG
ATCGATTCGATTGGTGAGCGGATTCTTAGCACTTACCTGGGACGATCTCC
GGAGCCTGTGCCTCTTCAGCTAC------------CACCGCTTGAGAGAC
TTCATCTTGATTGCAGCGAGGACTGTGGAACTTCTGGGACAC--------
-------------------AGCAGTCTCAAGGGGTTGAGACTGGGGTGGG
AAGGCCTCAAGTATCTG------GGGAATCTCCTGTTATATTGGGGTCGG
GAACTAAAGCTTAGTGCTATTAATTTGGTTGATACCATAGCA---ATAGC
AGTAGCTGGCTGGACAGATAGGATTATAGAAATAGCACAAGGAATTGGTA
GAGCT---------ATTTTCTACATACCTAGAAGAATCAGACAGGGC---
------TTAGAAAGGGCA------TTGCTA---TAA
>A1.KE.00.MSA4072.AF457083
ATGAGAGTGATGGGGATACAG---ACGAGTTGGCAAAAC-----------
-------TTGTGG------AGGTGG-------------------------
-----GGAACTATGATCTTGGGG---------CTGATAATA---ATTTGT
AGTGCT------GCA-----------------------------------
-GAAAACTTGTGGGTTACTGTCTACTAT------------------GGGG
TACCTGTGTGGAAAGACGCAGAGACCACC------TTATTTTGTGCATCA
GATGCGAAAGCACATGATACAGAAGCGCATAAT---ATCTGGGCTACACA
TGCCTGTGTACCTACGGACCCCAACCCACAAGAAATAAATTTGGAA----
-----AATGTGACAGAAGAGTTTAACATGTGG---AAAAATAGCATGGTA
GAGCAGATGCATATGGATATAATCAGTCTATGGGACCAAAGCCTAAAGCC
ATGTGTAAAGTTAACCCCTCTCTGCGTTACTTTAGACTGTAGCGATGTTA
GCAATGGTACCATCAAAGCCAAT---------------------------
--------------------------------------------------
-------------------------------------ACCACTATAGACA
GTGAAATGCAAGGAGAAATAAAA------------AACTGCTCTTTCAAT
ATG---ACCACA---GAATTAAGA---------------------GATAA
GAGACAGAAA---ATGTATTCACTTTTTTATAGATTGGATGTAGTACAGC
TTAATGACAGC---------------------------------------
--------------------------------------------------
----------------------------------------TACAGCAATG
ACAGTCAGTATAGATTAATAAATTGTAATACCTCAGCCATTACACAGGCT
TGTCCAAAGGTATCCTTTCAGCCAATTCCCATACATTATTGTGCCCCAGC
T------GGTTTTGCGATTCTAGAGTGT---AAGGATAAGGAGTTCAATG
GAACAGGGAAATGCAAGAAT---GTCAGCACAGTACAATGCACACATGGA
ATCAAGCCAGTAGTATCAACTCAACTGCTGTTA---------AATGGCAG
T---TTAGCAGAAGGAAAG-------------------------------
-----GTAAGGATTAGATCTGAAAATATCACAAACAATGCCAAAAACATA
ATAGTACAATTTACC------AAGCCTGTACAAATTAATTGTACCAGACC
T---AACAACAATACAAGAAAAAGT------------------GTACATA
TA------------------------------------------------
---------------TGACCAGGACAAGCA------TTCTAT--------
-------------GCAACAGGTGAC---------------ATAATAGGGA
ACATAAGACAAGCA------CATTGTAATGTCAGTAGAGGA------GAA
TGGAATAGAACTTTGCACGAAGTAGGC---CAACAATTAAGA--------
-------------ACATACTTTGGG------------------------A
ATAACACAACAATAATTTTTGCC------------------AGCTCCTCA
GGAGGGGATCTAGAAATAACAACACAT---AGTTTTAATTGTGGAGGAGA
A---TTTTTCTATTGTAATACATCAAGTCTGTTTAATAGTACTTGGAATA
ACAGTACTTGGAATACCAGCAGGCAGGAGGCAAATAAT------------
------------------------------------------------AG
CCCG---GGGTCAAACGACACTATAACTCTCAAATGCAGAATAAAGCAAA
TTATAAATATGTGGCAGAGAGCGGGACAAGCAATATATGCCCCTCCCATC
CAAGGAGTAATAAGG------------TGTAACTCAAAC---ATTACAGG
ACTAATATTAACAAGAGATGGTGGGGGTAATAACAAT-------------
--------------------------------------------------
--------------------------------------------------
-ACAAATGAAACCTTCAGACCTGGAGGAGGAGATATGAGGGACAATTGGA
GAAGT------GAATTATATAAGTACAAAGTAGTA---AAAATTGAACCA
---CTAGGAGTAGCACCC------ACCAGGGCAAAGAGAAGAGTGGTG--
-------------------------------------GAGAGAGGAAAAA
GAGCA---GTTGGA------------------ATAGGAGCTGTC---CTC
ATTGGGTTCTTAGGAGCA---GCAGGAAGCACTATGGGCGCGGCGTCAAT
AACGCTGACGGCACAGGCCAGACAATTATTG---TCTGGCATAGTGCAA-
-----CAGCAAAACAATTTGCTGAGGGCTATAGAGGCTCAACAACATCTG
TTGAGACTCACGGTCTGGGGC---ATTAAACAGCTCCAG---GCAAGA--
-GTCCTGGCTGTGGAAAGATACCTAAAG---GATCAACAGCTCCTAGGAA
TTTGG---GGCTGCTCTGGAAAACTCATCTGC---------ACCACTAAT
GTGCCCTGGAACTCT------AGTTGGAGT--------------------
-------------------AATAAATCCCAGAAGGAGATATGGGAC----
-----AACATGACCTGGCTGCAATGG---GATAAAGAAATTAACAATTAC
ACACAGATAATATATAATCTACTTGAAGAATCGCAGAACCAGCAGGAA--
-AAGAATGAACAAGACTTA------TTGGCATTGGACAAGTGGGCAAATC
TATGGAATTGGTTTGACATATCAAACTGGCTGTGGTATATAAAAATATTT
ATAATGATAGTAGGAGGCTTAATAGGATTAAGAATAGTTTATGCT---GT
GCTTTCTGTAATAAATAGAGTTAGGCAGGGATACTCACCTTTGTCGTTCC
AGACC---CATACCCCC---------AGCCCAAGGGAT------CTCGAC
AGGCCCGAAAGAATCGAAGAAGAA---GGTGGAGAGCAAGACAGAGACAG
ATCGATTCGATTAGTGAGCGGATTCTTAGCACTTGCTTGGGACGATCTGC
GGAGCCTGTGCCTCTTCAGCTAC------------CACCGATTGAGAGAC
TTCATCTTGATTGCAGCGAGGACTGTGGAACTTCTGGGACAC--------
-------------------AGCAGTCTCAAGGGGCTGAGACTGGGGTGGG
AAGGCCTCAAGTATCTG------GGGAATCTTCTATCATATTGGGGTCGG
GAACTAAAAATTAGTGCTATTAATTTGCTTGATACCATAGCA---ATAGC
AGTAGCTGGGTGGACAGATAGGGTTATAGAAATAGGACAAAGACTTTGTA
GA--------------------------------------GCAGGGC---
------AGTGAAAGGGCT------TTGCTA---TAA
>A1.KE.00.MSA4076.AF457084
ATGGGAGCGATGGGGATACAG---ATGAATTGGCAAAAC-----------
-------TTGTGG------AGATGG-------------------------
-----GGGACTATGATCTTGGGA---------ATGTTAATA---ATTTGT
AGTGTT------GCA-----------------------------------
-GAAAAATCGTGGGTTACTGTCTACTAT------------------GGGG
TACCTGTGTGGAGAGATGCAGAGACCACC------TTGTTTTGTGCATCA
GATGCGAAAGCACATGATAAGGAAGTGCATAAT---GTTTGGGCTACACA
TGCCTGTGTACCTACAGACCCCAACCCACAAGAAATGATTTTGGAA----
-----AATGTGACAGAAGATTTTAACATGTGG---AAAAATAGCATGGTA
GAGCAGATGCATACAGATATAATCAGTCTATGGGACCAAAGCCTAAAGCC
ATGTGTAAAGTTAACCCCTCTCTGTGTTACTTTAAATTGTAGTGATAGCA
ATATCACCTCTAATAGCACCTCTAATAGC---------------------
--------------------------------------------------
-------------------------------ACCAAGGACAGTGCCACCC
TTGATATGAAAAGCGAAATACAA------------AACTGCTCTTTCAAT
ATG---ACCACA---GAACTAAGG---------------------GATAA
GAAACAGAAA---GTATATTCACTTTTTTATAGACTTGATGTAGTACAAA
TTAATGAA------------------------------------------
--------------------------------------------------
----------------------------------------------AATA
GTAGTGACTATAGATTAATAAATTGTAATACCTCAGCCATCACACAAGCA
TGCCCAAAGGTAACCTTTGAGCCAATTCCCATACATTATTGTGCCCCAGC
T------GGTTTTGCGATTCTAAAGTGT---AATGATAAGAAATTCAATG
GAACAGGACCATGCACTAAT---GTCAGCACAGTCCAATGCACACATGGA
ATCAAGCCAGTAGTAACAACTCAACTGCTGTTA---------AATGGCAG
T---CTAGCAGAAGAAGAA-------------------------------
-----GTAATGATTAGATCTGAAAATATTACAGAAAATGCCAAAAACATA
ATAGTACAATTTAAA------GAGCCTGTACAAATTATTTGTATCAGACC
T---GGCAACAATACAAGAAAAAGT------------------GTGCATA
TA------------------------------------------------
---------------GGACCAGGACAAGCA------TTCTAT--------
-------------GCAACAGGTGAC---------------ATAATAGGGG
ATATAAGACAAGCA------CATTGTAATGTCAGTAGAGAG------TTA
TGGAATAAAACTTTGCAAGAAGTAGCC---ACCCAATTAAGA--------
-------------AAACACTTTAGG------------------------A
ACAACACAAAGATAATCTTTACT------------------AACTCCTCA
GGAGGAGATGTAGAAATAACAACACAT---AGTTTTAATTGTGGAGGAGA
A---TTTTTCTATTGTGACACATCAGGCCTGTTTAATAGCAGTTGGACTG
CTAGCAATGATAGCATGCAGGAGGCACATAGC------------------
--------------------------------------------------
----------ACAGAGTCAAATATAACTCTCCAATGCAGAATAAAGCAAA
TTATAAATATGTGGCAGAGAGCAGGACAAGCAATGTATGCCCCTCCCATT
CCAGGAATAATAAGG------------TGTGAATCAAAC---ATTACAGG
ACTAATATTAACAAGAGATGGTGGTGAGGGTAATAAC-------------
--------------------------------------------------
------------------------------------------------AG
TACAAATGAAACCTTCAGACCAGTAGGAGGAAATATGAGGGACAATTGGA
GAAGT------GAATTATATAAGTATAAAGTAGTA---AAAGTTGAACCA
---CTAGGAGTAGCACCC------ACCAAGTCAAGGAGGAGAGTGGTG--
-------------------------------------GAGAGAGAAAAAA
GAGCA---GTTGGA------------------CTAGGAGCTGTG---TTC
ATTGGGTTCTTAGGAGCA---GCAGGAAGCACTATGGGCGCGGCGTCAAT
GACGCTGACGGTACAGGCCAGACAATTATTG---TCTGGCATAGTGCAA-
-----CAGCAAAGCAATTTGCTGAGGGCTATAGAGGCTCAACAGCATCTG
TTGAAACTCACGGTTTGGGGC---ATTAAACAGCTCCAA---GCACGA--
-GTCCTGGCTGTGGAAAGATACCTAAGG---GATCAACAGCTCCTAGGAA
TTTGG---GGCTGCTCTGGAAAACTCATCTGC---------ACCACTAAT
GTGCCCTGGAATTCT------AGTTGGAGC--------------------
-------------------AATAAATCCCTAGATGAGATATGGGAA----
-----AACATGACCTGGATGCAATGG---GATAAAGAAGTTAGCAATTAC
ACACAGATGATATATAATCTACTTGAAGAATCGCAGAACCAGCAGGAA--
-AAGAATGAACAAGAATTA------TTGGCATTAGACAAGTGGGCAAATC
TGTGGAATTGGTTTAACATATCAAACTGGCTGTGGTATATAAAAATATTT
ATAATGATAGTAGGAGGCTTAATAGGATTAAGAATAGTTTTTGCT---GT
GCTTTCTGTAATAAATAGAGTTAGGCAGGGATACTCACCTTTGTCATTCC
AGACC---CATACCCCA---------AACCCAAGGGGT------CTCGAC
AGGCCCGGAAGAATCGAAGAAGAA---GGTGGAGAGCAAGACAGAGACAG
ATCGATTCGATTAGTGAGCGGATTCTTAGCACTTGCCTGGGACGATCTGC
GGAGCCTGTGCCTCTTCAGCTAC------------CACCGCTTGAGAGAC
TTCATCTTGATTGCTGCGAGGACTCTGGAACTTCTGGGACAC--------
-------------------AACAGTCTCAAGGGACTGAGACTGGGGTGGG
AAGGCCTCAAGTATCTG------TGGAATCTTCTGGCATATTGGGGTCGG
GAACTAAAGATTAGTGCCATTAGTTTGGTTGATTCCATAGCA---ATAGC
AGTAGCTGGCTGGACAGATAGGATTATAGAAATAGTACAAGCAATTGGTA
GAGCT---------ATTCTTCACATACCTAGAAGAATCAGACAGGGC---
------TTAGAAAGGGCT------TTGATA---TAA
>A1.KE.00.MSA4079.AF457086
ATGAGAGTGATGGGGACACAG---AGGAATTGTCAACAC-----------
-------TTATTG------AAA----------------------------
-----TGGACTATGATCTTGGGG---------ATAATAATA---ATCTGT
AGTACT------GCA-----------------------------------
-GACAACTTGTGGGTTACTGTCTACTAT------------------GGGG
TACCTGTGTGGAAAGATGCAGAGACCACC------TTATTCTGTGCATCA
GATGCTAAAGCATATGAGACAGAAAAGCATAAT---GTCTGGGCTACACA
TGCCTGTGTACCCACAGACCCCAACCCACAAGAGATACATATGGAA----
-----AATGTAACAGAACAGTTTAACATGTGG---AAAAATAACATGGTA
GAGCAGATGCATACAGATATAATCAGTCTATGGGATCAAAGCTTAAAGCC
ATGTGTAAAATTAACCCCTCTCTGTGTCACTTTAGAGTGCGGTAATGTCA
CCCTTGATGGCACCAAGACTAATATC------------------------
--------------------------------------------------
----------------------------------ACTAATGCCACTACTA
AATATCTGAAGGAAGAAATAACA------------AACTGCTCTTACAAT
GTG---ACCACA---GAAATAAGG---------------------GATAG
GACACAGAAA---GTATATTCACTTTTTTATAGACTTGATGTAGTACCAA
TTGATAGCGGTAAT------------------------------------
--------------------------------------------------
-------------------------------------AGTAGTGGTAATA
GTAGTCAGTATAGATTAATAAATTGTAATACCTCAGCCGTTACACAAGCT
TGTCCAAAGGTAACCTTTGAGCCAATTCCCATACATTACTGTGCCCCAGC
T------GGTTTTGCGATTCTAAAGTGT---AATGATAAGGAGTTCAATG
GAACAGGGATATGCAAGAAT---GTCAGCACAGTACAATGCACACATGGA
ATCAAGCCAGTGGTATCAACTCAATTGCTGTTA---------AATGGCAG
T---CTAGCAGAAGGAAAG-------------------------------
-----ATAAAAATTAGATCTGAAAACATCACAAACAATGCTAAAAACATA
ATAGTACAATTCAAT------GAGTCTGTAATAATTAATTGTACCAGACC
T---AACAACAATACAAGAAAAAGT------------------GTACGTA
TA------------------------------------------------
---------------GGACCAGGACAAGCA------TTCTAT--------
-------------GCAACAGGTGCC---------------ATAACAGGGG
ATATAAGACAAGCA------CATTGTAATGTTAGTAGAAAA------GAA
TGGAATACCACTTTGCAAAGGGTAGTC---AACCAATTAAGG--------
-------------ACATACTTTGGA-------------------------
--AACAGAACAATAAGATTTGCT------------------GCCTCCTCA
GGAGGGGATATAGAAGTCACAACACAT---AGTTTTAATTGTGGAGGAGA
G---TTTTTCTATTGTAATACAACAAAACTGTTTAATAGCACTTGGAGTC
ATAATGACAGCACGCAAGAGTCAAATAGCACA------------------
--------------------------------------------------
-------AAGTCAAATGACACTATAACTCTCCCATGCAGAATAAAGCAAA
TTATAAATATGTGGCAGAGAGTAGGACAAGCAATATATGCCCCTCCCATA
CAAGGAATAATAAGG------------TGTGAATCAAAT---ATTACAGG
ACTAATATTAACAAGAGATGGAGGTACCAATAGTACA-------------
--------------------------------------------------
--------------------------------------------------
----AATGAAACCTTCAGACCTGGAGGAGGAGATATGAGGGACAATTGGA
GAAGT------GAATTATATCAGTATAAAGTAGTA---AAAATTGAACCA
---CTAGGAGTAGCACCT------ACCAGGGCAAAGAGAAGAGTGGTG--
-------------------------------------GAGAGAGCAAAAA
GAGCA---GTTGGA------------------ATAGGAGCTGTC---TTC
CTTGGGTTCTTAGGAGCA---GCAGGAAGCACTATGGGCGCGGCGTCAAT
AACGCTGACGGTACAGGCCAGACAATTATTG---TCTGGCATAGTGCAA-
-----CAGCAAAGTAATTTGCTGAGGGCTATAGAGGCTCAACAGCATCTG
TTGAAACTCACGGTCTGGGGC---ATTAAACAGCTCCAG---GCAAGA--
-ATCCTGGCTGTGGAAAGATACCTAAGG---GATCAACAGCTCCTAGGAA
TTTGG---GGCTGCTCTGGAAAACTCATCTGC---------ACCACTAAT
GTGCCTTGGAACTCC------AGTTGGAGT--------------------
-------------------AATAAAACCCTGAGTGAGATATGGGAT----
-----AACATGACCTGGCTAGAATGG---GATAAAGAAATTAGCAATTAC
ACACAGATAATATATAATCTAATTGAACAATCGCAGAACCAGCAGGAA--
-AAGAATGAACAAGACTTA------CTGGCATTGGACAAGTGGGCAAATC
TGTGGAATTGGTTTGACATATCAAACTGGCTGTGGTATATAAGAATATTT
ATAATGATAGTAGGAGGCTTAATAGGATTAAGAATAGTTTTTGCA---GT
GCTTTCTATAATAAATAGAGTGAGGCAGGGATACTCACCTCTGTCATTTC
AGACC---CATACCCCA---------AACACACGGGAA------CTCGAC
AGGCCTGGAAGAATCGAAGAAGAA---GGTGGAGAGCAAGACAGAGGCAG
ATCGATTCGATTAGTGAGCGGATTCTTAGCACTTGCTTGGGACGATCTAC
GGAGCCTGTGCCTCTTCAGCTAC------------CACCGCTTGAGAGAC
TTCATCTTGATTGCAGCGAGGACTGTGGAACTTCTGGGACAC--------
-------------------AGCAGTCTCAAGGGGTTGAGACTGGGGTGGG
AAGGCCTCAAGTATCTG------TGGAATCTCCTGTTATATTGGGGACGG
GAACTAAAAACTAGTGCTGTTAGTTTGATTGATACCATAGCA---ATAAG
AGTAGCTAACTGGACAGATAGGATTATAGAGTTAGGACTAAGATTTTGTA
GAGCT---------ATTCTCCACATACCTAGAAGAATTAGACAGGGC---
------TTCGAAAGGGCT------TTGCTA---TAA
>A1.KE.04.04KE169579V3.KT022360
ATGAGAGCGAAGGGGATACTG---AGGAACTGTCAAAAC-----------
-------TTGTGG------AAATGG-------------------------
-----GGAACTATAATTTTGGGT---------ATGATGCTG---ATTTGT
AGTGCT------GCA-----------------------------------
-GAAAAATTGTGGGTTACTGTCTATTAT------------------GGGG
TACCTGTGTGGAAAGATGCAGAGACCACC------TTATTTTGTGCATCA
GATGCGAAAGCATATAAGACAGAAGTGCATAAT---GTATGGGCTACACA
TGCCTGTGTGCCCACAGACCCCAACCCACAAGAAATAAATTTGGGA----
-----AATGTGACAGAAGAGTTTAACATGTGG---AAAAATAACATGGTA
GAGCAAATGCACACAGATATAATCAGTCTATGGGACCAAAGCTTAAAGCC
ATGTGTAAAGTTGACCCCTCTCTGCGTCACTTTAGATTGT---AACTACA
ATGTCACCAATATCACCAAT------------------------------
--------------------------------------------------
--------------------------------------------------
--GAAATGAATGGAGAAATGAGA------------AACTGCTCTTACAAT
ATG---ACCACA---GAATTAAGG---------------------GATAA
GACACAGAAA---GTATATTCACTTTTTTATAAACTAGATATAGTACAAG
CTAATAATAAT---------------------------------------
--------------------------------------------------
----------------------------------------------GATA
GTAGGCAGTATAGATTAATAAACTGTAATACCTCAGCCATTACACAAGCT
TGTCCAAAGGTATCTTTTGAACCAATTCCCATACATTATTGTGCCCCAGC
T------GGTTTTGCGATTCTAAAGTGT---AATGATAAGAAGTTCAATG
GAACAGGGCTATGCAAAAAT---GTCAGCACAGTACAATGCACACATGGA
ATCAAGCCAGTAGTATCAACTCAACTGTTGTTA---------AATGGCAG
T---CTGGCAGAAACAGAG-------------------------------
-----ATAATGATCAGATCTGAGAATATCACAAACAATGTCAAAAACATA
ATAGTACAATTGACT------CAGCCTGTACCAATTAATTGTACCAGACC
T---AACAACAATACAAGAAAAAGT------------------ATCCGAA
TA------------------------------------------------
---------------GGACCAGGACAAGCA------TTCTAT--------
-------------GCAACAGATGGC---------------ATAATAGGGG
ATATAAGACAAGCA------CATTGTAATGTCAGTGAAGCA------GCT
TGGAACAGAACGTTGCATCAGATAGCC---ACCCAATTAAGA--------
-------------ACACACTTT----------------------------
--AACAGAACAATAATCTTTGAT------------------AAACCCATA
GGAGGGGATCTAGAAATAACAACACAT---AGTTTTAATTGTGGAGGAGA
A---TTTTTCTATTGTAACACATCAGGCTTGTTTAATAACACTTGGGTGT
TTAATAGCATTTGGGATAATAGCACTCAGGAGTCCAAT------------
------------------------------------------------AG
CACA---GAGTCAAATAAAACTATAATTCTCCAATGCAGAATAAAGCAAA
TTATAAATATGTGGCAGAGAGCAGGACAAGCAATATATGCTCCTCCCATT
CCAGGAGTAATAAGG------------TGTGAATCAAAC---ATTACAGG
ACTAATATTAACAAGAGATGGTGGAAATAATAACACG-------------
--------------------------------------------------
--------------------------------------------------
-ATAAATGAAACATTTAGACCTGGAGGAGGAGACATGAGGGACAATTGGA
GAAGT------GAATTATATAAGTACAAAGTAGTA---AAAATTGAACCA
---CTAGGAGTAGCACCT------ACCAAGGCACGGAGAAGAGTGGTG--
-------------------------------------GAGAGAGAAAAAA
GAGCA---GTTACA------------------ATAGGAGCTATG---TTC
ATTGGGTTCTTAGGAGCA---GCAGGAAGCACTATGGGCGCGGCGTCAAT
GACGCTGACGGTACAGGCCAGACAATTATTG---TCTGGCATAGTGCAA-
-----CAGCAAAGCAATTTGCTGAGGGCTATAGAGGCTCAACAGCATCTG
TTGAAACTCACGGTCTGGGGC---ATCAAACAGCTCCAG---GCAAGA--
-GTCCTGGCTGTGGAAAAATACCTAAAG---GATCAACAGCTCCTAGGAA
TTTGG---GGCTGCTCTGGAAAACTCATCTGC---------ACCACTAAT
GTGCCTTGGAATTCT------AGTTGGAGT--------------------
-------------------AATAAATCCCAGAGTGAGATATGGGAC----
-----AACATGACCTGGCTGCAATGG---GATAAAGAAATTAGCAATTAC
ACACAGACAATATATGAACTAATTGAACAATCGCAGAACCAGCAGGAA--
-AAAAATGAACAAGACTTA------TTGGCATTGGACAAGTGGGCAAATT
TGTGGAATTGGTTTGACATATCAAGATGGCTGTGGTATATAAGAATATTT
ATAATGATAGTAGGAGGCTTGATAGGATTAAGAATAGTTTTTGCT---GT
GCTTTCTGTAATAAATAGAGTTAGGCAGGGATACTCACCTCTGTCGTTCC
AGACC---CATACCCCA---------AACCCAGGGGGA------CTCGAC
AAGCCCGGAAAAATCGAAGAAGAA---GGTGGAGAGCAAGACAGGAGCAG
ATCAACGCGATTAGTGGACGGATTCTTAGCTCTTTTCTGGGACGACCTGC
GGAACCTGTGCCTCTTCAGCTAC------------CACCAATTGAGAGAC
TTCGTCTTGATTGCAGCGAGGACTGTGGAACTTCTGGGACAC--------
-------------------AGCAGCCTCAAGGGGCTGAGACTGGGGTGGG
AAGGTCTCAAGTACCTG------AAGAATCTTCTGGCATATTGGATACAG
GAACTAAAAACTAGTGCTACTAGTTTGATTGACACCATAGCA---ATAGT
AATAGCTGGGTGGACAGATAGGCTTCTAGAATTAGGACAAAGACTTTGTA
GAGCT---------TTTCTCAACATACCTAGAAGGATCAGACAGGGC---
------TTGGAAAGGGCG------TTACTA---TAA
>A1.KE.04.04KE263806V2.KT022361
ATGAGAGCGAAGGGGATACAG---AGGAATTGGCAAAAC-----------
-------TTGTGG------AGATGG-------------------------
-----GGCATTATGATCTTGGGG---------GTGATAATG---ATTTGT
AGTACT------GCA-----------------------------------
-GAAAAATTGTGGGTCACTGTCTATTAT------------------GGGG
TACCTGTGTGGAGAGATGCAGAGACTACC------TTATTTTGTGCATCA
GATGCTAAAGCATATGAGGCAGAAAAGCATAAT---GTCTGGGCTACGCA
TGCCTGTGTACCCACAGACCCCAACCCACAAGAAATACATTTGGAA----
-----AATGTGACAGAAAATTTTAACATGTGG---ACAAATTACATGGTA
GAGCAGATGCATACAGATATAATCAGTCTATGGGATCAAAGCCTAAAACC
ATGTGTAAAGTTAACCCCTCTCTGCGTTACTTTAAATTGTAGCGATATCA
CTGCCAATATCACTGCC---------------------------------
--------------------------------------------------
----------------------------------------------TCAT
TTGCCAACGTCACGGACATAAAA------------AACTGCTCTTTCAAT
ATA---ACCACA---GAACTAAGG---------------------GATAA
GACAAAGAAA---GAATATTCACTTTTTTATAGACTTGATATAGTAGAAA
TTAATGAA------------------------------------------
--------------------------------------------------
----------------------------------------------AATA
GTAGTGAATATAGATTAATAAATTGTAATACCTCAGCCGTTACACAGGCA
TGCCCAAAGGTATCCTTTGAACCAATTCCCATACATTATTGTGCTCCAGC
T------GGTTTTGCGATCCTAAAGTGT---AAGGATGAGGATTTCAATG
GAACAGGGCCATGCAAGAAT---GTCAGCACAGTCCAATGCACACATGGA
ATCAAGCCAGTAGTATCAACTCAACTGCTGTTA---------AATGGCAG
T---CTAGCAAGAACA----------------------------------
-----ATAAAAATTAGATCTGAAAATATAACAGACAATGCAAAAAATATA
CTAGTACAACTTGCC------CAGGCCGTTAGAATTAATTGTACCAGACC
T---AACAATAACACAAGAAAAAGT------------------ATACGTA
TA------------------------------------------------
---------------GGACCAGGACAAGCA------TTCTTT--------
-------------GCAACAGGTGGT---------------ATAATAGGGA
ATATAAGACAAGCA------CATTGTAATGTTAGTAGATCA------GAA
TGGAGGAGAACTTTACAAGAGGTAGCT---AAAGAATTAAAG--------
-------------AAACACTTTGGG------------------------A
ACGAAACAACAATAAAGTTTAAT------------------AAATCCTCA
GGAGGGGATCTAGAAATCACAACACAT---AGTTTTAATTGTGGAGGAGA
A---TTTTTCTATTGTAATACATCAGGCCTGTTTAATTACAGCTACAGC-
--ATGCAGGAGTCAAATGATACGGAG------------------------
--------------------------------------------------
----------GCAAATGGCACTATAACTCTCCAATGCAAAATAAAACAAA
TTATAAATATGTGGCAGAGAGTAGGACAAGCAATGTACGCCCCTCCCATC
CAAGGAGTAATACAG------------TGTAAATCAAAC---ATTACAGG
ACTAATATTAACAAGAGATGGTGGAAATAGTACTAAT-------------
--------------------------------------------------
--------------------------------------------------
-GGTACAGAAATCTTCAGACCTGGAGGAGGAGATATGAGAGACAATTGGA
GAAGT------GAGTTATATAAGTATAAAGTAGTA---CAACTTGAACCA
---CTAGGAGTAGCACCC------ACCAAGGCAAAGAGAAGAGTGGTG--
-------------------------------------GAAAGAGAAAAAA
GAGCA---GTTGGA------------------ATAGGAGCTGTC---TTC
CTTGGGTTCTTAGGAACA---GCAGGAAGCACTATGGGCGCGGCGTCACT
GACGCTGACGGTACAAGCCAGACTATTATTG---TCTGGCATAGTGCAA-
-----CAGCAAAGCAATTTGCTGAGGGCTATAGAGGCTCAACAATATCTG
TTGAAACTCACGGTCTGGGGC---ATTAAACAGCTCCAG---GCAAGA--
-GTCCTGGCTGTGGAAAGATACCTAAAG---GATCAACAGCTCCTAGGAA
TTTGG---GGCTGCTCTGGAAAACTCATCTGC---------ACCACTAAT
GTGCCCTGGAACTCT------AGTTGGAGT--------------------
-------------------AATAAATCTTACAGTGAAATATGGGAT----
-----AATATGACCTGGCTGCAATGG---GATAAAGAAGTTAGCAACTAC
ACACAAATAATATATGCCCTAATTGAAGAATCGCAGAACCAGCAGGAA--
-AAGAATGAACAAGACTTA------TTAGCATTGGACAAGTGGGCAAATC
TGTGGAATTGGTTTGGTATATCAAACTGGCTGTGGTATATAAAAATATTT
ATAATGATAGTAGGAGGCTTAATAGGATTAAGAATAGTTTTTGCT---AT
ACTTTCTGTAATAAATAGAGTTAGGCAGGGATACTCACCCTTGTCGTTTC
AGACC---CATACCCCA---------AACCCAAGGGGA------ATCGAC
AGGCCCGAAAGAATCGAAGAAGAA---GGTGGAGAGCAAGGCAGAACCAG
ATCGATTCGATTAGTGAACGGATTCTTAGCACTTGCCTGGGACGATCTCC
GGAGCCTGTGCCTCTTCAGCTAC------------CACCGCTTGAGAGAC
TTCATATTGATTGCAGCGAGGACTGTGGAACTTCTGGGACAC--------
-------------------AGCAGTCTCAAGGGGTTGAGACTGGGGTGGG
AAGGCCTCAAGTATCTG------TGGAATCTCCTGGCATATTGGGCTCGG
GAGCTAAAAATTAGTGCTCTTAATTTGGTTGATACTATAGCA---ATAGT
AGTAGCTGGCTGGACAGATAGGATTATAGAAATAGGACAAGCAATTGGTA
GAGCT---------ATTCTCCACATACCTAGAAGAATCAGACAGGGC---
------ATTGAAAGGGTA------TTGCTA---TAA
>A1.KE.04.04KE354207V3.KT022363
ATGAGAGTGAGGGGGACACAG---ATGAATTGGCAAGAC-----------
-------TGGTGG------AGATGG-------------------------
-----GGAACTATGATCTTGGGA---------ATGATAATG---CTTTGT
AGTGCT------GCA-----------------------------------
-GAAAACTTGTGGGTAACTGTCTATTAT------------------GGGG
TACCTGTGTGGAAAGATGCAGAGACCACC------TTATTTTGTGCATCA
GATGCGAAAGCATATGAGACAGAAAAGCATAAT---GTCTGGGCTACACA
TGCTTGTGTACCCACAGACCCCAACCCACAGGAAATAAATTTGAAA----
-----AATGTGACAGAAGGGTTTAACATGTGG---AAAAATAACATGGTA
GAGCAGATGCATACAGATATAATCAGTCTATGGGACCAAAGCCTACGGCC
ATGTGTAAAGTTAACCCCTCTCTGTGTTACTTTAGATTGTAATAATGCCA
CTGCCACCAAT---------------------------------------
--------------------------------------------------
----------------------------------ATTACCAGGATTGACA
AGGACATGGAAGGAGAAATAAAG------------AACTGCTCTTTCAAT
ATG---ACCACA---GAAGTGAGG---------------------GATAA
AAAGCATAAA---GTATATTCACTTTTTTATAGGACAGATGTAGTAGAAA
TGAATAGT------------------------------------------
--------------------------------------------------
-------------------------------------------------A
GTAGTCAGTATAGATTAATAAATTGTAATACCTCAGCCATTACACAAGCT
TGTCCAAAGGTATCCTTTGAACCAATTCCCATACATTATTGTGCCCCAGC
T------GGTTTTGCAATTCTAAAATGT---AAGGATAAGGAGTTCAATG
GAAAAGGGATATGCAAAAAT---GTCAGCACAGTACAATGCACACATGGA
ATCAAGCCAGTAGTGTCAACTCAACTGCTGTTA---------AATGGCAG
C---CTAGCAGAAGAAAAG-------------------------------
-----GTAATGATTAGATCTGAAAATATCACAAACAATGTTAAAAACATA
ATAGTACAATTTGCC------GAGCCTGTATGGATTAATTGTACCAGACC
T---GGCAACAATACAAGAAAAAGT------------------GTACATA
TA------------------------------------------------
---------------GGACCAGGACAAGCT------TTCTAT--------
-------------GCAACAGGTGAC---------------ATAATAGGAG
ATATAAGAAAGGCA------CATTGTAATGTCAGTGAAGCA------GAA
TGGAAAAGAGCTTTACAGAAGGTAGCC---AAACAATTAGGA--------
-------------GCACACTTTGTG-------------------------
--AGTAAAACAATAATCTTTACT------------------AAATCCTCA
GGAGGAGATCTAGAAATAACAACACAT---AGTTTTAATTGTGGAGGAGA
A---TTTTTCTATTGTGACACCTCGAAGCTGTTTAATAGCTCTTGGAAT-
--GAGAGCACTTGGGATGAAAATAGCACGAAGCCTAAC------------
--------------------------------------------------
----------AACAATGAAACTATAATTCTCCCATGCAGAATAAAGCAAA
TCATAAATATGTGGCAGAGAACAGGACAAGCAATATATGCCCCTCCCATT
GAAGGAATAATAAAG------------TGTGACTCAAAC---ATTACAGG
ACTAATATTAACAAGAGATGGTGGGAGGATTAACACA-------------
--------------------------------------------------
--------------------------------------------------
-ACTAATGAAACTTTCAGACCTGGAGGAGGAGATATAAGGGACAATTGGA
GAAGT------GAATTATATAAATATAAAGTAGTA---AAAATTGAGCCA
---CTAGGAGTAGCACCC------TCCAGGGCAAGGAGAAGAGTGGTG--
-------------------------------------GGGAGAGAAAAAA
GAGCA---GTTGGA------------------ATAGGAGCTGTC---TTC
CTTGGGTTCTTAGGAGCA---GCAGGAAGCACTATGGGCGCGGCGTCACT
AACGCTGACGGTACAGGCCAGGCAATTATTG---TCTGGCATAGTGCAA-
-----CAGCAAAGCAATTTGCTGAGGGCTATAGAGGCTCAACAGCATATG
TTGAAACTCACGGTCTGGGGC---ATTAAACAGCTCCAG---GCAAGA--
-GTCCTGGCTGTGGAAAGATACCTAAAG---GATCAACAGCTCCTAGGAA
TTTGG---GGCTGCTCTGGAAGGCTCATCTGC---------ACCACTAAT
GTGCCCTGGAACTCT------AGTTGGAGT--------------------
-------------------AATAAATCCATGAATGAGATATGGAAT----
-----AACATGACCTGGCTGCAATGG---GATAAAGAAATTGACAATTAT
ACACAGATAATATATAACCTCATTGAAGAATCGCAGAACCAGCAGGAA--
-AAGAATGAACAAGACTTA------TTGGCACTGGACAAGTGGGCATCTC
TGTGGAATTGGTTTGACATATCAAACTGGCTGTGGTATATAAAAATATTT
ATAATGATAGTAGGAGGCTTAATAGGATTAAGAATAGTTTTTGCT---AT
ACTTTCTGTAATAAATAGAGTTAGGCAGGGATACTCACCTTTGTCGTTCC
AGACC---CTTATCCCA---------AACCCAGGGGGA------CTCGAC
AGGCCCGGAAGAACCGAAGAAGAA---GGTGGAGAGCAAGACAGAGGCAG
ATCGATTCGATTAGTGAGCGGATTCTTAGCACTTGCCTGGGACGACCTGC
GGAGCCTGTGCCTCTTCAGCCAC------------CACCGATTGAGAGAC
TTCATATCAATTGCAGCGAGGACTGTGGAACTTCTGGGACAC--------
-------------------AACAGTCTCAAGGGACTGAGACTGGGGTGGG
AAGGCCTCAAGTATCTG------AAGAACCTTCTGGCATATTGGGGTCGG
GAGCTGAAACTTAGTGCTATTAATTTGCTTGATACCATAGCA---ATAGC
AGTAGCTGGGTGGACAGATAGGATTATAGAAATAGGACAAAGATTTTGCA
GAGCT---------ATTCTCCACATACCTAGAAGAATCAGACAGGGC---
------TTTGAAAGGACT------TTGCTA---TAA
>A1.KE.04.04KE378531V2.KT022364
ATGAGAGTGATGGAGATACAG---AGGAATTATCTGCAC-----------
-------TTATTG------AGATGG-------------------------
-----GGAACCTTAATCTTGGGT---------TTGACAATA---ATATGT
AGTACT------GCA-----------------------------------
-GAAAACTTGTGGGCTACTGTCTACTAT------------------GGGG
TACCTGTGTGGAAAGAAGCAGAGACCACC------CTATTTTGTGCATCA
GATGCTAAAGCATATCAGACAGAAGTGCATAAT---GTCTGGGCTACACA
TGCCTGTGTACCCACAGACCCCAGCCCACAAGAAATAGAATTGAAA----
-----AATGTAACAGAAGAGTTTAACATGTGG---AAAAATAGCATGGTA
GAGCAGATGCATACAGATATAATCAGTTTATGGGACCAAAGCCTAAAGCC
ATGTGTAAAGTTAACCCCTCTCTGTGTTACTTTAAACTGTACTAATGCCA
AGGCCAACAACACGAATGACACT---------------------------
--------------------------------------------------
-------------------------------------GTCAGCAGCATGG
GGGACATGGAAGGAGAAATAAAA------------AACTGCTCTTTCAAT
ATG---ACCACA---GAACTAAGG---------------------GATAA
GAAGCAGAAA---GTATATTCACTTTTTTATAAACTTGATGTAGTACAAA
TTAATGGAAATAATGGTACT------------------------------
--------------------------------------------------
----------------------------------------AATAATGATA
GCAGTGAGTATAGATTAATAAATTGTAATACCTCAGCCATTACGCAGGCT
TGTCCAAAGGTATCCTTTGAGCCAATTCCAATACATTATTGTGCCCCGGC
T------GGTTTTGCGATCCTAAAGTGT---AAGGATGAGGAGTTTAATG
GAACAGGGCCATGCAAGAAT---GTCAGCACAGTACAATGCACACATGGA
ATCAAGCCAGTAGTATCAACTCAACTGCTGTTA---------AATGGCAG
T---CTAGCAAAAGAAAAG-------------------------------
-----ATAATAATTAGATCTGAAAATATCTCAGACAATGCTAAAACCATA
ATAATACAACTTACC------ACGCCTGTAACAATTGAGTGTATCAGACC
C---AACAACAACACAAGACAAGGT------------------GTACATA
TA------------------------------------------------
---------------GGGCCAGGACAGGCA------TTCTAT--------
-------------ACAACAGGT------------------ATCATAGGGG
ATATAAGAAAAGCA------TATTGTGAGGTCAATAAATCA------GAA
TGGGATCAAACTTTACAACAGGTAGTT---ACACAATTAAGA--------
-------------GAACATTGG----------------------------
--AACGCAACAATAATCTTTAAT------------------AAACCCTCA
GGAGGGGACTTAGAAATTACAACACAC---AGTTTTAATTGTGGAGGAGA
A---TTTTTTTATTGTGATACCTCAGGCTTGTTTAATAGTACTTGGGAA-
--ATTGAAAACAATACTGCCAGAATAAAGCCAAATAAC------------
--------------------------------------------------
----------ACGGGGTTAAATATAACGCTCCCGTGCAGAATAAAGCAAA
TTATAAATATGTGGCAAAGGGTAGGACAAGCAATGTATGCCCCTCCCATC
AAAGGAGTAATAAGG------------TGTGTATCAAAC---ATCACAGG
ACTACTGCTAACAAGAGATGGTGGGAGTAAAAATAGA-------------
--------------------------------------------------
--------------------------------------------------
-AGTAATGAAACCTTCAGACCTGGAGGAGGAGATATGAGGGACAATTGGA
GAAGT------GAATTATATAAATATAAAGTAGTA---AAAATTGAACCA
---CTAGGAGTAGCACCC------TCCAGGGCAAAGAGGAGAGTGGTG--
-------------------------------------GAGAGAGAGAAAA
GAGCA---GTTGGA------------------ATAGGAGCTGTA---TTC
CTTGGGTTCTTAGGAGCA---GCAGGAAGCACTATGGGCGCGGCGTCACT
GACGCTGACGGTACAGGCCAGACAATTATTG---TCTGGCATAGTGCAA-
-----CAGCAAAGCAATTTGCTGAGGGCTATAGAAGCTCAACAGCATCTG
TTGAAGCTTACAGTCTGGGGC---ATTAAACAGCTCCAG---GCAAGA--
-GTCCTGGCTATAGAAAGATACCTAAAG---GATCAACAGCTCCTAGGGA
TTTGG---GGCTGCTCTGGAAAACTCATCTGC---------ACCACTACC
GTGCCCTGGAACTCT------AGTTGGAGT--------------------
-------------------AATAAATCTTATGAGGATATATGGGAT----
-----AACATGACCTGGCTGCAATGG---GATAAAGAAATTAGCAATTAC
ACAGAAATAATATATAGGCTAATTGAAGAATCACAGAACCAGCAGGAA--
-AAGAATGAACAAGACTTA------TTGGCATTGGATAAGTGGGCAAGTC
TGTGGAGTTGGTTTGACATAACAAGATGGCTGTGGTATATAAGGATATTT
ATAATGATAGTAGGAGGCATAATAGGCTTAAGAATAATTTTTGCA---GT
GCTTGCTATAATAAATAGAGTTAGGCAGGGATACTCACCTCTATCGTTTC
AGACC---CACCTCCCA---------GCCCCAGGGGGA------CTCGAC
AGGCCCGAAGGAATCGAAGAAGAA---GGTGGAGAGCAAGGCAGAACCAG
ATCGATTCGATTAGTCAGCGGATTCTTAGCACTTGCCTGGGACGACCTGA
GGAGCCTGTGTCTCTTCAGCTAC------------CACCGCTTGAGAGAC
TTCATCTTGATTGCTGCGAGGACTGTGGAACTTCTGGGACAC--------
-------------------AGCAGTCTCAAGGGGCTGAGACTGGGGTGGG
AAGGACTCAAGTATCTG------GGGAATCTCCTGTTGTATTGGGTTCGG
GAACTGAAACTTAGTGCTATTAATTTGCTTGATACCATAGCA---ATAGC
AGTAGCTGGCTGGACAGATAGGGTTATAGAAATAGTACAAAGATTTGGTA
GAGCT---------ATTCTCAACGTACCTACAAGAATCAGGCAGGGC---
------TTCGAAAGGGCT------TTACTA---TAA
>A1.KE.04.04KE406723V2.KT022365
ATGAGAGTGATGGGGATGTCG---AGGAATTATCAACAC-----------
-------TTATTG------AGCTGG-------------------------
-----GGGACTATGATCTTGGGG---------ATGATAATA---ATCTGT
AGTGTT------ACA-----------------------------------
-GGAAACTTGTGGGTTACTGTCTACTAT------------------GGGG
TACCTGTGTGGAAAGATGCAGAGACCACC------TTATTTTGTGCATCA
GATGCTAAAGCATATGAGACAGAAAAGCATAAT---GTCTGGGCTACACA
TGCCTGTGTACCCACAGACCCCAACCCACAAGAAATACATTTGAAA----
-----AATGTAACAGAAGAGTTTAACATGTGG---AAAAATAACATGGTA
GAACAGATGCATACAGATATAATCAGTCTATGGGATGAAAGCCTAAAGCC
ATGTGTAAAGTTAACCCCTCTCTGTGTTACGTTAGAGTGTAATGACAACA
TCACCACCAATAGCACTAACACCATTAGCAAG------------------
--------------------------------------------------
----------------------------ACCAGCGCCAGCACTACTAGTA
GCCCCATGGAAGGAGAAATGAAA------------AACTGCTCTTTCAAT
ATA---ACCACA---GAATTAAGG---------------------GATAA
GAAAAAGAAA---GTACATTCACTTTTTTATAGACTTGATATAGTAGAAA
TTAAGGAAAATCAAGATAAAAGT---------------------------
--------------------------------------------------
----------------------AATAGTAGTAGTAATAGTAGTAGTCAGT
ATAGTCAGTATAGATTAATAAATTGTAATACCTCAGCCATTACACAAGCT
TGTCCAAAGGTAAGCTTTGAGCCAATTCCCATACATTATTGTGCCCCAGC
T------GGTTTTGCAATTCTAAAGTGT---AAGGATGTAGAGTTCAATG
GAACAGGACCATGTAAGAAA---GTCAGCACAGTACAATGCACACATGGA
ATCAGGCCAGTAGTATCAACTCAACTGCTGTTA---------AATGGCAG
T---CTAGCAGAAGGCAAG-------------------------------
-----GTAATGATTAGATCTGCAAATATCTCAAGCAATGCCAAAAACATA
ATAGTACAATTCAAC------GAGTCTGTAAGAATTGAGTGTATTAGACC
T---AGTAACAATACAAGAAAAAGT------------------GTACGGA
TA------------------------------------------------
---------------GGACCAGGACAAACA------TTCTAT--------
-------------GCAACAGGTGAC---------------ATAATAGGGG
ATATAAGAAAAGCA------TATTGTAATGTCAGTAGAGAA------AAT
TGGAATGAAGCATTACAAAAGGTAGTA---GAACAATTAGGA--------
-------------ACACACGTT----------------------------
--AACGGAACAATAAAATTTGCT------------------AACTCCTCA
GGAGGGGATCTAGAAATCACAACACAT---AGTTTTAATTGTGGAGGAGA
A---TTTTTCTATTGTGATACGTCAGGCTTATTCAGTAGCACCTGGCAAT
TCAATGGGAGTACCTGGAACAACACAGATTCAAACAGCACAGGG------
--------------------------------------------------
----------TCAGATGACACTATAGAACTCCCATGCAGAATAAAGCAAA
TTATAAATATGTGGCAGAGAGTAGGACGAGCAATGTATGCCCCTCCCATC
CAAGGAGTAATAAGT------------TGTGTATCAAAC---ATCACAGG
ACTAATATTAACAAGAGATAGT---AATAACAGAACT-------------
--------------------------------------------------
--------------------------------------------------
----AATGAAACCTTCAGACCTGGAGGAGGAGACATGAGAGACAATTGGA
GAAGT------GAATTATATAAGTATAAAGTAGTA---AAAATTGAACCA
---CTAGGAGTAGCACCC------ACCAAGGCAAAAAGAAGAGTGGTG--
-------------------------------------GAGAGAGAAAAAA
GAGCA---GTTGGA------------------ATAGGAGCTGTC---TTC
CTTGGGTTCTTAGGAGCA---GCAGGAAGCACTATGGGCGCGGCGTCAAT
AACGCTGACGGTACAGGCCAGACAATTATTG---TCTGGCATAGTGCAA-
-----CAGCAAAGCAATTTGCTGAGGGCTATAGAGGCTCAACAACATCTG
TTGAAACTCACAGTCTGGGGC---ATTAAACAGCTCCAG---GCAAGA--
-GTCCTAGCTGTGGAAAGTTACCTAAGG---GATCAACAGCTCCTAGGAA
TTTGG---GGCTGCTCTGGAAAACTCATCTGC---------ACCACTACT
GTGCCTTGGAACTCT------AGTTGGAGC--------------------
-------------------AATAAATCTTATAATGAGATATGGGAG----
-----AACATGACCTGGCTGCAATGG---GATAAAGAGATTAGCAATTAC
ACACAAATAATATATAACCTAATTGAAGAATCACAGAACCAGCAGGAG--
-AAAAATGAACAAGAATTA------TTGGCATTGGATAAGTGGGCAAATC
TGTGGAATTGGTTTAACATATCAAATTGGCTGTGGTATATAAGATTATTT
ATAATGATAGTAGGAGGCTTAATAGGATTAAGAATAGTTTTTGCT---GT
GCTTTCTGTAATAAATAGAGTTAGGCAGGGATACTCACCTCTATCGTTTC
AGACC---CTTACCCCG---------CACCCAAGGGGT------CTCGAC
AGGCCCGGAAGAATCGAAGAAGAA---GGTGGAGAGCAAGACAGAGACAG
ATCGATTCGATTAGTGAGCGGATTCTTAGCGCTTGCCTGGGACGATCTGC
GGAGCCTGTGCCTCTTCAGCTAC------------CACCGCTTGAGAGAC
TTCATATTGATTGCTGCGAGGACTGTGGAACTTCTGGGACAC--------
-------------------AGCAGTCTCAAGGGGTTGAGACGGGGGTGGG
AAGGCCTCAAGTATCTG------GGGAATCTTCTGCTATATTGGGGTCAG
GAACTAAAGATTAGTGCTATTAAGTTAATTGATACTATAGCA---ATAGC
AGTAGCTGGCTGGACAGATAGGGTTATAGAATTAGGACAAAGACTTTGTA
GAGCT---------ATTCTCCATATACCTAGAAGAATCAGACAGGGC---
------TTAGAAAGAGCT------TTGCTA---TAA
>A1.KE.04.04KE649309V2.KT022367
ATGAGAGTGATGGGGACACAG---AGGAATTGTCAACAC-----------
-------TTATTG------AAATTG-------------------------
-----GGAACTATAATCTTGGGG---------ATAATAATA---ATCTGT
AGTACT------GCA-----------------------------------
-GAAAACTTGTGGGTTACAGTCTACTAT------------------GGGG
TACCTGTGTGGAGAGATGCAGAGACCACC------TTATTTTGTGCATCA
GATGCTAAAGCATATAAAACAGAAAGGCATAAT---GTATGGGCTACACA
TGCCTGTGTACCCACAGACCCCAACCCACAAGAAATACATTTGGAA----
-----AATGTGACAGAAGATTTTAATATGTGG---AAAAATGGCATGGTA
GAGCAGATGCATACAGATATAATCAATCTATGGGACCAAAGCCTAAAGCC
ATGTATTAAATTAACCCCTCTCTGTGTTACTTTAAATTGTAGCGACTTCA
AGACCAATAACACCATAGGCAATGTTACC---------------------
--------------------------------------------------
--------------------------------------------------
-----------ACAGAAATAAAA------------AATTGCTCTTTCAAT
ATG---ACCACA---GAATTAAGG---------------------GATAG
GAGGCAGCAA---GTATATTCACTTTTTTATAAACTGGATGTAGTACAAA
TTGATGGC------------------------------------------
--------------------------------------------------
----------------------------------------------AATA
ATAGTCAGTATAGATTAATAAATTGTAATACCTCAGCCATTACACAAGCT
TGTCCAAAGGTATCCTTTCAACCAATTCCCATACATTATTGTGCTCCAGC
T------GGTTTTGCGATTCTAAAGTGT---AAGGAAAAAGAGTTCAATG
GAACAGGACCATGCAGGAAT---GTCAGCACAATACAATGCACACATGGA
ATTAAGCCAGTAGTGTCAACTCAACTGCTGTTA---------AATGGCAG
C---CTAGCAGAAGGAAAG-------------------------------
-----GTAATGATTAGGTCTGAAAATATCACAAACAATGCCAAAAATATA
ATAATACAATTTAAT------CAGACTGTACAAATTAATTGCTCCAGACC
T---AACAACAATACAAGAAAAAGT------------------GTACGTA
TA------------------------------------------------
---------------GGACCAGGACAAGCA------TTCTAT--------
-------------GCAACAGGTGAC---------------ATAATAGGGA
ACATAAGACAGGCA------CATTGCAATGTCAGTAAAGCA------GCA
TGGGAAAAAACTTTACAACAGATAGCT---AAACAATTAAGA--------
-------------GGGCACTTTGAG-------------------------
--AATAAAACAATAATATTTGCT------------------AACTCCTCA
GGAGGGGATCTGGAAGTCACAACACAC---AGTTTTAATTGTGGAGGAGA
A---TTTTTCTATTGTAATACATCAGGTCTATTTAATAGCAGTTGGAATG
ATACTGAAATCGGGCGGGAGATAAATAGGACGGAG---------------
--------------------------------------------------
----------TCAAATGACACTATAATTCTCCCATGCAGAATAAAGCAAA
TTATAAATATGTGGCAGAGAGTAGGACAAGCAATATATGCCCCTCCCATC
CAAGGAGTAATAAGG------------TGTGAATCAAAC---ATTACAGG
ACTAATATTAACAAGGGATGGTGGGGGTAATAACAGA-------------
--------------------------------------------------
--------------------------------------------------
-AAAAATGAAACCTTCAGACCTGGAGGAGGAGATATGAGGGACAATTGGA
GAAGT------GAATTATATAAGTATAAAGTAGTA---AAAATTGAACCA
---ATAGGAATAGCACCC------ACCAGGGCAAAGAGAAGAGTGGTG--
-------------------------------------GAGAGAGAAAAAA
GAGCA---ATTGGA------------------ATGGGAGCTGTA---TTC
ATTGGGTTCTTAGGAGCA---GCAGGAAGCACTATGGGCGCGGCGTCAAT
AACGCTGACGGTACAGGCCAGACAATTGTTG---TCTGGCATAGTGCAA-
-----CAGCAAAACAATTTGCTGAGGGCTATAGAGGCTCAACAACATCTG
TTGAAGCTCACGGTCTGGGGC---ATTAAACAGCTCCAG---GCACGA--
-GTCCTGGCTGTGGAAAGATACCTAAGG---GATCAACAGCTCCTAGGAA
TTTGG---GGTTGCTCTGGAAAACTCATCTGC---------ACCACTAAT
GTGCCCTGGAACTCT------AGTTGGAGT--------------------
-------------------AATAAAAATCAGAGTGAAATATGGGAT----
-----AACATGACCTGGCTGCAATGG---GATAAAGAAGTTAGCAATTAC
ACATATATAATATATGATCTACTTGAAAAATCACAGAACCAGCAGGAA--
-AAGAATGAACAAGACTTA------TTGGCATTGGACAAGTGGGCAAATC
TGTGGAATTGGTTTGACATATCAAACTGGCTGTGGTATATAAAAATATTT
ATAATGATAGTAGGAGGCTTAATAGGATTAAGAATAGTTTTTGCT---GT
GCTTTCTATAATAAATAGAGTTAGGCAGGGCTACTCACCTTTGTCATTCC
AGACC---CTTACCCCA---------AATCCAAGGGAT------CTCGAC
AGGCCCGGAAGAATCGAAGAAGAA---GGTGGAGAGCAAGGCAGAGGCAG
ATCGATTCGATTAGTGAGCGGATTCTTAGCACTTGCCTGGGACGATCTAC
GGAGCCTGTGTCTCTTCAGCTAC------------CACCGCTTGAGAGAC
TTCAGCTTGGGTGTTGCGAGGACTGTGGAACTTCTGGGACAC--------
-------------------AGCAGTCTCAAGGGGTTGAGACTGGGGTGGG
AAGCCCTCAAGTATCTG------TGGAATCTCCTGTTGTATTGGGGTCGG
GAACTAAAAAGTAGTGCTGTTAATTTGGTAGATAACATAGCA---ATAGC
AGTAGCTGGCTGGACAGATAGGGTTATAGAAATAGGACAAAGAATTGGTA
GAGCT---------ATCCTCAACATACCTAGAAGAATCAGACAGGGC---
------TTGGAAAGTGCT------TTGCTA---TAA
>A1.KE.04.04KE809842V2.KT022368
ATGAGAGTGATGGGGATACAG---ATGAATTGGCAGCAC-----------
-------TTATTG------AGATGG-------------------------
-----GGAACTATGATCTTGGGG---------ATAATAATA---ATCTGT
AATGCT------ACA-----------------------------------
-GAAAACTTGTGGGTTACTGTCTACTAT------------------GGGG
TACCAGTGTGGAAAGATGCAGATACCACC------TTATTTTGTGCATCA
GATGCTAAAGCATATGAGTCAGAAAAGCATAAT---GTCTGGGCTACACA
TGCCTGTGTACCCACAGACCCCAACCCACAAGAAATAAATTTGGAA----
-----AATGTGACAGAAAATTTTAATATGTGG---AAAAATAACATGGTA
GAGCAGATGCATACAGATATAATCAGTCTATGGGATCAAAGCCTAAAGCC
GTGTGTAAAGATAACCCCTCTCTGCGTTACTTTAAGTTGTAGCTATAATG
TTACCTTCAACAGTACCAATATCACTGCT---------------------
--------------------------------------------------
--------------------------------------------------
--GAAGAAAGAGAAGAGATAAAA------------AACTGCTCTTACAAT
GTG---ACCACA---GAAATAAGG---------------------GATAA
GAAACAGAAA---GTATATTCACTCTTTTATAAACTTGATATAGTACAAA
TTGAAAATAGTAATAAT---------------------------------
--------------------------------------------------
----------------------------------AATAGTAGTAATAGTA
GTATAATGTATAGATTAATAAATTGTAATACCTCAGCCATTACACAGGCT
TGCCCAAAGGTATCCTTTGAGCCAATTCCCATACATTATTGTGCTCCAGC
T------GGTTTTGCGATCCTAAAGTGT---AAGGATGAAAAGTTCAATG
GAACAGGACCATGCAAGAAT---GTCAGTACAGTTCAGTGCACACATGGA
ATCAAGCCAGTGGTATCAACTCAACTGCTGTTA---------AATGGCAG
T---CTAGCTGAAAGAGAG-------------------------------
-----ATAAAAATTAGATCTGAAAATATCACAAACAATGGTAAAACTATA
ATAGTGCAACTTACC------GAGCCTGTGGAAATTGATTGTATCAGACC
T---TACAACAATACAAGGAAAAGT------------------GTGCGTA
TA------------------------------------------------
---------------GGACCAGGACAAGCA------TTCTAT--------
-------------GCAACAGGTGAC---------------ATAATAGGGG
ATATAAGAAAAGCA------TCTTGTACTGTCAATAGAACA------AAA
TGGAATGGTACTTTACATCAAGTAGCT---GACAAATTAAAG--------
-------------AACTACTTTAGG-------------------------
--AACAGAACAATAAGATTTGCT------------------AACTCCTCA
GGAGGGGATTTGGAAATCACAACACAT---AGTTTTAACTGTAGGGGAGA
A---TTTTTCTATTGTAATACAACAGACCTGTTTGATAGCATTTGGCTTT
ACAATGCCAGCATGCATAAT------------------------------
--------------------------------------------------
----------GCAAATAGCACGATAACTCTCCAATGCAGAATAAAGCAAA
TTATCAATATGTGGCAGAGAGTAGGACAAGCAATGTATGCCCCTCCCGTC
GAAGGAAAAATACAG------------TGCAAATCAAAC---ATTACAGG
ACTAATATTAACAAGAGATGGTGGGGTTAACGATACA-------------
--------------------------------------------------
------------------------------------------------AA
TGGAACCGAAATCTTCAGACCTGGAGGAGGGGATATGAGGGACAATTGGA
GAAGT------GAATTATATAAGTATAAAGTAGTA---AAAATTGAACCA
---CTAGGAGTAGCACCC------ACCAGGGCAAGGAGAAGAGTGGTG--
-------------------------------------CAGAGAGAAAAAA
GAGCA---GTTGGA------------------ATAGGAGCTGTA---TTC
CTTGGGTTCTTAGGAGCA---GCAGGAAGCACTATGGGCGCAGCGTCAGT
GACGCTGACGGTACAGGCCAGAAGATTATTG---TCTGGCATAGTGCAA-
-----CAGCAAAGCAATTTGCTGAAGGCTATAGAAGCTCAACAGCATCTG
TTGAAGCTCACGGTCTGGGGC---ATTAAACAGCTCCAG---GCAAGA--
-GTCCTGGCTGTGGAAAGATACCTAAAG---GATCAACAGCTCCTAGGAA
TTTGG---GGCTGCTCTGGAAAACTCATCTGC---------ACCACTAAT
GTGCCCTGGAACTCT------AGTTGGAGT--------------------
-------------------AATAAATCCCAGAATGAGATATGGGAA----
-----AACATGACCTGGCTACAATGG---GATAAAGAAATTGGCAACTAC
ACACAGCTAATATATAGTCTACTTGAAGAATCACAAAACCAGCAGGAA--
-AAGAATGAACAAGACTTA------TTGTCATTGGACAAGTGGGCAAATC
TATGGAATTGGTTTGACATATCAAACTGGCTGTGGTACATAAAAATATTT
ATAATGATAGTAGGAGGCTTAATAGGATTAAGAATAGTTTTTGCT---GT
GCTTTCTATAATAAATAGAGTTAGGCAGGGATACTCACCTTTGTCGTTCC
AGACC---CATATCCCA---------AACCCAGGGGGT------CTCGAC
AGGCCCGGAAGAATCGAAGAAGAA---GGTGGAGAGCAAGACAGAGACAG
ATCGATTCGATTGGTGAGCGGATTCTTAGCACTTGCCTGGGACGATCTGC
GGAGCCTGTGCCTCTTCAGCTAC------------CACCGCTTGAGAGAC
TTCATCTTGATAGCAGCGAGGACTGTGGAACTTCTGGGACAC--------
-------------------AGCAGTCTCAAGGGGTTGAGACTGGGGTGGG
AAGGCCTCAAATATCTA------TGGAATCTGCTGGTATATTGGGGTCAG
GAACTGAAGAGTAGTGCTATTAATTTGTTTGATACCATAGCA---ATAGT
AGTAGCTGGCTGGACAGATAGAGCTATAGAAATAGGACAAGTAGTTGGTA
GAGCT---------ATTCTCCACATACCTAGAAGAATCAGACAGGGC---
------CTTGAAAGAGCT------TTGCTA---TAA
>A1.KE.04.04KE860822V3.KT022369
ATGACAGTGATGGGGACATGG---ATGAATTGGCAAAAC-----------
-------TTGTGG------AGATGG-------------------------
-----GGAACTATGATCTTGGGG---------ATGCTAATA---ATTTGT
AGTACT------GCA-----------------------------------
-GAAAACTTGTGGGTTACTGTCTACTAT------------------GGGG
TACCTGTGTGGAAAGATGCAGATACCACC------TTATTTTGTGCATCA
GATGCGAAAGCATATAAGACAGAAAAGCATAAT---GTCTGGGCTACACA
TGCCTGTGTGCCCACAGACCCCAACCCACAAGAAATAAATTTGAAA----
-----AATGTGACAGAAGAGTTTAACATGTGG---AAAAATAACATGGTA
GAGCAGATGCATACAGATATAATCAGTTTATGGGACCAAAGCCTACAGCC
ATGTGTAAAGTTAACCCCTCTCTGCGTTACATTAAAGTGCTCTGATGCCA
ATTTCACCTCTAATAATAATGCC---------------------------
--------------------------------------------------
-------------------------------------ACCAATATCACCG
CTGAGATGAAGGAAGAAATAAAA------------AACTGCTCTTTCAAT
ATG---ACCACA---GAATTAAGG---------------------GATAA
GAAACAGAAA---GTATATTCACTTTTTTATAGACTGGATGTAGTACCAG
TTGATGAA------------------------------------------
--------------------------------------------------
----------------------------------------GTTGATGAGA
ATGATACGTATAGATTAATAAATTGTAATACCTCAGCCATTACACAAGCT
TGTCCAAAGGTATCCTTTGAACCAATTCCCATACATTATTGTGCCCCAGC
T------GGTTTTGCAATTCTAAAGTGT---AATGATAAGAAGTTCAATG
GAACAGGGCCATGTAGAAAT---GTCAGCACAGTACAATGCACACATGGA
ATCAAGCCAGTAGTATCAACTCAACTGCTGTTA---------AATGGCAG
T---CTAGCAGAAGAAGAG-------------------------------
-----GTAATGATCAGATCTGAGAATATTACAAACAATGCCAAGAACATA
ATAGTACAATTCACC------CAGCCTGTAACAATTAATTGTACCAGACC
T---CACAACAATACAAGAAAAGGT------------------GTACATA
TA------------------------------------------------
---------------GGACCAGGACAAGCA------TTCTAT--------
-------------GCAAGAGGGGAC---------------ATAATAGGGG
ATATAAGACAAGCA------CATTGTAACCTCAGTAAAGCA------GCA
TGGAATAACACTTTGCGCCAGGTAGCC---ATATCATTAGGC--------
-------------AAACACTTTAGG-------------------------
--AATAAAACAATAATCTTTGCT------------------AACTCCACA
GGGGGGGATCTAGAAATAACAACACAT---AGTTTTAATTGTGGAGGAGA
A---TTTTTCTATTGTAATACATCAGGCCTGTTTAATAGCACTTGGAATT
ATACTAATAGCATGCAGCAGTCAAATAGCACAGAG---------------
--------------------------------------------------
----------TCAAACGAAACTATAACTCTCCAATGCAGAATAAAGCAAA
TTATAAATATGTGGCAGAGAGTGGGGCAAGCAATATATGCCCCTCCCATC
CCAGGGGTAATAAGG------------TGTGAATCAAAC---ATTACAGG
ACTAATATTGACAAGAGATGGTGGGAGTAATAACAGT-------------
--------------------------------------------------
--------------------------------------------------
-ACAAATGAAACCTTCAGACCTGGAGGAGGGAATGTGAGGGACAATTGGA
GAAGT------GAATTATATAAGTATAAAGTAGTA---AAAATTGAACCA
---CTAGGAGTAGCACCC------ACCAGGGCAAAGAGAAGAGTGGTG--
-------------------------------------GAGAGAGAAAAAA
GAGCA---GTTGGA------------------CTAGGAGCTGTC---TTC
ATTGGGTTCTTGGGAACA---GCAGGAAGCACTATGGGCGCGGCGTCAAT
AACGCTGACGGTACAGGCCAGACAATTATTG---TCTGGTATAGTGCAA-
-----CAGCAAGGCAATTTGCTGAGAGCTATAGAAGCTCAACAACAACTG
TTGAGACTCACGGTCTGGGGC---ATTAAGCAGCTCCAG---GCCAGA--
-ATCCTGGCTGTGGAAAGATACCTAAGG---GATCAACAGCTCCTAGGAA
TTTGG---GGCTGCTCTGGAAAACTCATCTGC---------ACCACTAAT
GTGCCCTGGAATTCT------AGTTGGAGT--------------------
-------------------AATAAATCTTACGATGAGATATGGGAC----
-----AACATGACCTGGCTGCAATGG---GATAAAGAAGTTAGCAATTAC
ACACACATAATATATGAACTAATTGAAAAATCGCAGAACCAGCAGGAA--
-AAGAATGAACAAGACTTA------TTGGCATTGGGCAAGTGGGCAAATC
TGTGGAATTGGTTTAACATATCAAACTGGCTGTGGTATATAAGAATATTT
ATAATAATAGTAGGAGGCTTAATAGGATTAAGAATAGTTTTTACT---GT
GCTTTCTGTAATAAATAGAGTTAGGCAGGGATACTCACCTTTGTCTTTCC
AGATC---CACAACCCA---------AACCCCAGGGGT------CTCGAC
AGGCCCGGAGGAATCGAAGAAGAA---GGTGGAGAGCAAGACAGGGGCAG
ATCAATCAGATTAGTGAGCGGATTCTTAGCACTTGCCTGGGACGATCTGC
GGAGCCTGTGCCTCTTCAGCTAC------------CACCGATTGAGAGAC
TTCATCTTGATTGCAGCGAGGACTGTGGAACTTCTGGGACAC--------
-------------------AACATTCTCAAGGGACTGAGACTGGGGTGGG
AAGGCCTCAAGTATCTG------AAGAATCTTCTGTCATATTGGGGTCGG
GAACTAAAACTTAGTGCTATTAATTTGCTTGATACCATAGCG---ATAAG
AGTAGCTGGGTGGACAGATAGGGTTATAGAAATAGGACAAAGGCTTTGTA
GAGCT---------ATCCTCAACGTACCTGTCAGAATCAGACAGGGC---
------CTTGAAAGAGCT------TTGCTA---TAA
>A1.KE.04.QG984_21M_ENV_A3.FJ866117
ATGAGAGTGAGGGGGATACAG---AGGAATTGGCAGCAC-----------
-------TTATTG------AGATGG-------------------------
-----GGAACTATGATCTTGGGA---------ATGATAATA---ATCTGT
AGTACT------GCA-----------------------------------
-GAAGACTTGTGGGTTACTGTCTACTAT------------------GGGG
TACCTGTGTGGAAAGATGCAGAGACCACC------CTATTTTGTGCATCA
GATGCTAAAGCCTATGAAACAGAAAGGCATAAT---GTCTGGGCTACACA
TGCCTGTGTACCCACAGACCCCAACCCACAAGAAATACCTTTGGAA----
-----AATGTAACAGAAGAATTTAACATGTGG---AAAAATAACATGGTA
GAGCAGATGCATACAGATATAATTAGTTTATGGGACCAAAGCCTAAAGCC
ATGTGTAAAGTTAACTCCTCTCTGTGTTACTTTAAGCTGTACCAATGCCA
AGGGTACTACTTTAAAAGACACC---------------------------
--------------------------------------------------
-------------------------------------AATAATGTTACCA
TCAACACGACAGAAGAAATAAAA------------AACTGCTCTTTCAAT
ATG---ACCACA---GAATTAAGG---------------------GATAA
GAAACAGAAA---GTATATTCACTTTTTTATAAACTTGATGTAGTACCAA
TTAATGAAAGT---------------------------------------
--------------------------------------------------
-------------------------------------AATAATAGTAATA
CCAGTGAGTATAGATTAATAAATTGTAATACCTCAGCCATTACACAGGCT
TGTCCAAAGGTAACCTTTGAGCCAATTCCAATACATTATTGTGCCCCAGC
T------GGGTTTGCGATTCTAAAGTGT---AGAGATAAGGAGTTCAATG
GAACAGGGCTATGCAAGAAT---GTTAGCACAGTACAATGCACACATGGA
ATCAAACCAGTAGTATCAACTCAACTGCTGTTA---------AATGGCAG
T---CTAGCAGAAAAGGAG-------------------------------
-----GTAAGAATTAGCTCTGAAGATATTTCAAACAATGCTAAAACCATT
ATAGTACAACTTGCC------ACGCCTGTAGCAATTAATTGTACTAGACC
T---AACAATAATACAAGAAAAAGT------------------ATACGTA
TA------------------------------------------------
---------------GGACCAGGACAAGCA------TTCTAT--------
-------------GCAACAGAT------------------ATAATAGGGA
ACATAAGACAAGCA------TATTGCGAGGTCAATAGATCA------GAA
TGGAATGAAGCTTTACGCAAGGTAGCT---GTGCAATTAAGA--------
-------------AAGCACTACGGG-------------------------
--AACACAACAATAAAATTTACT------------------GCACCCTCA
GGAGGGGATTTAGAAATTACAACACAT---AGTTTTAATTGTGGAGGAGA
A---TTTTTTTATTGTAATACATCAGGCCTGTTTAATAGTACTTGGTCAC
CTGACAATAGTACTGGGACTAGTACTGGGAATAATGAC------------
--------------------------------------------------
----ACTGCCAGCAATGGCACTATAACTCTCCCATGTAGAATAAAGCAGA
TTATAAATATGTGGCAGAGAGTAGGACAAGCAATGTATGCCCCTCCCATC
CAAGGAGTAATAAGG------------TGTGACTCAAAC---ATTACAGG
ACTACTATTAACAAGAGATGGTGGGAGTGGGAATAAT-------------
--------------------------------------------------
--------------------------------------------------
-ACCACAGAGATCTTCAGACCTGGAGGAGGAGATATGAGGGACAATTGGA
GAAGT------GAATTATATAAGTATAAAGTAGTA---AGAATCGAACCT
---CTAGGAGTAGCACCC------ACCAGGGCAAAGAGAAGAGTGGTG--
-------------------------------------GAGAGAGAAAAAA
GAGCA---GTTGGA------------------ATAGGAGCTGTA---TTC
ATTGGGTTCTTAGGAGCA---GCAGGAAGCACTATGGGCGCAGCGTCAAT
AACGCTGACGGTACAGGCCAGACAATTATTG---TCTGGCATAGTGCAA-
-----CAGCAAAGCAATTTGCTGAGGGCTATAGAGGCTCAACAGCATTTG
TTGAAGCTCACAGTCTGGGGC---ATTAAACAGCTCCAG---GCAAGG--
-GTCCTGGCTGTGGAAAGATACCTAAAG---GATCAACAGCTTCTAGGAA
TTTGG---GGCTGCTCTGGAAAACTCATCTGC---------ACTACTAAT
GTGCCCTGGAACTCT------AGTTGGAGT--------------------
-------------------GATAAATCTTACAGTGAAATATGGGAT----
-----AACATGACCTGGCTGCAATGG---GATAAAGAAATTAACAATTAT
ACAGAAGAGATATATAGTCTAATTGAAAAAGCGCAGACCCAGCAAGAA--
-AAGAATGAACAAGACTTA------TTGGCATTGGACAAGTGGGCAAGTC
TGTGGAATTGGTTTGACATATCAAAATGGCTGTGGTATATAAAAATATTT
ATAATGATAGTAGGAGGCTTAATAGGATTAAGAATAGTTTTTGCT---GT
GCTTGCTGTAATAAATAGAGTTAGGCAGGGATACTCACCACTATCATTTC
AGACC---CTTACCCCA---------AACCCGAGGGGA------CCCGAC
AGGCTCAGAAGAATCGAAGAAGAA---GATGGAGAGCAAGGCAGAGACAG
ATCCATTCGATTAGTGAGCGGATTCTTAGCACTTGCCTGGGACGATCTGC
GGAGCCTGTGCCTCTTCAGCTAC------------CACCGCTTGAAAGAC
TTCATCTTGATTGCGGCGAGGACTGTGGAACTTCTGGGACAC--------
-------------------AGCAGTCTCAAGGGGTTGAGACTGGGGTGGG
AAGGCCTCAAGTATCTG------TGGAATCTCCTGTTATATTGGGGTCGG
GAACTAAAAATTAGTGCTATTAACTTGGTTGATACCATAGCA---ATAGG
AGTAGCTGGCTGGACAGATAGGGTGATAGAAGTAGGACAAAGAATTGGTA
GAGCT---------ATTCTCCATATACCTAGAAGAATAAGACAAGGC---
------TTTGAAAGGGCT------TTACTA---TAA
>A1.KE.05.05KE185405V4.KT022370
ATGAGAGTGAGGGGGACACAG---ATGACTTGGCAGCAC-----------
-------TTATTG------AAATGG-------------------------
-----GGGACTATGATCTTGGGG---------ATGGTAATG---ATCTGT
AGTGTT------GCA-----------------------------------
-GGAAACTTGTGGGTTACGGTCTACTAT------------------GGCG
TACCAGTGTGGAAAGATGCAGATACCACC------TTATTTTGTGCATCA
GATGCTAAAGCATATGAGACAGAAAAGCATAAT---GTCTGGGCTACACA
TGCCTGTGTACCCACAGACCCCAACCCACAAGAAATACCTTTGGAA----
-----AATGTGACAGAAGAGTTTAACATGTGG---AAAAATAACATGGTA
GAGCAGATGCATGCAGATATAATCAGTCTATGGGACCAAAGCCTAAAACC
ATGTGTACAGTTAACCCCGCTCTGCGTTACTTTACATTGTGTCAATGTCA
ATGCCACAAATAGTACCACAGCC---------------------------
--------------------------------------------------
----------------------------------------AAAAACATAA
CAGGGGACAGTGATGAACTAAGA------------AACTGCTCTTTCAAT
ATG---ACCACA---GAGCTAAGG---------------------GATAA
GACAAAGCAG---GTATATTCACTTTTTTATAGACTTGATGTAGTACCAA
TTCAAGATAAT---------------------------------------
--------------------------------------------------
----------------------------------------------AGTA
GTGATGAATATAGATTAATAAATTGTAATACCTCAACCATTACACAAGCT
TGTCCTAAGGTATCTTTTGAGCCAATTCCCATACATTATTGTGCCCCAGC
T------GGTTTTGCGATCCTAAAGTGT---AGGGATGAGGAGTTCAATG
GAACAGGGCCATGCAAGAAT---GTCAGCTCAGTACAATGCACACATGGA
ATCAAGCCAGTAGTATCAACTCAACTGCTGTTA---------AATGGCAG
C---CTAGCAAAAAAAGAG-------------------------------
-----GTAAAAATTAGATCTGAAAATATCACAAACAATGTCAAAACTATA
ATAGTACAACTTGTT------GATCCTGTGGAAATTAATTGTACCAGGCC
T---AATAACAATACAAGAAGAAGT------------------GTACGTA
TA------------------------------------------------
---------------GGACCAGGACAAACA------TTCTAT--------
-------------GCAACAGGTGCA---------------ATAATAGGGC
CGATAAGAAATGCA------TATTGTACTGTCAATGAATCA------AAA
TGGAATGCAACTTTAAAAAAGGTAGCT---GGACAGTTAAGA--------
-------------AAACACTTTGGG-------------------------
--AACAAAACAATAAGGTTTAAT------------------AGCTCTTCA
GGAGGAGATCTGGAAATCACAACACAT---AGTTTTAATTGTGGAGGAGA
A---TTTTTCTATTGTAATACATCAGGCCTGTTTAATAGAGCTTACACT-
--AACAGCACTTACAATAACAGCACGCAGGACAATGACAATAAC------
------------------------------------------------AG
CACG---CAGGACAATGCAACTATAACTCTCCCATGCAGAATAAGGCAAA
TTATAAATATGTGGCAGAGAGCAGGGAAAGCAATGTATGCCCCTCCCATC
CAAGGAGTAATAAAC------------TGTGTATCAAAC---ATTACAGG
ACTAATTTTAACAAGAGATGGTGGAAAGAGTAACAGTACG----------
--------------------------------------------------
--------------------------------------------------
-GAGGGGGAAATCTTCAGACCTGGGGGAGGAGATATGAGGGATAATTGGA
GAAGT------GAATTATATAAGTATAAAGTAGTA---AAAATTGAACCA
---CTAGGAGTAGCACCT------ACCAAGGCAAGGAGAAGAGTGGTG--
-------------------------------------GGGAGAGAGAAAA
GAGCA---GTTGGA------------------CTAGGAGCTGTC---TTC
ATTGGGTTCTTAGGAGCA---GCCGGAAGCACTATGGGCGCGGCGTCAGT
GACGCTGACGGTACAGGCCAGGCAATTATTG---TCTGGCATAGTGCAA-
-----CAGCAAAGCAATTTGCTGAGGGCTATAGAGGCTCAACAACATCTG
TTGAAACTCACGGTCTGGGGC---ATTAAACAGCTCCAG---GCAAGA--
-GTCCTGGCTGTGGAAAGATACCTAAAA---GATCAACAGCTCCTAGGAA
TTTGG---GGCTGCTCTGGAAAACTCATCTGC---------ACCACTAAT
GTGCCCTGGAATTCT------AGTTGGAGT--------------------
-------------------AATAAATCTCAGAATGAGATATGGGAG----
-----AACATGACCTGGCTACAATGG---GATAAAGAAATTAGCAATTAC
ACTGACATAATATATAACCTAATTGAAGAATCGCAGAACCAGCAAGAA--
-AAGAATGAACAAGAATTA------TTGGCATTGGACAAGTGGGCAAGTC
TGTGGGATTGGTTTAAAATATCAAACTGGCTGTGGTATATAAAAATATTT
ATAATGATAGTAGGAGGTTTAATAGGATTAAGAATAGTTTTTGCT---GT
GCTTTCTATAATAAATAGAGTTAGGCAGGGATACTCACCTTTGTCATTTC
AGACC---CATACCCCA---------AACCCAAGGGAT------CTCGAC
AGGCCCGGAAGAATCGAAGAAGAA---GATGGAGAGCAAGGCAGAGACAG
ATCGATACGATTAGTGAGCGGATTCTTAGCGCTTGCCTGGGACGATCTGC
GGAGCCTGTGCCTCTTCAGCTAC------------CACCGCTTGAGAGAC
TTCATCTTGATTGTAGCGAGGACTGTGGAACTTCTGGGACGC--------
-------------------AGCAGTCTCAAGGGGTTGAGACTGGGGTGG-
--------------------------AATCTCCTGTTGTATTGGGGCCAG
GAACTAAAAAATAGTGCTATTAGTTTGCTTAATACCATAGCA---ATAGT
AGTAGCTGGCTGGACAGATAGGCTTATAGAAATAGGACAAGGAATTGGTA
GAGCT---------ATTCTTCATATACCTAGAAGAATCAGACAGGGT---
------TTAGAAAGAGCT------TTGCTA---TAA
>A1.KE.05.05KE376579V4.KT022372
ATGAGAGTGAAGGGGATACAG---AGGAATTGTCAGCAC-----------
-------TTATTG------ACATGG-------------------------
-----GGAATTATGATCTTGGGG---------ATGGTAATG---ATCTAT
AGGGTT------GCA-----------------------------------
-GGAAACTTGTGGGTTACGGTCTACTAT------------------GGGG
TACCAGTGTGGAGAGATGCAGATACCACC------TTATTTTGTGCATCA
GATGCTAAAGCATATGAGAGAGAAGTGCATAAT---GTCTGGGCTACACA
TGCCTGTGTACCCACAGACCCTAGCCCACAAGAAATAAATATGAAA----
-----AATGTGACAGAAGAGTTTAACATGTGG---AAAAATAACATGGTA
GAGCAGATGCATACAGATATAATCAGTCTATGGGACCAAAGCCTAAAACC
ATGTGTAAAGTTAACTCCTCTCTGCGTTACTTTACATTGTGTCAATATCA
CCATTACCAACACCACAAAC------------------------------
--------------------------------------------------
-------------------------------------AGCACCATAGACA
GCGTAATGAAAGATGAAATAAAA------------AACTGCTCTTACAAT
ATG---ACCACA---GAGATAAGG---------------------GATAA
GAAACAGAAG---ATGTATTCACTTTTTTATAAACTTGATGTAGTACCAA
TTAATGAA------------------------------------------
--------------------------------------------------
----------------------------------AGTCAAGGTAATAATA
GTGATGAGTATAGATTAATAAATTGTAATACCTCAGCCATTACACAGGCT
TGTCCAAAGGTATCCTTTGAGCCAATTCCCATACATTATTGTGCCCCAGC
T------GGTTTTGCGATCCTAAAGTGT---GCAGATGAGAATTTCAATG
GAACAGGGCCATGCAATAAT---GTCAGCACAGTACAATGCACACATGGA
ATCAGACCAGTAGTATCAACTCAACTACTGTTA---------AATGGCAG
T---CTAGCAAAAACGGGG-------------------------------
-----ATAAAGATTAGATCCGAAAATATCACAAATAATGCCAAAAGTATA
ATAGTACAATTGAAC------AAGTCGGTGGAAATTACTTGTATCCGGCC
T---AACAACAATACAAGAAAAAGT------------------GTACATA
TA------------------------------------------------
---------------GGACCAGGACAAGCA------TTCTTT--------
-------------GCAACAGGTGGG---------------ATAATAGGGG
ATATAAGACAAGCG------CATTGTAATGTCAGTAAATCA------CGT
TGGAATACAACCCTACAAGGAGTAGTT---GAACAATTAAGA--------
-------------AAACACTTTAGG-------------------------
--AACACAACAATAAAGTTTAAT------------------ACCTCCTCA
GGAGGAGATCTAGAAGTCACAACACAT---AGTTTTAATTGTGGAGGAGA
A---TTTTTCTATTGTGATACAGCAGGCCTGTTTAATAGCACTTGGAGTC
ACAATGACAGCATACAGGGGACAAATAGCGCAGAG---------------
--------------------------------------------------
----------TCAAATGAAACTATAACTCTCCCATGCAGAATAAAGCAAA
TTATAAATATGTGGCAGAGAGCAGGACAAGCAATGTATGCCCCTCCCATC
CCAGGAGTAATAAAG------------TGTGTATCAAAC---ATTACAGG
ACTAATATTAACAAGAGATGGTGGGAAGAACAATACA-------------
--------------------------------------------------
--------------------------------------------------
----GAGGAAGTCTTCAGACCTGGAGGAGGAGATATGAGGGATAATTGGA
GAAGT------GAATTATATAAGTATAAAGTAGTA---AAAATTGAACCA
---CTAGGAGTAGCACCC------ACCAAGGCAAGGAGAAGAGTGGTG--
-------------------------------------GGGAGAGAGAAAA
GAGCA---GTTGGA------------------GTAGGAGCTGTC---TTC
ATTGGGTTCTTAGGAGCA---GCCGGAAGCACTATGGGCGCGGCGTCAGT
GACGCTGACGGTACAGGCCAGACGATTATTG---TCTGGCATAGTGCAA-
-----CAGCAAAGCAATTTGCTGAAGGCTATAGAGGCTCAACAACACCTG
TTGAAACTCACGGTCTGGGGC---ATTAAACAGCTCCAG---GCAAGA--
-GTCCTGGCTGTGGAAAGATACCTAAGA---GATCAACAGCTCCTAGGAA
TTTGG---GGCTGCTCTGGAAAACTCATCTGC---------CCCACTAAT
GTGCCCTGGAATTCT------AGTTGGAGT--------------------
-------------------AACAAAACTCAGAGTGAAATATGGGAG----
-----AACATGACCTGGCTAGAATGG---GATAAAGAAATTAGCAATTAC
ACTGAAATAATATATAAACTAATTGAAGAATCGCAGAACCAGCAGGAA--
-AAGAATGAACAAGAATTA------TTAGCATTGGACAAGTGGGCAAGTC
TGTGGACTTGGTTTGACATATCAAAATGGCTGTGGTATATAAAAATATTT
ATAATGATAGTAGGAGGTTTAATAGGATTAAGAATAGTTTTTGCT---GT
GCTTTCTATAATAAATAGAGTTAGGCAGGGATACTCACCTTTGTCATTTC
AGACC---CATACCCCA---------AACCCAAGGGAT------CTCGAC
AGGCCCGGAAGAACCGAAGAAGAA---GGTGGAGAGCAAGACAGAGACAG
ATCGATTCGATTAGTAAGCGGATTCTTAGCACTCACCTGGGACGATCTCC
GGAGTCTGTGCCTCTGCAGCTAC------------CACCTCTTGAGAGAC
TTCATCTTGATTGCCGCGAGGACTGTGGAACTTCTGGGACGC--------
-------------------AGCAGTCTCAAGGGGTTGAGACTGGGGTGGG
AAGGCCTCAAGTACCTG------TGGAACCTGCTGTTATATTGGGGTCGG
GAACTAAAAATTAGTGCTATTAGTTTGTTTGATACCATAGCA---GTAGC
AGTAGCTGGCTGGACAGATAGGATTATAGAAATAGGACAAAGAATTGGTA
GAGCT---------ATCCTCCACATACCTAGAAGAATCAGACAGGGC---
------TTCGAAAGAGCT------TTGCTA---TAA
>A1.KE.05.05KE520997V4.KT022373
ATGAGAGTGACGGGGACACAG---AGGAACTCT---CATTGT------CT
A---TTGGGATGG------ACACGGAGGAACTCTCATTGTTTA---TTGG
GATGGGGAACTATGATCTTGGGA---------ATGTTAATA---ATCTGT
AGTGCT------GCA-----------------------------------
-GAAAACTTGTGGGTTACTGTCTACTAT------------------GGGG
TGCCTGTGTGGAAAGACGCAGAGACCACC------CTATTTTGTGCATCA
GATGCTAAAGCATATGATACAGAAGTGCATAAT---ATCTGGGCTACACA
TGCCTGTGTACCCACAGACCCCGACCCACAAGAAATAAACTTAGAA----
-----AATGTGACAGAAGAGTTTAATATGTGG---AAAAATAACATGGTA
GAGCAGATGCACACAGATATAATCAGTCTATGGGACCAAGGACTAAAGCC
ATGTGTAAAGTTAACCCCTCTCTGCGTTACTCTAGATTGTAGCAATAATG
TCACCAATACCACTAAT---------------------------------
--------------------------------------------------
--------------------------------------------------
--GACATGAAAGAAGAAATAAAA------------AACTGCTCTTTCAAT
GTG---ACCACA---GTAATAAGG---------------------GATAA
GAGACAGAAA---GTATATTCACTTTTTTATAGACTTGATGTAGTACCAA
TTGATGGT------------------------------------------
--------------------------------------------------
----------------------------------------AATAGTGATA
GTAATCAGTATAGATTAATAAATTGTAACACCTCAGCCATTACACAGGCT
TGTCCAAAGGTAACCTTTGAGCCAATTCCCATACACTATTGTGCCCCAGC
T------GGTTTTGCGATTCTAAAGTGT---AAGGATAAGGAGTTTAATG
GAACAGGGCCATGCAAGAAT---GTCAGCACAGTACAATGCACACATGGA
ATCAGGCCAGTGGTATCAACTCAGCTGCTATTA---------AATGGCAG
C---CTAGCAGAAGACAAG-------------------------------
-----ATAATAATTAGATCTGAAAATATCACAAACAATGCTAAAAACATT
ATAGTACAATTTAAC------AGACCTGTAAAAATTAATTGTACCAGACC
T---AACAACAATACAAGAAAAGGT------------------GTACATA
TA------------------------------------------------
---------------GGACCAGGACAAACA------TTCTAT--------
-------------GCAACAGGTGAA---------------ATAATAGGGG
AGATAAGACAAGCA------CATTGTAATATTAGTGGAACA------GAA
TGGAATACAACTTTGCAAAAGGTAGCC---AAACAATTAAGT--------
-------------GCATACTTTAAG-------------------------
--AACAAAACAATAATTTTTGCA------------------AACTCCTCA
GGAGGGGATTTAGAAATTACAACACAT---AGTTTTAATTGTGGAGGAGA
A---TTTTTCTATTGTAACACATCAAGCTTGTTTAGGGGCGCTTGGAATA
GTACAACTGCAACACTTAATAGCACTGGGAAT------------------
--------------------------------------------------
----------AGCAATGACACTATAACTCTTCCATGCAGAATAAAGCAAA
TTATAAATATGTGGCAGAGAGCAGGACAAGCAATATATGCCCCTCCCATA
AAAGGAGTAATAAGG------------TGTAACTCAAAT---ATTACAGG
ACTAATATTAACAAGAGATGGTGGGGGTAGTGATAAT-------------
--------------------------------------------------
--------------------------------------------------
-AGAACTGAAACTTTTAGACCTGGAGGAGGAGATATGAGAGACAATTGGA
GAAGT------GAATTATATAAGTATAAAGTAGTT---AAAATTGAACCA
---CTAGGAGTAGCACCC------ACCAGGGCAAAGAGAAGAGTGGTG--
-------------------------------------GAGAGAGAAAAAA
GAGCA---GTTGGA------------------ATAGGAGCTGTC---TTC
ATTGGGTTCTTAGGAGCA---GCAGGAAGCACTATGGGCGCGGCGTCGAT
AACGCTGACGGTACAGGCCAGACAATTATTG---TCTGGCATAGTGCAA-
-----CAGCAAAGAAATTTGCTGAGGGCTATAGAGGCTCAACAACATCTG
TTGAAACTCACGGTCTGGGGC---ATTAAACAGCTCCAG---GCAAGA--
-GTCCTGGCTCTGGAAAGATACCTAAAG---GATCAACAGCTCCTAGGAA
TTTGG---GGCTGCTCTGGAAAACTCATCTGC---------ACCACTAAT
GTGCCCTGGAACTCT------AGTTGGAGT--------------------
-------------------AATAAATCCCATGATGAGATATGGGGA----
-----AACATGACCTGGCTACAATGG---GAGAGAGAAATTAGCAATTAC
ACACAGACAATATATGATCTAATTGAAGACTCGCAGAACCAGCAGGAA--
-AAAAATGAACAAGACTTA------TTAGCATTGGACAAGTGGGCAAGTC
TGTGGAATTGGTTTGACATATCAAACTGGCTGTGGTATATAAAGATATTT
ATAATAATAATAGGAGGCTTAATAGGATTAAGAATAGTTTTTGCA---GT
GCTTTCTGTAATAAATAGAGTTAGGCAGGGATACTCACCTTTGTCATTTC
AGACC---CATACCCCA---------AGCCCAGGGGAT------CTCGAC
AGGCCAGGAAGAATCGAAGAAGAA---GGTGGAGAGCAAGACAGAACCAG
ATCGATTCGATTAGTGAGCGGATTCTTAGCACTTGCCTGGGACGACCTCC
GGAACCTGTGTCTTTTCAGCTAC------------CACCGCTTGAGAGAC
TTCATCTTGATTGCCGCGAGGACTGTGGAACTTCTGGGACAC--------
-------------------AGCAGTCTCAAGGGGTTGAGACTGGGGTGGG
AAAGCCTCAAGTATTTG------GGGAATCTCCTGGTATACTGGGGTCGG
GAACTAAAGATTAGTGCTATTAATTTGTTTGATACCATAGCA---ATAGC
AGTAGCTGGCTGGACAGATAGGGTTATAGAACTAGGGCAAAGGCTTGGTA
GAGCT---------ATCTTGCACGTACCTAGAAGAATTAGGCAGGGC---
------GCAGAAAGAGCT------TTGCTA---TAA
>A1.KE.05.05KE607907V4.KT022374
ATGAGAGTGATGGAGACACAG---AGGAATTGTCAACAC-----------
-------TTATTG------AGTTGG-------------------------
-----GGGATTATGATCTTGGGG---------ATGTTAATA---ATCTGT
AGTGCT------GGA-----------------------------------
-GGAAGCTTGTGGGTTACTGTCTACTAT------------------GGGG
TACCTGTGTGGAGAGACGCAGAAACCACC------TTATTTTGTGCATCA
GATGCTAAAGCATATGATACAGAAAAGCATAAT---ATCTGGGCTACACA
TGCCTGTGTACCCACAGACCCCGACCCACAAGAAATACCTTTGAAA----
-----AATGTGACAGAAGATTTTAACATGTGG---AAAAATAATATGGTA
GAGCAAATGCATACAGATATAATCAGTCTATGGGATCAAAGTCTAAAGCC
TTGTGTACAGTTAACCCCTCTCTGTGTCACTTTAAATTGTACAAATGCAG
GAAATGATACTAATACCAATACT---------------------------
--------------------------------------------------
----------------------------------------ACCATAAATG
ATGACATGCGTGGAGAACTAAAA------------AACTGCTCTTTTAAT
GTG---ACCACA---GAAATAAGG---------------------GATAA
AAAACAGAAA---GTACATGCACTTTTTTATAAACTTGATGTAGTACAAA
TAGATAAGGCTAAT------------------------------------
--------------------------------------------------
-------------------------------AGTAGTGATGGTAATGGTA
GTGGTGACTACAGATTAATAAATTGTAACACCTCAGTCATTACACAGGCT
TGCCCAAAGATAAAATTTGAGCCAATTCCCATACATTATTGTGCTCCAGC
T------GGTTTTGCGATCCTAAAGTGT---AGGAATACGACATTCAATG
GAACAGGGCCATGCAATAAT---GTCAGCACAGTCCAATGCACACATGGA
ATCAAGCCAGTAGTAACAACTCAACTGCTATTA---------AATGGCAG
T---CTAGCAGAGGGAGAG-------------------------------
-----GTAATAATTAGATCTGAAAATATCTCAAACAATGCCAAAACTATA
ATAGTACAACTTGCC------GAATCTGTGACAATTAATTGTACCAGACC
T---GGTAATAATACAAAAAGAAGT------------------GTACATA
TA------------------------------------------------
---------------GGACCAGGACAAGCA------CTCTAT--------
----------------ACAAATAAC---------------ATAATAGGAA
ATATAAGAGAAGCA------TATTGTAAGGTCAATGGATCA------CAA
TGGAATAACACTCTACGACAGGTAGCT---GACAAATTAAGA--------
-------------GAATACTTTAAC-------------------------
--GACAAAACAATAATATTTAAG------------------CATTCCTCA
GGAGGGGACCTAGAAATCACAACACAT---AGTTTTACTTGTGGAGGAGA
A---TTTTTCTATTGTAATACAACAAAGCTGTTCAATAGCTCTTGGTCTG
CCAATGCCAGTGAGTCAAATAGTACAGATGGCAATAGT------------
--------------------------------------------------
----------ACAGATGGCACTATAACTCTCCCATGCAAAATAAAGCAAA
TTATAAATATGTGGCAGAGAGTAGGACGAGCAATGTATGCCAATCCCATC
CAAGGAAAAATAGAG------------TGTGCATCAAAC---ATTACAGG
ACTAATATTAACAAGAGATGGTGGGAATGTGAGCAGG-------------
--------------------------------------------------
--------------------------------------------------
-GAAAATGAAACCTTCAGACCTGGAGGAGGAGATATGAGGGACAATTGGA
GAAGT------GAATTATATAAGTATAAAGTAGTA---AAGATTGAACCA
---CTAGGAGTAGCACCC------CATACGGCAAGGAGAAGAGTGGTG--
-------------------------------------GGGAGAGAAAAAA
GAGCA---GTTGGA------------------ATGGGAGCTGTC---TTC
CTTGGGTTCTTAGGAGCA---GCAGGGAGCACTATGGGCGCAGCGTCACT
AACGCTGACGGTACAGGCCAGACAATTATTG---TCTGGCATAGTGCAA-
-----CAGCAAAGCAATTTGCTGAGGGCTATAGAGGCTCAACAACATCTG
TTGAAACTCACAGTCTGGGGC---ATTAAACAGCTTCAG---GCAAGA--
-ATCCTTGCTGTGGAAAGATACCTAAGG---GATCAACAGCTCCTAGGAA
TTTGG---GGCTGCTCTGGAAAACTCATCTGC---------ACCACTAAT
GTGCCGTGGAACTCT------AGTTGGAGT--------------------
-------------------AATAAATCTCTGCAGGACATATGGGAT----
-----AACATGACCTGGCAGCAATGG---GATAAAGAAATTAGCAATTAC
ACAGAAATAATATATAGGCTAATTGAGGAATCGCAGAACCAGCAGGAA--
-AAGAATGAACAAGACTTA------TTGGCATTGGACAAGTGGGCAAGTT
TGTGGAATTGGTTTGACATAACAAATTGGCTGTGGTATATAAAAATATTT
ATAATGATAGTAGGAGGCTTAATAGGATTAAGAATAGTTTTTACT---GT
GCTTTCTATAATAAATAAAGTTAGGCAGGGATACTCACCTTTGTCATTTC
AGACC---CTTACCCCA---------AGCCCAAGGGGT------CTCGAC
AGGCCCGGAAGAATCGAAGAAGAA---GGTGGAGAGCAAGACAGAGGCAG
ATCGATACGCTTAGTAAGCGGATTCTTAGCGCTTGCCTGGGACGACCTGC
GGAACCTGTGTCTTTTCAGCTAC------------CACCGATTGAGAGAC
TTCGCCTTGATTGTAGCGAGGACTGTGGAACTTCTGGGACAC--------
-------------------AGCAGTCTCAAGGGGTTGAGACTGGGGTGGG
AAGGCCTCAAATATCTG------TGGAACCTCCTGGTATATTGGAGTCAG
GAACTGAAAAATAGTGCTATTAGTTTGATTGATACCATAGCA---ATAGT
AGTAGCTGGCTGGACAGATAGGGTTATAGAAGTAGGACAAGGACTTGGTA
GAGCT---------TTTCTCAACATACCTAGAAGAGTCAGACAGGGA---
------TTGGAAAGGGCT------TTGCTT---TAA
>A1.KE.05.05KE643439V4.KT022375
ATGAGAGTGATGGGGATACAG---AGGAATTGTCAACAC-----------
-------TTATTG------ACATGG-------------------------
-----GGAACTATAATCTTGGGT---------TTGATAATA---ATCTGT
AGTGCT------GTA-----------------------------------
-GATAAGTTGTGGGTTACTGTCTATTAT------------------GGGG
TACCTGTGTGGAAAGATGCAGAGACCACC------CTATTTTGTGCATCA
GATGCTAAAGCATATAATAGAGAAGCACATAAT---GTCTGGGCTACACA
TGCCTGTGTACCCACAGACCCCGACCCACAAGAAATACCTTTGGAA----
-----AATGTGACAGAAGAGTTTAACATGTGG---AAAAATAACATGGTA
GAACAAATGCATACAGATATAATCAGCCTATGGGACCAAAGCCTAAAGCC
ATGTGTAAAGTTAACCCCTCTCTGTGTTACCTTAAAATGCACCAATGCTA
AAATTATCAATAATGAGACC------------------------------
--------------------------------------------------
--------------------------------------------------
--AAGTTTAACGAAGAACTAAAA------------AACTGCTCTTTCAAT
ATG---ACCACA---GAACTAAGG---------------------GATAA
GACACAGAAA---GTATATTCACTTTTTTATAGACTTGATGTAGTACAAA
TAAATGCT------------------------------------------
--------------------------------------------------
-------------------------------------AATGGTAGTAATA
ATGATAGTTATAGATTAATAAATTGTAATACCTCAGCTATTAAACAAGCT
TGTCCAAAGGTATCCTTTGAGCCAATTCCCATACATTATTGTGCTCCAGC
T------GGTTTTGCGATCCTAAGGTGT---AATGATAATAAGTTCAACG
GAACAGGAACATGCACTAAT---GTCAGCACAGTACAATGCACACATGGA
ATCAAGCCAGTAGTATCAACTCAACTACTGTTA---------AATGGCAG
C---CTGGCAGAAGAAGAG-------------------------------
-----GTAATAATTAGATCTGAAAATATCTCAGACAACGCTAAAACCATA
ATAGTACAACTTGTC------AAGCCTGTAAGCATCAGATGTATCAGAGT
T---AGCAACAAGACAAGAACAAGT------------------ATACGTA
TA------------------------------------------------
---------------GGACCAGGACAAACA------TTCTAT--------
-------------GCAACAGGTGCC---------------ATAATAGGAG
ACATAAGAGAAGCA------CATTGTACGGTCAATGGATCA------GAA
TGGAAAGGAACACTTCAACAGATAGTT---ACACAATTAAGA--------
-------------AAATATTGGAAC-------------------------
--ACAACAACAATAAGCTTCAAT------------------AGCTCCTCA
GGAGGGGATTTAGAAGTTACAACACAT---AGTTTCAATTGTGGAGGAGA
G---TTTTTCTATTGTAATACATCAAAACTGTTTAATAGCACTTGGCCAC
AGTCAAACCACACGGAA---------------------------------
--------------------------------------------------
----------GACAATGGAAATCTAACTCTCCCATGCAGAATAAAACAAC
TTATAAACCTGTGGCAAAGAGCAGGACAAGCAATGTATGCCCCTCCCATA
CCAGGAAATATAAGT------------TGTGTATCAAAC---ATTACAGG
ACTACTATTGACAAGAGATGGTGGGAACACTGGGAAC-------------
--------------------------------------------------
------------------------------------AATACAGAGGGAAA
TAAAACTGAAATCTTCAGACCTGGAGGAGGAAATATGAGGGACAATTGGA
GAAGT------GAATTATATAAGTATAAAGTAGTG---AAAATTGAACCA
---ATAGGAATAGCACCC------ACCAAGGCAAAGAGAAGAGTGGTG--
-------------------------------------GAGAGAGAAAAAA
GAGCAGCACTTGCT---------------------GGAGCTTTC---TTT
CTTGGGTTCTTAGGAACA---GCAGGAAGCACTATGGGCGCGGCGTCAAT
AGCGCTGACGGTACAGGCCAGGCAATTATTG---TCTGGCATAGTGCAA-
-----CAGCAAAGCAATTTGCTGAGGGCTATAGAGGCTCAACAGCAATTG
TTGAGACTCACAGTCTGGGGC---ATTAAACAGCTCCAG---GCAAGA--
-GTCCTGGCTGTGGAGAGATACCTAAGA---GATCAACAGCTCCTAGGAA
TTTGG---GGTTGCTCTGGAAAACTCATCTGC---------ACCACTAAT
GTGCCCTGGAACGCT------AGTTGGAGT--------------------
-------------------AATAAAACTCAGGATGAGATATGGGAT----
-----AGCATGACCTGGCTGCAATGG---GATAAAGAAATTGACAATTAT
ACACAAACAATATATGAGCTACTTGAAGCATCGCAGAACCAGCAGGAA--
-AAGAATGAACAAGAGTTA------TTGGCATTGGACAAGTGGGCAAATC
TGTGGAGTTGGTTTAACATAACAAACTGGCTGTGGTATATAAGAATATTT
ATAATGATAGTAGGAGGATTAATAGGCTTAAGAATAGTTTTTGCT---GT
GCTTGCTTTAATAAATAGAGTTAGGCAGGGATACTCACCTCTGTCGTTTC
AGACC---CATACCCCG---------AGCCCAAGGGGA------CTCGAC
AGGCCCGGAGAAATCGAAGAAGAA---GGTGGAGAGCCAGGCAGAACCAG
ATCAATAAGATTAGTGAGCGGATTCTTAGCGATTGCCTGGGACGACCTAC
GGAGCCTGTGTCTTTTCAGCTAC------------CACCGCTTGAGAGAC
TGCATCTTGATTGCAGCGAGGACCTTGGAACTCTTGGGACAC--------
-------------------AGCAGCCTCAAGGGGCTGAGACTGGGGTGGG
AAGGGCTCAAGTACCTG------AAGAATCTCCTGGTGTACTGGGGTCAG
GAACTAAAAAATAGTGCTATTAATTTACTTGATACCATAGCA---ATAGC
AGTAGCTGGCTGGACAGATAGGATTATAGAAGTAGCACAAGGACTTGGTA
GAGCT---------ATCCTTAACATACCTAGAAGAATCAGGCAGGGC---
------GCCGAAAGGGCT------TTATTA---TAA
>A1.KE.05.05KE851891V4.KT022376
ATGAGAGTGATGGGGACACAG---AGGAATTGTCAACAC-----------
-------TTATTG------AGATGG-------------------------
-----GGAATTATGATCTTGGGG---------CTGATGATA---ATATGT
AGT---------ACA-----------------------------------
-GAAAACTTGTGGGTCACTGTTTACTAT------------------GGGG
TACCTGTGTGGAAAGATGCAGAAACCACC------TTGTTTTGTGCATCG
GATGCTAAAGCATATGAGACAGAAAAGCATAAT---GTCTGGGCTACACA
TGCCTGTGTACCCACAGACCCCAACCCACAGGAAATACATTTGGAA----
-----AATGTGACAGAAGAATTTAACATGTGG---AAAAATAACATGGTA
GAGCAGATGCATACAGATATAATCAGTCTATGGGATCAAAGCCTCAAGCC
ATGTGTAAAGTTAACCCCTCTCTGTGTTACTTTAAATTGTGGCGATCCGT
CTGCCAACATC---------------------------------------
--------------------------------------------------
----------------------------------------------ACGG
GGGATGGCAAGGAAGAAATAAAA------------AACTGCTCTTTCAAT
ATG---ACCACA---GAATTAAGA---------------------GATAA
GAAGCAAAAA---GTATATTCACTGTTTTATAGACTTGATATAGTAGAAA
TTAATGAAAGACAGGGTAATGAA---------------------------
--------------------------------------------------
----------------------------------AGTCAGAGTAATAGTA
GTAGTAAGTATAGATTAATAAACTGTAATACCTCAGCCATTACACAAACG
TGCCCAAAGGTAACTTTTGACCCAATTCCTATACATTATTGTGCTCCAGC
T------GGTTTTGCGATCCTAAAGTGT---AAGGATGAGGAGTTCAGTG
GAGCAGGGCCATGCAAGAAT---GTCAGCACAGTCCAATGCACACATGGA
ATCAAGCCAGTAGTATCAACTCAACTGCTGTTA---------AATGGCAG
T---CTAGCAGGAAAAGAG-------------------------------
-----GTAAAAATTAGATCTGAAAATATAACAAACAATGCCAAAAATATA
ATAGTACAACTTGTC------AAACCCGTGCCAATTAATTGTACTAGACC
T---AGCAACAACACAAGGAAAAGT------------------GTATGGA
TA------------------------------------------------
---------------GGACCAGGACAAGCA------TTCTAT--------
-------------GCAACAGGTGAC---------------ATAATAGGAG
ATATAAGAAAAGCA------CATTGTAATGTCAGTAGATCA------CAA
TGGAATAACACTTTACAAGAGGTAGTT---ATACAATTAAGG--------
-------------AAACATTTTGGG-------------------------
--AACAAAACAATAAAGTTTGCT------------------AACTCCTCA
GGAGGGGATCTAGAAATCACAACACAC---AGTTTTAATTGTAGAGGAGA
A---TTTTTCTATTGTAATACATCAGGCCTGTTTGATAGCACTTGGTCGT
TTAATAGCACACAGGAGTCAAATAACACGGGG------------------
--------------------------------------------------
----------GAAAATGATACTATAATTCTCCCATGCAGAATAAAGCAAA
TTATAAACATGTGGCAGAGAGTAGGACAAGCAATGTATGCCCCTCCCATC
CCAGGAGTAATACAG------------TGTAACTCAACC---ATTACAGG
GCTAATATTAACAAGAGATGGTGGGGAGGATAATAAT-------------
--------------------------------------------------
--------------------------------------------------
-AACACAGAAACCTTCAGACCTGCAGGAGGAGATATGAGGGACAATTGGA
GAAGT------GAATTATATAAATATAAAGTAGTA---AAACTTGAACCA
---CTAGGAGTAGCGCCC------ACCAAGGCAAAGAGAAGAGTGGTG--
-------------------------------------GAGAGAGAAAAAA
GAGCA---GTTGGA------------------CTAGGAGCTGTC---TTC
CTTGGGTTCTTAGGAGCA---GCAGGAAGCACTATGGGCGCGGCGTCAAT
AACGCTGACGGTACAGGCCAGGCAATTATTG---TCTGGCATAGTGCAA-
-----CAGCAAAGCAATTTGCTGAGGGCTATAGAGGCTCAACAACATATG
TTGAAACTCACAGTCTGGGGC---ATTAAACAGCTCCAG---GCAAGA--
-GTCCTGGCTGTGGAAAGATACCTAAAG---GATCAACAGCTCCTAGGAA
TTTGG---GGCTGCTCTGGAAGACTCATCTGC---------ACCACTAAT
GTGCCCTGGAACTCT------AGTTGGAGT--------------------
-------------------AACAAATCTTACAGTGAGATATGGGAT----
-----AACATGACCTGGCTGCAATGG---GATAAAGAAGTTAGCAACTAT
ACACAGATAATATATAAGCTAATTGAAGAATCACAGAACCAGCAGGAA--
-AAGAATGAACAAGACCTA------TTGGCATTGGACAAGTGGGCAAGTC
TGTGGACTTGGTTTGATATATCAAAATGGCTGTGGTATATAAGAATATTT
ATAATGATAGTAGGAGGCTTAATAGGATTAAGAATAGTTTTTGCT---GT
GCTTTCTATAATAAATAGAGTTAGGCAGGGATACTCACCTTTGTCGTTTC
AGACC---CATACCCCA---------AACCCCAGGGAT------CTCGAC
AGGCCCGGAAGAATCGAAGAAGAA---GATGGAGAGCAAGGCAGAGGCAG
ATCGATTCGATTGGTGAGCGGATTCTTAGCACTTGCCTGGGACGACCTGC
GGAACCTGTGCCTTTTCTGCTAC------------CACCGATTGAGAGAC
TTCATCTTGATTGCCACGAGGACTGTGGAACTTCTGGGACAC--------
-------------------AGCAGTCTCAAGGGGTTGAGACTGGGGTGGG
AAGGCCTCAAGTATCTG------TGGAACCTCCTGGCATATTGGGGTCGG
GAACTAAAAATTAGTGCTATTAATTTGGTTGATACCATAGCA---ATAGT
AGTAGCTGGCTGGACAGATAGGATTATAGAAATAGGACAAATACTTGGTA
GAGCT---------ATTCTCCACATACCTAGAAGAATCAGACAGGGC---
------CTCGAAAGGGCT------TTGCTA---TAA
>A1.KE.05.05KE884468V5.KT022377
ATGAGAGTGATGGGGATAAAG---AGGAATTGGCAGCAC-----------
-------TTATTG------AGAGGG-------------------------
-----GGAACCTTGATCTTGGGG---------CTATTAATG---ATCTGT
AGTGCT------GCA-----------------------------------
-AATAACTCGTGGGTTACTGTCTACTAT------------------GGGG
TACCTGTGTGGAAAGACGCAGAGACCACC------TTATTTTGTGCCTCA
GATGCTAAAGCATATGAGAGGGAGAAGCATAAC---GTCTGGGCTACACA
TGCCTGTGTGCCCACAGACCCCAACCCACAAGAAATACCTTTGGAA----
-----AATGTGACAGAAGATTTTAACATGTGG---AAAAATAATATGGTA
GAACAGATGCATACAGATATAATCAGTCTATGGGACCAAAGCTTAAAGCC
ATGTGTAACGTTAACTCCTCTCTGTGTTACATTAAATTGTAGCACTGCAA
CCCCTCTCAATGCAACTAGCAATGCC------------------------
--------------------------------------------------
--------------------------------------------------
--ACGGGAGGGAACGAAATGAAA------------AACTGCTCTTACAAT
ATG---ACCACA---GAACTATGG---------------------GATAA
GAAACAGAGA---GTATATTCACTCTTTTATAGAACTGATGTAGTACAAA
TAGGTCAGGGT---------------------------------------
--------------------------------------------------
----------------------------------------------AATA
GTACTGAGTATAGATTAATAAATTGTAATACCTCAGCCACTATGCAAGCT
TGTCCAAAAGTAAGCTTTGAGCCAATTCCCATACATTATTGTGCCCCAGC
T------GGTTTTGCAATCCTAAAGTGT---AGGGATGAGGAATTCAATG
GAACAGGGCCATGCAAGAAT---GTCAGCACAGTCCAATGCACACATGGA
ATCAAGCCAGTAGTATCAACTCAACTGCTGTTA---------AATGGCAG
T---CTAGCAGAAGGAAAG-------------------------------
-----GTAAAAATTAGATCTGAGAATATCACAAACAATGCCAAAACTATA
ATAGTACAACTTATC------AAGCCTGTGCTAATTAATTGTACCAGACC
T---AGTAACAATACAAGAAGAAGT------------------GTACATA
TA------------------------------------------------
---------------GGACCAGGACGAGCA------TTCTAT--------
-------------ACGACAGGTGAA---------------ATAATAGGGG
ATATAAGACAAGCA------CATTGTAATGTCACTAGATCA------GCA
TGGAATGAAGCGCTACAACGGGTAGTT---GCACAATTAAGA--------
-------------GAACACTTTAAG-------------------------
--AATAAAACAATAATATTTACT------------------AACTCATCA
GGAGGGGATCTGGAAATCACAACACAT---AGTTTTAATTGTGGAGGAGA
A---TTTTTCTATTGTAATACATCAGGGCTGTTCAATAGTACTTGGAAT-
--ACCACGAAGGTAAATAGCACAGAG------------------------
--------------------------------------------------
----------TCAAATGGCACTATAACTCTCCCATGCAGAATAAAGCAAA
TTATAAATATGTGGCAAAGAACAGGACAAGCAATGTATGCCCCTCCCATC
AAAGGAATAATAAAT------------TGTGCATCAAAT---ATTACAGG
ACTACTATTAACAAGAGATGGTGGGGATAATAACAGT-------------
--------------------------------------------------
--------------------------------------------------
-ACAAATGAAACCTTCAGACCTGGAGGAGGAGATATGAGGGACAATTGGA
GAAGT------GAATTATATAAGTATAAAGTAGTA---AAAATTGAACCA
---CTAGGGGTAGCACCC------ACCGAGGCAAGGAGAAGAGTGGTG--
-------------------------------------GAGAGAGAAAAAA
GAGCATTTGTTGGA------------------ATAGGAGCTGTC---TTC
CTTGGGTTCTTAGGAGCA---GCCGGCAGCACTATGGGCGCGGCGTCATT
AACGCTGACGGTACAGGCCAGACAATTATTG---TCTGGTATAGTGCAA-
-----CAGCAAAACAATTTGCTGAGGGCTATAGAGGCTCAACAACATCTG
TTGAAACTCACGGTCTGGGGC---ATTAAACAGCTCCAG---GCAAGA--
-GTCCTGGCTGTGGAAAAGTACCTAAAG---GATCAACAGCTCCTAGGAA
TTTGG---GGCTGCTCTGGAAAACTCATCTGC---------ACCACTAAT
GTGCCCTGGAACTCT------AGTTGGAGT--------------------
-------------------AATAGAACTCTAGATGACATATGGGGG----
-----AACATGACCTGGCTGCAATGG---GATAAAGAAATTAGCAATTAC
ACAAACACAATATATGACTTAATTGAAAAAGCGCAGAACCAGCAGGAA--
-CAGAATGAACAGGATTTA------TTGGCATTGGACAAGTGGGCAAATC
TATGGAATTGGTTTGACATATCAAAGTGGCTGTGGTATATAAAAATATTT
ATAATGATAATAGGAGGCTTAATAGGATTAAGAATAGTTTTTGCT---GT
GCTTTCTATAATAAATAGGGTTAGGCAGGGATACTCACCTTTGTCGTTCC
AGACC---CATACCCCG---------CTCCCGAGGGGT------CTCGAC
AGGCCCGGAGGAATCGAAGAAGAA---GATGGCGAGCAAGGCAGCGGCAG
ATCAATTCGATTAGTGAGCGGATTCTTAGCACTCACGTGGGACGACCTGC
GGAGCCTGTTCCTCTTCCTCTAC------------CACCGCTTGAGAGAC
TTCACCTTGATTGCAGCGAGAACTGTGGAACTTGTGGGACGC--------
-------------------AGCAGTCTCAAGGGGTTGAGACTGGGGTGGG
AAGGCCTCAAATATCTG------TGGAATCTCCTGGTATATTGGAGTCAG
GAACTGAAAACTAGTGCTATCAGTTTGATTGATACCATAGCA---ATAGT
AGTAGCTGGCTGGACAGATAGGGTTATAGAAGTAGGACAAAGAATTGGTA
GAGCT---------TTTCTCAACATACCTAGAAGAATCAGACAAGGC---
------TTCGAAAGGGCT------TTGCTA---TAA
>A1.KE.05.QF495_23M_ENV_D1.FJ866116
ATGAGAGTGATGGGGACACAG---AGGAATTGTCAACAC-----------
-------TTATTG------ACATGG-------------------------
-----GGGACTTTGATCTTGGGG---------ATGTTAATC---TTCTGT
AGTGTT------GCA-----------------------------------
-GGAAACTTGTGGGTTACTGTCTACTAT------------------GGGG
TACCTGTGTGGAGAGACGCAGAGACCACC------TTATTTTGTGCATCA
GATGCTAAAGCATATGACACAGAAGTGCATAAT---GTCTGGGCTACACA
TGCCTGTGTACCCACAGACCCCAACCCACAAGAAATAAAGATGGAG----
-----AATGTGACAGAAAATTTTAACATGTGG---AAAAATAACATGGTA
GAACAAATGCATGCTGATATAATCAGTCTATGGGACCAAAGCCTACAGCC
ATGTGTAAAGTTAACCCCTCTCTGCGTTACTCTAAATTGTGCCTATAATG
TCACGATTTTCAATACCACGGGTGCCAATGTCACGAATAAA---------
--------------------------------------------------
----------------GAGACACCAACAAACATAGGGACACCAACAAACA
TAGGGACAAGGGGAGAAATGAGA------------AACTGCTCTTTCAAT
GTG---ACCACA---GAAATAAGG---------------------GATAA
GAAAAAGAAA---GTATACTCACTTTTTTATAAACAGGATATAGTACAAA
TTAATGAAAATCAAGGTAATAGTAGTGAAAAGAATAATAGTAGTATTATT
AGTGCTGAAAAT---------------------------------AATAA
TACTAATAGTAATAATAGTGTAAGTAATAATAGTAGTAAGAATAGTAATA
AAGATGAGTATATATTAATAAATTGTAATACCTCAGCCATTACACAGGCA
TGCCCAAAGGTATCTTTTGAGCCAATTCCCATACATTATTGTGCCCCAAC
T------GGTTTTGCGATCCTAAAGTGC---AATGAGGAGGAGTTCAATG
GAACAGGGCCATGCAACAAT---GTCAGCACAGTCCAGTGCACACATGGT
ATCAGGCCAGTAGTGTCAACTCAACTACTGTTA---------AATGGCAG
T---CTAGCAAAAGATGAG-------------------------------
-----ATAAAATTTAGATCTGAAAATCTCACAAATAATGCCAAAAATATA
ATAGTACAACTTAAC------GAAACTGTGAGCATTACTTGTATGAGACC
T---AACAACAATACAAGAAAAAGT------------------GTGCGTA
TA------------------------------------------------
---------------GGTCCAGGACAAGTA------TTCTAT--------
-------------GCAACAGGTGAC---------------ATAATAGGGG
ATATAAGACAAGCA------CATTGTAATGTTAGTAGATTA------AAC
TGGACTAGTACTTTACAAAGAATAGCT---ACACAATTAGGG--------
-------------AACATCTTTAAC-------------------------
--AAAACAACAATAACATTTGCT------------------AACTCCTCA
GGAGGGGATCTAGAAATCACAATGCAT---AGTTTTAATTGTGGAGGAGA
A---TTTTTCTACTGTGATACATCAGGACTGTTTAATAGCTCTTGGAATA
ATACATCGGGCCAGTTTAATAGCACTTGGACTGATGGC------------
------------------------------------------------TA
CAAT---AGAAAGAGCGAGAATATAACTCTCCAATGCAGAATAAAGCAAT
TTATAAATATGTGGCAGAGAACAGGGCAAGCAATGTATGCCCCTCCCATC
CCAGGAATAATAAAA------------TGTGAATCAAAC---ATTACAGG
ACTAATACTAACAAGAGATGGTGGGCAGGCTAACAAA-------------
--------------------------------------------------
--------------------------------------------------
-ACAGAGGAAACCTTCAGACCTGGAGGAGGAGATATGAGGGACAATTGGA
GAAGT------GAATTATTTAGGTATAAAGTAGTA---AAAATTGAACCA
---CTAGGAGTAGCACCC------ACCAAGGCAAAGAGAAGAGTGGTG--
-------------------------------------GAGAGAGAGAAAA
GAGCA---GTAATTGGC---------------ATGGGAGCTGTT---TTC
CTTGGGTTCTTAGGAGCA---GCAGGAAGCACTATGGGCGCGGCGTCACT
GACGCTGACGGTACAGGCCAGACAATTATTG---TCTGGCATAGTGCAA-
-----CAGCAAGGCAATTTGCTGAGGGCTATAGAGGCTCAACAACATCTG
TTGAGACTCACGGTCTGGGGC---ATTAAACAGCTCCAG---GCAAGA--
-GTCCTGGCTGTGGAAAGATACCTAAGG---GATCAACAGCTCCTAGGAA
TTTGG---GGCTGCTCTGGAAAACTCATCTGC---------ACCACTAGT
GTGCCTTGGAACACT------AGTTGGAGT--------------------
----------------AATAATAGATCTCTGGAACAGATATGGGAT----
-----AACATGACCTGGATGCAATGG---GATAAAGAAATTAGCAATTAC
ACACAAGAAATATATAGGCTGATTGAAATATCGCAGAACCAGCAAGAA--
-GAAAATGAAAAAGACTTA------TTGGAATTGGACAAGTGGGCAAGTC
TGTGGAATTGGTTTGACATATCAAATTGGCTATGGTATATAAGAATATTT
ATAATGATAGTAGGAGGCTTAATAGGATTAAGAATAGTTTTTGCT---GT
GCTTTCTATAATAAATAGCGTTAGGCAGGGGTACTCACCTTTGTCATTTC
AGACC---CATATCCCA---------AGCCCAGGGGAA------CTCGAC
AGGCCCAGAGGAATCGAAGAAGAA---GGTGGAGAGCAAGGCAGAAGCAG
ATCGATTCGATTAGTGAGCGGATTCTTAGCACTTGCCTGGGACGACCTGA
GGAGCCTGTGCCTCTTCAGCTAC------------CACCGCTTGAGAGAC
TTCATCTTGATTGCTGCGAGGGCTGTGGAACTTCTGGGACAC--------
-------------------AGCAGTCTCAAAGGGTTGAGACTGGGGTGGG
AGGGCCTCAAGTATCTG------TGGAATCTCCTGTTGTATTGGGTTCGG
GAACTGAAACTTAGTGCTATTAATTTGTTTAATACAATAGCA---ATAGC
AGTAGCTGGCTGGACAGATAGGGTTATAGAAGTAGGACAAGTAGTTGGTA
GAGCT---------ATTCTCCACATACCTAGAAGGATCAGACAGGGC---
------TTTGAAAGGGCT------TTGCTA---TAA
>A1.KE.05.QH209_14M_ENV_A2.FJ866118
ATGAGAGTGATGGAGACACAG---AGGAATTATCAACAC-----------
-------TTATTG------AGCTGG-------------------------
-----GGGATTATGATCTTGGGG---------ATGTTAATA---ATCTGT
AGTGCT------ACA-----------------------------------
----AACTTGTGGGTTACTGTCTACTAT------------------GGGG
TACCTGTGTGGAAAGATGCAGAGACCACC------TTATTTTGTGCATCA
GATGCTAAAGCATATGATAAAGAAGTACATAAT---GTCTGGGCTACACA
TGCCTGTGTACCCACAGACCCCAACCCACAAGAAGTACATTTGGAA----
-----AATGTGACAGAAGAGTTTAACATGTGG---AAAAATTATATGGTA
GAGCAGATGCATACAGATATAATTAGTCTATGGGACCAAAGCCTACAGCC
CTGTGTAAAGTTAACCCCTCTCTGTGTTACTTTAAATTGTAGCCATAATA
TAAACCATAATGAGACCACTTTCTCT------------------------
--------------------------------------------------
----------------------------------AATGACACCAATCTCC
CCAATATCACCGAAGAGATGAGA------------AACTGCTCTTTCAAT
ATG---ACCACA---GAAGTAAGG---------------------GATAG
GCAAAAGCAA---GTATATTCACTTTTTTATAGACTTGATATAGTACAAA
TTAATGAAGATCAA------------------------------------
--------------------------------------------------
-------------------------------------AAAGAGGGTAGTA
AGGGTAGGTATAGATTGATAAATTGTAATACCTCAGCCATTACACAGGCT
TGTCCAAAGGTATCCTTTGAGCCAATTCCCATACATTTTTGTGCCCCAGC
T------GGTTTTGCGATTCTAAAGTGT---AAGGATAAAGAGTTCAATG
GAACAGGGCCATGTAAGAAT---GTCAGCACAGTACAATGCACACATGGA
ATCAGGCCAGTAGTATCAACTCAGTTGCTGTTA---------AATGGCAG
T---CTAGCAGAAGGGAAG-------------------------------
-----GTAATGATTAGATCTGAAAATTTCACAAACAATGCCAAAAATATA
ATAGTACAATTTAAC------GAGTCTGTAGAAATTGAGTGTCTCAGACC
T---AACAACAATACAAGAGAAAGT------------------ATACATC
TA------------------------------------------------
---------------GGACCAGGACGAGCA------TTCTAT--------
-------------GCAAGAGGTGGA---------------ATAATAGGAG
ATATAAGACAAGCA------CATTGTATTGTCAATAAAACA------AAC
TGGAACAAAGCTCTGAAAGAGGTAGCC---AAGCAATTAAGA--------
-------------ACAATATTT----------------------------
--AACAAAACAATAAAATTTACT------------------AACTCCTCA
GGAGGGGATATAGAAATCACAACACAT---AGTTTTAATTGTAGAGGAGA
A---TTTTTCTATTGTAATACAACAGGACTGTTCAATCTCACTTGGAATG
GCACTGACAGCACAAATAGAAAT---------------------------
--------------------------------------------------
----------GAGTCAGGCAATATAACTCTCCCATGCAGAATAAAGCAAA
TTATAAATATGTGGCAAAGAGTAGGACGAGCAATATATGCCCCTCCCATC
CCAGGAGTAGTAAAG------------TGTAAATCAAAT---ATTACAGG
ATTAATATTAACAAGGGATGGTGGAGACGACGAGAAT-------------
--------------------------------------------------
--------------------------------------------------
-AACACTGAAACCTTCAGACCTGGAGGAGGAAATATGAGGGACAATTGGA
GAAGT------GAATTATATAAATATAAAGTAGTA---AAAATTGAACCA
---CTAGGGGTAGCACCC------ACCAAGGCAAGGAGGAGAACGGTG--
-------------------------------------GAGAGAGAAAAAA
GAGCA---GTTGGA------------------ATAGGAGCTGTC---TTC
CTTGGGTTCTTAGGAGCA---GCAGGAAGCACTATGGGCGCGGCGTCAAT
AACGCTGACGGTACAGGCCAGACAATTATTG---GCTGGCATAGTGCAA-
-----CAGCAAAGCAATTTGCTGAGGGCTATAGAGGCTCAACAACAGATG
TTGAGACTCACAGTCTGGGGC---ATTAAACAGCTCCAG---GCAAGA--
-GTCCTGGCTGTGGAAAGATACCTAAAG---GATCAACAGCTCCTAGGAC
TTTGG---GGCTGCTCTGGAAGAATCATCTGC---------ACCACTAAT
GTGCCCTGGAACTCT------AGTTGGAGT--------------------
-------------------AATAAATCTTATGATGAGATATGGGAT----
-----AGCATGACCTGGCTGCAATGG---GATAGAGAAATTAGCAACTAC
TCAGACATAATATACAACCTAATTGAAGAATCGCAGATCCAGCAGGAA--
-AAGAATGAACAAGACTTA------TTGGCATTGGACAATTGGGCAAGTC
TGTGGAATTGGTTTAACATAACAAAATGGCTGTGGTATATAAAAATATTT
ATAATGATAGTAGGAGGCTTAATAGGATTAAGAATAGTCTTTACT---GT
GATATCTATGATAAATAGAGTTAGGCAGGGATACTCACCTTTGTCGTTCC
AGACC---CACAACCCA---------AACCCAGGGGGT------CCCGAC
AGGCCCGGAAGAATCGAAGAAGAA---GGTGGAGAGCAAGACAGAGACAG
ATCGATTCGCTTAGTGAACGGATTCTTAGCACTTGCCTGGGACGACCTAC
GGAACCTGTGCCTCTTCAGCTAC------------CACCGCTTGAGAGAC
TTCATCTTGATTGCAGCGAGGACTGTGGAACTTGTGGGACAC--------
-------------------AGCAGTCTCAAGGGGTTGAGACTGGGGTGGG
AAGGCCTCAAGTATCTG------TGGAACCTCCTGGTATACTGGGGTCGG
GAACTGAAAATTAGTGCTATTAGTTTGTTTGATACCTTAGCA---ATAGT
AGTAGCTGGCTGGACAGATAGGATTATAGAACTAGGACAAAGATTTTGTA
GAGCT---------ATTCTCAACGTACCTACAAGAATCAGACAGGGC---
------GCAGAAAGGGCT------TTGCTA---TAA
>A1.KE.05.QH343_21M_ENV_B5.FJ866120
ATGAGAGTGATGGAGACACAG---AGGAATTGTCAGCAC-----------
-------TTATTG------AGAGGG-------------------------
-----GCAACCTTGATCTTGGGA---------TTGATAATA---ATCTGT
AGTGCT------GCA-----------------------------------
-GAAAACTTGTGGGTTACTGTATACTAT------------------GGGG
TACCTGTGTGGAAAGAAGCAGATACCACC------CTATTTTGTGCATCA
GATGCTAAAGCATATGCGACAGAAAAGCACAAT---GTCTGGGCTACACA
TGCCTGTGTACCCACAGACCCCAACCCACAAGAAATATATTTGGAA----
-----AATGTGACAGAAGAGTTTAACATATGG---AAAAATAACATGGTA
GAGCAGATGCATGCAGATATAATCAGTCTATGGGATCAAAGCCTAAAGCC
ATGTGTACAGTTAACCCCTCTCTGTGTTACTTTAAATTGTACAAATGTCA
ATGGCACGGAGGACAACGTCACTAGGAGCGATAAT---------------
--------------------------------------------------
----------------------ACCACTAATAGCAATGCCACTGCTAGCC
CAACAGTAAGGGAAGACATGAAA------------AACTGCTCTTTCAAT
ATA---ACTACA---GAAGTTAGG---------------------GATAA
GATACGGCAG---GTATATTCCCTTTTTTATAAAGTTGATGTAACACCAA
TTGATGAAAGG---------------------------------------
--------------------------------------------------
----------------------------------------AAAAATGATA
CCACAGAGTACAGACTAATAAACTGTAATACCTCAACAATTACACAGGCC
TGCCCAAAGGTAACCTTTGAGCCAATTCCCATACATTATTGTGCCCCTGC
T------GGTTTTGCGATCCTAAAGTGT---AGAGATGAGGAGTTCAATG
GAACAGGGCCATGCAAGAAT---ATCAGCACAGTACAATGCACACATGGA
ATCAAGCCAGTAGTCTCAACTCAACTGCTGTTA---------AATGGCAG
T---CTATCAGAAAAGGGG-------------------------------
-----ATAAAAATTAGATCTGAAAATATCACAAACAATGCCAAATCAATA
ATAGTACAATTTAAT------GAGACTGTGGAAATTAATTGTACTAGACC
T---AACAACAATACAAGAAAAAGT------------------ATAAGTA
TA------------------------------------------------
---------------GGACCAGGACGAGCA------TTCTAT--------
-------------GCAACAGGGGAC---------------ATAACAGGAG
ACATAAGACAAGCA------CATTGTAATGTCAGTGGAGCA------AAA
TGGAATAGAACTTTGAGAATGGTAGCC---AACCAACTAAGA--------
-------------AAACACTTT----------------------------
--AACAAAACAATAATCTTTACT------------------AAACACTCA
GGAGGAGATTTAGAAATCACAACACAC---AGTTTTAATTGTGGAGGAGA
A---TTTTTCTATTGTAATACATCACTCCTGTTTGAAAGCATTTGGTATG
GCAATGAAAGCATAAATGCCACAGAAGAGGCA------------------
--------------------------------------------------
----------AATGACACTATAATAACTCTCCGATGCAGAATAAAGCAAT
TTATAAAAATGTGGCAGAGAGTAGGACAAGCAATGTATGCCCCTCCCATC
CCAGGAGCAATCAGG------------TGTAATTCAAAC---ATTACAGG
ACTAATATTAACAAGAGATGGAGGGCTTAATGACAATGGAGCT-------
--------------------------------------------------
---------------------------------------------GATGG
AAGAAATGAAACCTTCAGACCTGGAGGAGGAGATATGAGGGACAATTGGA
GAAGT------GAATTATATAAGTATAAAGTGGTA---GAAATTGAACCA
---CTAGGAGTAGCCCCC------ACTCAGGCAAGAAGAAGAGTGGTG--
-------------------------------------CAGAGAGAAAAAA
GAGCA---GTTGGA------------------ATAGGAGCTGTC---TTC
ATTGGGTTCTTAGGAGCA---GCAGGAAGCACTATGGGCGCAGCGTCAAT
AGCGCTGACGGCACAGGCCAGACAATTATTG---TCTGGCATAGTGCAA-
-----CAGCAAAGCAATTTGCTGAGGGCTATAGAGGTTCAACAACAGTTG
TTGAAACTCACGGTCTGGGGC---ATTAAGCAGCTCCAG---GCACGA--
-GTCCTGGCTGTGGAAAGATACCTAAAG---GATCAACAGCTCCTAGGAA
TTTGG---GGCTGCTCTGGAAAACTCATCTGC---------ACCACTAAT
GTGCCCTGGAACTCT------AGTTGGAGT--------------------
-------------------AATAGATCTCTGGCGGATATATGGAAT----
-----AACATGACCTGGTTGCAATGG---GACAAAGAAGTTAGCAATTAC
ACAAACATAATATATACCTTGCTTGAAGAATCACAGAACCAGCAGGAA--
-AAGAATGAACAAGATTTA------TTGGCATTGGACAAATGGGCAAATC
CGTGGAGTTGGTTTAGCATAACAAATTGGCTGTGGTATATAAAAATATTT
ATAATGATAGTAGGAGGCTTAATAGGATTAAGAATAGTTTTTGCT---GT
GCTTTCTATAATAAATAGAGTTAGGCAGGGATACTCACCTCTGTCATTCC
AGACC---CTCCTCCCA---------ACCCCGAGGGGA------CCCGAC
AGGCCCGAAGGAACAGAAGAAGAA---GGTGGAGAGCAAGGCAGAGGCAG
ATCGATTCGATTAGCCAACGGATTCTTAGCACTTGCCTGGGAAGATCTGA
GGAACCTGTGCCTTTTCTGCTAC------------CACCGATTGAGAGAC
TTCATCTTGATTGCAGCGAGGACTGTGGAACTTCTGGGACAC--------
-------------------AGCAGTCTCAAGGGACTGAGACTGGGGTGGG
AAGGCCTCAAGTATCTG------TGGAATCTCCTGGTATATTGGGGTCGG
GAACTAAAAATTAGTGCTATTAACTTGCTTGATACCATAGCA---ATAGC
AGTAGCTGGCTGGACAGATAGGGTTATAGAGATAGCACAAAGAATTGGTA
GGGCT---------ATCCGCCACATACCTAGAAGAATCAGACAGGGC---
------TTAGAAAGAATT------CTGCTA---TAA
>A1.KE.05.QH359_21M_ENV_C1.FJ866121
ATGAAAGTGACGGGGATACAG---ATGACTTGGCGGCAC-----------
-------TTATTG------AGATGG-------------------------
-----GGAACTATGATCTTGGGG---------ATGATAATG---ATCTGT
AGTGCT------GAC-----------------------------------
----AACTGGTGGGTTACTGTCTACTAT------------------GGGG
TACCTGTGTGGAAAGATGCAAAGACCACC------TTATTTTGTGCATCA
GATGCTAAAGCATATGAGACAGAAAAGCATAAT---GTCTGGGCTACACA
TGCCTGTGTACCCACAGACCCCAACCCACAAGAAATACATTTGGTA----
-----AATGTAACAGAAGAGTTTAACATGTGG---AAAAATGGCATGGTA
GAGCAGATGCATAAAGACATAATCAGTCTATGGGACCAAAGCCTACAGCC
ATGTGTAAAGTTAACCCCTCTCTGTGTTACTTTAAATTGTGGCCATAATG
TCACAATCCATAATAATGTCACAATCCATAATAATGTCACAATCCAT---
--------------------------------------------------
-------------AATAACACAGCCACTAATAGCACGAGTGCCACATCCC
CCTCGATCAGGGAAGAAGTAAGA------------AACTGCTCTTTCAAT
GTA---ACCACA---GAAATAAGG---------------------GATAA
GACAAAGAAG---GTATATTCATTGTTTTATAGACTTGATTTAGTACAAA
TTAATGAAAAA---------------------------------------
--------------------------------------------------
----------------------------------------CAAAGTAATA
GTAGTGAGTATATATTAATAAATTGTAATACCTCAGCCATTACACAGGCT
TGCCCAAAGGTATCCTTTGAACCAATTCCCATACACTATTGTGCTCCAGC
T------GGTTTTGCGATCCTAAAGTGT---AATGATAAGAATTTCAATG
GAACAGGGCAGTGCAAGAAT---GTCAGTACAGTACAATGCACACATGGA
ATCAAGCCAGTAGTATCAACTCAACTGCTGTTA---------AATGGCAG
T---CTAGCAGAAGAAAAG-------------------------------
-----GTAAAAATTAGATCTGAGAATTTCACAAACAATGCCAAAACTATA
ATAGTACAACTTGCC------AAACCTGTGAACATTACTTGCACCAGACC
T---AGCAACAATACAAGAAGAAGT------------------GTACGTA
TA------------------------------------------------
---------------GGACCAGGACAAGCA------TTCTAT--------
-------------GCAACAGGGGAT---------------ATAATAGGGG
ATATAAGAAAAGCA------TATTGTACTATCAATAGAACA------GAG
TGGAATCAAACTTTACAACAGGTAGCT---ACACAATTAGGA--------
-------------AAACAATGGGGG-------------------------
--AACAAAACAATAATCTTTACT------------------AACTCCTCA
GGGGGAGATCCAGAAATAACAACACAT---AGTTTTAATTGTGGAGGAGA
A---TTTTTCTACTGTAACACATCAAAACTGTTTAATAGTACTTGGCATT
ACAATAACAGCACTGGGTATAATAATGGCAGCCTACAG------------
--------------------------------------------------
----GAGGAAAATAACACAGAGATAGTTCTCCTATGCAGAATAAAGCAAA
TTATAAATCTGTGGCAGAGGGTAGGAAAGGCAATGTATGCCCCTCCCATC
CAAGGAAGCATAAAG------------TGTAACTCAAAC---ATTACAGG
ACTACTATTAATCAGGGATGGTGGGGTTAATACTACT-------------
--------------------------------------------------
--------------------------------------------------
----AATGAAACCTTCAGACCTGGAGGAGGAGATATGAGGGACAATTGGA
GAAGT------GAATTATATAAATATAAAGTAATA---AAAATTGAACCA
---CTAGGAATAGCACCC------ACCAGGGCAAAGAGAAGAGTGGTG--
-------------------------------------GAGAGAGAAAAAA
GAGCA---GTTGGA------------------CTAGGAGCTGTT---TTC
GTTGGGTTCTTAGGAGCA---GCAGGAAGCACTATGGGCGCAGCGTCAGT
GACGCTGACGGTACAGGCCAGACAGTTATTG---TCTGGTATAGTGCAA-
-----CAGCAAAGCAATTTGCTGAGGGCTATAGAGGCTCAACAACATATG
TTGAAACTCACGGTCTGGGGC---ATTAAACAGCTCCAG---GCAAGA--
-CTCCTGGCTGTGGAAAGATACCTAAAG---GAACAACAGCTCCTAGGAA
TTTGG---GGCTGCTCTGGGAAAGTCATCTGC---------ACCACTAAT
GTGCCCTGGAACGCT------AGTTGGAGT--------------------
-------------------AATAAATCTTATAATGAAATATGGGAT----
-----AACATGACCTGGATGCAATGG---GATAGAGAAATTAGTAATTAC
ACAGACATAATATATGACCTACTTGAAGTATCGCAGGTCCAGCAGGAA--
-AAGAATGAACAAGACTTA------TTGGCATTGGACAAATGGGCAAGTC
TGTGGAGTTGGTTCAGTATAACAAACTGGCTGTGGTATATAAGAATATTT
ATAATGATAGTAGGAGGATTAATAGGATCAAGAATAGTTTTTGCT---GT
GCTTTCTATAATAAATAGAGTTAGGCAGGGATACTCACCTTTGTCATTGC
AGACC---CTTATCCCA---------AGCCCGAAGGGT------CCCGAC
AGGCAAGAAGAAACAGAAGGAGAA---GGTGGAGAGCCAGGCAGAGACAG
ATCGATTCGATTGGTGAGCGGATTCTTAGCGCTTGCCTGGGACGACCTGC
GGAGCCTGTGCCTCTTCAGTTAC------------CACCGCTTGAGAGAC
TTCGTCTTGATTGTTGCGAGGACTGTGGGACTTCTGGGACAC--------
-------------------AGCAGTCTCAAGGGACTGAGACTGGGGTGGG
AAGGCCTCAAGTATCTG------GGGAATCTCCTGGCATATTGGGTTCTG
GAACTAAAGAATAGTGCTGTTAATTTGCTTGATACTGTAACA---ATAGT
AGTAGCTGGCTGGACAGATAGGGTTATAGAAATAGGACAAAGAATTGGTA
GAGCT---------ATCCTCAACATACCTAGGAGAATTAGACAGGGT---
------GTAGAAAGAGCT------TTGCTA---TAA
>A1.KE.06.06KE196199V6.KT022378
ATGAGAGTGAGGGGGATACAG---ATGAGTTGGCAGCAC-----------
-------TTATTG------AGATGG-------------------------
-----GGAACTATGATCTTGGGG---------ATGATAATA---ATCTGT
AGTAGT------ACTACA--------------------------------
-GAAGACTTGTGGGTTACTGTCTATTAT------------------GGGG
TACCTGTGTGGAGAGATGCAGAGACCACC------CTATTTTGTGCATCA
GATGCTAAAGCATATAAGACAGAAATGCATAAT---GTCTGGGCTACACA
TGCCTGTGTGCCCACAGACCCCAACCCACAAGAAATAAAGCTGGAA----
-----AATGTGACAGAAGAGTTTAACATGTGG---AAAAATAACATGGTA
GAGCAGATGCATACAGATATAATCAGTTTATGGGACCAAAGCCTAAAACC
ATGTGTACAGTTAACCCCTCTCTGTGTTACTTTAACCTGTACCAATGCCA
CCGCCACGAATAATGCC---------------------------------
--------------------------------------------------
-------------------------------------ACCGCCAAGAGCG
TGAATACGACAGAAGAAATGAAA------------AACTGCTCCTTCGAT
ATG---GAGACA---GAACTAAGG---------------------GATAA
GAAAAAGAAA---ATATATTCACTTTTTTATACACTTGATGTAGTACAAA
TTAATGCAAGTAATGAT---------------------------------
--------------------------------------------------
-------------------------------------AATGAAAGTAGTT
ACGGTGTGTATAGATTAATAAATTGTAATACCTCAGTCATTACACAGGCT
TGTCCAAAGGTAACCTTTGAGCCAATTCCCATACATTATTGTGCCCCAGC
T------GGTTTTGCGATCCTAAAATGT---ACAGATAAGAAGTTCAATG
GAACAGGGCTATGCAAGAAT---GTCAGCACAGTACAATGCACACATGGA
ATCAAGCCAGTAGTATCAACTCAACTGCTGTTA---------AATGGCAG
C---CTAGCAGAAGGAGAAGTAAAAAATGGCAGTAGCAGTCTAACAGAAG
GAGAGATAATAATTAGATCTGAAAATATCTCAGACAATACAAAAACCATA
ATAGTACAACTTGCC------AGCCCTGTAAGCATTAATTGTACCAGACC
T---AACAACAATACAAGAAAAAGT------------------GTACCTA
TA------------------------------------------------
---------------GGACCAGGACGAGCA------CTATAT--------
-------------ACAACAGGACAG---------------ATAATAGGGG
ATATAAGACAAGCA------CATTGTAATGTCAGTAGTAAA------AGA
TGGAAGGAAACTTTACAAAAGGTAGTT---AAACAATTAAGA--------
-------------AGGCACTGG----------------------------
--AACAAAACAATAAAATTTAAT------------------ACATCCGCA
GGAGGGGATTTAGAAATTACAACACAT---AGTTTTAATTGTGGAGGAGA
A---TTTTTTTATTGTGATACATCAGGCCTGTTCAATAGTACTTGGCAT-
--AATGGAACTAGCTCTGACATGACTAAC---------------------
--------------------------------------------------
----------ACAAGTGACCCTATAATTCTCCCATGCAGAATAAAGCAAA
TTATAAACATGTGGCAGAGAGTAGGAAGAGCAATGTATGCCCCTCCCATC
CCAGGAGTAATAAGG------------TGTGAATCAAAC---ATTACAGG
ACTACTATTAACAAGAGATGGTGGGCAGCCTAAGAATAAT----------
--------------------------------------------------
------------------------------------------------GA
CACAAGTGAAACCTTCAGACCTGGAGGAGGAGATATGAGGGACAATTGGA
GAAGT------GAATTATATAAATATAAAGTAGTA---AAAATTGAACCA
---CTAGGAGTAGCACCC------ACCAAGGCAAAGAGAAGAGTGGTG--
-------------------------------------GAGAGAGAAAAAA
GAGCA---GCAGGA------------------ATAGGAGCTGTA---CTC
CTTGGGTTTTTAGGAACA---GCAGGAAGCACTATGGGCGCGGCGTCACT
AACGCTGACGGTACAGGCCAGAAAATTATTA---TCTGGCATAGTGCAA-
-----CAGCAAAGCAATTTGCTGAAGGCTATAGAGGCTCAACAGCATATG
TTGAGACTCACAGTCTGGGGC---ATTAAACAGCTCCAG---GCAAGA--
-GTCCTGGCTGTGGAAAGATACCTAAGG---GATCAACAGCTCCTGGGAA
TTTGG---GGCTGCTCTGGAAAACTCATCTGC---------ACCACTACT
GTGCCCTGGAACTCT------AGTTGGAGT--------------------
-------------------AATAAATCTTACAATGAGATATGGGAA----
-----AACATGACCTGGCTGGAATGG---GATAAAGAGATTAACAATTAC
ACAGAAATAATATATGGGCTAATTGAGGACGCGCAAAATCAGCAGGAA--
-AAGAATGAACAAGACTTA------TTGGCATTGGACAAGTGGGCAAGCC
TGTGGAATTGGTTTGGCATAACAAAATGGCTGTGGTATATAAAAATATTT
ATAATGATAGTAGGAGGTTTAATAGGATTAAAAATAGTTTTTACT---GT
GCTATCTGTAATTAATAAGGTTAGGCAGGGATACTCACCACTGTCGTTTC
AGACC---CTTACCCCA---------AACCCACGGGGA------CTCGAC
AGGCCCGAAAGAATCGAAGAAGAA---GGTGGAGAGCAAGGCAGAGACAG
ATCGTTTCGATTAGTGAGCGGATTCTTCGCGCTTGCCTGGGACGACCTAC
GGAGCCTGAGCCTCTTCAGCTAC------------CACCAATTGAGAGAC
TTCATCTTGATCATCGCGAGGACTGTGGAACTTCTGGGACGC--------
-------------------AGCAGTCTCAAGGGACTGAGACTGGGGTGGG
AAGGACTCAAGTATCTG------GGGAATCTCCTGTTGTATTGGGGTCGG
GAACTGAAACTTAGTGCTATTAATTTGTTTAATACCATAGCA---ATAGT
GGTAGCTGGCTGGACAGATAGGGTTATAGAAATAGGACAAAGAATTGGTA
GAGCT---------ATTCTCCATATACCTAGAAGAATCAGGCAGGGC---
------TTTGAAAGGGCT------TTACTA---TAA
>A1.KE.06.06KE335214V6.KT022380
ATGAGAGTGATGGGGATCAAG---AAGAATTGTCAGCGC-----------
----TCATTATTA------ACATGG-------------------------
-----GGAACGATAATCCTGGGT---------ATGTTAATG---ATCTGT
AGTACT------GCA-----------------------------------
-GACAACTTGTGGGTTACTGTCTACTAT------------------GGGG
TACCTGTGTGGAAAGACGCTGACACCACC------TTATTTTGTGCATCA
GATGCTAAAGCATATGAGACAGAAAAGCATAAT---GTCTGGGCTACACA
TGCCTGTGTACCGACAGACCCCAACCCACAAGAAATAAAGTTGGAA----
-----AATGTGACAGAAGAGTTTAACATGTGG---AAGAATGGCATGGTA
GAGCAGATGCATACAGATATAATCAGTTTATGGGACCAAAGCCTAAAGCC
ATGTGTACAGTTAACCCCTCTCTGTGTTACTTTAAATTGTAGCCATAATG
TCACTGTCATAAATGGCACAAGTGGTGCCAATACCACAAGTGCCCCA---
--------------------------------------------------
--------------------------------------------------
--ATTGTCAAAGAAGAAATGAAA------------AACTGCTCTTTCAAT
ACT---ACCACA---GAAATATGG---------------------GATAA
GAGAAGGAAG---GAATATTCACTTTTTTATAAACTTGATATAGTACAAA
TTAATGGTAAT---------------------------------------
--------------------------------------------------
----------------------------------------------GACA
GTAGTGAGTATAGATTAATAAATTGCAATACCTCAACCATTAAACAGGCT
TGTCCAAAGGTAACCTTTGAGCCAATTCCCATACATTATTGTGCTCCAGC
T------GGTTTTGCGATTCTAAAGTGT---ACTGATAAAGAATTCAAGG
GAACAGGGAAATGTGAAAAT---GTCAGCACAGTACAATGTACACATGGA
ATCAAGCCAGTAGTATCAACTCAACTGCTGTTA---------AATGGCAG
C---CTAGCAGAAGGAAAG-------------------------------
-----GTGATGATTAGATCTGAAAATATTACAAACAATGCTAAAAACATA
ATAGTACAATTTAAT------AGTTCTGTAGGGATTAATTGTACCAGACC
T---GGCAACAATATAAGAAAAAGT------------------GTACGTA
TA------------------------------------------------
---------------GGACCAGGACAAGTA------TTTTAT--------
-------------GCAATGGGTGAC---------------ATAATAGGGG
ATATAAGAAAAGCA------TATTGCAATGTCAGTAGAGCA------GAA
TGGAACAAAACTTTGCAAGAAGTAGCC---GAACAATTACAA--------
-------------ACATACTTTGAG-------------------------
--AACAAAACAATAATTTTTGAT------------------AACTCCTCA
GGAGGGGATGTAGAAATTACAACACAT---ACTTTTAATTGTGGAGGAGA
A---TTTTTCTATTGTAATACATCAGGCTTGTTTAATAGGACTTGGAAA-
--AAGGGGATAATCAAGGGCACTGCCAATAACACG---------------
--------------------------------------------------
----------GAGTCAGACCCTATAGTGCTCCAATGCAGAATAAAGCAAA
TTATAAATATGTGGCAGAGAGTAGGACGAGCAATGTATGCCCCTCCCATC
CCAGGAATAATAAAA------------TGTGTATCAAAC---ATTACAGG
ACTAATATTAACAAGAGATGGTGGGAATAGTAATGGA-------------
--------------------------------------------------
--------------------------------------------------
-GATAATGAAACCTTCAGACCTGGAGGAGGAGATATGAGGGACAATTGGA
GAAGT------GAATTATATAAGTATAAAGTAGTA---AAAGTTGAGCCA
---TTAGGAGTAGCACCC------ACCAGGGCAAGGAGGAGAGTGGTG--
-------------------------------------GCGAGAGAAAAAA
GAGCAGTAGTTGGA------------------CTGGGAGCTGTT---TTC
ATTGGGTTCTTAGGAGCA---GCAGGAAGCACTATGGGCGCGGCGTCAAT
AACGCTGACGGTACAGGCCAGACAATTATTG---TCTGGCATAGTGCAA-
-----CAGCAAAGCAATTTGCTGAGGGCTATAGAGGCTCAACAACATCTG
TTGAAACTCACGGTCTGGGGC---ATTAAACAGCTCCAG---GCAAGA--
-GTCCTGGCTCTGGAAAGATACCTAAAG---GATCAACAGCTCCTAGGAA
TTTGG---GGCTGCTCTGGAAAACTCATCTGC---------CCCACTAGT
GTGCCCTGGAATTCT------AGTTGGAGT--------------------
-------------------AATAAATCTCTTAGTGAGATATGGGAT----
-----AACATGACCTGGCTGCAATGG---GATAAAGAAATCAGCAATTAC
ACACAAATAATATTTGACCTAATTGAAGAATCGCAGAACCAGCAGGAA--
-AAGAATGAACAAGACTTA------TTGGCATTAGACAAGTGGGCAAGTC
TGTGGAATTGGTTTGACATATCAAGGTGGCTGTGGTATATAAGAATATTT
ATAATGATAGTAGGAGGCTTAATAGGGTTAAGAATAGTTTTTGCT---GT
GCTTTCTATAATAAATAGAGTTAGGCAGGGATACTCACCTCTGTCGTCTC
AGACC---CTTACCCCA---------AACCCAGGGGGT------CTCGAC
AGGCCCGGAAGAATCGAAGAAGAA---GGTGGAGAGCAAGGCAGAGACAG
ATCGATTCGCTTAGCGAGCGGATTCTTAGCACTTGCCTGGGAGGACCTGC
GGAGCCTGTGCCTCTTCAGCTAC------------CACCGCTTGAGAGAC
TTCATATTGATTGCAGCGAGGACTGTGGAACTTCTGGGACAC--------
-------------------AGCAGTCTCAAGGGGCTGAGACTGGGGTGGG
AGGGTCTCAAGCGGCTG------TGGAACCTCCTGTTGTATTGGGGACGG
GAACTGAAAATTAGCGCTATTAATTTAGTTGATACCATAGCA---ATAGC
AGTAGCTGACTGGACAGATAGGGTTATAGAAATAGGACAACAAATTGGTA
GAGGT---------ATCCTCCACATACCTAGAAGAATCAGGCAGGGC---
------TTTGAAAGAGCT------TTACTA---TAA
>A1.KE.06.06KE404877V7.KT022381
ATGAGAGTGATGGGGATACAG---AAGAATTGTCAACAC-----------
-------TCATTG------ACATGG-------------------------
--------------ATCTTGGGG------ATGATATTAATC---TGTTGT
AGTGCT------GCA-----------------------------------
-GGAAACTTGTGGGTTACTGTTTACTAT------------------GGGG
TACCTGTGTGGAAAGATGCAGAGACCACC------CTATTTTGTGCATCA
GATGCTAAAGCATATGTGCAAGAAAAGCATAAT---GTATGGGCTACACA
TGCCTGTGTACCCACAGACCCCAACCCACAAGAAATACATTTGGAA----
-----AATGTGACAGAAGAGTTTGACATGTGG---AAAAATAAGATGGTA
GAGCAGATGCATACCGATATAATCAGTCTATGGGACCAAAGCCTAAAGCC
ATGTGTACAGTTAACCCCTCTCTGTGTTACTCTAAATTGTAGCAACGCCA
ACATCACAAGTAGCAATAATACCACTTCA---------------------
--------------------------------------------------
-------------------------------AGTAACAACACTGCCGGGG
TGGAGAACAAGGAAGAAGTAAAA------------AACTGCTCTTTCAAT
ATG---ACCACA---GAGATAAGG---------------------GATAA
GAAGAGGAAG---GTCTATTCACTTTTTTATAGACTTGATATAGTACCAA
TTAATCAAGATAAT------------------------------------
--------------------------------------------------
-------------------------------AGTAGTAATAATGATAGTA
ATAGTGAGTATAGGTTAATAAATTGTAATACCTCAGTCATTACACAGGCT
TGCCCAAAGGTGACTTTTGAGCCAATTCCCATACATTATTGTGCCCCAGC
T------GGTTTTGCGATCCTAAAGTGT---AAGGATAAGGAGTTCAATG
GAACAGGGCCATGCAAAAAT---GTCAGCACGGTGCAGTGCACACATGGA
ATCAAGCCAGTAGTATCAACTCAACTGCTGTTA---------AATGGCAG
T---CTAGCAGAAGGAGGG-------------------------------
-----ATAAGAATTAGATCTAAAAATATTACAGACAGTGGCAAAAATATA
ATAGTACAACTTGTT------AAGCCTGTAAAAATTGATTGTACCAGACT
T---GGCAACAATACAAGAACAAGT------------------ATACATA
TA------------------------------------------------
---------------GGACCAGGAAAAGCA------TTCTAT--------
-------------GCAAGAGGTGAA---------------GTAATAGGAG
ATATAAGACAGGCA------TTTTGTAAGGTCAATAAATCA------GCT
TGGAATGAAACTCTTCACCAGGTAGCT---GAACATTTAAGA--------
-------------ACATACTTTAAG-------------------------
--AACAAAACGATAATATTTAAT------------------AGCTCCACA
GGAGGGGATCTAGAAATCACAACACAT---AGCTTTAATTGTGCAGGAGA
A---TTTTTCTATTGTAATACATCAGGCCTGTTTAATTACACCTATCCAT
CAAATCACAGTGATAAGTCAAATAACACT---------------------
--------------------------------------------------
----------ATAAATGAGACTATAACTCTCCCATGCAGAATAAAACAAA
TTATAAGAATGTGGCAGAGAACAGGACAAGCAATGTATGCCCCTCCCATC
CCAGGAATAATTAAG------------TGTGAATCAAAC---ATTACAGG
ACTAATATTAACAAGAGATGGT---TTTAATGGCACG-------------
--------------------------------------------------
--------------------------------------------------
----AATGAAACCTTCAGGCCTGTAGGAGGAGATATGAGGGACAATTGGA
GAAGT------GAATTATATAAGTATAAAGTAGTA---AGAATTGAACCA
---CTAGGAGTAGCACCC------ACCAGGGCAAAGAGAAGAGTGGTG--
-------------------------------------GGAAGAGAGAAAA
GAGCA---GTTGGA------------------ATGGGAGCTGTA---TTC
CTTGGGTTCTTAGGAGCA---GCAGGAAGCACTATGGGCGCGGCGTCAAT
AACGCTGACGGTACAGGCCAGACAATTATTG---TCTGGCATAGTGCAA-
-----CAGCAAAGCAATTTGCTGAAGGCAATAGAGGCTCAACAACATCTG
CTGAGACTCACGGTCTGGGGC---ATCAAACAGCTCCAG---GCAAGA--
-GTCCTTGCTGTGGAAAGATACCTAAGG---GATCAACAGCTCCTAGGAA
TTTGG---GGCTGCTCTGGAAAACTCATCTGC---------ACCACTAAT
GTGCCCTGGAACTCT------AGTTGGAGT--------------------
-------------------AATAAATCACAGGAGGAGATATGGGAC----
-----AACATGACCTGGCTGCAATGG---GATAGAGAAATTAGTAATTAC
ACAGACATAATATACAGACTAATTGAAGAATCGCAGAACCAGCAGGAA--
-AAGAATGAACAAGACTTA------TTGGCATTGGACAAGTGGGCAAGTC
TGTGGAATTGGTTTGACATATCACGGTGGCTGTGGTATATAAAAATATTT
ATAATGATAGTAGGAGGCTTAATAGGATTAAGAATAGTTTTTGCT---GT
GTTTTCAATAATAAATAGAGTTAGGCAGGGATACTCACCTCTGTCGTTTC
AGATC---CATACCCCA---------AACCCAAGGGAT------CTCGAC
AGGCCCGGAAGAATCGAAGAAGAA---GGTGGAGAGCAAGGCAGAGACAG
ATCGATTCGATTAGTGAGCGGATTCTTAGCACTTACCTGGGACGATCTTC
GGAGCCTGTGCCTCTTCAGCTAC------------CACCGCTTGAGAGAC
TTCATCTTGATTGCCGCGAGGACTGTGGAACTTCTGGGACAC--------
-------------------AACAGTCTCAAGGGGTTGAGACTGGGGTGGG
AAGGCCTCAAGTATCTG------TGGAATCTCCTGAGATATTGGGGTCGG
GAGCTAAAAATTAGTGCTATTAGTTTGATTGACACCATAGCA---ATAGT
AGTAGCTGGCTGGACAGACAGAATCATAGAAATAGGACAGGGAATCGGTA
GAGCT---------ATTCTCCACATACCTAGAAGAATCAGACAGGGC---
------TTAGAAAGAGCT------TTATTG---TAA
>A1.KE.06.06KE452693V6.KT022382
ATGAGAGTGATGGGGATACAG---AAGAATTGGCAGCCC-----------
-------TTGTTG------AGCTGG-------------------------
-----GGAATCATGATCTTGGGA---------ATGATAATA---ATCTGT
AGCACT------GCA-----------------------------------
-GGAAACTTGTGGGTCACTGTCTATTAT------------------GGGG
TACCTGTGTGGAGAGACGCAGAGACCACC------TTATTTTGTGCATCA
GATGCTAAAGCATATGAGGAAGAAAAGCATAAT---GTCTGGGCTACACA
TGCCTGTGTACCCACAGACCCCAACCCACAAGAAATACATTTGGAA----
-----AATGTGACAGAAAATTTTAACATGTGG---AAAAACAACATGGTA
GAACAGATGCATACAGATATAATCAGTCTATGGGACCAAGGCCTAAAGCC
ATGTGTAAAATTAACCCCTCTCTGCGTTACCTTAAATTGTACCGAGGCC-
--------------------------------------------------
--------------------------------------------------
-------------------------------------AGTGTCAGTTTCG
ATGGGGACAAGGAAGAAATAAAA------------AACTGCTCTTTCAAT
ATG---ACTACA---GAGTTAAGG---------------------GATAA
GAAACAGCAG---GTGTATTCACTTTTTTATAGACTTGATATAGTACCAA
TTAATGAAGAGAAA------------------------------------
--------------------------------------------------
----------------------------------------------AATA
TCACAGAGTATAGATTAATAAATTGTAATACCTCAGCCATTACGCAAGCT
TGCCCAAAGGTATCCTTTACGCCAATTCCCATACATTATTGTGCCCCGGC
T------GGTTTTGCGATCCTAAAGTGT---AAGGATGAGGAGTTCAATG
GAACAGGGCCATGCAAGAAT---GTCAGCACAGTACAATGCACACATGGA
ATCAAGCCAACAGTATCAACTCAATTGCTGTTG---------AATGGTAG
T---CTAGCAGAAAAAGGG-------------------------------
-----GTAAGAATTAGATCTGAAAACATCACAGACAATGGCAAAAATATA
ATCGTACGACTTGAC------AAGCCTGTAATAATTAATTGTACCAGACC
T---TACAACAATACAAGAAAAAGT------------------GTACGTA
TA------------------------------------------------
---------------GGACCAGGACAAGCA------TTCTAT--------
-------------GCAACAGGTGAG---------------GTAACAGGAG
ACATAAGAAAAGCA------TTTTGTGAGATCAATAAGACA------AAA
TGGGATGAAACTTTAAACAAGGTAGCT---CAAGAATTAAGA--------
-------------AAATACTTTAAG------------------------A
ACACAACAACAATAAAATTTACT------------------AACTCCTCA
GGAGGGGATGTAGAAATCACAACACAT---AGTTTTAATTGTAGAGGAGA
A---TTTTTCTATTGTAATACATCAGGCCTGTTCAATAGTAGCTGGGGTC
CAAATGACACGAAATCAGATAAC---------------------------
--------------------------------------------------
----------TCAACTACAAATTACACTCTCCCATGCAGAATAAAGCAAA
TTGTAAGGATGTGGCAGAAAATAGGACAAGCAATGTATGCCCCTCCAATC
GAGGGAGAAATAAAT------------TGTGTATCAAAC---ATTACAGG
ACTATTATTAACAAGAGATGGTGGGCATAACAGTATT-------------
--------------------------------------------------
---------------------------------------------AACAA
TGAAACTGAAACATTCAGACCTGGAGGAGGAGATATGAAGGACAATTGGA
GAAGT------GAATTATATAAGTATAAAGTAGTA---AAAATTGAACCA
---CTAGGAGTAGCACCC------ACCAGGGCAAAGAGAAGAGTGGTG--
-------------------------------------GGGAGAGAAAAAA
GAGCA---GTTGGA------------------ATAGGAGCTGTT---TTC
CTTGGGTTCTTGGGAGCA---GCAGGAAGCACTATGGGCGCGGCGTCAAT
AACGCTGACGGTACAGGCCAGACAATTATTG---TCTGGCATAGTGCAG-
-----CAGCAAAACAATTTGCTGAGGGCTATAGAGGCTCAACAACATCTG
TTGAAACTCACGGTCTGGGGC---ATTAAACAGCTCCAG---GCAAGA--
-GTCCTGGCTGTGGAAAGATACCTAAAG---GATCAACAGCTCCTAGGAA
TTTGG---GGCTGCTCTGGAAAACTCATTTGC---------ACCACTAAT
GTGCCCTGGAATTCT------AGTTGGAGT--------------------
-------------------AATAAAACTCAGAGTGAGATATGGGAA----
-----AACATGACCTGGCTGCAATGG---GATAAAGAAATTAGCAATTAC
ACAGAAATAATATATAGCCTAATTGAAGAATCGCAGAACCAGCAGGAA--
-AAGAATGAACAAGATTTA------TTGGCATTGGACAAGTGGGCAAATC
TGTGGAATTGGTTTGACATATCAAAATGGCTGTGGTATATAAAAATATTT
ATAATGATAGTAGGAGGCTTAATAGGATTAAGAATAATTTTTGCT---GT
GCTTTCTGTAATAAATAGAGTTAGGCAGGGGTACTCACCTTTGTCGTTCC
AGACC---CATACCCCA---------AACCCAGGGGGT------CTCGAC
AGGCCCGGAAGAATCGAAGAAGAA---GATGGAGAGCAAGGCAGAAACAG
ATCGATTCGATTAGTGAGCGGATTCTTAGCACTTGCCTGGGACGACCTGC
GGAGCCTGTGCCTCTTCAGCTAC------------CACCGCTTGAGAGAC
TTCACCTTGATTGCTGTGAGGGCTGTGGAACTTCTGGGACAC--------
-------------------AGCAGTCTCAAGGGACTGAGACTGGGGTGGG
AAGGCCTCAAGTATCTA------TGGAACCTCCTGAGATATTGGGGTCAG
GAACTAAAAACTAGTGCTATTAATTTAGTTGATACTATAGCA---ATAGT
GGTAGCTGGCTGGACAGATAGGGTTATAGAAATAGGACAAAGGTTTGGTA
GAGCT---------ATTATCCACATACCTAGAAGAATCAGACAGGGC---
------CTAGAAAGAGCT------TTGCAA---TAA
>A1.KE.06.06KE661996V6.KT022383
ATGAGAGTGATGGGGACACAG---AGGAATTGTCAACAC-----------
-------TTATTG------AGATGG-------------------------
-----GGAACTATGATCTTGGGG---------ATGATGATA---ATCTGT
AGTGCT------GCA-----------------------------------
-GAAAACTTGTGGGTTACTGTCCACTAT------------------GGGG
TACCTGTGTGGAAAGATGCAGACACCACC------TTATTTTGTGCATCA
GACGCTAAAGCATATGAGAGGGAAAAGCATAAT---GTCTGGGCTACACA
TGCCTGTGTACCCACAGACCCCAACCCACAAGAAATACATATGGGA----
-----AATGTGACAGAAGAATTTAACATGTGG---AAAAATAACATGGTA
GAGCAGATGCATACAGACATAATCAGTCTATGGGACCAAAGCCTACAGCC
CTGTGTAAAGTTAACCCCTCTCTGTGTTACTTTAAATTGTAGCAATGCCA
CGTTCACAAATGCCAATGTCACAAATGCCACC------------------
--------------------------------------------------
--------------------------------------------------
-----------GAAGAAATAAAA------------AACTGCTCTTTTAGT
ATG---ACCACA---GAGCTAAAG---------------------GATAA
GAAACAGAAA---GTATATTCACTTTTCTATAGACTTGATGTAGTAAAAA
TTAATGAT------------------------------------------
--------------------------------------------------
----------------------------------------AAGGATGCTA
GTATTGGGTATAGATTAATAAATTGTAATACCTCAGCCATTACACAAGCT
TGCCCAAAAGTAACCTTTGAGCCAATTCCCATACATTATTGTGCTCCAGC
T------GGTTTTGCGATCCTAAAGTGT---AAGGATGAAGAGTTCAATG
GAACAGGGCCATGCAAGAAT---GTTAGTACAGTACAATGCACACATGGA
ATTAAACCAGTAGTATCAACTCAACTGCTGTTA---------AATGGCAG
T---CTAGCAGAAAAGGAG-------------------------------
-----GTAAAAATTAGATCTGAAAATATCACAAACAGTGCTAAAGTTATA
ATAGTACAACTGGAC------AAGCCTGTGAATATTACTTGTATCAGACC
T---AACAACAATACAAGAACAAGT------------------ATACCGA
TG------------------------------------------------
---------------GGACCAGGAAAAGCA------TTCTAC--------
-------------GCAATAGGCGAC---------------ATAATAGGGG
ATATAAGACAAGCA------CATTGTAATGTCAGTAGATCA------GTC
TGGAATAACACTTTAGGAAAGGTAGCC---CAACAATTAAGC--------
-------------AAATACTTTGGA-------------------------
--AACAATACAATAAAATTTGCT------------------AGGTCCTCA
GGAGGGGATCTAGAAATCACAACACAT---AGTTTTAATTGTGGAGGAGA
A---TTTTTCTATTGTAATACATCAGGCCTGTTTAATAGCACTTGGAACA
GCCCTTGGAATAACACTGGGGAA---------------------------
--------------------------------------------------
----------CAAGAAGGCAATATAACTCTCCCATGCAGAATAAAGCAAA
TTATAAATATGTGGCAGAGAGTAGGACAAGCAATATATGCCCCTCCCATC
CCAGGAGTAATAAAG------------TGTGAATCGAAC---ATTACAGG
GCTACTATTAACAAGAGATGGTGGGAACACTAACAGT-------------
--------------------------------------------------
--------------------------------------------------
-AGTACTGAAACCTTCAGACCTGGAGGAGGAGATATGAGGGACAATTGGA
GAAGT------GAATTATATAAATATAAAGTAGTA---AAAGTTGAACCA
---CTAGGAGTAGCACCC------ACCAGGGCAAGGAGAAGAGTGGTG--
-------------------------------------GGGAGAGAAAAAA
GAGCA---GTTGGA------------------ATAGGAGCTGTC---TTC
CTTGGGTTCTTAGGAGCA---GCAGGAAGCACTATGGGCGCGGCGTCAAT
AACGCTGACGGTACAGGCCAGACAATTATTG---TCTGGCATAGTGCAA-
-----CAGCAAAGCAATTTGCTGAGGGCTATAGAGGCTCAACAACATATG
TTGAAACTCACGGTCTGGGGC---ATTAAACAGCTCCAG---GCAAGA--
-GTCCTGGCTCTAGAAAGATACCTAAAG---GATCAACAGCTCCTAGGAA
TTTGG---GGCTGCTCTGGAAAACTCATCTGC---------ACCACTAAT
GTGCCCTGGAACTCT------AGTTGGAGT--------------------
-------------------AATAAATCTTACAATGAAATATGGGAC----
-----AGCATGACCTGGCTACAATGG---GATAAAGAAATTAGCAATTAC
ACACACATGATATATACCCTAATTGAAGAATCACAGAACCAGCAGGAG--
-AAGAATGAACAAGACTTA------TTGGCATTGGATAAGTGGGCAAATC
TATGGAATTGGTTTGACATAACAAACTGGCTGTGGTATATAAGAATATTT
ATAATGATAGTAGGAGGATTAGTAGGATTAAGGATAGTTTTTGCT---GT
GCTTGCTGTAATAAATAGAGTTAGGCAGGGATACTCACCTTTGTCATTTC
AGACC---CATACCCCA---------AACCCAGGGGGT------CTCGAC
AGGCCCGAAAGAATCGAAGAAGGA---GATGGAGAGCAAGGCAGAGGCAG
ATCGATTCGCTTAGTGAGCGGATTCTTAGCACTTGCCTGGGACGATCTAC
GGAGCCTGTGCCTCTTCAGCTAC------------CACCGATTGAGAGAC
TTCATCTTGATTGCCACGAGGACTGTGGAACTTCTGGGACAC--------
-------------------AGCAGTCTCAAGGGGTTGAGACTGGGGTGGG
AAGGCCTCAAGTATCTG------TGGAATCTCCTGGTATATTGGAGTCAG
GAACTAAAAAATAGTGCTATTAATTTGTTTGATACCATAGCA---ATAGC
AGTAGCTGGCTGGACAGATAGGGTTATAAAAATAGGACAGGCAATTGGTA
GAGCT---------ATTCTCCACATACCTAGAAGAATCAGACAGGGC---
------TTAGAAAGGGCT------TTGCAA---TAA
>A1.KE.06.06KECst_001.FJ623487
ATGAGAGTGATGGGGATACAG---AGGAATTGTCAACAC-----------
-------TGGTTG------ACATGG-------------------------
-----GGGACTATGATCTTGGGG---------ATGACCATA---ATCTGC
TGTAGT------GTTGCA--------------------------------
-GAAAACTTGTGGGTTACTGTCTACTAT------------------GGGG
TACCTGTGTGGAGAGACGCAGAAACCACC------TTATTTTGTGCATCA
GATGCTAAAGCATATGAGACAGAAAAGCATAAT---GTCTGGGCCACACA
TGCCTGTGTACCCACAGACCCCAACCCACAAGAAATACGTTTGGCA----
-----AATGTGACAGAAGAGTTTAACATGTGG---AAAAATAACATGGTA
GAGCAGATGCATACAGATATAATCAGTCTATGGGACCAAAGTCTAAAGCC
ATGTGTACAGTTAACCCCTCTCTGTGTTACTTTAAATTGTACAAATGCCC
ATAAGACTACAAATGATACTACACAGGAT---------------------
--------------------------------------------------
----------------------------AATACTACAAATGCCACTCCAA
CACTCGAGCCAGGCGAAATAAAA------------AACTGCTCTTTCAAT
ATG---ACCACA---GAGCTAAGG---------------------GATAA
GAAACAGAAG---GTATATGCACTTTTTTATAGACTTGATGTAGTACAAA
TTAATAATGATACACAAAGT------------------------------
--------------------------------------------------
----------------------------ACTAATGGTACAAGTGATGGTA
CAGGTGAGTATAGATTAATAAATTGTAATACCTCAGCCATTACACAGGCT
TGTCCAAAGGTAACTTTTGAGCCAATTCCCATACATTATTGTGCCCCAGC
T------GGTTTTGCGATCCTAAAGTGT---AATGATAAGAAGTTCAATG
GAACAGGGCCATGCAAGAAT---GTCAGCTCAGTACAATGCACACATGGA
ATCAGGCCAGTAATATCAACTCAACTGCTGTTA---------AATGGCAG
T---CTAGCAGAAGAAGAG-------------------------------
-----ATAAAAATTAGATCTGAAAATATCACAAGTAATAGCAAAAATATC
ATAGTCCAATTTGTC------AAGCCTGTGAACATTACTTGTATCAGGCC
T---AACAATAATACAAGAAAAGGT------------------ATACGGA
TA------------------------------------------------
---------------GGACCAGGACAAGCA------TTTTAT--------
-------------ACAACAGAG------------------ATAATAGGGG
ACATAAGACAAGCA------TATTGTACTATCAATGGATCA------GAA
TGGAATAACACTTTACGAGAGGTAGCT---GAACAATTAAGC--------
-------------AATAGGACAAATATT----------------------
-----ACAAAAATAATATTTGCT------------------AACCCCTCA
GGAGGGGATCTAGAAATCATGACACAT---ACTTTTAATTGTGGAGGAGA
A---TTCTTCTATTGTAATACATCAAGACTGTTTAATAGCACTTGGAACA
ATGGCACTTGGAACAATACCAACATGCAGGAGTCAAATAGC---------
------------------------------------------------AC
GAAG---TCAGAAAATGGCACTATAACTCTCCCATGCAGAATAAAGCAAA
TTATAAATATGTGGCAGAGAACAGGACAAGCAATGTATGCCCCTCCCATC
CGAGGAGTAATAAGA------------TGTGAATCAAAC---ATTACAGG
ACTAATATTAACAAGAGATAGTGTGAATAATAGCAAA-------------
--------------------------------------------------
--------------------------------------------------
-GACAATGAAACCTTCAGACCAGGAGGAGGAGATATGAGGGACAATTGGA
GAAGT------GAATTATATAAGTATAAAGTAGTA---AAAGTTGAACCA
---CTAGGAGTAGCACCC------ACCACGGCAAGGAGAAGAGTGGTG--
-------------------------------------GGAAGAGAAAAAA
GAGCA---GTGGGA------------------ATAGGAGCTGTA---TTC
CTTGGGTTCTTGGGAGCA---GCAGGAAGCACGATGGGCGCGGCGTCAAT
GACGCTGACGGTACAGGCCAGACAATTATTG---TCTGGTATAGTGCAA-
-----CAGCAAAGCAATTTGCTGAGGGCTATAGAGGCTCAACAACACCTG
TTGAAACTCACGGTCTGGGGC---ATTAAACAGCTCCAG---GCAAGA--
-GTCCTGGCTGTGGAAAGATACCTAAGG---GATCAACAGCTCCTAGGAA
TTTGG---GGCTGCTCTGGAAAACTCATCTGC---------ACCACTAAT
GTGCCTTGGAACTCT------AGTTGGAGC--------------------
-------------------AATAAATCTCAGGAAGAGATATGGGAT----
-----AACATGACCTGGTTGCAATGG---GATAAAGAAATTGACAACTAT
ACACAATTCATATATGACCTACTTGAGGAATCGCAGAATCAGCAGGAA--
-AAGAATGAACAAGACCTA------TTGGCATTAGACAAGTGGGCAGGTC
TGTGGAATTGGTTTAGCATATCAAATTGGCTGTGGTATATAAGAATATTT
ATAATGATAGTAGGAGGCTTAATAGGATTAAGAATAGTCTTTACT---GT
GCTTGCTATAATAAATAGAGTTAGGCAGGGATACTCACCTTTGTCGTTCC
AGACC---CCTACCCCA---------AACCAACAGGAT------CTCGAC
AGGCCCAGAGGAATCGAAGAAGGA---GGTGGAGAACAAGGCAGAGGCAG
ATCGATTCGATTAGTGAGCGGATTCTTAGCGCTTGCCTGGGACGACCTAC
GGAGCCTGTGCCTCTTCAGCTAC------------CACCGCTTGAGAGAC
TTCATCTTGATTGCAGCGAGGACTGTGGAACTTCTGGGACAC--------
-------------------AGCAGTCTCAAGGGGTTGAGACTGGGGTGGG
AGGGCATCAAGTATCTG------TGGAATCTCCTGATATATTGGGGTCGG
GAACTAAAAATTAGTGCTATTAATTTGGTTGATACCATAGCA---ATAGT
AGTAGCTGGTTGGACAGATAGGGCTATAGAAATAGTACAAAGAATTGGTA
GAGCA---------ATTCTCCACATACCTAGAAGAATTAGACAGGGC---
------TTTGAAAGAGCT------TTGCTA---TAA
>A1.KE.06.06KECst_005.FJ623481
ATGAGAGTGATGGGGATACAG---AGGAATTGTCAACGC-----------
-------TTATTA------ACATGG-------------------------
-----GGAACTATGATCTTGGGG---------ATTATAATG---ATCTGT
AGTGCT------GTA-----------------------------------
-GGAAACTTGTGGGTTACTGTCTACTAT------------------GGGG
TACCTGTGTGGAAAGATGCAAAAACCACC------CTATTTTGTGCATCA
GATGCTAAAGCATATGATACAGAAGTGCATAAT---GTCTGGGCTACACA
TGCCTGTGTACCCACAGACCCCAACCCACAAGAAATACATTTGGGA----
-----AATGTGACAGAAGAATTTAACATGTGG---AAAAATAACATGGTA
GAGCAGATGCATACAGATATAATCAGTTTATGGGACCAAAGTCTAAAGCC
ATGTGTAAAGTTAACCCCTCTCTGCGTTACTTTAAATTGTACTAATATCA
TGGGAAACAGTAACAGCACGGGA---------------------------
--------------------------------------------------
----------------------------------AACAGTAGCAACACGA
AAATTGAAGAAATAGAAATGAAA------------AACTGCTCTTTCAAT
GTG---ACCACA---GAATTAAGG---------------------GACAA
AAGAAGAAAA---GAATATTCACTTTTTTATAAAATTGATATAGTACCAC
TTGATAAAAAAAGTAATAATAAT---------------------------
--------------------------------------------------
----------------------------AATAGTAGTAGTAGTAATAGTA
GTAGTGAGTATAGATTAATAAACTGTAATACCTCAGCCATTACACAAGCT
TGCCCAAAGGTATCCTTTGAGCCAATTCCCATACATTATTGTGCCCCAGC
T------GGTTTTGCGATCCTAAAGTGT---AATGATGAACAGTTCAATG
GAACAGGGGAATGCAAGAAT---GTCAGTACAGTACAATGCGCACATGGA
ATCAAACCAGTAGTATCAACTCAACTGCTGTTA---------AATGGCAG
C---CTAGCAGAAAAAGAA-------------------------------
-----GTAAAAATTAGATCTGAAAATATCACAGATAATGCCAAAACCATA
ATAGTACAACTTAGC------AAGCCTGTGCAAATTAAATGTACCAGACC
T---AACAACAATACAAGAAAAGGT------------------ATACATC
TA------------------------------------------------
---------------GGACCAGGACAAGCA------TTCTTT--------
-------------GGAACAGAAAAA---------------ATAACAGGGA
ATATAAGAAGCGCA------CATTGTAATGTCAGTAGATCA------AAA
TGGAATGACACTTTGAAACAGGTAGCT---GAACAATTAGAA--------
-------------AAACACTTTAGG-------------------------
--AACAAAACAATAAGCTTTAAT------------------AGCTCCTCA
GGAGGGGATCTAGAAATCACAACACAT---AGTTTTAATTGTGGAGGAGA
A---TTTTTTTATTGTAATACATCAGGCCTGTTTAATAGCACTTGGAATC
ACACTGACATAAAGGGGTCAAATAGCACGGAG------------------
--------------------------------------------------
----------TCAAGTGAAACTATAACTCTCACATGCAGAATAAAGCAAA
TTATAAATATGTGGCAGAGAGTAGGGCAAGCAATGTATGCCCCTCCCATA
CCAGGAGCAATAAGG------------TGTGAATCAAAC---ATTACAGG
AATACTCTTAACAAGAGATGGTGGGAATAGCAAGAAC-------------
--------------------------------------------------
------------------------------------------------AG
CACAACAGAAATCTTCAGACCTGGAGGAGGAAACATGCGGGACAATTGGA
GAAGT------GAATTATATAAGTATAAAGTAGTA---CAAATTGAACCA
---CTAGGAGTAGCACCT------ACCAGGGCAAAGAGAAGAGTGGTG--
-------------------------------------GAGAGAGAAAAAA
GAGCA---ATTGGA------------------ATAGGAGCTGTA---TTC
ATTGGGTTCTTAGGAGCA---GCAGGAAGCACTATGGGCGCGGCGTCAAT
AACGCTGACGGTACAGGCCAGACAATTATTG---ACTGGCATAGTGCGA-
-----CAGCAAAGCAATTTGCTGAGGGCTATAGAGGCTCAACAACATCTG
TTGAAACTCACGGTCTGGGGC---ATTAAACAGCTCCAG---GCAAGA--
-GTCCTGGCTGTGGAAAGATACCTAAAG---GATCAACAGCTCCTAGGAA
TTTGG---GGATGCTCTGGAAAACTCATCTGC---------ACCACTACT
GTGCCCTGGAACTCT------AGTTGGAGT--------------------
-------------------AATAAATCTCATGATGAGATATGGGGA----
-----AACATGACCTGGCTGCAATGG---GAGAAAGAAATTAGCAACTAC
ACAGACACAATATATGACCTAATTGAAAAATCACAGAACCAGCAGGAA--
-ATAAATGAAAAAGATTTA------TTGGCATTGGACAAGTGGGCAAATC
TGTGGAACTGGTTTGACATATCAAGATGGCTGTGGTATATAAAAATTTTT
ATAATGATAGTAGGAGGCTTAATAGGATTAAGAATAATTTTTGCT---GT
GCTTTCTATAATAAATAGAGTTAGGCAGGGATACTCACCTCTGTCGTTTC
AGACC---CTTACCCCA---------AGCCCAAGGGAT------CTCGAC
AGGCCCGGAAGAATCGAAGAAGAA---GGTGGAGAGCAAGACAGAACCAA
ATCGATTCGATTAGTCAGCGGATTCTTAGCACTTGCCTGGGACGACCTAC
GGAGCCTGTGCCTCTTCAGCTAC------------CACCGCTTGAGAGAC
TTCGTCTCGATTGCAGCGAGAACTGTGGAACTTCTGGGACAC--------
-------------------AGCAGTCTCAAGGGGTTGAGACTGGGGTGGG
AAGGCCTCAAACATCTG------TGGAATCTCCTGTTGTATTGGGGGAGG
GAGCTAAAAATTAGTGCTATTAATTTGGTTGACCACATAGCA---ATAGC
AGTAGCTGGCTGGACAGATAGAGTTATAGAAGTAGGACGAGGGATTGGTA
GAGCT---------CTTCTTCACATACCTAGAAGAATCAGACAGGGC---
------TTAGAAAGGTTT------TTGCTA---TAA
>A1.KE.06.06KECst_006.FJ623475
ATGAGAGCGATGGGGACACAG---AGGAATTGTCAACGC-----------
-------TTATTG------AACTGG-------------------------
-----GGAACTATGATCTTGGGG---------ATGATAATA---ATCTGT
AGTGCT------GTA-----------------------------------
-GAAAACTTGTGGGTTACTGTATACTAT------------------GGGG
TACCTGTGTGGAAAGATGCAGAGACCACC------TTATTTTGTGCATCA
GATGCTAAAGCATATGAGGAAGAACAGCATAAT---GTCTGGGCTACACA
TGCCTGTGTACCCACAGACCCCAACCCACAAGAAATACATTTGGAA----
-----AATGTGACAGAAAATTTTAACATGTGG---AAAAATAACATGGTA
GAGCAGATGCATACAGATATAATCAGCCTATGGGACCAAAGTCTAAAGCC
ATGTGTAAAGCTAACTCCTCTCTGCGTTACTTTAAATTGCAAGGAGGTTA
ATGTCACAGCC---------------------------------------
--------------------------------------------------
----------------------------------------------GCAA
ACAGCACGGAAGAAATGATGAAA------------AACTGCTCTTTCAAT
ATA---ACCACA---GAGATAAGG---------------------GATAA
GAGAAAGAAG---GTCTATTCACTTTTTTATAGACTTGATATAGTACCAA
TTAGTGCAAAT---------------------------------------
--------------------------------------------------
-------------------------------------AGGAATAATAGTA
CCACTGAGTATAGATTAATAAATTGTAATACCTCAGCCGTTACACAGGCT
TGCCCAAAGGTATCCTTTCATCCAATTCCTATACATTATTGTGCCCCTGC
T------GGTTTTGCGATCCTAAAGTGT---CAGGATGAGGAGTTCAATG
GAACAGGGCCATGCAAGAAT---GTCAGTACAGTACAATGCACACATGGA
ATCAAGCCAGTAGTATCAACTCAACTGCTGTTA---------AATGGCAG
T---CTAGCAGGAAAAGAG-------------------------------
-----GTAAAAATTAGATCTGAAAATATCACAAACAATGTCAAAACTATA
ATAGTACAACTTAAC------GAGTCTGTGGAAATTGATTGTATCAGACC
T---AACAACAATACAAGAACAAGT------------------ATACCTA
TA------------------------------------------------
---------------GGACCAGGACAGGCA------TTCTAT--------
-------------GCAATAGGTGAC---------------ATAATAGGGA
AAATAAGACAAGCA------CATTGCAATGTCAGTAGGTCA------AAA
TGGAATAAAACTTTACAAAGGGTTGTA---ACCCAATTAAGA--------
-------------AAAAACTTTAGA------------------------A
ACACAACAACAATAATATTTGAT------------------AAACCCTCA
GGAGGGGACCTAGAAATCACAACACAT---AGTTTTAATTGTGGAGGAGA
A---TTTTTTTACTGTGATACATCAGGCCTGTTTAATAGCACTTGGGGAG
CCACTGACAGCATGCATGGGGCAAATGACACG------------------
--------------------------------------------------
-------GAGTCAAATGACACTATAACTCTCCCATGTAGGATAAAACAAA
TTATAAATAGGTGGCAGAGAGTAGGACAAGCAATGTATGCCCCTCCCATC
CAAGGAGTAATAAAG------------TGCAAATCAGAC---ATTACAGG
AATAATATTAACAAGAGATGGTGGGAATAATAATGAC-------------
--------------------------------------------------
------------------------------------------------AG
TAGAAATGAAACCTTCAGACCTGGAGGAGGAGATATGAGGGACAATTGGA
GAAGT------GAATTGTATAAGTATAAGGTGGTA---AAGATTGAACCA
---CTAGGAGTAGCACCC------ACCAGGGCAAAGAGAAGAGTGGTG--
-------------------------------------GAGAGAGGAAAAA
GAGCA---GTTGGG------------------ATAGGAGCTGTT---TTC
CTTGGATTCTTAGGAGCA---GCCGGAAGCACTATGGGCGCGGCGTCAAT
AACGCTGACGGTACAGGCCAGGCAATTATTG---TCTGGCATAGTGCAA-
-----CAGCAAAGCAATTTGCTGAGGGCTATAGAGGCTCAACAACATATG
TTGAAACTCACGGTCTGGGGC---ATAAAACAGCTCCAG---GCAAGA--
-GTCCTGGCTGTGGAAAGATATCTAAGG---GATCAACAGCTCCTAGGAA
TTTGG---GGCTGCTCTGGAAAACTCATCTGC---------ACCACTAAT
GTGCCCTGGAACTCT------AGTTGGAGT--------------------
-------------------AATAAATCTCAGGAGGAGATATGGGGA----
-----AACATGACCTGGCTGCAATGG---GATAAAGAAATCAGCAATTAC
ACACAAATAATATATAACTTAATTGAAGAATCGCAGAACCAGCAGGAA--
-AAGAATGAACAAGACTTA------TTGGCATTTGACAAGTGGGCAAGTC
TGTGGACTTGGTTTGACATATCAAATTGGCTGTGGTATATAAAAATATTT
ATAATGATAATAGGAGGTTTGATAGGATTAAGAATAGTTTTTGCA---GT
GCTTGCTTTAATAAATAGAGTTAGGCAGGGGTACTCACCTTTGTCGTTTC
AGACC---CACCCCCCG---------AGCCCAAGGGAA------CTCGAC
AGGCCCGGAAGAATCGAAGAAGAA---GATGGAGAGCAAGGCAGAGACAG
ATCGATTCGATTAGTGAGCGGATTCTTAGCACTTGCCTGGGACGATCTAC
GGAGCCTGTGCCTCTTCAGCTAC------------CACCGCTTGAGGGAC
TTCATCTCGATTGCCACGAGGATTGTGGAACTTCTGGGACAC--------
-------------------AGCAGCCACAAGGGGTTGAGACTGGGGTGGG
AAGGCCTCAAGTATCTG------TGGAACCTCCTGGTATATTGGGGTCGG
GAACTAAAAACTAGTGCTATTAATTTGGTTGATACTATAGCA---ATAGC
AGTAGCTAACTGGACAGATAGAGTTATAGAAATAGGACAAAGAATTGGTA
GAGCT---------ATTCTCCACATACCTAGAAGAATCAGACAGGGC---
------TTAGAAAGAGCT------TTGCTA---TAA
>A1.KE.06.06KECst_007.FJ623476
ATGACAGTGATGGGGATATGG---AGGAATTGGCAACAC-----------
-------TTATTG------AGATGG-------------------------
-----GGAACTATGATCTTGGGA---------ATGATAATA---ATCTGT
AGTGCT------GTA-----------------------------------
-GAAAATTTGTGGGTTACAGTCTACTAT------------------GGGG
TACCTGTATGGAAAGATGCGAAGACCATC------TTATTTTGTGCATCA
GATACTAAAGCATATGAGGTAGAAATGCATAAT---GTCTGGGCTACACG
TGCCTGTGTACCCACAGACCCTAACCCACAAGAAATACATCTGGAA----
-----AATGTGACAGAAGAGTTTAACATATGG---GAAAATGACATGGTA
GAGCAGATGCATACAGATATAATCAGTCTATGGGACGAAAGCCTAAAGCC
ATGTGTAAAGTTAACCCCTCTATGTGTCACTTTACATTGTACTAATGTCA
CTGACAAGAGTGGCAAT---------------------------------
--------------------------------------------------
-------------------------------------------GTCACTG
TCAATGGCACGGATGAAATGAAA------------AACTGCTCTTTCAAC
ATG---ACCACA---GAGCTAAGG---------------------GATAA
GAGAAAGAAG---GAATATTCACTTTTTTATAGACTTGATATATTACAAA
TTAATGAAAATCAA------------------------------------
--------------------------------------------------
----------------------------------GGTAATAGTAGTAAGA
ATGATGAGTATAGATTAATAAATTGTAATACCTCAGCCATTACACAGGCT
TGTCCAAAGGTATCTTTTGAGCCAATTCCCATACATTTTTGCGCCCCAGC
T------GGTTTTGCGATCCTAAAGTGT---AAGGATGAGAATTTCAATG
GAACAGGGCCATGTAGAAAT---GTCAGCACAGTACAATGCACACATGGG
ATCAAGCCAGTAGTATCAACTCAGCTGCTGTTA---------AATGGCAG
C---CTAGCAGAAAGAGAA-------------------------------
-----GTAAAAATTAGATCTCAAAATATCACAAACAATGCCAAAAATATA
ATAGTACAACTTGTC------ACGCCTGTGCAAATTAATTGTACAAGACC
T---AATAATAATACAAGAAAAAGT------------------ATACATA
TA------------------------------------------------
---------------GGACCAGGAAAAGTA------TTCTAT--------
-------------GCAAGTGAC------------------ATAATAGGGG
ATATAAGAAAAGCA------CATTGTATTGTCAATAGGTCA------GAA
TGGAATAAGACGTTACAACAGGTAGCT---ACACAATTAGGA--------
-------------ACATACTTTAAG-------------------------
--AATAAAACCATAATATTTGAT------------------AGATCCTCA
GGAGGGGATATAGAAATCACAACACAT---AGTTTTAATTGTAGAGGAGA
A---TTTTTCTATTGTAATACATCAGGCTTGTTTAATAGCACTTGGAATA
TCACTGACAATCTCAACATAACTCAG------------------------
--------------------------------------------------
----------TCAAATGAGAACATAACTCTCCCATGCAAAATAAAGCAAA
TTATAAATATGTGGCAGAGAGTAGGACAAGCAATATATGCCCCTCCCATC
CCAGGAAGGGTAAGT------------TGTGTCTCAAAC---ATTACAGG
ACTAATATTAACAAGAGATGGTGGGAACAATAACAGT-------------
--------------------------------------------------
--------------------------------------------------
-ACAAATGAAACCTTCAGGCCTGGAGGAGGAGATATGAGGGACAATTGGA
GAAGT------GAATTATATAAGTATAAAGTAGTA---AGAATTGAACCA
---CTAGGAGTAGCACCT------ACCCAGGCAAAGAGAAGAGTGGTG--
-------------------------------------GGAAGAGAAAAAA
GAGCA---ATTGGA------------------ATAGGAGCTGTC---TTC
CTTGGGTTCTTAGGAGCA---GCAGGAAGCACTATGGGCGCGGCGTCAAT
AACGCTGACGGTACAGGCCAGACAGTTATTG---TCTGGCATAGTGCAA-
-----CAGCAAAACAATTTGCTGAGGGCTATAGAGGCTCAACAACAACTG
TTGAAACTCACGGTCTGGGGC---ATTAAACAGCTCCAG---GCAAGA--
-GTCCTGGCTGTGGAAAGATACCTAAGG---GATCAACAGCTCCTAGGAA
TTTGG---GGCTGCTCTGGAAAACTCATCTGC---------ACCACTAAT
GTGCCCTGGAACTCT------AGTTGGAGT--------------------
-------------------AATAAATCTCAGAGTGAGATATGGGGG----
-----AACATGACCTGGCTGCAATGG---GATAGAGAAATTAGTAAGTAC
ACAGACATAATATATGGCCTAATTGAAGAATCGCAGAACCAGCAGGAA--
-AAGAATGAACAAGACTTA------TTGGCATTGGATAAGTGGGCAAATC
TGTGGAATTGGTTTGACATATCAAATTGGCTGTGGTATATAAAAATATTT
ATAATGATAGTAGGGGGCTTAATAGGATTAAGAATAGTTTTTGCT---GT
GCTTTCTATAATACGTAGAGTTAGGCAGGGCTACTCACCTTTGTCATTTC
AGACC---CATACCCCA---------AACCCAAGGGGT------CTCGAC
AGGCCCGGAAGAATCGAAGAAGAA---GGTGGAGAGCAAGGCAGAGACAG
ATCGATTCGATTAGTGAGCGGATTCTTAGCACTTGCCTGGGACGATCTGC
GGAGCCTGTGCCTCTTCAGCTAC------------CACCGCTTGAGAGAC
TTCATATTGATTGTCGCGAGGACGGTGGAACTTCTGGGACAC--------
-------------------AGCAGTCTCAGGGGATTGAGACTGGGGTGGG
AAGGCCTTAAGTATCTG------TGGAATCTCTTCTTATATTGGGGTCGG
GAAATAAAATTAGGGGCTATTAATTTGATAGATACTATAGCA---ATAGC
AGTAGCTGGATGGACAGATAGGGTTATAGAAATAGGACAAGGAATTGGTA
GAGCT---------ATCCTCCACATACCTAGAAGAATCAGACAGGGC---
------TTCGAAAGAGCT------TTGCTA---TAA
>A1.KE.06.06KECst_019.FJ623478
ATGAGAGTGATGGGGATAAAG---AGGAATTGTCAGCAC-----------
-------TTATTG------AGCTGG-------------------------
-----GGGACTATGATCTTGGGA---------TTGATAATA---ATCTGT
AGTGCT------GCA-----------------------------------
-GACAACTTGTGGGTTACTGTCTACTAT------------------GGGG
TACCTGTGTGGAAAGATGCAAAGACCACC------TTATTTTGTGCATCA
GATGCTAAAGCATATGCTACAGAAAGGCATAAT---GTTTGGGCTACACA
TGCCTGTGTACCCACAGACCCCAACCCACAAGAAATGCCTTTAAAA----
-----AATGTGACAGAAGACTTTAACATGTGG---AAAAACAACATGGTA
GAGCAGATGCATACAGATATAATCAGTCTATGGGACCAAAGCCTAAAGCC
ATGTGTAAAGTTAACCCCTCTCTGTGTTACTTTACATTGTACCAATGTCA
ATGTCACTAGCAATGTCACTAGC---------------------------
--------------------------------------------------
----------------------------------AGCAATGCCACTACCG
AAGGAAATGGGGAAGAAATGAAA------------AACTGCTCTTTCAAT
GTG---ACCACA---GAACTAAGG---------------------GATAA
GAGACAGAAA---GTATATTCACTCTTTTATAAGCTTGATATAGTACAAA
TTAATGCAAAT---------------------------------------
--------------------------------------------------
----------------------------------------CAGGGTAATA
GTAGTGACTATAGATTAATAAATTGTAATACCTCAGCCATTACACAGGCA
TGCCCAAAAGTATCCTTTGAGCCAATTCCCATACATTATTGTACTCCAGC
T------GGTTTTGCGATCCTAAAGTGT---AATGATAAGGAGTTTAATG
GAACAGGGCCATGCAAGAAT---GTCAGTACAGTTCAATGCACACATGGA
ATCAAGCCAGTAGTATCAACTCAACTGCTGTTA---------AATGGCAG
T---CTAGCAGAAGAACAG-------------------------------
-----ATAAGGATTAGATCTGCAAATATCACAGACAATACCAAAAACATA
ATAGTACAATTTACT------GAGCCTGTAAAAATTGATTGTACCAGACC
T---AACAACAACACAAGAAGAAGT------------------GTGTCTA
TA------------------------------------------------
---------------GGACCAGGACAAGCA------TTCTAT--------
-------------GCAATGGGTGAC---------------GTAATAGGGG
ATATAAGAAAAGCA------TATTGTCAGGTCAATAAAACA------CAA
TGGAATATAACTTTACAACAGGTAGCT---AACCAATTAAGA--------
-------------GAACACTTTAAG-------------------------
--AACAAAACAATAATATTTACT------------------AGCCCCTCA
GGAGGGGATATAGAAATCACAACACAT---AGTTTTAATTGTGGAGGAGA
A---TTCTTCTATTGTAATACATCAGGCCTGTTTAATCACACTTACCTGC
CTAAGAGCACTTACCTGCCTAATAGCACTTGGAATAAC------------
------------------------------------------------AG
TACG---GGATCAAATGACAGTATAACTCTTCCATGTAGAATAAAGCAAA
TTATAAATATGTGGCAGAGAGTAGGACAAGCAATGTATGCCCCTCCTATC
CAAGGAGTAATAAAG------------TGTAAATCAGAT---ATTACAGG
ACTAATATTGACAAGAGATGGTGGGAATAGTAACAGT-------------
--------------------------------------------------
--------------------------------------------------
-GATAATGAAACCTTCAGACCTGGAGGAGGAGATATGAGGGACAATTGGA
GAAGT------GAATTATATAAGTATAAAGTAGTA---AAAATTGAACCA
---CTAGGAGTAGCACCC------ACCAGGGCAAAGAGAAGAGTGGTG--
-------------------------------------GAGAGAGAAAAAA
GAGCA---GTTGGA------------------ATAGGAGCTGTT---TTC
ATTGGGTTCTTAGGAGCA---GCAGGAAGCACTATGGGCGCGGCGTCAAT
AACGCTGACGGTACAGGCTAGACAATTATTG---TCTGGCATAGTGCAA-
-----CAGCAAAGCAATTTGCTGAGGGCTATAGAGGCTCAACAACATATG
TTGAAACTCACGGTCTGGGGC---ATTAAACAGCTCCAG---GCACGA--
-GTCCTGGCTGTGGAAAGATACCTAAGG---GATCAACAGCTCCTAGGAA
TTTGG---GGCTGCTCTGGAAAACTCATCTGC---------ACCACTAAT
GTGCCCTGGAACTCT------AGTTGGAGT--------------------
-------------------AATAAATCCTATAATGACATATGGGAC----
-----AATATGACCTGGCTGCAATGG---GATAAAGAAATTAACAATTAC
ACACAGATAATATATGATTTAATTGAGGAATCGCAGAAACAGCAGGAA--
-AAGAATGAACAAGAGTTA------CTGGCATTGGACAAGTGGGCAAGTC
TGTGGAATTGGTTTGACATAACAAGATGGCTGTGGTATATAAAAATATTT
ATAATGATAGTAGGAGGTTTAATAGGATTAAGAATAGTTTTTGCA---GT
GCTTTCTATAATCAATAGAGTTAGGCAGGGATACTCACCTTTATCGTTTC
AGACC---CATACCCCA---------AACCCAGGGGGT------CTCGAC
AGGCCCGGAAGAATCGAAGAAGAA---GGTGGAGAGCAAGGCAGAGGCAG
ATCGATTCGATTAGCGAGCGGATTCTTGACACTTGTCTGGGAGGATCTAA
GGAGCCTGTGCCTCTTCAGCTAC------------CACCGATTGAGAGAC
TTCATCTTGATTGCTGCGAGGACTGTGGAACTTCTGGGACAC--------
-------------------AGCAGTCTCAAGGGGTTGAGACTGGGGTGGG
AAGGCCTCAAGTACCTG------TGGAATCTCCTACTGTATTGGGGTCGG
GAGCTAAAAATTAGTGCTGTTAGTTTGGTTGATACTATAGCA---ATAGC
AGTAGCTGGCTGGACAGATAGGGTTATAGAAATAGGACAAGCAGTTGGTA
GAGCT---------ATTATCCACATACCTAGAAGAATCAGACAGGGC---
------TTAGAAAGGGCT------TTGCTA---TAA
>A1.KE.06.06KECst_020.FJ623482
ATGAGAGTGACGGAGACACAG---AGGAACTTCTTAAAA-----------
-------TGG----------------------------------------
--------ACAGCCATCTTGGGG---------CTGATAATA---TTCTGT
AGTGCT------GAG-----------------------------------
-GAAAATTTGTGGGTTACTGTCTACTAT------------------GGGG
TGCCTGTGTGGAGGGACGCAGACACCACC------CTATTTTGTGCATCA
GATGCTAAAGGATATAATACAGAAGCGCATAAT---ATATGGGCTACACA
TGCCTGTGTACCTACAGACCCCAACCCACAAGAAATGAAGTTGAAA----
-----AATATAACAGAAAATTTTAACATGTGG---AAGAATAATATGGTA
GAGCAGATGCATACAGACATAATCAGTCTATGGGACCAAGGCCTAAAGCC
ATGTGTAAAGTTAACCCCTCTCTGTGTTACTCTAGATTGTAGCTATAATG
TCACCAGTAATTCCACCGAA------------------------------
--------------------------------------------------
-------------------------------------AATAATATCACCG
AGAGCATGAGAGGAGAAATAAAA------------AACTGCTCTTTCAAT
GTG---ACCACA---GTATTAAGG---------------------GATAA
GAGTCAGAAA---GTACATTCGCTTTTTTATAGAGTTGATATAGTACCAA
TTGATGAAAAG---------------------------------------
--------------------------------------------------
----------------------------------------AAGAATAATA
GCAGTGAGTATAGATTAATAAATTGTAACACCTCAGCCATTACACAGGCT
TGTCCAAAAGTATCCTTTGAGCCAATTCCCATACATTATTGTGCCCCAGC
T------GGTTTTGCGATTCTAAAGTGT---AATGATACGAATTTCAATG
GAACAGGGGAGTGCAAGAAT---GTCAGCACAGTACAATGCACACATGGA
ATCAAGCCAGTAGTATCAACACAACTGCTGTTA---------AATGGCAG
T---CTAGCAGAAAAAGAG-------------------------------
-----ATAACAATTAGATCCGAAAATATCACAGACAATGCTAAAAACATA
CTAGTACAATTTGAC------ACACCTGTAAAAATCAATTGTACCAGACC
T---TACAAAAATATAAGGGAAGGT------------------GTGCGTA
TA------------------------------------------------
---------------GGACCAGGACAAGCA------TTCTTT--------
-------------AAAATGGGTGGC---------------ATAACAGGGG
ATATAAGAAAAGCA------TATTGTGAGATTAATAAAACA------GAG
TGGAATGCAACTCTGGAAAGGGTAGCT---GACAAATTAAGA--------
-------------GCACACTTTAAC-------------------------
--AGCAGTATAATAAGCTTTAAA------------------AACGCATCA
GGAGGGGATCTAGAAATTACAACACAT---AGTTTTAATTGTGGAGGAGA
A---TTTTTCTATTGTAATACATCAGACCTGTTTAATGGCAATAGCACTA
GGAATGGCACTGGGAATAGCAACAGCACGCCG------------------
--------------------------------------------------
----------GTAACTGGCAATATAACTCTCCCATGCAGAATAAAGCAAA
TTATAAATATGTGGCAGAGAGTAGGACAAGCAATGTATGCCCCGCCCATC
CAAGGGGTAATAAGG------------TGTGTATCAAAC---ATTACAGG
ATTAATATTGACAAGAGATGGTGGGAAACAGAATAATAATAGTAAT----
--------------------------------------------------
------------------------------------AGTAATAGTAGT--
-GATATTGAAGTCTTCAGACCTGGAGGAGGAGATATGAGGGACAATTGGA
GAAGT------GAATTATATAAGTATAAAGTAGTA---AAAATTGAACCA
---CTAGGAATAGCACCT------ACCAAGGCAAAAAGAAGAGTGGTG--
-------------------------------------GAGAGAGAAAAAA
GAGCA---ATTGGA------------------ATAGGAGCTGTC---CTC
CTTGGGTTCTTAGGAACA---GCAGGAAGCACTATGGGCGCGGCGTCAAT
AGCGCTGACGGTACAGGCCAGACAATTAATG---TCTGGCATAGTGCAA-
-----CAGCAAAGCAATTTGCTGAGGGCTATAGAGGCTCAACAGCATATG
TTGAAACTCACAGTCTGGGGC---ATTAAACAGCTCCAG---GCAAGA--
-GTCCTGGCTGTGGAAAGATACCTAAAG---GATCAACAGCTCCTAGGAA
TATGG---GGCTGCTCTGGAAAACTCATCTGC---------ACCACCAAT
GTGCCCTGGAACTCT------AGTTGGAGT--------------------
-------------------AATAAATCCTTGGATAAGATATGGGAC----
-----AAAATGACCTGGCTAGACTGG---GATAAAGAAATTAGCAATTAC
TCAGAGTTAATATATAATCTAATTGAAGAAGCACAGAACCAGCAGGAC--
-AAAAATGAACAAGACTTA------TTGGCATTAGACAAATGGGCAAGTC
TGTGGAATTGGTTTGACATCACAAAATGGCTGTGGTATATAAGGATATTT
ATAATGATAGTAGGAGGCTTAATAGGATTAAGAATAGTTTTTGCA---GT
GCTTTCTGTAATAAATAGAGTTAGGCAGGGATACTCACCTTTGTCATTTC
AGACC---CATACCCCA---------AAGCCCAGGGGA------CTCGAC
AGGCCCGAAAGAATCGAAGAAGGA---GGTGGAGAGCAAGACAGAGGCAG
ATCGATTCGCTTAGTGAGCGGATTCTTAGCACTTGCCTGGGACGACCTGC
GGAGCCTGTGCCTCTTCTGTTAC------------CACCGCTTGAGAGAC
TTAATATCAATTGCTGCGAGGACTGTGGAA--------------------
----------------------------------------CTGGGAAGGG
AGGGCCTCAAGTATCTG------TGGAATCTCCTGGTGTATTGGGGTCGG
GAACTAAGAATTAGTGCTATTAGTTTGCTTGATACCATAGCA---ATAGC
CGTAGCGGGTTGGACAGATAGGATTATAGAGCTAGGACTAAGACTTTGCA
GAGCT---------ATTCTCCACATACCTAGAAGAATCAGACAGGGC---
------ATCGAAAGGGCT------TTGATA---TAA
>A1.KE.06.06KECst_021.FJ623477
ATGAGAGTGATGGGGATACAG---AGGAATTGTCAACAC-----------
-------TTATTG------AGATGG-------------------------
-----GGAATTATGATCTTGGGG---------ATAATAATA---ATCTGT
AGTACT------GCA-----------------------------------
-GAAAACTTGTGGGTTACTGTCTATTAT------------------GGGG
TACCTGTGTGGAAAGACGCAGAGACCACC------TTATTTTGTGCATCA
GATGCTAAAGGATATAAGACAGAAATGCATAAT---GTTTGGGCTACACA
TGCCTGTGTACCCACAGACCCCAACCCACAAGAAATATATTTGGAA----
-----AATGTGACAGAAGAGTTTAACATATGG---AAAAATCACATGGTA
GAGCAGATGCATACAGATATAATCAGTCTATGGGACCAAAGCCTAAAGCC
ATGTGTAAAGTTAACCCCTCTCTGCGTTACTTTAAATTGTAGCAAGGTCA
ATGGCAAGGTCAATGTC---------------------------------
--------------------------------------------------
----------------------------------------ACGAACCATG
ACAATGCCACTGAAGAAATGAGA------------AACTGCTCTTACAGT
GTA---ACCACA---GAAATAAGG---------------------GATAA
GAAAAAGAAG---GTATATTCACTTTTTTATAGACTTGATATAGTACAAA
TTAATGAGAATCAAGGTAAC------------------------------
--------------------------------------------------
----------------------------AGTAGTCAAGGTAATAGTAGTA
ACAATGCCTATAGATTAATAAATTGTAACACCTCAGTCATTACACAGGCT
TGCCCAAAGGTTTCTTTTGAGCCAATTCCCATACATTATTGTGCCCCAGC
T------GGTTTTGCGATCCTAAAATGT---AGGGATGAGGAGTTCAATG
GAACAGGGCCATGCAAAAAT---GTTAGCTCAGTACAATGCACACATGGA
ATTAAGCCAGTAGTATCAACTCAACTGCTGTTA---------AATGGCAG
T---CTAGCAGAAAAAGAG-------------------------------
-----GTAAAGATTAGATCTGAGAATATCACAAACAATATCAAGACTATA
ATAGTACAGTTTACC------AAGCCTGTAAGGATTAATTGTACCAGACC
T---AACAACAATACAAGAGAAAGT------------------ATACGTA
TA------------------------------------------------
---------------GGACCAGGACAAGCA------TTCTAT--------
-------------GCAACAGGTGAC---------------ATAATAGGGA
AGATAAGAAAAGCA------TATTGTAATGTCAGTAGATCA------GAT
TGGAATAGCAGTTTACAACAGGTAGCT---AAACAGTTAGGC--------
-------------AAATACTTTAGG-------------------------
--AACAAAACAATAATATTTACT------------------AACTCATCA
GGAGGGGATATAGAAATCACAACACAT---AGTTTTAATTGTGGAGGAGA
A---TTTTTCTATTGTGATACATCAGGCCTGTTTAATAGCACCTGGAATA
ATAGCACCTGGAATAATAATGACACTGCCCAG------------------
--------------------------------------------------
----------TCAAATGACACAATAACTCTCCCATGCAGAATAAAACAAA
TTGTAAATATGTGGCAGAGAACAGAACAAGCAATGTATGCCCCTCCCATC
CAAGGAGTAATAAGG------------TGTGAATCAAAC---ATCACAGG
ACTACTATTAACAAGAGATGGTGGGATTAATAACACA-------------
--------------------------------------------------
--------------------------------------------------
----AATGAAACCTTCAGACCTGGAGGAGGAGATATGAGGGACAATTGGA
GAAGT------GAACTATATAAGTATAAAGTAGTA---AAAATTGAACCA
---CTGGGAGTAGCACCC------TCCAGGGCAAGGAGAAGAGTGGTG--
-------------------------------------GGGAGAGAAAAAA
GAGCA---GTTGGA------------------ATAGGAGCTTTA---TTC
CTTGGATTCTTGGGCGCA---GCAGGAAGCACTATGGGCGCGGCGTCAAT
GACGCTGACGGTACAGGCCAGACAATTATTG---TCTGGCATAGTGCAA-
-----CAGCAAAGCAATTTGCTGAAGGCTATAGAGGCTCAACAACATCTG
TTGAGACTCACGGTCTGGGGC---ATTAAGCAGCTCCAG---GCACGA--
-GTCCTGGCTGTGGAAAGATACCTAAGG---GATCAACAGCTCCTAGGCA
TTTGG---GGCTGCTCTGGAAGACTCATCTGC---------ACCACTAAT
GTGCCCTGGAACTCC------AGTTGGAGT--------------------
-------------------AATAAATCTTATAATGAGATATGGGAT----
-----AACATGACCTGGCTACAATGG---GATAAAGAAGTTAGCAATTAC
ACAGACATAATATATCAACTAATTGAAGAATCGCAGAATCAGCAGGAA--
-AAAAATGAGCAAGACTTA------TTGGCATTGGACAAATGGGCAAGTC
TGTGGAGTTGGTTTGACATAACAAAGTGGCTGTGGTATATAAAAATATTT
ATAATGATAGTAGGAGGCTTAATAGGATTAAGAATAATTTTTGCT---GT
GCTTGCTGTAATAAATAGAGTTAGGCAGGGATACTCACCTTTGTCATTTC
AGACC---CATACCCCA---------AACCTACAGGGT------CTCGAC
AGGCCCGGAAGAATCGAAGAAGAA---GATGGAGAGCAAGGCAGAGGCAG
ATCGATTCGATTAGTGAGCGGATTCTTAGCGCTTGCCTGGGACGATCTGC
GGAGCCTGTGCCTCTTCAGCTAC------------CACCGATTGAGAGAC
TTCGCCTTGATTGCTGCGAGGACTGTGGAACTTCTGGGACAC--------
-------------------AGCAGTCTCAAGGGGTTGAGATTGGGGTGGG
AAGGCCTCAAGTACCTG------TGGAATCTCCTGTTATACTGGAGTCAG
GAGTTAAAGATTAGTGCTATAAGTTTGGTTGATACCATAGCA---ATAGC
AGTAGCTGGCTGGACAGATAGGATTATAGAAATAGTGCAAGGAATTGGTA
GAGCT---------ATTCTGCATATACCCACAAGAATTAGACAGGGC---
------CTAGAAAGAGCT------TTGCTA---TAA
>A1.KE.06.06KECst_025.FJ623486
ATGAGAGTGAGGGGGACGCAG---AGGAATTGTCAGCAC-----------
-------TTATTG------AGATGG-------------------------
-----GGAACTATGATCTTGGGG---------ATAATGATA---ATCTGT
AGTACT------GCA-----------------------------------
-GAAAACTTATGGGTTACTGTCTACTAT------------------GGGG
TACCTGTATGGAAAGACGCAGAGACCACC------TTATTTTGTGCATCA
GATGCTAAAGCATATAAGACAGAAATGCATAAT---GTCTGGGCTACACA
TGCCTGTGTACCCACAGACCCCAACCCACAAGAAATACATTTGGAA----
-----AATGTGACAGAAGAATTTAACATGTGG---AAAAATAACATGGTA
GAGCAGATGCATACAGATATAATCAGCTTATGGGACCAAAGCCTAAAGCC
ATGTGTAAAGTTAACCCCTCTCTGCGTTACTTTACATTGTGGAACTGTCA
CCAAC---------------------------------------------
--------------------------------------------------
--------------------------------------------------
--GACACGGAGGGAGAAAGAAAA------------AACTGCTCTTTCAAT
ATG---ACCACA---GAGCTAAGG---------------------GATAA
AAAACAGAAG---GTATATGCTCTTTTTTATAGACTTGATATAGTAAAAA
TTAATGAAAGT---------------------------------------
--------------------------------------------------
----------------------------------------CAAGGTAATA
GTAGTGAATATAGATTAATAAATTGTAATACCTCAGCCATTACACAAGCT
TGCCCAAGGGTATCCTTTGAGCCAATCCCCATACATTATTGTGCCCCAGC
T------GGTTTTGCGATCTTAAAGTGT---AAGGATGAGGAGTTCAATG
GAACAGGGCCATGCAAGAAT---GTCAGCACAGTACAATGCACACATGGA
ATCAAGCCAGTAGTATCAACTCAACTGTTGTTA---------AATGGTAG
T---CTAGCAAAAACAAAG-------------------------------
-----GACAGAATTAGCTCTGAAAATATCACAAACAATGCCAAAAATATA
ATAGTACAACTTATT------GAGCCTGTGACAATTAATTGTACCAGACT
T---GCCAATAATACAAGAAAAAGT------------------ATACGTA
TA------------------------------------------------
---------------GGACCAGGACAATCA------TTCTAT--------
-------------GCAATGGGTGAC---------------ATAATAGGGG
AGATAAGAAACGCA------CAATGTGAGGTCAGTAAATCA------CAG
TGGAACAAAACCTTACAAAGGGTAGCT---AGAAGATTAGGA--------
-------------ACATACTTTCAG-------------------------
--AACAAAACAATAATATTTGAT------------------AAACCCTCA
GGAGGGGATCTAGAAATCACAACACAT---AGTTTTAATTGTGGAGGAGA
A---TTTTTCTATTGTAATACATCAGAACTATTTAATAGCACTTGGAATC
TTAATAGCACTTGGAATCACACTGGCAGCATACCGGAGTCAAAT------
------------------------------------------------AG
CACG---GAGTCAAATGGCACTATAACCCTCAAATGCAGAATAAAGCAAA
TTATAAATATGTGGCAGAGAGTAGGGCAAGCAATGTATGCCCCTCCCATC
AAAGGGACAATAAGG------------TGTAAATCAAAC---ATCACAGG
ACTAATATTAACAAGAGATGGTGGGGATAATAACAGT-------------
--------------------------------------------------
--------------------------------------------------
-ACAAAGGAAACCTTCAGGCCTGGAGGAGGAGATATGAGGGACAATTGGA
GAAGT------GAATTATATCAGTATAAAGTAGTA---AAACTTGAACCA
---CTAGGAGTAGCACCC------ACCAGGGCAAGGAGAAGAGTGGTG--
-------------------------------------GGGAGAAAAAAAA
GAGCA---GTTGGA------------------CTAGGAGCTGTT---TTC
ATTGGGTTCTTGGGAGCA---GCAGGAAGCACTATGGGCGCGGCGTCAAT
GACGCTGACGGTACAAGCTAGACAATTATTG---TCTGGCATAGTGCAA-
-----CAGCAAAGCAATTTGCTGAGGGCTATAGAGGCTCAACAACATCTG
TTGAAACTCACGGTCTGGGGC---ATTAAACAGCTCCAG---GCAAGA--
-GTCCTGGCTGTGGAAAGCTACCTAAGG---GATCAACAGCTCCTAGGAA
TTTGG---GGCTGCTCTGGAAAACTCATCTGC---------ACCACTAAT
GTGCCCTGGAACTCT------AGCTGGAGT--------------------
-------------------AATAAATCTTACAATGAGATATGGGAT----
-----AACATGACCTGGCTGCAATGG---GATAAAGAAGTTAGCAATTAT
ACACAGATAATATATACCCTAATTGAAGAATCGCAGAACCAGCAAGAA--
-AAAAATGAACAAGACTTA------TTGGCATTAGACAAGTGGGCAAGTC
TGTGGAATTGGTTTAGCATATCAAAATGGCTGTGGTATATAAAAATATTT
ATAATGATAGTAGGAGGCTTAATAGGATTAAGAATAGTTTTTGCT---GT
GCTTTCTGTAATAAATAGAGTTAGGCAGGGGTACTCACCTTTATCGTTTC
AGACC---CATACCCCA---------ACCCCAAGGGGT------CTCGAC
AGGCCCGGAAAAATCGAAGAAGAA---GATGGAGAGCAAGGCAGAGGCAG
ATCGATTCGATTAGTGAGCGGATTCTTACCACTTGTGTGGGACGATCTAA
GGAGCCTGTGCCTCTTCAGCTAC------------CACCGCTTGAGAGAC
TTCATCTTGATTGCAGCGAGGACTGTGGAACTTCTGGGACAC--------
-------------------AGCAGTCTCAAGGGGTTGAGACTGGGGTGGG
AAAGCCTCAAGTATCTG------TGGAATCTCCTGTTATATTGGGGTCGG
GAACTAAAAATTAATGCTATTAATTTGGTTGATACTATAGCA---ATAGT
AGTAGCTGGTTGGACAGATAGGGTTATAGAAATAGGACAAGTAATTGGTA
GAGCT---------TTTCTCCACATACCTAGAAGAATCAGACAAGGC---
------CTTGAAAGAGCT------TTGCTT---TAA
>A1.KE.06.06KECst_028.FJ623479
ATGAGAGTGAGGGAGATGCAG---AGGAATTGGCGGCAC-----------
-------TTGTTG------AGATGG-------------------------
-----GGAACTATGATCTTGGGG---------CTGTTAATA---ATCTGT
AGTGCT------GCA-----------------------------------
-GAAAATTTGTGGGTTACTGTCTACTAT------------------GGGG
TACCTGTGTGGAAAGACGCAGATACCACC------TTATTCTGTGCATCA
GATGCTAAAGCATATGTCACAGAAAAGCATAAT---GTCTGGGCTACACA
TGCTTGTGTACCCACAGACCCCAACCCACAAGAAATACATTTGGGA----
-----AATGTGACAGAAGACTTTAATATGTGG---AAAAATAACATGGTA
GAGCAAATGCATACAGATATAATCAGCCTATGGGACCAAAGCCTAAAGCC
CTGTGTACAGTTAACTCCTCTCTGTGTCACCTTAAATTGTACAAATGCAA
ATGCCACCGGTAATGCC---------------------------------
--------------------------------------------------
----------------------------------------ACTGTCGACA
AAAATATGGAAGGAGAAATAAAA------------AACTGCTCTTACAAT
ATG---ACCACA---GAAGTAAGG---------------------GATAA
GCAAAAGAAA---GTATATTCACTTTTTTATAGACTTGATATAGTACAAA
TTAGCAAGCAA---------------------------------------
--------------------------------------------------
-------------------------------------AGTAGTAATGATA
GTAGTAAATATAGATTAATAAATTGTAATACCTCAGCCATTACACAAGCT
TGTCCAAAGGTAACCTTTGAGCCAATTCCCATACACTATTGTGCCCCAGC
T------GGTTTTGCGATTCTAAAACGT---AATGAGAACAACTTCAAGG
GGACAGGGCCATGCAATAAT---GTCAGCACAGTACAATGCACACATGGA
ATAAAGCCAGTAGTGTCAACTCAACTGCTGTTG---------AATGGCAG
T---CTAGCAGAAGAAAAG-------------------------------
-----GTAATGATTAGATCTGAAAATATCACAAACAATGCCAAGAACATA
ATAGTACAATTTACC------AAACCTGTAAGGATTAATTGTACCAGACC
T---AACAACAATACAAGAAGGAGT------------------ATACATA
TA------------------------------------------------
---------------GGACCAGGACGAGCA------TTCTAT--------
-------------GCAGCAGGTGAC---------------ATAATAGGGG
ATATACGACAAGCA------CATTGTAATGTCAATTACACT------GAA
TGGAATGACACTTTGAAAGAAGTAGCC---CAACAATTAGGA--------
-------------ACATACTTTAAT-------------------------
--AACAAAACAATAATATTTAAG------------------AGCTCCGCA
GGAGGGGATCCAGAGATCACAACACAT---AGCTTTAATTGTGGAGGAGA
A---TTTTTCTATTGTAATACATCAGACCTGTTTAATGGTACTTGGAATA
ATAGCACTTTGAATGGCACTGCCAAGCAGGAG------------------
--------------------------------------------------
-------GTAAATGACAGCACTATAACGATCTCATGCAGGATAAAGCAAT
TTATAAATATGTGGCAGAGAACAGGACGAGCAATGTATGCCCCTCCCATT
CCAGGAGTAATAAGT------------TGTAACTCAAGC---ATTACAGG
ATTAATATTAACAAGAGATGGTGGGGATGATAACAAT-------------
--------------------------------------------------
--------------------------------------------------
-AATAATGAAACATTCAGACCTGGAGGAGGAGATATGAGGGACAATTGGA
GAAGT------GAATTATATAAGTATAAAGTAGTA---AAAATTGAACCA
---CTAGGAGTAGCACCC------ACCAAGGCAAGGAGAAGAGTGGTG--
-------------------------------------GAGAGAGAAAAAA
GAGCA---GTTGGA------------------ATAGGAGCTGTA---CTC
CTTGGGTTCTTAGGAGCA---GCAGGAAGCACTATGGGCGCGGCGTCAAT
AACGCTGACGGTACAGGCCAGACAATTATTG---TCTGGCATAGTGCAA-
-----CAGCAAAGCAATTTGCTGAAGGCTATAGAGGCTCAACAACAACTG
TTGAAACTCACAGTCTGGGGC---ATTAAACAGCTCCAG---GCAAGA--
-GTCCTGGCTGTGGAAAGATACCTAAAG---GATCAACAGCTCCTAGGAC
TTTGG---GGCTGCTCTGGAAAACTCATCTGC---------ACCACTAAT
GTGCCCTGGAACTCT------AGTTGGAGT--------------------
-------------------AATAAAACTTATAAGGACATATGGGAC----
-----AACATGACCTGGCTGCAATGG---GATAAAGAAATTAGCAATTAC
ACACAGATAATATATGACCTAATTGAAGAATCACAGAACCAGCAGGAA--
-AAGAATGAACAAGACTTA------TTGTCATTGGACAAATGGGCAAGTT
TGTGGAATTGGTTTGATATAACAAGATGGCTGTGGTACATAAAAATATTT
ATCATAATAGTAGGAGGCTTAATAGGATTAAGAATAGTTTTTGCT---GT
AATTGCTGTAATAAATAGAGTTAGGCAGGGGTACTCACCTTTGTCTTTCC
AGATC---CATACCCCA---------AACCCAGAGGGT------CCCGAC
AGGCCCGGAAGAATCGAAGAAGAA---GGTGGAGAGCAAGGCAGAGGCAG
ATCGATTCGATTAGTCAGCGGATTCTTAGCTCTTGCCTGGGACGATCTAC
GGAGCCTGTGCCTCTTCAGCTAC------------CACCGCTTGAGAGAC
TTCATCTTGATTGTCGCGAGGACTGTGGAACTTCTGGGACAC--------
-------------------AACAGTCTCAAGGGGTTGAGACTGGGGTGGG
AGGGCCTCAAGTGCCTG------TGGAATCTCCTGTTATATTGGGGTCGG
GAATTGAAAATTAGTGCTAGTAGTTTGCTTGATACCATAGCA---ATAGT
AGTAGCTGGCTGGACAGATAGGGTTATAGAACTAGGACAAAGAATTGGTA
GAGGT---------CTTCTCCACATACCTAGAAGAATCAGACAGGGT---
------TTAGAAAGGGCC------CTGTTA---TAA
>A1.KE.07.21020_13.HM215275
ATGAGAGTGATGGGGATACAG---AGGAATTGGCAGCAC-----------
-------TTATTG------AGTTGG-------------------------
-----GGGACTATGGTCTTGGGG---------ATGATAATA---ATCTGT
AGTGCT------GTA-----------------------------------
-GACAACCTGTGGGTTACTGTCTATTAT------------------GGGG
TACCTGTGTGGAAAGATGCAGAAACCACC------TTATTTTGTGCATCA
GATGCTAAAGCATATGAGACAGAGCAGCATAAT---GTATGGGCTACACA
TGCCTGTGTACCCACAGACCCCAACCCACAGGAAATGCCTTTGAAA----
-----AATGTGACAGAACAGTTTAACATGTGG---AAAAATAACATGGTA
GAGCAGATGCATACAGATATAATTAGTCTATGGGACCAAAGCCTAAAGCC
ATGTGTGGAGTTAACCCCTCTCTGCGTCACGTTAAATTGTAGTACCATCA
CCCTCAATAACACTGACACC------------------------------
--------------------------------------------------
-------------------------------------CACAGCACCAATA
ACACAGACATAGACGCAATGAGA------------AACTGCTCTTTCAAT
GTG---ACCACA---GAATTAAGG---------------------GATAA
GACAAAGAGA---GTGTATTCACTTTTTTATAGACTTGATATAGTACAAA
TAGATGGAAAT---------------------------------------
--------------------------------------------------
-------------------------------------AATAGCAATGGTA
GTGGTGAATATAGATTAATAAACTGTAACACCTCAGCCATTACACAGGCT
TGTCCAAAGGTATCCTTTGAGCCAATTCCCATACATTATTGTGCCCCAGC
T------GGCTTTGCGATTCTAAAGTGT---AATGAAAAAGAGTTTAATG
GAACAGGGCCATGCAAGAAT---GTCGCCACAGTACAATGCACACATGGA
ATCAAGCCAGTAGTATCAACTCAACTACTGTTA---------AATGGCAG
T---CTAGCAGAAGGAAAA-------------------------------
-----GTAATGATCAGGTCTGAAAATATCACAGACAATAGCAAAAATATC
ATAGTACAATTTAAC------AAGACTGTGACAATTAATTGTACCAGACC
T---AATAACAAGACAAAAATAAGA---------------AGTATACATA
TA------------------------------------------------
---------------GGACCAGGACGAGTA------TTCCAG--------
-------------GCAACACAA---------------------ACAGGGG
ATATGAGAAAAGCA------TTTTGTACAGTCAATAAAACA------GAA
TGGGATAAAACTTTGGAAGAAGTAGCC---AAGCAATTAAGA--------
-------------GCACACTTTAAC-------------------------
--AACAAGACAATAATCTTTAAG------------------AGCTCCTCG
GGAGGGGATATAGAAATCACAACACAC---AGTTTTAATTGTGGAGGAGA
A---TTTTTCTATTGTAATACATCAGGTCTGTTCAATAGCACTTGGGAGG
CCAATAGTACTGCCAATACC------------------------------
--------------------------------------------------
----------AGCACGACAAATATAACTCTCCCATGCAAAATAAAGCAAC
TTGTAAGAATGTGGCAGAGGACAGGACAAGCATTGTATGCCCCTCCCATC
GAAGGAGTAATAAAA------------TGTGTATCAAAC---ATTACAGG
ACTAATATTAACAAGAGATGGTGGGGGTAATAACAGT-------------
--------------------------------------------------
------------------------------------------------GC
AACAAATGAAACCTTCAGACCTGGAGGAGGAGATATGAGGGACAATTGGA
GAAGT------GAATTATATAAGTATAAAGTAGTA---CAAATTGAACCA
---CTAGGAGTTGCACCC------ACCGAGGCAAGGAGAAGAGTGGTG--
-------------------------------------AAGAGAGAAAAAA
GAGCA---GTTCCT---------------------GGACTGTTT---TTC
CTTGGGTTCTTAGCAGCA---GCAGGAAGCACTATGGGCGCGGCGTCAAT
AACGCTGACGGTACAGGCCAGACAATTATTG---TCTGGCATAGTGCAA-
-----CAGCAAAGCAATTTGCTGAGGGCTATAGAGGCTCAACAGCATCTG
TTGAAACTCACGGTCTGGGGC---ATTAAACAGCTCCAG---GCAAGA--
-GTCCTGACTGTGGAAAGATACCTAAGG---GATCAACAGCTCCTAGGAA
TTTGG---GGCTGCTCTGGAAAACTCATCTGC---------ACCACTAAT
GTGCCCTGGAATTCT------AGTTGGAGT--------------------
-------------------AATAAATCCCAGACGGAGATATGGGAT----
-----AACATGACCTGGCTACAATGG---GATAAAGAAATTAGCAATTAC
ACACAGCAAATATATAAACTACTTGAGGAATCGCAGAACCAGCAGGAA--
-CAGAATGAACAAGACTTA------TTGGCATTAGACAAGTGGGCAAGTC
TGTGGAATTGGTTTGAAATATCAAACTGGCTGTGGTATATAAAAATATTT
ATAATGATAGTAGGAGGCTTGATAGGATTAAGAATAGTTTTTGCT---GT
GCTTTCTATAATAAATAGAGTTAGGCAGGGATACTCACCTCTGTCGTTCC
AGACC---CAGTTCCCA---------AACCCAGCGGGA------CCCGGC
AGGCCAGGAAGAATCGAAGAAGAA---AGTGGAGAGCAAGACAGAGACAG
ATCGATTCGATTAGTGAGCGGATTCTTAGCACTTGCTTGGGACGACCTGC
GGAGCCTGTGCCTCTTCAGCTAC------------CACCGATTGAGAGAC
TTCATCTTGATTGTAGCGAGGACTGTGGAACTTCTGGGACAC--------
-------------------AGCAGTCTCAAGGGACTGAGACTGGGGTGGG
AAGGCCTCAAGTATCTG------GGGAACCTTCTAATATATTGGGGTCGG
GAACTGAAACTTAGTGCCATTAATTTGTTTGATACCATAGCA---ATAGT
AGTAGCTGGCTGGACAGATAGGGTTATAGAATTAGGACAAAGAATTGTTA
GAGGT---------TTTCTACACATACCTAGAAGAATTAGACAGGGC---
------CTTGAAAGAGCT------TTGCTG---TAA
>A1.KE.08.Donor_64.KT252544
ATGAGAGTGAAGGAGAAA------------TATCAGCAC-----------
-------TTGTGG------AGATGGGGG------------------TGGA
GATGGGGCACCATGCTCCTTGGG---------ATGTTGATG---ATCTGT
AGTGCT------ACA-----------------------------------
-GAAAAATTGTGGGTCACAGTCTATTAT------------------GGGG
TACCTGTGTGGAGAGATGCAGATACCACC------TTATTTTGTGCATCA
GATGCTAAAGCATATGATCCAGAAAAGCATAAT---GTCTGGGCCACACA
TGCCTGTGTACCCACAGACCCCAACCCACAAGAGATACAGTTGAAC----
-----AATGTGACAGAAGAATTTAACATGTGG---GAAAATAACATGGTA
GAGCAGATGCATAAAGATATAATCAGTCTATGGGACCAAAGCCTAAAGCC
ATGTGTTCAGCTAACCCCTCTCTGCGTTACCTTAAACTGTAGCCATAAGA
TTCTCATCAATTTCACCGAGAAAAATGTCACT------------------
--------------------------------------------------
--------------------------------------------------
--------------GACATGAGA------------AACTGCTCTTATAAT
ATA---ACCACA---GAATTAAGG---------------------GATAA
GACACAGGAA---GTATATTCACTCTTCTATAGACTTGATATAGTGCCAG
TTAATGAAAAACAAAGTAAT------------------------------
--------------------------------------------------
-------------------------------AGTGGTAGTAATAGTAGTA
ATAGTGAGTATAGATTAATAAATTGTAATACCTCAGCCATTAAACAAGCT
TGTCCAAAGGTATCCTTTGAGCCAATTCCCATACATTATTGTGCCCCAGC
A------GGTTTTGCGATTCTGAAGTGT---AATGATAAGGATTTCAATG
GAACAGGGCCATGCAAGAAG---GTCAGCACAGTACAATGCACACATGGA
ATCAAACCAGTAGTATCAACTCAACTGCTGTTA---------AATGGCAG
C---CTAGCAGAAGGAAAC-------------------------------
-----GTAACAATTAGATCTAAAAACATCACAGACAATACTAAAAATATA
ATAGTACAATTTAAA------AAACATGTAGTAATTAATTGTACCAGACC
T---AACAACAATACAAGGAGAAGT------------------GTACGTA
TA------------------------------------------------
---------------GGACCAGGACAAACA------TTCTAT--------
-------------GCAACAGGTGGC---------------ATAATAGGGG
ACATAAGACAAGCA------CATTGTAATGTCAGCGGATTA------GCA
TGGAATCAGACTTTACAACAGGTAGCT---AAACAGTTAAGA--------
-------------AGATACTTTGTG-------------------------
--AACAAAACAATAAACTTTACT------------------AGCCCCTCA
GGAGGGGATCTAGAAATCACAACACAT---ACTTTTAATTGTGGAGGAGA
A---TTTTTCTATTGTAACACATCAGGCCTGTTTAATAGTACTTGGGATG
GGAATAGCACTGAGGCAAACATTACGCAG---------------------
--------------------------------------------------
----------TCAAATGAGACTATAACTCTCCCATGCAAAATAAAGCAAA
TTGTAAATATGTGGCAGAGAGTGGGACGAGCAATGTATGCCCCTCCTATC
CCAGGAGTAATAAAG------------TGTGAATCAAAC---ATTACAGG
GCTAATACTGACAAGAGATGGTGGGAATGAAACAAAT-------------
--------------------------------------------------
--------------------------------------------------
-GGAACAGAAATCTTCAGACCTGTAGGAGGAGACATGAGGGACAATTGGA
GAAGT------GAATTATATAAGTATAAAGTAGTA---CAAATTAAACCA
---CTAGGAGTAGCACCC------ACCAAGGCAAAGAGAAGAGTGGTG--
-------------------------------------CAGAGAGAAAAAA
GAGCA---GTTGGA------------------ATGGGAGCTGTT---TTC
TTTGGGTTCTTAGGAGCA---GCTGGAAGCACTATGGGCGCGGCGTCAAT
AACGCTGACGGTACAGGCCAGACAATTATTG---ACTGGCATAGTGCAA-
-----CAGCAAAGCAATTTGCTGAGGGCTATAGAGGCTCAACAGCATCTG
TTGAAACTCACTGTCTGGGGC---ATTAAACAGCTCCAG---GCAAGA--
-GTCCTGGCTGTGGAAAGATACCTAAGA---GATCAACAGCTCCTAGGAA
TTTGG---GGATGCTCTGGAAAACTCATCTGC---------ACCACTAAT
GTGCCCTGGAACACT------AGTTGGAGT--------------------
-------------------AATAAATCCCAAGAACAGATATGGGGA----
-----AACATGACCTGGCTGCAATGG---GATAAAGAAGTTAGCAATTAC
ACAGACCTAATATATACCCTACTTGAAGAATCGCAGAACCAGCAGGAC--
-AAGAATGAACAGGAATTA------TTGGCATTGGACAAGTGGGCAAATC
TATGGAGCTGGTTTGACATATCAAATTGGCTGTGGTATATAAAGATATTT
ATAATGATAGTAGGAGGCTTAATAGGATTAAGAATAGTTATGGCT---AT
AATTTCTATAATGAATAGAGTTAGGCAGGGATACTCACCCTTGTCATTTC
AGACC---CCTATCCCA---------AACCCAGAGGGT------CCCGAC
AGGCCCGGAAGAATCGAAGGAGGA---GGTGGAGATCAAGACAGAAGCAG
ATCGACGCGCTTAGTGAGCGGATTCTTAGCACTTGTCTGGGACGACCTGC
GGAGCCTGTGCCTCTTCAGCTAC------------CACCTATTGAGAGAC
TTCGTCTTGATTGCAGCGAAGACTGTGGGACTTCTGGGACAC--------
-------------------AGCAGTCTCAAGGGGCTGAGACTGGGGTGGG
AAGGCCTCAAGTATCTA------TGGAATCTCCTGTTGTATTGGGGTCGG
GAACTAAAAATTAGTGCTATTAGTTTAGTTGATACCATAGCA---ATAGC
AGTAGCTGGCTGGACAGATAGAGTTATAGAAATAGGACAAGCAATTGGTA
GAGGT---------ATTCTCCATATACCTAGAAGAATCAGACAAGGC---
------TTTGAAAGGGCT------TTGCTA---TAA
>A1.KE.09.12151802.HQ540689
ATGAGAGTGATGGGGATACAG---ATGAATTATCAACAC-----------
-------TTGTTG------ACATGG-------------------------
-----GGAACTATAATCTTGGGA---------ATGATATTG---ATCTGT
AGTCCT------GCA-----------------------------------
-GAAAACTTGTGGGTTACTGTCTACTAT------------------GGGG
TACCTGTGTGGAGAGAAGCAGATACCACC------TTATTTTGTGCATCA
GATGCTAAAGCATATGAGACAGAAAAGCATAAT---GTCTGGGCTACACA
TGCCTGTGTACCCACAGACCCCAACCCACAAGAAATACATTTGGCT----
-----AATGTGACAGAAAATTTTGACATGTGG---AAAAATAACATGGTA
GAGCAAATGCATACAGATATAATCAGTCTATGGGACCAAAGTTTACAGCC
ATGTGTAAAGTTAACCCCTCTCTGCGTTACTATGAATTGTAGCGAGCCTA
AATTTAACAACACAAACTTTAACAGT------------------------
--------------------------------------------------
----------------------------------ACAGGAAGTAACAGCA
CAGGAATCCAGGAAGAAATGAGA------------AATTGCTCTTTTAAT
ATG---ACCACA---GAGCTAAAG---------------------GATAA
GAAAAAGGAA---GTATATTCACTTTTCTATAGACTTGATATAGTACAAA
TAGATAGTAAA---------------------------------------
--------------------------------------------------
----------------------------------------AAAGGAAATA
GTAGTGATTATAGATTAATAAATTGTAATACCTCAGCCGTTAAACAGGCC
TGCCCAAAGGTATCCTTTAATCCAATTCCCATACATTATTGTGCTCCAGC
T------GGTTTTGCGATTCTAAAGTGT---AGGGATGAAGATTTCAATG
GAACAGGGCCATGCAAGAAT---GTTAGCACAGTACAATGCACACATGGA
ATTATGCCAGTAGTATCAACTCAACTGCTGTTA---------AATGGCAG
T---CTAGCAAAAGAAAAT-------------------------------
-----GTACAAATTAGATCTGAAAATATTTCAAACAATGCCAAGATAATA
CTAGTACAACTTGCC------CATCCTGTGAGAATTAATTGTACCAGACC
T---GGCAACAATACAAGAAAAAGT------------------ATACATA
TG------------------------------------------------
---------------GGACCAGGACAAGCA------TTTTAT--------
-------------GCAAGAGGGGAT---------------GTAATAGGAG
ATATAAGACAAGCA------TATTGTAATGTCAGTAGCTCA------GAG
TGGAGTAACACTTTATACAAGGTAGCT---GAACAATTAAGG--------
-------------AAACATTATGGG------------------------A
ATGAAACAACAATAAAATTTACT------------------AACCACTCA
GGAGGGGATCTAGAAGTCACAACACAT---AGTTTTAATTGTGGAGGAGA
A---TTTTTCTACTGTAATACAACAAACCTGTTTAATAGTAGCATTCCCT
TCAACGCCAGCGAGAGGGCAAATAACACCAAT------------------
--------------------------------------------------
-------AGCACAGATGACATTATAACTCTCCAATGCAGAATAAAGCAAA
TTGTAAGGATGTGGCAAAGAGTAGGACAAGCAATGTATGCCCCTCCCATC
CCAGGAGTAATAAGG------------TGTGAATCAAAC---ATTACAGG
ACTTATGTTAACATGGGATGGTGGGAGTAAAAATATTACTGAG-------
--------------------------------------------------
---------------------------------------------GGCAA
TAGAACTGAAACCTTTAGACCTGGAGGAGGAGACATGAGGGACAATTGGA
GAAGT------GAATTATATAAATATAAAGTAGTA---AAAATTGAACCA
---CTAGGAGTTGCACCC------ACCAAGGCAAGGAGAAGAGTGGTG--
-------------------------------------GGAAGAGAAAAAA
GAGCA---GTTGGA------------------ATAGGAGCTGTT---TTC
CTTGGGTTCTTAGGAGCA---GCAGGAAGCACTATGGGCGCGGCGTCAGT
GACGCTGACGGTACAGGCCAGACAATTATTG---TCTGGTATAGTGCAA-
-----CAGCAAAGCAATTTGCTGAGAGCTATAGAGGCTCAACAACAGTTG
TTGAAACTCACGGTCTGGGGC---ATTAAACAGCTCCAG---GCAAGA--
-GTCCTGGCTCTGGAAAGATACCTAAAG---GATCAACAGCTCCTAGGAA
TTTGG---GGCTGCTCTGGAAGACTCATCTGC---------ACCACTAAT
GTGCCCTGGAACTCT------AGTTGGAGT--------------------
-------------------AATAAATCTTATAATGAGATATGGGAC----
-----AACATGACCTGGCTACAATGG---GATAGAGAAATTGAAAATTAC
ACACAAATAATATATGGCCTAATTGAAGAATCGCAGAACCAGCAGGAA--
-AAGAATGAACAAGACTTA------TTGTCCTTAAACAAATGGGCAGATC
TGTGGAGTTGGTTTAACATAACAAATTGGCTGTGGTATATAAAAATATTT
ATAATGATAGTAGGAGGCTTAATAGGATTAAGAATAGTTTTTGCT---GT
GCTTTCAGTAATAAATAGAGTTAGGCAGGGATACTCACCTTTGTCGTTTC
AGACC---CACCTCCCA---------AACCCGGGGGGA------CTCGAC
AGGCCCGAAAGAATCGAAGAAGAA---GATGGAGAGCAAGGCAGAACCAG
ATCGATTCGATTAGTGAGCGGATTCTTAGCACTTGCCTGGGACGATCTAC
GGAGCCTGTGCCTCTTCAGCTAC------------CACCGCTTGAGAGAC
TTCATCTTGATTGCTGCGAGGACTGTGGAACTTCTGGGACAC--------
-------------------AGCAGTCTCAAGGGGTTGAGACTGGGGTGGG
AAGGCCTCAAGTATCTG------TGGAACCTCCTGGTGTATTGGGGTCGG
GAACTAAAAACTAGTGCTATTAGTTTGGTTGATACTATAGCA---ATAGT
AGTAGCTGGCTGGACAGATAGGGCTATAGAAATAGGACAAAGAATTGGTA
GAGCT---------ATCCTTCACATACCTATAAGAATCAGACAGGGC---
------TTAGAAAGAGCT------TTGCTA---TAA
>A1.KE.11.DEMA111KE002.KF716474
ATGAGAGTGATGGGGACAGAG---AGGAATTGTCAAAAC-----------
-------TTATTG------ACATGG-------------------------
-----GGGACTATGATCTTGGGT---------ATGATAATA---TTCTGT
AATGCT------GCA-----------------------------------
-GAAAACTTGTGGGTTACTGTCTACTAT------------------GGGG
TACCTGTGTGGAAAGATGCAGAGACCACC------TTATTTTGTGCATCA
GATGCTAAAGCCTATGAGACAGAAAAGCATAAT---GTTTGGGCCACACA
TGCTTGTGTACCCACAGACCCCAACCCACAAGAAATAGATTTGGAA----
-----AATGTGACAGAAGACTTTAACATGTGG---AAAAATAACATGGTA
GAGCAGATGCATACAGATATAATCAGCCTATGGGATCAAGGCCTAAAACC
ATGTGTAAAATTAACTCCTCTCTGTGTTACCTTACATTGTGAGAAGTATA
TAAAGAACATTACTAACCAGAATGAA------------------------
--------------------------------------------------
----------------------------ACCAGTAATAACCAGAGTGAAA
TCAGTGGAGAAGGAGAACTAAAA------------AATTGTTCTTACAAT
ATA---ACCACA---GAGCTAAGG---------------------GATAA
GAAACAGAAG---GTATATTCACTTTTTTATAGACTTGATATAGTGAAAA
TTAATGAAGGTAAT------------------------------------
--------------------------------------------------
----------------------------------------AGTAGTGACA
ATGGAAGTTATAGATTAATAAATTGTAATACCTCAGCCATTACAAAGGCT
TGTCCAAAAGTATCCTTTGAGCCAATTCCCATACATTATTGTGCCCCAGC
T------GGTTTTGCGATCCTAAAGTGT---AAGGATAAGGACTTCAATG
GAACAGGGCCATGCAAGAAT---GTCAGTACAGTACAATGCACTCATGGG
ATCAGGCCAGTAGTATCAACTCAACTGCTGTTA---------AATGGCAG
T---CTAGCAGAAGGAGAG-------------------------------
-----GTAAAGATTAGATCTGAAAATATCACAAACAATGCCAAAAACATA
ATAGTACAACTTAGA------GAGCCTGTAAGAATTAATTGTACCAGACC
T---AACAACAATACAAGAAAGAGT------------------GTACGTA
TA------------------------------------------------
---------------GGGCCAGGACAAGCA------TTCTTT--------
-------------GCAACAGGTGAG---------------GTAATAGGAA
AAATAAGAAAAGCA------TATTGTAATGTTAGTGGAGTA------GAA
TGGAATAAAACTTTGCAAAAGGTAGTT---AGACAATTAAAA--------
-------------GAGTATTTT----------------------------
--AATAAAACAATATCATTTAAT------------------AACTCCGCA
GGAGGGGATATGGAAATAACAACACAT---AGTTTTAATTGTGGAGGAGA
A---TTTTTCTATTGTGACACATCAGGCCTGTTTAATAGCACTTGGAATG
GTACGGCCAGCAATGTCAGCATACCTGACACGGTG---------------
--------------------------------------------------
----------ACAAATGGCACTATAACACTCCCATGCAAAATAAAGCAAA
TTATAAATATGTGGCAGAGAGTAGGACAAGCAATGTATGCCCCTCCCATT
GCAGGAGTAATAAGG------------TGTGATTCAAAC---ATTACAGG
GATGATATTAACAAGAGATGGTGGTGAT----------------------
--------------------------------------------------
------------------------------------------------AA
CAGGACAGAAACCTTCAGACCTGGAGGAGGAGATATGAGGGACAATTGGA
GAAGT------GAATTATATAAATATAAAGTAGTA---AAAGTTGAACCA
---CTAGGAGTAGCACCT------ACCAGGGCAAGAAGAAGAGTGGTG--
-------------------------------------GAGAGAGAAAAAA
GAGCA---GTAGGA------------------ATAGGAGCTGTT---TTC
CTTGGGTTCTTAGGAGCA---GCAGGAAGCACTATGGGCGCAGCGTCAAT
AACGCTGACGGTACAGGCCAGACAATTATTG---TCTGGTATAGTGCAA-
-----CAGCAAAGTAATTTGCTGAGGGCTATAGAGGCTCAACAACAGCTG
TTGAAACTCACAGTCTGGGGC---ATTAAGCAGCTCCAG---GCAAGA--
-GTCCTGGCGATAGAAAGATACCTAAAG---GATCAACAGCTCCTAGGAA
TTTGG---GGCTGCTCTGGAAAACTCATCTGC---------ACCACTAAT
GTGCCTTGGAACTCC------AGTTGGAGT--------------------
-------------------AATAAATCTCAGGAAGAGATATGGGAT----
-----AACATGACCTGGCTGCAATGG---GAGAGAGAAATTAGTAATTAC
ACAGACTACATATATACCCTACTTGAAGAATCACAGAACCAGCAGGAA--
-AAGAATGAACAAGACTTA------TTGGCATTGGACAAGTGGGCAAATC
TGTGGAATTGGTTTAACATATCAAATTGGCTGTGGTATATAAAAATATTT
ATAATGATAGTAGGAGGCTTAATAGGATTAAGAATAGTTTTTGCT---GT
GCTTTCTATAATAAATAGAGTTAGGCAGGGATACTCACCTTTGTCGTTCC
AGACC---CATACCCCG---------AGCCCAAGGGAT------CTCGAC
AGGCCCGAAAGAATCGGAGAAGAA---GGTGGAGAGCAAGACAGAGACAG
ATCCATTCGATTAGTGAGCGGATTCTTAGCACTTGCCTGGGACGACCTGC
GGAGCCTGTGCCTTTTCAGTTAC------------CACCGCTTGAGAGAC
TTCATATTGATTGCTGCGAGGACTGTGGAACTTCTGGGACAC--------
-------------------AACAGTCTCAAGGGGCTGAGACTGGGGTGGG
AAGGCCTCAAGTATTTG------GGGAATCTCCTACTATATTGGAGTAGA
GAATTAAAACTTAGTGCTATTAATTTGCTTGATAATATAGCA---ATAGC
AGTAGCTGGCTGGACAGATAGGGTTATAGAACTAGGACAAAGATTTTGTA
GAGCT---------ATTTTACACATACCTAGAAGAATCAGACAGGGC---
------TTAGAGAGAGCT------TTGCTA---TAG
>A1.KE.11.DEMA11KE001.KF716475
ATGAGAGTGATGGGGACACTG---ATGAATTGGCGGCGC-----------
-------TTTGTG------AGATGG-------------------------
-----GGAATTATGGTCTTGGGG------------ATAATA---ATCTGT
AGTGCT------GCA-----------------------------------
-CAAAACTTGTGGGTTACTGTCCACTAT------------------GGGG
TACCTGTGTGGAAAGATGCAGACACCATC------TTATTTTGTGCATCA
GATGCTAAAGCATATGAAACAGAAAAGCATAAT---GTCTGGGCTACACA
TGCCTGCGTACCCACAGACCCCAACCCACGTGAAGTATATTTGGAA----
-----AATGTGACAGAAGATTTTAATATGTGG---AAAAATAGCATGGTA
GAGCAGATGCATACAGATATAATCAGTCTATGGGACCAAAGCCTAAAGCC
ATGTGTAAAGTTAACCCCACTCTGTGTTACTTTAAATTGTAGCAATGCCA
ATGTCAGTGTCAGTAATGTCAGTGTCACTAAT------------------
--------------------------------------------------
-------------------GTCACTGTCAATAACACAGAGGTCAACTTAC
GGGAGGAAGGAGGAGAAATAAAA------------AACTGTTCTTTCAAT
ATA---ACCACA---GAACTAAGG---------------------GATAA
GAAAAAGAAG---GTATATTCACTTTTTTATAGATCTGATGTAGTATCAA
TGAATAGCAAT---------------------------------------
--------------------------------------------------
----------------------------------------------GAGA
GTAGTGAGTATAGATTGATAAATTGTAATACCTCAACCATTACACAAGCC
TGCCCAAAGGTATCCTTTCAGCCAATTCCCATACATTATTGTGCCCCAGC
T------GGTTTTGCAATCCTAAAGTGT---AGGAACGAGACGTTCGATG
GAACAGGATCATGCAAAAAT---GTCAGCACAGTACAATGCACACATGGA
ATCAAGCCAGTAGTATCAACTCAACTGCTGTTA---------AATGGCAG
T---CTAGCAGAAGGAAAA-------------------------------
--CAGGTAATAATTAGATCTGAAAATATCACAGACAATGCCAAAATTATA
ATAGTACAACTTGCC------AGTCCCGTGCAAATTAATTGTACCAGGCC
T---AATAACAATACAAGCACAGGT------------------ATACATA
TA------------------------------------------------
---------------GGGCCAGGACAAGCA------TTCTAT--------
-------------GCAAGAAATGCC---------------ATAATAGGGG
ATATAAGAAAAGCA------CATTGTAATGTCAGCAAATCA------AAA
TGGAATGACACTTTACGACAGGTAGCT---GAACAATTAAGA--------
-------------AAATACTTTAAA------------------------A
ATGATACAACAATAGTGTTTAAG------------------AACTCCTCA
GGAGGGGATCTAGAAATCACAACACAT---AGTTTTAATTGTGGAGGGGA
A---TTTTTCTACTGTAATACATCAGGCCTGTTTAATAGCACTTGGTCCC
TTAACAACACTTGGTCCCTTAACAGCACGCAGTCAAAT------------
------------------------------------------------GA
CACA---GGGATAAATGATACCATAACTCTCCCATGCAGAATAAAGCAAA
TTATAAATATGTGGCAGAGAGTAGGACAAGCAATGTATGCCCCTCCCATC
CAAGGAGTAATACAG------------TGTGTATCAAAC---ATTACAGG
ACTACTGTTAACAAGAGATGGGGGGAATGTGAATAGCAGT----------
--------------------------------------------------
------------------------------------------------AA
TGGCAATGAAATCTTCAGACCTGGAGGAGGAGATATGAGGGACAATTGGA
GAAGT------GAATTATATAAGTATAAAGTAGTA---AAAATTGAACCA
---CTAGGAGTAGCACCC------ACCAGGGCAAAGAGAAGAGTGGTG--
-------------------------------------GGGAGAGAAAAAA
GAGCA---ATTGGTGGG---------------CTAGGAGCTGTT---TTC
CTTGGGTTCTTAGGAATG---GCAGGAAGCACTATGGGCGCGGCGTCAAT
GACGCTGACGGTACAGGCCAGAAACTTATTG---TCTGGCATAGTGCAA-
-----CAGCAAAGCAATTTGCTGAGGGCTATAGAGGCTCAACAACATCTG
TTGAAACTCACAGTCTGGGGC---ATTAAACAGCTCCAG---GCAAGA--
-GTCCTGGCCATGGAAAGATACCTAAGG---GATCAACAGCTCCTAGGAA
TTTGG---GGCTGCTCTGGAAAGGTCATCTGC---------AACACTAAT
GTGCCCTGGAACTCT------AGTTGGAGT--------------------
-------------------AATAAATCTTACAATGAGATATGGGAC----
-----GAAATGACCTGGCAGCAATGG---GAGAAAGAAATTAGCAATTAC
ACAGACATAATATATAACCTACTTGAAGAATCGCAAAACCAGCAGGAA--
-AAGAATGAACAAGATTTA------TTGGCATTCGACAAATGGGCAAATC
TATGGAGTTGGTTTAAAATAACAAATTGGCTGTGGTATATAAAAATATTT
ATAATGATAGTAGGAGGCTTAATAGGATTAAGAATAGTTTTTGCT---GT
GCTCTCTGTAATAAATAAAGTTAGGCAGGGATACTCACCCTTGTCATTTC
AGACC---CACCTCCCA---------AACCCAGGGGGA------CTCGAC
AGGCCCGGAAGAATCGAAGAAGAA---GGTGGAGAGCAAGGCAGAGGCAG
ATCGATTCGATTAGTGAGCGGATTCTTAGCACTTGCCTGGGACGATCTAC
GGAGCCTGTGCCTCTTCAGCTAC------------CACCGCTTGAGAGAC
TTCACCTTGATTGCAGCGAGGACTGTGGAACTTCTGGGACAC--------
-------------------AGCAGTCTCAAGGGGTTGAGACTGGGGTGGG
AAGGCCTCAAGTACCTG------TGGAATCTCCTGCTGTATTGGGGTCGG
GAACTAAAAATTAGTGCTACTAGCTTGCTTGATACTGTAGCA---ATAGC
AGTAGCTGGCTGGACAGATAGGGTTATAGAAATAAGACAAAGAATTGGTA
GAGCT---------ATCCTCCACATACCTAGAAGAATCAGACAGGGC---
------TTTGAAAGAGCT------TTGCTA---TAA
>A1.KE.86.ML013_10.AY322184
ATGAGAGTGATGGGGATACAG---ATGAATTGGCAAAAC-----------
-------TTGTGG------AGATGG-------------------------
-----GGAACTATGATCTTGGGG---------ATGATAATA---ATCTGT
AGTGCT------GCA-----------------------------------
-GAAAACTTGTGGGTTACTGTCTACTAT------------------GGGG
TACCTGTGTGGAAAGACGCAGAGACCACC------TTATTTTGTGCATCA
GATGCGAAAGCATATGATACAGAAGCACATAAT---GTCTGGGCTACACA
TGCCTGTGTACCTACAGACCCCAACCCACAAGAAATAGATTTGGAA----
-----AATGTGACAGAAGAGTTTAACATGTGG---GAAAATAACATGGTA
GAGCAGATGCATACAGATATAATCAGTCTATGGGACCAAAGCCTAAAACC
ATGTGTAAAGTTAACCCCTCTCTGCGTTACTTTAGATTGTAGCTATGATG
TCACCATTGCCACT------------------------------------
--------------------------------------------------
-------------------------------------------ATCACCA
ATGATGTGAGAGAAGAAATAAAA------------AACTGCTCTTTCAAT
ATG---ACTACA---GAATTAAGG---------------------GATAA
GACACAGAAA---GTATATTCACTTTTTTATAGACTTGATGTAGTACCAA
TTGATGAAGAG---------------------------------------
--------------------------------------------------
-------------------------------------AATAACAGTAGTA
ACAAGGAGTATAGATTAATAAATTGTAATACCTCAGCCATTACACAAGCG
TGCCCAAAGGTATCCTTTCAGCCAATTCCCATACATTATTGTGCTCCAGC
T------GGTTTTGCGATCCTAAAGTGT---AAGGATAAGGAGTTCAATG
GAACAGGGCCATGCCAGAAT---GTCAGCACAGTCCAATGCACACATGGA
ATCAAGCCAGTAGTATCAACTCAACTGCTGTTA---------AATGGCAG
T---CTAGCAGAAGGAAAG-------------------------------
-----GTAATGATTAGATTTGAAAATATCACAAACAATGCCAAAAACATA
ATAGTACAACTTACC------GAGCCTGTGAAAATTAATTGTACCAGACC
T---AACAACAATACAATTACAAGT------------------ATACGTA
TA------------------------------------------------
---------------GGACCAGGACAAGCA------TTCTAT--------
-------------GCAACAGGAAGC---------------ATAATAGGGA
ATATAAGACAAGCA------CATTGTACTGTCAATAGATCA------GAA
TGGAATGACACTTTACAACAGGTGAAG---TCACAATTAGGA--------
-------------GAATACTTTGTG-------------------------
--AACAAAACAATAAAATTTGCT------------------AACTCCTCA
GGAGGGGATCCAGAAATCACAACACAT---AGTTTTAATTGTGGAGGAGA
A---TTTTTCTATTGTAACACATCAGATCTGTTTAATGAGTCAAATAGT-
--ACGGAG------------------------------------------
--------------------------------------------------
----------TTAAACGACACTATAACTCTCCAATGCAGAATAAAGCAAA
TTATAAATATGTGGCAGAGAGCAGGACAAGCAATATATGCCCCTCCCATC
CCAGGAGTAATAAGG------------TGTGTATCAAAC---ATTACAGG
ACTATTGTTAACAAGGGATGGTGGGATTAATACCAGT-------------
--------------------------------------------------
--------------------------------------------------
-ACAAGTGAAACCTTCAGACCTGGAGGAGGAGATATGAGGGACAATTGGA
GAAGT------GAATTATATAGGTATAAAGTAGTA---AAAATTGAACCA
---CTAGGAGTAGCACCC------ACCAGGGCAAAGAGAAGAGTGGTG--
-------------------------------------GAGAGAGAAAAAA
GAGCA---GTTGGA------------------ATAGGAGCTGTT---TTC
ATTGGGTTCTTAGGAGCA---GCAGGAAGCACTATGGGCGCGGCGTCAAT
AACGCTGACGGTACAGGCCAGACAATTATTG---TCTGGCATAGTGCAA-
-----CAGCAAAGCAATTTGCTGAGGGCTATAGAGGCTCAACAACATCTG
TTGAAACTCACGGTCTGGGGC---ATTAAACAGCTCCAG---GCAAGA--
-GTCCTGGCTGTGGAAAGATACCTAAAG---GATCAACAGCTCCTAGGAA
TTTGG---GGCTGCTCTGGAAAACTCATCTGC---------ACCACTAAT
GTGCCCTGGAACTCT------AGTTGGAGT--------------------
-------------------AATAAATCCCAGGAGGAGATATGGGAA----
-----AACATGACCTGGCTGCAATGG---GATAAAGAAATTAGCAATTAC
ACAGAGATAATATATAATCTACTTGAAGAATCGCAGAACCAGCAGGAA--
-AAGAATGAACAAGACTTA------TTGGCATTGGACAAGTGGGCAAATC
TGTGGACTTGGTTTAACATATCAAACTGGCTGTGGTATATAAAAATATTT
ATAATGATAGTAGGAGGCTTAATAGGATTAAGAATAGTTTTTGCT---GT
GCTTTCTGTAATAAATAGAGTTAGGCAGGGATACTCACCTTTGTCGTTCC
AGACC---CATACCCCA---------AACCCAAGGGGT------CTCGAC
AGGCCCGAAAGAATCGAAGAAGAA---GGTGGAGAGCAAGACAGAGACAG
ATCGATTCGATTAGTGAGCGGATTCTTGGCACTTGCCTGGGACGATCTGC
GGAGCCTGTGCCTCTTCAGCTAC------------CACCGCTTGAGAGAC
TTAATCTTGATTGCCGCGAGGACTGTGGAACTTCTGGGACAC--------
-------------------AACAGTCTCAAGGGGTTGAGACTGGGGTGGG
AAGGCCTCAAGTATCTG------TGGAATCTCCTGGTATATTGGGGACGG
GAACTAAAAATTAGTACAATTAATTGGATTGATACCATAGCC---ATAGT
AGTAGCTGGCTGGACAGATAGGGTTATAGAAATAGGACAAGAAATTGGTA
GAGCT---------ATTTTCCACATACCTAGAAGAATCAGACAGGGT---
------CTCGAAAGGGCT------TTGCTA---TAA
>A1.KE.86.ML170_1986.AF539405
ATGAGAGTGATGGGGATACAG---AGGAAGTGTCAGCGC-----------
-------TTATTG------AGATGG-------------------------
-----GGAACTATGATCTTGGGG---------ATGCTAATA---ATCTGT
AGTACT------GCA-----------------------------------
-GAAAACTTGTGGGTTACTGTCTACTAT------------------GGGG
TACCTGTGTGGAGAGACGCAGAGACCACC------TTATTTTGTGCATCG
GATGCTAAAGCATATAAGACAGAAATGCATAAT---GTCTGGGCTACACA
TGCCTGTGTACCCACAGACCCCAACCCACAAGAAATACATTTGGAA----
-----AATGTGACAGAAGAGTTTAACATGTGG---AAAAATAACATGGTA
GAGCAGATGCATACAGATATAATCAGTCTGTGGGACCAAAGCCTAAAGCC
ATGTGTAAAGTTAACCCCTCTCTGTGTTACTTTAGATTGTAGTGACTATA
ATGGCACCAATATC------------------------------------
--------------------------------------------------
----------------------------------------------ACCG
GTGACATGACAAGGGAAATAAAA------------AACTGCTCTTTCAAT
ATA---ACCACA---GAATTAAGG---------------------GATAA
GAAACAGAAA---GTACATTCACTTTTTTATAGACTAGATGTAGTACAAA
TTAATAATAGC---------------------------------------
--------------------------------------------------
-------------------------------------AGTAACAGCAATA
ACAGTCAGTATAGATTAATAAATTGTAATACCTCAGCCATTACACAAGCT
TGTCCAAAGGTATCCTTTGAGCCAATTCCCATACATTATTGTGCCCCAGC
T------GGTTTTGCGATTCTAAAATGT---AATGATAAGGAGTTCAGTG
GAACAGGGCTATGCAGGAAT---GTCAGCACAGTACAATGCACACATGGA
ATCAAGCCAGTAGTATCAACTCAACTGCTGTTA---------AATGGCAG
T---CTAGCAGAAGGAAAG-------------------------------
-----GCAATGATTAGATCTGAAAATATCACAAACAATGCCAAAAACATA
TTAGTACAATTTACC------ACGCCTGTAGAAATTAATTGTACCAGACC
T---AACAACAATACAAGAAAAAGT------------------GTACATA
TA------------------------------------------------
---------------GGACCAGGACAAGCA------TTCTAT--------
-------------GCAACAGGGGAC---------------ATAATAGGGG
ATATAAGACAAGCA------TATTGTAATGTCAATGGAACA------GCA
TGGAAGGAAAATTTGAAAGAGGTAGCC---GACCAATTAAGA--------
-------------ACATATTTTAGG-------------------------
--AACACAACAATAAAGTTTGCT------------------AACTCCACA
GGAGGGGATCTAGAAATAACAACACAT---AGTTTTAATTGTGGAGGAGA
A---TTTTTCTATTGTAACACATCAGGCCTGTTTAATAGCACTTGGAATG
GCAGTGAGGCAAATAGCACG------------------------------
--------------------------------------------------
----------CCACACGAGAATATAACTCTCCAATGCAGAATAAAGCAAA
TTATAAATATGTGGCAGAGAGCAGGACAAGCAATATATGCCCCTCCCATC
CCAGGAGTAATAAAA------------TGTAATTCAAAC---ATTACAGG
ACTAATATTAACAAGAGATGGTGGGGTTAATAGCAGT-------------
--------------------------------------------------
--------------------------------------------------
-GCAAATGAAACCTTCAGACCTGGAGGAGGAGATATGAGGGACAATTGGA
GAAGT------GAATTATATAAGTATAAAGTAGTA---AAAATTGAACCA
---CTAGGAGTAGCACCC------ACCAGGGCAAAGAGAAGAGTGGTG--
-------------------------------------GAGAGAGAAAAAA
GAGCA---GTTGGA------------------ATAGGAGCTGTC---TTC
ATTGGGTTCTTAGGAGCA---GCAGGAAGCACTATGGGCGCGGCGTCAAT
AACGCTGACGGTACAGGCCAGACAATTATTG---TCTGGCATAGTGCAA-
-----CAGCAAAGCAATTTGCTGAGGGCTATAGAGGCTCAACAACATCTG
TTGAAACTCACGGTCTGGGGC---ATTAAACAGCTCCAG---GCAAGA--
-GTCCTGGCTGTGGAAAGATACCTAAGG---GACCAACAGCTCCTAGGAA
TTTGG---GGCTGCTCTGGAAAACTCATCTGC---------ACCACTAAT
GTGCCCTGGAACTCT------AGTTGGAGT--------------------
-------------------AATAAATCCCAGAGTGAGATATGGGAA----
-----AACATGACCTGGCTGCAATGG---GATAAAGAGATTAGCAATTAC
ACACAGATAATATATACTCTACTTGAAGAATCGCAGAACCAGCAGGAA--
-AAGAATGAACAAGACTTA------TTGGCATTGGACAAGTGGGCAAATC
TGTGGAATTGGTTTGACATAACAAACTGGCTGTGGTATATAAAAATATTT
ATAATGATAGTAGGAGGCTTAATAGGATTAAGAATAGTTTTTGCT---GT
GCTTGCTTTAGTAAATAGAGTTAGGCAGGGGTACTCACCTTTGTCGTTTC
AGACC---CATACCCCG---------AACCCAAGGGGT------CTCGAC
AGGCCCGGAAGAATCGAAGAAGAA---GATGGAGAGCAAGGCAGAGACAG
ATCGATTCGATTAGTGAGCGGATTCTTAGCACTTACCTGGGACGATCTAC
GGAGCCTGTGCCTCTTCAGCTAC------------CACCGCTTGAGAGAC
TTCATCTTGATTGTCGCGAGGACTGTGGAACTTCTGGGACAC--------
-------------------AGCAGTCTCAAGGGGTTGAGACTGGGGTGGG
AAGGCCTCAAATATCTG------TGGAATCTCCTGTTATATTGGGGTCGA
GAACTAAAAATTAGTGCTATTAATTTGATTGATACCATAGCA---ATAAC
AGTAGCTGGCTGGACAGATAGGGTTATAGAAATAGGACAAGAAATTGGTA
GAGCT---------ATTCTCCACATACCTAGAAGAATCAGACAGGGC---
------TTTGAAAGGGCT------TTGCTA---TAA
>A1.KE.90.K89_KENYA_KE89.L22943
ATGAGAGTGATGGGGACACAG---AGGAATTGTCAGCAC-----------
-------TTATTG------AGATGG-------------------------
-----GGAACTATGATCTTGGGG---------ATGATAATA---ATCTGT
AGTGCT------GCA-----------------------------------
-GAAAACTTGTGGGTTACTGTCTACTAT------------------GGGG
TACCTGTGTGGAAAAACGCAGAGACCACC------TTATTTTGTGCATCA
GATGCTAAAGCATATGAAACAGAAAAACATAAT---GTCTGGGCTACACA
TGCCTGTGTACCCACAGACCCCAACCCACAAGAAATACATTTGGAA----
-----AATGTGACAGAAGAGTTTAACATGTGG---AAAAATAACATGGTA
GAGCAGATGCATACAGATATAATCAGTCTATGGGATCAAAGCCTAAAGCC
ATGTGTTAAGTTAACCCCTCTCTGCGTTACCTTAAATTGTAGCAATGTCA
ATGTCACTGCCACGAGT---------------------------------
--------------------------------------------------
----------------------------------------GGCACAACAC
ACGGGGGACGGGGGAGAATGAAA------------AACTGCTCTTACAAT
ATA---ACCACA---GAGCTAAGG---------------------GATAG
GAGACAGAAG---GTATATTCACTTTTTTATAGACTTGATGTAGTACCAA
TTAATGAAAAT---------------------------------------
--------------------------------------------------
----------------------------------------AATAGCAGTA
ACAATGAGTATAGATTAATAAATTGTAATACCTCAGCCATTACACAAGCT
TGCCCAAAGGTAACCTTTGAGCCAATTCCCATACATTATTGTGCCCCAGC
T------GGTTTTGCGATCCTAAAGTGT---AAAGATAAGAAGTTCAATG
GAACAGGGCCATGCACGAAT---GTCAGCACAGTACAATGCACACATGGA
ATCAAGCCAGTAGTATCAACTCAACTGCTGTTA---------AATGGCAG
T---CTAGCAGAAGGAGAG-------------------------------
-----GTAATGATTAGATCTGAAAATATCACAAACAATGCCAAAAATATA
ATAGTACAATTTGCC------GAGCCTGTAAAAATTAATTGTACCAGACC
T---AACAACAATACAAGAATGAGT------------------ATACGTA
TA------------------------------------------------
---------------GGACCAGGACAAGCA------TTCTAT--------
-------------GCAACAGGTGAC---------------ATAATAGGGA
ACATAAGACAAGCA------CATTGTAATGTCAGTAGAGCA------GAA
TGGAATACAACTTTGCAAAAGGTAGTC---ACAAAATTAAGG--------
-------------GAATACTTTGGG------------------------A
ACAACAAAACAATAAAATTTGCT------------------AACTCCTCA
GGAGGGGATCTAGAAATCACAACACAT---AGTTTTAATTGTGGAGGAGA
A---TTTTTCTATTGTAATTCATCAGGCCTGTTTAATAGCACTTGGACCA
ACATGCAGGAGTCAAATAGCACGGAG------------------------
--------------------------------------------------
----------TCAAATGACACTATAACTCTCCCATGCAGAATA---AAAA
TTATAAACATGTGGCAGAGAGCAGGACAAGCAATGTATGCCCCTCCCATC
CAAGGAATAATAAAG------------TGTGTATCAAAC---ATTACAGG
ACTAATATTAACAAGAGATGGTGGGGATAATAACAGT-------------
--------------------------------------------------
--------------------------------------------------
-GAAAGTGAAACCTTCAGACCTGGAGGAGGAGATATGAGGGACAATTGGA
GAAGT------GAATTATATAAGTATAAAGTAGTA---AAAATTGAACCA
---CTAGGAGTAGCACCC------ACCAAGGCAAAGAGAAGAGTGGTG--
-------------------------------------GAGAGAGAAAAAA
GAGCA---GTTGGA------------------ATAGGAGCTGTC---TTC
CTTGGGTTCTTAGGAGCA---GCAGGAAGCACTATGGGCGCGGCGTCAAT
AACGCTGACGGTACAGGCCAGACAATTATTG---TCTGGCATAGTGCAA-
-----CAGCAAAGCAATTTGCTGAGGGCTATAGAGGCTCAACAACATCTG
TTGAAACTCACGGTCTGGGGC---ATTAAACAGCTCCAG---GCAAGA--
-GTCCTGGCTGTGGAAAGATACCTAAGG---GATCAACAGCTCCTAGGAA
TTTGG---GGCTGCTCTGGAAAAATCATCTGC---------ACCACTAAT
GTGCCCTGGAACTCT------AGTTGGAGC--------------------
-------------------AATAAATCTCAGAGTGAGATATGGGAG----
-----AACATGACCTGGCTGCAATGG---GATAAAGAAATTAGCAATTAC
ACAGACATAATATATAATCTACTTGAAGAATCGCAGAACCAGCAGGAA--
-AAGAATGAACAAGACTTA------TTGGCATTGGACAAGTGGGCAAATC
TATGGAATTGGTTTGACATATCAAACTGGCTGTGGTATATAAAAATATTT
ATAATGATAGTAGGAGGCTTAATAGGATTAAGAATAGTTTTTACT---GT
GCTTTCTATAATAAATAGAGTTAGGCAGGGATACTCACCCTTGTCGTTCC
AGACC---CATACCCCA---------GCCCCAAGGGGT------CTCGAC
AGGCCCGAAAGAATCGAAGAAGAA---GGTGGAGAGCAAGACAGAGACAG
ATCGATTCGATTAGTGACCGGATTCTTAGCACTTGCCTGGGACGATCTAC
GGAGCCTGTGCCTCTTCAGCTAC------------CACCGCTTGAGAGAC
TTCATCTTGATTGCCACTGAGACTGTGGAACTTCTGGGACAC--------
-------------------AGCAGTCTCAGGGGGTTGAGACTGGGGTGGG
AAGGCCTCAAGTATCTG------TGGAATCTCCTGTTGTACTGGGGTCAG
GAACTAAAAATTAGTGCTAGTAATTTGGTTGATACCATAGCA---ATAGT
AGTAGCTGGCTGGACAGATAGGGTTATAGAAATAGCACAAGGAATAGGTA
GAGCT---------ATTCTCCACATACCTAGAAGAATCAGACAGGGC---
------TTTGAAAGAGCT------TTGCTA---TAA
>A1.KE.94.MF520.W14M.HH2.KX168075
ATGAGAGTGAAGGGGATACAG---ATGAACTCGCAACAC-----------
-------TTATTG------AGATGG-------------------------
-----GGAATTATGATCTTGGGA---------ATGATAATA---ATCTGT
AGTGCT------GCA-----------------------------------
-GGAAACTTGTGGGTTACTGTCTACTAT------------------GGGG
TGCCTGTGTGGAAGGACGCAGAGACCACT------CTATTCTGTGCATCA
GATGCTAAAGCATATGATGCAGAAGTGCATAAT---ATCTGGGCTACACA
TGCCTGTGTACCTACAGACCCCAACCCACAAGAAATAAATTTGGAA----
-----AATGTGACAGAAGAGTTTAACATGTGG---AAAAATAACATGGTA
GAACAGATGCATACAGATATAATCAGTCTATGGGACCAAGGCCTAAAGCC
ATGTGTAAAGTTAACCCCTCTCTGTGTTACTTTAGATTGCCATAATGTCA
CCCATATCAATATCACCAGT------------------------------
--------------------------------------------------
--------------------------------------------------
--GACATGAAGGAAGAAATAACA------------AACTGCTCTTACAAT
GTG---ACCACA---GTAATAAGG---------------------GATAA
GAAACAGAAA---GTATTCTCACTTTTTTATAGACTTGATGTAGTACAAA
TTGGAGGT------------------------------------------
--------------------------------------------------
-------------------------------------AATAATAGGACTA
ATAGTCAGTATAGATTAATAAACTGTAACACCTCAGCCATTACACAGGCT
TGTCCAAAGGTAACCTTTGAGCCAATTCCCATACATTATTGTGCCCCAGC
T------GGTTTTGCGATTCTAAAGTGT---AAGGATGAGAAGTTCAATG
GAACAGGGCTATGTAAAAAT---GTCAGCACAGTACAATGCACACATGGA
ATCAAGCCAGTAGTATCAACTCAACTGCTGTTA---------AATGGCAG
T---CTAGCAGAAGGAAAG-------------------------------
-----GTAAGAATTAGATCTGAAAATATCACAAACAATGCCAAAAACATA
ATAGTACAACTTGCC------AGCCCTGTAACAATTAATTGTATCAGACC
T---AACAACAATACAAGAAAAAGT------------------GTACACC
TA------------------------------------------------
---------------GGACCAGGACAAGCA------TTCTAT--------
-------------GCAACAGGTGGC---------------ATAATAGGGA
AGATAAGACAAGCA------CATTGTAATGTTAGTAGAAAA------GAA
TGGAATAACACTTTGCAAAGGGTAGCC---AACCAATTAAGA--------
-------------CCATACTTTAAG-------------------------
--AACAACACAATAACCTTTGCT------------------AGCTCATCA
GGAGGGGATCTAGAAATTACAACTCAT---AGTTTTAATTGTGGAGGAGA
A---TTTTTCTATTGTAACACATCAGGCCTGTTTAATAGCACTTGGGAGT
TTAATAGCACTTGGGAGTTTAATAGCACTTGGGAGTTT------------
---------------------AATAGCACT------TGGAATAATTCA--
-------AATAGCACAGAGAATATAACTCTCCAATGCAGAATAAAGCAAA
TTGTAAATATGTGGCAAAGAGCAGGACAAGCAATATATGCCCCTCCCATA
CCAGGAGTAATAAGG------------TGTGAATCAAAT---ATTACAGG
ACTAATATTAACAAGAGATGGTGGGGATAATAATAGTACAAAT-------
--------------------------------------------------
------------------------------------------------AA
TACAAGTGAAACCTTCAGACCTGGAGGAGGAGATATGAGGGACAATTGGA
GAAGT------GAATTATATAAGTATAAAGTAGTA---AAAATTGAACCA
---ATAGGAGTAGCACCC------ACCAGGGCAAAAAGAAGAGTGGTG--
-------------------------------------GAGAGAGAAAAAA
GAGCA---GTTGGA------------------ATAGGAGCTGTC---TTC
ATTGGGTTCTTAGGAGCA---GCAGGAAGCACTATGGGCGCAGCGTCAGT
AACGCTGACGGTACAGGCCAGACAGTTATTG---TCTGGTATAGTGCAA-
-----CAGCAAAGCAATTTGCTGAGGGCTATAGAGGCTCAACAGCATCTG
TTGAAACTCACGGTCTGGGGC---ATTAAACAGCTCCAG---GCAAGA--
-GTCCTAGCTGTGGAAAGATACCTAAAG---GATCAACAGCTCCTAGGAA
TTTGG---GGCTGCTCTGGAAAACTCATCTGC---------ACCACTAAT
GTGCCCTGGAACTCT------AGTTGGAGT--------------------
-------------------AATAAATCCCAGGATGAGATATGGGGA----
-----AACATGACCTGGCTGCAATGG---GATAAAGAAGTTAGCAATTAC
ACACAGATAATATATACTCTAATTGAAGAATCGCAAAACCAGCAAGAA--
-AAAAATGAACAAGACTTA------TTAGCATTGGACAAGTGGGCAAGTC
TGTGGAATTGGTTTAACATCTCACAATGGCTGTGGTATATAAAGATATTT
ATAATAATAGTAGGAGGCTTAATAGGATTAAGAATAGTTTTTGCA---GT
GCTTTCTGTGATAAATAGAGTTAGGCAGGGATACTCACCTTTGTCATTTC
AGACC---CGTACCCCA---------AACCCAGGGGAA------CTCGAC
AGGCCCGGAAGAATCGAAGAAGAA---GGTGGAGAGCAAGACAGAGGCAG
ATCGATTCGATTAGTGAGCGGATTCTTAGCACTTGCCTGGGACGATCTAC
GGAGCCTGTGCCTTTTCAGCTAC------------CACCGCTTGAGAGAC
TTCATCTTGATTGCCACGAGGACTGTGGAACTTCTGGGACAC--------
-------------------AGCAGTCTCAAAGGGTTGAGACTGGGGTGGG
AAAGCCTCAAGTATCTG------GGGAATCTCCTGGTATATTGGGGTCGG
GAATTAAAAATTAGTGCTATTAATTTGTTTGATACCATAGCA---ATAGC
AGTAGCTGGCTGGACAGATAGGGTTATAGAACTAGGACAAAGACTTTGTA
GAGCT---------ATTCTCCACATACCTAGAAGAATCAGACAGGGC---
------TTTGAAAGGGCT------TTGCTA---TAA
>A1.KE.94.Q23_17.AF004885
ATGAGAGTGATGGGGATACAG---AGGAATTGTCAACAC-----------
-------TTATTG------ACATGG-------------------------
-----GGGATTATGATCTTGGGG---------ACAATAATA---TTCTGT
AGTGCT------GTG-----------------------------------
-GAAAACTTGTGGGTTACTGTCTATTAT------------------GGGG
TACCTGTGTGGAGAGATGCAGACACCACC------TTATTTTGTGCATCA
GATGCTAAAGCATATGAGACAGAAAAGCATAAT---GTCTGGGCTACACA
TGCTTGTGTACCCACAGACCCCAACCCACAAGAAATACATTTGGAC----
-----AATGTGACAGAAAAGTTTAACATGTGG---AAAAATAACATGGTA
GAGCAGATGCACACAGATATAATCAGTCTATGGGATCAAAGCCTAAAGCC
ATGTGTAAAGTTAACCCCTCTCTGCGTTACTTTACATTGTACAAATGTCA
CAAGTGTCAAC---------------------------------------
--------------------------------------------------
----------------------------------------------ACCA
CTGGAGACAGGGAAGGCTTAAAA------------AACTGCTCTTTCAAT
ATG---ACCACA---GAACTAAGG---------------------GATAA
GAGACAGAAA---GTATATTCACTTTTTTATAGACTTGATATAGTACCAA
TTAATGAA------------------------------------------
--------------------------------------------------
-------------------------------------------AATCAGG
GTAGTGAATATAGATTAATAAATTGTAATACCTCAGCCATTACACAGGCG
TGCCCAAAGGTATCCTTTGAGCCAATTCCTATACATTATTGTACCCCAGC
T------GGTTTTGCGATCCTAAAGTGT---AAGGATGAGGGGTTCAATG
GGACAGGGTTATGCAAGAAT---GTCAGCACAGTCCAATGCACACATGGA
ATCAAGCCAGTAGTATCAACTCAATTGCTGTTG---------AATGGCAG
T---CTAGCAGAAAAAAAT-------------------------------
-----ATAACAATTAGATCTGAAAATATCACAAACAATGCCAAAATTATA
ATAGTACAACTTGTC------CAACCTGTGACAATTAAGTGTATCAGACC
T---AACAACAATACAAGAAAAAGT------------------ATACGTA
TA------------------------------------------------
---------------GGACCAGGACAAGCA------TTCTAT--------
-------------GCAACAGGTGAC---------------ATAATAGGGG
ATATAAGACAAGCA------CATTGTAATGTCACTAGATCA------AGA
TGGAATAAGACTTTACAAGAGGTAGCT---GAAAAATTAAGA--------
-------------ACATACTTTGGG-------------------------
--AACAAAACAATAATATTTGCT------------------AACTCCTCA
GGAGGGGATCTAGAGATCACAACACAT---AGTTTTAATTGTGGAGGAGA
A---TTTTTCTATTGTAATACATCAGGCTTGTTTAATAGCACTTGGTATG
TTAATAGCACTTGGAATGACACTGACAGCACTCAG---------------
--------------------------------------------------
-------GAGTCAAATGACACTATAACTCTCCCATGCAGAATAAAGCAAA
TTATAAATATGTGGCAGAGAGCAGGACAAGCAATGTATGCCCCTCCCATC
CCAGGAGTAATAAAG------------TGTGAATCAAAC---ATTACAGG
ACTACTATTAACAAGGGATGGTGGAAAGGATAACAAT-------------
--------------------------------------------------
--------------------------------------------------
-GTAAATGAAACCTTCAGACCTGGAGGAGGAGATATGAGGGACAATTGGA
GAAGT------GAATTATATAAGTATAAAGTAGTA---GAAATTGAACCA
---CTAGGAGTAGCACCT------ACCAGGGCAAAGAGAAGAGTGGTG--
-------------------------------------GAGAGAGAAAAAA
GAGCA---GTTGGA------------------ATAGGAGCTGTC---TTC
CTTGGGTTCTTAGGAGCA---GCAGGAAGCACTATGGGCGCAACGTCAAT
AACGCTGACGGTACAGGCCAGACAATTATTG---TCTGGCATAGTGCAA-
-----CAGCAAAACAATTTGCTGAGGGCTATAGAGGCTCAACAACATCTG
TTGAAACTCACGGTCTGGGGC---ATTAAACAGCTCCAG---GCAAGA--
-GTCCTGGCTGTGGAAAGATACCTAAGG---GATCAACAGCTCCTAGGAA
TTTGG---GGCTGCTCTGGAAAACTCATCTGC---------ACCACTAAT
GTGCCCTGGAACTCT------AGTTGGAGT--------------------
-------------------AATAAATCTCTGGATGAGATATGGAAC----
-----AACATGACCTGGCTGCAATGG---GATAAAGAAATTAACAATTAC
ACACAACTAATATATAGACTAATTGAAGAATCGCAGAACCAGCAGGAA--
-AAGAATGAAAAGGAATTA------TTGGAGTTGGACAAGTGGGCAAATC
TGTGGAGTTGGTTTGACATATCAAATTGGCTGTGGTATATAAAAATATTT
ATAATAATAGTAGGAGGCTTAATAGGATTAAGAATAGTTTTTGCT---GT
GCTTTCTGTAATAAATAGAGTTAGGCAGGGATACTCACCTTTGTCATTTC
AGACC---CATACCCCA---------AACCCAAGGGGT------CTCGAC
AGGCCCGAAAGAATCGAAGAAGAA---GATGGAGAGCAAGGCAGAGGCAG
ATCGATTCGATTAGTGAGCGGATTCTTAGCACTTGCTTGGGACGACCTAC
GGAGCCTGTGCCTCTTCAGCTAC------------CACCGCTTGAGAGAC
TTCATCTTGATTGCTGCGAGGACTGTGGAACTTCTGGGACAC--------
-------------------AGCAGTCTCAAGGGGCTGAGACTGGGGTGGG
AAGGCATCAAGTATCTG------TGGAATCTCCTGTCATATTGGGGTCGG
GAACTAAAAATTAGTGCTATTAATCTAGTTGATACCATAGCA---ATAGC
AGTAGCTGGCTGGACAGATAGGGTTATAGAAATAGCACAAAGAATTGGTA
GAGCT---------ATCCTCCACATACCTGTAAGAATCAGACAGGGC---
------TTAGAAAGGGCT------TTGCTA---TAA
>A1.KE.94.Q842_d16.AF407162
ATGAGAGCGATGGGGATACAG---ATGAATTGGCAAAAC-----------
-------TTGTGG------AGGTGG-------------------------
-----GGGACTATGATCTTGGGG---------ATGATAATA---TTCTGT
AGTGCT------GTA-----------------------------------
-GACAACTTGTGGGTTACTGTCTACTAT------------------GGGG
TACCTGTGTGGAAAGAGGCAGAAACCACC------TTATTTTGTGCATCA
GATGCTAAAGCATATGAGACAGAAAAACATAAT---GTCTGGGCTACACA
TGCCTGTGTACCCACAGACCCCAACCCACAAGAAATACATTTGGAA----
-----AATGTGACAGAAGAGTTTAACATGTGG---AAAAATAACATGGTA
GAGCAGATGCATACAGATATAATCAGTCTATGGGACCAAAGCCTAAAGCC
ATGTGTAAAGTTAACCCCTCTCTGTGTTACTTTAGATTGTAACAATGTCA
CCAATAATGGC---------------------------------------
--------------------------------------------------
----------------------------------------------ACCA
GTGACATGAGAGAAGAAATAAAA------------AACTGCTCTTTCAAT
ATG---ACCACA---GAACTAAGG---------------------GATAA
GAGACAGAAA---GTATATTCACTTTTTTATAAACTTGATATAGTACAAA
TTAATGAAAATCAG------------------------------------
--------------------------------------------------
-------------------------------------GGTAATAGTAGTA
ACAATAAGTATAGATTAATAACTTGTAATACCTCAGCCATTACACAAGCA
TGCCCAAAGGTAACCTTTGAGCCAATTCCCATACATTATTGTGCTCCAGC
T------GGTTTTGCGATCCTAAAGTGT---AAGGATGAGGAGTTCAATG
GAACAGGGCCATGCAAGAAT---GTCAGCACAGTCCAATGCACACATGGA
ATCAAGCCAGTAGTATCAACTCAACTACTGTTA---------AATGGCAG
T---CTAGCAGAAAAAGAG-------------------------------
-----GTAAAAATTAGATGTGAAAATATCACAAACAATGCCAAAACTATA
ATAGTACAACTTGTC------AATCCTGTGAAAATTAATTGTACCAGACT
T---AACAACAATACAAGAAAAAGT------------------ATACATA
TA------------------------------------------------
---------------GGACCAGGACAAGCA------TTCTAT--------
-------------ACAACAGGTGAC---------------ATAATAGGGG
ATATAAGACAAGCA------CATTGTAATGTCAACAGAACA------GAA
TGGAACAACACTTTGCACCAGGTAGTC---GAACAATTAAGA--------
-------------AAACACTTTAAGCAA------------------TTTA
AGAACAAAACAATAAGCTTTGCT------------------AACTCCACA
GGAGGGGATCTAGAAATAACAACACAT---AGTTTTAATTGTGGAGGAGA
A---TTTTTCTATTGCAATACAACAAACCTGTTTAATAGCACTTGGAATC
ACACTGCCAGCATGAATAGCACAGAG------------------------
--------------------------------------------------
----------TCAAATGACACTATAATTCTCCCATGCAGAATAAAACAAA
TTATAAATATGTGGCAGAGAGTAGGACAAGCAATGTATGCCCCTCCCATT
CGAGGAGTAATAAGG------------TGTGAATCAAAC---ATTACAGG
ACTAATATTAACAAGAGATGGTGGGAATACTACCGGT-------------
--------------------------------------------------
--------------------------------------------------
-ACAAGTGAAATCTTCAGACCTGGAGGTGGAGATATGAGGGACAATTGGA
GAAGT------GAATTATATAAGTATAAAGTAGTA---AAAATTGAACCA
---CTAGGAGTAGCACCC------ACCAGGGCAAAGAGAAGAGTGGTG--
-------------------------------------GAGAGAGAAAAAA
GAGCA---GTTGGA------------------ATAGGAGCTGTC---TTC
ATTGGGTTCTTAGGAGCA---GCAGGAAGCACTATGGGCGCGGCGTCAAT
AACGCTGACGGTACAGGCCAGACAATTATTG---TCTGGCATAGTGCAA-
-----CAGCAAAGCAATTTGCTGAGGGCTATAGAGGCTCAACAGCATCTG
TTGAAACTCACGGTCTGGGGC---ATTAAACAGCTCCAG---GCAAGA--
-GTCCTGGCTGTGGAAAGATACCTAAAA---GATCAACAGCTCCTAGGAA
TTTGG---GGCTGCTCTGGAAAACTCATCTGC---------ACCACTAGT
GTGCCCTGGAATTCT------AGTTGGAGT--------------------
-------------------AATAAATCCCAGAATGAGATATGGGAC----
-----AACATGACCTGGCTGCAATGG---GATAAAGAAATTAGCAATTAC
ACACAGATAATATATGATCTACTTGAAGAATCGCAGAACCAGCAGGAA--
-AAGAATGAACAAGACTTA------TTGGCATTGGACAAGTGGGCAAATC
TGTGGAATTGGTTTGACATATCAAACTGGCTGTGGTATATAAAAATATTT
ATAATGATAGTAGGAGGTTTAATAGGATTAAGAATAGTTTTTGCT---GT
GCTTTCTGTAATAAATAGAGTTAGGCAGGGATACTCACCTTTGTCGTTCC
AGACC---CATACCCCA---------AACCCAAGGGGT------CTCGAC
AGGCCCGAAAGAATCGAAGAAGAA---GGTGGAGAGCAAGACAAAAACAG
ATCGATTCGATTAGTGAGCGGATTCTTAGCACTTGCCTGGGACGATCTAC
GGAGCCTGTGCCTCTTCAGCTAC------------CACCGATTGAGAGAC
TTCATCTTGATTGTAGCGAGGACTGTGGAACTTCTGGGACAC--------
-------------------AGCAGTCTCAAGGGGCTGAGACTGGGGTGGG
AAGGCCTCAAGTATCTG------GGGAATCTTCTATCATATTGGGGTCGG
GAACTAAGAATTAGTGCTACTAATTTGCTTGATATCGTAGCA---ATAGT
AATAGCTGGGTGGACAGGTAGGGTTATAGAAATAGGACAGAGACTTTGTA
GAGCT---------TTTCTCAACATACCTAGAAGAATCAGACAGGGC---
------TTCGAAAGGGCT------TTGCTA---TAA
>A1.KE.95.QB850.73p.E3.KT008652
ATGAGAGTGATGGGGAGACAG---AGGAATTGGCAGCAC-----------
-------TTGTTG------AGATGG-------------------------
-----GGAACTATGATCTTGGGG---------ATGATAATA---ATCTGT
AGTGCT------GCA-----------------------------------
-GACAACTTGTGGGTTACTGTCTATTAT------------------GGGG
TACCTGTGTGGAGAGATGCAGAGACCACC------TTATTTTGTGCATCA
GATGCTAAAGCATATAAGACAGAAATGCATAAT---GTCTGGGCTACACA
TGCCTGTGTACCCACAGACCCCAACCCACAAGAAATACATTTGGAA----
-----AACGTGACAGAAGAGTTTAACATGTGG---AAAAATAACATGGTA
GAGCAGATGCATACAGATATAATCAGTCTATGGGACCAAAGCCTAAAACC
ATGTGTAAAGCTAACCCCTCTCTGCGTTACTTTAAATTGTGCCAATGTCA
ATGTCACGGGCGCCTCC---------------------------------
--------------------------------------------------
-------------------------------------AGGAATAACTCCC
AGGGGGACGGGGGAGAAATGAAA------------AACTGCTCTTTCAAT
ATG---ACCACA---GAGCTAAGG---------------------GATAA
GAGACAGAAG---GTATATTCACTTTTTTATAGACTTGATATGGTACAAA
TTAATGGAAAT---------------------------------------
--------------------------------------------------
-------------------------------CAAGATAATAGTAGTAATA
GTAGTGAGTATAGATTAATAAATTGTAATACCTCAGCCATTACACAAGCC
TGCCCAAAGGTATCCTTTGAACCAATTCCCATACATTATTGTGCCCCAGC
T------GGTTTTGCGATCCTAAAGTGT---AAGGATGAAGAGTTCAATG
GAACAGGGCCATGCAAGAAT---GTCAGCACAGTACAATGCACACATGGA
ATCAAGCCAGTAGTATCAACTCAGCTGCTATTA---------AATGGCAG
T---TTAGCAGAAAAAGAG-------------------------------
-----GTAAAAATTAGATCTGAAAATATCACAAACAATGCCAAAAATATA
ATAGTACAGCTTAAC------GAGTCTGTGATAATTAATTGTACCAGACC
T---AACAACAATACAAGAACAAGT------------------ATACGTA
TA------------------------------------------------
---------------GGACCAGGACAAGCA------TTTTAT--------
-------------GCAACAGGTGGC---------------ATAATAGGGG
ATATAAGGCAAGCA------CATTGTAATGTCAGTAAATCA------AAA
TGGAATGAAACTTTACAAAAGGTAGTT---ACCCAATTAAAG--------
-------------AAATACTTTGGG-------------------------
--AACAAAACAATAATATTTAAG------------------AGCTCCTCA
GGAGGGGATCTAGAAATCACAACACAT---AGTTTTAATTGTGGAGGAGA
A---TTTTTCTATTGTAACACATCAGGCCTGTTTAATAGCACTTGGGGGC
ACAATGCCAGCAGGCAGGAGAATAGCACGGAG------------------
--------------------------------------------------
----------TCAAGTGACACTATAACTCTCCCATGCAAAATAAAGCAAA
TTATAAATATGTGGCAGAGAGCAGGGCAAGCAATATATGCCCCTCCCATC
CCAGGAGTAATAAGG------------TGTGAATCAAAC---ATTACAGG
ACTAATATTAACAAGAGATGGTGGGAACAACAACAGT-------------
--------------------------------------------------
--------------------------------------------------
-ACAAGTGAAACCTTCAGACCTGGAGGAGGAAATATGAGGGACAATTGGA
GAAGC------GAATTATATAAGTATAAAGTAGTA---AAAATTGAACCA
---CTAGGAGTAGCACCC------ACCAGGGCAAAGAGAAGAGTGGTG--
-------------------------------------GGGAGAGAAAAAA
GAGCA---GTTGGA------------------ATAGGAGCTGTT---TTC
CTTGGGTTCTTAGGCGCA---GCAGGAAGCACTATGGGCGCAGCGTCAGT
AACGCTGACGGTACAGGCCAGACAATTATTG---TCTGGCATAGTGCAA-
-----CAGCAAAGCAATTTGCTGAGGGCTATAGAGGCTCAACAACATCTG
TTGAAACTCACGGTCTGGGGC---ATTAAACAGCTCCAG---GCAAGA--
-GTCCTGGCTGTGGAAAGATACCTAAGG---GATCAACAGCTCCTAGGAA
TTTGG---GGCTGCTCTGGAAAACTCATCTGC---------ACCACTACG
GTGCCCTGGAACTCT------AGTTGGAGT--------------------
-------------------AATAAATCTCTGAGTGACATATGGGAC----
-----AACATGACCTGGCTGCAATGG---GATAAAGAAATTAGCAATTAT
ACACAAATAATATATGACCTAATTGAAGAAGCGCAAAACCAGCAGGAA--
-AAGAATGAACAAGACTTA------TTGGCATTGGACAAGTGGGCAAATC
TGTGGACTTGGTTTGACATATCAAACTGGCTGTGGTATATAAAAATATTT
ATAATGATAGTAGGAGGCTTAATAGGATTAAGAATAGTTTTTGCT---GT
GCTTTCAGTAATAAATAGAGTTAGGCAGGGGTACTCACCTTTGTCGTTCC
AGACC---CATACCCCA---------AACCCAAGGGGA------CTCGAC
AGGCCCGAAAGAATCGAAGAAGAA---GGTGGAGAGCAAGACAGAGACAG
ATCGATTCGATTAGTGAGCGGATTCTTAGCACTTGCCTGGGACGACCTGA
GGAGCCTGTGCCTCTTCAGCTAC------------CACCGCTTGAGGGAC
TTCATCTTGATTGCCGCGAGGACTGTGGAACTTCTGGGACAC--------
-------------------AGCAGTCTCAAGGGGTTGAGACTGGGGTGGG
AAGGCCTCAAGTATCTG------TGGAATCTCCTGTCATATTGGGGTCGG
GAACTAAAGATTAGTGCTATTAGTTTGATCGATACTATAGCA---ATAGT
AGTAGCTGGCTGGACAGATAGGATTATAGAAATAGGACAAGCAGTTGGTA
GAGCT---------ATTCTCCACATACCTAGAAGAATCAGACAGGGC---
------TTCGAAAGAGCT------TTGCTA---TAA
>A1.KE.96.Q769_b9_PNS79d.AF407157
ATGAGAGCGATGGGGATACAG---AGGAATTGGCAAAAC-----------
-------TTGTGG------AGATGG-------------------------
-----GGAACTATGATCTTGGGG---------ATGATATTA---ATTTGT
TGTAGT------GCTGCA--------------------------------
-GGAAACTTGTGGGTTACTGTCTACTAT------------------GGGG
TACCTGTGTGGAGAGACGCAGAGACCACC------TTATTTTGTGCATCA
GATGCGAAAGCATATGATAGAGAAGCGCATAAT---GTCTGGGCTACACA
TGCCTGTGTACCTACAGACCCTAGCCCACAAGAAGTACCTTTGGGA----
-----AATGTGACAGAAGAGTTTAACATGTGG---AAAAATAACATGGTA
GAGCAGATGCATACAGATATAATCAGTCTATGGGACCAAAGCCTACAGCC
ATGTGTAAAGTTAACCCCTCTCTGTGTTACTTTAAATTGTAGTAATATTA
ACAATATCCCCAATGTTAATGCT---------------------------
--------------------------------------------------
-------------------------------------AGCAGTATCCCCA
AGGACGTGAAAGAAGAAATAAAA------------AACTGCTCTTTCAAT
ATG---ACCACA---GAATTAAAG---------------------GATAA
GAAACAGAAT---GTATATTCACTTTTTTATAGACTGGATGTAGTACCAC
TTGAGACCAACCTA------------------------------------
--------------------------------------------------
----------------------------------AAACAGAATAGCAGCC
ACAGTCGGTATAGATTAATAAATTGTAATACCTCAGCCATTACACAAGCT
TGTCCAAAGGTATCCTTTGAACCAATTCCCATACATTATTGTGCTCCAGC
T------GGTTTTGCGATTCTAAAGTGT---AATGATAAGGAGTTCAATG
GAACAGGGCTATGCAAAAAT---GTCAGCACAGTACAATGCACACATGGA
ATCAAGCCAGTAGTGTCAACTCAACTACTGTTA---------AATGGCAG
T---CTAGCAGAAGGAAAG-------------------------------
-----GTAATGGTCAGATCTGAAAATATCACAAACAATGCCAAGAACATA
ATAGTACAATTTAAC------AATTCTGTACAAATTAATTGTATCAGACC
T---GGCAACAATACAAGAAAAAGT------------------ATACATT
TA------------------------------------------------
---------------GGACCAGGAAAAGTA------TTCTAT--------
-------------GCAACAAAT------------------ATAATAGGGG
ATATAAGAAAAGCA------CATTGTAATGTCAATAGACAA------CAA
TGGAATAAAGCTTTGCAAGATGTAGCC---ACACAATTAAGA--------
-------------ACACACTTTAGA-------------------------
--AACAGAACAATAATCTTTAAT------------------AATTCCTTA
GGAGGAGATCTAGAAATAACAACACAT---AGTTTTAATTGTAGAGGAGA
A---TTTTTCTATTGTAACACATCAGGCCTGTTTAATGGCATTTGGAATG
GCACGCAGGAGCCAAATAGAACGGAG------------------------
--------------------------------------------------
----------TCAAACGATACTATAACACTCCAATGCAGAATAAAGCAAA
TTATAAATATGTGGCAAAGAGTAGGACAAGCAATATATGCCCCTCCCATT
CAAGGAGAAATAAGG------------TGTGAGTCAAAC---ATTACAGG
ACTAATATTAACAAGAGATGGTGGGATAATTAACGGT-------------
--------------------------------------------------
--------------------------------------------------
-ACAGAGGAGACCTTCAGACCTGGAGGAGGAGATATGAGGGACAATTGGA
GAAGT------GAATTATATAAGTATAAAGTAGTA---AAGATTGAACCA
---TTAGGAGTAGCACCC------ACCAAGGCAAAGAGAAGAGTGGTG--
-------------------------------------GAGAGGGAAAAAA
GAGCA---GTTGGA------------------TTCGGAGCTTTC---TTC
CTTGGGTTCTTAGGAGCA---GCAGGAAGCACTATGGGCGCGGCGTCAAT
AACGCTGACGGTACAGGCTAGACAATTATTG---TCTGGCATAGTGCAA-
-----CAGCAAAACAATTTGCTGAGGGCTATAGAGGCTCAACAGCATCTG
TTGAAACTCACGGTCTGGGGC---ATTAAACAGCTCCAG---GCAAGA--
-GTCCTGGCTGTGGAAAGATACCTAAAG---GATCAACAGCTCCTAGGAA
TCTGG---GGCTGCTCTGGAAAACTCATCTGC---------ACCACTACT
GTGCCCTGGAACCCT------AGTTGGAGT--------------------
-------------------AATAAATCCCAAAGTGAGATATGGGAC----
-----AATATGACCTGGATGCAATGG---GATAAAGAAATTAACAATTAC
ACACAGATAATATATGATCTAATTGAAGAATCGCAGAGACAGCAGGAA--
-AAGAATGAACAAGACTTA------TTGGCATTGGACAAGTGGGCAAATC
TGTGGAATTGGTTTGACATATCAAATTGGCTGTGGTATATAAAAATATTC
ATAATGATAGTAGGAGGCCTAATAGGATTAAGAATAGCTTTTGCT---GT
GCTTTCTGTAATAAATAGAGTTAGGCAGGGATACTCACCTCTCTCGTTCC
AGACC---CATACCCCA---------AACCCAAGGGAT------CTCGAC
AGGCCCGGAGGAATCGAAGAAGAA---GGTGGAGAGCAAGACAGAGACAG
ATCGATTCGATTAGTGAGCGGATTCTTAGCACTTGCCTGGGACGATCTGC
GGAGCCTGTGCCTCTTCAGCTAC------------CACCGATTGAGAGAC
TTCATCTTGGTTGCAGCGAGGACTGTGGAACTTCTGGGACAC--------
-------------------ATCAGTCTCAAGGGACTGAGACGGGGGTGGG
AAGGCCTCAAGTATCTG------GGGAACCTTCTATCATATTGGGGTCGG
GAACTAAAAGTTAGTGCTATTAATTTGCTTGATACCATAGCG---ATAGC
AGTAGCTGAATGGACAGATAGGATTATAGAAATAGGACAAAGACTTTGTA
GAGCT---------ATTATCAACATACCTAGAAGAATCAGACAGGGC---
------TTCGAAAGGGCT------TTGCTA---TAA
>A1.KE.96.QB726_70M_ENV_C4.FJ866112
ATGAGAGTGATGGGGATACAG---ATGAATCGGCAAAAC-----------
-------TTGTGG------AGATGG-------------------------
-----GGAACTATGATCTTGGGG---------ATGATAATA---ATTTGT
AGTGCT------GCA-----------------------------------
-AACAACTTGTGGGTTACTGTCTACTAT------------------GGGG
TACCTGTGTGGAAAGACGCAGAGACCACC------TTATTTTGTGCATCA
GATGCGAAAGCATATGATACGGAAGTGCATAAT---GTCTGGGCTACACA
TGCCTGTGTGCCTACAGACCCCAACCCACAAGAAATAAATTTGGAA----
-----AATGTGACAGAAGAGTTTAACATGTGG---AAAAATGGCATGGTA
GAGCAGATGCATACAGATATAATCGGTCTATGGGACCAAAGCCTAAAGCC
ATGTGTAAAGTTAACCCCTCTCTGCGTTACTTTAGATTGTAGTAGCTATA
ATGTCACCACCACCAAT---------------------------------
--------------------------------------------------
-------------------------------------------TTCACCA
ATGAAATGCCAGGAGAAATACAA------------AACTGCTCTTTCAAT
ATG---ACCACA---GAATTAAGG---------------------GATAA
GAAACAGAAA---GTATATTCACTTTTTTATAGATCAGATGTAGTACCAA
TCAACAGC------------------------------------------
--------------------------------------------------
----------------------------------------AGCAGTAGCA
GTAGTCAGTATAGACTAATAAATTGTAATACCTCAGCCATTACACAAGCT
TGTCCAAAGGTAACCTTTGAGCCAATTCCCATACATTATTGTGCACCAGC
T------GGTTTTGCGATTCTAAAGTGT---AAGGATAAAGAGTTCAGTG
GAACAGGGTCGTGCAAGAAT---GTCAGCACAGTACAATGCACACATGGA
ATCAAGCCAGTAGTATCAACTCAACTGCTGTTA---------AATGGCAG
T---CTAGCAGAAGGAAAG-------------------------------
-----GTAATGATTAGATCTGAAAATATCACAAACAATGCCAAAAACATA
ATAGTACAATTTAAC------AAGCCTGTAGAAATTAACTGTACCAGACC
T---AACAACAATACAAGAAAAAGT------------------GTACGTA
TA------------------------------------------------
---------------GGACCAGGACAAGCA------TTCTAT--------
-------------GCAACAGGTGAC---------------ATAATAGGGG
ATATAAGGAGAGCA------TATTGTAATGTCAGTAGAACA------AAA
TGGAATCAAACTTTGCGAGAGGTAGTC---AGCCAATTAAGA--------
-------------ACACAATTTGAG-------------------------
--AACAAAACAATAGTCTTTGAT------------------AAACCCATA
GGAGGGGATCTAGAAATAACAACACAT---AGTTTTAATTGTGGGGGAGA
A---TTTTTCTATTGTAATACATCAGAACTATTTAATAGCACTTGGACTT
GGAAAGGCAATAATGACAGCATGCAGGGGTTAAATAGC------------
--------------------------------------------------
----ACGGGGTTAAACAACACTATAACTCTCCACTGCAGCATAAAGCAAA
TTATAAATATGTGGCAGAGAGTAGGACAAGCAATGTATGCCCCTCCCATC
CAAGGAGTAATAAAG------------TGTGAATCAAAC---ATTACTGG
ACTACTATTAACAAGAGATGGTGGGAATAATAACATA-------------
--------------------------------------------------
--------------------------------------------------
----AACGAGACCCTCAGACCTGGAGGAGGAGATATGAGGGACAATTGGA
GAAGT------GAATTATATAAGTATAAAGTAGTA---AAAATTGAACCA
---CTAGGAGTAGCACCC------ACCAAGGCAAAGAGAAGAGTGGTG--
-------------------------------------GAGAGAGAAAAAA
GAGCA---GTTGGA------------------ATAGGAGCTGTC---TTC
CTTGGGTTCTTAGGAGCA---GCAGGAAGCACTATGGGCGCAGCGTCAAT
AACGCTGACGGCACAGGCCAGAATATTATTG---TCTGGCATAGTGCAG-
-----CAGCAAAGCAATTTGCTGAAGGCTATAGAGGCTCAACAGCATCTG
TTGAGGCTCACGGTCTGGGGC---ATTAAACAGCTCCAG---GCACGA--
-GTCCTGGCTCTGGAAAGATACCTAAAG---GATCAACAGCTCCTAGGAA
TTTGG---GGCTGCTCTGGAAAACTCATCTGC---------ACCACTAAT
GTGCCCTGGAACTCT------AGTTGGAGT--------------------
-------------------AATAAATCCCAGAGTGAGATATGGGAA----
-----AACACGACCTGGATGCAATGG---GATAAAGAAATTAGTAATTAC
ACACAGATAATATATGGTCTAATTGAAGAATCGCAGAACCAGCAGGAA--
-AAGAATGAACAAGACTTA------TTGGCATTGGACAAGTGGGCAAATC
TGTGGAATTGGTTTGACATATCAAAATGGCTGTGGTATATAAAAATATTT
ATCATGATAGTAGGAGGCTTAATAGGATTAAGAATAGTTTTTGCT---GT
GCTTTCTATAATAAATAGAGTTAGGCAGGGATACTCACCTTTGTCGTTCC
AGACC---CATACCCCA---------AACCCAAGGGGT------CTCGAC
AGGCCCGGAAGAATCGAAGAAGAA---GGTGGAGAGCAAGACAGAGACAG
ATCGATTCGATTAGTGAGCGGATTCTTAGCACTTGCCTGGGACGATCTGA
GGAGCCTGTGCCTCTTCAGCTAC------------CACCGATTGAGAGAC
TTCATCTTGATTGCAGCACGGACTGTGGAACTTCTGGGACAC--------
-------------------AGCAGTCTCAAGGGGCTGAGACTGGGGTGGG
AGGGCCTCAAGTATCTG------GGGAATCTTCTATTATATTGGGGTCGG
GAACTAAAGCTTAGTGCTATTAATTTGCTTGATACCATAGCA---ATAGT
AGTAGCTGGGTGGACAGATAGGGTTATAGAACTAGGACAAAGGCTTTGTA
GAGCT---------ATTCTCCATATACCTAGAAGAATCAGACAGGGC---
------GCCGAAAGGGCT------TTGCTA---TAA
>A1.KE.97.ML605_3.AY322190
ATGAGAGTGATGGGGACACAG---AGGAATTGTCAACAC-----------
-------TTATTG------AAATGG-------------------------
-----GGAACTATAATCTTGGGT---------TTGATAATA---ATCTGT
AGTACT------GCAGAAAAC---------------------------TT
AGAAAAACGGTGGGTTACTGTCTACTAT------------------GGGG
TACCTGTGTGGAAAGATGCAGATACCACC------TTATTTTGTGCATCA
GATGCTAAAGCATATGAGACAGAAAAGCATAAT---GTCTGGGCTACACA
TGCCTGCGTACCCACAGACCCCAACCCACAAGAAATACATTTGGAA----
-----AATGTGACAGAAGAGTTTAACATGTGG---AAAAATAACATGGTA
GAGCAGATGCATACAGATATAATCAGTCTATGGGACCAAAACCTAAAACC
ATGTGTAAAGTTAACCCCTCTCTGTGTTACTTTAAATTGTAGCCAGGTCA
CCAATGCTAGCATCACCACCAAT---------------------------
--------------------------------------------------
----------------------------------GGTAGTAGGTTCCATG
AGAACATGAAAGGAGAAATACAA------------AACTGCTCTTACAAT
GTG---ACCACA---GAATTAAGG---------------------GATAA
GAGAAAGAAA---GTATATTCACTTTTTTATAGCCTTGATGTAGTAGAAA
TTGATAAAGACAAG------------------------------------
--------------------------------------------------
----------------------------------AATAATAGTAGGAATA
GTAGTCAGTATAGATTAATAAATTGTAATACCTCAGCCATCACACAAGCT
TGTCCAAAGGTATCCTTTGAGCCAATTCCCATACATTATTGTGCCCCAGC
T------GGTTTTGCGATCCTAAAGTGT---AATGATGAGAATTTCAATG
GAATAGGGCTATGCAAGAAT---GTCAGCACAGTACAATGCACACATGGA
ATCAAGCCAGTAGTATCAACTCAACTGCTGTTA---------AATGGCAG
T---CTAGCAGAAAACGAG-------------------------------
-----GTAAAAATTAGATCTGAAAATATTACAAACAATGCCAAAAACATA
ATAGTACAATTTGCC------AGGCCTGTAACAATTAATTGTACCAGACC
T---AATGACAATATAAGAAAAAGT------------------GTACATA
TA------------------------------------------------
---------------GGACCAGGACAAGCA------TTCTAT--------
-------------GCAACAGGGGAC---------------ATAATAGGGG
ATATAAGACGAGCA------CATTGTAATGTCAGTAGAGTA------GAC
TGGTATAAAACCTTACAACAGGTAGCT---ACACAATTAGGG--------
-------------AAACACTTTGAG-------------------------
--AACAAAACAATAACTTTTACT------------------AACTCCTCA
GGAGGGGATCTAGAAATTACAACACAT---AGTTTTAATTGTGGAGGAGA
A---TTTTTCTATTGTAATACATCAGGCCTGTTTAATAGCATTTGGAATC
ACACTAATGGCACTTGGAATAGCACGGAGTTAAAT---------------
--------------------------------------------------
----GGCAATATAACTCTCAATATAACTCTCCCATGCAGAATAAACCAAA
TTATAAATATGTGGCAGAGAGTAGGACAAGCAATATTTGCCCCTCCCATC
CAAGGAGTAATACAG------------TGTGTATCAAAC---ATTACAGG
ACTAATATTAACAAGAGATGGAGGGAATAATAACACT-------------
--------------------------------------------------
--------------------------------------------------
-ACAAATGAAACCTTCAGACCTGGAGGAGGAGATATGAGGGACAATTGGA
GAAGT------GAATTATATAAGTATAAAGTAGTA---AAAATTGAACCA
---CTAGGAGTAGCACCC------ACCAGGGCACAGAGAAGAGTGGTG--
-------------------------------------CAGAGAGAAAAAA
GAGCA---ATTGGA------------------ATGGGAGCTGTC---TTC
ATTGGGTTCTTAGGAGCA---GCAGGAAGCACTATGGGCGCGGCGTCAAT
AACGCTGACGGTACAGGCCAGACAATTATTG---TCTGGTATAGTGCAA-
-----CAGCAAAGCAATTTGCTGAGGGCTATAGAGGCTCAACAGCATCTG
TTGAAACTCACGGTCTGGGGC---ATTAAACAGCTCCAG---GCGAGA--
-GTCCTGGCTCTGGAAAGATACCTAAGG---GATCAACAGCTCCTAGGAC
TTTGG---GGCTGCTCTGGAAAACTCATCTGC---------ACCACTAAT
GTGCTCTGGAACAAT------AGTTGGAGT--------------------
-------------------AATAAAACTCAGGATGAAATATGGGAC----
-----AACATGACCTGGCTACAATGG---GATAAAGAAATTAGCAATTAC
ACACAAGTAATATATACCCTACTTGAAGACTCGCAGAACCAGCAGGAA--
-AAGAATGAACAAGACTTA------TTGGCATTGGACAAGTGGGCAAATC
TATGGAATTGGTTTGACATATCAAATTGGCTGTGGTATATAAAAATATTT
ATAATGATAGTAGGAGGCTTAATAGGATTAAGAATAGTTTTTGCA---GT
GCTTTCTGTAATCAATAGAGTTAGGCAGGGATACTCACCTTTATCGTTTC
AGACC---CATACCCCA---------AACCCAAGGGGT------CTCGAC
AGGCCCGGAAGAATCGAAGAAGAA---GGTGGAGAGCAAGACAGAGGCAG
ATCGATTCGATTAGTGAGCGGATTCTTAGCACTTGCCTGGGACGATCTGC
GGAGCCTGTGCCTCTTCAGCTAC------------CACCGATTGAGAGAC
TTCATCTTGATTGCTGCGAGGACTGTGGAACTTCTGGGACAC--------
-------------------AACAGTCTCAAGGGGTTGAGACTGGGGTGGG
AAGGCCTCAAGTATCTG------TGGAATCTCCTGGTATATTGGGGTCGG
GAACTAAAAATTAGTGCTATTAATTTGCTTGATACCATAGCA---ATAGC
AGTAGCTGGCTGGACAGATAGGGTTATAGAAATAGGACAAAGACTTGGCA
GAGCT---------ATTCTCCACATACCTAGAAGAATCAGACAGGGC---
------TTTGAAAGAGCT------TTGCTA---TAA
>A1.KE.97.ML752.AY322193
ATGAGAGTGAAGGGGATACAG---AGGAACTCTCATTGC-----------
-------TTATTG------AGATGG-------------------------
-----GGCATTATGATCTTGGGA---------ATGATAATA---ATCTGT
AGTACT------GCA-----------------------------------
-GAAAACTTGTGGGTTACTGTTTACTAT------------------GGGG
TGCCTGTGTGGAAAGACGCAGAGACCACC------CTATTTTGTGCATCA
GATGCTAAAGCATATGATACAGAAGTGCATAAT---ATCTGGGCCACACA
TGCTTGTGTACCTACAGACCCCGACCCACAAGAAATAAATTTGGAA----
-----AATGTGACAGAAGAGTTTAACATGTGG---AAAAATAACATGGTA
GAGCAGATGCATACAGATATAATCAGTCTATGGGACCAAGGCCTAAAGCC
ATGTGTAAAGTTAACCCCTCTCTGCGTTACTTTAGATTGTAGCTATAATG
TCACTACCAATGTC------------------------------------
--------------------------------------------------
----------------------------------------------TCCA
ATGACATGCAAGGAGAAATAAAA------------AACTGCTCTTTCAAT
GTG---ACCACA---GTATTAAGG---------------------GATAG
GAAACAGCAA---GTATATTCACTTTTTTATAGACTTGATGTAGTACCAA
TGAGTAAT------------------------------------------
--------------------------------------------------
-------------------------------------------------G
ATAGTCAGTACAGATTAATAAATTGTAACACCTCAGCCATTACACAGGCT
TGTCCAAAGGTAACCTTTGAGCCAATTCCCATACATTATTGTGCCCCAGC
T------GGTTTTGCGATCCTAAAGTGT---AAGGATAAGGATTTCAATG
GAGCAGGGCTATGCAAGAAT---GTCAGCACAGTACAATGCACACATGGA
ATCAAGCCAGTAGTATCAACTCAACTGCTGTTA---------AATGGCAG
T---CTAGCAGAAGGAAAT-------------------------------
-----ATAACAATTAGATCTGAAAATATCACAGACAATGGCAAAAACATT
ATAGTACAATTTACC------AGCCCTGTAAAAATTAATTGTACCAGACC
T---AACAACAATACAAGGAAAAGT------------------GTACATA
TA------------------------------------------------
---------------GGACCAGGACAAGCA------TTCTAT--------
-------------GCAACAGGTGAC---------------ATAATAGGGA
ATATAAGAAAAGCA------CATTGTGATGTTAATAGAACA------GAA
TGGAATAAAACTTTGCAAGAGGTAGCC---AAACAATTAGCA--------
-------------ACATACTTTGAG-------------------------
--AACAAAACAATAATCTTTACT------------------AACTCCTCA
GGAGGGGATCTAGAAGTTACAACTCAT---AGTTTTAATTGTGGAGGAGA
A---TTTTTCTATTGTAACACATCAAGCCTATTTAATGGCACTTGGACGG
GCAATGACAGCAGGCAGGAGTCAAAT------------------------
--------------------------------------------------
----------AGCAGCGACACTATAACTCTTCCATGCAGAATAAAACAAA
TTATAAATATGTGGCAGAGGGTAGGACAAGCAATATATGCCCCTCCCCTA
CAAGGAGTAATCAGA------------TGTGATTCAAAT---ATTACAGG
ACTAATCTTAACAAGAGATGGTGGGAGTCCGGATAAT-------------
--------------------------------------------------
--------------------------------------------------
-------GAAACCTTCAGACCTGTTGGAGGAGATATGAGGGACAATTGGA
GAAGT------GAATTATATAAGTATAAAGTAGTA---AAAATTGAACCA
---TTAGGAGTAGCACCC------ACCAGGGCAAAGAGAAGAGTGGTG--
-------------------------------------GAGAGAGAAAAAA
GAGCA---GTTGGA------------------ATAGGAGCTGTC---CTC
ATTGGGTTCTTAGGAGCA---GCAGGAAGCACTATGGGCGCGGCGTCAAT
AACGCTGACGGTACAGGCCAGACAATTATTG---TCTGGCATAGTGCAA-
-----CAGCAAAGCAATTTGCTGAGGGCTATAGAGGCTCAACAGCATCTG
TTGAAACTCACGGTCTGGGGC---ATTAAACAGCTCCAG---GCAAGA--
-GTCCTGGCTGTGGAAAGATACCTAAAG---GATCAACAGCTCCTAGGAA
TTTGG---GGCTGCTCTGGAAAACTCATCTGC---------ACCACTAAT
GTCCCTTGGAACTCT------AGTTGGAGT--------------------
-------------------AATAAATCCCTGACTGAGATATGGGAC----
[truncated: 13,685,546 more chars]
