# Supplementary material for: Mapping mutational effects along the evolutionary landscape of HIV envelope
Source: eLife. 2018 Mar 28;7:e34420. doi: 10.7554/eLife.34420 (PMC5910023; doi:10.7554/eLife.34420)
Supplement: Supplementary file 1. — Specifically, this file contains a Jupyter notebook that performs the analysis, all required input data, and all reasonably sized output files. The Jupyter notebook downloads the deep sequencing data, processes it with the dms_tools2 software (Bloom, 2015, https://jbloomlab.github.io/dms_tools2/), and also performs a variety of downstream analyses that generate most of the figures for this paper. [file elife-34420-supp1.zip › analysis_code/results/alignments/cladeA_HIV1_FLT_2016_env_DNA.fasta]

>B.FR.83.HXB2_LAI_IIIB_BRU.K03455
ATGAGAGTGAAGGAGAAA------------TATCAGCAC------------------TTG
TGG------AGATGGGGG------------------TGGAGATGGGGCACCATGCTCCTT
GGG---------ATGTTGATG---ATCTGTAGTGCT------ACA---------------
---------------------GAAAAATTGTGGGTCACAGTCTATTAT------------
------GGGGTACCTGTGTGGAAGGAAGCAACCACCACT------CTATTTTGTGCATCA
GATGCTAAAGCATATGATACAGAGGTACATAAT---GTTTGGGCCACACATGCCTGTGTA
CCCACAGACCCCAACCCACAAGAAGTAGTATTGGTA---------AATGTGACAGAAAAT
TTTAACATGTGG---AAAAATGACATGGTAGAACAGATGCATGAGGATATAATCAGTTTA
TGGGATCAAAGCCTAAAGCCATGTGTAAAATTAACCCCACTCTGTGTTAGTTTAAAGTGC
ACTGATTTGAAGAATGATACTAATACCAATAGT---------------------------
------------------------------------------------------------
------------------------AGTAGCGGGAGAATGATAATGGAGAAAGGAGAGATA
AAA------------AACTGCTCTTTCAATATC---AGCACA---AGCATAAGA------
---------------GGTAAGGTGCAGAAA---GAATATGCATTTTTTTATAAACTTGAT
ATAATACCAATAGATAAT------------------------------------------
------------------------------------------------------------
------------------------------------GATACTACCAGCTATAAGTTGACA
AGTTGTAACACCTCAGTCATTACACAGGCCTGTCCAAAGGTATCCTTTGAGCCAATTCCC
ATACATTATTGTGCCCCGGCT------GGTTTTGCGATTCTAAAATGT---AATAATAAG
ACGTTCAATGGAACAGGACCATGTACAAAT---GTCAGCACAGTACAATGTACACATGGA
ATTAGGCCAGTAGTATCAACTCAACTGCTGTTA---------AATGGCAGT---CTAGCA
GAAGAAGAG------------------------------------GTAGTAATTAGATCT
GTCAATTTCACGGACAATGCTAAAACCATAATAGTACAGCTGAAC------ACATCTGTA
GAAATTAATTGTACAAGACCC---AACAACAATACAAGAAAAAGA---------------
---ATCCGTATCCAG---------------------------------------------
------------AGAGGACCAGGGAGAGCA------TTTGTT------------------
---ACAATAGGAAAA------------------ATAGGAAATATGAGACAAGCA------
CATTGTAACATTAGTAGAGCA------AAATGGAATAACACTTTAAAACAGATAGCT---
AGCAAATTAAGA---------------------GAACAATTTGGA---------------
---------AATAATAAAACAATAATCTTTAAG------------------CAATCCTCA
GGAGGGGACCCAGAAATTGTAACGCAC---AGTTTTAATTGTGGAGGGGAA---TTTTTC
TACTGTAATTCAACACAACTGTTTAATAGTACTTGGTTTAATAGTACTTGGAGTACTGAA
GGGTCAAATAACACT---------------------------------------------
---------------------------GAAGGAAGTGACACAATCACCCTCCCATGCAGA
ATAAAACAAATTATAAACATGTGGCAGAAAGTAGGAAAAGCAATGTATGCCCCTCCCATC
AGTGGACAAATTAGA------------TGTTCATCAAAT---ATTACAGGGCTGCTATTA
ACAAGAGATGGTGGTAATAGCAACAAT---------------------------------
------------------------------------------------------------
---------------------GAGTCCGAGATCTTCAGACCTGGAGGAGGAGATATGAGG
GACAATTGGAGAAGT------GAATTATATAAATATAAAGTAGTA---AAAATTGAACCA
---TTAGGAGTAGCACCC------ACCAAGGCAAAGAGAAGAGTGGTG------------
---------------------------CAGAGAGAAAAAAGAGCA---GTGGGA------
------------ATAGGAGCTTTG---TTCCTTGGGTTCTTGGGAGCA---GCAGGAAGC
ACTATGGGCGCAGCCTCAATGACGCTGACGGTACAGGCCAGACAATTATTG---TCTGGT
ATAGTGCAG------CAGCAGAACAATTTGCTGAGGGCTATTGAGGCGCAACAGCATCTG
TTGCAACTCACAGTCTGGGGC---ATCAAGCAGCTCCAG---GCAAGA---ATCCTGGCT
GTGGAAAGATACCTAAAG---GATCAACAGCTCCTGGGGATTTGG---GGTTGCTCTGGA
AAACTCATTTGC---------ACCACTGCTGTGCCTTGGAATGCT------AGTTGGAGT
---------------------------------------AATAAATCTCTGGAACAGATT
TGGAAT---------CACACGACCTGGATGGAGTGG---GACAGAGAAATTAACAATTAC
ACAAGCTTAATACACTCCTTAATTGAAGAATCGCAAAACCAGCAAGAA---AAGAATGAA
CAAGAATTA------TTGGAATTAGATAAATGGGCAAGTTTGTGGAATTGGTTTAACATA
ACAAATTGGCTGTGGTATATAAAATTATTCATAATGATAGTAGGAGGCTTGGTAGGTTTA
AGAATAGTTTTTGCT---GTACTTTCTATAGTGAATAGAGTTAGGCAGGGATATTCACCA
TTATCGTTTCAGACC---CACCTCCCA---------ACCCCGAGGGGA------CCCGAC
AGGCCCGAAGGAATAGAAGAAGAA---GGTGGAGAGAGAGACAGAGACAGATCCATTCGA
TTAGTGAACGGATCCTTGGCACTTATCTGGGACGATCTGCGGAGCCTGTGCCTCTTCAGC
TAC------------CACCGCTTGAGAGACTTACTCTTGATTGTAACGAGGATTGTGGAA
CTTCTGGGACGC------------------------------------------------
AGGGGGTGGGAAGCCCTCAAATATTGG------TGGAATCTCCTACAGTATTGGAGTCAG
GAACTAAAGAATAGTGCTGTTAGCTTGCTCAATGCCACAGCC---ATAGCAGTAGCTGAG
GGGACAGATAGGGTTATAGAAGTAGTACAAGGAGCTTGTAGAGCT---------ATTCGC
CACATACCTAGAAGAATAAGACAGGGC---------TTGGAAAGGATT------TTGCTA
---TAA
>A1.BE.94.VI1383_20.FM165645
ATGAGAGTGATGGGGATACAG---ATGAATTGTCAAAAC------------------TTG
TGG------AGATGG------------------------------GGAACTATGATCTTG
GGA---------ATGATAATA---ATTTGTAGTGCT------ACA---------------
---------------------ACAAACTTGTGGGTTACTGTCTACTAT------------
------GGGGTACCTGTGTGGAAAGATGCAGAGACCACC------TTATTTTGTGCATCA
GATGCTAAAGCATATGATACAGAAGTGCATAAT---ACCTGGGCTACACATGCCTGTGTA
CCCACGGACCCCAACCCACAAGAAATACAGTTGGAA---------AATGTGACAGAAAAG
TTTAACATGTGG---AAAAATAACATGGTAGAACAGATGCATGAGGATATAATCAGTCTA
TGGGACCAAAGCCTAAAACCATGTGTAAAGTTAACCCCTCTCTGTGTCACTTTAGAATGC
CATAACTACAAAGGCAATGGCACCAATAATACA---------------------------
------------------------------------------------------------
------------------------TATATCAACGGAACGGATGCCATGCAAGGAGAAATA
AAA------------AACTGCTCTTACAATATG---ACCACA---GAATTAAGG------
---------------GATAAGAAACAGAAA---GTGTATTCACTTTTTTATAGACTTGAT
ATAGTACCAATTAGTGAGAAAAATAGTAAC------------------------------
------------------------------------------------------------
---------------------AGTAATAGTAACAATAGTAGCAGTAAGTATAGATTAATA
AATTGTAATACCTCAGCTATTACACAAGCTTGTCCAAAGGTATCCTTTGAGCCAATTCCC
ATACATTATTGTGCCCCAGCT------GGTTTTGCGATTCTAAAGTGT---AATGATATA
GATTTCAATGGAACAGGACTATGCAAGAAT---GTCAGCACAGTACAATGCACACATGGA
ATCAGGCCAGTAGTATCAACTCAACTGCTGTTA---------AATGGCAGT---CTAGCA
GAAAAAGAG------------------------------------GTAAGGATTAGATCT
GAAAATATCACAAACAATGCCAAAACCATAATAGTACAACTTGAT------CAGCCTGTA
AATATTACTTGTATGAGACCT---AACAACAATACAAGAAAAAGT---------------
---GTACATATA------------------------------------------------
---------------GGACCAGGACAAGCA------TTTTAT------------------
---GCAACAGGTGAC---------------ATAATAGGGAACATAAGAGAAGCA------
CATTGTAATGTCAGTAGAGAA------GATTGGAACAATACTTTACAAAAGGTAGCC---
ACACAATTAAGA---------------------AAACACTTTGGG---------------
------------AACAAAACAATAATCTTTGCT------------------AAGTCCTCA
GGGGGGGATTTAGAAATTACAACACAT---AGTTTTAATTGTGAAGGAGAA---TTTTTC
TACTGTAACACATCAGGCCTGTTTAATAGCAGTTGGGAAAATGACACTGGCAGCACGCAG
GAGTCAAATAGAACA---------------------------------------------
---------------------------AAGTCAAATGACACTATAACTCTCCCATGCAGA
ATAAAGCAAATTATAAATATGTGGCAGAGGGCAGGACAAGCAATATATGCCCCTCCCATC
CCAGGGGTAATACAG------------TGTCAGTCAAAC---ATTACAGGACTACTATTA
ACAAGAGATGGTGGGAATAACAATACA---------------------------------
------------------------------------------------------------
---------------------ACTAATGAAACCTTCAGACCTGGAGGAGGAAATATGAGG
GATAATTGGAGAAGT------GAACTATATAAATATAAAGTAGTA---AAAATTGAACCA
---CTAGGAGTAGCACCC------ACCACGGCAAGGAGAAGAGTGGTG------------
---------------------------GAGAGAGAAAAAAGAGCA---GTGGGA------
------------CTGGGAGCTCTG---TTCATTGGGTTCTTAGGAGCC---GCAGGAAGC
ACTATGGGCGCGGCGTCAGTGACGCTGACGGTACAGGCCAGACAATTATTG---TCTGGC
ATAGTGCAA------CAGCAAAACAATTTGCTGAGGGCTATTGAGGCTCAACAGCATCTG
TTGAAACTCACGGTCTGGGGC---ATTAAACAGCTCCAG---GCAAGA---GTCCTGGCT
GTGGAAAGATACCTACAT---GATCAGCAGCTCCTAGGAATTTGG---GGCTGCTCTGGA
AAACTCATCTGC---------ACCACTAATGTGCCTTGGAACGAT------AGTAGGAGT
---------------------------------------AATAAATCACTAAATGACATA
TGGAAT---------AATATGACCTGGATGCAATGG---GATGAAGAAATTAGCAATTAC
ACACAAATAATATATAATCTACTTGAAAAATCGCAGAATCAGCAGGAA---AAAAATGAA
CAAGAGTTA------TTAGCATTGGACAAGTGGGCAAGTTTGTGGAATTGGTTTAACATC
TCAAACTGGCTATGGTATATAAGAATATTTATAATAATAGTAGGCGGCTTAATAGGGTTA
AGAATAGTTTTTGCT---GTGCTTTCTATAATAAATAGAGTTAGGCAGGGATACTCACCT
CTGTCGTTTCAGACC---CATACCCCA---------AACCCAAGGGAT------CTCGAC
AGGCCCGGAAGAACCGAAGAAGAA---GGTGGAGAGCAAGGCAGAGACAGATCGATTCGC
TTAGTGAACGGATTCTTAGCACTTGCCTGGGAAGACCTGCGGAGCCTGTGCCTTTGGAGC
TAC------------CACCTCTTGAGAGACTTCATCTTGGTTGCAGCGAGGACTGTGGAA
CTTCTGGGACGC---------------------------AGCAGTCTCAAGGGACTGAGA
CTGGGGTGGGAAGGCCTCAAGTACCTG------GGGAATATTCTGCTGTATTGGGCTCGG
GAACTAAAAATTAGTGCTACTAGTCTGCTTGATACCATAGCA---ATAGTAGTAGCTGGC
TGGACAGATAGGGCTATAGAAATCACACAGAACATTTGTAGAGGT---------ATTCTC
CACATACCTAGAAGAATCAGACAAGGC---------TTTGAAAGGGCT------TTGCTA
---TAA
>A1.BE.97.PIC771_15.FM165628
ATGAGAGTGATGGGGACACAG---ATGAATTGTCAAAAC------------------TTG
TGG------AGATGG------------------------------GGAACTATGATCTTG
GGA---------ATGATAATA---ATTTGTAGTGCT------ACA---------------
---------------------ACAAACTTGTGGGTTACTGTCTACTAT------------
------GGGGTACCTGTGTGGAGAGATGCAGAGACCACC------TTATTTTGTGCATCA
GATGCTAAAGCATATGATACAGAGGTGCATAAT---ATCTGGGCTACACATGCTTGTGTA
CCCACAGACCCCGACCCACAAGAAATAATTTTGAAA---------AATGTGACAGAAGAG
TTTAACATGTGG---AAAAATAACATGGTAGAACAGATGCATGCAGATATAATCAGTCTA
TGGGATCAAAGCCTAAAACCATGTGTACAGTTAACCCCTCCCTGTGTTACTTTAGAGTGC
AATGATTATAATAGCACCAAATCCAACAAT------------------------------
------------------------------------------------------------
------------------------------ACGGCTCCCACTGAAACGCCAGAAGAAGTA
AAA------------AACTGCACTTTCAATACA---ACCACA---GAATTAAGG------
---------------GGCAAGAAAAAGAAA---GAGTATTCACTTTTTTATAGACTTGAT
ATAGTACAGATTAATGAAGAC---------------------------------------
------------------------------------------------------------
---------------------------AATAGTAGTGATAGCAGGAAGTATAGATTAATA
AATTGCAATACCTCAGCCATTACACAGGCTTGTCCAAAGGTATCCTTTGAGCCAATCCCC
ATACATTATTGTGCCCCAGCT------GGTTTTGCGATTCTAAAGTGT---AATGATATA
GAGTTCAATGGAACAGGACCATGCAAGAAT---GTCAGCACAGTACAATGCACACATGGA
ATCAAGCCAGTAGTATCAACTCAACTGCTGTTG---------AATGGCAGT---CTAGCA
GAACAAGAC------------------------------------ATAAGGATTAGATCT
GAAAATATCTCACAAAATCACAAAACCATAATAGTACAATTTAAT------CAGCCGGTA
GCAATTAATTGTACCAGACTT---AGAAACAATACAAGAAGAAGT---------------
---ATACATATA------------------------------------------------
---------------GGACCAGGACAAGCA------TTCTAT------------------
---GCAACAGGAGCA---------------ATAATAGGGGACATAAGAAGTGCA------
CATTGTAATACCAGTAGCAAA------GCTTGGAATAAGACTTTACACAGGGTAGCC---
ACACAGTTAAGA---------------------AAACACTTT------------------
------------AACGGAACAATAATCTTTACT------------------AATGCCTCA
GGGGGGGATTTAGAAATTACAACACAT---AGTTTTAATTGTGGAGGAGAA---TTTTTC
TACTGCAACACATCAAGACTGTTTAATAGCAGTTGGGAACCATTAGGCCAGTATGATGAC
AGTCAGAGC---------------------------------------------------
------------------------------AATGACACAAATATAACTCTCCCATGCAGA
ATAAAGCAAATTATAAGGATGTGGCAGAGGACAGGACAAGCAATATATGCCCCTCCCATC
CAAGGGGAAATAACG------------TGTAGATCAAAT---ATTACAGGACTACTATTA
ACAAGAGATGGTGGAAATAAAACTAAT---------------------------------
------------------------------------------------------------
------------------GAAACCTCCGAAACCTTCAGACCTGGAGGAGGAGATATGAGA
GATAATTGGAGAAGT------GAACTATATAAATATAAAGTAGTA---AAAATTGAACCA
---CTAGGAGTAGCACCC------ACCAAGGCAAAAAGAAGAGTGGTG------------
---------------------------GAGAGAGAAAAAAGAGCA---GTGGGA------
------------CTGGGAGCTGTT---CTCATTGGGTTCTTAGGAACA---GCAGGAAGC
ACTATGGGCGCGGCGTCAGTGACGCTGACGGTACAGGCCAGACAATTATTG---TCTGGC
ATAGTGCAA------CAGCAAAACAATTTGCTGAGGGCTATAGAGGCTCAACAGCATCTG
TTGAAACTCACGGTCTGGGGC---ATTAAACAGCTCCAG---GCAAGA---GTCCTGGCT
ATGGAAAGATACCTACAT---GATCAACAGCTCCTAGGAATTTGG---GGCTGCTCTGGA
AGACTCATCTGC---------ACCACTAATGTGCCCTGGAACGCT------AGTTGGAGT
---------------------------------------AATAGATCTCAAAATGAGATA
TGGAAT---------AATATGACCTGGTTGCAATGG---GATAAAGAAGTTGGCAATTAC
ACAGACATAATATATGATCTACTTGAAAAATCGCAGAACCAGCAGGAA---AAGAATGAA
CAAGACTTA------TTGGCATTAGACAAGTGGGCAAGTCTGTGGAATTGGTTTAATATC
TCAAAATGGCTGTGGTATATAAAAATATTTATAATGATAGTAGGCGGCTTAATAGGGTTA
AGAATAGTTTTTGCT---ATGCTTTCTATAATAAATAGAGTTAGGCAGGGATACTCACCT
CTGTCGTTTCAGATC---CATACCCCA---------AACCCAAGGGAT------CTCGAC
AGGCCCGGAAGAATCGAAGAAGAA---GGTGGAGAGCAAGGCAGAGACAGATCGATTCGC
TTAGTACAAGGATTCTTAGCACTTGCCTGGGACGACCTGCGGAACCTGTGCCTTTTCAGC
TAC------------CACCGCTTGAGAGACTTCATCTTGATTGCAGCGAGGACAGTGGAA
CTTCTGGGACAC---------------------------AGCAGTCTCAAGGGACTGAGA
CTGGGGTGGGAAGGCCTCAAGTATCTG------GGGAATGTTCTGCTATATTGGGGTCGG
GAACTAAAATTTAGTGCTACTAGTCTGCTTGATACCATAGCC---ATAGTAGTAGCTGGC
CGGACAGATAGGGTTATAGAAATAACACAAAGCCTTTGTAGAGCT---------ATTCTC
AACATACCTAGAAGAATCAGACAGGGC---------CTTGAAAGGGCT------TTGCTA
---TAA
>A1.BE.x.VI2809.EU191615
ATGAGAGTGATGGGGACACAG---ATGGATTGTCAAAAC------------------TTG
TGG------AGATGG------------------------------GGAACTATGATCTTG
GGA---------ATGATAATA---ATTTGTAGTGCT------ACA---------------
---------------------ACAAACTTGTGGGTTACTGTCTACTAT------------
------GGGGTACCTGTGTGGAGAGATGCAGAGACCACC------CTATTTTGTGCATCA
GATGCTAAAGCATATGCTACAGAGGTGCATAAT---GTCTGGGCTACACATGCTTGTGTA
CCCACAGACCCTGACCCACAAGAAGTAATTATGGAA---------AATGTGACAGAAGAG
TTTAACATGTGG---AAAAATAACATGGTAGAACAGATGCATGCAGATATAATCAGTCTA
TGGGATCAAAGCTTAAAACCATGTGTACAGTTAACCCCTCTCTGTGTTACTTTAGAGTGC
GCTAACTATACTGGCACCGCCTACAATTGCACCGCCTGCAAAAAT---------------
------------------------------------------------------------
------------GGCACCAGCACCATGGTTCCCCCTATAGTTGAAACGCCAGGAGAAATA
CAA------------AACTGCTCTTTCAATATA---ACCACA---GAATTAAGG------
---------------GATAAGAAAAAGAAA---GTACATTCACTTTTTTATAGAGTTGAT
ATAGTACAGATTGATAATAGTAGT------------------------------------
------------------------------------------------------------
---------------------------AGTAACAGTAATACCAGTAAGTATAGATTAATA
AATTGCAATACCTCAGCCATTACACAGGCTTGTCCAAAGGTATCCTTTGAGCCAATCCCC
ATACATTATTGTGCCCCAGCT------GGTTTTGCGATTCTAAAGTGT---AATGATATA
GAGTTCAATGGAACAGGACCATGCAAGAAT---GTCAGCACAGTACAATGCACACATGGA
ATCAAGCCAGTAGTATCAACTCAACTGCTGTTA---------AATGGCAGT---CTAGCA
GAAAAAGAG------------------------------------ATAAGGATTAGATTT
GAAAATATCACAGACAATGCCAAAGCTATAATAGTACAATTTAAT------CAGTCGGTA
GAAATTAATTGTACCAGGCCT---AACAACAATACAAGAACAAGT---------------
---GTACATATA------------------------------------------------
---------------GGACCAGGACAAGCA------TTCTAT------------------
---GCAACAGGTGAC---------------ATAATAGGGGACATAAGAAATGCA------
CATTGTAATGTCAGTAGAAAG------AATTGGACTGAGGCTTTATACAGGGTAGCC---
ACACAATTAAGA---------------------AAACACTTT------------------
------------AACAGAACAATAAACTTTACT------------------AGTGCCTCA
GGGGGGGATTTAGAACTTACAACACAT---ACTTTTAATTGTGGAGGAGAA---TTTTTC
TACTGCAACACATCAACACTGTTTAATAGCAGTTGGCCATTAAACCAGTCTAACAGTTGG
AGCAATGGCGGA------------------------------------------------
------------------------------AATGACACAAATATAACTCTCCCATGCAGA
ATAAAGCAAATTATAAGGATGTGGCAGAGGACAGGACAAGCAATATATGCCCCTCCCATC
GAAGGGGTAATAATG------------TGTAGGTCAAAT---ATTACAGGACTCCTATTA
ACAAGAGATGGTGGAAATGAAGCTAATAAAACT---------------------------
------------------------------------------------------------
---------------AATGAAACTGCTGAAATCTTCAGACCTGGAGGAGGGGATATGAGA
GATAATTGGAGAAGT------GAACTATATAAATATAAAGTAGTA---AAAATTGAACCA
---CTAGGAGTAGCACCC------ACCAGGGCAAAAAGAAGAGTGGTG------------
---------------------------GAGAGAGAAAAAAGAGCA---GTGGGA------
------------CTGGGAGCTGTT---CTCATTGGGTTCTTAGGAACA---GCAGGAAGC
ACTATGGGCGCGGCGTCAGTGACGCTGACGGTACAGGCCAGACAATTATTG---TCTGGC
ATAGTGCAA------CAGCAAAACAATTTGCTGAGGGCTATAGAGGCTCAACAGCATCTG
TTGAAACTCACGGTCTGGGGC---ATTAAACAGCTCCAG---GCAAGA---GTCCTGGCT
ATGGAAAGATACCTACAT---GATCAACAGCTCCTAGGAATTTGG---GGCTGCTCTGGA
AGACTCATCTGC---------ACCACTAATGTGCCCTGGAACACT------AGTTGGAGT
---------------------------------------AATAAATCTCAAGATGAGATA
TGGAAT---------AATATGACCTGGTTGCAATGG---GATAAAGAAGTTGGCAATTAC
ACAGACATAATATATGATCTACTTGAAAAATCGCAGAACCAGCAGGAA---AAGAATGAA
CAAGAATTA------TTGGCATTAGACAAGTGGGCAAGTCTGTGGAATTGGTTTAATATC
TCAAATTGGCTGTGGTATATAAAAATATTTATAATGATAGTAGGTGGCTTAATAGGGTTA
AGAATAGTTTTTGCT---GTGCTTGCTATAATAAATAGAGTTAGGCAGGGATACTCACCT
CTGTCGTTTCAGATC---CATACCCCA---------AACCCAAGGGAT------CTCGAC
AGGCCCGGAAGAATCGAAGAAGAA---GGTGGAGAGCAAGGCAGAGACAGATCGATACGC
TTAGTGCAAGGATTCTTAGCACTTGCCTGGGACGACCTGCGGAACCTGTGCCTTTTCAGC
TAC------------CACCGCTTGAGAGACTTCATCTTGATTGCAGCGAGGACAGTGGAA
CTTCTGGGACAC---------------------------AGCAGCCTCAAGGGACTGAGA
CTGGGGTGGGAAGGCCTCAAGTACCTG------GGGAATGTTCTGTTATATTGGGGTCGG
GAACTAAAGATTAGTGCTACTAGTCTGCTTGATACCATAGCA---ATAGCAGTAGCTGGC
TGGACAGATAGGGTTATAGAAATAACACAAAACCTTTGTAGAGCT---------ATTCTC
AACATACCTAGAAGAATCAGACAGGGC---------CTTGAAAGAGCT------TTGCTA
---TAA
>A1.CD.02.LA01AlPr.KU168256
ATGAGAGTGATGGGGACACAG---AAGAGTTATCAAAAC------------------TTG
TGG------AGATGG------------------------------GGGATCGTGATTTTT
GGG---------CTGGTAATA---ATTTGTAATGCT------------------------
---------------------GGCCAATTGTGGGTCACGGTCTACTAT------------
------GGGGTACCTGCGTGGAAAGATGCAGTGACCACC------CTATTTTGTGCATCA
GATGCCAAAGCATATGATAAAGAAGTGCATAAT---GTTTGGGCCACACATGCCTGTGTA
CCCACAGATCCCAACCCACAAGAAATAAAATTGGTT---------AATGTAACAGAAGAG
TTTAATATGTGG---AAAAATCCCATGGTAGAGCAGATGCATACAGATATAATCGGTCTA
TGGGATCAAAGCTTAAAGCCATGTGTACAGTTAACCCCTCTCTGTGTTACCTTAGATTGC
CATGACAATATCACCAGTGACAATATCACCAATAATGGC---------------------
------------------------------------------------------------
------------AACACCACCAATAGTCCCAACATCACAAATGAGATGGGAGGAGAAATA
AAA------------AACTGCTCTTTCAATATG---ACCACA---GAACTAAGA------
---------------GATAAGAGGAAGAAA---GTACATTCACTTTTTTATAGACTTGAT
ATAGTAGAAATCGGTAAT------------------------------------------
------------------------------------------------------------
---------------------AGTAGTAGTAGTAATAATCATGGCCAATATAGATTAATA
AATTGTAATACCTCAGCCATTACACAGGCTTGTCCAAAGGTAACCTTTGAGCCAATTCCC
ATACATTATTGTGCCCCAGCT------GGTTTTGCGATTCTAAAGTGT---ACAGAGAAA
AGGTTCAATGGAACAGGGCCATGCAGGAAT---GTCAGCACAGTACAATGCACACATGGA
ATCAAACCAGTAGTATCAACTCAGCTACTGTTA---------AATGGCAGT---TTAGCA
GAAGAAAAT------------------------------------GTAACTATCAGATCT
GAAAATATCACAGACAATGCAAAAACATTAATAGTGCAGCTTGTC------AAGCCTGTA
AATATTACTTGTATCAGACCT---AACAACAATACAAGAAAAGGT---------------
---ATAGGTATA------------------------------------------------
---------------GGTCCAGGACAAACC------TTCTAT------------------
---GCAGCAGATGCT---------------ATAATAGGGAATATCAGACACGCA------
TATTGTGTGGTCAATAAAACA------GAATGGAATAAAACTTTACAACAGGTAGTG---
CACAAATTAAGA---------------------GAACATTGG------------------
------------AACAAGACAATAATCTTTGCT------------------CCCTCCTCA
GGGGGGGATATAGAAATTACAACACAT---AGTTTTAATTGTGGAGGAGAA---TTCTTC
TATTGCAATACATCAGGCCTGTTTAATAGCACTTGGCATGTCAATAATACATCAAGCCTG
GTTAAT------------------------------------------------------
------------------------------AGCACTGGGAACATAACTCTCCCATGCAGA
ATAAAGCAAATTATAAATATGTGGCAGAGAGTAGGACAAGCAATGTATGCCCCTCCTATT
CCAGGAATAATAAAG------------TGTGAGTCAAAC---ATTACAGGACTACTATTG
ATAAGAGATGGTGGAATTAATAATAAC---------------------------------
------------------------------------------------------------
------------------AGTATGAATGAGACCTTCAGACCTGGAGGAGGAGATATGAGA
GACAATTGGAGAAGT------GAATTATATAAATATAAAGTAGTA---CAAATTGAACCA
---CTAGGAGTAGCACCT------ACCAAGGCAAAGAGAAGAGTGGTG------------
---------------------------GAGAGAGAAAAAAGAGCA---GTTGGA------
------------TTTGGAGCTGTC---TTCCTTGGGTTCTTAGGAGCA---GCAGGAAGC
ACTATGGGCGCGGCGTCAATAACGCTGACGGCACAGGCCAGACAATTATTG---TTTGGC
ATAGTGCAA------CAGCAAAGCAATTTGCTGAGGGCTATAGAGGCTCAACAGCATCTG
TTGAAACTCACAGTCTGGGGC---ATTAAACAGCTCCAG---GCACGA---GTCCTGGCT
GTGGAAAGATACCTAAAG---GATCAACAGCTCCTAGGACTTTGG---GGCTGCTCTGGA
AAACTCATCTGC---------ACCACTGCTGTGCCTTGGAACTCT------AGTTGGAGT
---------------------------------------AACAAATCTCAAGAGCAGATA
TGGGAA---------AACATGACCTGGCAGCAATGG---GAAAAAGAAATTAGTAATTAC
ACAAGCATAATATATGATCTACTTGAAGACTCGCAGAACCAGCAGGAA---AAGAATGAA
CAAGAGTTA------TTGGCATTGGACAAGTGGACAAATCTGTGGAATTGGTTTGACATA
TCAAAATGGCTGTGGTATATTAAAATATTTATAATGATAGTAGGAGGCTTAATAGGATTA
AGAATAGTTTTTGCT---GTGCTTGCTATCTTAAATAGAGTTAGGCAGGGTTACTCACCT
TTGTCATTTCAGACC---CATATCCCA---------AACCCAGAGGGA------CTCGAC
AGGCCCAGAGGAATCGAAGAAGAA---GGTGGAGAGCAAGGCAAAATCAGATCGATTCGC
TTAGTGAGCGGGTTCTTAGCACTTGCCTGGGACGACCTGAGGAGCCTGTGCCTCTTCAGC
TAC------------CATCGCTTGAGAGACTTCGTCTTGATTGCAGCGAGGACTGTGGAA
CTTCTGGGACAC---------------------------AGCAGTCTCAAGGGACTGAGA
CTGGGGTGGGAAGGCCTCAAGTATCTG------GGGAATCTTCTGTTATATTGGGGACGG
GAGCTGAAAATTAGTGCTATTAATTTGCTTGATACTATAGCA---GTAGCAGTAGCAGGG
TGGACAGATAGGGTTATAGAAATAGGACAAAGAGCTTGTAGGGCT---------CTTCTC
AACATACCTAGAAGAATAAGACAGGGC---------TTCGAAAGGGCT------TTGCTG
---TAA
>A1.CH.03.HIV_CH_BID_V3538_2003.JQ403028
ATGAGAGTGATGGGGATGCAG---AGGAATTATCCACAC------------------TGG
TGG------AAGTGG------------------------------GGGATCGTGCTCTTC
TGG---------TTGTTAATA---ATTTGTAATGCT------ACA---------------
---------------------GAAAAATTGTGGGTCACGGTCTACTAT------------
------GGGGTGCCTGTGTGGAAAGACGCAGTGACCACC------CTATTTTGTGCATCA
GATGCTAAAGCATATGATACAGAAGTGCACAAT---GTCTGGGCTACACATGCCTGTGTA
CCCACAGACCCCAACCCACACGAAATACCTTTAGCT---------AATGTGACAGAAGAG
TTTAACATGTGG---AAAAATAACATGGTAGAGCAAATGCATACAGACATAATCAGTCTA
TGGGACCAAAGCCTAAAGCCATGTGTAAAGTTAGCCCCTCTCTGTGTAACTTTAGAGTGT
AATGATGCCAACAGAACAAACATCAAT---------------------------------
------------------------------------------------------------
------------------------------------ATAACTGAAGAAGAATTTAAAGTA
AAA------------AACTGCTCTTTCAATATG---ACCACA---ATTCTAAGA------
---------------GATAAGAAACAGAAA---ATGCATGCACTTTTTTATAGAACTGAT
GTAGTACAAATTGGAAGT------------------------------------------
------------------------------------------------------------
---------------------------AATAGTAGTGAAAGATATAAGTATAGACTAATA
AATTGTAATACCTCAGCTATCACACAGGCTTGTCCAAAGGTATCCTTTGAGCCAATTCCC
ATACATTATTGTGCCCCAGCT------GGTTTTGCGATTCTAAAATGT---AATGATAAG
GAATTCAATGGAACAGGGCCATGCATGAAT---GTCAGTACAGTACAATGCACACATGGA
ATCAAACCAGTAGCGTCAACTCAGCTGCTGTTA---------AATGGCAGT---CTAGCA
GAAGGAAAA------------------------------------ATAATGATTAGATCT
GAAAATCTCACAGACAATGCCAAAATCATAATAGTGCAGCTTAAT------GAGTCTGTA
TCAATTAATTGTACCAGACCT---AACAACAATACAAGAAAAAGT---------------
---TGGCATATA------------------------------------------------
---------------GGACCAGGACAGGCT------TTCTAT------------------
---GCAATGGACGAC---------------ATACTAGGGGACATAAGAAAAGCA------
CAGTGTAATGTCAACAGAACA------GCATGGGAAAACACTTTACAAAAGATAGCT---
ACACAATTAAGA---------------------ATTATGTAC------------------
------------AACAAAACAATAGAATTTAAG------------------AATTCCTCA
GGAGGGGATTTAGAAATTACAACACAT---AGTTTTAATTGTGGAGGAGAA---TTTTTC
TACTGCAATACAACAGAACTGTTTAATAGCACGTGGAATGACACGAGCAACACATCGCAG
GGGACAAAT---------------------------------------------------
------------------------------AACAATAGTACTATTACTCTCCCATGCAGA
ATAAAGCAATTTGTAAATATGTGGCAGAGAGTAGGACAAGCAATGTATGCCCCTCCCATC
AAAGGAAAAATACAG------------TGCATATCAAAT---ATTACAGGTCTACTATTA
ACAAGAGATGGGGGTAAGGGTAAAAGC---------------------------------
------------------------------------------------------------
------------------AATATTACAGAGATCTTCAGACCTGAAGGAGGAAATATGAAG
GACAACTGGAGAAGT------GAATTATATAAATATAAAGTAGTA---AAAATTGAACCA
---CTAGGAGTAGCACCC------ACCAAGGCAAAGAGAAGAGTGGTG------------
---------------------------GAGAGAGAAAAAAGAGCA---GTTGGA------
------------CTGGGAGCTGTG---TTCCTTGGGTTCTTAGGAGCA---GCCGGAAGT
ACTATGGGCGCGGCGTCAATAACGCTGACGGCACAGGCCAGGCAATTATTG---TCTGGT
ATAGTACAA------CAGCAGAGCAATCTGCTGAGGGCTATAGAGGCTCAACAGCATCTG
TTGAAACTCACGGTCTGGGGC---ATTAAACAGCTCCAG---GCACGA---GTCCTGGCT
GTAGAAAGATACCTACAG---GATCAACAGCTCCTAGGAATTTGG---GGTTGCTCTGGA
AAACTCATCTGC---------ACCACTAATGTGCCCTGGAACTCC------AGTTGGAGT
---------------------------------------AATAAATCTCAGGAAGACATA
TGGGGT---------AACATGACCTGGTTACAATGG---GAGAAAGAAATTAGCAATTAC
ACATCCATAATATATGAGCTACTTGAAGAATCACAGAACCAGCAGGAA---AAGAATGAA
CAAGACTTA------TTGGCATTGGACAAGTGGGCAAGTCTGTGGAATTGGTTTAACATA
TCAAATTGGCTATGGTATATAAAAATATTCATAATGATAGTAGGAGGCTTAATAGGATTA
AGAATAGTTTTTACT---GTGCTTTCTATAATAAATAGAGTTAGGCAGGGCTACTCACCT
TTGTCATTTCAGACC---CATACCCCA---------AACCCAGAGGGA------CTCGAC
AGGCCAGGAAGAATCGAAGAAGAA---GGTGGAGAGCAAGGCAGAGGCAGATCGATTCGA
TTAGTGAGCGGATTCTTAGCACTTGCCTGGGACGATCTGCGGAGCCTGTTGCTCTTCAGC
TAC------------CACCGCTTGAGAGACTTCGCCTTGATTGCAGCGAGGACAGTGGAA
CTTCTGGGACAC---------------------------AACAGTCTCAAGGGGCTGAGA
CTGGGGTGGGAAGGCCTCAAGTATCTG------GGGAATCTTCTGTTATATTGGGGTCGG
GAACTGAGAGTTAGTGCTATTACTTTGCTTGATGCTACAGCA---ATAACAGTAGCTGGG
TGGACAGATAGGGTTATAGAAATAGGACAAAGATTTTGCAGAGCT---------ATACTC
CATATACCTAGAAGAATCAGACAGGGC---------TTAGAAAGGGCT------TTAATA
---TAA
>A1.CM.07.46_10.KP718918
ATGAGAGTGATGGGGACACAG---ATGAATTATCAAAAC------------------TGG
TGG------AGATGG------------------------------GGAACTATAATCTTG
GGA---------ATGATAATA---ATTTGTAGTGTT------GCA---------------
---------------------GAAAACTTGTGGGTTACTGTCTACTAT------------
------GGGGTGCCTGTATGGAGAGATGCAGAGACCACT------TTATTTTGCGCCTCA
GATGCTAAAGCATATGATACAGAAGTGCATAAT---GTCTGGGCTACACATGCCTGTGTG
CCCACAGACCCCAACCCACAAGAACTACCTTTGAAA---------AATGTGACAGAGGAT
TTTAACATGTGG---AAAAATAGCATGGTAGAGCAAATGCATACAGATATAATCAGTTTA
TGGGATCAAAGTCTAAAGCCATGTGTAAAGTTAACCCCTCTCTGTGTTACCTTAAATTGT
AGCAACATCAACAAAAATGTCACCAAT---------------------------------
------------------------------------------------------------
---------------------------------------GGGACTGACATAGATATGATG
AAA------------AACTGTTCTTTCAATATG---ACCACA---GAAATAAGG------
---------------GATAAGAAACAGAAA---GTGTATTCACTTTTTTATAAGCTTGAT
ATAGTACCAATTAGTGAA------------------------------------------
------------------------------------------------------------
---------------------GGTAATAGTACAAGTAATAACAGCCAGTATATATTAATA
AATTGTAATACTTCAGCCATTACACAAGCCTGTCCAAAGGTAAGCTTTGAGCCAATTCCT
ATACATTACTGTGCTCCAGCT------GGTTTTGCGATTCTAAAGTGT---AGAGATCCA
AAGTTCAATGGAAAAGGGCCATGCAAAAAT---GTCAGCACAGTACAATGCACACATGGA
ATCAAGCCAGTAGTATCAACACAACTGTTGCTG---------AATGGCAGT---CTAGCA
GAACAAGAG------------------------------------GCAATGATTAGGTCT
GAAAATATCACAGACAATACCAAAACCATAATAGTACAACTTAAC------CAGTCTGTA
ATAATTAATTGTACCAGACCT---AACAACAATACAAGAAAAAGT---------------
---GTACGTATA------------------------------------------------
---------------GGACCAGGACAATCA------TTCTAT------------------
---GCAACAGGTGAC---------------ATAATAGGGGATATAAGACAAGCA------
CATTGTAATGTCAGTAAAGGA------GACTGGAATAAAGCTCTACAAGAAGTAGTC---
ACACAACTAGGG---------------------GAACATTTTGGG---------------
------------AACAAAACAATAAAATTCAAT------------------AGCTCCGCA
GGAGGGGATTTAGAAATCACAACACAT---AGTTTTAATTGTGGAGGAGAA---TTTTTC
TATTGTAATACATCAGGCCTGTTTAATAGCACTTGGTTTAGTAATGGGAGCAGGGGCAAT
GAGAGCATGGAAGATGACACC---------------------------------------
------------------------------AATATAACTCATATAACTCTCCCATGCAGA
ATAAGGCAAATTGTGAATATGTGGCAGAGAGCAGGACAAGCAATGTATGCCCCTCCCATC
CAAGGAGTAATAAAG------------TGTACATCAAAT---ATTACAGGAATACTATTA
ACAAGAGATGGTGGATATAATATTAGCAAT------------------------------
------------------------------------------------------------
------------------AACGACACCGAGATTTTCAGACCTGGAGGAGGAAATATGAAG
GACAATTGGAGAAGT------GAATTATATAAATATAAAGTAGTA---AAAGTTGAACCA
---CTAGGAATAGCACCC------ACTAGGGCAAAGAGAAGAGTGGTG------------
---------------------------GAGAGAGAAAAAAGAGCA---GTTGGA------
------------ATAGGAGCTGTG---TTCATTGGGTTCCTAGGAGCA---GCAGGAAGC
ACTATGGGCGCAGCGTCAATAACGCTGACGGCACAGGCCAGACAGTTATTG---TCTGGA
ATAGTGCAA------CAGCAAAGCAATTTGCTGAGGGCTATAGAGGCTCAACAGCATTTG
TTGAAACTCACGGTCTGGGGC---ATTAAACAGCTCCAG---GCAAGA---GTCCTGGCT
ATGGAAGGATACCTAAGG---GATCAACAGCTCCTAGGAATTTGG---GGCTGCTCTGGA
AAACTCATCTGC---------ACCACTACTGTGCCCTGGAACTCT------AGTTGGAGT
---------------------------------------AATAAATCTTACACAGAGATA
TGGAAT---------AACATGACCTGGCTGCAATGG---GATAAAGAAGTTAGCAATTAC
ACACAAGAAATATATAAACTAATTGAAGAATCGCAGAACCAACAGGAA---AAGAATGAA
CAGGACTTA------TTGGCATTGGACAAGTGGGCAAATTTGTGGAATTGGTTTGACATA
TCAAATTGGCTGTGGTATATAAAAATATTTATAATGATAGTAGGAGGCTTAATAGGATTA
AGAATAGTTTTTGCT---GTGCTTGCTATAATAAATAGAGTTAGGCAGGGATACTCACCT
CTGTCGTTGCAGACC---CTCTACCCA---------AACCCAAGGGGA------CGAGAC
AGGCCCGGAGAAATCAAAGAAGAA---GGTGGAGAGCAAGACAGAGACAGATCGATTCGA
TTAGTGAGCGGATTCTTAGCACTTGCCTGGGACGATCTGAGGAGCCTGTGCCTCTTCAGC
TAC------------CACCAATTGAGAGACTTCATCTTGATT------------------
---CTGGGACAC---------------------------AGCAGTCTCAAGGGACTGAGA
CAGGGGAGGGAGGGCCTCAAGTATCTG------GGGAATCTCCTGCTGTATTGGGGTCGG
GAACTAAAAATTAGTGCTGTTAATTTGCTTGATACCATAGCA---ATAGCGGTAGCTGGC
TGGACAGATAGGATTATAGAAGTAGGACAGAGAATTGGTAGAGCT---------ATAATC
CATATACCTGTAAGAATAAGACAGGGC---------TTAGAAAGGGCT------TTGCTA
---TAG
>A1.CM.08.886_24.KP718928
ATGAGAGTGATGGGGACACAG---ATGAATTGGCAAGGC------------------TTG
TGG------AGATGG------------------------------GGAACTATAATCTTG
GGG---------ATGATAATG---ATTTGTAGTGTT------GCA---------------
---------------------GGAAACTTGTGGGTTACTGTTTACTAT------------
------GGGGTGCCTGTGTGGAGAGACGCAGAGACCACC------TTATTTTGCGCCTCA
GATGCTAAAGCATATGATACAGAAATGCATAAT---GTCTGGGCTACACATGCCTGTGTG
CCCACAGACCCCGACCCACAAGAAATAAATTTGGAA---------AATGTGACAGAGGAT
TTTAACATGTGG---AAAAATAGCATGGTAGAACAGATGCATACAGATATAATCAGTTTA
TGGGATCAAAGCCTAAAGCCATGTGTAAAATTAACCCCTCTCTGCGTTACCTTAAATTGT
AGCAGCATCATCACCAATAGCACTGTCAAT------------------------------
------------------------------------------------------------
------------------------------------------GAGACTAGACAAGGAATG
AGA------------AACTGCTCTTTCAATACA---ACCACA---GCATTAAGG------
---------------GATAAGAGACAGAGA---GTGTATTCACTTTTTTATAAGCTTGAT
ATAGTACCCATTAATGGA------------------------------------------
------------------------------------------------------------
------------------------------GATAATAGTACAAATACTTATATGTTAATA
AATTGTAATACCTCAGCCATTACACAAGCTTGTCCAAAGGTAACCTTTGAGCCAATTCCC
ATACATTACTGTACCCCAGCT------GGTTTTGCGATTCTAAAGTGT---AAGGATCCA
ACATTCAATGGAACAGGGCCATGCAGAAAT---GTCAGCTCAGTACAATGCACACATGGA
ATCAAGCCAGTAGTATCAACACAACTGCTGCTA---------AATGGCAGT---CTAGCT
GAACAAAAG------------------------------------GTAATGATTAGGTCT
GAAAATATCACAGATAATACAAAAACCATAATAGTACAACTTAAC------CAGTCTGTA
GTAATTAATTGCTCCAGGCCT---AACAACAATACAAGAAGAAGT---------------
---ATACGTATA------------------------------------------------
---------------GGACCAGGGCAATCA------TTCTAT------------------
---GCAACAGGTGAA---------------ATAATAGGGGATATAAGAGAAGCA------
CGTTGCAATGTCAATGGAACA------GAATGGAATAAAGCTTTACAAAAAGTAGTC---
ATACAACTAAGA---------------------GAACATTTTGGG---------------
------------AACAAAACAATAAAATTTAAT------------------AGCTCCTCA
GGAGGGGATTTGGAAATAACAACACAT---AGTTTTAATTGTGCAGGAGAA---TTTTTC
TATTGTAATACATCAGGCCTGTTTAATAGCACTTGGCATAGTAATGGCACTGCAAATGGC
ACT---------------------------------------------------------
------------------------------GAAAATGCCACTATAACTCTCCCATGCAGG
ATAAAGCAGATTATAAATCTATGGCAGAGAGTAGGGCAAGCAATGTATGCCCCTCCTATC
CCAGGAATAATAAAT------------TGTACATCAAAC---ATTACAGGACTACTATTA
ACAAGAGATGGTGGGAATGCTAGTGAG---------------------------------
------------------------------------------------------------
---------------------GAAACTGAGACCTTCAGACCTGGAGGAGGAAATATGAAG
GACAATTGGAGGAGT------GAATTATATAAATATAAAGTAGTA---AAGATTGAACCA
---CTAGGAGTAGCACCC------ACCAGGGCAAAGAGAAGAGTGGTG------------
---------------------------GAGAGAGAAAAAAGAGCA---GTCGGA------
------------ATAGGAGCTGTG---TTCATTGGGTTCTTAGGAGCA---GCAGGAAGC
ACTATGGGCGCAGCGTCAATAACGCTGACGGCACAGGCCAGACAGTTACTG---TCTGGT
ATAGTGCAA------CAGCAAAGCAATTTGCTGAGGGCTATAGAGGCTCAACAGCACATG
TTGAAACTCACAGTCTGGGGC---ATTAAACAGCTCCAG---GCAAGA---GTCCTGGCT
GTGGAAAGATACCTAAAG---GATCAACAGCTCCTAGGAATTTGG---GGCTGCTCTGGA
AAACTCATCTGC---------ACCACTAATGTGCCCTGGAACTCT------AGTTGGAGT
---------------------------------------AATAAGTCTCAAGATGATATA
TGGAAA---------AACATGACCTGGCTGCAATGG---GATAGAGAAATTAGTAATTAC
ACACAAGAAATATATAAACTAATTGAAGAATCGCAGAACCAACAGGAA---AAGAATGAA
CAGGACTTA------TTGGCATTGGACAAGTGGGCAACTTTGTGGAGTTGGTTTGACATA
TCAAATTGGCTGTGGTATATAAGAATATTTGTAATAATAGTAGGGGGCTTAATAGGATTA
AGAATAGTTTTTGCT---GTGCTTTCTATAATAAAGAGAGTTAGGCAGGGATACTCACCT
CTGTCGTTTCAGATC---CTTACCCCA---------AACCCAAGGGGA------GTGGAC
AGGCCCGGAGGAATCGAAGGAGAA---GGTGGAGAGCCAGACAGAGACAGATCGATTCGA
TTAGCGAACGGATTCTTAGCACTTGCCTGGGACGATCTGCGGAGCCTGTGCCTCTTCAGC
TAC------------CACCGCTTGAGAGACTTCATCTTGATTGTAGCGAGGACTGTGGAA
CTTCTGGGACAC---------------------------AGCAGTCTCAAGGGACTGAGA
CTGGGGTGGGAAGGCCTCAAGCACCTG------TGGAATCTCCTGCTGTATTGGGGTCGG
GAACTAAAAAATAGTGCTGTTAATTTGCTTGATACCATAGCA---ATAGCAGTAGCTGGC
TGGACAGATTGGGTTATAGAACTAGGACAGAGAATTTGTAGAGCT---------ATTAGA
AATATACCTAGAAGAATTAGACAGGGC---------CTCGAAAGGGCT------TTGCTA
---TAA
>A1.CM.99.99CM_MP1433.AM279348
ATGAGAGTGATGGGGACACAG---AGGAATTATCCACCC------------------TTG
TGG------AAATTG------------------------------GGGATTATGGTCTTG
GGG---------ATGATCATA---ATTTGTTGTAAT------GCTGCA------------
---------------------GACAACTTGTGGGCCACGGTCTACTAT------------
------GGGGTACCTGTGTGGAAAGATGCGGAAACCACC------CTATTTTGTGCATCA
GATGCTAAAGCATATAAAACAGAAATGCATAAT---GTCTGGGCTACACATGCTTGTGTA
CCCACAGACCCCAACCCACAAGAAATAAAGTTGGAT---------AATGTGACAGAAGAA
TTTAACATGTGG---AAAAATAACATGGTAGAGCAGATGCATGCAGATATAATCAGCCTA
TGGGACCAAAGCCTAAAACCATGTGTACAGTTAACCCCTCTCTGTGTTACTTTAAATTGT
AGTGATGTCAAAGTCAATACCACCAAGAATAATGGCACTAATAGT---------------
------------------------------------------------------------
------------AGTAATGTCCTTGTCATCAATGGTACTGAAAACGGACAGGAAGAACTA
AAA------------AACTGCTCTTACAATGTG---ACTACA---GAATTAAGA------
---------------GATAAGAAACAGAGA---GTATATTCACTTTTCTATAGACTTGAT
ATAGTACCAATTAATGAAGATAATAAA---------------------------------
------------------------------------------------------------
------------------------AGTAGTGATAATAGTAGTGGGGAATATAGACTAATA
AATTGTAATACCTCAGCCATTACACAGGCTTGTCCCAAGGTATCCTTTGAGCCAATTCCC
ATACATTTCTGTGCCCCAGCT------GGTTTTGCGATTCTAAAATGT---AGAGATAAA
AATTACAATGGAACAGGGCTATGCAAGAAT---GTCAGCACAGTACAATGCACACATGGA
ATCAAGCCAGTGGTATCAACTCAATTGCTGTTA---------AATGGTAGT---CTAGCA
GAAGGAGAA------------------------------------ATAAAGGTTAGATCT
GAGAATTTCACAAACAATGCTAAAACTATAATAGTACAGCTTGAC------CAGCCTGTA
ATAATTAATTGTACCAGACCT---AACAACAATACAAGAAGAAGT---------------
---GTACGTATA------------------------------------------------
---------------GGACCAGGACAAGCA------TACTAT------------------
---GCAACAGGAGAA---------------ATAATAGGGGATATAAGAAAAGCA------
TATTGTACTGTCAATAAAACA------GCATGGAATGAAACAAAACACAAGGTAATG---
GAAAAATTAAGA---------------------GGAATATAC------------------
------------CACAGACCAATAAAGTTTAAT------------------AGCTCCTCA
GGAGGGGATTTAGAAATTACAACACAT---ATGTTTAATTGTGGGGGAGAA---TTTTTC
TATTGCAATACATCAGGCCTGTTTGCTCAGGAGTTAAAA---AATGACACAAAT------
------------------------------------------------------------
------------------------------GACAATAACACAATAATTCTCCTATGCAAA
ATAAAGCAAATTATAAATATGTGGCAGAGAGTAGGACAAGCAATGTATGCCCCTCCCAGA
GCAGGAGTAATAAGG------------TGTGTATCAAAC---ATTACAGGACTACTGTTA
ACAAGAGATGGTGGAAAAAATGACAATGGA------------------------------
------------------------------------------------------------
---------------ACTAATGGAACTGAGATATTCAGGCCTGGAGGAGGAGATATGAGG
GACAATTGGAGAAGT------GAATTATATAAGTATAAAGTAGTA---AGAATTGAACCA
---GTAGGGGTAGCACCC------ACCAGGGCAAAGAGAAGAGTGGTG------------
---------------------------GAGAGAGAGAAAAGAGCA---GTTGGA------
------------CTGGGAGCTGTC---TTCCTTGGGTTCTTAGGAGCA---GCAGGAAGC
ACTATGGGCGCGGCGTCACTGACGCTGACGGTACAGGCCAGGCAATTATTG---TCTGGC
ATAGTGCAA------CAGCAGAGCAATTTGCTGAGGGCTATAGAGGCTCAACAACATATG
TTGAGACTCACAGTCTGGGGC---ATCAAACAGCTCCAA---GCAAGA---GTCCTGGCT
GTGGAAAGATACCTAAGG---GATCAACAGCTCCTAGGAATTTGG---GGCTGCTCTGGA
AAACTCATCTGC---------ACCACTAATGTGCCCTGGAACTCC------AGTTGGAGT
---------------------------------------AATAAATCTTATGAGGATATA
TGGGAC---------AACATGACTTGGCTGCAATGG---GATAAAGAGATTAGCAATTAC
ACAGCACTAATATATGATCTAATTGAGGAATCACAGAACCAGCAGGAA---AAGAATGAA
AAGGACTTA------TTAGAGTTGGACAAGTGGGCAAGTCTGTGGAATTGGTTTAGCATA
TCACAATGGCTATGGTATATAAAAATATTCATAATGGTAGTGGGGGGTTTAATAGGATTA
AGAATAATTTTTGCT---GTGCTTTCCTTAGTAAATAGAGTTAGGCAGGGATACTCACCT
TTGTCGTTTCAGACC---CATCCCCCA---------GCCCCAGTGGGT------CTCGAC
AGGCCCGGAGGAATCGAAGAAGAA---GGTGGAGAGCGAGGCAGAGACAGATCGATTCGA
TTGGTGAGCGGATTCTTAGCACTTGCCTGGGACGATCTGCGGAACCTGTGCCTCTTCTGC
TAC------------CACCGCTTGAGAGACTTCATCTTGATTGCAGCGAGGACAGTGGAA
CTGCTGGGACGC---------------------------AACAGTCTCAAGGGACTGAGA
CTGGGGTGGGAGGGCCTCAAATATCTG------TGGAATCTTCTGGCATATTGGGGTCGG
GAGCTGAAAATTAGTGCTATTAACTTGCTTGATACTATAGCA---ATAGCAGTAGGTGGG
TGGACAGATAGTCTTATAGAATTAACACAAAGAATTGGTAGAGCT---------ATTCTC
CACATACCTAGAAGAATCAGACAGGGC---------TTCGAAAGGGCT------TTGCTA
---TAA
>A1.CY.05.CY023.FJ388894
ATGAGAGCGAAGGGGATGCAG---ATGAACTTGCACTGC------------------TTG
TTG------AGATGG------------------------------GGAACCATGATCTTG
GGA---------ATGATAATA---ATCTGTAGGGCT------GTA---------------
---------------------GAAAACACGTGGGTTACTGTCTACTAT------------
------GGGGTACCTGTGTGGAGAGATGCAGAGACCACC------TTATTTTGTGCATCA
GATGCGAAAGCATATAAATCAGAAGTGCATAAT---GTCTGGGCTACGCATGCCTGTGTA
CCTACAGACCCTAACCCACAAGAAATAAATTTGGAA---------AATGTGACAGAAAAA
TTTAACATGTGG---AAAAATAACATGGTAGAGCAAATGCATATAGATATAATCAGTCTA
TGGGACGAGAGCCTAAAGCCATGTGTAAAGTTAACCCCTCTCTGTGTTACTTTAGAGTGT
AGCAACCATGTCATGAGTACCAATGCCAGTACCAAT------------------------
------------------------------------------------------------
---------------------GCCACTGCCAATATCAACTCTGACATGAGAGAAGAAATA
AAA------------AACTGCTCTCACAACATA---ACCACA---GAACTAAGG------
---------------GATAAGAAACAGAAA---GTACATTCACTTTTTTATAGGCTTGAT
ATAGTACCAATTAATAGTAATAAT------------------------------------
------------------------------------------------------------
------------------------GATAATAATAATACTAGCAAGGAATATAGATTAATA
AATTGTAATACCTCAGCCATTACACAAGCTTGTCCAAAGGTATCTTTTGAACCAATTCCC
ATACATTATTGTGCTCCAGCT------GGTTTCGCGATTCTAAAGTGT---AATGATAAG
ATGTTCAATGGAACAGGAATATGCAGGAAT---GTCAGCACAGTACAATGCACACATGGA
ATCAGGCCAGTAGTATCAACTCAGCTGCTGTTA---------AATGGCAGT---TTAGCA
GAAAAGGAG------------------------------------ATAATGATTAGATCT
GAAAATATCACAAACAATGCCAAAAACATAATAGTACAACTTACC------AAGCCTGTA
AACATTACTTGTATCAGACCT---AACAACAATACAAGAAAAAGT---------------
---ATACATATA------------------------------------------------
---------------GGACCAGGACAAGCG------TTCTAT------------------
---GCAACAGGTGAC---------------ATAATAGGGGATATCAGACAAGCA------
CATTGTAATGTCAGTGGAACA------GTGTGGTATGAAACTTTGCAAAATGTAACC---
GAACAATTGAGA---------------------AAACACTTTATG---------------
------------AACAAAACAATAAACTTTACT------------------AAATCCTCA
GGAGGGGATCCAGAAATTACAACACAT---AGTTTTAATTGTGGAGGAGAA---TTTTTC
TATTGTAACACATCAAGCCTGTTTAATAGCACCTGGAATATTAATACTATTTGGAATAAC
ACTATGTCAAACAGC---------------------------------------------
------------------------ACTGAGTCAAACGGCACTATAGTGCTCCCATGCAGA
ATAAAGCAAATTGTAAATGTGTGGCAGAGAGCAGGACAAGCAATATACGCCCCTCCCATC
CAAGGAATAATACAG------------TGTGTCTCAAAC---ATTACAGGACTAATATTA
ACAAGAGATGGTGGGAATAATAATAACACA------------------------------
------------------------------------------------------------
------------------AATAATACTGAAATCTTCAGACCTGGAGGAGGAGATATGAGG
GACAATTGGAGAAGT------GAATTATATAAATATAAGGTAGTA---AAAATTGAACCA
---TTAGGAGTAGCACCC------ACCAAGGCAAGGAGAAGAGTGGTG------------
---------------------------GGGAGAGAAAAAAGAGCA---GTTGGA------
------------CTGGGAGCTGTC---TTCCTTGGGTTCTTAGGAACA---GCAGGAAGC
ACTATGGGCGCGGCGTCAATAACGCTGACGGTACAGGCCAGGCAATTATTG---TCTGGC
ATAGTGCAA------CAGCAAAGCAATTTGCTGAGGGCTATAGAGGCTCAACAACATCTG
TTGAAACTCACTGTCTGGGGC---ATTAAACAGCTCCAG---GCAAGA---GTCCTGGCT
GTGGAAAGGTACCTAAGG---GATCAACAGCTCCTAGGAATTTGG---GGCTGCTCTGGA
AAACTCATCTGC---------ACCACTAATGTACCTTGGAACTCT------ACTTGGAGT
---------------------------------------AATAAATCCCTAGATGACATA
TGGAAT---------AACATGACCTGGCTGCAATGG---GATGAAGAGATTAACAATTAT
ACAGAACAAATATATAGACTAATTGAAGAATCGCAGAACCAGCAGGAA---AAGAATGAA
AAAGAATTA------TTAGAATTGGACAAGTGGGCAAGTCTGTGGACTTGGTTTGACATC
ACAAAATGGCTGTGGTATATAAAAATATTTATAATGATAGTAGGAGGCTTAATAGGATTA
AGAATAGTTTTTGCT---GTGCTTTCTATAATAAATAGAGTTAGGCAGGGATACTCACCT
CTGTCGTTGCAGATC---CCCGCCCCA---------GAAACAGCGGGT------CTCGAC
AGGCTCAGAAGAATCGAAGAAGAA---GGTGGAGAGCAAGACAGAGGCAGATCGATTCGA
TTAGTGAGCGGATTCTTAGCACTTGCTTGGGACGACCTGAGGAGCCTGTGCCTCTTCAGC
TAC------------CACCGCTTGAGAGACTTCATCTTGATTGTCACGAGGACTGTGGAA
ATTCTGGGACAC---------------------------AACAGTCTCAAGGGGTTGAGA
CTGGGGTGGGAAGGCCTCAAGTATCTG------TGGAATCTCCTGGTATATTGGACTCGG
GAACTGAAAATTAGTGCTATTAATTTGTTTAATACCATAGCA---ATAACAGTAGCTGGC
TGGACAGATAGGGTTATAGAAATAGGACAAAGACTTTGTAGAGCT---------ATCTTC
AACATACCTAGAAGAATTAGACAGGGC---------TTAGAAAGGGCT------TTGCTA
---TAA
>A1.CY.05.CY051.FJ388903
ATGAAAGCGAAGGGGATACAG---AGGAATTCTCACAGC------------------TTA
TTG------GGATGG------------------------------GGAATGGTGATCTTG
GGA---------ATGATAATA---ATCTGTAGTACT------GCA---------------
---------------------GAAAACTTGTGGGTTACTGTCTACTAT------------
------GGGGTACCTGTATGGAAAGAAGCAGACACCACT------TTATTTTGTGCATCA
GATGCGAAAGCATATAAGACAGAAGTGCATAAT---GTCTGGGCTACACATGCCTGTGTA
CCTACAGACCCCAACCCACAAGAAATAAATATGGAA---------AATGTGACAGAAGAG
TTTAACATGTGG---AAAAATAACATGGTAGAGCAGATGCATACAGATATAATCAGTCTA
TGGGACCAAAGCCTAAAACCATGTGTAGAGTTAACCCCTCTCTGTGTTACTTTAGAATGT
AGAAATGTCTATACTACCAATATCACC---------------------------------
------------------------------------------------------------
------------------------------AATATCACCAAGGAAATGCAAGGAGAAATA
AAA------------AACTGCTCTTTCAACATG---ACCACA---GAATTAAGG------
---------------GATAAGAGACAGAAA---GTATATTCACTTTTTTATAAACTTGAT
ATAGTACAAATTAATAGTAACAGTAGT---------------------------------
------------------------------------------------------------
------------------------AATAGTAGTAGTGATAGTAGTGAATATAGATTAATA
AATTGTAATACCTCAGCCATTACACAGGCTTGTCCAAAGGTATCTTTTGAGCCAATTCCC
ATACATTATTGTGCTCCAGCT------GGTTTTGCGATTCTAAAGTGT---AATGACAAG
GAGTTCAATGGAACAGGACTGTGCAGGAAT---GTCAGCACAGTACAATGCACACATGGA
ATCAGGCCAGTAGTATCAACTCAATTGCTGTTA---------AATGGCAGT---CTAGCA
GAAAACAAG------------------------------------ACAATGATTAGATCT
GAAAATATCACAAACAATGCTAAAAACATAATAGTACAATTTACC------GAGCCTGTA
AACATTACTTGTATCAGACCT---AACAACAATACAAGAAAAAGT---------------
---GTACGTATA------------------------------------------------
---------------GGACCAGGACAAGCA------TTCTAT------------------
---GCAGCAGGTGAC---------------ATAATAGGGGATATAAGACAAGCA------
CATTGTAATGTCAGTAAAGAA------AAATGGAATAGAACTTTGCAAGAGGTAGCC---
CAACAATTAGGA---------------------ATACACTTTGAG---------------
------------AACAAAACAATAATCTTTGCT------------------AACTCCTCA
GGAGGGGATCTAGAAATTACAACACAT---AGTTTTAATTGTGGAGGGGAA---TTTTTC
TATTGTAACACATCGGGCCTGTTTAATAGCCAATATAACACATCAGGCCTGGTTAATAAC
ACGCAGGAGTCAGGAAGCACAGAGTCAAAT---------------------------GAC
---------ACTGAGTCA---------ATTGTCACAGACAATATAACTCTCCAAATCAGA
ATAAAGCAAATTATAAATCAGTGGCAAAGAGTAGCTCAAGCAACATATGCCCCTCCCATC
CCAGGAGTAATAAAA------------TGTGTATCAAAC---ATTACAGGACTAATATTA
ACTAGAGATGGTGGGAGTAGTAGCGGA---------------------------------
------------------------------------------------------------
------------------------AATGAAACCTTCAGACCTGGAGGAGGAGATATGAGG
GACAATTGGAGAAGT------GAATTATATAAGTATAAAGTAGTA---AAAATTGAACCA
---CTAGGAGTAGCACCC------ACCAGGGCAAAGAGAAGAGTGGTG------------
---------------------------GAGAGAGAAAAAAGAGCA---GTTGGA------
------------ATAGGAGCTGTC---TTCATTGGGTTCTTAGGAGCA---GCAGGAAGC
ACTATGGGCGCGGCGTCAATGACGCTGACGGTACAGGCCAGGCAATTATTG---TCTGGC
ATAGTGCAA------CAGCAAAGTAATTTGCTGAGGGCTATAGAGGCTCAACAGCATCTG
TTGAAACTCACGGTTTGGGGC---ATTAAACAGCTCCAG---GCAAGA---GTCCTGGCT
CTGGAAAGATACCTAAGG---GATCAACAGCTCCTAGGAATTTGG---GGCTGCTCTGGA
AAACTCATCTGC---------ACCACTACTGTGCCCTGGAACTCT------ACTTGGAGT
---------------------------------------AATAAATCCCTAGATGAGATA
TGGGAT---------AATATGACCTGGCTGCAATGG---GATAAAGAAATTAACAATTAT
ACACAATTAATATATACTCTAATTGAAGAGTCGCAGAACCAGCAGGAA---ATAAATGAA
AAAGAATTA------TTGGAATTGGACAAGTGGGCAAATCTGTGGAATTGGTTTGACATC
ACAAGCTGGCTGTGGTATATAAGAATATTTATAATGATAGTAGGAGGCTTAATAGGATTA
AGAATAGTTTTTGCT---GTGCTTGCTATAATAAATAGAGTTAGGCAGGGATACTCACCT
TTGTCGTTGCAGACC---CATACCCCA---------AACCCGGGGGGA------CTCGAC
AGGCCCGGAAGAATCGAAGAAGAA---GGTGGAGAGCAAGACAGAGGCAGATCGATTCGA
TTAGTGAGCGGATTCTTAGCACTTGCCTGGGACGACCTACGGAGCCTGTGCCTCTTCAGC
TAC------------CACCGCTTGAGAGACTTCATATTGATTGCAGCGAGGACTGTGGAA
CTTCTGGGACAC---------------------------AGCAGTCTCAAGGGGTTGAGA
CTGGGGTGGGAAGGCCTCAAGTATTTG------GGGAATCTCCTGGCATATTGGAGTCAG
GAACTAAAAATTAGTGCTATTAATTTGCTTGATACCATAGCA---ATAGCAGTAGCTGGC
TGGACAGATAGGGTTATAGAAAGAGGACAAAGCATTTGTAGA------------------
------------ACAATCAGATAGGGC---------TTCGAAAGGGCT------TTGCTG
---TAA
>A1.CY.05.CY064.FJ388909
ATGAGAGTGATGGGGACGCAG---AGGACTTGTCCTTGC------------------TTG
TGG------AGATGG------------------------------GGCATGATAATCTTG
GGT---------ATGATAATA---ATTTGTAGTGTT------ACA---------------
---------------------GGAAACTTGTGGGTTACTGTCTACTAT------------
------GGGGTACCTGTGTGGAAAGATGCAGACACCACC------TTATTTTGTGCATCA
GATGCTAAAGCATATGACACAGAAGTGCATAAT---GTCTGGGCTACACATGCCTGTGTG
CCCACAGACCCCAACCCACAAGAGATAAATTTGGAG---------AATGTGACAGAAGAG
TTTAACATGTGG---AAAAATAACATGGTAGAGCAGATGCATACAGATATAATCAGTCTA
TGGGACCAAAGTCTAAAGCCATGTGTACAGTTAACCCCTCTCTGCGTTACGTTAAATTGT
AGAGATGATGACGACATCAATGTCGCCAATAGCACAGACACC------------------
------------------------------------------------------------
------------------ACTAACGAAGTCAAAAACGGATCTGCCAATATCACAGATGAA
AAA------------AACTGCTCTTTCACTATG---ACCACT---GACCTAATA------
---------------GATAAGCTAATTGAA---GTATTTTCTGTTTTTTATAGACTTGAT
GTTGTACATATTGATAAA------------------------------------------
------------------------------------------------------------
------------------------------AATAGTAATAACAGTGGGTATAGATTAATA
AATTGAAATACCACAACCGTTACACAGGCTGGTCCAAAGGTATCCTTTGATCCAATTCCC
ATACATTATTGGGCCCCTGCT------GGTTTTGCGATTCTAAAGTGT---ATTGAGAAG
GACTTCAATGGAACAGGAACATGCAAGAAT---GTCAGCTCAATACACTGTACACATGGA
ATCAAGCCAGTAGTATCAACTCAACTGCTGTTA---------AATGGCAGT---CTGGCA
GAAGGAGAG------------------------------------GTAAAGATTAGATCT
GAAAATCTCACAAACAATGCCAAAACCATAATAGTACAGTTTGTT------GAGCCTGTA
CACATTACTTGTATCAGACCT---TACAACAATACAAGAAAAGGT---------------
---ATACATATA------------------------------------------------
---------------GGACCAGGGCAAGCA------TTCTAT------------------
---GCAATGAGTAAC---------------ATAATAGGAGATATAAGACAAGCA------
CATTGTAACGTCAGTAAAACA------AAATGGAATGCAACGTTATCCCAGGTAGCC---
AAACAATTAGGG---------------------AATAAGTTTAAC---------------
------------AACAGAACAATAATCTTTAAT------------------AGCTCCTCA
GGAGGGGATATAGAACTTACAAGACAT---AGTTTTAACTGTGGAGGAGAG---TTTTTC
TATTGTAATACATCAGGCCTGTTTAATAGCACTTGGAATAATGACACCTGGAATGGCAAT
GACACACAAGAGTCAAAT------------------------------------------
------------------GAAACC---TCGTCAAATGGCACCATAATTCCACCATGCAAA
ATAAAACAAATTGTAAATATGTGGCAGAGAGTACAACAAGCAATGTATCCCCCTCTCGTC
GAAGGAGTAATAAGG------------TGTGAATCCATC---ATTACAGGACTACTATCA
ACAAGAGATGGTGGGATTAACAGCAGG---------------------------------
------------------------------------------------------------
---------------------ACAAATGAAACCTTCAGACCTGGGGGAGGAGATATGAGG
GACAATTGGAGAAGT------GAACTATATAAATATAAGGTAGTA---AAAATTGAACCA
---CTAGGAGTAGCACCC------ACCACGGCAAAGAGAAGAGTGGTG------------
---------------------------GAGAGAGAAAAAAGAGCA---GCTGGA------
------------CTGGGAGTTATG---TTCCTTGGGTTCTTAGGAGCA---GCCGGAAGC
ACTATGGGCGCGGCGTCAATAACGCTGACGGTACAGGCCAGACAGTTATTA---TCTGGT
ATAGTGCAA------CAGCAAAGCAATTTGCTGAAGGCTATAGAGGCTCAACAGCACCTG
TTGAGACTCACGGTCTGGGGC---ATTAAACAGCTCCAG---GCAAGA---GTCCTGGCT
GTGGAAAGATACCTAAAG---GATCAACAGCTCCTAGGAATTTGG---GGCTGCTCTGGA
AAACTCATCTGC---------ACCACTACTGTGCCCTGGAACTCT------AGTTGGAGT
---------------------------------------AATAGATCTCAGGAGGAAATA
TGGAAT---------AACATGACCTGGCTGCAATGG---GAGAAAGAAATTGGCAATTAC
ACAGGTATAATATATAGACTACTTGAAGAATCGCAGAACCAGCAGGAA---AAGAATGAA
CAAGACTTA------TTGGCATTGGACAAGTGGGCAAGTCTGTGGAATTGGTTTAGCATA
TCAAACTGGCTATGGTATATTAAAATATTTATAATGATAGTAGGAGGCTTAATAGGATTA
AGAATAGTTTTTACT---GTGCTTTCTATAATAAATAGAGTTAGGCAGGGATACTCACCC
TTGTCGTTTCAGACC---CACCCCCCA---------GTTCAAGGGGAT------CTCGAC
AGACCCGGAAGAATCGAAGAAGAA---GGTGGAGAGCAAGGCAGAGACAGATCGATTCGA
TTAGTGAGCGGGTTCTTAGCGCTTGCCTGGGACGACCTCCGGAGCCTGTGCCTCTTCAGC
TAC------------CACCGCTTGAGAGACTTCATCTTGATTGCAGCGAGGACTGTGGAA
CTTCTGGGACAC---------------------------AGCAGTCTCAAGGGGTTGAGA
CTGGGGTGGGAAGGCCTCAAGTATCTG------GGGAATCTTCTGATATATTGGGGGAAG
GAGATAAAAAATAGTGCTGTTAATTTGGTTGATACTATAGCA---ATAGCAGTAGCTGGC
TGGACAGATAGGGTTATAGAAATAGGACAAAGAGTTGGTAGAGCT---------ATTCTC
AACATACCTAGAAGAATTAGACAGGGC---------TTAGAAAGGGCT------TTGCTA
---TAA
>A1.CY.05.CY106.FJ388925
ATGAGGGCGAAGGGGATACGG---AGGAACTCTCACTGC------------------TTA
TTG------AGATGG------------------------------GGAACGATGATCTTG
GGA---------ATGATAATA---ATCTGTAGTGCT------GCA---------------
---------------------GAAAACTTGTGGGTTACTGTCTACTAT------------
------GGGGTACCTGTGTGGAAAGAAGCAAAGACCACC------TTATTTTGTGCATCA
GATGCGAAAGCATATAAAACAGAAGTGCATAAT---GTCTGGGCTACACATGCCTGTGTC
CCTACAGACCCCAACCCACAAGAAATAAATCTGGAA---------AATGTGACAGAAGAG
TTTAACATGTGG---AAAAATAACATGGTAGAGCAAATGCATACAGATATAATCAGTCTA
TGGGACCAAAGCCTAAAGCCATGTGTAAAGTTAACCCCTCTCTGTGTTACTTTGAATTGT
AGCCATAATGTCACTAAAGTCACCAATAATGGCACT------------------------
------------------------------------------------------------
---------------------GCCACTGCTAACATAACAGGAGAAATGAAAGGAGAAATA
AAA------------AACTGCTCTTTCAATATA---ACCACA---GAATTAAGG------
---------------GATAAGACACAGAAA---ATATATTCACTTTTTTATAGACTTGAT
GTAGTAGAAATTGATAAG------------------------------------------
------------------------------------------------------------
------------------------------------AATAGTAGTAATTATAGATTAATA
AATTGTAATACCTCAGCCATTACACAAGCTTGTCCAAAGGTAACTTTTGAGCCCATTCCC
ATACATTATTGTGCTCCAGCT------GGTTTTGCAATTTTAAAGTGT---AATGATAAG
GAGTTCAATGGAACAGGACCATGCAGGGAT---GTCAGCACAGTACAATGCACACATGGA
ATCAAGCCAGTAGTATCAACTCAACTGCTGTTA---------AATGGCAGT---CTAGCA
GAAAATAAG------------------------------------ACAATGATTAGATCT
GAAAATATCACAAACAATGCCAAAAACATAATAGTACAACTTACT------GAGCCTGTA
AACATTACTTGTATCAGACCT---AACAACAATACAAGAAAAAGT---------------
---GTACATATA------------------------------------------------
---------------GGACCAGGACAGGCA------TTCTAT------------------
---GCAACAGGTGAA---------------ATAATAGGGGATATAAGACAAGCA------
CATTGTAATGTCAGTGAAACA------GAATGGAATAACACTTTGCAAAAGGTAACC---
AACCAATTAAGA---------------------ACATACTTTGGG---------------
------------AACAAAACAATAATCTTTGCT------------------AACTCCTCA
GGAGGGGATCCAGAAATTATAACACAT---AGTTTTAATTGTGGAGGAGAA---TTTTTC
TATTGTAACACATCAGGCTTGTTTAATAGCACTTGGAATGCCACTGCCAGCATGCAGGAG
TCAAATAGCACAGAG---------------------------------------------
---------------------------TCAAACGACACTACTATAACTCTCCCATGCAGA
ATAAAGCAAATTATAAATATGTGGCAGAGAGCAGGACAAGCAATATATGCCCCTCCCATC
CGAGGAGTAATAAGG------------TGTGAATCAAAC---ATTACAGGACTAATATTA
ACAAGAGATGGAGGGAATAGTAACAGC---------------------------------
------------------------------------------------------------
---------------------ACAAATGAAACCTTCAGACCTGGAGGAGGAGATATGAGG
GATAATTGGAGAAGT------GAATTATATAAGTATAAAGTAGTA---AAAATTGAACCA
---CTAGGAGTAGCACCC------ACCAGGGCAAGGAGAAGAGTGGTG------------
---------------------------GAGAGAGAAAAAAGAGCA---GTTGGA------
------------ATAGGAGCTGTC---TTCATTGGGTTCTTAGGAGCA---GCAGGAAGC
ACTATGGGCGCGGCGTCAATAGCGCTGACGGTACAGGCCAGGCAATTATTG---TCTGGC
ATAGTGCAA------CAGCAAAGCAATTTGCTGAGGGCTATAGAGGCTCAACAGCATATG
TTGAAACTCACGGTCTGGGGC---ATTAAACAGCTCCAG---GCAAGA---GTCCTGGCT
GTGGAAAGATACTTAAGG---GATCAACAGCTCCTAGGAATTTGG---GGCTGTTCTGGA
GAACTCATCTGC---------ACCACTAATGTGCCCTGGAACTCT------ACCTGGAGT
---------------------------------------AATAAATCCCTGAATGAGATA
TGGGAC---------AACATGACCTGGCTGCAATGG---GATAAAGAAATTAGCAATTAT
ACACAATTAATATATGATCTAATTGAAGAATCGCAGAACCAGCAGGAA---AAAAATGAA
CAAGACTTA------TTGGCATTGGACAAGTGGGCAAGTCTGTGGAGTTGGTTTAACATC
TCAAAATGGCTGTGGTATATAAAAATATTTATAATGATAGTAGGAGGCTTAATAGGATTA
AGAATAGTTTTTGCT---GTGCTTTCTATAATACGTAGAGTTAGGCAGGGATACTCACCT
GTGTCGTTTCAGATC---CATGCCCCA---------AACCCAGGGGGT------CTCGAC
AGGCCCGGAAGAATCGAAGGAGAA---GGTGGAGAGCAAGACAGAGGCAGATCGATTCGA
TTAGTGAGCGGGTTCTTTGCGCTTGCCTGGGACGATCTGAGGAGCCTGTGCCTCTTCAGC
TAC------------CACCGCTTGAGAGACTTCATCTTGATTGTCGCGAGGACTGTGGAA
CTTCTGGGACAC---------------------------AGCAGTCTCAAAGGGTTGAGA
CTGGGGTGGGAAGGCCTCAAGTATCTG------GGGAATCTCCTGGTGTATTGGAGTCGG
GAACTAAAAATTAGTGCTATTAATTTGCTTGATACCATAGCA---ATAGCAGTAGCTGGC
TGGACAGATAGGGTTATAGAAATAGGACAAGGAATTGGTAGAGCT---------ATTATC
AACATACCTAGAAGAATCAGACAGGGC---------CTTGAAAGGGCT------TTGCTA
---TAA
>A1.CY.05.CY121.FJ388932
ATGAAAGCGAAGGGGATACAG---AGGAACTCTCACGGC------------------TTA
TTG------AGATGG------------------------------GGAATTATGATCTTG
GGA---------ATGATTATG---ATCTGTAGTGCT------ACAGAAAAA---------
------GTTGCA---------GAAAATTTGTGGGTTACTGTCTATTAT------------
------GGGGTACCTGTATGGAAAGAAGCAAACACCACT------TTATTTTGTGCATCA
GATGCAAAAGCATATAAAACAGAAGTGCATAAT---GTATGGGCTACACATGCCTGTGTA
CCTACAGACCCCAACCCACAAGAAATAGATATAAAA---------AATGTGACAGAAAAG
TTTAACATGTGG---AAAAATAACATGGTAGAGCAGATGAATACAGATATAATCAGTCTA
TGGGACCAAAGCCTAAAGCCATGTGTAAAGTTAACCCCTCTCTGTGTTACTTTAGAATGT
AGAGATGCCTCTAATACCACTAATGCC---------------------------------
------------------------------------------------------------
------------------------------ACTTTCACCGAGGGAATGGATAGAGAAATA
AAA------------AACTGCTCTTACAACATG---ACCACA---GAATTAAGG------
---------------GATAAGAGACAGAAA---GTATCTTCACTTTTTTATAGACTTGAT
ATAGTACCAATTGATAGTAATAGTAGG---------------------------------
------------------------------------------------------------
---------------------AATAGTAGTAGTAGTAATAGTAGTGAATATAAATTAATA
AATTGTAGTACCTCATCCATTACACAAGCTTGTCCAAAGGTATCTTTTGAGCCAATTCTC
ATACATTATTGTGCTCCAGCT------GGTGTTGCGATTCTAAAGAGT---AATGATAAG
GAGGTCAATGGAGCAGGACCATGCAGGAAT---GTCGGCACAGTACAATGCAGACCTGGA
ATCAGGCCAGTAGTATCAACACAACTGTTGTTA---------AATGGCAGT---CTAGCA
GAAAGCAAG------------------------------------ATAATGATTAGATCT
GAAAATATCTCAAACAATGCTAAAAACATACTAGTACAATTTACT------GAGCCTGTA
AACATTACTTGTATCAGACCT---GGCAACAATACAAGAAGAGGT---------------
---GTACATATA------------------------------------------------
---------------GGACCAGGACAGGCA------TTCTAT------------------
---GCAGTAGGTGAC---------------ATAATAGGAAATATAAGACAAGCA------
CATTGTAATGTCAGTAGAAGA------AAATGGGAGGAAACGTTGCAAAAGGTAGCC---
AGCCAATTAAGA---------------------ACATACTTTGTG---------------
------------AACAAAACAATAATCTTTACT------------------AAATCCTCA
GGAGGGGATCTAGAAATTACAACACAT---AGTTTTAATTGTGGAGGAGAA---TTTCTC
TATTGTAACACATCAGGCCTGTTTAATAGCACTTGGCCTGCCAATAACAGTACGCAGGGG
TCAAATAGCACA------------------------------------------------
---------------------------GAGTCAAACGACACCGTAATTCTCCAATGCAGA
ATAAAGCAAATTATAAATATGTGGCAAAGAGTAGGACAAGCAATATATGCCCCTCCCATA
CCAGGAGAAATAAAG------------TGTGTATCAAAC---ATTACAGGACTAATATTA
ACAAGAGATGGTGGGAGTAGCAATAAT---------------------------------
------------------------------------------------------------
------------------ACAGAAAATGAAACCTTCAGACCAGGAGGAGGAGATATGAGG
GACAATTGGAGAAGT------GAATTATATAAGTATAAAGTAGTA---AAAATTGAACCA
---CTAGGAGTAGCACCC------ACCAGGGCAAAGAGAAGAGTGGTG------------
---------------------------CAGAGAGAAAAAAGAGCA---GTATTAGGT---
---------GGACTGGGAGCTGTC---TTCGTTGGGTTCTTGGGAGCA---GCAGGAAGC
ACTATGGGCGCGGCGTCAGTGACGCTGACGGTACAGGCCAGGAAATTATTG---ACTGGC
ATAGTGCAA------CAGCAAAGTAATTTGCTGAGGGCTATCGAGGCTCAACAGCATCTG
TTGAAACTCACGGTCTGGGGC---ATTAAACAGCTCCAG---GCAAGA---GTCCTGGCT
CTGGAAAGATACCTAAGG---GATCAACAGCTCCTAGGAATTTGG---GGCTGCTCTGGA
AAACTCATCTGC---------ACCACTAATGTGCCCTGGAACTCT------ACTTGGAGT
------------------------------------AAGAATAAATCCCACGATGAGATA
TGGAAT---------AATATGACCTGGCTGCAATGG---GAGAAAGAAATTGACATATAT
ACACAAGACATATATACTCTAATTGAAGAGTCGCAGAACCAGCAGGAA---ATAAATGAA
AAGGAATTA------TTGGAATTGGACAAGTGGGCAAATCTGTGGAATTGGTTTAACATC
ACAAACTGGCTGTGGTACATAAAAATATTTATAATAATAGTAGGAGGTTTAATAGGATTA
AGAATAGTTTTTGCT---GTGCTTGCTGTAATAAATAGAGTTAGGCAGGGGTACTCACCT
TTGTCGTTTCAGATC---CATACCCCA---------AACCCAGGGGGC------CTCGAC
AGGCCCGGAAGAATCGAAGAAGAA---GGTGGAGAGCAAGGCAGAGACAGATCGATTCGA
TTAGTGAGCGGATTCTTAGCGCTTGCCTGGGACGATCTGCGGAGCCTGTGCCTCTTCAGC
TAC------------CACCGCTTGAGAGACTTCATCTTGATTGCCGCGAGGACGGTGGAA
CTTCTGGGACAC---------------------------AGCAGTCTCAAGGGGTTGAGA
CTGGGGTGGGAAGGCCTCAAGTATCTT------GGGAATCTCCTGGCATATTGGATTCGG
GAACTAAAAATTAGTGCTATTAATTTGCTTGATACCATAGCA---ATAGCAGTAGCTGGC
TGGACAGATAGGGTTATAGAAGTAGGACAAAGCATTTGTAGAGCT---------ATTTTC
AACATACCTAGA------------------------------------------------
------
>A1.CY.05.CY140.FJ388938
ATGAGAGCGAAGGGGATACAG---AGGAACTCGCACTGC------------------TTA
TTG------AAATGG------------------------------GGGACTATGATCTTG
GGA---------TTGATAATA---ATCTGTAGTGCT------GCA---------------
---------------------GACAACTTGTGGGTTACTGTCTACTAT------------
------GGGGTACCTGTGTGGAAAGACGCAAAGACCACT------TTATTTTGTGCATCA
GATGCGAAAGCATATAAAACAGAGATGCATAAT---GTCTGGGCTACACATGCCTGTGTA
CCTACAGACCCCAACCCACAAGAAATAAATTTGGAA---------AATGTGACAGAAGAA
TTTAACATGTGG---AAAAATAACATGGTAGAGCAGATGCATACAGATATAATCAGTCTA
TGGGACCAAAGCCTAAAGCCATGTGTAAAGTTAACCCCTCTCTGTGTTACTTTAAATTGC
ACCAATATCAAGAATATCACT---------------------------------------
------------------------------------------------------------
------------------------------------GACGATGAAATGAGAAGAGAAATA
AAA------------AACTGCTCTTTCAACATG---ACCACA---GAACTAAGG------
---------------GATAAGCAAAAGAAA---GTATATTCACTTTTTTATAGACTTGAT
GTAGTACCAATTAGGAATAATAAGAATAATAGT---------------------------
------------------------------------------------------------
------------------AGTGAGACTAATAGTAGTGAGGCTGGTGAATATAGATTAATA
AATTGTAATACTTCAGCCATTACACAGGCTTGTCCAAAGGTATCTTTTGAGCCAATTCCC
ATACATTATTGTACTCCAGCT------GGTTTTGCGATTCTAAAGTGT---AATGATAAG
GAGTTCAATGGAACAGGATTATGCAGGAAT---GTCAGCACAGTACAATGCACACATGGA
ATCAGGCCAGTAGTATCAACTCACCTGCTGCTA---------AATGGCAGT---CTAGCA
GAAAATAGG------------------------------------ACAATGATTAGATCT
GAAAATATCACAAACAATGCCAAAAACATAATAGTACAACTTACT------GAGCCTGTA
AACATTACTTGTATCAGACCT---AACAATAATACAAGAAAAAGT---------------
---GTACATATA------------------------------------------------
---------------GGACCAGGACAAGCA------TTCTAT------------------
---GCAACAGATGAC---------------ATAATAGGGGATATAAGAAAAGCA------
CATTGTAATGTCAGTAGAACA------AAATGGAATAATACTTTGAAAGAGGTAGTC---
AACCAATTAAGA---------------------AAATACTTTGGG---------------
---------AACAACAAAACAATAATCTTTAAT------------------AGCTCCTCA
GGAGGGGATCTAGAAATTACAACACAT---AGTTTTAACTGTGGAGGAGAA---TTTTTC
TATTGTAACACATCAGGCCTGTTTAATAGCACTTGGAATGGCACTACCATGCAGGAGTCA
AATAACACAGAGTCAAAC------------------------------------------
------------------GACACT---GAGTCAAACGACATTATAACTCTCCGATGCAGA
ATAAGGCAAATTATAAGAATGTGGCAGAGAGCAGGACAAGCAATGTATGCCCCACCCATC
CAAGGAATAATAAAG------------TGTGAATCAAAC---ATTACAGGACTAATATTA
GCAAGAGATGGTGGGAATAGAAATGAA---------------------------------
------------------------------------------------------------
------------------------ACTGAAACCTTCAGACCTGGAGGAGGAGACATGAGG
GACAATTGGAGAAGT------GAATTATATAAGTATAAAGTAGTA---AAAATTGAACCA
---TTAGGAGTAGCACCC------ACCAAGGCAAGGAGAAGAGTGGTG------------
---------------------------CAGAGAGAAAAAAGAGCA---GTTGGA------
------------ATAGGAGCTGTC---TTCATTGGGTTCTTAGGAGCA---GCAGGAAGC
ACTATGGGCGCGGCGTCAATAACGCTGACGGTACAGGCCAGGCAACTATTG---TCTGGC
ATAGTGCAA------CAGCAAAGTAATTTGCTGAAGGCTATAGAGGCTCAACAACATCTG
TTGAAACTCACGGTTTGGGGC---ATTAAACAGCTCCAG---GCACGA---GTCCTGGCT
GTGGAAAGATACCTAAAG---GATCAACAGCTCCTAGGAATTTGG---GGCTGCTCTGGA
AAACTCATCTGC---------ACCACTAATGTGCCCTGGAACTCT------ACTTGGAGT
---------------------------------------AATAAAACCCAGGAGGAGATA
TGGGAC---------AACATGACCTGGCTGCAATGG---GATAAAGAAATTAGCAATTAT
ACAAAAACCATATATGAGTTAATTGAAAAATCGCAAAACCAGCAGGAA---ATAAATGAA
CAAGACTTA------TTAGCATTGGACAAGTGGGCAAACCTGTGGACTTGGTTTGACATC
TCAAACTGGCTGTGGTATATAAGAATATTTGTAATGATAGTAGGAGGCTTAATAGGATTA
AGAATAGTTTTTGCT---GTGCTCAATATAATAAATAGAGTTAGGAAGGGATACTCACCT
CTGTCGTTTCAGACC---CATACCCCA---------AGCCCAGGGGGA------CTCGAC
AGGCCCGGAAGAATCGAAGAAGAA---GGTGGAGAGCAAGACAGGAGCAGATCAATTCGA
TTAGTGAGCGGATTCTTAGCACTTGCCTGGGACGACCTGCGGAGCCTGTGCCTCTTCAGC
TAC------------CACCGCTTGAGAGACTTCATCTTGATTGCCGCGAGGACGGTGGAA
CTTCTGGGACAC---------------------------AGCAGTCTCAAGGGGTTGAGA
CTGGGGTGGGAAGGCCTCAAGTATCTG------GGGAATCTCCTGATATATTGGAGTCGG
GAACTAAAAATTAGTGCTATTAGTTTGCTTGATACCATAGCA---ATAGCAGTAGCTGGC
TGGACAGATAGGGTTATAGAAATAGGACAAAGAATTTGTAGAGCT---------ATTTGC
AACATACCTAGAAGAATCAGACAGGGC---------CTCGAAAGGGCT------TTGCTA
---TAA
>A1.CY.06.CY164.FJ388946
ATGAAAGCGAAGGGGATACAG---AGGAACTCTCACGGC------------------TTA
TTG------AGATGG------------------------------GGAATGATGATCCTG
GGA---------ATGTTTATG---ATCTGTAGTGCT------ACA---------------
---------------------GAAAATTTGTGGGTTACTGTCTACTAT------------
------GGGGTACCTGTATGGAGAGAAGCAGACACCACT------TTATTTTGTGCATCA
GATGCGAAAGCATATGAACCAGAAGTGCATAAT---GTCTGGGCTACACATGCCTGTGTA
CCTACAGACCCCAACCCACAAGAAATAAATATGAAA---------AATGTGACAGAAGAG
TTTAACATGTGG---AAAAATAACATGGTAGAGCAAATGCATACAGATATAATCAGTTTA
TGGGACCAAAGCCTAAAGCCATGTGTAAAGTTAACCCCTCTCTGTGTTACTTTAGAATGT
AGAGATGTAAATGTCAATAGTACCAATACTACTACCAATGCC------------------
------------------------------------------------------------
---------------ACCATTGAAAGGAGAGGAGAAATAGCTGAAGAGCCAGGAGAAATA
AAA------------AACTGCTCTTTCAACATG---ACCACA---GAATTAAGG------
---------------GATAAGAGACAGAAA---GTATACTCACTTTTTTATAGACTTGAT
ATAGTACCAATTAATAGTAATAGTATT---------------------------------
------------------------------------------------------------
---------------------AATAGTAGTAGTAGTGATAGTAGTGAATATAGATTAATA
AATTGTAATACCTCAGCCATTACACAGGCTTGTCCAAAGGTATCTTTTGAGCCAATTCCC
ATACATTATTGTGCTCCAGCC------GGTTTTGCGATTCTAAAGTGT---AATGATAAG
GAGTTCAATGGAACAGGACTATGCAGGAAT---GTCAGCACAGTACAATGCACACATGGA
ATCAGGCCAGTAGTATCAACTCAACTGCTGTTA---------AATGGCAGC---CTAGCA
GAAAACAGG------------------------------------ACAATGATTAGATCT
GAAAATATCTCAGACAATGCTAAAAACATAATAGTACAATTTACT------GAGCCTGTA
AACATTACTTGTATCAGACCT---AACAACAATACAAGAAAAAGT---------------
---GTACGTATA------------------------------------------------
---------------GGACCAGGACAAGCA------TTCTAT------------------
---GCAACAGGTGAC---------------ATAATAGGGAATATAAGACAAGCA------
TATTGTGAGGTCAATGGAAGT------CAATGGAATAAAGCTTTGCAAAAGGTAGTC---
AACCAATTAAAA---------------------ACACACTTTGAG---------------
---------AACGCAACAACAATAACCTTTAAT------------------AAATCCTCA
GGAGGGGATCTAGAAATTACAACACAT---AGTTTCAATTGTGGAGGAGAA---TTTTTT
TATTGTAATACATCAGGCCTGTTTAATAGAACTTGGTCTACCAATACCAGCATGCAGGTG
TCAAATAGCACA------------------------------------------------
---------------------------GAGTTAAATGGCCCTATAATTCTCCAATGCAGA
ATAAAGCAAATTATAAATATGTGGCAAAGAGTAGGACAAGCAATATATGCCCCTCCCATC
CCAGGAGTAATAAGG------------TGTGAATCAAAC---ATTACAGGACTAATATTA
ACAAGAGATGGTGGAAATAATAATACC---------------------------------
------------------------------------------------------------
---------------------GGAAATCAAACCTTCAGACCTGTAGGAGGAGATATGAAG
GACAATTGGAGAAGT------GAATTATATAAGTATAAAGTAGTA---AAAATTGAACCA
---CTAGGAGTAGCACCC------TCCAAGGCAAAGAGAAGAGTGGTG------------
---------------------------GAGAGAGAAAAAAGAGCA---ATTGGA------
------------ATAGGAGCTGTC---TTCATTGGGTTCTTAGGAGCA---GCAGGAAGC
ACTATGGGCGCGGCGTCAGTGACGCTGACGGTACAGGCCAGGCAATTATTG---TCTGGC
ATAGTGCAA------CAGCAAAGTAATTTGCTGAGGGCTATAGAGGCTCAACAGCATCTG
TTGAACCTCACGGTCTGGGGC---ATTAAACAGCTCCAG---GCAAGA---GTCCTGGCT
CTGGAAAGATACCTAAGG---GATCAACAGCTCCTAGGAATTTGG---GGCTGCTCTGGA
AAACTCATCTGC---------ACCACTAATGTGCCCTGGAACTCT------ACTTGGAGT
---------------------------------------AATAAATCCCTAGATGAGATA
TGGAAG---------AATATGACCTGGCTGCAATGG---GATAAAGAAATTAACAATTAT
ACACAATTAATATATAATTTAATTGAAGAATCGCAGAACCAGCAGGCA---ATAAATGAA
AAGGAATTG------TTGGAATTGGACAAGTGGGCAAGTCTGTGGAGTTGGTTTGACATC
ACAAATTGGCTGTGGTATATAAAAATATTTATAATGATAGTAGGAGGCTTAATAGGATTA
AGAATAGTTTTTGCT---GTGCTTGCTGTAATAAATAGAGTTAGGCAGGGATACTCACCC
TTGTCGTTCCAGATC---CATACCCCA---------ACCCCACGGGGA------CTCCAC
CGGCCCAGACGCCTCGTAGAAGAA---GGTGGAGAGCAAGGCAGCGGCAGCTCGATTCGA
TTAGTGAGCGGATTCTTATCACTTGCCTCGTACGACCTCCTGAGCCTCTGCCTCTTCATC
TAC------------CACCGCTTGATAAACTTCATCTTGATTGCCGCAACGACTATTGAA
CTTCTTGTACAC---------------------------AGCAGTCTCAACAAGTTGAGA
CTAGTGTGGGAAGACCTCAACTATCTT------GGGAATCTCCTCGCATATTGGATTCTT
GAACTAAAAATTAGTACTATTAATTTTCTTGATACCATAACA---ATAATAGTAGCTGCC
TGGACAGATAAGATTATAAAAATAATACAAAACATCTGTAGA------------------
------------------------------------------------------------
------
>A1.CY.06.CY178.FJ388953
ATGAGAGTGAAGGAGACACAG---AGGAATTGGCCAAAC------------------TTG
TGG------AAATGG------------------------------GGGACTTTGATCCTT
GGG---------TTGGTGATA---ATTTGTAGTGCC------TCA---------------
---------------------GACAACTTGTGGGTTACAGTTTATTAT------------
------GGGGTTCCTGTGTGGAGAGATGCAGATACCACC------CTATTTTGTGCATCA
GATGCCAAAGCACATAGTACAGAAGTGCACAAT---GTCTGGGCCACACATGCCTGTGTA
CCCACAGACCCCAACCCACAAGAAATACACCTGGAA---------AATGTAACAGAAAAT
TTTAACATGTGG---AAAAACAACATGGTAGAGCAGATGCAGGAGGATGTAATCAGTTTA
TGGGATCAAAGTCTAAAGCCATGTGTAAAGTTAACCCCTCTCTGTGTTACTTTAAATTGT
GGTGTCATCCCC------------------------------------------------
------------------------------------------------------------
---------------------------------------------AACACCAGTGAAATA
ACA------------AACTGCTCTTACAACATG---AGGACA---AACCTAAGG------
---------------GATAAGACACACAAA---ATGTATTCACTTTTTTATAGACTAGAT
ATAGTACCAATTGATAATAGTAGTGATAGGG-----------------------------
------------------------------------------------------------
------------------------------------CTTTATAGTGAGTATAGATTAATA
AATTGTAATACCTCAAACATTACTCAAGCTTGTACCAAAGTATCTTTTGAGGCGATTCAC
ATACATTATTGAGCTCAAGCT------GGTTTTGCGATTCTAAAGTGT---AAAGATAAG
GAGTTCACTGGAGAAAGACAATGCCCGAAT---GTCATTACTTTACATTGCGCACTTGGA
ATCAGACCAGTAGTGTCAACTCAACTGCTGTTA---------AATGGCAGT---CTAGCA
GAAAATGGG------------------------------------ACAATGATTAGATCT
GAAAATATCACAAACAATGCCAAAAACATAATAGTACAATTTAAT------GAGACGGTA
CAAATTACTTGTATCAGGCCT---AACAATAATACAAGAACAAGT---------------
---GTACGTATA------------------------------------------------
---------------GGACCAGGACAAGCA------TTCTAT------------------
---TCAACAGGCAGC---------------ATAATAGGGAAAATAAGACAAGCA------
CATTGTAATGTCAGTGAAAGA------GAATGGAACAAGACTTTGAGTATGGTAATC---
ACCCAACTAAGA---------------------AAACACTTTGGG---------------
------------AACAAAACAATAATCTTTGCT------------------AACTCCTCA
GGAGGGGATCTAGAAATTACAACACAT---AGTTTTAATTGTGGAGGAGAA---TTTTTC
TATTGTAACACATCAGGCCTGTTTAATAGCACTTGGCATGCCAATGACAGTTTGCAAGAG
TCAAATGACACA------------------------------------------------
---------------------------ACAATAAAGAAGAATATAACTCTCCAATGCAGA
ATAAAGCAGATTATAAATCTGTGGCAGAGAGCAGGACAAGCAATGTATGCCCCTCCCATC
CCAGGAGTAATAAAG------------TGTGTATCAAAC---ATAACAGGACTAATATTA
ACAAGAGATGGTGGAGGTAATAACACAGCT------------------------------
------------------------------------------------------------
------------------CGTGATAATGAAACCTTCAGACCTGGAGGAGGAGATATGAGG
GACAATTGGAGAAGT------GAATTATATAAGTATAAAGTAGTA---AAAATTGAGCCA
---CTAGGAGTAGCACCC------ACCAGGGCAAGGAGGAGAGTGGTG------------
---------------------------GAGAGAGAAAAAAGAGCA---GTTGGA------
------------ATAGGAGCTGTC---TTCATTGGGTTCTTGGGAGCA---GCAGGAAGC
ACTATGGGCGCGGCGTCAGTGACGCTGACGGTACAGGCCAGGCAATTATTG---TCTGGC
ATAGTGCAA------CAGCAAAGCAATTTGCTGAGGGCTATAGAGGCTCAACAACATCTG
TTGAAACTCACAGTCTGGGGC---ATTAAACAGCTCCAG---GCAAGA---GTCCTGGCT
GTGGAGAGATACCTATAT---GATCAACAGCTCCTAGGAATTTGG---GGCTGCTCTGGA
AAACTCATCTGC---------ACCACTAATGTGCCCTGGAACTCT------ACTTGGAGT
---------------------------------------AATAAATCCTTTGATGAGATA
TGGGAT---------AACATGACCTGGCTACAATGG---GATAAAGAAGTTCACAATTAT
ACACAATTAATATATTCTCTACTTGAACAATCGCAGACCCAACAGGAA---ATAAATGAA
AAAGACTTA------TTGGCATTGGACAAGTGGGCAAGTCTGTGGAATTGGTTTAACATC
TCACAATGGCTGTGGTATATAAAAATATTTATAATGATAGTAGGAGGCTTAATAGGATTA
AGAATAGTTTTTGCT---GTGCTTTCTTTAATAAATAGAGTTAGGCAGGGATACTCACCT
CTGTCATTTCAGACC---CATACCCCA---------AGCCCAGAGGGA------CTCGAC
AGGCTCAGAGGAATCGAAGAAGAA---GGTGGAGAGCAAGGCAGAGGCAGATCGATTCGA
TTAGTGAGCGGATTCTTAGCGATTGCCTGGGACGACCTGCGGAGCCTGTGCCTCTTCAGC
TAC------------CACCGCTTGAGAGACTTCATATTGATTGCTGCGAGGACTGTGGAA
CTTCTGGGACAC---------------------------AGCAGTCTCAAGGGGTTGAGA
CTGGGGTGGGAAGGCCTCAAGTACCTT------GCGAATCTCCTGGCATATTGGATTCGG
GAGCTAAAAATTAGTGCTACCAATTTGCTTGATACCATAGCA---ATAGTAATAGCTGGC
TGGACAGATAGGGTTATAGAACTAGGACAAAGAATTGGTAGAGCT---------ATTCTC
AACATACCTAGAAGAATCAGACAGGGC---------CTTGAGAGGGCT------TTGATA
---TAA
>A1.CY.07.CY182.JF683737
ATGAGAGCGAAGGGGATACAG---AGGAACTCTCACTAC------------------TTG
TTG------ACATGG------------------------------GGGACTATGATCTTG
GGA---------ATGATAATA---ATCTGTAGTGCT------ACA---------------
------------------------AACATGTGGGTTACTGTATACTAT------------
------GGGGTACCTGTGTGGAAAGATGCAGAGACCACC------TTATTTTGTGCATCA
GATGCGAAAGCATATAAAACAGAAGTGCATAAT---GTCTGGGCTACACATGCCTGTGTA
CCTACAGACCCCAACCCACAAGAAATAAATATGGAA---------AATGTGACAGAAGAG
TTTAACATGTGG---AAAAATAACATGGTAGAACAGATGCATACAGATATAATTAGTCTA
TGGGACCAAAGTCTAAAGCCATGTGTAAAGTTAACCCCTCTCTGTGTAACTTTAGAATGT
AGCAATGTCACCACCAATATCACC------------------------------------
------------------------------------------------------------
---------------------------------------GGAGAAATGAAAGAGGAAATA
AAC------------AGCTGCTCTTTCGACGTG---ACCACA---GTACTAAGG------
---------------GATAAAAGAAAGAAA---TCTTATTCCCTCTTTTATATACTTGAT
ATACCACCTGTTAATAGTAATAGTAAT---------------------------------
------------------------------------------------------------
------------------------AGTGATAATAAAAATAGTATGGAGTATAGATTAATA
AATTGTAATACCTCAGTCATTACACAGGGTTGTCCAAAGGTATCTTTTGATCCAATTCCC
ATACATTATTGTGCTCCTGCT------GGTTTTGCGATTCTAAAGTGT---GATGATAAG
GAGTTCAATGGAACAGGACCATGCAATAAT---GTCAGCACACAACAATGCACACATGGA
ATCAGGCCAGTAGTGTCAACTCAGTTGCTGTTA---------AATGGTAGT---TTAGCA
GAAAATAAG------------------------------------ACAATGATTAGATCT
GAAAATATTACAAACAATGCCAAAAACATAATAGTACAACTTACC------AAGCCTGTA
AACATTACTTGTATCAGACCT---GGCAATAATACAAGACAAAGT---------------
---ATACATATA------------------------------------------------
---------------GGACCAGGACAAGCC------TTCTAT------------------
---TCAAGAGATGAT---------------ATAACAGGGGACATAAGAAAAGCA------
CATTGTGAAGTCAATGGAACA------GAATGGGATAAAACTTTGCAAGAGGTAGCA---
AAACAATTAAGA---------------------ACATACTTTGAG---------------
------------AACAAAACAATAATCTTTAAT------------------GGCTCTTCA
GGAGGAGATCTAGAAATTACAACACAT---AGTTTTAATTGTAGAGGAGAA---TTTTTC
TATTGTAACACATCAGGCCTGTTTAATAGCACGTGGAATGCTAGTGACATCACGCAGGGG
------------------------------------------------------------
------------------------------TTAAATGACACAATAACTCTCCAATGCAGA
ATAAAGCAAATTATAAATATGTGGCAGAGAGTAGGGCAGGCAATGTATGCCCCTCCCATC
CAGGGAGAAATAAGG------------TGTGAATCAAAC---ATTACAGGACTAATATTA
ACAAGAGATGGTGGGAATGGGAATGGA---------------------------------
------------------------------------------------------------
---------------------ACAAATGAAACCTTCAGACCTGGAGGAGGAGATATGAGG
GACAATTGGAGAAGT------GAATTATATAAGTATAAAGTAGTA---AAAATTGAACCA
---CTAGGAGTAGCACCC------ACCAGGGCAAAGAGAAGAGTGGTG------------
---------------------------GAGAGAGAAAAAAGAGCA---GTTGGA------
------------CTGGGAGCTGTA---TTCATTGGGTTCTTAGGAGCA---GCAGGAAGC
ACTATGGGCGCGGCGTCAGTGACGCTGACGGTACAGGCCAGGCAATTATTG---TCTGGC
ATAGTGCAA------CAGCAAAGCAATTTGCTGAGGGCTATAGAGGCTCAACAGCATTTG
TTGAAACTCACAGTCTGGGGC---ATTAAACAGCTCCAG---GCAAGA---GTCCTGGCT
GTGGAAAGATACCTAAAG---GATCAACAGCTCCTAGGAATTTGG---GGCTGCTCTGGA
AAACTCATCTGC---------ACCACTAATGTGCCCTGGAACTCC------ACTTGGAGT
---------------------------------------AATAAATCCCTGGATGAGATA
TGGGAC---------AACATGACCTGGCTGCAATGG---GATAGAGAAATTAGCAATTAT
ACACAAATAATATATAATCTAATTGAAGAATCGCAGACCCAGCAGGAA---ATGAATGAA
AAAGACTTA------TTGGCATTGGACAAGTGGGCAAATCTGTGGAGTTGGTTTGACATC
TCAAATTGGCTGTGGTATATAAAAATATTTATAATGATAGTAGGAGGCTTAATAGGATTA
AGAATAGTTTTTGCT---GTGCTTTCTGTAATAAAGAAAGTTAGAAAGGGATACTCACCT
CTGTCATTTCAGACC---CATACCCCA---------AACCCAAGGGAT------CTCGAC
AGGCCCGGAAGAATCGAAGAAGAA---GATGGAGAGCAAGACAAAGGCAGATCAATTCGA
TTAGTGAGCGGATTCTTAGCACTTGTCTGGGACGACCTGCGGAGCCTGTGCCTCTTCAGC
TAC------------CACCACTTGAGAGACTTCATATTGATTGTCGCGAGGACTGTGGAA
CTTCTGGGACAC------------------------------------------------
AGAGGGTGGGAGAGCCTCAAGTATCTG------GGGAATCTCCTGGCATATTGGAGTCGG
GAACTAAAAATTAGTGCTATTAGTCTGCTTAATACCACGGCA---ATAGTAATAGCTGGC
TGGACAGATAGAGTTATAGAAATAATACAAAGAATTTATACAGCT---------ATTTTC
AACATACCTAGAAGAATCAGACAGGGC---------TTAGAAAGGGCT------TTGCTA
---TAA
>A1.CY.07.CY196.JF683748
ATGAGAGCGAAGGGGACACAG---ATGAACTTGCACTGC------------------TTG
TTG------AGATGG------------------------------GGGACTATGATCTTG
GGA---------ATAATAATA---ATCTGTAGTGCT------ACA---------------
---------------------GAAAACTTGTGGGTTACTGTCTACTAT------------
------GGGGTACCTGTGTGGAAAGATGCAGAGACCACC------TTATTTTGTGCATCA
GATGCGAAATCATATGAAACAGAAGTGCATAAT---GTATGGGCTACACATGCCTGTGTA
CCTACAGACCCTAACCCACAAGAAATAAATTTGAAA---------AATGTGACAGAAGAG
TTTAACATGTGG---AAAAATGGCATGGTAGAGCAAATGCATAATGATATAATCAGTCTA
TGGGACCAAAGCCTAAAGCCGTGTGTAAAGTTAACCCCTCTCTGTGTTACTTTAGATTGC
CATAATGTCACCCATAATAATAGCACCAAGGATAATAATGACACCCAT------------
------------------------------------------------------------
------------AATAATAGCACCAAGGATAATAGTACCTTGGAGGCAGAAAAAGACATA
AGA------------AACTGCTCTTTCAACATA---ACCACA---GAATTAAGG------
---------------GATAAGACACAGAAA---GTATATTCACTTTTTTATAGACTTGAT
GTAGTACCAATTAATAAT------------------------------------------
------------------------------------------------------------
------------------------------GATACAAGTAGTACTCAGTATAGATTGATA
AATTGTAATACCTCAGCCATAACACAGGGTTGTCCAAAGGTATCTTTTGAGCCAATTCCC
ATACATTATTGTACTCCAGCT------GGTTTTGCAATTATAAAGTGT---AATGATAAG
GAGTTCAATGGAACAGGACCATGTAGGAAT---GTCAGCACAGTACGATGCACACATGGA
ATCAGGCCAGTAGTATCAACTCAACTGCTGTTA---------AATGGCAGT---CTAGCA
GAAAATAAG------------------------------------ACAATGATCAGATCT
GAAAATATCACAAACAATGCCAAAAACATAATAGTACAACTTACT------GAGCCTATA
AACATAACTTGTATTAGACCT---AACAACAATACAAGAAAAAGT---------------
---ATACGTATA------------------------------------------------
---------------GGACCAGGACAAGCA------TTCTAT------------------
---GCAACAGGTGAC---------------ATAATAGGAAATATAAGAAAAGCA------
TATTGTGAGGTCAATGAAACA------CAATGGAATAAAGCTTTGCAAAAGGTAGTC---
AACCAATTAAGA---------------------ACATACTTTGAG---------------
------------AACAAAACAATAAACTTTACT------------------GCACCCTCA
GGAGGGGATTTAGAAATTACAACACAT---AGTTTTAATTGTGGAGGAGAA---TTTTTC
TATTGTAACACATCAGGCCTGTTTAATAGCACTTGGACTGCCAATGGTGGCAGGCTGCGG
GAAGATAGTGCA------------------------------------------------
---------------------------AAGTCAAACAGCACTATAACTCTCCAATGTAGA
ATAAAGCAAATTATAAATATGTGGCAGAGAGCAGGACAAGCAATATATGCCCCTCCCATC
CAAGGAGTAATAAGG------------TGTGAATCAAAC---ATTACAGGGCTAATATTA
ACAAGAGATGGTGGGGGGAGTAATGAT---------------------------------
------------------------------------------------------------
---------------------ACAGCGGAAACCTTCAGACCTGGAGGAGGAGATATGAGG
GACAATTGGAGAAGT------GAATTATATAAGTATAAAGTAGTA---AAAATTGAACCA
---TTAGGAGTAGCACCC------ACCAAGGCAAGGAGAAGAGTGGTG------------
---------------------------GAGAGAGAAAAAAGAGCA---GTTGGA------
------------CTGGGAGCTGTC---TTCATTGGGTTCTTGGGAGCA---GCAGGAAGC
ACTATGGGCGCGGCGTCAGTGACGCTGACGGTACAGGCCAGGCAATTATTG---TCTGGC
ATAGTGCAA------CAGCAAAGCAATTTGCTGAAGGCTATAGAGGCTCAACAGCAGCTG
TTGAGACTCACAGTTTGGGGC---ATTAAACAGCTCCAG---GCAAGA---GTCCTGGCT
CTGGAGAGATACCTAAGG---GATCAACAGCTCCTAGGAATTTGG---GGCTGCTCTGGA
AAACTCATCTGC---------ACCACTAATGTGCCCTGGAACTCT------ACTTGGAGT
---------------------------------------AATAAATCTCAGAGTGAGATA
TGGGAT---------AACATGACCTGGCTACAATGG---GAAAAAGAAATTAGCAATTAT
ACAGAAGAGATATATAAGCTAATTGAAAAATCGCAGAACCAGCAGGAA---CAAAATGAA
CAAGACTTA------TTGGCATTGGACAAGTGGGCAAATCTGTGGAATTGGTTTGATATC
TCAAACTGGCTGTGGTATATAAAAATATTTGTAATGATAGTAGGAGGCTTAATAGGATTA
AGAATAGTTTTTACT---GTGTTTTCTATAATAAATAGAGTTAGGCAGGGATACTCACCT
TTGTCGTTTCAGATC---CATACCCCA---------AACCCAAGGGGA------CTCCAC
AGTCCCGGAAGAATCGAAGAAGAA---GGTGGAGAGCAAGGCAGAGGCAGATCGATTCGA
TTAGTCACCGGATTCTTAGCACTTGCCTGGGACGATCTGCGGAGCCTGTGCCTCTTCAGC
TAC------------CACCGCTTGAGAGACTTCATCTTGATTGCCACGAGGACTGTGGAA
CTTCTGGGACAC---------------------------AGCAGTCTCAAGGGGTTGAGA
CTGGGGTGGGAGGGCCTCAAGTATCTG------GGGAACCTCCTAACATATTGGAGTCAG
GAAATAAGAATTAGTGCTATTAATTTGGTTGATACTATAGCA---GTAGCAGTAGCTGGC
TGGACAGATAGGATCATAGAATTAGTACAAAGGATTTGTAGAGGT---------ATTCTC
CACATACCTAGAAGAATCAGACAGGGT---------TTAGAAAAAGCT------TTGCAA
---TAA
>A1.CY.07.CY207.JF683759
ATGAAAGCGAAGGGGATACAG---ATGAGCTCGCACGGC------------------TTA
TTG------AGATGG------------------------------GGAATGATGATCTTG
GGA---------ATGATAATA---ATCTGTAGTGCT------GCA---------------
---------------------GGAAACTTGTGGGTTACTGTCTACTAT------------
------GGGGTACCTGTGTGGAAAGATGCAGACACCACC------TTATTTTGTGCATCA
GATGCGAAAGCAATTAAAACAGAAGTGCATAAT---GTCTGGGCTACACATGCCTGTGTA
CCTACAGACCCCAACCCACAAGAAATAAATTTGGAA---------AATGTGACAGAAGAT
TTTAACATGTGG---AAGAATAACATGGTAGAGCAGATGCAGACAGATATAATCAGTCTA
TGGGACCAAAGCCTAAAGCCATGTGTAAAGTTAACCCCTCTTTGTGTTACTCTAGATTGT
AGCCACAATATCACTTCTAATAATACTGATAAT---------------------------
------------------------------------------------------------
---------------------------AATCCTAATAATACCAAAGTGGAAGTGGAAATG
AGA------------AACTGCTCTTTCAACACG---ACCACA---GAAATAAGG------
---------------GATAGGACGCAGAAA---GTATATTCACTTTTTTATAAAGTTGAT
GTAGTAGAAATTGATAGTAAT---------------------------------------
------------------------------------------------------------
------------------------AGTAATAATAGTAATACTAATAATTATAGATTAATA
AATTGTAATACCTCAGTAATTACACAGGCTTGTCCAAAGGTAACTTTTGAGCCAATCCCC
ATACATTATTGTGCTCCAGCT------GGTTTTGCAATCCTAAAGTGT---AATGATAAG
GAGTTCAATGGAACAGGACCATGCAAGAAT---GTCAGCTCAGTACAATGCACACATGGA
ATCAAGCCAGTAGTATCAACTCAACTGTTGTTA---------AATGGTAGT---CTAGCA
GAAAATAAA------------------------------------ACAATGATTAGATCT
GAAAATATAACAAACAATGCCAAAAACATAATAGTACAACTTACT------AAGCCTGTA
CAAATTAATTGTACCAGACCT---AACAACAATACAAGAAAAAGT---------------
---GTACGTATA------------------------------------------------
---------------GGACCAGGACAAGCA------TTCTAT------------------
---GCAACAGGTGAA---------------ATAATAGGGGATATAAGACAAGCA------
CATTGTAATGTCAGTAAGGCA------GAATGGCATGGAGCTTTGCAAGAGGTAGGC---
AAACAATTAGGA---------------------ACATATTTTAAG---------------
------------AACAAAACAATAATCTTTACT------------------AACTCATCA
GGAGGGGATCTAGAAATTACTACACAT---AGTTTTAATTGTGGAGGAGAA---TTTTTC
TATTGTGACACATCAGGCCTGTTTAATAGCACTTGGAATACCACTGACACCATGCACGAG
GAGACTAATACA------------------------------------------------
---------------------------GAGGCAAATAGTACTATTACTCTCCCATGCAGA
ATAAAGCAAATTATAAATATGTGGCAGAGAGCAGGACAAGCAATATATGCCCCTCCCATC
CCAGGAGTAATACAG------------TGTAAATCAAAC---ATTACAGGACTAATATTA
ACAAGAGATGGTGGGAGTAATAGCAGC---------------------------------
------------------------------------------------------------
---------------------ACAAATGAAACCTTCAGACCTGGAGGAGGAGATATGAGG
GACAATTGGAGAAGT------GAATTATATAAGTATAAAGTAGTA---AAAATTGAACCA
---CTAGGAGTAGCACCC------ACCAAGGCAAGGAGAAGAGTGGTG------------
---------------------------CAGAGAGAAAAAAGAGCA---GTAGGA------
------------CTGGGAGCGGTA---TTCATTGGGTTCTTAGGAGCA---GCTGGAAGC
ACCATGGGCGCGGCGTCAATAACGCTGACGGTACAGGCCAGGCAATTATTG---TCTGGT
ATAGTGCAA------CAGCAAAGCAATTTGCTGAGGGCTATAGAGGCTCAACAGCATCTG
TTGAAACTCACAGTCTGGGGC---ATTAAACAGCTCCAG---GCAAGA---GTCCTGGCT
GTGGAAAGATACCTAAAG---GATCAACAGCTCCTAGGAATTTGG---GGCTGCTCTGGA
AAACTCATCTGC---------ACCACTAATGTGCCCTGGAACTCT------ACTTGGAGT
---------------------------------------AATAAATCCCAGGATGAGATA
TGGGAC---------AACATGACCTGGTTGCAATGG---GATAAAGAAATTAGCAATTAT
ACACAAGCAATATATACTCTAATTGAAGAATCTCAAAATCAGCAGGAA---ATGAATGAA
AAAGAATTA------TTGGAATTGGACAAGTGGGCAAGTCTGTGGAATTGGTTTGACATC
TCAAACTGGCTGTGGTATATAAAAATATTCATAATGATAGTAGGAGGTTTAATAGGGTTA
AGAATAGTTTTTGCT---GTGCTTTCTATAGTAAATAGAGTTAGGCAGGGATACTCACCT
TTGTCATTCCAGATC---CAGACCCCG---------AACCCAGGGGGT------CCCGAC
AGGCCCGGAAGAATCGAAGGAGAA---GGTGGAGAGCAAGACAGAGACAGATCGATTCGA
TTAGTGAGCGGATTCTTAGGACTTGCCTGGGACGACCTGCGGAGCCTGTGCCTCTTCAGC
TAC------------CACCGATTGAGAGACTTCATCTTGATTGTCGCGAGGACTGTGGAA
CTTCTGGGACAC---------------------------AGCAGTCTCAAAGGGTTGAGA
CTGGGGTGGGAAGCCCTCAAGTATCTG------GGGAATCTCCTAGCATATTGGAGTAGG
GAACTAAAAAATAGTGCTATTAATTTGGTTGATACCATAGCA---ATAACAGTAGCTGGC
TGGACAGATAGGGTTATAGAAGTAGGACAAAGAATTTGCAGAGCT---------ATTATC
AACATACCTAGAAGAATCAGACAGGGC---------CTCGAAAGGGCT------TTGCTA
---TAA
>A1.CY.07.CY208.JF683760
ATGAAAGTGAAGGGGATACAG---ATGAACTCGCACAGC------------------TTG
TTG------AGATGG------------------------------GGAACTATGATCTTG
GGG---------ATGATAATA---ATCTGTAGTGCT------GCA---------------
---------------------GAAAAAACGTGGGTTACTGTCTACTAT------------
------GGGGTACCTGTTTGGAAAGATGCAGAGACCACC------TTATTTTGTGCATCA
GATGCAAAAGCCTATAAAACAGAAGTGCATAAT---GTTTGGGCTACACATGCCTGTGTA
CCTACAGACCCTAACCCACAAGAAATGCATTTGGAA---------AATGTGACAGAAGAG
TTTAACATGTGG---AAAAATAACATGGTAGAGCAGATGCATACAGATATAATCCGTCTA
TGGGACCCAAGCCCACAGCCCTGTGTAAAGTTAACCCCTCTCTGTGTTACTTTAAATTGT
AGCTACAATATCACTAGTAATGTCACTGTTGAC---------------------------
------------------------------------------------------------
---------------------------ATGAATGATACCATTAACATGAGAGAAGAAATA
AAA------------AACTGTTCTTTCTATACA---ACCACC---GAAATAAGG------
---------------GATAATAGACAGAAA---GTATATTCACTTTTTTATAGACTTGAT
ATAGTACCAATTGGTGAT------------------------------------------
------------------------------------------------------------
------------------------------AGGAATAATAATCATAGTTATAGATTAATA
AATTGTAATACCTCAGCCATTACACAGGCTTGTCCAAAGGTAACTTTTGAGCCAATTCCC
ATACATTATTGTGCTCCAGCT------GGTTTTGCAATTCTAAAGTGT---AATGATAAG
AATTTCAATGGAGCAGGATCATGCAAGAAT---GTCAGCACAGTACAATGCACACATGGA
ATCAAGCCAGTAGTATCAACTCAACTGCTGTTA---------AATGGCAGT---CTAGCA
GAAAATGAG------------------------------------ACAATGATTAGATCT
GAAAATATCACAAACAATGTCAAAAACATCATAGTACAATTTAAT------GAGTCTGTA
AAAATTAATTGTACCAGACCG---AACAACAATACAAGAAAAAGT---------------
---GTACATATA------------------------------------------------
---------------GGACCAGGACAAGCA------TTCTAT------------------
---GCAACAGGTGAA---------------ATAGTAGGGGATATAAGACAAGCA------
CGTTGTGAGGTCAATAAAACA------GAATGGAATAAAGCTTTAAAAAGGGTAGCC---
CACCAATTAGAA---------------------AAATACTTTAAG---------------
------------AACAAAACAATAGCCTTTAAT------------------AAATCCCCA
GGAGGAGATCTAGAAATTACAACACAT---AGTTTTAATTGTGGAGGGGAA---TTTTTC
TATTGTAACACCTCAAAGTTGTTTAATAGCACTTGGGATCCTAATAATACCAGCACGCAG
GAGTCAAATAGC------------------------------------------------
------------------------------ACAAATGATAATATAATTCTCCCATGCAGA
ATAAGGCAAATTATAAATATGTGGCAGAGAGCAGGACAAGCAATATATGCCCCTCCCATC
CAAGGAATAATAAAC------------TGTGTATCAAAC---ATTACAGGATTAATATTA
ACAAGAGATGGGGGTGTAGGTAACAAC---------------------------------
------------------------------------------------------------
---------------------GCAAAGGAAGTCTTCAGACCTGGAGGAGGAGATATGAGG
GACAATTGGAGAAGT------GAATTATATAAGTATAAAGTAGTA---AAAATTGAGCCA
---CTAGGAGTAGCACCC------ACTGGGGCAAGGAGAAGAGTGGTG------------
---------------------------CAGAGAGAAAAAAGAGCA---GTTGGA------
------------CTGGGAGCTGTT---TTCATTGGGTTCTTGGGAGCA---GCAGGAAGC
ACTATGGGCGCGGCGTCAATGACGCTGACGGTACAGGCCAGACAATTATTG---TCTGGC
ATAGTGCAA------CAGCAAAGCAATTTGCTGAGGGCTATAGAGGCTCAACAGCATATG
TTGAGACTCACGGTCTGGGGC---ATTAAACAGCTCCAG---GCAAGA---GTCCTGGCT
GTGGAAAGATACCTAGGG---GATCAACAGCTCCTAGGAATTTGG---GGCTGCTCTGGA
AAACTCATCTGC---------ACCACTAATGTACCCTGGAACTCT------ACTTGGAGT
---------------------------------------AATAAGACCCGCAGAGAGATA
TGGGAC---------AACATGACTTGGATGCAATGG---GATAAGGAAATTAGCAATTAT
ACACAAGTAATATATACTCTAATTGAAGAATCGCAGAACCAGCAAGAA---AAAAATGAG
CAAGACTTA------TTGGCATTGGGCAAGTGGGACAGTCTGTGGAGTTGGTTTAGCATC
ACAAACTGGCTGTGGTATATAAAAATATTTATAATGATAGTAGGAGGCTTAATAGGATTA
AGAATAGTTTTTGCT---GTAATTTCTATAATACATAGAGTTAGGCAGGGATACTCACCT
TTGTCATTTCAGATC---CATACCCCA---------AACCCAGGGGGT------CTCGAC
AGGCCCGGAAGAATCGAAGAAGTA---GGTGGAGAGCAAGACAGACACAACTGGATTAGA
TTAGTGAGCGGATTGTTAGCACTTGCATGGGACGATTTGCGGAGCCTGTGCCTCTTCAGC
TTC------------CTCCGATTGAGAGACTTCATCGTGATTGTTGCGAGGACTGTGGAA
CTTGTGGGACAC---------------------------AGCAGTCTCAAAGGTTTGAGA
CTGGGGTGGGAAGGCCTCAAGTATCTG------GGGAATCTCCTGGTATATTGGAGTCGG
GAACTGAAAATTAGTGATATTAGTTTGCTTGATTCCATAGCA---ATAGCAGTAGCTGCC
GGGACAGATAGGGTTATAGAAATAGGACAGAGAATTTGTAGAGCT---------ATTGTT
ATCATACATAGTAGAATCAGATATGGC---------CTTGAAAGAGCT------TTGCTA
---TAA
>A1.CY.07.CY209.JF683761
ATGAAAGTGAAGGGGATACAG---ATGAACTCGCACAGC------------------TTA
TTG------AGATGG------------------------------GGAACTATGATCTTG
GGG---------ATGATAATA---ATCTGTAGTGCT------GCA---------------
---------------------GATAAAATGTGGGTTACTGTCTACTAT------------
------GGGGTACCTGTTTGGAAAGATGCAGAGACCACC------TTATTTTGTGCATCA
GATGCAAAAGCATATAAAACAGAAGTGCATAAT---GTTTGGGCTACACATGCCTGTGTA
CCTACAGACCCTAACCCACAAGAAATGCATTTGGAA---------AATGTGACAGAAGAG
TTTAACATGTGG---AAAAATAACATGGTAGAGCAGATGCATACAGATATAATCAGTCTA
TGGGACCAAAGCCTAAAGCCATGTGTAAAGTTAACCCCTCTCTGTGTTACTTTAAATTGT
AGCTACATCACTAGTAATGTCACTGCTGACATCACTAGTAAT------------------
------------------------------------------------------------
---------------GTCACTGCTGACATGAATGATGCCATTAACATGACAGCAGAAATA
AGA------------AACTGTTCTTTCAATATA---ACCACA---GAGATAAGG------
---------------GATAAGATACAGAAA---GTATATTCACTTTTTTATAGACTTGAT
ATAGTACCAATTGATAGG------------------------------------------
------------------------------------------------------------
------------------------------AATGATAGTAATGCTAGTTATAGATTAATA
AATTGTAATACCTCAGCCATTACACAGGCTTGTCCAAAGGTAACTTTTGAGCCAATTCCC
ATACATTATTGTGCTCCAGCT------GGTTTTGCAATTCTAAAGTGT---AATGATAAG
GATTTCAATGGAACAGGACCATGCAGGAAT---GTCAGCACAGTACAATGCACACATGGA
ATCAAGCCAGTAGTATCAACTCAACTGCTGTTA---------AATGGCAGT---CTAGCA
GAAAATGAG------------------------------------ACAATGATTAGATCT
GAAAATATCACAAACAATGCCAAAAACATAATAGTACAACTTAAT------GAGCCTGTA
AAAATTAATTGTACCAGACCT---AACAACAATACAAGAAAAAGT---------------
---ATACGTATA------------------------------------------------
---------------GGACCAGGACAAGCA------TTCTAT------------------
---GCAACAGGTGAC---------------ATAGTAGGGAATATAAGACAAGCA------
CATTGTGAGGTCAATAAAACA------GAATGGAATAAAGCTTTAAAAAGGGTAGCC---
GACCAATTAAGA---------------------AAATACTTT------------------
------------AACAAAACAATAGCCTTTAAT------------------AAATCCTCA
GGAGGAGATCTAGAAATTACAACACAT---AGTTTTAATTGTGGAGGGGAA---TTTTTC
TATTGTAACACCTCAAAGCTGTTTAATAGCACTTGGAATAATACCAGCACGCAGGAGTCA
AATAGCACTAAT------------------------------------------------
------------------------------CCAAATGATAATATAACTCTCCCATGCAGA
ATAAAGCAAATTATAAATATGTGGCAAAGAGCAGGACAAGCAATATATGCCCCTCCCATC
CAAGGAAAAATAAAC------------TGTGTATCAAAC---ATTACAGGATTAATATTA
ACAAGAGATGGGGGGGGTAACAGCACA---------------------------------
------------------------------------------------------------
------------------------GAGGAAGTCTTCAGACCTGGAGGAGGAGATATGAGG
GACAATTGGAGAAGT------GAATTATATAAGTATAAAGTAGTA---AAAATTGAGCCA
---ATAGGAGTAGCACCC------ACTGAGGCAAGGAGAAGAGTGGTG------------
---------------------------CAGAGAGAAAAAAGAGCG---GTTGGA------
------------CTGGGAGCTGTT---TTCATTGGGTTCTTGGGAGCA---GCAGGAAGC
ACTATGGGCGGGGCGTCAATGACGCGGACGGTACAGGCCAGACAATTATTG---TCTGGC
ATAGTGCAA------CAGCAAAGCAATTTGCTGAGGGCTATAGAGGCTCAACAGCATATG
TTGAGACTCACGGTCTGGGGC---ATTAAACAGCTCCAG---GCAAGA---GTCCTGGCT
GTGGAAAGATACCTAGGG---GATCAACAGCTCCTAGGACTTTGG---GGCTGCTCTGGA
AAACTCATCTGC---------ACCACTAATGTACCCTGGAACTCT------ACTTGGAGT
---------------------------------------AATAAGTCCCACAAAGCCATA
TGGGAC---------AACATGACTTGGATGCAATGG---GATAAAGAAATTAGCGATTAT
ACACAAGTAATATATACTCTAATTGAAGAATCGCAGAACCAGCAAGAA---AAAAATGAG
CAAGACTTA------TTGGCATTGGACAAGTGGGACAGTCTGTGGAGTTGGTTTAGCATC
ACAAAATGGCTGTGGTATATAAAAATATTTATAATGATAGTAGGAGGCTTAATAGGATTA
AGAATAGTTTTTGCT---GTAATTTCTATAATACGTAGAGTTAGGCAGGGATACTCACCT
TTGTCATTTCAGATC---CATACCCCA---------AACCCAGGGGGC------CTCGAC
AGGCCCGGAAGAATCGAAGAAGAA---GGTGGAGAGCAAGACAGAGGCAAATCGATTCGA
TTAGTGAGCGGATTCTTAGCACTTGCCTGGGACGACCTGCGGAGCCTGTGCCTCTTCAGC
TAC------------CACCGATTGAGAGACTTCATCTTGATTGCTGCGAGGACTGTGGAA
CTTCTGGGACAC---------------------------AGCAGTCTCAAGGGGTTGAGA
CTGGGGTGGGAAGGCCTCAAGTATCTG------GGGAATCTCCTGGCATATTGGAGTCGG
GAACTGAAAATTAGTGCTATTAGTTTGCTTGATACCACAGCA---ATAGCAGTAGCTGGC
TGGACAGATAGGGTTATAGAAACAGGACAGACAATTTGTAGAGCT---------ATTGTT
AACATACCTAGAAGAATCAGACAGGGT---------CTTGAAAGAGCT------TTGCTA
---TAA
>A1.CY.08.CY218.JF683767
ATGAGAGCGAGGGGGATACAG---AGGAATTATCAGCAC------------------TTG
TTG------ACATGG------------------------------GGAACGATAATCTTG
GGT---------TTGATAATA---ATCTGTAGTGCT------GCA---------------
---------------------CAAAACTTGTGGGTTACTGTCTATTAT------------
------GGGGTACCTGTGTGGAAAGATGCAGAGACCACC------TTATTTTGTGCATCA
GATGCTAAAGCATATGAGACAGAAAAGCATAAT---GTCTGGGCTACACATGCCTGTGTG
CCCACAGACCCCAACCCACAAGAAATACCTTTGGAA---------AATGTGACAGAAAAT
TTTAACATGTGG---AAAAATAATATGGTAGAGCAGATGCATACAGATATAATCAGTCTA
TGGGATCAAAGTCTACAGCCATGTGTAAAGTTAACCCCTCTCTGCGTTACTTTAAATTGT
ACAAATGTCAGAAATGTCACAGGAAATAGCACGGGTAGCAGCTTC---------------
------------------------------------------------------------
---------------ACGGGGGGGCCTGAAGAACTAAAAACGGGGGGGCCTGAAGAACTA
AAA------------AACTGCTCTTTCAATATG---ACCACA---GTACTAAGG------
---------------GATAAGAAACAGAAA---GTATATTCACTTTTTTATAGACTTGAT
ATAGTACAAATAGATAAGGATAATAATAGT------------------------------
------------------------------------------------------------
------------------------TCTGGTAATAATAGTTATAATGAATACAGATTAATA
AATTGTAATACCTCAGCCATTACACAAGCCTGCCCAAAAGTAAGCTTTGAACCAATTCCC
ATACATTATTGTGCTCCAGCT------GGTTTTGCGATCCTAAAGTGT---AGGAATAAT
TCATTCGATGGAACAGGGCCATGCAATAAT---GTCAGCACAGACCAATGTACTCATGGA
ATCAAGCCAGTAGTATCAACTCAACTGCTGTTA---------AATGGCAGT---CTAGCA
GAAGAAAAG------------------------------------ATAATGATTAGATCT
GAAAACATCACAAACAATGCCAAAACTATAATAGTACAACTTGTC------AAACCTGTG
ACAATTAATTGTACCAGACCT---AATAACAATACAAGAAAAATT---------------
---GTACGTATAGGACCA------------------------------------------
------------GGAGGACCAGGACAAGCA------TTCTAT------------------
------ACAAATGAC---------------ATAATAGGGGATATAAGACGAGCA------
TATTGTACTGTCAATGCATCA------GAGTGGAATGAAACTTTAGAACAAGTAGTTGAA
CAGTTGAGAGTA---------------------CACTTTGGG------------------
------------AACAAAACAATAAACTTTACT------------------AAACCCTCA
GGAGGGGATCTAGAAATCACAACACAT---AGTTTTAATTGTGGAGGAGAA---TTTTTC
TATTGTAATACATCAGGTCTGTTCAATAGCTCTTGGAATATCAATGGCAGCAGGTCAAAT
AGCACAAGG---------------------------------------------------
------------------------------TCAAATGGCAATATAACTCTCCCATGCAGA
ATAAAGCAAATTATAAATATGTGGCAAAGAACAGGACAGGCAATGTATGCCCCTCCCATC
CAAGGAGTAATAAGG------------TGTGTATCAAAC---ATTACAGGACTACTGTTA
ACAAGAGATGGAGGGGGTAACAATACA---------------------------------
------------------------------------------------------------
------------------AATGAAACTGAAATTTTCAGACCTGGAGGAGGAGATATGAGG
GGCAATTGGAGAAGT------GAATTATATAAGTATAAAGTAGTA---AAAATTGACCCA
---CCAGGAGTAGCACCC------AACACAGCAAGGAGAAGAGTGGTG------------
---------------------------GGGAGAGAAAAAAGAGCA---GCTGGAATA---
------------ATAGGAGCTGTC---TTCCTTGGGTTCTTAGGAGCA---GCAGGAAGC
ACTATGGGCGCGGCGTCAGTGACGCTGACGGTACAGGCCAGACAATTATTG---TCTGGT
ATAGTGCAA------CAGCAAAGCAATTTGCTGAGGGCTATAGAGGCTCAACAACACCTG
TTGAAACTCACGGTCTGGGGC---ATTAAACAGCTCCAG---GCAAGA---GTCCTGGCT
GTGGAAAGATACCTAAAG---GATCAACAGCTCCTAGGAATTTGG---GGCTGCTCTGGA
AAGCTCATCTGC---------CCCACTAATGTGCCTTGGAACTCT------AGTTGGAGT
---------------------------------------AATAAATCTATGGAGGACATA
TGGGAC---------AATATGACCTGGCTGCAATGG---GAGAAAGAAATTAGCAACTAC
ACAGACATAATATATAACCTAATTGAAGAATCACAGAACCAGCAGGAA---AAGAATGAA
CAAGACTTA------TTGGCATTGGACAAGTGGGCAAATTTGTGGAATTGGTTTGAAATA
TCAAAATGGCTGTGGTATATAAAAATATTTATAATGATAGTAGGAGGCTTAATAGGATTA
AGAATAGTTTTTGCA---GTGCTTTCTATAATAAATAGAGTTAGGCAGGGATACTCACCT
TTGTCATTTCAGACC---CTTACCCCA---------AACCCAAGGGAA------CTCGAC
AGGCTCGGAAGAATCGAAGAAGAA---GGTGGAGAGCAAGACAGAGGTAGATCGATTCGA
TTAGTGAGCGGATTCTTAGCACTTGCCTGGGACGACCTGCGGAGCCTGTGCCTTTTCAGC
TAC------------CACCGCTTGAGAGACTTCACCTTGATTGCAGCGAGGACTGTGGAG
ATTCTGGGACAC---------------------------AGCAGTCTCAAAGTATTGAGA
CTGGGGTGGGAAGGCCTCAAGTACTTG------TGGAACCTCCTGGTGTATTGGGGCCAG
GAACTAAAAACTAGTGCTACTAATTTGTTTGATACCATAGCA---ATAGCAATAGCTGGC
TGGACAGATAGAATTATAGAAATAGGGCAAAGAATTGTTAGAGCT---------TTTCTC
AACATACCCAGAAGAATCAGACAGGGC---------TTTGAAAGGGCT------TTATTA
---TAA
>A1.CY.08.CY230.JF683779
ATGAGAGCGAGGGAGATGCAG---ATGAACTCGCACTGC------------------TGG
TTG------AAATGG---------------------------GGAACCATGATGATCTTG
GGA---------ATGATAATA---ATCTGTAGTGCT------GAA---------------
---------------------AATAACTTGTGGGTTACTGTCTACTAT------------
------GGGGTACCTGTATGGAAAGAAGCAGACACCACC------TTATTTTGTGCATCA
GATGCGAAAGCATATAAAACAGAAGTGCATAAT---GTCTGGGCTACACATGCCTGTGTA
CCTACAGACCCCAACCCACAAGAAATAAATATGGCA---------AATGTGACAGAAAAG
TTTAACATGTGG---AAAAATAACATGGTAGAGCAGATGCATACAGATATAATCAGTCTC
TGGGACCAAAGCCTGAAGCCATGTGTAAAGTTAACCCCTCTCTGTGTTACTTTAAATTGT
AACAATGTCAACAATACCAGTAATACCAATAAT---------------------------
------------------------------------------------------------
------------------------ACCACCAATGTCACCGCTGAAATGCGAGAAGAGATA
AAA------------AACTGCTCTTTCAATGCA---ACCACA---ATACTAAGG------
---------------GATAAGACACAGAGA---ATACATTCACTTTTTTATAGACTTGAT
ATAGTACCAATTAATAGT------------------------------------------
------------------------------------------------------------
---------------------------AATAATAGTAATAATAGTGAAAATAGATTAAAA
AATTGTAATACCTCATCCATTACTCGGGATTGCTCAAACGTATCTTTTGATCGACTTCCC
GTACCTTATGGTGCTCCTGCT------GGTTTTGCGAGTCTTCAATGT---GATGTTAAG
GATTTAAATGGAACAGGAATAGGTAACAAT---GTCACCAGAATACATTGCACTGATGGA
ATCAGGCCAGTGGTATCAACTCAACTGCTGTTG---------AATGGCAGT---CTAGCA
GAAAATAGG------------------------------------ACAATGATTAGATCT
GAAAATATCACAAACAATGCCAAAAACATAATAGTACAATTTAAC------ACGACTGTA
AACATTACCTGTATCAGACCT---AACAACAATACAAGAACAAGT---------------
---GTACGTATA------------------------------------------------
---------------GGACCAGGACAAGCA------TTCTAT------------------
---GCAACAGGTGAC---------------ATAATAGGGGATATAAGACAAGCA------
CATTGTAATGTCAGTGGAGAA------CAATGGAATAAAGCTTTGCAAAAGGTAGTC---
AAAGAATTAAGA---------------------ATACATTTT------------------
------------AACAAAACAATAATCTTTACG------------------AAATCCTCA
GGAGGGGATCCAGAAATTACAACACAT---AGTTTTAATTGTGGAGGAGAA---TTTTTC
TACTGTAACACATCAGGCCTGTTTAATAGCACTTGGTATACCAATAACAGCATGCAGCCA
AAT---------------------------------------------------------
------------------------------TACACAAAAACTATAACTTTGCCATGCAGA
ATAAAGCAAGTTATAAATATGTGGCAAAGAGTAGGACAAGCAATGTATGCCCCTCCCATC
CCAGGAATAATACAA------------TGTGTATCAAAC---ATTACAGGACTAATATTA
ACAAGAGATGGTGGGCATAATAATAGT---------------------------------
------------------------------------------------------------
---------------------GCAAATGAGACCTTCAGACCTGGAGGAGGAGATATGAGG
GACAATTGGAGAAGT------GAATTATATAAGTATAAAGTAGTG---AAAGTTGAACCA
---TTAGGAGTAGCACCC------ACCAGGGCAAGGAGAAGAGTGGTG------------
---------------------------GAGAGAGAAAAAAGAGCA---GTTGGA------
------------ATAGGAGCTGTC---TTCCTTGGGTTCTTAGGAGCA---GCAGGAAGC
ACTATGGGCGCGGCGTCAGTGACGCTGACGGTACAGGCCAGGCAATTATTG---TCTGGC
ATAGTGCAA------CAGCAAAGCAATTTGCTGAGGGCTATAGAGGCTCAACAACATATG
TTGAAACTCACGGTCTGGGGC---ATTAAACAGCTCCAG---GCAAGA---GTCCTGGCT
CTGGAAAGATACCTACAG---GATCAACAGCTCCTAGGAATTTGG---GGCTGCTCTGGA
AAACTCATCTGC---------ACCACTAATGTGCCCTGGAACTCT------ACTTGGAGT
---------------------------------------AATAAAAACTTGACTCAAATA
TGGGAT---------AACATGACCTGGCAGCAATGG---GATAAAGAAATTGACAATTAT
ACACAAGTAATATATAATCTACTTGAAGAATCGCAGAACCAGCAGGAA---ATGAATGAA
AAAGACTTA------TTGGAATTGGACAAATGGGCAAATCTATGGAATTGGTTTAGCATC
ACAAACTGGCTGTGGTATATAAGATTATTTATAATGATAGTAGGAGGCTTAATAGGATTA
AGAATAGTTTTTGCT---GTGCTTTCTGTAATAAATAGAGTTAGGCAGGGATACTCACCT
TTGTCTTTTCAGACC---CATACCCCA---------AGCCCAAGGGAA------CTCGAC
AGGCCCAGAGAAATCGAAGAAGAA---GGTGGAGAGCAAGGCAGAGACAGATCGATTCGA
TTTGTGAGCGGATTCTTGGCGATTGCCTGGGACGATCTGAGGAGCCTGTGCCTATTCAGC
TAC------------CACCGCTTGAGGGACTTCATCTCGATTGCCACGAGGACTGTGGAA
CTTCTGGGACAC---------------------------AGCAGTCTCAAGGGGTTGAGA
CTGGGGTGGGAAGGCCTCAAGTATCTG------GGGAATCTTCTGATATATTGGATTCAG
GAACTAAAGAGTAGTGCTATTAGTTTGGTTGATACCATAGCA---GTAGTAGTAGCTGGC
TGGACAGATAGGGTTATAGAAATAGGACAAAGAATTGGTAGAGCT---------ATCTTT
AACATACCTAGAAGAATCAGACAGGGC---------TTAGAAAGGGCT------TTGCTA
---TAA
>A1.CY.08.CY235.JF683782
ATGAGAGTGAGGGGGATACAG---ATGAACTCGCACTGC------------------TTG
TTG------AGATGG------------------------------GGAACTATGATCCTG
GGG---------TTGATAATA---ATCTGTAGTGCT------GTA---------------
---------------------GAAAAAACGTGGGTTACTGTCTACTAT------------
------GGGGTACCTGTGTGGAAAGATGCAGAAACCACC------TTATTTTGTGCATCA
GATGCAAAAGCATATACAACAGAAATGCATAAT---GTCTGGGCTACACATGCCTGTGTA
CCTACGGACCCCAACCCACAGGAAATAAATTTGGAA---------AATGTGACAGAAGAA
TTTAACATGTGG---AAACTTAACATGGTAGAGCAAATGCATACAGATATAATCAGTCTA
TGGGATCAAAGCCTAAAGCCATGTGTAAAGTTAACCCCTCTCTGTGTCACTTTAGATTGT
GGATATAATGTCAGTATTAATAACACCTAT------------------------------
------------------------------------------------------------
------------------------------AGCATAAATGATACCATGGAAACAGATTTA
AGA------------AACTGCTCTTTCGATGTA---ACCACG---AAATTAAGG------
---------------GATAAGAGACAGAAT---GTATATTCACTTTTTTATAGACTTGAT
ATAGTACACATTGATAGT------------------------------------------
------------------------------------------------------------
------------------------------AATAGTAATAATAGCCATTATAGATTAATA
AATTGTAATACCTCAGCCATTACACAAGCTTGTCCAAAGGTATCTTTTGAACCAATTCCT
ATACATTATTGTGCTCCAGCT------GGTTTTGCGATTCTAAAGTGT---AATGATAAG
GAGTTCAGTGGAAAAGGACCATGCAAGAAT---GTTAGCACGGTACATTGCACACATGGA
ATCAGGCCAGTAGTATCAACTCAACTGCTGTTA---------AATGGCAGT---CTAGCA
GAAAATAGG------------------------------------ACAATGATTAGATCT
GAAAATATCACAAACAATGCCAAAAACATAATAGTACAACTTACT------GAGCCTGTA
AACATTACTTGTATCAGACCT---AGCAACAATACAAGAAAAAGT---------------
---GTACATATA------------------------------------------------
---------------GGACCAGGACAAGCA------TTCTTT------------------
---GCAACAGGTGAT---------------ATCATAGGGGACATAAGAAAAGCC------
CATTGTGAGGTCAATGAAACA------GAATGGAATAAAGCTTTAACAAAGGTAGTT---
GAACAATTAAGA---------------------ACATACTTTAGG---------------
------------AACAAAACAATAACCTTTAAA------------------GGCCCCTCA
GGAGGGGATCTAGAAATTACAACACAT---AGTTTTAATTGTGGAGGAGAA---TTTTTC
TATTGTAATACATCAAAATTGTTTAATACAACTTGGAATGCCAATGGCAGCGTACAGGAG
TCAGTCAACACT------------------------------------------------
---------------------------GCAGGCAACACTACTATATTTCTCCCATGCAGA
ATAAAGCAAATTATAAGGATGTGGCAGAGAGCAGGACAAGCAATATATGCCCCTCCCATC
CAGGGAAGAATAAGG------------TGTGAATCAAAC---ATTACAGGACTACTGTTA
ACAAGAGATGGTGGAGGTAATGCAAAC---------------------------------
------------------------------------------------------------
---------------------AACACAGAAATCTTTAGACCTGGAGGAGGAGATATGAGG
GACAATTGGAGAAGT------GAATTATATAAGTACAAGGTAGTA---AAAATTGAACCA
---CTAGGAGTAGCACCC------ACCAAGGCAAGGAGAAGAGTGGTG------------
---------------------------CAGAGAGAAAAAAGAGCA---GTTGGA------
------------CTAGGAGCTGTC---TTCCTTGGGTTCTTAGGAGCA---GCAGGAAGC
ACTATGGGCGCGGCGTCAATAACGCTGACGGTACAGGCCAGGCAATTATTG---TCTGGC
ATAGTGCAA------CAGCAAAGCAATTTGCTGAGGGCTATTGAGGCTCAACAGCAGATG
TTGAGACTCACGGTCTGGGGC---ATTAAACAGCTCCAG---GCAAGA---GTCCTGGCT
GTGGAAAGATACCTAGGG---GATCAACAGCTCCTAGGAATTTGG---GGCTGCTCTGGA
AAACTCATCTGC---------ACCACTAATGTGCCCTGGAACTCT------ACTTGGAGT
---------------------------------------AATAAATCCCTGGATAAGATA
TGGAAC---------AACATGACCTGGATGCAATGG---GACAAAGAAATTAGCAATTAT
ACACAATTAATATATACTCTAATTGAACAATCGCAGAACCAGCAGGAA---ATAAATGAA
CAAGAATTA------TTGGAATTGGACAAGTGGGCAAATCTGTGGAATTGGTTTGACATC
TCACACTGGTTGTGGTATATAAAAATATTTATAATGATAGTAGGAGGCTTAATAGGATTA
AGAATAGTTTTTGCT---GTGCTTTCTATAATACGTAGGGTTAGGCAGGGATACTCACCT
TTGTCATTTCAGACC---CATTTCCCG---------AACCCAGGGGGT------CTCGAC
AGGCCCGGAGGAATCGAAGGAGAA---GGTGGAGAGCAAGACAGAGGCAGATCGATTCGC
TTAGTGAGCGGATTCTTAGCACTTGCCTGGGAAGATCTGAGGAACCTGTGCCTCTTCAGC
TAC------------CACCGATTGAGAGACTTCATCTTGATTGCTGCGAGGACAGTGGAA
CTTCTGGGACAC---------------------------AGCAGTCTCAAAGGGTTGAGA
CTGGGGTGGGAAGGCCTCAAGTATATT------GGGAACATCCTGATATATTGGAGTCGG
GAACTGAAAATTAGTGCTATTAGTTTGCTTGATACCATAGCA---ATAGCAGTAGCTAAC
TGGACAGATAGAATTATAGAAATAGGACAAGGAATTTGTAGAGCT---------ATTATC
AACATACCTAGAAGAATCAGACAGGGC---------CTTGAAAGGGCT------TTGCTA
---TAA
>A1.CY.08.CY236.JF683783
ATGAGAGTGAGGGGGATACAG---ATGAACTCGCATTGC------------------TTG
TTG------AGATGG------------------------------GGAACTATGATCTTG
GGG---------ATGATAATA---ATCTGTAGTGCT------GTA---------------
---------------------GAAAAAACGTGGGTTACTGTCTACTAT------------
------GGGGTACCTGTGTGGAAAGATGCAGAGACCACC------TTATTCTGTGCATCG
GATGCAAAAGCATATACAACAGAAGCGCATAAT---ATCTGGGCTACACATGCCTGTGTA
CCTACGGACCCCAACCCACAGGAAATAAATTTGGAA---------AATGTGACAGAAGAG
TTTAACATGTGG---AAACTTAACATGGTAGAGCAGATGCATACAGATATAATCAGTCTA
TGGGATCAAAGCCTAAAGCCATGTGTAAAATTAACCCCTCTCTGTGTTACTTTAGATTGT
AGACATAATGTCACTATACATAATAATGTCACTAATAATAAT------------------
------------------------------------------------------------
------------------AATATCACCAGTGGCATAAATGATACCATTGCCACAGAAGTA
AAA------------AACTGCTCTTTCAATACA---ACCACA---GAATTAAAA------
---------------GATAAGAGACAGAAC---GTATATTCACTTTTTTATAGACTTGAT
ATAGTACAAATTGATAGT------------------------------------------
------------------------------------------------------------
------------------------------AATAGTAATAATAGTCATTATAGATTAATA
AATTGTAATACCTCAACCATTACACAAGCTTGTCCAAAAGTAACTTTTAAGCCAATTCCT
ATACATTATTGTGCTCCAGCT------GGTTTTGCAATTCTAAAGTGT---AATGATAAA
AAGTTCAGTGGAAAAAGACCATGCCGAAAT---GTTAGCACAGTACAATGGACTCATGGA
ATCAGGCCAGTAGTATCAACTCAACTGCTGTTA---------AATGGCAGT---CTAGCA
GAAAATAGG------------------------------------ACAATGATTAGATCT
GAAAATATCACAAACAATGCCAAAAACATAATAGTACAACTTACT------GAACCTGTA
AACATTACTTGTATCAGACCT---AGCAACAATACAAGAAAAAGT---------------
---ATACGTATA------------------------------------------------
---------------GGACCAGGACAAGCA------TTCTAT------------------
---GCAACAGGTGAT---------------ATTATAGGGAATATAAGAAAAGCC------
CATTGTGAGGTCAATGGAACA------GAATGGAATAAAGCTTTAAAAGGGGTAGTT---
GAACAATTAAGA---------------------ACATACTTTAGT---------------
------------AACAAAACAATAGCCTTTAAC------------------GACTCCTCA
GGAGGGGATCTAGAAATTACAACACAT---AGTTTTAATTGTGGAGGAGAA---TTTTTC
TATTGTAATACATCAAAATTGTTTAATACAACTTGGAATGTCACTGACAGCATAGAAGAG
TCA---------------------------------------------------------
------------------------------GGCAACACTATTATAGTCCTCCCATGCAAA
ATAAAGCAAATTATAAATATGTGGCAGAGAGCAGGACAAGCAATATATCCCCCTCCCATC
CGGGGAATAATAAGG------------TGTGAATCCAAC---ATTACAGGACTATTATTA
ACAAGAGATGGTGGAGATACTGAAAAC---------------------------------
------------------------------------------------------------
---------------------ACCACAGAAATCTTTAGACCTGGAGGAGGAGATATGAGG
GACAATTGGAGAAGT------GAATTATATAAGTATAAAGTAGTA---AAAATTGAACCA
---CTAGGAGTAGCACCC------ACCGAGGCAAGGAGAAGAGTGGTG------------
---------------------------CAGAGAGAAAAAAGAGCA---GTTGGA------
------------ATAGGAGCTGTC---TTCCTTGGGTTCTTAGGAGCA---GCAGGAAGC
ACTATGGGCGCGGCGTCAATAACGCTGACGGTACAGGCCAGGCAATTATTG---TCTGGC
ATAGTGCAA------CAGCAAAGCAATTTGCTGAGGGCTATAGAGGCTCAACAGCAGATG
TTGAGACTCACGGTCTGGGGC---ATTAAACAGCTCCAG---GCAAGA---GTCCTGGCT
GTGGAAAGATACCTAGGG---GATCAACAGCTCCTAGGAATTTGG---GGCTGCTCTGGA
AAACTCATCTGC---------ACCACTAATGTGCCCTGGAACTCT------ACTTGGAGT
---------------------------------------AATAAATCCCTGGATAAGATA
TGGAAC---------AACATGACCTGGATGCAATGG---GACAAAGAAATTAGCAATTAT
ACACAATTAATATATACTCTAATTGAGGAATCGCAGAACCAGCAGGAA---ATAAATGAA
CAAGACTTA------TTGGCATTGGACAAGTGGGCAAATCTGTGGAATTGGTTTGACATC
TCACACTGGTTGTGGTATATAAAAATATTTATAATGATAGTAGGAGGCTTAATAGGATTA
AGAATAGTTTTTGCT---GTGCTTTCTATAATACGTAGAGTTAGGCAGGGATACTCACCT
TTGTCATTTCAGACC---CATACCCCA---------AACCCAGGGGGT------CTCGAC
AGGCCCGGAAGAATCGAAGGAGAA---GGTGGAGAGCAAGACAGAAGCAGATCGATTCGA
TTAGTGAGCGGGTTCTTAGCGCTTGCCTGGGACGATCTGAGGAACCTGTGCCTCTTCAGC
TAC------------CACCGATTGAGAGACTTCATCTTGATTGCTGCGAGGACTGTGGAA
CTTCTGGGACAC---------------------------AGCAGTCTCAAAGGGTTGAGA
CTGGGGTGGGAAGGCCTCAAGTATCTG------GAGAACCTCCTGGTATATTGGAGTCGG
GAACTAAAAATTAGTGCTATTAATTTGTTTGACACCATAGCA---ATAGCAGTAGCTGGC
TGGACAGATAGAGTTATAGAAATAGTACAAGGAATTGGTAGAGCT---------ATTATC
AATATACCTAGAAGAATCAGACAGGGC---------CTTGAAAGGGCT------TTGCTA
---TAA
>A1.FI.91.FIN91121.AF219261
ATGAGGGCGAGGGGGATACAG---AGGAATTATCAGCAC------------------TTA
TTG------AGATGG------------------------------GGAACTATAATCTTG
GGA---------ATGATATTG---ATCTGTAGTACT------ACA---------------
---------------------GAAAACTTGTGGGTTACTGTCTATTAT------------
------GGGGTACCTGTGTGGAAAGACGCAGAGACCACC------CTATTTTGTGCATCA
GATGCAAAAGCATATGATACAGAAATGCATAAT---GTCTGGGCTACACATGCCTGTGTA
CCCACAGACCCCAACCCACAAGAAATATATTTGGAA---------AATGTAACAGAAGAG
TTTAATATGTGG---AAAAATAACATGGTAGAGCAGATGCATACAGATATAATCAGTCTA
TGGGATGAAAGCCTAAAGCCATGTGTACAGTTAACCCCTCTCTGCGTTACTTTAAATTGT
AGCAATGCCAATGCCAACTCTATCAATGCCAATGCCACC---------------------
------------------------------------------------------------
---------------------TCTACCAATGCCACTGCCGAGAACGAGAAGGGAGAAATA
AAA------------AACTGCTCTTTCAATATG---ACCACA---GAACTAAGG------
---------------GATAAGAAAAAGAAA---GTATATTCACTTTTTTATAGACTTGAT
GTAATACCACTTAATGGAACG---------------------------------------
------------------------------------------------------------
---------------------------GAGAATGAGACTTACACTGAGTATAGGTTAATA
AATTGTAATACCTCAGCCATTACACAAGCTTGTCCAAAGGTATCCTTTGAGCCAATCCCC
ATACATTATTGTGCTCCAGCT------GGTTTTGCGATCCTAAAGTGT---AGGGATGAG
AAGTTCAATGGAACAGGGCCATGCACGAAT---GTTAGCACAGTACAGTGCACACATGGA
ATCAGGCCAGTAGTATCAACTCAACTGCTGTTA---------AATGGCAGT---CTGGCA
AAAGAAGAG------------------------------------GTAAGAATTAGATCT
GAAAATATCACAAATAATGTCAAAACTATAATAGTACAACTTGTC------AAGCCTGTA
AACATTACCTGTATCAGACCT---AACAATAATACAAGAAAGAGT---------------
---ATACATTTA------------------------------------------------
---------------GGACCAGGACGAGCA------TTCTAT------------------
---GCAACAGGTGAC---------------ATAATAGGGAATATAAGAAAAGCA------
CATTGTATTGTCAATGAATCA------GAATGGAATGAAGCTTTACAACAGGTAGCT---
ACACAATTAGGA---------------------AAATACTTTGAG---------------
------------AACAAAACGATAAATTTTACT------------------AGCCCCTCA
GGAGGGGATCTAGAAGTCACAACACAT---AGTTTTAATTGTGGAGGAGAA---TTTTTC
TATTGTAATACATCAGGCCTGTTTAATAGCACTTGGGTGTCAAACAACACTGGGAAATAT
TATAGTAATAGCACT---------------------------------------------
---------------------------AGGGAAAATCCAAATATAACTCTCCCATGCAGA
ATAAAACAAATTATAAATATGTGGCAGAGAGCAGGACAAGCAATATATGCCCCTCCCATC
GAAGGAGTAATAAGG------------TGTGAATCAAAC---ATTACAGGACTACTATTA
ACAAGAGATGGTGGGGATAAGAACAAC---------------------------------
------------------------------------------------------------
---------------------ACAAGTGAAATCTTCAGACCTGGAGGAGGAAATATGAAG
GACAACTGGAGAAGT------GAATTATATAAGTATAAAGTAGTA---AAAATTGAACCA
---TTAGGAGTAGCACCC------ACCCCGGCAAGGAGAAGAGTGGTG------------
---------------------------CAGAGAGAAAAAAGAGCA---GTATTTGGG---
------------CTGGGAGCTGTC---TTTCTTGGGTTCTTAGGAGCA---GCAGGAAGC
ACTATGGGCGCGGCGTCGATAACGCTGACGGTACAGGCCAGACAATTATTG---TCTGGC
ATAGTGCAA------CAGCAAAGTAATTTGCTGAGGGCTATAGAGGCTCAACAGCATTTG
TTGAAACTCACGGTCTGGGGC---ATTAAACAGCTCCAG---GCAAGA---GTCCTGGCT
GTGGAAAGATACCTAAAG---GATCAACAGCTCCTAGGAATTTGG---GGCTGCTCTGGA
AAACTCATCTGC---------ACCACTAATGTGCCCTGGAACTCT------ACTTGGAGT
---------------------------------------AATAAATCTTATAGTGAGATA
TGGGAT---------AACATGACCTGGATGCAGTGG---GATAAAGAAATTAGCAATTAC
ACACAAACAATATATAATCTAATTGAAAAATCACAGATCCAGCAGGAA---AAGAATGAA
CAGGATTTA------TTGGCATTGGACAAGTGGACAAATCTGTGGACTTGGTTTGACATA
TCAAATTGGCTGTGGTATATAAAAATATTTATAATGATAATAGGAGGCTTAATAGGATTA
AGAATAGTTTTTGCA---GTGCTTTCTGCAATAAATAGAGTTAGGCAGGGATACTCACCT
TTGTCGTTTCAGACC---CATACCCCA---------AACCCAGAGGGT------CTCGAC
AGGCCCGGAAGAATCGAAGAAGAA---GGTGGAGAGCAAGGCAGAGGCAGATCGATTCGA
TTAGTGAGCGGATTCTTAGCACTTGCCTGGGACGACCTACGGAGCCTGTGCCTCTTCAGC
TAC------------CACCGCTTGAAAGACTTCATCTTGATTGCCGCGAGGACTGTGGAA
CTTCTGGGACAC---------------------------AGCAGTCTCAAGGGGTTGAGA
CTGGGGTGGGAAGGCCTCAAGTATCTG------GGGAATCTCCTGCTATATTGGGGTCGG
GAACTAAGAATTAGTGCTAGTGATTTGCTTGATACCATAGCA---ATAGCAGTAGCTGGC
TGGACAGATAGGGTTATAGAAATAGGACAAAGAATTGGTAGAGCT---------ATTCTC
AACATACCTAGAAGAACCAGACAGGGC---------TTAGAAAGGGCT------TTGGTA
---TAA
>A1.FI.91.FIN9199.AF219265
ATGAGAGTGATGGGGATACAG---AGGAATTGTCAGCAC------------------TTA
TTG------ACATGG------------------------------GGAACTATGATCTTA
GGG---------ATAATAATG---ATCTGTAGTGCT------GCA---------------
---------------------GAAAACTTGTGGGTTACTGTCTACTAT------------
------GGGGTACCAGTGTGGAAAGATGCAGAGACTACC------TTATTTTGTGCATCA
GATGCTAAAGCATATGAGACAGAAAAGCATAAT---GTTTGGGCTACACATGCCTGTGTA
CCCACGGACCCCAACCCACAAGAAATACATTTGGAA---------AATGTGACAGAAGAG
TTTAACATGTGG---AAAAATAACATGGTAGAGCAGATGCATACAGATATAATCAGTCTA
TGGGACCAAAGCCTAAAGCCATGTGTAAAGCTAACCCCTCTCTGCGTTACTTTACATTGT
AACAATGCCAATTTCACAAGTGCCAACAACATG---------------------------
------------------------------------------------------------
---------------------------AGTACCGACATTACGAGGGATAGGGGAGAAATA
AAA------------AC-TGCTCTTTCAATATG---ACCACA---GAGCTAAGG------
---------------GATAAGCAACAGAAG---GTATATTCACTTTTTTATAGGCTTGAT
GTAGTACAAATTAATGAGAATCAA------------------------------------
------------------------------------------------------------
---------------------------GGTAATAGTAGTAACAATGAGTATAGATTAATA
AATTGTAATACCTCAGCCATTACACAAGCTTGTCCAAAGGTAACCTTTGAGCCAATTCCC
ATACATTATTGTGCCCCAGCT------GGTTTTGCGATCCTAAAGTGT---AAGGATGAG
AAGTTCAATGGAACAGGGCCACGCAAGAAT---GTCAGCACAGTACAATACACACATGGA
ATCAAGCCAGTAGTATCAACTCAACTGCTGTTA---------AATGGCAGT---CTAGCA
AAAGAAAAG------------------------------------GTAAAAATTAGATGT
GAAAATATCACAAACAATGCCAAAACTATAATAGTACAACTGGTC------GAGCCTGTG
CAAATTAATTGTACCAGACCT---AACAACAATACAAGAAGAAGT---------------
---GTACGTATA------------------------------------------------
---------------GGACCAGGACAGGCA------TTTTAT------------------
------ACAACAGAC---------------ATAATAGGGGATATAAGACAAGCC------
CATTGTAATGTCAGTAGATCA------GCATAGAATAAAACTTTACAAAAGGTAGCT---
GAGCAATTAGGA---------------------GGATACTTTGGG---------------
------------AACAAAACAATAATATTTGCT------------------AACGCCTCA
GGAGGGGATCTAGAAATCACAACACAT---AGTTTTAATTGTGGAGGAGAA---TTTTTC
TATTGTAATACATCAGGCCTGTTTAATAGCACTTGGAGTAATAGCACTTGGAGTTCCAAT
GCCAGCACGCAGGGG---------------------------------------------
---------------------------TCAGAAAATGACACTATAACTCTCCCATGCAGA
ATAAAACAAATTATAAATATGTGGCAGAGAGCAGGACAAGCAATGTATGCCCCTCCCATT
CAAGGAGTAATAAGG------------TGTGATTCAAAT---ATTACAGGACTAATATTA
ACAAGAGATGGTGGGGTTACAAATGAA---------------------------------
------------------------------------------------------------
------------------------ACCGAAACCTCCAGACCTGGAGGAGGAGATATGGGG
GACAATTGGAGAAGT------GAATTATATAAATATAAAGTAGTG---AAAATTGAACCA
---CTAGGAGTAGCACCC------ACCAGGGCAAAAAGAGTAGTGGTG------------
---------------------------GGGAGAGAAAAAAGAGCA---ATTGGA------
------------ATAGGAGCTGTT---TTCATTGGGTTCCTAGGAGCA---GCAGGAAGC
ACTATGGGCGCGGCGTCAATGACGCTGACGGTACAGGCCAGACAATTATTG---TCTGGC
ATAGTGCAA------CAGCAAAGCAATTTGCTGAGGGCTATAGAGGCTCAACAACATCTG
TTGAAACTCACGGTCTGGGGC---ATTAAACAGCTCCAG---GCAAGA---GTCCTGGCT
GTGGAAAGATACCTAAAG---GATCAACAGCTCCTAGGAATTTGG---GGCTGCTCTGGA
AAACTCATCTGC---------ACCACTAATGTGCCCTGGAACTCT------AGTTGGAGT
---------------------------------------AATAAATCTGAGAGTGAGATA
TGGGAG---------AACATGACCTGGCTGCAATGG---GATAAAGAAATTAGCAATTAC
ACACAGATAATATATACCCTAATTGAAGAATCGCAGAACCAGCAGGAA---AAGAATGAA
CTAGACTTA------TTGGCACTGGACAAGTGGGCAAATCTGTGGAATTGGTTTGACATA
TCAAAGTGGCTGTGGTATATAAAAATATTTATAATGATAGTAGGAGGCTTAATAGGATTA
AGAATAGTTTTTGCA---GTACTTGCTGTAATAAATAGAGTTAGGCAGGGGTACTCACCT
TTGTCGTTTCAGACC---CATACCCCA---------AACCCAAGGGGT------CTCGAC
AGGCCCGGAAGAATCGAAGAAGAA---GATGGAGAGCAAGGCAGAGACAGATCGATTCGA
TTAGTGAGCGGATTCTTAGCACTTGCCTGGGACGATCTACGGAGCCTGTGCCTCTTCAGC
TAC------------CACCGCTTGAGAGACTTCATCTTGATTGCAGCGAGGACTGTGGAA
CCTCTGGGACAC---------------------------AGCAGTCTCAAGGGGCTGAGA
CTGGGGTGGGAAGGCCTCAAGTATCTG------TGGAATCTCCTGGTATATTGGGGTCGG
GAACTAAAAATTAGTGCTATTAATTTGGTTGATACCATAGCA---ATAGTAGTAGCTGGC
TGGACAGATAGGGTTATAGACATAGGACAAGGAATTGGTAGAGCT---------ATTCTC
CACATACCTAGAAGAATCAGACAGGGC---------TTAGAAAGAGCT------TTGCTA
---TAA
>A1.GB.08.A220_C1.HQ595767
ATGAGAGTGAGGGGGACACGG---ATGAATTGGCAAGAC------------------TTG
TGG------AGATGG------------------------------GGAACTATGATCTTG
GGG---------ATGATAATA---ATTTGTAGTACT------GCA---------------
---------------------GAAAACTTGTGGGTTACTGTTTACTAT------------
------GGGGTACCTGTGTGGAAAGACGCGGATACCACC------TTATTCTGTGCATCA
GATGCGAAAGCATATGATACAGAAATGCACAAT---GTTTGGGCCACGCATGCCTGTGTA
CCCACAGACCCCAACCCACAAGAAATAAATTTGAAA---------AATGTGACAGAAGAG
TTTAACATGTGG---AAAAATAACATGGTGGAGCAGATGCATACAGATATAATCAGTCTA
TGGGACCAAAGTCTAAAGCCATGTGTACAGTTAACCCCTCTCTGCGTAACTTTAGATTGT
ACCAATATCACCATTCGCAATAACACCAATAGCACTAAC---------------------
------------------------------------------------------------
------------------AACCATATCACCAATATCACCTCTGAAATGAAAGAAGAAATA
AAA------------AACTGCTCTTTCAATATG---ACCACA---GAATTAAGG------
---------------GACAAGAAACGGAAA---ATGTACTCACTTTTTTATAGACTGGAT
GTAGTACCAATTGATAAC------------------------------------------
------------------------------------------------------------
------------------------------------AATAATAGCAGTTATAGATTAATA
AATTGTAATACCTCAGCCATTACACAAGCTTGTCCAAAGGTATCCTTTGAGCCAATTCCC
ATACATTATTGTGCTCCAGCT------GGTTTTGCGATTCTAAAATGT---AAGGATAAA
GAGTTCAATGGAACAGGGTTATGCCAGAAT---GTCAGCACAGTACAATGCACACATGGA
ATCAAGCCAGTAGTATCAACTCAACTGCTGTTA---------AATGGCAGT---CTAGCA
GAAGGAAAG------------------------------------GTAATGATTAGATCT
GAAAATATTTCAGACAATGGCAAAAACATAATAGTACAACTTAGC------AAGCCTGTA
CAAATTAACTGTACCAGACCT---AACAACAATACAAGAACAAGT---------------
---GTAAGTATA------------------------------------------------
---------------GGACCAGGACAAGCA------TTTTAT------------------
---GCAACAGGTGAC---------------ATAATAGGGGATATAAGACAAGCA------
CATTGTAATATCAGTAAAAAA------GAATGGAATGAAACTTTGAAACAAATAGCC---
CAACAATTAAGA---------------------ACCCACTTTGAG---------------
------------AACAAAACAATAATCTTTGCT------------------AATCACTCA
GGAGGGGATCCAGAAATAACAACACAT---AGTTTCAATTGTGGAGGAGAA---TTTTTC
TATTGTAACACATCAGCTCTGTTTAATGGCACTTGGGGGGACAATACCACCATGCAGGGA
AATAGCACAGAG------------------------------------------------
------------------------------TTAAATGGAACTATAACTCTCCCATGCAGA
ATAAAGCAAATCATAAATATGTGGCAGAAAACAGGAAAAGCAATGTATGCCCCTCCCATC
CAAGGAGTAATAAGG------------TGTGAGTCAAAC---ATTACAGGACTTATATTA
ACAAGAGATGGTGGGGATACTAACAGA---------------------------------
------------------------------------------------------------
---------------------ACAAATGAAACCTTTAGACCTGAAGGAGGAAATATGAAG
GACAATTGGAGAAGT------GAATTATATAAGTATAAAGTAGTA---AAAATTGAACCA
---CTAGGAGTAGCACCT------ACCGAGGCAAGGAGGAGAGTGGTG------------
---------------------------CAGAGAGAAAAAAGAGCA---TTTGGA------
------------CTGGGAGCTGTT---TTCATTGGGTTCTTAGGAGCA---GCAGGAAGC
ACTATGGGCGCGGCGTCAATGACGCTGACGGTACAGGCTAGACAATTATTG---TCTGGC
ATAGTGCAA------CAGCAAAGCAATTTGCTGAGAGCTATAGAGGCTCAACAGCATCTG
TTGAAACTCACTGTCTGGGGT---ATTAAACAACTTCAG---GCAAGA---GTCCTGGCT
GTGGAAAGATACCTAAAG---GATCAACAGCTCCTAGGAATTTGG---GGCTGCTCTGGA
AAACTCATCTGC---------ACCACTAATGTGCCCTGGAACTCT------AGTTGGAGT
---------------------------------------AATAAATCCCAGACTGAGATA
TGGGAC---------AACATGACCTGGCTACAATGG---GATAAAGAAATTAGCAATTAC
ACACAGCTAATATATACTCTAATTGAAGAATCGCAGATCCAGCAGGAA---AAGAATGAA
CAAGAATTA------TTGGCATTGGACAAGTGGGCAAATCTGTGGACTTGGTTTGGCATA
TCAAACTGGCTGTGGTATATAAGAATATTTATAATGATAGTAGGAGGCTTAGTAGGATTA
AGGATAGTTTTTGCT---GTGCTTTCAGTAGTAAATAGAATTAGGCAGGGATACTCACCT
CTGTCGTTCCAGACC---CGTGCCCCA---------AACCCAGAGGAT------CTCGAC
AGGCCCGGAAGAATCGAAGAAGAA---GGTGGAGAGCCAGGCAGAGACAGATCGATTCGA
TTAGTGAACGGATTCTTGGCACTTATCTGGGAAGATCTGAGGAACCTGTGCCTCTTCAGC
TAC------------CGCCGATTGAGAGACTTCATCTTGATTGTAGCGAGGACTGTGGAA
CTTCTGGGACAC---------------------------AGCAGTCTCAGGGGACTGAGA
CTAGCGTGGGAGGGCCTCAAGTATCTG------GGGAATCTTCTGGCATATTGGGGTCGG
GAACTAAAAATTAGTGCTATTAGTTTGCTTGATACCATAGCA---ATAGCAACAGCTGAG
TGGACAGATAGGGTTATAGAAATAGGACAAAGAATTGGTAGAGCT---------ATTCTC
CACATACCTAGAAGAATCAGACAGGGC---------GCGGAAAGAATT------TTGCTA
---TAA
>A1.GB.08.CH080117_e_p1.HM204635
ATGAGAGTGAGGGGGATACAG---ATGAATTGGCCAAGC------------------TTG
TGG------AGATGG------------------------------GGGACTATGATCTTG
GGG---------ATGATAATA---ATTTGTAATGCT------GTA---------------
---------------------GAAAACTTGTGGGTTACGGTCTATTAT------------
------GGGGTACCTGTGTGGAAAGACGCAACTACCACC------TTATTTTGTGCATCA
GATGCGAGAGCATATGATACAGAAGTACATAAT---GTCTGGGCTACACATGCCTGTGTA
CCTACAGACCCCAATCCACAAGAAATAAAGTTGGAA---------AATGTGACAGAAGAA
TTTAACATGTGG---AAAAATAACATGGTAGAGCAGATGCATACAGATATAATCAGTCTC
TGGGACCAAAGCTTACAGCCATGTGTAAAATTAACTCCTCTCTGCGTTACTTTAAATTGT
ACAAATGTCACCAATAATTCCACCAATAATTCC---------------------------
------------------------------------------------------------
---------------------------ACTAACAATGTCACCATAGAAGACATAGGACTA
ACA------------AACTGCTCTTACAATATG---ACCACA---GAATTAAGG------
---------------GATAAGAAACAGAAA---GTATATTCACTTTTTTATAAACTGGAT
GTAGTACAAATTAATGACAACAAT------------------------------------
------------------------------------------------------------
------------------------AACAGTAGTAATAATTATAGTTTGTATAGATTAATA
AATTGTAATACCTCAGCCATTACACAAGCTTGTCCAAAGGTAACCTTTGATCCAATTCCC
ATACATTATTGTGCTCCAGCT------GGTTTTGCGATTTTAAAGTGT---AATAATAAG
CAGTTCAATGGAACAGGGCCATGCAAGAAT---GTCAGCACAGTACAATGCACACATGGA
ATCAAGCCAGTAGTATCAACTCAACTGCTGCTA---------AATGGTAGT---CTAACA
GAAGGGGAG------------------------------------ATAATGATTAGATCT
GAAAATATTACAAACAATGCTAAAAACATAATAGTACAATTTAACACGTCTACGGCTGTA
GCAATCAATTGTACCAGACCT---AACAATAATACAAGAAAA------------------
AGTGTACGTATA------------------------------------------------
---------------GGACCAGGACAAGCA------TTCTAT------------------
---GCAACAGGTGAT---------------ATAATAGGGGATATAAGACAGGCA------
CATTGTAACGTCAGTAGAACA------CAATGGAATAAAACTTTGCAAGAGGTAGCT---
AACAAACTAAGA---------------------GAACATTTTAAG---------------
------------AACAAAACAATAATATTTAAT------------------ACCTCCTCA
GGAGGGGATCTAGAAATAACAACACAT---AGTTTTAATTGTGGAGGAGAA---TTTTTC
TATTGTAATACATCACACCTGTTTAATAGCGCTTGGTCTGTCAATGACACCGTGCAGGAG
TCAAATAGCACG------------------------------------------------
---------------------------GAGTCAAATGACACTATAACTCTCCAATGCAGA
ATAAAGCAAATTATAAATATGTGGCAGAGAACAGGACAAGCAATGTATGCCCCTCCCATC
CCAGGAGTAATAAGA------------TGTAACTCAAAC---ATTACAGGACTAATATTA
ACAAGAGATGGTGGGAATAATAATAGTTCA------------------------------
------------------------------------------------------------
------------------AATGAAAATGAAACCTTCAGACCTGGAGGAGGAGATATGAGA
GACAATTGGAGAAGT------GAATTATATAAGTATAAAGTAGTA---AAAATTGAACCA
---CTAGGAGTAGCACCC------ACCAAGGCAAGGAGAAGAGTGGTG------------
---------------------------CAGAGAGAAAAAAGAGCA---GTTGGA------
------------CTGGGAGCTGTC---TTCATTGGGTTCTTAGGAGCA---GCAGGAAGC
ACTATGGGCGCGGCGTCAGTGACGCTGACGGTACAGGCCAGACAATTATTG---TCTGGC
ATAGTGCAA------CAGCAAAGCAATTTGCTGAGGGCTATAGAGGCTCAACAACATCTG
TTGAAACTCACAGTCTGGGGC---ATTAAACAGCTCCAG---GCGAGA---ATCCTGGCT
GTGGAAAGATACCTAAAG---GATCAACAGCTCCTAGGAATTTGG---GGCTGCTCTGGA
AAACTCATCTGC---------ACCACTAATGTGCCCTGGAACTCT------AGTTGGAGT
---------------------------------------AATAAAACCCAGGCTGAAATA
TGGGAA---------AACATGACCTGGCTGCAATGG---GATAAAGAAATTAGCAATTAC
ACACAGATAATATATGAACTAATTGAAGAATCGCAGAACCAGCAGGAA---AAGAATGAA
CAAGACTTG------TTGGCATTGGACAAGTGGGCAAGTCTATGGACTTGGTTTGATATA
ACAAAATGGCTGTGGTATATAAAAATATTTATAATGATAGTAGGAGGCTTAATAGGATTA
AGAATAGTTTTTGCT---GTGCTTTCTATAATAAATAGAGTTAGGCAGGGGTACTCACCT
TTGTCATTCCAGATC---CATACCCCA---------AACCCAAGGGAT------CTCGAC
AGGCCCGGAAGAATCGAAGGAGAA---GGTGGAGAGCAAGACAGAGACAGATCGATTCGA
TTAGTGAGCGGATTCTTAGCACTTGCCTGGGACGATCTGAGGAGCCTGTGCCTCTTCAGC
TAC------------CACCGATTGAGAGACTTCATCTTGATTGTAGCGAGGGCTGTGGAA
CTTCTGGGACAC---------------------------AACAGTCTCAAGGGACTGAGA
CTGGGGTGGGAGGGCCTCAAGTATCTG------TGGAATCTTCTATTGTATTGGGGTCGG
GAACTGAAAATTAGTGCTGTTAGTTTGTTTGATACCATAGCA---ATAGCAGTAGCTGAG
TGGACAGATAGGGTTATAGAAACAGGTCACAGACTTTGTAGAGCT---------ATCTTC
AACATACCTAGAAGAATCAGACAGGGC---------CTCGAAAGGGCT------TTGCTA
---TAA
>A1.GB.08.CH080510_e_p2.HM204648
ATGAGAGTGATGGGGACACAG---ATGAATTGGCAAAAC------------------TAT
TGG------AGATGG------------------------------GGAACTATGATCTTG
GGA---------ATGATAATA---ATCTGTAGTGCT------ACA---------------
---------------------GAGAACTTGTGGGTTACTGTCTACTAT------------
------GGGGTACCTGTGTGGAAAGATGCAGAGACCACC------TTATTTTGTGCATCA
GATGCAAAAGGATATGATACAGAAGTGCATAAT---GTCTGGGCTACACATGCCTGTGTA
CCTACAGACCCCAACCCACAAGAAATAAATTTGGAA---------AATGTGACAGAGAAT
TTTAACATGTGG---AAAAATAACATGGTAGAGCAGATGCATACAGATATAATCAGTCTT
TGGGACCAAAGCCTAAAGCCATGTGTAAAGTTAACCCCTATCTGTGTTACTTTAAATTGT
ACGGATGACGTCTTTTTCGTCAAAACTACCAGCAATGACACGTACAAC------------
------------------------------------------------------------
------------AACACGCAACAAATGCAACAAATCAGCAATAAAATGAAAGGAGAAATA
AAA------------AACTGCTCTTTCAATACG---ACCACA---GTCTTAAGA------
---------------GATAAGACACAGAAA---ATACATTCACTTTTTTATAGACTGGAT
GTAATACCATTTGGAAACAACAGTGTATCATCTAAAAACAGCAGTGTAGTAAAAAATACA
ACATTAACTACAAGTGCACCTACAGGA---------------------------------
---------AACAACAATCAATCTACTAACAGCAGCCAGTATAGCCTGTATACATTAATA
AATTGTAATACCTCAACCATTACACAGGCTTGTCCAAAGGTATCCTTTGAGCCAATTCCC
ATACATTATTGTGCCCCAGCT------GGTTTTGCGATTCTAAAGTGT---AATGATAAA
GAGTTCAATGGAACAGGGCTATGCAAGAAT---GTCAGCTCAGTACAATGCACACATGGA
ATCAAGCCAGTAGTGTCAACTCAGCTGCTGTTA---------AATGGCAGT---CTAGCA
GAAGGAGAA------------------------------------ATAATAATTAGTTCT
GAAAATCTCACAGACAATACCAAAAACATAATAGTACATCTTAAT------AAGACTGTA
AACATTACTTGTATCAGGCCT---AACAACAATACAAGAAAAAGT---------------
---GTACACATA------------------------------------------------
---------------GGACCAGGACAAGCA------TACTAT------------------
---GCAACAGGTGAC---------------ATAATAGGAAATATAAGACACGCA------
TATTGTCTTGTCAATAAATCA------GAATGGATTACTGCTTTGCGAGGGGTAGTC---
GAACGATTAGGA---------------------AGACTAGCGGAC---------------
------------ATAACATCAATAACCCTTAAT------------------AACTCTGCA
GGAGGAGATCTAGAAATTACATCACAT---AGCTTTATTTGTGGAGGAGAA---TTTTTT
TATTGTAACACATCAGGCCTGTTTACTGGCACTTGGAATCAGACTAATAGTACTTGGAAT
AGTGGCACTTGGACT---------------------------------------------
---------------------------AACACTACTGGCAATATAACTCTCCAATGCAGA
ATAAAGCAGGTCATAAGAATGTGGCAGAGAGTAGGACAAGCAATGTATGCCCCTCCCATC
CCAGGAGTAATAAGG------------TGTGAATCAAAC---ATTACAGGACTAATATTA
ACAAGAGATGGGGAAGGTAACAGTAGC---------------------------------
------------------------------------------------------------
------------------ATAAAAGATGAAACCTTCAGACCTGGAGGAGGGAATATGAAG
GACAATTGGAGAAGT------GAATTATATAAATATAAAGTAGTA---AAAATTGAACCA
---ATAGGAGTAGCACCC------ACCAGGGCAAAGAGAAGAGTGGTG------------
---------------------------GAGAGAGAAAAAAGAGCA---GTTGGA------
------------CTAGGAGCTGTC---TTCATTGGGTTCTTAGGAGCA---GCAGGAAGC
ACTATGGGCGCAGCGTCAATAACGCTGACGGTACAGGCCAGGCAATTGTTG---TCTGGC
ATAGTGCAG------CAGCAAAGCAATTTGCTGAAGGCTATTGAGGCTCAACAACAGTTG
TTGAGACTCACGGTCTGGGGC---ATTAAACAGCTCCAG---GCAAGA---GTCCTGGCT
CTGGAAAGATACCTAAGG---GATCAACAGCTCCTAGGAATTTGG---GGCTGCTCTGGA
AAACTCATCTGC---------ACCACTACTGTGCCCTGGAACTCT------AGTTGGAGT
---------------------------------------AATAAATCCCAGAGTGAGATA
TGGGGA---------AACATGACCTGGCTACAATGG---GACAAAGAAATTAGCAATTAC
ACAAATATAATATATGATCTAATTGAAAAATCACAGAACCAGCAGGAA---AAGAATGAA
CAAGACTTA------TTGGCATTGGACAAGTGGGACAGTCTGTGGAATTGGTTTGACATA
ACAAACTGGCTGTGGTATATAAAAATATTCATAATAATAATAGGAAGCTTAATAGGATTA
AGAATAGTCTTTGCT---GTGCTTGCTGTAATAAATAGAGTTAGGCAGGGATACTCACCC
TTGTCGTTCCAGACC---CACTCCCCA---------AGCCCAAGGGAT------CTCGGC
AGGCCCGGAAGAATCGAAGAAGAA---GGTGGAGAGCAAGACAGAGACAGATCGATTCGA
TTAGTGAGCGGATTCTTAGCACTTGCCTGGGACGATCTGCGGAGCCTGTGCCTCTTCAGC
TAC------------CACCGCTTGAGAGACTTCATCTTGATTGCAGCGAGGACTGTGGAA
CTTTTGGGACAC---------------------------AGCAGTCTCAAGGGACTGAGA
CTGGGGTGGGAAGGCCTCAAGTACCTG------GGGAATCTTCTGTCATATTGGGGTCAG
GAACTGAAAACTAGTGCTATTAATTTGCTTGATACCATAGCA---ATAGTAGTAGCTGGG
TGGACAGATAGGATTATAGAAATAGGACAAAGACTTTGTAGAGCT---------ATCCTT
AATATACCTAGAAGAATCAGACAGGGC---------TTTGAAAGGGCT------TTGCTA
---TAA
>A1.GB.08.I230_A10.HQ595782
ATGAGAGTGAGGGGGATACAG---AGGAATTATCAACAC------------------TTG
TGG------AGATGG------------------------------GGGACTATGGTCTTG
GGA---------ATAATATTA---ATTTGTTGTAAT------GCA---------------
---------------------GACCGTTTGTGGGTAACAGTCTACTAT------------
------GGGGTACCTGTGTGGAAAGATGCAGAGACCACT------TTATTCTGTGCATCA
GATGCCAAAGTATATGATAAAGAAGTGCATAAT---GTCTGGGCCACACATGCCTGCGTA
CCCACAGACCCCAACCCACAAGAAATAGGTTTAGCC---------AATGTGACAGAAGAG
TTTAACATGTGG---AAAAACCACATGGTAGAGCAGATGCATACAGATATAATCAGTCTA
TGGGACCAAAGCCTAAAGCCATGTGTAAAGTTAACCCCTCTCTGCGTTACCTTAAATTGT
AGCAATTCCATAACCCCTCTCGGCGGTACCTCAAAT------------------------
------------------------------------------------------------
------------------------AATAGCAGTTCCAATAATAGTTTCAAGGAAGAAATG
AAA------------AACTGCTCTTTCAATATG---ACTACA---GAACTAAGG------
---------------GATAGGAAACAGACA---GTATATTCACTTTTTCATAAGCTTGAT
TTAGTAGAAATTAAGGGAAAT---------------------------------------
------------------------------------------------------------
---------------------------AATAATAGCAGTAATGAGACTTATATACTAACA
AATTGTAATACATCAGTTATTACACAAGCTTGTCCAAAAGTGACTTTTGACCCAATACCC
ATACATTATTGTGCCCCAGCT------GGTTTTGCGATTTTAAAATGT---AGAGATGAA
GAGTTTAAGGGAACAGGGTCATGCAAGAAT---GTTAGCTCAGTACAATGCACACATGGA
ATTAAACCAGTAGTCTCAACTCAACTGCTGTTA---------AATGGTAGT---CTAGCA
AAGGGAAAT------------------------------------GTAAGCATCAGATCG
GAAAATATCACAGACAACGCCAAGACCATAATAGTACAGCTTGCC------ACGCCTGTA
AAAATTAATTGTACTAGACCT---AACAACAATACCAGAAGAAGT---------------
---ATACATATA------------------------------------------------
---------------GGACCAGGACAAGCA------TTCTAT------------------
---GCAACTGAC------------------ATAATAGGGGATATAAGACAAGCA------
CACTGTAATCTCAGTGGAGAA------GAATGGCATGACGCTTTACAAAAGGTAGTA---
AAAAAATTAAGG---------------------GAAGAGAAATCCTTTAAG---------
------------AACAAAGCAATAATCTTCACT------------------ACCCACTCA
GGTGGGGATTTAGAAGTTACAACACAT---ACTTTTAATTGTAGAGGAGAA---TTTTTC
TATTGCAATACGTCTAAACTGTTTAATAGCACGTGGAAAAATGAAAGCAGGCAGGGG---
------------------------------------------------------------
------------------------------TCAAATGACATTATAACTCTCCCATGCAGA
ATAAAGCAAATTATAAGGATGTGGCAAAGAGTAGGGCAAGCAATGTATGCCCCTCCCATC
CCAGGAGTAATAGAG------------TGTAATTCAAAC---ATTACAGGGCTACTATTG
ACAAGAGATGGTGGTAATAGAACCGAA---------------------------------
------------------------------------------------------------
------------------------AATGAGACCTTCAGACCTGAGGGAGGAGATATGAGA
AACAATTGGAGAAGT------GAATTATATAAGTATAAAGTAGTA---AGAATTGAACCA
---TTGGGAGTAGCACCC------ACCAGGGCAAAAAGAAGAGTGGTG------------
---------------------------GAGAGAGAAAAAAGAGCA---GCTGGA------
------------TTGGGAGCTGTC---TTCCTTGGGTTCTTAGCAGCA---GCAGGAAGT
ACTATGGGCGCAGCGTCAATAACGCTGACGGCACAGGCCAGACAATTATTG---TCTGGC
ATAGTACAA------CAGCAAAGCAATTTGCTGAGGGCTATAGAGGCTCAACAGCAACTG
TTGAGGCTCACGGTCTGGGGC---ATTAAACAGCTCCAG---GCAAGA---GTCCTGGCT
GTGGAAAGATACCTAAAG---GATCAACAGCTCCTAGGAATTTGG---GGCTGCTCTGGA
AAGCTCATCTGC---------ACCACTGATGTGCCCTGGGAATCT------GAGTGGAGT
---------------------------------------AATAAATCTCAGGAAGAGATA
TGGGAT---------AACATGACCTGGCTGCAATGG---GATAGAGAAATTAGCAATTAC
ACACAAACAATATATAGTCTAATTGAGAAATCGCAGAACCAGCAGGAA---AAGAATGAA
CAAGACTTA------TTGGCAATGGACAAGTGGTCAACCCTGTGGAATTGGTTTGACATA
TCAAACTGGTTATGGTATATTAGAATATTTATAATGATAGTAGGAGGCTTAATAGGATTA
AGGATAGTTTTTGCT---GTGCTTGCTGTAATAAATAGAGTTAGGCAGGGATACTCACCT
CTGTCGTTTCAGACC---CATTCCCCA---------AACCCAAGGGAT------CTCGAC
AGGCCCGGAAGAATCGAAGAAGAA---GATGGAGGGCAAGGCAGAACCAGATCGATTCGA
TTAGCCAGCGGATTCTTAGCAGTTGTCTGGGAGGACCTGCGGAGCCTGTGCCTCTTCAGC
TAC------------CACCGCTTGAGAGACTTCACATTGATTGCAGCGAGGACTCTGGAA
CTTCTGGGACAC---------------------------AGCAGTCTCAAGGGACTGAGA
CTGGGGTGGGAAGGCCTCAAGTATCTT------GGGAATCTCCTGTTGTACTGGGGTCAG
GAACTAAAAACTAGTGCTATTACTTTGCTTGATGCCACAGCA---GTAACAGTAGCAGGG
TGGACAGATAGGATTATAGAACTAGGACACAGAGCTGGTAGAGCT---------TTTCTC
CATATACCTAGAAGAATCAGACAGGGC---------TTTGAAAGGGCT------TTACTA
---TAA
>A1.GB.x.MA246.Y13718
ATGAGAGCGATGGGGATACAG---AGGAATTGTCAAAGC------------------TTG
TGG------AGATGG------------------------------GGAATTATGATCTTG
GGG---------ATGATAATA---ATTTGTAGTGCT------GCA---------------
---------------------GGAAACTTGTGGGTTACTGTCTACTAT------------
------GGGGTACCTGTGTGGAAAGACGCAGAGACCACC------TTATTCTGTGCATCA
GATGCGAAAGCATATACCACAGAGGTGCATAAT---GTCTGGGCTACACATGCCTGTGTA
CCTACAGACCCCAACCCACAAGAAATAAATTTGGAA---------AATGTCACAGAAAAG
TTTAACATGTGG---AAAAATAACATGGTAGAGCAGATGCATACAGATATAATCAGTCTA
TGGGACCAAAGCCTACAGCCATGTGTAAAGTTAACCCCTCTCTGCGTTACTTTAAATTGT
AGCGATGTCAATGTCAATGCCACCAATTACAAT---------------------------
------------------------------------------------------------
---------------------------GTCAATGATACCATAAACATGAAAGAAGAAATA
AGA------------AACTGCTCTTTCAATATG---ACCACA---GAATTAAGG------
---------------GATAGGAAACAGAAA---GTATATTCACTTTTTTATAGACTGGAT
GTAGTACAAATGAATAAT------------------------------------------
------------------------------------------------------------
------------------------------AGCAATAATAGCAATCAGTATAGATTAATA
AATTGTAATACCTCAGCCATTACACAAGCTTGTCCAAAGGTATCCTTTGAGCCAATTCCC
ATACATTATTGTGCCCCAGCC------GGTTATGCGATTCTAAAGTGT---AAGGATAAG
GAGTTCAATGGAACAGGGCTATGCAAGAAT---GTCAGCACAGTACAATGCACACATGGA
ATCAAGCCAGTAGTATCAACCCAACTGCTGTTA---------AATGGCAGT---CTAGCA
GAAAGCAAG------------------------------------GTAATGATTAGATCT
GAAAATATCACAAACAATGCCAAAAACATACTAGTACAACTTACC------AGTCCTGTA
AACATTAGTTGTATCAGACCT---AACAACAATACAAGAAAAAGT---------------
---GTACGTATA------------------------------------------------
---------------GGACCAGGACAAGCA------TTCTAT------------------
---GCAACAGGTGAA---------------ATCATAGGGAATATAAGACAAGCA------
TATTGTAATGTCAATAGATCA------GAATGGAATGAAGCTCTGCGGGAGGTAGTC---
AAACAATTAAGA---------------------ACATACTTT------------------
------------AACAAAACAATAATCTTTGAT------------------AACTCCTCA
GGAGGGGATCTAGAAATAACAACACAT---AGTTTTAATTGTGGAGGAGAA---TTTTTC
TATTGTAACACATCAAGACTGTTTAATAGCACTTGGAATGACACTACCAGTATGCTAAAT
GACACGAAG---------------------------------------------------
------------------------------CCAAACGACACTATAACTCTCCCATGCAGA
ATAAAGCAAATTATAAATATGTGGCAAAGAGCAGGACAAGCAATATATGCCCCTCCCATC
CAAGGAGTAATAAGG------------TGTGAATCAAAC---ATTACAGGACTAATATTA
ACAAGAGATGGTGGGGGTAATAGCAGT---------------------------------
------------------------------------------------------------
------------------GTAAGTAGTGAAACTTTCAGACCTGGAGGAGGAGATATGAGA
GACAATTGGAGAAGT------GAATTATATAAGTATAAAGTAGTA---AAAATTGAACCA
---CTAGGAGTAGCACCC------ACCAAGGCAAAGAGAAGAGTGGTG------------
---------------------------GAGAGAGAAAAAAGAGCA---GTTGGA------
------------CTAGGAGCTGTT---TTCATTGGGTTCTTAGGAGCA---GCAGGAAGC
ACTATGGGCGCGGCGTCAATAACGCTGACGGTACAGGCCAGACAATTATTG---TCTGGC
ATAGTGCAA------CAGCAAAGCAATTTGCTGAGGGCTATAGAGGCTCAACAGCATCTG
TTGAAACTCACGGTCTGGGGC---ATTAAACAGCTCCAG---GCAAGA---GTCCTGGCT
CTGGAAAGATACCTAAGG---GATCAACAGATCCTAGGAATTTGG---GGCTGCTCTGGA
AAACTCATCTGC---------ACCACTAATGTGCCCTGGAACTCT------AGTTGGAGT
---------------------------------------AATAAATCCCAGAGTGAGATA
TGGGAA---------AACATGACCTGGCTGCAATGG---GATAAAGAAATTAGCAATTAC
ACACACATAATATATACTTTACTTGAGGAATCGCAGATCCAGCAGGAA---AAGAATGAA
CAAGACTTA------TTGGCATTGGACAAGTGGGCAAATCTGTGGAATTGGTTTGACATA
ACAAACTGGCTGTGGTATATAAAAATATTTATAATGATAGTAGGAGGCTTAATAGGATTA
AGAATAGTTTTTACT---GTGCTTTCTATAATAAATAGAGTTAGGCAGGGATACTCACCT
TTGTCGTTCCAGACC---CATACCCCA---------AACCCAGGGGGT------CTCGAC
AGGCCCAGAAGAATCGAAGAAGAA---GGTGGAGAGCAAGACAGAGACAGGTCGATTCGA
TTAGTAGGCGGATTCTTGACACTTGTCTGGGACGACCTGCGGAGCCTGTGCCTCTTCAGC
TAC------------CACCGATTGAGAGACTTCACCTTGATTGCAGCGAGGACTGTGGAA
CTTCTGGGACAC---------------------------AGCAGTCTCAAGGGGCTGAGA
CTGGGGTGGGAAGGCCTCAAGTATCTG------GGGAATCTTCTATTATATTGGGGTCGG
GAACTAAGAATTAGTGCTATTAATTTGCTTGATACCATAGCC---ATAATAATAGCTGGG
TGGACAGATAGGGTTATAGAAATAGGACAAAGATTTTGTAGAGCT---------ATTCTC
AACATACCTAGAAGAATCAGACAGGGC---------TTTGAAAGGGCT------TTGCTA
---TAA
>A1.GB.x.MC108.Y13717
ATGAGAGCGATGGGGACACAG---ATGAACTGTCAAAAC------------------TTG
TGG------AGATGG------------------------------GGAACTATGATCTTG
GGG---------ATGATAATA---TTTTGTAGTGCT------GCA---------------
---------------------GACAACTTGTGGGTTACTGTTTACTAT------------
------GGGGTACCTGTGTGGAAAGATGCAGAGACCACC------TTATTTTGTGCATCA
GATGCAAAAGCATATGAGACAGAAATGCATAAT---GTCTGGGCTACACATGCCTGCGTA
CCTACAGACCCCAGCCCACAAGAAATAAATTTGGAA---------AATGTGACAGAAGAG
TTTAACATGTGG---AAAAATAACATGGTAGAGCAGATGCATACAGATATAATCAGTCTA
TGGGACCAAAGCCTAAAGCCATGTGTAAAGTTAACCCCTCTCTGCGTTACTTTAGAATGC
TTTAATGTCCACAAGACCAATAAGACC---------------------------------
------------------------------------------------------------
------------------------------AATATCACCGAGGACATGATAGGAGAAATA
AAA------------AATTGCTCTTTCAATATG---ACCACA---GAATTAAGG------
---------------GATAAGAAACAGAAA---GTACATTCACTTTTTTATAAACTGGAT
GTAGTAGAAATGAGTAATGGCAGC------------------------------------
------------------------------------------------------------
---------------------------GTGAGTAATGGCAGCGGTCAGTACAGACTAATA
AATTGTAACACCTCAGCCATTACACAAGCTTGTCCAAAGGTATCTTTTGAGCCAATTCCC
ATACATTATTGTGCCCCAGCT------GGTTTTGCGATTCTAGAGTGT---AAGAATAAG
AAATTCAATGGAACAGGGCCATGCACGAAT---GTCAGCACAGTACAATGCACACATGGA
ATCAAGCCAGTAGTATCAACTCAACTGCTGTTA---------AATGGCAGT---CTAGCA
GAAGAAGAG------------------------------------GTAATGATTAGATCT
GAAAATATCACAAACAATGCCAAAAACATAATAGTACAATTTACC------ACGTCTGTA
AAAATTAATTGTACCAGATTT---AACAACAATACAAGAAGAAGT---------------
---ATACGTATA------------------------------------------------
---------------GGACCAGGACAAGCA------TTCTAT------------------
---GCAACAAATGAC---------------ATAATAGGGAATATAAGACAAGCA------
CAATGTGATGTCAATAGAACA------GAATGGAATAAAGCTTTGCAAGGGGTAGTC---
AAACAATTACAA---------------------AAATACTTTGGG---------------
------------AACAAAACAATAATCTTTACT------------------AACTCCTCA
GGAGGGGATCTAGAAATAACAACACAT---AGTTTTAATTGTGGAGGAGAA---TTTTTC
TATTGTAACACATCAGGCCTGTTTAATAGCACTTGGGATAGCAGTGCCAGCATGCAAGAG
TCAAAT------------------------------------------------------
------------------------------AGCACGGCCAATATAACTCTCCCATGCAGA
ATAAGGCAAATTATAAATCTGTGGCAGAGAACAGGACAAGCAATATATGCCCCTCCCATC
CAAGGAGTAATAAGG------------TGTGTATCAGAC---ATCACAGGACTAATATTA
ACAAGAGATGGTGGGGGTAATGGTACTGAA------------------------------
------------------------------------------------------------
------------------AGTAAAAAAGAAACTTTCAGACCTGGAGGAGGAGATATGAGG
GACAATTGGAGAAGT------GAATTATATAAGTATAAAGTAGTA---AAAATTGAACCA
---CTAGGAGTAGCACCC------ACCAAGGCAAAGAGAAGAGTGGTG------------
---------------------------GAGAGAGAAAAAAGAGCA---GTTGGA------
------------ATGGGAGCTGTC---CTCCTGGGGTTCTTAGGAGCA---GCAGGAAGC
ACTATGGGCGCGGCGTCAATAACGCTGACGGTACAAGCCAGACAATTATTG---TCTGGC
ATAGTGCAA------CAGCAAAGCAATTTGCTGAGGGCTATAGAGGCTCAACAGCAGGTG
TTGAGACTCACGGTCTGGGGC---ATTAAACAGCTCCAG---GCAAGA---GTCCTGGCT
GTGGAAAGATACCTAAAG---GATCAACAGCTCCTAGGAATTTGG---GGCTGCTCTGGA
AAACTCATCTGC---------ACCACTAATGTGCCTTGGAACTCT------AGTTGGAGT
---------------------------------------AATAAATCCCAGAGTGAGATA
TGGGAC---------AACATGACCTGGCTGCAATGG---GATAGAGAAATTAGCAATTAC
ACACAGATAATATATAATCTACTTGAAGACTCGCAGAACCAGCAGGAA---AAGAATGAA
CAAGACTTA------TTGGCATTGGACAAGTGGGCAAATCTGTGGACTTGGTTTGACATA
TCAAACTGGCTGTGGTATATAAAAATATTCATAATGATAGTAGGAGGCTTAATAGGATTA
AGAATAGTTTTTGCT---GTGCTTTCTTTAATAAATAGAGTTAGGCAGGGATACTCACCT
TTGTCGTTCCAGACC---CATACCCCA---------AACCCAGGGGGT------CTCGGC
AGGCCCGGAAGAATCGAGGAAGAA---GGTGGAGAGCAAGACAGAGGCAAATCGATTCGA
TTAGTGAGCGGATTCTTGGCACTTGCCTGGGACGATCTGCGGAGCCTGTGCCTCTTCAGC
TAC------------CACCGATTGAGAGACTTCATCTTGATTGCAGCGAGGACTGTGGAA
CTTCTGGGACAC---------------------------AACAGTCTCAAGGGGCTGAGA
CTGGGGTGGGAAGGCCTCAAGTATCTG------GGGAATCTTCTATCTTATTGGGGTCGG
GAACTGAAAATTAGTGCTATTAATTTGCTTGATACCATAGCG---ATAGCAGTAGCTGGG
TGGACAGATAGGGTTATAGAATTAGGACAAAGACTTTATAGAGCT---------ATTCTC
AACATACCTAGAAGAATCAGACAGGGC---------TTCGAAAGGGCT------TTGCTA
---TAA
>A1.GM.05.N33456.HQ385452
ATGAGAGTGATGGGGACACAG---AAGAATTGTCCACTC------------------TTG
TGG------AGATGG---------------------------------ACTTTGATCTTT
GGG---------TTAATAATA---ATTTGTAGTGCT------ACA---------------
---------------------GGAAAATTGTGGGTCACAGTCTACTAT------------
------GGGGTACCAGTGTGGAGAGACGCAGAGACCACC------CTATTTTGTGCATCA
GATGCTAAAGCATATGATACAGAAGTGCATAAT---GTCTGGGCTACACATGCTTGTGTA
CCCACAGACCCCAGCCCACAAGAAGTAGATTTAACA---------AATGTGACAGAAAAT
TTTAACATGTGG---AAAAATAACATGGTAGAGCAGATGCATACAGATATAATCAGTCTA
TGGGACCAAAGTCTGAAGCCATGTGTAAAGTTAACCCCTCTCTGCGTAACTCTAAATTGT
TCTAACATCACCAGCACCAGCAGCAATAACAACAGCAGTAACATCACTAATGCCAGC---
------------------------------------------------------------
---AGCAGCAGCAGCAACAACAGCAGTAACAGTACTGTAGATGAAAGAAACAAAGTAATG
ACA------------AACTGCTCTTTCAATATG---ACCACA---GAACTAAGA------
---------------GATAAGATACAGAAA---GTACATTCACTTTTTTATAGGTCTGAT
GTAGTAGGAATTAATGGT------------------------------------------
------------------------------------------------------------
---------------------------------------AATAAGGAGTATAGACTAATA
AATTGTAATACCTCAACCATTACACAAGCTTGTCCAAAAGTATCCTTTGAGCCCATTCCC
ATACATTATTGTGCCCCAGCT------GGTTTTGCGATTCTAAAGTGT---AAGGATAAG
GAGTTCAATGGAACAGGGCCATGCAAGAAT---GTCAGCTCAGTACAATGCACACATGGA
ATCAAGCCAGTAGTATCAACTCAACTACTGTTA---------AATGGCAGT---CTGGCA
GAAGAAGGG------------------------------------ATAAGGATTAGATCT
GAAAATCTCACAAATAATGCCAAAATCATAATAGTACAGCTTACT------AAGCCTGTA
AGAATTAATTGTACCAGACCT---TACAACAATACAAGAAAAAGT---------------
---ATACGTATA------------------------------------------------
---------------GGACCAGGACAATCA------TGGTAT------------------
---GCAACAGGGGAC---------------ATAATAGGGAATATAAGACAAGCA------
TTTTGTAATGTCAGTAAAACA------GACTGGAACACAGCTTTACAACAGGTAGCT---
GCACAATTAGGA---------------------AGGCACTTTAAT---------------
------------AATAAAAAGATAACCTTTAAA------------------AACTCCTCA
GGAGGGGATTTAGAAATTACCACACAT---AGCTTTAATTGTAGAGGAGAA---TTTTTC
TATTGCAATACATCAGGCCTGTTTTCTGGCTCTTGGTATAATGGCACTTGGGCTAATGAC
TCTTGGAGTGCTGGT---------------------------------------------
------------------------CCTGGGACCAATGATAATATAACTCTCCCATGCAAA
ATAAAGCAAATCATAAGAATGTGGCAGAGAGTGGGACAAGCAATGTATGCCCCTCCCATC
CAAGGAGAAATAAAT------------TGTGTATCAAAC---ATCACAGGACTATTACTA
ACAAGAGATGGTGGTAATAGTAGTGAA---------------------------------
------------------------------------------------------------
---------------------------GAGATCTTCAGACCTGGAGGAGGAGATATAAGA
GACAATTGGAGGAGT------GAATTATATAAATATAAAGTGGTA---AAAATTGAACCA
---TTAGGAGTAGCGCCC------ACCAGGGCAAGGAGAAGAGTGGTG------------
---------------------------GGAAGAGAAAAAAGAGCA---GTTGGA------
------------CTGGGAGCTGTC---TTCCTTGGGTTCTTAGGAGCA---GCAGGAAGC
ACTATGGGCGCGGCGTCAATCACGCTGACGGTACAGGCCAGGCAATTATTG---TCTGGC
ATAGTGCAA------CAGCAGAGCAATCTGCTGAGGGCTATAGAGGCTCAACACCATCTG
TTGAAACTCACGGTCTGGGGC---ATTAAACAGCTCCAG---GCACGA---GTCCTGGCT
GTGGAAAGATTCCTAAAG---GATCAACAGCTCCTAGGAATTTGG---GGATGCTCTGGA
AAACTCATCTGC---------ACCACTAATGTGCCCTGGAACTCT------AGTTGGAGT
---------------------------------------AATAAATCTCAGGAGCAAATA
TGGAAT---------AATATGACCTGGCTGCAATGG---GATAGAGAAATTGACAATTAC
ACACAAATAATATATAATCTAATTGAAGAATCGCAAAACCAGCAAGAA---AAGAATGAG
CAAGACTTA------TTGGCATTGGACAAGTGGGCAAGTTTGTGGACTTGGTTTGACATA
TCAAATTGGCTATGGTATATAAAGATATTCATAATGATAGTAGGAGGCTTAATAGGATTA
AGAATAGTTTTTGCT---GTGCTTTCTATAATGAATAGGGTTAGGCAGGGATACTCACCT
CTATCATTTCAGACC---CATACCCCA---------GTCGTTCCAACGGGT---CCCGAC
AGGCCCGGAAGAATCGAAGAAGAA---AGTGGAGAGCAAGACAGAAACAGATCGATTCGA
TTAGTGAGCGGATTCTTAGCGCTTGCCTGGGACGACCTGCGGAGCCTGTGCCTCTTCAGC
TAC------------CGCCACTTGAGAGACTTCATATTGATTGCAGCGAGGGCTGTGGAA
CTTCTGGGACAC---------------------------AGCAGTCTCAAGGGACTGAGA
CTGGGGTGGGAGGGCCTCAAATATCTG------TGGAATCTTCTGGTGTATTGGGGGAGG
GAACTAAAAAATAGTGCTATTTCTTTGCTTGATACTGTAGCA---GTAGCAGTAGCTGGG
TGGACAGATAGGGTTATAGAAATAGGACAAAGAGTTGGTAAAGCT---------ATTATC
CACATACCTAGAAGAATCAGACAGGGC---------TTAGAAAGGGCT------TTGCTA
---TAA
>A1.GM.09.N057856.HQ385453
ATGAGAGTGAGGGAGATACCG---AGGAATTGTCCACTC------------------TTA
TGG------AGATGG------------------------------GGGACGATGATATTT
TGG---------ATATTGTTA---ATCTGTAATGCT------GAA---------------
------------------------GAGTTGTGGGTTACGGTCTTCTAT------------
------GGAGTACCTGTGTGGAGAGACGCAGAGACCACC------CTATTTTGTGCATCA
GATGCTAAAGCATATGATACAGAGGTACATAAT---ATTTGGGCTACACATGCCTGTGTG
CCCACAGATCCTAACCCACAAGAAATAGGTTTGGAA---------AATGTGACAGAAGAA
TTTAACATGTGG---AAAAATAACATGGTGGAGCAGATGCATACAGATATAATCAGTCTA
TGGGACCAAAGCTTAAAGCCATGTGTACAGTTAACCCCTCTCTGCGTTACTCTAAACTGT
AGCCACAATATCAGTACCACTAATAGCACCAGTACG------------------------
------------------------------------------------------------
---------------------GGCAATATCAGTACCATTAATAGCACCAGTGCGGACATG
AGA------------AACTGCTCGTTCAATATG---ACCACA---GAACTAAGA------
---------------GATAAGAAACAGAAT---GTATATTCACTTTTTTATAAACTTGAT
GTAGTACAAATAGGGAAT------------------------------------------
------------------------------------------------------------
---------------------------------AGTAGTAGTAGTGAGTATAGACTAATA
AATTGTAATATCTCAACCATTACACAGGCTTGTCCAAAAGTATCCTTTGAGCCGATTCCC
ATACATTATTGTGCCCCAGCT------GGTTATGCGATCCTCAAGTGT---AGGGAGAAG
AACTTCAATGGAACAGGGCCATGCACAAAT---GTTAGCACAGTACAATGCACACATGGA
ATCAAGCCAGTAGTGTCAACTCAACTGCTGTTG---------AATGGCAGT---CTAGCA
GAAGGAGAT------------------------------------GTAATGATTAGATCT
GAAAATATCACAGACAATGCCAAAACCATAATAGTACAGTTTAAT------GAGTCTGTA
ATGATTAATTGTACCAGACCT---AACAACAATACAAGAAGAAGT---------------
---GTACGTATA------------------------------------------------
---------------GGACCAGGGCAAACA------TTCTAT------------------
---GCAACAGGTGAA---------------ATAATAGGGGATATAAGACGAGCA------
CATTGTAATGTCAGTGGAGAA------CAATGGAGGAAAGCTTTACAAAATGTAAAG---
GTACAGTTACGC---------------------AAATACTTT------------------
------------AACACAACAATAGAATTTGCT------------------AATTCTTCA
GGAGGGGATTTAGAAATTACAACACAT---AGCTTTAATTGTAGAGGAGAA---TTCTTC
TACTGCGACACAACAGGCCTGTTTAATAACACAGAGAAA---------------------
------------------------------------------------------------
---------------------------------AATGACACTATAATGCTCCCATGCAAA
ATAAGACAAATTGTACGTATGTGGCAGAGAGTAGGACAAGCAATGTATGCCCCTCCCATT
CCAGGAGTAATAAAC------------TGTCTATCAAAC---ATTACAGGGCTACTGCTG
ACAAGAGATGGTGGGGATAGTACTAAT---------------------------------
------------------------------------------------------------
---------------------AATACTGAGAAATTCAGACCAGGAGGAGGAGATATAAGG
GACAATTGGAGAAGT------GAATTATATAAATATAAAGTAGTA---AAAATTGAACCA
---CTAGGAGTAGCACCT------ACCAAGGCAAAGAGAAGAGTGGTG------------
---------------------------GAGAGAAGAAAAAGAGCA---GGA---------
------------CTAGCAGCTGTC---TTCCTTGGGTTCTTAGGAGCA---GCAGGAAGC
ACTATGGGCGCAGCGTCAATAACGCTGACGGTACAGGCCAGACAATTATTG---TCTGGT
ATAGTGCAA------CAGCAAAACAATTTGCTGAAGGCTATAGAGGCTCAACAACAGATG
TTGAGACTCACGGTCTGGGGC---ATTAAACAGCTTCAG---GCAAGA---GTCCTAGCT
CTGGAAAGATACCTAAGG---GATCAACAGCTCCTAGGAATTTGG---GGCTGCTCTGGA
AAACTTATCTGC---------ACCACTAATGTACCTTGGAACTCT------AGTTGGAGT
---------------------------------------AATAAAACTTATAATAGCATA
TGGGAC---------AACATGACCTGGTTGCAATGG---GATAAAGAAATTAACAATTAC
ACAAACACAATATATACTCTAATTGAGAAAGCGCAGAACCAGCAGGAA---AAGAATGAA
CAAGACTTA------TTGGCATTGGACAAATGGGCAAGTCTGTGGAATTGGTTTGACATA
ACAAACTGGCTGTGGTATATAAGAATATTTATAATGATAGCAGGAGGTTTAATAGGATTA
AGGATAGTTTTTGCT---GTACTTTCTATAATAAATAGAGTTAGGAAGGGATACTCACCT
CTATCGTTTCAGACC---CCTACCCCA---------AACCCAGGGGAT------CTCGAC
AGGCCCGAAAGAATCGAAGAAGAA---GGTGGAGAGCAAGGCAGAGACAGATCGATTCGA
TTAGTGAGCGGGTTCTTAGCACTTGTCTGGGACGACCTACGGAGCCTGTGCCTCTTCAGC
TAC------------CACCGATTGAGAGACTTAGTCTTGCTGACAACGAGGGCTGTGGAA
CTTCTGGGACAC---------------------------AACAGTCTCAAGGGACTGAGA
CTAGGGTGGAACGTCCTCAAACAGCTG------GGGAATCTTCTATCATACTGGGGTCAG
GAACTGAAGAATAGTGCTATTAATTTGCTTGATACAATAGCA---ATAGCAGTAGCTAAC
TGGACAGATAGAGTTATAGAAATAGGACAAAGAGTTGGTAGAGCT---------ATTTGC
AACATACCTAGAAGAATTAGACAGGGT---------TTAGAAAGGCTT------TTGCTA
---TAA
>A1.IN.00.NARI_FLS_VB99_30.KT152846
ATGAGAGTGATGGAGACACAG---AGGAATTGTCAACGC------------------TTA
TGG------AGATGG------------------------------GGGACTATGATCTTG
GGA---------ATGTTAATC---TTATATAGTGCT------GCA---------------
---------------------GAAAACTTGTGGGTTACTGTCTACTAT------------
------GGGGTACCTGTGTGGAAAGATGCAGAGACCACC------TTATTTTGTGCATCA
GATGCGAAAGCATATAGTACAGAAAAGCATAAT---GTCTGGGCTACACATGCCTGTGTA
CCCACAGACCCCAACCCACAAGAAATACATTTGGAA---------AATGTGACAGAAGAC
TTTAACATGTGG---AAAAATAACATGGTAGAGCAGATGCATACAGACATAATCAGTCTA
TGGGACCAAAGCCTAAAGCCATGTGTTAAGTTAACCCCTCTCTGTGTTACTTTAGATTGT
GAAACTGTCAGCTGCTCTAATTGT------------------------------------
------------------------------------------------------------
------------------------------------------AGTGTCAGGGATGAAATA
AAA------------AACTGCTCTTTCAATGCA---ACCACA---GAATTAAGG------
---------------GATAAAACACAGAAG---GTACATTCACTTTTTTATAAACTTGAT
ATAGTACCAATTGATCAA------------------------------------------
------------------------------------------------------------
---------------------------GGTAATAGTAGTAATAGTAGTTATAGATTAATA
AATTGTAATACCTCAGCCATTACACAGGCCTGCCCAAAGGTAACCTTTGAGCCAATTCCC
ATACATTATTGTGCCCCAGCT------GGTTTTGCGATCCTAAAGTGT---AAGGATGAG
AAATTCAATGGAACAGGGCCATGCAAGAAT---GTCAGTACAGTACAATGCACACATGGG
ATCAAGCCAGTGGTATCAACTCAACTGCTGTTA---------AATGGCAGT---CTAGCA
AAAGGAGAA------------------------------------ATAAGAATTAGATCT
GAAAATATCACAAACAATGACAAAACTATAATAGTACAGCTTGTC------AATCCTGTG
AGAATTAATTGTACCAGACCT---AACAACAATACAAGAAAAAGT---------------
---ATACATATA------------------------------------------------
---------------GGACCAGGACAAGCA------TTCTAT------------------
------ACAAGTGAC---------------ATAATAGGGGATATAAGAGAAGCA------
CATTGTAATGTCAGTAGATCA------GAATGGAATAAAACTTTAAAAGAAGTAAGT---
GAACAATTAGGA---------------------CAATACTTTGGG---------------
------------AACAAAACAATAAGATTTGCT------------------AACTCCTCA
GGAGGGGATATAGAAATCACAACACAT---AGTTTTAATTGTGGAGGAGAA---TTTTTC
TATTGTAATACATCAAACCTGTTTAATAGCACTTGGACGAAAAATGACAGCATGCAGGGG
TTAAATCACACGGAG---------------------------------------------
------------------------------TCAAATGACAATATAACTCTCCCATGCAGA
CTAAGGCAAATTATAAAAATGTGGCAGAGAGTAGGACAAGCAATGTATGCCCCTCCCATC
CAAGGAATAATAAAG------------TGTGAATCAAAC---ATTACAGGGCTAATATTA
ACAAGAGATGGTGGGAATAACAACAGT---------------------------------
------------------------------------------------------------
---------------------GCAGAGGAAACCTTCAGACCTGGAGGAGGAGATATGAGG
GACAATTGGAGAAGT------GAATTATATAAGTATAAAGTAGTA---CAAATTGAACCA
---CTAGGGGTAGCACCC------ACCAAGGCAAGGAGAAGAACGGTG------------
---------------------------GGGAGAGAAAAAAGAGCA---GTTGGA------
------------ATGGGAGCTGTT---TTCCTTGGGTTCTTAGGAGCA---GCAGGAAGC
ACTATGGGCGCAGCGTCAATAACGCTGACGGTACAGGCCTGGCAATTATTG---TCTGGC
ATAGTGCAA------CAGCAAAGCAATTTGCTGAGGGCTATAGAGGCTCAACAACATCTG
TTGAAACTCACGGTCTGGGGC---ATTAAACAGCTCCAG---GCAAGA---GTCCTGGCT
GTGGAAAGATACCTAAGG---GATCAACAGCTCCTAGGAATTTGG---GGCTGCTCTGGA
AAACTCATCTGC---------ACCACTAATGTGCCCTGGAACTCT------AGTTGGAGT
---------------------------------------AATAAATCTCTAGGGGAGATA
TGGGAG---------AACATGACCTGGCTGCAATGG---GATAAAGAAATTAGCAATTAC
ACAAGCCTAATATATAACCTAATTGATGAATCGCAGAACCAGCAGGAA---AAGAATGAA
CAAGACTTA------TTGGCATTGGACCAGTGGGCAAATCTGTGGAGTTGGTTTGACATA
TCAAAATGGCTGTGGTATATAAAAATATTTATAATGATAATAGGAGGATTAATAGGATTA
AGAATAGTTTTTGCA---GTGCTTTCTTTAATAAATAGAGTTAGGCAGGGATACTCACCT
TTGTCGTTTCAGACC---CATACCCCA---------AGCCCAGGGGGA------CTCGAC
AGGCCCGGAAGAACCGAAGAAGAA---GATGGAGAGCAAGGCAGAGACAGATCGATTCGA
TTAGTGAACGGATTCTTAGCACTTGCCTGGGACGATCTGCGGAGCCTGTGCCTCTTCAGC
TAC------------CACCGCTTGAGAGACTTCAGCTTGATTGTCAGGAGGACTGTGGAA
CTTCTGGGACAC---------------------------AGCAGTCTCAAGGGGTTGAGA
CTGGGGTGGGAAGGCCTCAAGTATCTG------TGGAATCTCCTGATATATTGGGGTCAG
GAACTAAAAATTAGTGCTATTAGTTTGCTTGATACCATAGCA---ATAGCAGTAGCTGGC
TGGACAGATAGGATTATAGAAATAGGACAAAGAATTGGTAGAGCT---------ATCCTC
AACATACCTAGAAGAATCAGACAGGGC---------TTTGAAAGAGCT------TTGCTT
---TAA
>A1.IN.99.NARI_FLS_VB15.KT152842
ATGAGAGTGATGGGGATACAG---AGGAATTGTCAAAAT------------------TCC
TGG------AGATGG------------------------------GGAACCTTGATCTTA
GGG---------ATGTTAATG---ATCTATAGTGCT------GCA---------------
---------------------GGAAACTTGTGGGTCACTGTTTACTAT------------
------GGGGTACCTGTGTGGAAAGAAGCAGAGACCACC------TTATTTTGTGCATCA
GATGCTAAAGCATATAAGAAAGAAGTGCATAAT---GTVTGGGCTACACATGCCTGTGTA
CCCACAGACCCCAACCCACAAGAAATACATTTGGAA---------AATGTGACAGAAGAC
TTTAACATGTGG---ACAAATAACATGGTAGAGCAGATGCATACAGACATAATCAGTCTA
TGGGATCAAAGCCTAAAGCCATGTGTAAAGTTAACCCCTCTCTGTGTTACTCTGAATTGT
AGTAATGTCAATGTCAATAAC---------------------------------------
------------------------------------------------------------
------------------------ACGCAGAACTTCACGGGGTGGGACAGGGAACAAATA
AAA------------AACTGCTCTTTCAATATG---ACCACA---GAACTAAGG------
---------------GACAAGAGTCAGAAG---GTATATTCACTTTTTTATAGACTAGAT
GTAGTACAAAGTCAAGGT------------------------------------------
------------------------------------------------------------
---------------------AATAGTAGTAATAGTAGTTATAGGGAGTATAGATTAATA
AATTGTAATACCTCAGCCATTACGCAGGCTTGCCCAAAGGTATCCTTTGAGCCAATTCCC
ATACATTATTGTGCCCCAGCT------GGTTTTGCGATCCTAAAGTGT---AATGATGAG
AAGTTCAATGGAACAGGGCCATGCAGGAAT---GTCAGTACAGTACAATGCACACATGGA
ATCAAGCCGGTAGTATCAACTCAACTACTGTTA---------AATGGCAGT---CTAGCA
AAA---AAT------------------------------------ATAACAATTAGATCT
AAAAATATCACAGACAATGTCAAAAATATAATAGTACAACTTGCC------ACTCCTGTG
GAAATTAATTGTACCAGACCT---AACAACAATACAAGAAGAAGT---------------
---GTACGTATA------------------------------------------------
---------------GGACCAGGACAAGCA------TTCTAT------------------
---ACAAATAGC------------------ATAATAGGGGATATAAGACAAGCA------
TATTGCAGTGTCAATAGATCA------GAATGGAATAAAACTTTAAGCCAGGTAGGT---
GAACAATTAGGA---------------------AAATACTTTAAG---------------
------------AACAAAACAATAAAATTTGAT------------------AAGTCCTCA
GGAGGAGATCTAGAAATCACAACACAT---AGTTTTAATTGTAGAGGAGAA---TTTTTC
TATTGTAATACATCAGCTCTGTTTAATGGCACTTGGGGGCAAAATGCCAGCATGGAGTCA
AATGGCACT---------------------------------------------------
------------------------------ATAAATGACACTATAATTCTCCCATGCAGA
CTAAAGCAAATTGTAAGGATGTGGCAGAGAGTAGGACAAGCAATGTATGCCCCTCCCATC
CAAGGAGAAATAAAT------------TGTGTATCAAAC---ATTACAGGACTAATATTA
ACAAGAGATGGTGGGAATAATACAGAG---------------------------------
------------------------------------------------------------
---------------------------GAAATCTTCAGACCTGGAGGAGGAGATATGAGG
GACAATTGGAGAAGT------GAATTATATAAGTATAAAGTAGTA---AAAATTGAACCA
---CTAGGAGTAGCACCC------ACCAGTGCAAGGAGAAGAACGGTG------------
---------------------------GGGAGAGAAAAAAGAGCA---GTTGGA------
------------ATAGGAGCTGTC---TTCCTTGGGTTCTTAGGAGCA---GCAGGAAGC
ACTATGGGCGCGGCGTCAATAACGCTGACGGTACAGGCCAGACAATTATTG---TCTGGC
ATAGTGCAA------CAGCAAAGCAATTTGCTGAGGGCTATAGAGGCTCAACAACATCTG
TTGAAACTCACAGTCTGGGGC---ATTAAACAGCTCCAG---GCAAGA---GTCCTGGCT
GTGGAAAGATACCTAAGG---GATCAACAGCTCCTAGGAATTTGG---GGTTGCTCTGGA
AAACTCATCTGC---------ACCACTAATGTGCCCTGGAACTCT------AGTTGGAGT
---------------------------------------AATAAGACTCAAGATGATATA
TGGAAT---------AAAATGACCTGGATGCAATGG---GAGAAAGAAATTAGCAATTAC
ACAGACATAATATATAGCCTAATTGAAGAATCGCAGAACCAGCAGGAA---AAGAATGAA
CAAGACTTA------TTGGCATTGGACAAGTGGGCAAATCTGTGGAATTGGTTTGACATA
TCAAATTGGCTGTGGTATATAAAAATATTTATAATGATAGTAGGAGGATTAATAGGATTA
AGAATAGTTTTTACT---GTGCTTTCTGTAATAAATAGAGTTAGGCAGGGATACTCACCT
TTGTCATTTCAGACC---CTTGCCCCA---------AACCCGGGGGAT------CCCGAC
AGGCCCGGAAGAATCGAAGAAGAA---GGTGGAGAGCAAGACAAAAGCAGATCGATTCGC
TTAGTGAGCGGATTCTTAGCACTTGCCTGGGACGATCTACGGAGCCTGTGCCTTTTCAGC
TAC------------CACCGATTGAGAGACTTCATCTTGATTGCCAAGAGGACTGTGGAA
CTTCTGGGACAC------------------------------------------------
AACAGGTGGGAGGGCCTCAAGTATCTG------TGGAATCTCCTGATATATTGGGGTCGG
GAACTAAAAATTAGTGCTATTAGTTTAATTGATACCATAGCA---ATAGTAGTAGCTGGC
TGGACTGATAGGATTATAGAAATAGGACAAACATTTGGTAGAGCT---------ATTCTC
CACATACCTAGAAGAATCAGACAGGGC---------TTAGAAAGAGCT------TTGCTA
---TAA
>A1.IN.99.NARI_FLS_VB81_12.KT152844
ATGAGAGTGATGGGGATACAG---ATGAATTGGCAACAC------------------TTA
TGG------AGAGGG------------------------------GGAACCTTGATTTTG
GGG---------ATGTTAATA---ATCCATAGTGCT------GCA---------------
---------------------AGCAACTTGTGGGTTACTGTCTACTAT------------
------GGGGTACCTGTGTGGAAAGAAGCAGATACCACT------TTATTTTGTGCATCA
GATGCTAAAGCATATGAGACAGAAAAGCATAAT---GTCTGGGCTACACATGCCTGTGTA
CCCACAGACCCCAGCCCACAAGAAATACATTTGGAA---------AATGTGACAGAAAAC
TTTAGCATGTGG---AAAAATAAAATGGTAGATCAGATGCATACAGATATAATCAGTCTA
TGGGACCAAAGCCTAAAGCCATGTGTAGAGTTAACCCCTCTCTGTGTTACTTTAAGTTGT
AGCAATGTCAATAACAACACG---------------------------------------
------------------------------------------------------------
------------------------------AACATCACAGGGTGGGGCAAGGAAGAAATA
AAA------------AACTGCTCTTTCAATATG---ACCACA---GAACTAAGG------
---------------GATAAGAGACAGAAG---GCATATTCACTTTTTTATAGACTTGAT
GTAGTACCAATTAATGAAGGTGAT------------------------------------
------------------------------------------------------------
------------------------AGTAGTAATAGTAGTTATAAGGAGTATAGATTAATA
AATTGTAATACCTCAGCCATTACACAGGCTTGTCCAAAAGTAACCTTTGAGCCAATTCCC
ATACATTATTGTGCCCCAGCT------GGTTTTGCGATCCTAAAGTGT---AATGATAAG
GAGTTCAATGGAACAGGACCATGCAAGGAT---GTCAGTACAGTACAATGCACACATGGA
ATCAAGCCAGTAGTATCAACCCAACTACTGTTA---------AATGGCAGC---CTAGCA
GAAGAAAAA------------------------------------GTAATAATTAGATCT
GAAAATATCACAAACAATGTCAAAACTATAATAGTACAACTTGCC------ACGCCTGTA
AAAATTAGTTATGCCAGACCT---AACAACAATACAAGAAAGAGT---------------
---GTACGTATA------------------------------------------------
---------------GGACCAGGACAGGCA------TTCTAT------------------
------ACAAGTGAC---------------ATAATAGGGGATATAAGACAAGCA------
CATTGTAATGTCAGTAGATCA------GAATGGAATAAAACTTTAAACAAGGTAGGT---
GAACAACTAGGA---------------------AGACACTTTGTG---------------
------------AACAAAACAATAAAATTTACT------------------AATTCCTCA
GGAGGGGATCTAGAAATCACAACACAT---AGTTTTAATTGTGGAGGAGAA---TTTTTC
TACTGTAATACATCAGCCCTGCTTAATGGCACTTGGCAAAATGCCAGCATGCAGGAGTCA
AATAGCACAGAG------------------------------------------------
------------------------------TCAAATGACACCATAACTCTCCCATGCAGA
ATAAAGCAAGTTATAAATATGTGGCAGAGAGTAGGACAAGCAATGTATGCCCCTCCCATC
CAAGGAATAATAAAG------------TGCGTATCAAAC---ATCACAGGACTAATATTA
ACAAGAGATGGTGGGAATAGTAACAGT---------------------------------
------------------------------------------------------------
------------------AGTACAGTTGAAACCTTCAGGCCTGGAGGAGGAGATATGAGG
GACAATTGGAGAAGT------GAATTATATAAGTATAAAGTAGTA---AAAATTGAACCA
---CTAGGAGTAGCACCC------ACCAGGGCAAGGAGAAGAACGGTG------------
---------------------------GAGAGAGAAAAAAGAGCA---GTTGGA------
------------ATAGGAGCTGTC---TTCCTTGGGTTCTTAGGAGCA---GCAGGAAGC
ACTATGGGCGCAGCGTCAATAACGCTGACGGTACAGGCCAGACAATTATTG---TCTGGC
ATAGTGCAA------CAGCAAAGTAATTTGCTGAGGGAAATAGAGGCTCAACAACATCTG
TTGAAACTCACGGTCTGGGGC---ATTAAACAGCTCCAG---GCAAGA---GTCCTGGCT
GTGGAAAGGTACCTAAGG---GATCAACAGCTCCTAGGAATTTGG---GGCTGCTCTGGA
AAGCTCATCTGC---------ACCACTAATGTGCCTTGGAACTCT------AGTTGGAGT
---------------------------------------AATAAATCTCTAGAAGAGATA
TGGGAC---------AACATGACCTGGCTACAATGG---GAAACAGAAATTAGCAATTAC
ACAGAGCTAATATATAACCTAATTGAGGAATCGCAGAACCAGCAGGAA---AAGAATGAA
CAAGACTTA------TTAGCATTGGACAAGTGGGCAAATCTGTGGAATTGGTTTGACATA
TCAAAATGGCTGTGGTATATAAAAATATTTATAATGATAGTAGGAGGATTAATAGGATTA
AGAATAGTTTTTGCT---GTGCTTTCTGTAATAAATAAAGTTAGGCAGGGATACTCACCT
CTCTCATTTCAGACC---CATACCCCA---------AACCCAAGGGAT------CCCGAC
AGGCCCGGAAGAATCGAAGAAGAA---GATGGAGAGCGAGGCAGAAGCAGATCGACGCGA
TTAGTGAGCGGATTCTTAGCTCTTGTCTGGGACGACCTGCGGAGCCTGTGCCTCTTCAGC
TAC------------CACCGCTTGAGCGACTTCATCTTGATTGTCAGGAGGACTGTGGAA
CTTCTGGGACAC---------------------------AGCAGTCTCAAGGGGTTGAGA
CTGGGGTGGGAAGGCCTCAAGTATCTG------GGGAATCTCCTGGCATATTGGGGTCGG
GAACTAAAAATTAGTGCTATTAGTTTGGTTGATACCATAGCA---ATAGTAGTAGCTGGC
TGGACAGATAGGATTATAGAAATAGGACAAGGAATTGGTAGAGCT---------ATTCTC
CACATACCTAGAAGAATCAGACAGGGC---------TTAGAAAGAGCT------TTGCTA
---TAA
>A1.KE.00.00KE_KER2008.AY736809
ATGAGAGTGATGGGGACACAG---AGGAATTGGCAGCCC------------------TTA
TTG------AGATGG------------------------------GGAACTATGATCTTG
GGA---------ATGCTAATG---ATCTGTAGTGCT------GCA---------------
---------------------GACAACTTGTGGGTTACTGTCTATTAT------------
------GGGGTACCTGTGTGGAAAGATGCAGAGACCACC------TTATTTTGTGCATCA
GACGCTAAAGCATATGAGACAGAAAAACATAAT---GTCTGGGCTACACATGCCTGTGTA
CCCACAGACCCCAGCCCACAAGAAATACCTTTGAAA---------AATGTGACAGAAAAG
TTTAACATGTGG---AAAAATAACATGGTAGAGCAGATGCATACAGATATAATCAGTCTA
TGGGACCAAAGCCTAAAGCCATGTGTACAGTTAACCCCTCTCTGCGTCACTCTAAATTGT
AGTGACGTCACCACCAATAACACCAAGGTCAATACCACCAGT------------------
------------------------------------------------------------
------------------GCCCCTACCACCACTGCCACTGTCAACAATGACAATGACATG
AAA------------AACTGCTCTTACAATATA---ACCACA---GAACTAAGG------
---------------GATAAGAAACAGAAA---AGGTATTCACTCTTTTATAGACTTGAT
GTAGAACTAATAAATAAGAAT---------------------------------------
------------------------------------------------------------
------------------------------AATAGTAATAGCACTGAGTATGTATTAATA
AATTGTAAAACCTCAACCCTCACACAGGCTTGTCCAAAGGTATCCTTTGAGCCAATTCCC
AAACATTATTGTGCCCCAGCT------GGTTTTGCGATTCTAAAATGT---AAGGATAAG
GAGTTCAATGGAACAGGGCTATGCAAGAAT---GTCAGCACAGTACAATGCACACATGGA
ATCAAGCCAGTAGTGTCTACTCAACTACTATTA---------AATGGCAGT---TTAGTG
GAAAAAAGG------------------------------------GTAATGATTAGATCT
GCAAATATCACAGACAATACCAAAAACATAATAGTACAACTTAAG------GAGCCTGTA
GAAATTAATTGTACCAGACCT---AACAACAATACAAGAAAAGGT---------------
---GTACATATA------------------------------------------------
---------------GGGCTAGGAAGAAGA------TTCTAT------------------
---ACAACACAA------------------GTAGTAGGGGATATAAGACAAGCA------
TATTGTAATGTCAGTAAATCA------AAATGGAATGATACTTTGAAAAAAGTAGTT---
TACCAATTAAGA---------------------AAATACTTT------------------
------------AACAAAACAATAATCTTTAAC------------------TCCTCCTCA
GGAGGGGATGTAGAAATTACAACACAT---ATGTTTACTTGTGGAGGAGAG---TTTTTC
TATTGTAATACATCAGGCCTGTTCAATAGCACTTGGCCTGTCAATGCCAGTGAGCAGGAG
TCAAATAGCACA------------------------------------------------
---------------------------GAGTCAGATGGCATTATAACTCTCCGATGCAGA
ATAAAGCAAATCATAAATATGTGGCAGAGAACAGGACAAGCAATGTATGCCCCTCCCATT
CAAGGAATAATAAAG------------TGTGTATCAAAC---ATTACAGGACTACTGTTA
ACAAGAGATGGTGGGAATAGTACTGTC---------------------------------
------------------------------------------------------------
------------------------AATGAAACTTTCAGACCTGGAGGAGGAGATATGAGG
GACAATTGGAGAAGT------GAATTATATAAGTATAAAGTAGTA---AAAATTGAACCA
---CTAGGAGTAGCACCC------ACCAAGGCAAGGAGAAGAGTGGTG------------
---------------------------GGGAGAGAAAAAAGAGCA---GTTGGA------
------------ATAGGAGCTGTT---TTCCTTGGGTTCTTAGGAGCA---GCTGGAAGC
ACTATGGGCGCGGCGTCAATAACGCTGACGGTACAGGCCAGACAATTACTG---TCTGGC
ATAGTGCAA------CAGCAAAACAATTTGCTGAGGGCTATAGAGGCTCAACAACAACTG
TTGAAACTCACGGTCTGGGGC---ATTAAACAGCTCCAG---GCACGA---GTCCTGGCT
GTGGAAAGATACCTAAGG---GATCAACAGCTCCTAGGAATTTGG---GGCTGCTCTGAA
AAACTCATCTGC---------ACCACTAATGCGCCTTGGAACTCC------AGTTGGAGT
---------------------------------------AATAAGTCTCAGAGTGAGATA
TGGGAC---------AACATGACCTGGTTGCAATGG---GATAGAGAAATTAACAATTAT
ACAGACATAATATATAGACTACTTGAAGATTCGCAAAACCAGCAGGAA---AAGAATGAA
CAAGACTTA------TTGGCATTGGACAAGTGGTCAAGCCTGTGGACTTGGTTTGACCTA
TCAAACTGGCTGTGGTATATAAAAATATTCATAATGATAGTAGGAGGTTTAATAGGATTA
AGAATAGTGTTTGCT---GTGCTTGCTGTAATAAATAGAGTTAGGCAGGGATACTCACCT
TTGTCGTTCCAGACC---CTTACCCCA---------AACCCAGGGGAA------CTCGAC
AGGCCCGGAAGAATCGAAGGAGAA---GGTGGAGAGCAAGACAGAGGCAGATCGATTCGC
TTAGTGAGCGGATTCTTAGCACTTGCCTGGGACGACCTGCGGAGCCTGTGCCTCTTCAGC
TAC------------CACCACTTGAGAGACTTCATCTTGATTGCAGCGAGGATTGTGGGA
CTTCTGGGACGC------------------------------------------------
AGGGGGTGGGAAGGCCTCAAGTATCTG------TGGAATCTCCTGATATATTGGGGTCAG
GAACTAAAAACTAGTGCTGTTAGCTTGCTTGATACCATAGCA---ATAGTAGTAGCTGGC
TGGACAGATAGGGTTTTAGAAATAGGACAAAGAATTGGTAGAGCT---------TTTATT
AACATACCTAGAAGAATTAGACAGGGC---------TTTGAAAGGGCT------TTGCTG
---TAA
>A1.KE.00.00KE_KER2018.AY736810
ATGAGAGTSATGGGGATACAG---AGGAATTGTCAGCAC------------------TTA
TTG------AGATGG------------------------------GGAACTATGATCTTG
GGG---------ATGATAATA---ATCTGTAGTACT------GCA---------------
---------------------GAAGACTTGTGGGTTACTGTCTACTAT------------
------GGGGTACCTGTGTGGAAAAACGCAGAGACCACC------CTATTTTGTGCATCA
GATGCTAAGGCATATAAGACAGAAGTGCATAAT---GTCTGGGCTACACATGCCTGTGTA
CCCACAGACCCCAACCCACAAGAAATACATTTGGAA---------AATGTGACAGAAGAG
TTTAATGTGTGG---AAAAATAACATGGTAGAGCAGATGCATACAGACATAATCAGTTTA
TGGGACCAAAGCCTAAAGCCATGTGTAAAGTTAACCCCTCTCTGCGTTACTTTAAACTGT
ATCAATGCCAACGTTACCAACAGCAGCATG------------------------------
------------------------------------------------------------
------------------------------ACCAACAGCAGCATGATGGAAGGAGAAATA
AAA------------AACTGTTCTTACAATATG---ACCACA---GAACTAAGG------
---------------GATAAGAAAAGGAAA---GTATTTTCGCTTTTTTATAAACTTGAT
GTAGTACCAATGAATGAA------------------------------------------
------------------------------------------------------------
------------------------------------AATAATAGTGAGTATAGATTAATA
AATTGTAATACCTCAGCCATTACACAGGCTTGTCCAAAGGTAACCTTTGAGCCAATTCCC
ATACATTATTGTGCCCCAGCT------GGTTTTGCAATTCTAAAGTGT---AAGGATGAG
GAGTTCAATGGAACAGGGTTATGCAAGAAT---GTCAGCACAGTACAATGCACACATGGA
ATCAAGCCGGTAGTGTCAACTCAACTACTGTTA---------AATGGCAGT---CTAGCA
GAAAAAGAG------------------------------------ATAAGAATTAAATCT
GAAAACATCTCAGACAATGCTAAAACCATAATTGTACAACTTACC------AAGCCTGTA
CTAATCAATTGTGCCAGACCT---AGCAACAATACAAGAAAAAGT---------------
---GTACATATA------------------------------------------------
---------------GGACCAGGACAAGCA------TTCTAT------------------
---GCAACAGGTGCT---------------ATAACAGGAGATATAAGACAAGCA------
TATTGTGTAGTCAATAGAACA------CAATGGAATGACACTTTAGGACAGGTAGCG---
ATACAATTAAGA---------------------AAACACTGG------------------
------------AACACAACAATAATCTTTAAT------------------GAACCCTCA
GGAGGGGATTTGGAAATTACAACACAT---AGTTTTAATTGTGGAGGGGAA---TTTTTT
TATTGTAATACATCAGACCTGTTTAATAGTACTTGGAACATTGAAGGCACTGCCAGCATA
AATGGCACGGAG------------------------------------------------
------------------------------TCAAATGACAATATAACTCTCCCATGCAGA
ATAAAGCAAATTATAAATATGTGGCAGAGAGTAGGACAAGCAATGTATGCCCCTCCCATC
CAAGGAGTAATAAGG------------TGTCAATCAAAC---ATTACAGGAATACTATTA
ACAAGAGATGGTGGGAATACTGGGAATAAT------------------------------
------------------------------------------------------------
---------------AGCAGGACAAATGAAACCTTTAGACCTGGAGGAGGAGATATGAGG
GACAATTGGAGAAGT------GAATTATATAAGTATAAAGTAGTA---AAAATTGAACCA
---CTGGGAGTAGCACCC------ACCAAGGCAAAGAGAAGAGTGGTG------------
---------------------------GAGAGAGAAAAAAGAGCA---GTTGGA------
------------CTGGGAGCTGTA---TTCATTGGGTTCTTAGGAGCA---GCCGGAAGC
ACTATGGGCGCGGCGTCAATAACGCTGACGGTACAGGCCAGACAATTATTG---TCTGGC
ATAGTGCAA------CAGCAAAGCAATTTGCTGAGGGCTATAGAGGCTCAACAGCATTTG
TTGAAACTCACGGTCTGGGGC---ATTAAACAGCTCCAG---GCAAGA---GTCCTGGCT
GTGGAAAGATACCTAAAG---GATCAACAGCTACTAGGAATTTGG---GGCTGCTCTGGA
AAACTCATCTGC---------ACCACTAATGTGCCTTGGAACTCT------AGTTGGAGT
---------------------------------------AATAAATCTTACAATGAGATA
TGGGAA---------AACATGACCTGGCTGCAATGG---GATAAAGAAATTAACAATTAC
ACAGAACTAATATATAGCCTAATTGAAGAATCGCAGAACCAGCAGGAA---AAGAATGAA
CAAGACTTA------TTGGCATTGGACAAGTGGGCAAGTCTGTGGAATTGGTTTGACATA
TCCAACTGGCTGTGGTATATAAAAATATTTATAATGATAGTAGGAGGCTTAATAGGATTA
AGAATAGTTGTTGCT---GTGCTTTCTGTAATAAATAGAGTTAGGCAGGGATACTCACCA
CTATCATTTCAGACC---CATACCCCA---------AACCCAAGGGGA------CTCGAC
AGGCCCGAAAGAATCGAAGAAGAA---GGTGGAGAGCAAGACAGAACCAGATCGACTCGA
TTAGTCAGCGGATTCTTAGCACTTGCTTGGGACGACCTGCGGAGCCTGAGCCTTTTCCTC
TAC------------CACCGCTTGAGGGACTTCATCTTGATTGCCGCGAGGACTGTGGAA
CTTCTGGGACAC---------------------------AGCAGTCTCAAGGGGTTGAGA
CTGGGGTGGGAAGGACTCAAGTATCTG------TGGAATCTCCTGTTGTATTGGGGTCGG
GAACTAAAAATTAGTGCTATTAACTTGCTCAATACCATAGCA---ATAGCAGTAGCTGGC
TGGACAGATAGAGTTATAGAAATAGGACAAGGAATTGGTAGAGCT---------ATTCTC
CACATACCTAGAAGAATCAGGCAGGGC---------TTCGAAAGGGCT------TTATTA
---TAA
>A1.KE.00.00KE_KNH1144.AY736812
ATGATAGTGATGGGGACACAG---AGGAATTATCAGCAC------------------TTA
TTG------AGATGG------------------------------GGAACTATGATCTTG
GGA---------TTGATAATA---ATCTGTAGTGCT------GCA---------------
---------------------GACAACTTGTGGGTTACTGTCTATTAT------------
------GGGGTACCTGTGTGGAAAGATGCAGAGACCACC------TTATTTTGTGCATCA
GATGCTAAAGCATATGAGACAGAAAAGCATAAT---GTTTGGGCTACACATGCCTGTGTG
CCCACAGACCCCAACCCACAAGAAATACCTTTGGAA---------AATGTGACAGAAGAG
TTTAACATGTGG---AAAAATAAAATGGTAGAACAAATGCATACAGATATAATCAGTCTA
TGGGACCAAAGCCTACAGCCATGTGTAAAGTTAACCCCTCTCTGTGTTACTTTAAATTGT
ACGGATGCTACTAATGGTACGATTGGC---------------------------------
------------------------------------------------------------
------------------------------AACATCACCGATGAAATGAAGGGAGAAATA
AAA------------AACTGCTCTTTCAATATA---ACCACA---GAAATAAGG------
---------------GATAAGAAACAGAAA---GTATATTCACTTTTTTATAGACTTGAT
GTAGTACCAATAGAGCCAGATAGTAGT---------------------------------
------------------------------------------------------------
------------------------AATAGTAGTAGAAACAGTAGTGAGTATAGATTAATA
AATTGTAATACCTCAGCCATTACACAAGCCTGCCCAAAGGTAAGCTTTGAGCCAATTCCC
ATACATTATTGTGCCCCAGCT------GGTTTTGCGATCCTGAAGTGT---AGGGATAAA
GAGTTCAATGGAACAGGGAAATGCAAGAAT---GTCAGCACAGTCCAATGCACACATGGA
ATCAAGCCAGTAGTATCAACTCAACTGCTGTTA---------AATGGCAGT---CTAGCA
GAAGGAGAG------------------------------------GTAAGAATTAGATCT
GAAAATATCACAAACAATGCCAAAACTATAATAGTACAACTTGTC------GAGCCTGTG
AGAATTAATTGTACTAGACCT---AATAACAATACAAGAGAGAGT---------------
---GTGCGTATA------------------------------------------------
---------------GGGCCAGGACAAGCA------TTCTTT------------------
---GCAACAGGTGAC---------------ATAATAGGGGATATAAGACAAGCA------
CATTGTAATGTCAGTAGATCA------CAATGGAATAAGACTTTACAACAGGTAGCT---
GCACAATTAGGA---------------------GAACACTTTAAA---------------
------------AACAAAGCAATAACATTTAAC------------------AGTTCCTCA
GGAGGAGATCTAGAAATCACAACACAT---AGTTTTAATTGTGGAGGAGAA---TTTTTC
TATTGTAATACATCAGGTCTGTTCAATAGCACCTGGAAGGCCAACAATGGCACCTGGAAG
GCCAACATATCAGAG---------------------------------------------
---------------------------TCAAATAACACGGAGATAACTCTCCAATGCAGA
ATAAAGCAAATTATAAATATGTGGCAGAGAACAGGACAAGCAATATATGCCCCTCCCATC
CAGGGAGTGATAAGG------------TGTGAATCAAAC---ATCACAGGACTACTGTTA
ACAAGAGATGGTGGGGAGGGGAACAAT---------------------------------
------------------------------------------------------------
---------------------GAAAGTGAGATCTTCAGACCTGGAGGAGGAGATATGAGG
GACAACTGGAGAAGT------GAATTATATAAGTATAAAGTAGTA---AAAATTGAACCA
---CTAGGAGTAGCACCC------ACCAGGGCAAGGAGAAGAGTGGTG------------
---------------------------GGAAGAGAAAAAAGAGCA---GTTGGA------
------------ATAGGAGCTGTT---TTCCTTGGGTTCTTAGGAGCA---GCAGGAAGC
ACTATGGGCGCGGCGTCAATAACGCTGACGGTACAGGCCAGGCAATTATTG---TCTGGC
ATAGTGCAA------CAGCAAAGCAATTTGCTGAGGGCTATAGAGGCTCAACAACATATG
TTGAAACTCACGGTCTGGGGC---ATTAAACAGCTCCAG---GCAAGA---GTCCTTGCT
GTGGAGAGATACCTAAGG---GATCAACAGCTCCTAGGAATTTGG---GGCTGCTCTGGA
AAACTCATCTGC---------ACCACTAATGTGCCCTGGAACTCT------AGTTGGAGT
---------------------------------------AATAAATCTCATGATGAAATA
TGGAAC---------AACATGACCTGGCTGCAATGG---GATAAAGAAATTAGCAATTAC
ACAAACCTAATATATAGTCTAATTGAAGAATCGCAAAACCAGCAGGAA---AAGAATGAA
CAAGATTTA------TTGGCATTGGACAAGTGGGCAAGTCTGTGGAATTGGTTTGACATA
TCAAAGTGGCTGTGGTATATAAAAATATTTATAATGATAGTAGGAGGTTTAATAGGATTA
AGAATAGTTTTTGCT---GTGCTTGCTGTAATAAAGAGAGTTAGGCAGGGATACTCACCT
GTGTCATTTCAGATC---CACAACCCA---------AACCCAGGGGGT------CTCGAC
AGGCCCGGAAGAATCGAAGAAGAA---GGTGGAGAGCCAGGCAGAGGCAGATCGATTCGA
TTAGTGAGCGGATTCTTAGCACTTGCCTGGGACGATCTGAGGAACCTGTGCCTCTTCAGC
TAC------------CATCGCTTGAGAGACTTCGCCTTGATTGTTGCGAGGACTGTGGAA
CTTCTGGGACAC---------------------------AGCAGTCTCAAGGGGTTGAGA
CTGGGGTGGGAAGGCCTCAAGTATCTG------TGGAATCTCCTGGTATACTGGAGTCAG
GAACTGAAAACTAGTGCTATTAATTTGGTTGATACTATAGCA---ATAGCAGTAGCTGGC
TGGACAGATAGGGTTATAGAAATAGGACAAGGAATTGGTAGAGCT---------TTTCTC
CACATACCTAGAAGAATCAGACAGGGC---------TTAGAAAGGGCA------TTGCTG
---TAA
>A1.KE.00.00KE_KNH1207.AY736815
ATGAGAGTGACGGGGATACAG---AAGAATTGTCAAAGC------------------TTG
TGG------AGATGG------------------------------GGAACTATGATCTTG
GGA---------ATGTTAATG---ATTTGTAGTGTT------GTA---------------
---------------------GGAAACTTGTGGGTTACTGTCTACTAT------------
------GGGGTACCTGTGTGGAAAGAGGCAGACACCACC------TTATTTTGTGCATCA
AATGCTAGAGCATATGATACAGAAGTGCATAAT---GTTTGGGCTACGCATGCCTGTGTA
CCTACAGACCCCAACCCACAAGAAATAGATTTGGAA---------AATGTGACAGAAGAG
TTTAACATGTGG---AAAAATAACATGGTAGAGCAAATGCATACAGATATAATTAGTCTA
TGGGACCAATTCCTAAAACCATGTGTAAAGTTAACCCCTCTCTGCGTTACTTTAGATTGT
GGCTATAATGTAACCAACTTGACT------------------------------------
------------------------------------------------------------
---------------------------------TCCACCAGTAACATGAAAGAAGACATA
ACA------------AACTGCTCTTACAATATG---ACCACA---GAAATAAGG------
---------------GATAGGAAACAGAAA---GTGTATTCACTTTTTTATAGGCTTGAT
ATAGTACCAATTGATGAAGAAAAG------------------------------------
------------------------------------------------------------
------------------------AATAATAACAGTGTTACTAGTCCGTATAGATTAATA
AATTGTAATACCTCAGCCATTACACAGGCCTGTCCTAAGGTATCCTTTGAACCAATTCCC
ATATATTATTGTGCCCCAGCT------GGTTTTGCGATTCTAAAATGT---AAGGATGCA
GAGTTCAATGGAACAGGGCCATGCAAGAAT---GTCAGCACAGTACAATGTACACATGGA
ATCAGGCCAGTAATATCAACTCAACTACTGTTA---------AATGGCAGT---CTAGCA
GAGAATGGG------------------------------------ACAAAGATTAGATCT
GAAAACATCACAAACAATGCCAAAACCATAATAGTACAGCTTAAT------GAGACTGTA
CAAATTAATTGTACCAGACCT---AACAACAATACAAGAAGAAGT---------------
---GTACGTATA------------------------------------------------
---------------GGACCAGGACAAGCA------TTCTAT------------------
---GCAACAGGTGGC---------------ATAACAGGGGATATAAGACGAGCA------
TATTGTAATGTCAGTAGACAA------AAATGGGAACAAGCATTAAAAGGGGTAGTC---
ATACAATTAAGA---------------------AAACACTTTAAT---------------
------------AATAAAACAATAACCTTTACC------------------AATTCCTCA
GGAGGGGATGTAGAAATTACAACACAT---AGTTTTAATTGTGGAGGAGAA---TTTTTC
TATTGTAATACATCAGGTCTGTTTAATAGCACCTGGGACAACAACACCGACCCAACCAAC
ACAACG------------------------------------------------------
------------------------------TCAAATGACACTATCACTCTCCAATGCAGA
ATAAAGCAATTTATAAATATGTGGCAGAGAACAGGGCAAGCAATGTATGCCCCTCCCATC
CAAGGGGTAATAAGG------------TGTGATTCCAAC---ATTACAGGACTACTATTA
ACAAGAGATGGTGGAGTAGGTAACAAT---------------------------------
------------------------------------------------------------
---------------------ACAACTGAAACCTTCAGACCTGGAGGAGGAGATATGAGG
GACAATTGGAGAAGT------GAATTATATAAGTATAAAGTAGTA---AAAATTGAACCA
---CTAGGAGTAGCACCC------ACCGGGGCAAAGAGAAGAGTGGTG------------
---------------------------GAGAGAGAAAAAAGAGCA---GTTGGA------
------------ATAGGAGCTGTT---TTCATTGGGTTCTTAGGAGCA---GCAGGAAGC
ACTATGGGCGCGGCGTCAGTAACGCTGACGGTACAGGCCAGACAATTATTG---TCTGGC
ATAGTGCAA------CAGCAAAGCAATTTGCTGAGGGCTATAGAGGCTCAACAGCATCTG
TTGAAACTCACGGTCTGGGGC---ATTAAACAGCTCCAG---GCAAGA---GTCCTGGCT
GTGGAAAGATACCTAAGG---GATCAACAGCTCCTAGGAATTTGG---GGCTGCTCTGGA
AAACTCATCTGC---------ACCACTAATGTGCCCTGGAACTCT------AGTTGGAGT
---------------------------------------AATAAATCTCAGGAAGAGATA
TGGGGT---------AACATGACCTGGCTGCAATGG---GATAAAGAAATTAGCAAGTAC
ACACAAACAATATATGACTTATTTGAAGAATCGCAGAACCAGCAGGAA---AAGAATGAA
CAAGACTTA------TTGGCATTGGACAAGTGGGCAAATTTGTGGACTTGGTTTGACATA
ACAAATTGGCTGTGGTATATAAAAATATTTATAATGATAGTAGGAGGCTTAATAGGATTA
AGAATAGTTTTTTCT---GTGCTTTCTGTAATAAATAGAGTTAGGCAGGGATACTCACCT
CTGTCGTTTCAGACC---CTTACCCCG---------AGCCCAAGGGGT------CTCGAC
AGGCTCGGAAGAATCGAAGAAGAA---GGTGGAGAGCGAGACAGAGACAGATCGATTCGA
TTGGTGAGCGGATTCTTAGCACTTGCCTGGGACGATCTACGGAACCTGTGCCTCTTCAGC
TAC------------CACCGATTGAGAGACTTCATCTTGATTGCAGCGAGGACTGTGGAA
CTTCTGGGACAC---------------------------AACAGTCTCAAAGGGTTGAGA
CTGGGGTGGGAAGGCCTCAAGTATCTG------TGGAATCTTCTGATATATTGGGGTCGG
GAACTAAAATTTAGTGCTATCAATTTGATTGATACCATAGCA---ATAGCAGTAGCTGGC
TGGACAGATAGAATTATAGAAGCAGGACAAAGACTTTGTAGAGCT---------ATACTT
AACATACCTAGAAGAATCAGACAGGGT---------GCCGAAAGGGCT------TGGCTA
---TAA
>A1.KE.00.00KE_KSM4030.AY736816
ATGAGAGCGATGGGGATACAG---ATGAATTATCAAAAC------------------TTG
TGG------AGATGG------------------------------GGAACTACGATCTTG
GGG---------ATGATAATA---ATCTGTAGTGCT------ACA---------------
---------------------GAACACTTGTGGGTTACTGTCTACTAT------------
------GGGGTACCAGTGTGGAAAGACGCAGAGACCACC------TTATTTTGTGCCTCA
GACGCTAAAACATATGAACCAGAAAAGCATAAT---GTCTGGGCTACACATGCCTGTGTA
CCCACAGACCCCAACCCACAAGAAATACATTTGGAA---------AATGTGACAGAAAAG
TTTAACATGTGG---AAAAACAAAATGGTAGAACAAATGCATACAGATATAATCAGTCTA
TGGGATCAAAGCCTAAAACCATGTGTAAAGTTAACCCCTCTCTGCGTTACTTTAAATTGT
AACAACACATTCCCCAAGAATAATACC---------------------------------
------------------------------------------------------------
---------------------------------ATCGATGATAGCATGAAAGAAGCAATA
ACA------------AACTGCTCTTTCAATATG---ACCACA---GAATTAAGG------
---------------GATAAGAGCCAGGAA---GTACATTCACTTTTTTATAAACTGGAT
GTAGTACCTATGAATGGC------------------------------------------
------------------------------------------------------------
------------------------------------------AATCAGTATAGATTAATA
AATTGTAATACCTCAGTCATTAAACAAGCTTGTCCAAAAGTATCCTTTGAGCCAATTCCC
ATACATTATTGTGCCCCAGCT------GGTTTTGCGATTCTAAAGTGT---AATGATAAG
GAGTTCAATGGAACAGGGCCATGCAAGAAT---GTCAGCACAGTACAATGCACACATGGA
ATCAAGCCAGTGGTGTCAACTCAACTGCTGTTA---------AATGGCAGT---CTAGCA
GAAGAAAAG------------------------------------ATAATAATTAGATCT
GAAAATATCACAAATAATGCCAAAAACATAATAGTACAACTTAAA------AAGCCTGTA
AGAATTAATTGTACTAGACCT---AGCAACAATACAAGAAAAAGT---------------
---GTACGTATA------------------------------------------------
---------------GGACCAGGCCAAGTA------TTCTAT------------------
---GCAACAGAC------------------ATAATAGGGAACATAAGACAAGCA------
CATTGTAATGTCAGTAAATCA------GAATGGAATGACACTTTACAACAGGTAGTT---
GAACAATTAAGA---------------------GGATACTTTAAG---------------
------------AACAAAACAATAATATTTACT------------------AACTCCTCA
GGAGGGGATCTAGAAATCACAACACAT---AGTTTTAATTGTAGAGGAGAA---TTTTTC
TATTGTGACACATCAGGCCTGTTTACTTGGAATAGCACTTGGAATGGCACTGAGTCAAAC
AACACAAAG---------------------------------------------------
------------------------------TCAAACGACACTATAACTCTCCAATGCAGA
ATAAAGCAAATTATAAATATGTGGCAGAGAGTAGGACAAGCAATATATGCCCCTCCCATC
AAAGGAGTAATAAGG------------TGTGAATCAGAC---ATTACAGGACTTATACTA
ACAAGAGATGGTGGGAATACTAACAGT---------------------------------
------------------------------------------------------------
---------------------ACAGAGGAAACCTTCAGACCTGGAGGAGGAGATATGAGG
GACAATTGGAGAAGT------GAATTATATAAGTATAAAGTAGTA---AAAATTGAACCA
---CTAGGAGTAGCACCC------ACCAAGGCAAAGAGAAGAGTGGTG------------
---------------------------GGGAGAGGAAAAAGAGCA---GTTGGA------
------------ATAGGAGCTGTC---TTCCTTGGGTTCTTAGGAGCA---GCCGGAAGC
ACTATGGGCGCGGCGTCAATAACGCTGACGGTACAGGCCAGACAATTATTG---TCTGGC
ATAGTGCAA------CAGCAAAGCAATTTGCTAAGGGCTATAGAGGCTCAACAGCATCTG
TTGAAACTCACGGTCTGGGGC---ATTAAACAGCTCCAG---GCAAGA---GTCCTGGCT
CTGGAAAGATACCTAAAG---GATCAACAGCTCCTAGGAATTTGG---GGCTGCTCTGGA
AAACTCATCTGC---------ACCACTAATGTGCCCTGGAACTCT------AGTTGGAGT
---------------------------------------AATAAAACCCAGGAAGAGATA
TGGGGG---------AACATGACCTGGCTGCAATGG---GACAAAGAAATTAGCAATTAC
ACACATATAATATATAATCTAATTGAAGAATCGCAGAACCAGCAGGAA---AAGAATGAA
CAAGACTTA------TTGGCATTGGACAAGTGGGCAAATTTGTGGAATTGGTTTGACATA
ACAAACTGGCTGTGGTATATAAAAATATTTATAATGATAGTAGGAGGCTTAATAGGATTA
AGAATAGTTTTTGCT---GTGCTTTCTACAATAAATAGAGTTAGGCAGGGATACTCACCT
TTGTCGTTCCAGACC---CATACCCCA---------AACCCAGAGGGA------CTCGAC
AGGCCCGGAAGAATCGAAGAAGAA---GATGGAGAGCAAGGCAGAGACAGATCGATTCGA
TTAGTGAGCGGATTCTTAGCACTTGCCTGGGACGATCTACGGAGCCTGTGCCTCTTCAGC
TAC------------CACCGCTTGAGAGACTTCATCTTGATTGTTGCGAGGACTGTGGAA
CTTCTGGGACGC---------------------------AACAGTCTCAAGGGGTTGAGA
CTGGGGTGGGAAGGCCTCAAGTATCTG------TGGAATCTCCTGTGGTATTGGGGTCAG
GAACTAAAAATTAGTGCTATTAATTTGGTCAATACCATAGCA---ATAGCAGTAGCTGGC
TGGACAGATAGGGTTATAGAAATAGGACAAGGAATTGGTAGAGCT---------ATTCTC
CACATACCTAGAAGAATTAGACAGGGC---------TTAGAAAGGGTT------TTGCTA
---TAA
>A1.KE.00.KER2009.AF457053
ATGAGAGTGATGGGGATACAG---AGGAATTGTCAGCAC------------------TTG
TTG------GGATGG------------------------------GGAACTATGATCTTG
GGA---------ATATTAATA---ATGTGTAGTGCT------GCA---------------
---------------------GAACACTTGTGGGTTACTGTCTACTAT------------
------GGGGTACCTGTGTGGAAAGAAGCAGAAACCACC------TTATTTTGTGCATCA
GAAGCTAAAGCATATGATCCAGAACAGCATAAC---GTCTGGGCTACACATGCCTGTGTA
CCCACAGACCCCAACCCACAAGAAATAAATTTGATA---------AATGTGACAGAAAAG
TTTAACATGTGG---AAAAATACCATGGTAGAGCAAATGCATACAGATATAATCAGTCTA
TGGGACGAAAGTCTAAAGCCATGTGTAAAGTTAACCCCTCTCTGTGTTACTTTACGTTGT
AACAATACCAATGTCAATGTCAATAACACG------------------------------
------------------------------------------------------------
------------------------------ATTGACAACAGCACGGACAGGGGGGAAATG
AAA------------AACTGCTCTTTCAAAGTG---ACCACA---GAGCTAAGG------
---------------GATAAGGAACAGAAG---GTACATTCACTTTTTTATAGACTTGAC
TTAGTACAATTGGATAATACAACG------------------------------------
------------------------------------------------------------
------------------------CCAGAAAATAGTAGTAACAAGGAGTATAGATTAATA
AATTGTAATACCTCAGCCATCACACAGGCTTGCCCAAAGGTATCTTTTGAGCCAATTCCC
ATACATTATTGTGCCCCAGCT------GGTTATGCGATCCTAAAGTGT---AATGATAAG
AAGTTCAATGGAACAGGGCCATGCACGAAT---GTCAGCACAGTACAATGCACACATGGA
ATCAGGCCAGTAGTATCAACTCAACTGCTGTTA---------AATGGAAGT---CTAGCA
GAAGAAGAG------------------------------------GTAATAATTAGATCT
GAAAACATCACAGACAATGCCAAAACTATAATAGTACAACTTACT------GAGCCTGTA
AAAATTAATTGTACCAGACCT---AACAACAATACAAGAAGGAGT---------------
---ATAACTATG------------------------------------------------
---------------GGACCAGGAAAAGCA------TTCTAT------------------
---ACAAATGAC------------------ATCATAGGAAATATAAGACAAGCA------
TATTGTACTGTCAATAGATCA------GAATGGAATAACACTTTACAAAAGGTAGCT---
ACACAATTAAGA---------------------GAACACTTTGAA---------------
------------AACAAAACAATAATATTTACT------------------CACTCCTCA
GGAGGGGATCTAGAAGTCACAACACAT---ATGTTTAATTGTGGAGGAGAA---TTCTTC
TATTGTAATACATCAGGCCTGTTTAACAGCACCTGGCACTATAACAGCAATGGTACTTGG
CACAATAACAGCACAAAT------------------------------------------
------------------AGCATG---GACTCAAATGAAACTATAACTCTCACATGCAGA
ATAAAGCAAATTATAAATATGTGGCAGAGAGTAGGAAAAGCAATGTATGCTAATCCCATC
CAAGGAATAATAAAG------------TGTGAATCAAAC---ATTACAGGACTACTCTTA
ACAAGAGATGGTGGGAATACTAGCAGT---------------------------------
------------------------------------------------------------
---------------------ACAAATGAAACCTTCAGACCTGGAGGAGGAGATATGAGG
GACAATTGGAGAAGT------GAATTATACAAATATAAAGTAGTA---AAGATTGAGCCA
---CTAGGAGTAGCACCC------ACCAGGGCACAGAGAAGAGTGGTG------------
---------------------------GGGAGAGAAAAAAGAGCA---ATTGGA------
------------ATAGGAGCTGTC---TTCCTTGGGTTCTTAGGAGCA---GCAGGAAGC
ACTATGGGCGCGGCGTCAATGACGCTGACGGTACAGGCCAGACAATTATTG---TCTGGC
ATAGTGCAA------CAGCAAAGCAATTTGCTGAGGGCTATAGAGGCTCAACAACAACTG
TTGAAACTCACGGTCTGGGGC---ATTAAACAGCTCCAG---GCACGA---GTCCTGGCT
GTGGAAAGATACCTACAG---GATCAACAGCTCCTAGGAATTTGG---GGATGCTCTGGA
AAACTCATCTGC---------CCCACTAATGTGCCCTGGAACTCT------ACTTGGAGT
---------------------------------------AATAAATCTTATAGTGAGATA
TGGGAT---------AACATGACCTGGCTGCAATGG---GATGAAGAAGTTAGCAATTAC
ACACAAATAATATATGACCTAATTGAAAAATCGCAGAACCAGCAGGAA---AAGAATGAA
CAAGACTTA------TTGGCATTGGACAAGTGGGCAAGTCTGTGGAGTTGGTTTAGCATA
TCAAACTGGCTGTGGTATATAAGAATATTTATAATGGTAGTAGGAGGTTTAATAGGATTA
AGAATAGTTTTTGCT---GTGTTTTCTGTAATAAATAGAGTTAGGCAGGGATACTCACCT
CTGTCATTTCAGACC---CATTCCCCA---------GCCCCAGGGGGT------CTCGAC
AGGCCCGGAAGAATCGAAGAAGAA---GGTGGAGAGCAAGGCAGAGACAGATCGATTCGA
TTAGTGAGCGGATTCTTAACACTTGCCTGGGACGACCTACGGAGCCTGTGCCTCTTCAGC
TAC------------CACCGCTTGAGAAACTTCATCTTGATTGTAGCGAGGACTGTGGAA
CTTCTGGGACAC---------------------------AGCAGTCTCAAGGGGTTGAGA
CTGGGATGGGAAGGCCTCAAGTATCTG------TGGAATCTCCTGATATATTGGGGTCGG
GAACTAAAAATTAGTGCTACTAATTTGATAGATACTATAGCA---ATAGTAGTAGCTGGC
TGGACAGATAGGGTGATAGAAATAGGACAGAGCATTGGTAGAGCT---------ATCCTC
CACATACCTAGAAGAATCAGACAGGGC---------TTTGAAAGAGCT------TTGCTA
---TAA
>A1.KE.00.KER2012.AF457055
ATGAGAGTGATGGGGATACAG---AGGAATTGTCAGCAC------------------TTG
TTG------AGATGG------------------------------GGAATTATAATCTTG
GGT---------ATGATAATG---ATCTGTAGTATG------GCA---------------
---------------------CAAAACTTGTGGGTTACTGTCTATTAT------------
------GGGGTACCTGTGTGGAGAGATGCAGACACCACC------CTATTTTGTGCATCA
GATGCTAAAGCATATAAGACAGAAGTGCATAAT---GTCTGGGCTACACATGCCTGTGTG
CCCACAGACCCCAACCCACAAGAAATATATTTGACA---------AATGTGACAGAAAAT
TTTAACATGTGG---AAAAATAAAATGGTAGAGCAGATGCATGAAGACATAATTAGTCTA
TGGGACCAAAGCCTAAAGCCATGTGTACAGTTAACCCCTCTCTGCGTTACGTTAAACTGT
AGCGATGTCACGAATAACACCCTCAGGAATGCCACTGTGAAT------------------
------------------------------------------------------------
---------------GCCAATGCCAATGCCACTGTCACTGGGGACATGGAAGGAGAAATG
AAA------------AACTGCTCTTACAATATG---ACCACA---GCAGTAAGG------
---------------GATAAGCAAAAGAAA---GTATACTCACTTTTTTATAGGCTAGAT
GTAGTGCAAATTAGCAATAAT---------------------------------------
------------------------------------------------------------
------------------------------AGTAGCAGTAGTAGTGAGTATAGATTAATA
AATTGTAATACCTCAGCCATTACACAAGCTTGTCCAAAAGTAACCTTTGAGCCAATTCCC
ATACATTATTGTGCCCCAGCT------GGTTTTGCGATCCTAAAGTGT---AATGAAGAA
GGGTTCAATGGAACAGGACCATGCAAAAAT---GTCAGCACAGTACAATGCACACATGGA
ATCAAGCCAGTAGTATCAACTCAACTGCTGTTA---------AATGGCAGT---CTAGCA
GAAAAAGGG------------------------------------GTAATAATCAGATCT
GAAAACATCTCAAACAATGCTAAAACCATAATAGTACAACTTGCC------GAGCCTGTA
ACAATTAATTGTACCAGACCT---AACAACAATACAAGAAAAGGT---------------
---ATACATATA------------------------------------------------
---------------GGACCAGGACGAGCA------TTCTAT------------------
---GCAACAGGTGAC---------------ATAATAGGGGATATAAGAAAAGCA------
TATTGTAATGTCAGTAGAACA------CAATGGAATAAAACTTTGGCACAGGTAGCT---
GCACAATTAACA---------------------AAATATTGG------------------
------------AACAAAACAATAAACTTTACT------------------AGCTCCTCA
GGAGGGGATGTAGAAATTACAACACAT---AGTTTTAATTGTGGGGGAGAA---TTTTTC
TATTGTAATACAACAAACCTGTTTAATAGCACCTGGAGAGGAAATAAAACTGTCAGCAAT
AGCACAGAGTTA------------------------------------------------
---------------------------GATGAAAATGGCACTATAACTCTCCCATGCAGA
ATAAAGCAAATTATAAATATGTGGCAGAGAACAGGACAAGCAATGTATGCCCCTCCCATC
CAAGGAGTAATAAAG------------TGTGTATCAAAC---ATTACAGGACTACTATTA
ACAAGAGATGGTGGAAGTGATAACAAT---------------------------------
------------------------------------------------------------
------------------ATAAGTAGTGAAACCTTCAGACCAGGAGGAGGAGATATGAGG
GACAATTGGAGAAGT------GAATTATATAAGTATAAAGTAGTG---AAACTTGAACCA
---CTAGGAGTAGCACCC------AACAAGGCAAGGAGAAGAGTGGTG------------
---------------------------GAGAGAGAAAAAAGAGCA---GTTGGA------
------------CTGGGAGCTGTA---TTCATTGGGTTCTTAGGAGCA---GCAGGAAGC
ACTATGGGCGCGGCGTCAATAACGCTGACGGCACAGGCCAGACAATTATTG---TCTGGC
ATAGTGCAA------CAGCAAAGCAATTTGCTGAAGGCTATAGAGGCTCAACAGCATCTG
TTGAAACTCACGGTCTGGGGC---ATTAAACAGCTCCAG---GCAAGA---GTCCTGGCT
CTGGAAAGATACCTAAAG---GATCAACAGCTCCTAGGAATTTGG---GGCTGCTCTGGA
AAACTCATCTGC---------ACCACTAGTGTGCCCTGGAACTCT------AGTTGGAGT
---------------------------------------AATAAATCTTTTGAGCAAATA
TGGAAT---------AACATGACCTGGTTGGAATGG---GATAAAGAAGTTAGCAATTAC
ACACAAATAATATATGAGCTACTTGAAGTATCGCAGAACCAGCAAGAA---AAGAATGAA
CAAGACTTA------TTGTCATTGGACAAATGGGCAAGTCTGTGGAATTGGTTTGACATA
TCAAAATGGCTGTGGTATATAAAAATATTTATAATGATAGTAGGAGGCTTAATAGGCTTA
AGAATAGTTTTTGCT---GTGCTTTCTATAATAAATAGAGTTAGGCAGGGATACTCACCT
TTGTCATTTCAGACC---CTTACCCCA---------AACCCAGGGGGA------CTCGAC
AGGCCCGGAAGAATCGAAGAAGAA---GGTGGAGAGCAAGGCAGAGACAGATCGATTCGA
TTAGTGAGCGGATTCTTAGCACTTGCCTGGGACGATCTGAGGAACCTGTGCCTTTTCAGC
TAC------------CACCGCTTGAGAGACTTCATCTTGATTGCCGCGAGGACTGTGGAA
CTTCTGGGACAC---------------------------AGCAGTCTCAAGGGGTTGAGA
CTGGGGTGGGAAGGGATCAAGTATCTG------GGGAATCTCCTGTTGTATTGGGGTCGG
GAACTGAAAAATAGTGCTATTAATTTGTTAGATACTATAGCA---ATAGCAGTAGCTGGC
TGGACAGATAGGGTTATAGAAATAGGACAAAGAATTGGTAGAGCT---------ATTCTC
AACATACCTAGAAGAATCAGACAGGGC---------GCTGAAAGAATC------TTAGTA
---TAA
>A1.KE.00.KNH1211.AF457070
ATGAGAGTGATGGGGATACAG---AGGAATTGTCAACAC------------------TTG
TTA------ACATGG------------------------------GGGACTACGATCTTG
GGG---------ATGATATTA---ATCTGTTATAGT------GTTACA------------
---------------------GAAGACTTGTGGGTTACTGTCTACTAT------------
------GGGGTACCTGTGTGGAAAGATGCAGAGACCACC------CTATTTTGTGCATCA
GATGCTAAAGCATATGAGACAGAAAAGCATAAT---GTATGGGCTACACATGCCTGTGTA
CCCACAGACCCCAACCCACAAGAAATACATTTGGAA---------AATGTAACAGAAGAG
TTTAACATGTGG---AAAAATAACATGGTAGAGCAGATGCATACAGATATAATCAGTTTA
TGGGACCAAAGCTTAAAGCCATGTGTAAAGTTAACCCCTCTCTGTGTTACTCTAAATTGT
ACCAATGCCAATGCCAAGAATGGCACC---------------------------------
------------------------------------------------------------
---------------------------------AACGATTTGAAGGACCAGGAAGAAATA
AAA------------AACTGCTCTTTCAACATA---ACCACA---GAGCTAAGG------
---------------GATAAGAGGAGGAAG---GTATATTCACTTTTTTATAAACTTGAT
ATAGTACAGATTAATGAAAATCAA------------------------------------
------------------------------------------------------------
------------------------GGTAATAGAAGTAACAATAGTGAGTATAGATTAATA
AATTGTAATACCTCAGCAATTACACAGGCTTGCCCAAAGGTAACTTTTGAGCCAATTCCC
ATACATTATTGTGCCCCAGCT------GGTTTTGCGATCCTAAAGTGT---AAGGATGAG
GAGTTCAATGGAACAGGGCCATGCAAGAAT---GTCAGCTCAGTCCAATGCACACATGGA
ATCAGGCCAGTAGTATCAACTCAACTGTTGTTA---------AATGGTAGT---CTAGCA
AAAGGAAAG------------------------------------GTAAAAATTAGATCT
GAAAATATCGCAGACAATGTCAAAACTATAATAGTACAACTTACT------GAGCCTGTA
AACATTACTTGTATCAGGCCT---AATAACAATACAAGAACAAGT---------------
---GTACGTATA------------------------------------------------
---------------GGACCAGGACAAACA------TTCTAT------------------
---GCAACAGGTGAC---------------ATAATAGGGAATATAAGACAAGCA------
CAGTGTACTGTCAATAGAACA------AAATGGAATAGCGCTTTACACCAGGTAGTT---
ACACAATTAGGA---------------------CACTTTGTC------------------
------------ACCAAAACTATAAAATTTAAT------------------GAATCCTCA
GGAGGGGATTTAGAAATCATAACACAT---AGTTTTAATTGTGGAGGAGAA---TTTTTC
TATTGTAATACATCAGGCCTGTTTAATAGCACTTGGAATAGCACTGGGAATGACACTTGG
AGTGGCAATGCCAGCACG------------------------------------------
------------------------CAGGAGTCAAATGACACTATAACTCTCCCATGCAGA
ATAAAGCAAATTGTAAATATGTGGCAGAGAATAGGACAAGCAATGTATGCCCCTCCCATC
CAAGGAGTAATAAGG------------TGTGAATCAAAC---ATTACAGGACTACTATTA
ACAAGAGATGGTGGGAACAATGAAAGT---------------------------------
------------------------------------------------------------
---------------------------GAAACCTTCAGACCTGGAGGAGGAAATATGAGG
GACAATTGGAGAAGT------GAATTATATAGGTACAAAGTAGTG---AAAATTGAACCA
---CTAGGAGTAGCACCC------ACCAGGGCAAAAAGAAGAGTGGTG------------
---------------------------GGGAGAGAAAAAAGAGCA---GTTGGA------
------------ATAGGAGCTGTG---TTCCTTGGGTTCTTAGGAGCA---GCAGGAAGC
ACTATGGGCGCGGCGTCAGTAACGCTGACGGTACAGGCCAGACAATTATTG---TCTGGC
ATAGTGCAA------CAGCAAAGCAACTTGCTGAGGGCTATAGAGGCTCAACAACATCTG
TTGAAACTCACGGTCTGGGGC---ATTAAACAGCTCCAG---GCAAGA---GTCCTTGCT
GTGGAAAGATACCTAAGG---GATCAACAGCTCCTAGGAATTTGG---GGCTGCTCTGGA
AAACTCATCTGC---------ACCACTACTGTGCCCTGGAACTCT------AGTTGGAGT
---------------------------------------AATAAATCTCTGGGGGAGATA
TGGGAA---------AACATGACCTGGCTGCAATGG---GAAAAAGAAATTAGCAATTAT
ACAGACATAATATATAGCCTAATTGAAGAATCGCAGAACCAGCAGGAA---AAGAATGAA
CAAGACTTA------TTGGCATTGGATAAGTGGGCAAGTCTGTGGAATTGGTTTGACATA
TCAAAGTGGCTGTGGTATATAAGAATATTTATAATAATAGTAGGAGGCTTAATAGGATTA
AGAATAGTTTTTGCT---GTGCTTTCTATAATAAATAGAGTTAGGCAGGGGTACTCACCT
TTGTCGTTTCAGACC---CATACCCCA---------AACCCAGGGGAT------CCCGAC
AGGCCCGGAAGAATCGAAGAAGAA---GATGGAGAGCAAGGCAAAAACAGATCGATTCGA
TTAGTGAGCGGGTTCTTAGCGCTTGCCTGGGACGATCTTCGGAGCCTGTGCCTCTTCAGC
TAC------------CACCGCTTGAGAGACTTAATCTTGATTGCCGCGAGGACTGTGGAA
CTTCTGGGACAC---------------------------AGCAGTCTCAAGGGGTTGAGA
CTGGGGTGGGAAGGCCTCAAGTATCTG------TGGAATCTCTTACGATATTGGGTTCGG
GAACTCAAAATTAGTGCTATTAGTTTGGTTGATACCATAGCA---ATAGTAGTAGCTGGC
TGGACAGACAGGGTACTAGAA------------ATTGGTAGAGCT---------ATCCTT
CACATACCTAGAAGAATTAGACAGGGT---------CTTGAAAGAGCT------TTGCTA
---TAA
>A1.KE.00.KSM4024.AF457077
ATGAGAGTGATGGGGATACAG---AGGAAATGTCAGCAC------------------TTA
TTG------AGATGG------------------------------GGAATTATGATATTG
GGG---------ATAATAATA---TTCTGTAGTGCT------AAA---------------
---------------------GACAACTTGTGGGTTACTGTTTATTAT------------
------GGGGTACCTGTGTGGAAAGAAGCAGAGACCACT------TTATTTTGTGCATCA
GATGCTAAAGCATATAAGACAGAAATGCATAAT---GTCTGGGCTACACATGCCTGTGTA
CCCACAGACCCCAACCCACAAGAAATACATTTAGAA---------AATGTGACAGAAGAA
TTCAACATGTGG---AAAAACAACATGGTAGAACAAATGCATACAGATATAATCAGTCTG
TGGGACCAAAGCCTAAAGCCATGTGTAAAGCTAACCCCTCTCTGCGTTACTTTAAATTGT
AGCAATATAGACAATAGCACGAATGTCAAC------------------------------
------------------------------------------------------------
---------------------------ATCACAAGAGAAGAGGAAGAAATAAAAAACTTA
AAA------------AATTGCTCTTTCAATATG---ACCACA---GAACTAAGG------
---------------GATAAAAGACAGAAA---GTAAATTCACTTTTTTATAGACTTGAT
ATAGTAAAAATTAATGAA------------------------------------------
------------------------------------------------------------
------------------------------AGTAGTAAAAGTAGTGAGTATAGATTAATA
AATTGTAATACCTCAGCCATTACACAGGCGTGCCCAAAGGTATCCTTTGAGCCAATTCCT
ATACATTATTGTGCCCCAGCT------GGTTTTGCGATCTTAAAGTGT---AAGGATGAG
AAATTCAATGGAACAGGGCCATGCAAAAAT---GTCAGCACAGTCCAATGCACACATGGA
ATCAAGCCAGTAGTATCAACTCAACTGTTGTTA---------AATGGCAGT---CTAGCA
GGA---GAG------------------------------------GTAAAAATTAGATCT
GAAAATATCACAAACAATGCCAAAAATATAATAGTACAACTTGAC------AAACCTGTG
AAAATTAATTGTACCAGACCT---AACAACAATACAAGAAAAAGT---------------
---GTC------------------------------------------------------
---------------------------TAT------------------------------
---GCAGGTGAC------------------ATAATAGGGGATATAAGACAGGCA------
CATTGTAATGTCAATGCATCA------GATTGGAGTGAAGCTTTACGAAAGGTAGTT---
CTAAC-------------------------------------------------------
------------------------------------------------------TCTTCA
GGAGGAGATCTAGAAGTCACAACACAT---AGTTTTAATTGTGGAGGAGAA---TTTTTC
TATTGTAATACATCAGGCCTGTTTAATAGCACTTGGTCTTGGAATGACACTGCAAATGGC
ACTGCAATGGAG------------------------------------------------
------------------------------CCAAATAGCACTATAACTCTCCCATGCAGA
ATAAAGCAAATTATAAATATGTGGCAGAGAGTAGGACAAGCAATGTATGCCCCTCCCATC
CCAGGAGTAATAAGT------------TGTGTATCAAAC---ATTACAGGACTAATATTA
GTAAGAGATGGAGGGAATAATGTTACA---------------------------------
------------------------------------------------------------
------------------------AATGAAACCTTCAGACCTGGAGGAGGAGATATGAGG
GACAATTGGAGAAGT------GAATTATATAAGTATAAGGTAGTA---AAAATTGAACCA
---CTAGGAGTAGCACCC------ACCAAGGCAAAGAGAAGAGTGGTG------------
---------------------------GAGAGAGAAAAAAGAGCA---GTTGGA------
------------ATAGGAGCTGTC---TTCCTTGGGTTCTTAGGAGCA---GCAGGAAGC
ACTATGGGCGCGGCGTCAATAACGCTGACGGTACAGGCCAGACAATTATTG---TCTGGT
ATAGTGCAA------CAGCAAAGCAATTTGCTGAGGGCTATAGAGGCTCAACAACATCTG
TTGAAACTCACAGTCTGGGGC---ATTAAACAGCTCCAG---GCAAGA---GTCCTGGCT
GTGGAAAGATACCTAAGG---GATCAACAGCTCCTAGGAATTTGG---GGCTGCTCTGGA
AAACTCATCTGC---------ACCACTAATGTGCCCTGGAACTCT------AGTTGGAGT
---------------------------------------AATAAATCTCTAAATGAGATA
TGGGAT---------AACATGACCTGGCTGCAATGG---GATAAGGAAATTAGCAATTAC
ACACAAATAATATATAATCTAATTGAAAAATCGCAGAACCAGCAGGAA---AAGAATGAA
CAGGAATTA------TTGGCATTGGACAAGTGGGCAGGCCTGTGGAATTGGTTTGACATA
ACAAAGTGGCTGTGGTATATAAAAATATTTATAATGATAGTAGGAGGCTTAATAGGATTA
AGAATAGTTTTTGCT---GTGCTTGCTATAATAAATAGAGTTAGGCAGGGATACTCACCT
TTGTCGTTTCAGACC---CATTCCCCA---------AGCCCAAGGGGT------CTCGAC
AGGCCCGAAAGAATCGAAGAAGAA---GATGGAGAGCAAGGCAGAGGCAGATCGATTCGA
TTAGTGAACGGATTCTTAGCGATTGCCTGGGACGATCTACGGAGCCTGTGCCTCTTCAGC
TAC------------CACCGCTTGAGAGACTTCATCTTGATTGTCACGAGGACTGTGGAA
CTTCTGGGACGC---------------------------AGCAGTCTCAAGGGGTTGAGA
CTGGGGTGGGAAGGCCTCAAGTATCTG------TGGAATCTCCTGCTATATTGGGGTCGG
GAACTAAAAATTAGTGCTATCAATTTGGTTAATACCATAGCA---ATAGTAGTAGCTGGC
TGGACAGATAGGGTTATAGAAATAGCACAAGGAGTTGGTAGAGCT---------ATTCTC
CACATACCTAGAAGAATCAGACAGGGC---------TTAGAAAGGGCT------TTGCTA
---TAA
>A1.KE.00.MSA4069.AF457080
ATGAGAGTGATGGGGATACAG---AGGAATTATCAACGC------------------TCA
TTG------AGCTGG------------------------------GGGATTATGGTCTTG
GGG---------ATGATAATA---ATCTGTAGTGCT------GCA---------------
---------------------GAAAACTTGTGGGTTACTGTCTATTAT------------
------GGGGTACCTGTGTGGAAAGATGCAGAGACCACC------TTATTTTGTGCATCA
GAGGCTAAAGGATATGAAACAGAAAAGCATAAT---GTCTGGGCTACACATGCCTGTGTA
CCCACAGACCCCAACCCACAAGAAATACACCTGAAA---------AATGTGACAGAAGGG
TTTAACATATGG---AAAAATAAAATGGTAGAGCAGATGCATGCAGATATAATCAGTCTA
TGGGACCAAAGCCTAAAGCCATGTGTAAAGTTAACCCCTCTCTGTGTTACTTTGGATTGT
GTCACTTACAATGGCACAAATGCCACAGGG------------------------------
------------------------------------------------------------
---------------------------AGAGTGGACAACAGCACAATGAGGGAAGAAGTA
AAA------------AACTGCACTTTCAATGTG---ACCACA---GAGATTAGG------
---------------GATAAGAGAAAGAAG---GAACATTCACTTTTTTATAGAGTTGAT
TTAGTACAAATTGATGAAATGCAA------------------------------------
------------------------------------------------------------
---------------------------GGTAATAATAGTGACAGTAAATATAGACTAATA
AATTGTAATACCTCAGCCATCACACAGGCCTGCCCAAAGGTATCCTTTGAGCCAATTCCC
ATACATTATTGTGCCCCAGCT------GGTTTTGCGATCCTAAAATGT---AATGATATG
AATTACAAGGGACAAGGGCCATGCCAGAAT---GTCAGTACAGTACAATGCACACATGGA
ATCAAGCCAGTAGTATCAACTCAACTGTTGTTA---------AATGGCAGT---TTAGCA
GAACAAGAG------------------------------------ATAGCAATTAGATCT
GAAAATATCACAGACAATGCCAAAACTATAATAGTACAACTTGTC------AATCCTGTG
AGAATTAATTGCACCAGGCCT---AACAACAATACAAGAAGAGAT---------------
---ATAGGTATA------------------------------------------------
---------------GGACCAGGACAAACA------TTCTAT------------------
---GCAGCAGGTGCC---------------ATAATAGGAGATATAAGACAAGCA------
TATTGTAATGTCAGTAGAGCA------GCATGGAATAAAACTTTACAAGAGGTAGCT---
AAACAATTAAGA---------------------CAAGAATTTAAT---------------
------------AACAAAACAATAAGATTTGCT------------------AACCACTCA
GGAGGAGATCTAGAAATCACAACACAT---AGTTTTAATTGTGGAGGAGAA---TTTTTC
TATTGTAATACATCGGGCCTGTTTAATAGCACCTACAATGGCACTGACATCGCTGAAAAT
AGCACGGAG---------------------------------------------------
------------------------------TCAAATGACACTATAGTTCTCCCATGCAGA
ATAAAGCAAATTATAAGGATGTGGCAGCGAGTAGGACAAGCAATGTATGCCCCTCCCATC
CCAGGAATAATAAGA------------TGTGACTCAAAC---ATTACAGGATTACTATTA
ACAAGAGATGGTGGGGATGATAATGAA---------------------------------
------------------------------------------------------------
------------------------ACTGAAACCTTTAGACCTGGAGGAGGAGATATGAGG
GATAATTGGAGAAGT------GAATTATATAAGTATAAAGTAGTA---AAAATTGAACCA
---CTAGGAGTAGCACCC------ACCAGGGCAAAAAGAAGAGTGGTG------------
---------------------------GAGAGAGAAAAAAGAGCA---GTTGGA------
------------ATAGGGGCTTTT---GTCCTTGGGTTCTTAGGAGCA---GCAGGAAGC
ACTATGGGCGCAGCATCAATAACGCTGACGGTACAGGCCAGACAATTATTG---TCTGGC
ATAGTGCAA------CAGCAAAGCAATTTGCTGAGGGCTATAGAGGCTCAACAACAAATA
TTGAGACTCACGGTCTGGGGC---ATTAAACAGCTCCAG---GCACGA---GTCCTGGCT
GTGGAAGCATACCTAAGG---GATCAACAGCTCCTAGGAATTTGG---GGCTGCTCTGGA
AAACTCATCTGC---------ACCACTAATGTGCCCTGGAACTCT------AGTTGGAGT
---------------------------------------AATAAATCTTATAATGAAATA
TGGGAT---------AACATGACCTGGCTGGAATGG---GAGAGAGAAATTAGCAATTAC
ACAGATGTAATATATAACCTACTTGAAGCATCGCAGAACCAGCAGGAA---AAGAATGAA
CAAGACTTA------TTGGCATTGGACAAGTGGGCAAGTCTGTGGAGTTGGTTTAGCATA
ACAAATTGGCTGTGGTATATAAAAATATTTATAATGATAGTAGGAGGCTTAATAGGATTA
AGAATAGTTTTTGCT---GTGCTTTCTATAATAAAAAGAGTTAGGCAGGGATACTCACCT
TTGTCATTCCAGACC---CATACCCCA---------AACCCAAGGGAA------CTCGAC
AGGCCCGAAAGAATCGAAGAAGGA---GGTGGAGAGCAAGGCAGAGACAGATCGATTCGA
TTAGTGAACGGATTCTTAGCACTTGCCTGGGACGACCTGCGGAGCCTGTGCCTCTTCAGC
TAC------------CGCCGATTGAGAGACTTCATCTCGATTGTCACAAGGACTGTGGAA
CTTCTGGGACAC---------------------------AGCAGTCTCAAGGGGCTGAGA
CTGGGGTGGGAGGGCCTCAAGTATCTG------GGGAATCTCCTGATATATTGGGTTCGG
GAACTAAAAATTAGTGCTATTAATTTGGTTGATACTATAGCA---ATAGTAGTAGCTGGC
TGGACAGATAGAGTTATAGAAATAGGACAAAGAATTGGTAGAGCT---------ATTCTC
CACATACCTAGAAGAATCAGACAGGGC---------TTTGAAAGAGCT------TTGCTA
---TAA
>A1.KE.00.MSA4070.AF457081
ATGAGAGTGATGGGGACCCAG---AGGAATTATCAAGAC------------------TTG
TGG------AAGTGG---------------------------GGGACTATGCTCCTCTTG
GGG---------ATGATAATA---ATTTGTAGTACT------GCA---------------
---------------------GAAAATTTGTGGGTTACTGTTTACTAT------------
------GGGGTACCTGTGTGGAAAGATGCAGAGACCACC------TTATTTTGTGCAACA
GATGCTAAAGCAGTAAGTACAGAAGCGCATAAT---GTCTGGGCTACACATGCCTGTGTA
CCCACAGACCCCGACCCACAAGAAATATATTTGGAA---------AATGTGACAGAAAAT
TTTAACATGTGG---AAAAATAACATGGTAGAACAGATGCATACAGATATAATCAGTTTA
TGGGACCAAAGCCTAAAGCCATGTGTAAAGTTAACCCCTCTCTGTGTTACTTTAAACTGT
ACAAATGCCAACACCACCACCACGAAT---------------------------------
------------------------------------------------------------
---------------------------------GGCACCATCACAAACGGGGAAGAAATA
AAA------------AACTGCTCTTATAATATA---ACCACA---GAACTAAGG------
---------------GATAAGAGACAGAAA---GTATATTCACTTTTTTATAAACTTGAT
GTAGTACAACTTAATGAGGGTAATAGTAGT------------------------------
------------------------------------------------------------
------------------AATAATAGTAGCAATAATGAGTATAAGGAGTATAGATTAATA
AATTGTAATACCTCAGCCATTACACAAGCTTGTCCAAAGGTATCCTTTGAGCCAATTCCC
ATACATTATTGTGCACCAGCT------GGTTTTGCGATCCTAAAGTGC---AAGGATAAG
AAGTTCAATGGAACAGGGCCATGCAGGAAT---GTCAGCACAGTACAGTGCACACATGGA
ATCAAACCAGTAGTATCAACTCAACTGCTGTTA---------AATGGCAGC---CTAGCA
GAAGAAGAG------------------------------------GTAATAATTAGATCT
GAAAATATCACAAATAACGCCAAAACCATAATAGTACAATTTACC------AAGCCTGTG
ATAATTAATTGTACCAGACCT---AACAACAATACAAGAAAAAGT---------------
---ATACGAATA------------------------------------------------
---------------GGACCAGGACAAGCA------TTCTAT------------------
---GCAACAGGTGAC---------------ATAATAGGGGATATAAGACAGGCA------
CATTGTAATGTCAGTAGATCA------GACTGGAATGGAACTTTAAGCAATGTAACT---
GCAGAATTAAGA---------------------AAACACTTTGGG---------------
------------AACAAAACAATAATCTTTAAT------------------AGCTCCTCA
GGGGGGGATTTAGAAATTACAACACAT---AGTTTTAATTGTGGAGGAGAA---TTTTTC
TATTGTAATACATCAGGCCTGTTTAATAGCACTTGGACAAATGACAGTATCAGCACAAAT
AGCACAAAG---------------------------------------------------
------------------------------TCAAATGACACTATAACTCTCCCATGCAGA
ATAAAGCAAATTATAAATATATGGCAGAGAGTGGGACAAGCAATGTATGCCCCTCCCATC
CAAGGAGTAATACAG------------TGTGTATCAAAC---ATTACAGGACTACTATTA
ACAAGAGATGGTGGGGATAACAGTAGT---------------------------------
------------------------------------------------------------
---------------------ACGAATGAAACCTTCAGACCTGGAGGAGGAGATATGAGG
GACAATTGGAGAAGT------GAATTATATAAGTATAAAGTAGTA---AAAATTGAACCA
---CTAGGAGTAGCACCC------ACCAGGGCAAGGAGAAGAGTGGTG------------
---------------------------GAGAGAGAGAAAAGAGCA---GTTGGA------
------------CTGGGAGCTGTT---TTCATTGGGTTCTTGGGAGCA---GCAGGGAGC
ACTATGGGCGCAGCGTCAATAACGCTGACGGTACAGGCCAGACAATTATTG---TCTGGC
ATAGTGCAA------CAGCAAAGCAATTTGCTGAGGGCTATAGAGGCTCAACAACATCTG
TTGAAACTCACGGTCTGGGGC---ATTAAACAGCTCCAG---GCAAGA---GTCCTGGCT
GTGGAAAGATACCTAAAG---GATCAACAGCTCCTAGGAATTTGG---GGCTGCTCTGGA
AAACTCATCTGC---------ACCACTACTGTGCCCTGGAATTCT------AGTTGGAGT
---------------------------------------AATAAATCTGAGAGTGAGATA
TGGGAA---------AACATGACCTGGCTGCAATGG---GATAAAGAGATTAGCAATTAC
ACAGACATAATATATAGTCTAATTGAAGAAGCGCAAAACCAGCAGGAA---AAAAATGAA
CAAGACTTA------TTGTCATTGGACAGTTGGGCAACTCTATGGAATTGGTTTGACATA
ACAAGGTGGCTGTGGTATATAAAAATATTTATAATAATAGTAGGAGGCTTAATAGGACTA
AGAATAGTTTCTACT---ATACTTTCTGTAGTAAATAGAGTTAGGCAGGGATACTCACCT
TTGTCATTTCAGACC---CATACCCCA---------CACCCAAGGGGT------CTCGAC
AGGCCCGGAGGAATCGAAGAAGAA---GGTGGAGAGCAAGGCAGAGACAGATCGATTCGA
TTGGTGAGCGGATTCTTAGCACTTACCTGGGACGATCTCCGGAGCCTGTGCCTCTTCAGC
TAC------------CACCGCTTGAGAGACTTCATCTTGATTGCAGCGAGGACTGTGGAA
CTTCTGGGACAC---------------------------AGCAGTCTCAAGGGGTTGAGA
CTGGGGTGGGAAGGCCTCAAGTATCTG------GGGAATCTCCTGTTATATTGGGGTCGG
GAACTAAAGCTTAGTGCTATTAATTTGGTTGATACCATAGCA---ATAGCAGTAGCTGGC
TGGACAGATAGGATTATAGAAATAGCACAAGGAATTGGTAGAGCT---------ATTTTC
TACATACCTAGAAGAATCAGACAGGGC---------TTAGAAAGGGCA------TTGCTA
---TAA
>A1.KE.00.MSA4072.AF457083
ATGAGAGTGATGGGGATACAG---ACGAGTTGGCAAAAC------------------TTG
TGG------AGGTGG------------------------------GGAACTATGATCTTG
GGG---------CTGATAATA---ATTTGTAGTGCT------GCA---------------
---------------------GAAAACTTGTGGGTTACTGTCTACTAT------------
------GGGGTACCTGTGTGGAAAGACGCAGAGACCACC------TTATTTTGTGCATCA
GATGCGAAAGCACATGATACAGAAGCGCATAAT---ATCTGGGCTACACATGCCTGTGTA
CCTACGGACCCCAACCCACAAGAAATAAATTTGGAA---------AATGTGACAGAAGAG
TTTAACATGTGG---AAAAATAGCATGGTAGAGCAGATGCATATGGATATAATCAGTCTA
TGGGACCAAAGCCTAAAGCCATGTGTAAAGTTAACCCCTCTCTGCGTTACTTTAGACTGT
AGCGATGTTAGCAATGGTACCATCAAAGCCAAT---------------------------
------------------------------------------------------------
---------------------------ACCACTATAGACAGTGAAATGCAAGGAGAAATA
AAA------------AACTGCTCTTTCAATATG---ACCACA---GAATTAAGA------
---------------GATAAGAGACAGAAA---ATGTATTCACTTTTTTATAGATTGGAT
GTAGTACAGCTTAATGACAGC---------------------------------------
------------------------------------------------------------
------------------------------TACAGCAATGACAGTCAGTATAGATTAATA
AATTGTAATACCTCAGCCATTACACAGGCTTGTCCAAAGGTATCCTTTCAGCCAATTCCC
ATACATTATTGTGCCCCAGCT------GGTTTTGCGATTCTAGAGTGT---AAGGATAAG
GAGTTCAATGGAACAGGGAAATGCAAGAAT---GTCAGCACAGTACAATGCACACATGGA
ATCAAGCCAGTAGTATCAACTCAACTGCTGTTA---------AATGGCAGT---TTAGCA
GAAGGAAAG------------------------------------GTAAGGATTAGATCT
GAAAATATCACAAACAATGCCAAAAACATAATAGTACAATTTACC------AAGCCTGTA
CAAATTAATTGTACCAGACCT---AACAACAATACAAGAAAAAGT---------------
---GTACATATA------------------------------------------------
---------------TGACCAGGACAAGCA------TTCTAT------------------
---GCAACAGGTGAC---------------ATAATAGGGAACATAAGACAAGCA------
CATTGTAATGTCAGTAGAGGA------GAATGGAATAGAACTTTGCACGAAGTAGGC---
CAACAATTAAGA---------------------ACATACTTTGGG---------------
---------AATAACACAACAATAATTTTTGCC------------------AGCTCCTCA
GGAGGGGATCTAGAAATAACAACACAT---AGTTTTAATTGTGGAGGAGAA---TTTTTC
TATTGTAATACATCAAGTCTGTTTAATAGTACTTGGAATAACAGTACTTGGAATACCAGC
AGGCAGGAGGCAAATAAT------------------------------------------
------------------AGCCCG---GGGTCAAACGACACTATAACTCTCAAATGCAGA
ATAAAGCAAATTATAAATATGTGGCAGAGAGCGGGACAAGCAATATATGCCCCTCCCATC
CAAGGAGTAATAAGG------------TGTAACTCAAAC---ATTACAGGACTAATATTA
ACAAGAGATGGTGGGGGTAATAACAAT---------------------------------
------------------------------------------------------------
---------------------ACAAATGAAACCTTCAGACCTGGAGGAGGAGATATGAGG
GACAATTGGAGAAGT------GAATTATATAAGTACAAAGTAGTA---AAAATTGAACCA
---CTAGGAGTAGCACCC------ACCAGGGCAAAGAGAAGAGTGGTG------------
---------------------------GAGAGAGGAAAAAGAGCA---GTTGGA------
------------ATAGGAGCTGTC---CTCATTGGGTTCTTAGGAGCA---GCAGGAAGC
ACTATGGGCGCGGCGTCAATAACGCTGACGGCACAGGCCAGACAATTATTG---TCTGGC
ATAGTGCAA------CAGCAAAACAATTTGCTGAGGGCTATAGAGGCTCAACAACATCTG
TTGAGACTCACGGTCTGGGGC---ATTAAACAGCTCCAG---GCAAGA---GTCCTGGCT
GTGGAAAGATACCTAAAG---GATCAACAGCTCCTAGGAATTTGG---GGCTGCTCTGGA
AAACTCATCTGC---------ACCACTAATGTGCCCTGGAACTCT------AGTTGGAGT
---------------------------------------AATAAATCCCAGAAGGAGATA
TGGGAC---------AACATGACCTGGCTGCAATGG---GATAAAGAAATTAACAATTAC
ACACAGATAATATATAATCTACTTGAAGAATCGCAGAACCAGCAGGAA---AAGAATGAA
CAAGACTTA------TTGGCATTGGACAAGTGGGCAAATCTATGGAATTGGTTTGACATA
TCAAACTGGCTGTGGTATATAAAAATATTTATAATGATAGTAGGAGGCTTAATAGGATTA
AGAATAGTTTATGCT---GTGCTTTCTGTAATAAATAGAGTTAGGCAGGGATACTCACCT
TTGTCGTTCCAGACC---CATACCCCC---------AGCCCAAGGGAT------CTCGAC
AGGCCCGAAAGAATCGAAGAAGAA---GGTGGAGAGCAAGACAGAGACAGATCGATTCGA
TTAGTGAGCGGATTCTTAGCACTTGCTTGGGACGATCTGCGGAGCCTGTGCCTCTTCAGC
TAC------------CACCGATTGAGAGACTTCATCTTGATTGCAGCGAGGACTGTGGAA
CTTCTGGGACAC---------------------------AGCAGTCTCAAGGGGCTGAGA
CTGGGGTGGGAAGGCCTCAAGTATCTG------GGGAATCTTCTATCATATTGGGGTCGG
GAACTAAAAATTAGTGCTATTAATTTGCTTGATACCATAGCA---ATAGCAGTAGCTGGG
TGGACAGATAGGGTTATAGAAATAGGACAAAGACTTTGTAGA------------------
--------------------GCAGGGC---------AGTGAAAGGGCT------TTGCTA
---TAA
>A1.KE.00.MSA4076.AF457084
ATGGGAGCGATGGGGATACAG---ATGAATTGGCAAAAC------------------TTG
TGG------AGATGG------------------------------GGGACTATGATCTTG
GGA---------ATGTTAATA---ATTTGTAGTGTT------GCA---------------
---------------------GAAAAATCGTGGGTTACTGTCTACTAT------------
------GGGGTACCTGTGTGGAGAGATGCAGAGACCACC------TTGTTTTGTGCATCA
GATGCGAAAGCACATGATAAGGAAGTGCATAAT---GTTTGGGCTACACATGCCTGTGTA
CCTACAGACCCCAACCCACAAGAAATGATTTTGGAA---------AATGTGACAGAAGAT
TTTAACATGTGG---AAAAATAGCATGGTAGAGCAGATGCATACAGATATAATCAGTCTA
TGGGACCAAAGCCTAAAGCCATGTGTAAAGTTAACCCCTCTCTGTGTTACTTTAAATTGT
AGTGATAGCAATATCACCTCTAATAGCACCTCTAATAGC---------------------
------------------------------------------------------------
---------------------ACCAAGGACAGTGCCACCCTTGATATGAAAAGCGAAATA
CAA------------AACTGCTCTTTCAATATG---ACCACA---GAACTAAGG------
---------------GATAAGAAACAGAAA---GTATATTCACTTTTTTATAGACTTGAT
GTAGTACAAATTAATGAA------------------------------------------
------------------------------------------------------------
------------------------------------AATAGTAGTGACTATAGATTAATA
AATTGTAATACCTCAGCCATCACACAAGCATGCCCAAAGGTAACCTTTGAGCCAATTCCC
ATACATTATTGTGCCCCAGCT------GGTTTTGCGATTCTAAAGTGT---AATGATAAG
AAATTCAATGGAACAGGACCATGCACTAAT---GTCAGCACAGTCCAATGCACACATGGA
ATCAAGCCAGTAGTAACAACTCAACTGCTGTTA---------AATGGCAGT---CTAGCA
GAAGAAGAA------------------------------------GTAATGATTAGATCT
GAAAATATTACAGAAAATGCCAAAAACATAATAGTACAATTTAAA------GAGCCTGTA
CAAATTATTTGTATCAGACCT---GGCAACAATACAAGAAAAAGT---------------
---GTGCATATA------------------------------------------------
---------------GGACCAGGACAAGCA------TTCTAT------------------
---GCAACAGGTGAC---------------ATAATAGGGGATATAAGACAAGCA------
CATTGTAATGTCAGTAGAGAG------TTATGGAATAAAACTTTGCAAGAAGTAGCC---
ACCCAATTAAGA---------------------AAACACTTTAGG---------------
---------AACAACACAAAGATAATCTTTACT------------------AACTCCTCA
GGAGGAGATGTAGAAATAACAACACAT---AGTTTTAATTGTGGAGGAGAA---TTTTTC
TATTGTGACACATCAGGCCTGTTTAATAGCAGTTGGACTGCTAGCAATGATAGCATGCAG
GAGGCACATAGC------------------------------------------------
------------------------------ACAGAGTCAAATATAACTCTCCAATGCAGA
ATAAAGCAAATTATAAATATGTGGCAGAGAGCAGGACAAGCAATGTATGCCCCTCCCATT
CCAGGAATAATAAGG------------TGTGAATCAAAC---ATTACAGGACTAATATTA
ACAAGAGATGGTGGTGAGGGTAATAAC---------------------------------
------------------------------------------------------------
------------------AGTACAAATGAAACCTTCAGACCAGTAGGAGGAAATATGAGG
GACAATTGGAGAAGT------GAATTATATAAGTATAAAGTAGTA---AAAGTTGAACCA
---CTAGGAGTAGCACCC------ACCAAGTCAAGGAGGAGAGTGGTG------------
---------------------------GAGAGAGAAAAAAGAGCA---GTTGGA------
------------CTAGGAGCTGTG---TTCATTGGGTTCTTAGGAGCA---GCAGGAAGC
ACTATGGGCGCGGCGTCAATGACGCTGACGGTACAGGCCAGACAATTATTG---TCTGGC
ATAGTGCAA------CAGCAAAGCAATTTGCTGAGGGCTATAGAGGCTCAACAGCATCTG
TTGAAACTCACGGTTTGGGGC---ATTAAACAGCTCCAA---GCACGA---GTCCTGGCT
GTGGAAAGATACCTAAGG---GATCAACAGCTCCTAGGAATTTGG---GGCTGCTCTGGA
AAACTCATCTGC---------ACCACTAATGTGCCCTGGAATTCT------AGTTGGAGC
---------------------------------------AATAAATCCCTAGATGAGATA
TGGGAA---------AACATGACCTGGATGCAATGG---GATAAAGAAGTTAGCAATTAC
ACACAGATGATATATAATCTACTTGAAGAATCGCAGAACCAGCAGGAA---AAGAATGAA
CAAGAATTA------TTGGCATTAGACAAGTGGGCAAATCTGTGGAATTGGTTTAACATA
TCAAACTGGCTGTGGTATATAAAAATATTTATAATGATAGTAGGAGGCTTAATAGGATTA
AGAATAGTTTTTGCT---GTGCTTTCTGTAATAAATAGAGTTAGGCAGGGATACTCACCT
TTGTCATTCCAGACC---CATACCCCA---------AACCCAAGGGGT------CTCGAC
AGGCCCGGAAGAATCGAAGAAGAA---GGTGGAGAGCAAGACAGAGACAGATCGATTCGA
TTAGTGAGCGGATTCTTAGCACTTGCCTGGGACGATCTGCGGAGCCTGTGCCTCTTCAGC
TAC------------CACCGCTTGAGAGACTTCATCTTGATTGCTGCGAGGACTCTGGAA
CTTCTGGGACAC---------------------------AACAGTCTCAAGGGACTGAGA
CTGGGGTGGGAAGGCCTCAAGTATCTG------TGGAATCTTCTGGCATATTGGGGTCGG
GAACTAAAGATTAGTGCCATTAGTTTGGTTGATTCCATAGCA---ATAGCAGTAGCTGGC
TGGACAGATAGGATTATAGAAATAGTACAAGCAATTGGTAGAGCT---------ATTCTT
CACATACCTAGAAGAATCAGACAGGGC---------TTAGAAAGGGCT------TTGATA
---TAA
>A1.KE.00.MSA4079.AF457086
ATGAGAGTGATGGGGACACAG---AGGAATTGTCAACAC------------------TTA
TTG------AAA---------------------------------TGGACTATGATCTTG
GGG---------ATAATAATA---ATCTGTAGTACT------GCA---------------
---------------------GACAACTTGTGGGTTACTGTCTACTAT------------
------GGGGTACCTGTGTGGAAAGATGCAGAGACCACC------TTATTCTGTGCATCA
GATGCTAAAGCATATGAGACAGAAAAGCATAAT---GTCTGGGCTACACATGCCTGTGTA
CCCACAGACCCCAACCCACAAGAGATACATATGGAA---------AATGTAACAGAACAG
TTTAACATGTGG---AAAAATAACATGGTAGAGCAGATGCATACAGATATAATCAGTCTA
TGGGATCAAAGCTTAAAGCCATGTGTAAAATTAACCCCTCTCTGTGTCACTTTAGAGTGC
GGTAATGTCACCCTTGATGGCACCAAGACTAATATC------------------------
------------------------------------------------------------
------------------------ACTAATGCCACTACTAAATATCTGAAGGAAGAAATA
ACA------------AACTGCTCTTACAATGTG---ACCACA---GAAATAAGG------
---------------GATAGGACACAGAAA---GTATATTCACTTTTTTATAGACTTGAT
GTAGTACCAATTGATAGCGGTAAT------------------------------------
------------------------------------------------------------
---------------------------AGTAGTGGTAATAGTAGTCAGTATAGATTAATA
AATTGTAATACCTCAGCCGTTACACAAGCTTGTCCAAAGGTAACCTTTGAGCCAATTCCC
ATACATTACTGTGCCCCAGCT------GGTTTTGCGATTCTAAAGTGT---AATGATAAG
GAGTTCAATGGAACAGGGATATGCAAGAAT---GTCAGCACAGTACAATGCACACATGGA
ATCAAGCCAGTGGTATCAACTCAATTGCTGTTA---------AATGGCAGT---CTAGCA
GAAGGAAAG------------------------------------ATAAAAATTAGATCT
GAAAACATCACAAACAATGCTAAAAACATAATAGTACAATTCAAT------GAGTCTGTA
ATAATTAATTGTACCAGACCT---AACAACAATACAAGAAAAAGT---------------
---GTACGTATA------------------------------------------------
---------------GGACCAGGACAAGCA------TTCTAT------------------
---GCAACAGGTGCC---------------ATAACAGGGGATATAAGACAAGCA------
CATTGTAATGTTAGTAGAAAA------GAATGGAATACCACTTTGCAAAGGGTAGTC---
AACCAATTAAGG---------------------ACATACTTTGGA---------------
------------AACAGAACAATAAGATTTGCT------------------GCCTCCTCA
GGAGGGGATATAGAAGTCACAACACAT---AGTTTTAATTGTGGAGGAGAG---TTTTTC
TATTGTAATACAACAAAACTGTTTAATAGCACTTGGAGTCATAATGACAGCACGCAAGAG
TCAAATAGCACA------------------------------------------------
---------------------------AAGTCAAATGACACTATAACTCTCCCATGCAGA
ATAAAGCAAATTATAAATATGTGGCAGAGAGTAGGACAAGCAATATATGCCCCTCCCATA
CAAGGAATAATAAGG------------TGTGAATCAAAT---ATTACAGGACTAATATTA
ACAAGAGATGGAGGTACCAATAGTACA---------------------------------
------------------------------------------------------------
------------------------AATGAAACCTTCAGACCTGGAGGAGGAGATATGAGG
GACAATTGGAGAAGT------GAATTATATCAGTATAAAGTAGTA---AAAATTGAACCA
---CTAGGAGTAGCACCT------ACCAGGGCAAAGAGAAGAGTGGTG------------
---------------------------GAGAGAGCAAAAAGAGCA---GTTGGA------
------------ATAGGAGCTGTC---TTCCTTGGGTTCTTAGGAGCA---GCAGGAAGC
ACTATGGGCGCGGCGTCAATAACGCTGACGGTACAGGCCAGACAATTATTG---TCTGGC
ATAGTGCAA------CAGCAAAGTAATTTGCTGAGGGCTATAGAGGCTCAACAGCATCTG
TTGAAACTCACGGTCTGGGGC---ATTAAACAGCTCCAG---GCAAGA---ATCCTGGCT
GTGGAAAGATACCTAAGG---GATCAACAGCTCCTAGGAATTTGG---GGCTGCTCTGGA
AAACTCATCTGC---------ACCACTAATGTGCCTTGGAACTCC------AGTTGGAGT
---------------------------------------AATAAAACCCTGAGTGAGATA
TGGGAT---------AACATGACCTGGCTAGAATGG---GATAAAGAAATTAGCAATTAC
ACACAGATAATATATAATCTAATTGAACAATCGCAGAACCAGCAGGAA---AAGAATGAA
CAAGACTTA------CTGGCATTGGACAAGTGGGCAAATCTGTGGAATTGGTTTGACATA
TCAAACTGGCTGTGGTATATAAGAATATTTATAATGATAGTAGGAGGCTTAATAGGATTA
AGAATAGTTTTTGCA---GTGCTTTCTATAATAAATAGAGTGAGGCAGGGATACTCACCT
CTGTCATTTCAGACC---CATACCCCA---------AACACACGGGAA------CTCGAC
AGGCCTGGAAGAATCGAAGAAGAA---GGTGGAGAGCAAGACAGAGGCAGATCGATTCGA
TTAGTGAGCGGATTCTTAGCACTTGCTTGGGACGATCTACGGAGCCTGTGCCTCTTCAGC
TAC------------CACCGCTTGAGAGACTTCATCTTGATTGCAGCGAGGACTGTGGAA
CTTCTGGGACAC---------------------------AGCAGTCTCAAGGGGTTGAGA
CTGGGGTGGGAAGGCCTCAAGTATCTG------TGGAATCTCCTGTTATATTGGGGACGG
GAACTAAAAACTAGTGCTGTTAGTTTGATTGATACCATAGCA---ATAAGAGTAGCTAAC
TGGACAGATAGGATTATAGAGTTAGGACTAAGATTTTGTAGAGCT---------ATTCTC
CACATACCTAGAAGAATTAGACAGGGC---------TTCGAAAGGGCT------TTGCTA
---TAA
>A1.KE.04.04KE169579V3.KT022360
ATGAGAGCGAAGGGGATACTG---AGGAACTGTCAAAAC------------------TTG
TGG------AAATGG------------------------------GGAACTATAATTTTG
GGT---------ATGATGCTG---ATTTGTAGTGCT------GCA---------------
---------------------GAAAAATTGTGGGTTACTGTCTATTAT------------
------GGGGTACCTGTGTGGAAAGATGCAGAGACCACC------TTATTTTGTGCATCA
GATGCGAAAGCATATAAGACAGAAGTGCATAAT---GTATGGGCTACACATGCCTGTGTG
CCCACAGACCCCAACCCACAAGAAATAAATTTGGGA---------AATGTGACAGAAGAG
TTTAACATGTGG---AAAAATAACATGGTAGAGCAAATGCACACAGATATAATCAGTCTA
TGGGACCAAAGCTTAAAGCCATGTGTAAAGTTGACCCCTCTCTGCGTCACTTTAGATTGT
---AACTACAATGTCACCAATATCACCAAT------------------------------
------------------------------------------------------------
------------------------------------------GAAATGAATGGAGAAATG
AGA------------AACTGCTCTTACAATATG---ACCACA---GAATTAAGG------
---------------GATAAGACACAGAAA---GTATATTCACTTTTTTATAAACTAGAT
ATAGTACAAGCTAATAATAAT---------------------------------------
------------------------------------------------------------
------------------------------------GATAGTAGGCAGTATAGATTAATA
AACTGTAATACCTCAGCCATTACACAAGCTTGTCCAAAGGTATCTTTTGAACCAATTCCC
ATACATTATTGTGCCCCAGCT------GGTTTTGCGATTCTAAAGTGT---AATGATAAG
AAGTTCAATGGAACAGGGCTATGCAAAAAT---GTCAGCACAGTACAATGCACACATGGA
ATCAAGCCAGTAGTATCAACTCAACTGTTGTTA---------AATGGCAGT---CTGGCA
GAAACAGAG------------------------------------ATAATGATCAGATCT
GAGAATATCACAAACAATGTCAAAAACATAATAGTACAATTGACT------CAGCCTGTA
CCAATTAATTGTACCAGACCT---AACAACAATACAAGAAAAAGT---------------
---ATCCGAATA------------------------------------------------
---------------GGACCAGGACAAGCA------TTCTAT------------------
---GCAACAGATGGC---------------ATAATAGGGGATATAAGACAAGCA------
CATTGTAATGTCAGTGAAGCA------GCTTGGAACAGAACGTTGCATCAGATAGCC---
ACCCAATTAAGA---------------------ACACACTTT------------------
------------AACAGAACAATAATCTTTGAT------------------AAACCCATA
GGAGGGGATCTAGAAATAACAACACAT---AGTTTTAATTGTGGAGGAGAA---TTTTTC
TATTGTAACACATCAGGCTTGTTTAATAACACTTGGGTGTTTAATAGCATTTGGGATAAT
AGCACTCAGGAGTCCAAT------------------------------------------
------------------AGCACA---GAGTCAAATAAAACTATAATTCTCCAATGCAGA
ATAAAGCAAATTATAAATATGTGGCAGAGAGCAGGACAAGCAATATATGCTCCTCCCATT
CCAGGAGTAATAAGG------------TGTGAATCAAAC---ATTACAGGACTAATATTA
ACAAGAGATGGTGGAAATAATAACACG---------------------------------
------------------------------------------------------------
---------------------ATAAATGAAACATTTAGACCTGGAGGAGGAGACATGAGG
GACAATTGGAGAAGT------GAATTATATAAGTACAAAGTAGTA---AAAATTGAACCA
---CTAGGAGTAGCACCT------ACCAAGGCACGGAGAAGAGTGGTG------------
---------------------------GAGAGAGAAAAAAGAGCA---GTTACA------
------------ATAGGAGCTATG---TTCATTGGGTTCTTAGGAGCA---GCAGGAAGC
ACTATGGGCGCGGCGTCAATGACGCTGACGGTACAGGCCAGACAATTATTG---TCTGGC
ATAGTGCAA------CAGCAAAGCAATTTGCTGAGGGCTATAGAGGCTCAACAGCATCTG
TTGAAACTCACGGTCTGGGGC---ATCAAACAGCTCCAG---GCAAGA---GTCCTGGCT
GTGGAAAAATACCTAAAG---GATCAACAGCTCCTAGGAATTTGG---GGCTGCTCTGGA
AAACTCATCTGC---------ACCACTAATGTGCCTTGGAATTCT------AGTTGGAGT
---------------------------------------AATAAATCCCAGAGTGAGATA
TGGGAC---------AACATGACCTGGCTGCAATGG---GATAAAGAAATTAGCAATTAC
ACACAGACAATATATGAACTAATTGAACAATCGCAGAACCAGCAGGAA---AAAAATGAA
CAAGACTTA------TTGGCATTGGACAAGTGGGCAAATTTGTGGAATTGGTTTGACATA
TCAAGATGGCTGTGGTATATAAGAATATTTATAATGATAGTAGGAGGCTTGATAGGATTA
AGAATAGTTTTTGCT---GTGCTTTCTGTAATAAATAGAGTTAGGCAGGGATACTCACCT
CTGTCGTTCCAGACC---CATACCCCA---------AACCCAGGGGGA------CTCGAC
AAGCCCGGAAAAATCGAAGAAGAA---GGTGGAGAGCAAGACAGGAGCAGATCAACGCGA
TTAGTGGACGGATTCTTAGCTCTTTTCTGGGACGACCTGCGGAACCTGTGCCTCTTCAGC
TAC------------CACCAATTGAGAGACTTCGTCTTGATTGCAGCGAGGACTGTGGAA
CTTCTGGGACAC---------------------------AGCAGCCTCAAGGGGCTGAGA
CTGGGGTGGGAAGGTCTCAAGTACCTG------AAGAATCTTCTGGCATATTGGATACAG
GAACTAAAAACTAGTGCTACTAGTTTGATTGACACCATAGCA---ATAGTAATAGCTGGG
TGGACAGATAGGCTTCTAGAATTAGGACAAAGACTTTGTAGAGCT---------TTTCTC
AACATACCTAGAAGGATCAGACAGGGC---------TTGGAAAGGGCG------TTACTA
---TAA
>A1.KE.04.04KE263806V2.KT022361
ATGAGAGCGAAGGGGATACAG---AGGAATTGGCAAAAC------------------TTG
TGG------AGATGG------------------------------GGCATTATGATCTTG
GGG---------GTGATAATG---ATTTGTAGTACT------GCA---------------
---------------------GAAAAATTGTGGGTCACTGTCTATTAT------------
------GGGGTACCTGTGTGGAGAGATGCAGAGACTACC------TTATTTTGTGCATCA
GATGCTAAAGCATATGAGGCAGAAAAGCATAAT---GTCTGGGCTACGCATGCCTGTGTA
CCCACAGACCCCAACCCACAAGAAATACATTTGGAA---------AATGTGACAGAAAAT
TTTAACATGTGG---ACAAATTACATGGTAGAGCAGATGCATACAGATATAATCAGTCTA
TGGGATCAAAGCCTAAAACCATGTGTAAAGTTAACCCCTCTCTGCGTTACTTTAAATTGT
AGCGATATCACTGCCAATATCACTGCC---------------------------------
------------------------------------------------------------
------------------------------------TCATTTGCCAACGTCACGGACATA
AAA------------AACTGCTCTTTCAATATA---ACCACA---GAACTAAGG------
---------------GATAAGACAAAGAAA---GAATATTCACTTTTTTATAGACTTGAT
ATAGTAGAAATTAATGAA------------------------------------------
------------------------------------------------------------
------------------------------------AATAGTAGTGAATATAGATTAATA
AATTGTAATACCTCAGCCGTTACACAGGCATGCCCAAAGGTATCCTTTGAACCAATTCCC
ATACATTATTGTGCTCCAGCT------GGTTTTGCGATCCTAAAGTGT---AAGGATGAG
GATTTCAATGGAACAGGGCCATGCAAGAAT---GTCAGCACAGTCCAATGCACACATGGA
ATCAAGCCAGTAGTATCAACTCAACTGCTGTTA---------AATGGCAGT---CTAGCA
AGAACA---------------------------------------ATAAAAATTAGATCT
GAAAATATAACAGACAATGCAAAAAATATACTAGTACAACTTGCC------CAGGCCGTT
AGAATTAATTGTACCAGACCT---AACAATAACACAAGAAAAAGT---------------
---ATACGTATA------------------------------------------------
---------------GGACCAGGACAAGCA------TTCTTT------------------
---GCAACAGGTGGT---------------ATAATAGGGAATATAAGACAAGCA------
CATTGTAATGTTAGTAGATCA------GAATGGAGGAGAACTTTACAAGAGGTAGCT---
AAAGAATTAAAG---------------------AAACACTTTGGG---------------
---------AACGAAACAACAATAAAGTTTAAT------------------AAATCCTCA
GGAGGGGATCTAGAAATCACAACACAT---AGTTTTAATTGTGGAGGAGAA---TTTTTC
TATTGTAATACATCAGGCCTGTTTAATTACAGCTACAGC---ATGCAGGAGTCAAATGAT
ACGGAG------------------------------------------------------
------------------------------GCAAATGGCACTATAACTCTCCAATGCAAA
ATAAAACAAATTATAAATATGTGGCAGAGAGTAGGACAAGCAATGTACGCCCCTCCCATC
CAAGGAGTAATACAG------------TGTAAATCAAAC---ATTACAGGACTAATATTA
ACAAGAGATGGTGGAAATAGTACTAAT---------------------------------
------------------------------------------------------------
---------------------GGTACAGAAATCTTCAGACCTGGAGGAGGAGATATGAGA
GACAATTGGAGAAGT------GAGTTATATAAGTATAAAGTAGTA---CAACTTGAACCA
---CTAGGAGTAGCACCC------ACCAAGGCAAAGAGAAGAGTGGTG------------
---------------------------GAAAGAGAAAAAAGAGCA---GTTGGA------
------------ATAGGAGCTGTC---TTCCTTGGGTTCTTAGGAACA---GCAGGAAGC
ACTATGGGCGCGGCGTCACTGACGCTGACGGTACAAGCCAGACTATTATTG---TCTGGC
ATAGTGCAA------CAGCAAAGCAATTTGCTGAGGGCTATAGAGGCTCAACAATATCTG
TTGAAACTCACGGTCTGGGGC---ATTAAACAGCTCCAG---GCAAGA---GTCCTGGCT
GTGGAAAGATACCTAAAG---GATCAACAGCTCCTAGGAATTTGG---GGCTGCTCTGGA
AAACTCATCTGC---------ACCACTAATGTGCCCTGGAACTCT------AGTTGGAGT
---------------------------------------AATAAATCTTACAGTGAAATA
TGGGAT---------AATATGACCTGGCTGCAATGG---GATAAAGAAGTTAGCAACTAC
ACACAAATAATATATGCCCTAATTGAAGAATCGCAGAACCAGCAGGAA---AAGAATGAA
CAAGACTTA------TTAGCATTGGACAAGTGGGCAAATCTGTGGAATTGGTTTGGTATA
TCAAACTGGCTGTGGTATATAAAAATATTTATAATGATAGTAGGAGGCTTAATAGGATTA
AGAATAGTTTTTGCT---ATACTTTCTGTAATAAATAGAGTTAGGCAGGGATACTCACCC
TTGTCGTTTCAGACC---CATACCCCA---------AACCCAAGGGGA------ATCGAC
AGGCCCGAAAGAATCGAAGAAGAA---GGTGGAGAGCAAGGCAGAACCAGATCGATTCGA
TTAGTGAACGGATTCTTAGCACTTGCCTGGGACGATCTCCGGAGCCTGTGCCTCTTCAGC
TAC------------CACCGCTTGAGAGACTTCATATTGATTGCAGCGAGGACTGTGGAA
CTTCTGGGACAC---------------------------AGCAGTCTCAAGGGGTTGAGA
CTGGGGTGGGAAGGCCTCAAGTATCTG------TGGAATCTCCTGGCATATTGGGCTCGG
GAGCTAAAAATTAGTGCTCTTAATTTGGTTGATACTATAGCA---ATAGTAGTAGCTGGC
TGGACAGATAGGATTATAGAAATAGGACAAGCAATTGGTAGAGCT---------ATTCTC
CACATACCTAGAAGAATCAGACAGGGC---------ATTGAAAGGGTA------TTGCTA
---TAA
>A1.KE.04.04KE354207V3.KT022363
ATGAGAGTGAGGGGGACACAG---ATGAATTGGCAAGAC------------------TGG
TGG------AGATGG------------------------------GGAACTATGATCTTG
GGA---------ATGATAATG---CTTTGTAGTGCT------GCA---------------
---------------------GAAAACTTGTGGGTAACTGTCTATTAT------------
------GGGGTACCTGTGTGGAAAGATGCAGAGACCACC------TTATTTTGTGCATCA
GATGCGAAAGCATATGAGACAGAAAAGCATAAT---GTCTGGGCTACACATGCTTGTGTA
CCCACAGACCCCAACCCACAGGAAATAAATTTGAAA---------AATGTGACAGAAGGG
TTTAACATGTGG---AAAAATAACATGGTAGAGCAGATGCATACAGATATAATCAGTCTA
TGGGACCAAAGCCTACGGCCATGTGTAAAGTTAACCCCTCTCTGTGTTACTTTAGATTGT
AATAATGCCACTGCCACCAAT---------------------------------------
------------------------------------------------------------
------------------------ATTACCAGGATTGACAAGGACATGGAAGGAGAAATA
AAG------------AACTGCTCTTTCAATATG---ACCACA---GAAGTGAGG------
---------------GATAAAAAGCATAAA---GTATATTCACTTTTTTATAGGACAGAT
GTAGTAGAAATGAATAGT------------------------------------------
------------------------------------------------------------
---------------------------------------AGTAGTCAGTATAGATTAATA
AATTGTAATACCTCAGCCATTACACAAGCTTGTCCAAAGGTATCCTTTGAACCAATTCCC
ATACATTATTGTGCCCCAGCT------GGTTTTGCAATTCTAAAATGT---AAGGATAAG
GAGTTCAATGGAAAAGGGATATGCAAAAAT---GTCAGCACAGTACAATGCACACATGGA
ATCAAGCCAGTAGTGTCAACTCAACTGCTGTTA---------AATGGCAGC---CTAGCA
GAAGAAAAG------------------------------------GTAATGATTAGATCT
GAAAATATCACAAACAATGTTAAAAACATAATAGTACAATTTGCC------GAGCCTGTA
TGGATTAATTGTACCAGACCT---GGCAACAATACAAGAAAAAGT---------------
---GTACATATA------------------------------------------------
---------------GGACCAGGACAAGCT------TTCTAT------------------
---GCAACAGGTGAC---------------ATAATAGGAGATATAAGAAAGGCA------
CATTGTAATGTCAGTGAAGCA------GAATGGAAAAGAGCTTTACAGAAGGTAGCC---
AAACAATTAGGA---------------------GCACACTTTGTG---------------
------------AGTAAAACAATAATCTTTACT------------------AAATCCTCA
GGAGGAGATCTAGAAATAACAACACAT---AGTTTTAATTGTGGAGGAGAA---TTTTTC
TATTGTGACACCTCGAAGCTGTTTAATAGCTCTTGGAAT---GAGAGCACTTGGGATGAA
AATAGCACGAAGCCTAAC------------------------------------------
------------------------------AACAATGAAACTATAATTCTCCCATGCAGA
ATAAAGCAAATCATAAATATGTGGCAGAGAACAGGACAAGCAATATATGCCCCTCCCATT
GAAGGAATAATAAAG------------TGTGACTCAAAC---ATTACAGGACTAATATTA
ACAAGAGATGGTGGGAGGATTAACACA---------------------------------
------------------------------------------------------------
---------------------ACTAATGAAACTTTCAGACCTGGAGGAGGAGATATAAGG
GACAATTGGAGAAGT------GAATTATATAAATATAAAGTAGTA---AAAATTGAGCCA
---CTAGGAGTAGCACCC------TCCAGGGCAAGGAGAAGAGTGGTG------------
---------------------------GGGAGAGAAAAAAGAGCA---GTTGGA------
------------ATAGGAGCTGTC---TTCCTTGGGTTCTTAGGAGCA---GCAGGAAGC
ACTATGGGCGCGGCGTCACTAACGCTGACGGTACAGGCCAGGCAATTATTG---TCTGGC
ATAGTGCAA------CAGCAAAGCAATTTGCTGAGGGCTATAGAGGCTCAACAGCATATG
TTGAAACTCACGGTCTGGGGC---ATTAAACAGCTCCAG---GCAAGA---GTCCTGGCT
GTGGAAAGATACCTAAAG---GATCAACAGCTCCTAGGAATTTGG---GGCTGCTCTGGA
AGGCTCATCTGC---------ACCACTAATGTGCCCTGGAACTCT------AGTTGGAGT
---------------------------------------AATAAATCCATGAATGAGATA
TGGAAT---------AACATGACCTGGCTGCAATGG---GATAAAGAAATTGACAATTAT
ACACAGATAATATATAACCTCATTGAAGAATCGCAGAACCAGCAGGAA---AAGAATGAA
CAAGACTTA------TTGGCACTGGACAAGTGGGCATCTCTGTGGAATTGGTTTGACATA
TCAAACTGGCTGTGGTATATAAAAATATTTATAATGATAGTAGGAGGCTTAATAGGATTA
AGAATAGTTTTTGCT---ATACTTTCTGTAATAAATAGAGTTAGGCAGGGATACTCACCT
TTGTCGTTCCAGACC---CTTATCCCA---------AACCCAGGGGGA------CTCGAC
AGGCCCGGAAGAACCGAAGAAGAA---GGTGGAGAGCAAGACAGAGGCAGATCGATTCGA
TTAGTGAGCGGATTCTTAGCACTTGCCTGGGACGACCTGCGGAGCCTGTGCCTCTTCAGC
CAC------------CACCGATTGAGAGACTTCATATCAATTGCAGCGAGGACTGTGGAA
CTTCTGGGACAC---------------------------AACAGTCTCAAGGGACTGAGA
CTGGGGTGGGAAGGCCTCAAGTATCTG------AAGAACCTTCTGGCATATTGGGGTCGG
GAGCTGAAACTTAGTGCTATTAATTTGCTTGATACCATAGCA---ATAGCAGTAGCTGGG
TGGACAGATAGGATTATAGAAATAGGACAAAGATTTTGCAGAGCT---------ATTCTC
CACATACCTAGAAGAATCAGACAGGGC---------TTTGAAAGGACT------TTGCTA
---TAA
>A1.KE.04.04KE378531V2.KT022364
ATGAGAGTGATGGAGATACAG---AGGAATTATCTGCAC------------------TTA
TTG------AGATGG------------------------------GGAACCTTAATCTTG
GGT---------TTGACAATA---ATATGTAGTACT------GCA---------------
---------------------GAAAACTTGTGGGCTACTGTCTACTAT------------
------GGGGTACCTGTGTGGAAAGAAGCAGAGACCACC------CTATTTTGTGCATCA
GATGCTAAAGCATATCAGACAGAAGTGCATAAT---GTCTGGGCTACACATGCCTGTGTA
CCCACAGACCCCAGCCCACAAGAAATAGAATTGAAA---------AATGTAACAGAAGAG
TTTAACATGTGG---AAAAATAGCATGGTAGAGCAGATGCATACAGATATAATCAGTTTA
TGGGACCAAAGCCTAAAGCCATGTGTAAAGTTAACCCCTCTCTGTGTTACTTTAAACTGT
ACTAATGCCAAGGCCAACAACACGAATGACACT---------------------------
------------------------------------------------------------
---------------------------GTCAGCAGCATGGGGGACATGGAAGGAGAAATA
AAA------------AACTGCTCTTTCAATATG---ACCACA---GAACTAAGG------
---------------GATAAGAAGCAGAAA---GTATATTCACTTTTTTATAAACTTGAT
GTAGTACAAATTAATGGAAATAATGGTACT------------------------------
------------------------------------------------------------
------------------------------AATAATGATAGCAGTGAGTATAGATTAATA
AATTGTAATACCTCAGCCATTACGCAGGCTTGTCCAAAGGTATCCTTTGAGCCAATTCCA
ATACATTATTGTGCCCCGGCT------GGTTTTGCGATCCTAAAGTGT---AAGGATGAG
GAGTTTAATGGAACAGGGCCATGCAAGAAT---GTCAGCACAGTACAATGCACACATGGA
ATCAAGCCAGTAGTATCAACTCAACTGCTGTTA---------AATGGCAGT---CTAGCA
AAAGAAAAG------------------------------------ATAATAATTAGATCT
GAAAATATCTCAGACAATGCTAAAACCATAATAATACAACTTACC------ACGCCTGTA
ACAATTGAGTGTATCAGACCC---AACAACAACACAAGACAAGGT---------------
---GTACATATA------------------------------------------------
---------------GGGCCAGGACAGGCA------TTCTAT------------------
---ACAACAGGT------------------ATCATAGGGGATATAAGAAAAGCA------
TATTGTGAGGTCAATAAATCA------GAATGGGATCAAACTTTACAACAGGTAGTT---
ACACAATTAAGA---------------------GAACATTGG------------------
------------AACGCAACAATAATCTTTAAT------------------AAACCCTCA
GGAGGGGACTTAGAAATTACAACACAC---AGTTTTAATTGTGGAGGAGAA---TTTTTT
TATTGTGATACCTCAGGCTTGTTTAATAGTACTTGGGAA---ATTGAAAACAATACTGCC
AGAATAAAGCCAAATAAC------------------------------------------
------------------------------ACGGGGTTAAATATAACGCTCCCGTGCAGA
ATAAAGCAAATTATAAATATGTGGCAAAGGGTAGGACAAGCAATGTATGCCCCTCCCATC
AAAGGAGTAATAAGG------------TGTGTATCAAAC---ATCACAGGACTACTGCTA
ACAAGAGATGGTGGGAGTAAAAATAGA---------------------------------
------------------------------------------------------------
---------------------AGTAATGAAACCTTCAGACCTGGAGGAGGAGATATGAGG
GACAATTGGAGAAGT------GAATTATATAAATATAAAGTAGTA---AAAATTGAACCA
---CTAGGAGTAGCACCC------TCCAGGGCAAAGAGGAGAGTGGTG------------
---------------------------GAGAGAGAGAAAAGAGCA---GTTGGA------
------------ATAGGAGCTGTA---TTCCTTGGGTTCTTAGGAGCA---GCAGGAAGC
ACTATGGGCGCGGCGTCACTGACGCTGACGGTACAGGCCAGACAATTATTG---TCTGGC
ATAGTGCAA------CAGCAAAGCAATTTGCTGAGGGCTATAGAAGCTCAACAGCATCTG
TTGAAGCTTACAGTCTGGGGC---ATTAAACAGCTCCAG---GCAAGA---GTCCTGGCT
ATAGAAAGATACCTAAAG---GATCAACAGCTCCTAGGGATTTGG---GGCTGCTCTGGA
AAACTCATCTGC---------ACCACTACCGTGCCCTGGAACTCT------AGTTGGAGT
---------------------------------------AATAAATCTTATGAGGATATA
TGGGAT---------AACATGACCTGGCTGCAATGG---GATAAAGAAATTAGCAATTAC
ACAGAAATAATATATAGGCTAATTGAAGAATCACAGAACCAGCAGGAA---AAGAATGAA
CAAGACTTA------TTGGCATTGGATAAGTGGGCAAGTCTGTGGAGTTGGTTTGACATA
ACAAGATGGCTGTGGTATATAAGGATATTTATAATGATAGTAGGAGGCATAATAGGCTTA
AGAATAATTTTTGCA---GTGCTTGCTATAATAAATAGAGTTAGGCAGGGATACTCACCT
CTATCGTTTCAGACC---CACCTCCCA---------GCCCCAGGGGGA------CTCGAC
AGGCCCGAAGGAATCGAAGAAGAA---GGTGGAGAGCAAGGCAGAACCAGATCGATTCGA
TTAGTCAGCGGATTCTTAGCACTTGCCTGGGACGACCTGAGGAGCCTGTGTCTCTTCAGC
TAC------------CACCGCTTGAGAGACTTCATCTTGATTGCTGCGAGGACTGTGGAA
CTTCTGGGACAC---------------------------AGCAGTCTCAAGGGGCTGAGA
CTGGGGTGGGAAGGACTCAAGTATCTG------GGGAATCTCCTGTTGTATTGGGTTCGG
GAACTGAAACTTAGTGCTATTAATTTGCTTGATACCATAGCA---ATAGCAGTAGCTGGC
TGGACAGATAGGGTTATAGAAATAGTACAAAGATTTGGTAGAGCT---------ATTCTC
AACGTACCTACAAGAATCAGGCAGGGC---------TTCGAAAGGGCT------TTACTA
---TAA
>A1.KE.04.04KE406723V2.KT022365
ATGAGAGTGATGGGGATGTCG---AGGAATTATCAACAC------------------TTA
TTG------AGCTGG------------------------------GGGACTATGATCTTG
GGG---------ATGATAATA---ATCTGTAGTGTT------ACA---------------
---------------------GGAAACTTGTGGGTTACTGTCTACTAT------------
------GGGGTACCTGTGTGGAAAGATGCAGAGACCACC------TTATTTTGTGCATCA
GATGCTAAAGCATATGAGACAGAAAAGCATAAT---GTCTGGGCTACACATGCCTGTGTA
CCCACAGACCCCAACCCACAAGAAATACATTTGAAA---------AATGTAACAGAAGAG
TTTAACATGTGG---AAAAATAACATGGTAGAACAGATGCATACAGATATAATCAGTCTA
TGGGATGAAAGCCTAAAGCCATGTGTAAAGTTAACCCCTCTCTGTGTTACGTTAGAGTGT
AATGACAACATCACCACCAATAGCACTAACACCATTAGCAAG------------------
------------------------------------------------------------
------------------ACCAGCGCCAGCACTACTAGTAGCCCCATGGAAGGAGAAATG
AAA------------AACTGCTCTTTCAATATA---ACCACA---GAATTAAGG------
---------------GATAAGAAAAAGAAA---GTACATTCACTTTTTTATAGACTTGAT
ATAGTAGAAATTAAGGAAAATCAAGATAAAAGT---------------------------
------------------------------------------------------------
------------AATAGTAGTAGTAATAGTAGTAGTCAGTATAGTCAGTATAGATTAATA
AATTGTAATACCTCAGCCATTACACAAGCTTGTCCAAAGGTAAGCTTTGAGCCAATTCCC
ATACATTATTGTGCCCCAGCT------GGTTTTGCAATTCTAAAGTGT---AAGGATGTA
GAGTTCAATGGAACAGGACCATGTAAGAAA---GTCAGCACAGTACAATGCACACATGGA
ATCAGGCCAGTAGTATCAACTCAACTGCTGTTA---------AATGGCAGT---CTAGCA
GAAGGCAAG------------------------------------GTAATGATTAGATCT
GCAAATATCTCAAGCAATGCCAAAAACATAATAGTACAATTCAAC------GAGTCTGTA
AGAATTGAGTGTATTAGACCT---AGTAACAATACAAGAAAAAGT---------------
---GTACGGATA------------------------------------------------
---------------GGACCAGGACAAACA------TTCTAT------------------
---GCAACAGGTGAC---------------ATAATAGGGGATATAAGAAAAGCA------
TATTGTAATGTCAGTAGAGAA------AATTGGAATGAAGCATTACAAAAGGTAGTA---
GAACAATTAGGA---------------------ACACACGTT------------------
------------AACGGAACAATAAAATTTGCT------------------AACTCCTCA
GGAGGGGATCTAGAAATCACAACACAT---AGTTTTAATTGTGGAGGAGAA---TTTTTC
TATTGTGATACGTCAGGCTTATTCAGTAGCACCTGGCAATTCAATGGGAGTACCTGGAAC
AACACAGATTCAAACAGCACAGGG------------------------------------
------------------------------TCAGATGACACTATAGAACTCCCATGCAGA
ATAAAGCAAATTATAAATATGTGGCAGAGAGTAGGACGAGCAATGTATGCCCCTCCCATC
CAAGGAGTAATAAGT------------TGTGTATCAAAC---ATCACAGGACTAATATTA
ACAAGAGATAGT---AATAACAGAACT---------------------------------
------------------------------------------------------------
------------------------AATGAAACCTTCAGACCTGGAGGAGGAGACATGAGA
GACAATTGGAGAAGT------GAATTATATAAGTATAAAGTAGTA---AAAATTGAACCA
---CTAGGAGTAGCACCC------ACCAAGGCAAAAAGAAGAGTGGTG------------
---------------------------GAGAGAGAAAAAAGAGCA---GTTGGA------
------------ATAGGAGCTGTC---TTCCTTGGGTTCTTAGGAGCA---GCAGGAAGC
ACTATGGGCGCGGCGTCAATAACGCTGACGGTACAGGCCAGACAATTATTG---TCTGGC
ATAGTGCAA------CAGCAAAGCAATTTGCTGAGGGCTATAGAGGCTCAACAACATCTG
TTGAAACTCACAGTCTGGGGC---ATTAAACAGCTCCAG---GCAAGA---GTCCTAGCT
GTGGAAAGTTACCTAAGG---GATCAACAGCTCCTAGGAATTTGG---GGCTGCTCTGGA
AAACTCATCTGC---------ACCACTACTGTGCCTTGGAACTCT------AGTTGGAGC
---------------------------------------AATAAATCTTATAATGAGATA
TGGGAG---------AACATGACCTGGCTGCAATGG---GATAAAGAGATTAGCAATTAC
ACACAAATAATATATAACCTAATTGAAGAATCACAGAACCAGCAGGAG---AAAAATGAA
CAAGAATTA------TTGGCATTGGATAAGTGGGCAAATCTGTGGAATTGGTTTAACATA
TCAAATTGGCTGTGGTATATAAGATTATTTATAATGATAGTAGGAGGCTTAATAGGATTA
AGAATAGTTTTTGCT---GTGCTTTCTGTAATAAATAGAGTTAGGCAGGGATACTCACCT
CTATCGTTTCAGACC---CTTACCCCG---------CACCCAAGGGGT------CTCGAC
AGGCCCGGAAGAATCGAAGAAGAA---GGTGGAGAGCAAGACAGAGACAGATCGATTCGA
TTAGTGAGCGGATTCTTAGCGCTTGCCTGGGACGATCTGCGGAGCCTGTGCCTCTTCAGC
TAC------------CACCGCTTGAGAGACTTCATATTGATTGCTGCGAGGACTGTGGAA
CTTCTGGGACAC---------------------------AGCAGTCTCAAGGGGTTGAGA
CGGGGGTGGGAAGGCCTCAAGTATCTG------GGGAATCTTCTGCTATATTGGGGTCAG
GAACTAAAGATTAGTGCTATTAAGTTAATTGATACTATAGCA---ATAGCAGTAGCTGGC
TGGACAGATAGGGTTATAGAATTAGGACAAAGACTTTGTAGAGCT---------ATTCTC
CATATACCTAGAAGAATCAGACAGGGC---------TTAGAAAGAGCT------TTGCTA
---TAA
>A1.KE.04.04KE649309V2.KT022367
ATGAGAGTGATGGGGACACAG---AGGAATTGTCAACAC------------------TTA
TTG------AAATTG------------------------------GGAACTATAATCTTG
GGG---------ATAATAATA---ATCTGTAGTACT------GCA---------------
---------------------GAAAACTTGTGGGTTACAGTCTACTAT------------
------GGGGTACCTGTGTGGAGAGATGCAGAGACCACC------TTATTTTGTGCATCA
GATGCTAAAGCATATAAAACAGAAAGGCATAAT---GTATGGGCTACACATGCCTGTGTA
CCCACAGACCCCAACCCACAAGAAATACATTTGGAA---------AATGTGACAGAAGAT
TTTAATATGTGG---AAAAATGGCATGGTAGAGCAGATGCATACAGATATAATCAATCTA
TGGGACCAAAGCCTAAAGCCATGTATTAAATTAACCCCTCTCTGTGTTACTTTAAATTGT
AGCGACTTCAAGACCAATAACACCATAGGCAATGTTACC---------------------
------------------------------------------------------------
---------------------------------------------------ACAGAAATA
AAA------------AATTGCTCTTTCAATATG---ACCACA---GAATTAAGG------
---------------GATAGGAGGCAGCAA---GTATATTCACTTTTTTATAAACTGGAT
GTAGTACAAATTGATGGC------------------------------------------
------------------------------------------------------------
------------------------------------AATAATAGTCAGTATAGATTAATA
AATTGTAATACCTCAGCCATTACACAAGCTTGTCCAAAGGTATCCTTTCAACCAATTCCC
ATACATTATTGTGCTCCAGCT------GGTTTTGCGATTCTAAAGTGT---AAGGAAAAA
GAGTTCAATGGAACAGGACCATGCAGGAAT---GTCAGCACAATACAATGCACACATGGA
ATTAAGCCAGTAGTGTCAACTCAACTGCTGTTA---------AATGGCAGC---CTAGCA
GAAGGAAAG------------------------------------GTAATGATTAGGTCT
GAAAATATCACAAACAATGCCAAAAATATAATAATACAATTTAAT------CAGACTGTA
CAAATTAATTGCTCCAGACCT---AACAACAATACAAGAAAAAGT---------------
---GTACGTATA------------------------------------------------
---------------GGACCAGGACAAGCA------TTCTAT------------------
---GCAACAGGTGAC---------------ATAATAGGGAACATAAGACAGGCA------
CATTGCAATGTCAGTAAAGCA------GCATGGGAAAAAACTTTACAACAGATAGCT---
AAACAATTAAGA---------------------GGGCACTTTGAG---------------
------------AATAAAACAATAATATTTGCT------------------AACTCCTCA
GGAGGGGATCTGGAAGTCACAACACAC---AGTTTTAATTGTGGAGGAGAA---TTTTTC
TATTGTAATACATCAGGTCTATTTAATAGCAGTTGGAATGATACTGAAATCGGGCGGGAG
ATAAATAGGACGGAG---------------------------------------------
------------------------------TCAAATGACACTATAATTCTCCCATGCAGA
ATAAAGCAAATTATAAATATGTGGCAGAGAGTAGGACAAGCAATATATGCCCCTCCCATC
CAAGGAGTAATAAGG------------TGTGAATCAAAC---ATTACAGGACTAATATTA
ACAAGGGATGGTGGGGGTAATAACAGA---------------------------------
------------------------------------------------------------
---------------------AAAAATGAAACCTTCAGACCTGGAGGAGGAGATATGAGG
GACAATTGGAGAAGT------GAATTATATAAGTATAAAGTAGTA---AAAATTGAACCA
---ATAGGAATAGCACCC------ACCAGGGCAAAGAGAAGAGTGGTG------------
---------------------------GAGAGAGAAAAAAGAGCA---ATTGGA------
------------ATGGGAGCTGTA---TTCATTGGGTTCTTAGGAGCA---GCAGGAAGC
ACTATGGGCGCGGCGTCAATAACGCTGACGGTACAGGCCAGACAATTGTTG---TCTGGC
ATAGTGCAA------CAGCAAAACAATTTGCTGAGGGCTATAGAGGCTCAACAACATCTG
TTGAAGCTCACGGTCTGGGGC---ATTAAACAGCTCCAG---GCACGA---GTCCTGGCT
GTGGAAAGATACCTAAGG---GATCAACAGCTCCTAGGAATTTGG---GGTTGCTCTGGA
AAACTCATCTGC---------ACCACTAATGTGCCCTGGAACTCT------AGTTGGAGT
---------------------------------------AATAAAAATCAGAGTGAAATA
TGGGAT---------AACATGACCTGGCTGCAATGG---GATAAAGAAGTTAGCAATTAC
ACATATATAATATATGATCTACTTGAAAAATCACAGAACCAGCAGGAA---AAGAATGAA
CAAGACTTA------TTGGCATTGGACAAGTGGGCAAATCTGTGGAATTGGTTTGACATA
TCAAACTGGCTGTGGTATATAAAAATATTTATAATGATAGTAGGAGGCTTAATAGGATTA
AGAATAGTTTTTGCT---GTGCTTTCTATAATAAATAGAGTTAGGCAGGGCTACTCACCT
TTGTCATTCCAGACC---CTTACCCCA---------AATCCAAGGGAT------CTCGAC
AGGCCCGGAAGAATCGAAGAAGAA---GGTGGAGAGCAAGGCAGAGGCAGATCGATTCGA
TTAGTGAGCGGATTCTTAGCACTTGCCTGGGACGATCTACGGAGCCTGTGTCTCTTCAGC
TAC------------CACCGCTTGAGAGACTTCAGCTTGGGTGTTGCGAGGACTGTGGAA
CTTCTGGGACAC---------------------------AGCAGTCTCAAGGGGTTGAGA
CTGGGGTGGGAAGCCCTCAAGTATCTG------TGGAATCTCCTGTTGTATTGGGGTCGG
GAACTAAAAAGTAGTGCTGTTAATTTGGTAGATAACATAGCA---ATAGCAGTAGCTGGC
TGGACAGATAGGGTTATAGAAATAGGACAAAGAATTGGTAGAGCT---------ATCCTC
AACATACCTAGAAGAATCAGACAGGGC---------TTGGAAAGTGCT------TTGCTA
---TAA
>A1.KE.04.04KE809842V2.KT022368
ATGAGAGTGATGGGGATACAG---ATGAATTGGCAGCAC------------------TTA
TTG------AGATGG------------------------------GGAACTATGATCTTG
GGG---------ATAATAATA---ATCTGTAATGCT------ACA---------------
---------------------GAAAACTTGTGGGTTACTGTCTACTAT------------
------GGGGTACCAGTGTGGAAAGATGCAGATACCACC------TTATTTTGTGCATCA
GATGCTAAAGCATATGAGTCAGAAAAGCATAAT---GTCTGGGCTACACATGCCTGTGTA
CCCACAGACCCCAACCCACAAGAAATAAATTTGGAA---------AATGTGACAGAAAAT
TTTAATATGTGG---AAAAATAACATGGTAGAGCAGATGCATACAGATATAATCAGTCTA
TGGGATCAAAGCCTAAAGCCGTGTGTAAAGATAACCCCTCTCTGCGTTACTTTAAGTTGT
AGCTATAATGTTACCTTCAACAGTACCAATATCACTGCT---------------------
------------------------------------------------------------
------------------------------------------GAAGAAAGAGAAGAGATA
AAA------------AACTGCTCTTACAATGTG---ACCACA---GAAATAAGG------
---------------GATAAGAAACAGAAA---GTATATTCACTCTTTTATAAACTTGAT
ATAGTACAAATTGAAAATAGTAATAAT---------------------------------
------------------------------------------------------------
------------------------AATAGTAGTAATAGTAGTATAATGTATAGATTAATA
AATTGTAATACCTCAGCCATTACACAGGCTTGCCCAAAGGTATCCTTTGAGCCAATTCCC
ATACATTATTGTGCTCCAGCT------GGTTTTGCGATCCTAAAGTGT---AAGGATGAA
AAGTTCAATGGAACAGGACCATGCAAGAAT---GTCAGTACAGTTCAGTGCACACATGGA
ATCAAGCCAGTGGTATCAACTCAACTGCTGTTA---------AATGGCAGT---CTAGCT
GAAAGAGAG------------------------------------ATAAAAATTAGATCT
GAAAATATCACAAACAATGGTAAAACTATAATAGTGCAACTTACC------GAGCCTGTG
GAAATTGATTGTATCAGACCT---TACAACAATACAAGGAAAAGT---------------
---GTGCGTATA------------------------------------------------
---------------GGACCAGGACAAGCA------TTCTAT------------------
---GCAACAGGTGAC---------------ATAATAGGGGATATAAGAAAAGCA------
TCTTGTACTGTCAATAGAACA------AAATGGAATGGTACTTTACATCAAGTAGCT---
GACAAATTAAAG---------------------AACTACTTTAGG---------------
------------AACAGAACAATAAGATTTGCT------------------AACTCCTCA
GGAGGGGATTTGGAAATCACAACACAT---AGTTTTAACTGTAGGGGAGAA---TTTTTC
TATTGTAATACAACAGACCTGTTTGATAGCATTTGGCTTTACAATGCCAGCATGCATAAT
------------------------------------------------------------
------------------------------GCAAATAGCACGATAACTCTCCAATGCAGA
ATAAAGCAAATTATCAATATGTGGCAGAGAGTAGGACAAGCAATGTATGCCCCTCCCGTC
GAAGGAAAAATACAG------------TGCAAATCAAAC---ATTACAGGACTAATATTA
ACAAGAGATGGTGGGGTTAACGATACA---------------------------------
------------------------------------------------------------
------------------AATGGAACCGAAATCTTCAGACCTGGAGGAGGGGATATGAGG
GACAATTGGAGAAGT------GAATTATATAAGTATAAAGTAGTA---AAAATTGAACCA
---CTAGGAGTAGCACCC------ACCAGGGCAAGGAGAAGAGTGGTG------------
---------------------------CAGAGAGAAAAAAGAGCA---GTTGGA------
------------ATAGGAGCTGTA---TTCCTTGGGTTCTTAGGAGCA---GCAGGAAGC
ACTATGGGCGCAGCGTCAGTGACGCTGACGGTACAGGCCAGAAGATTATTG---TCTGGC
ATAGTGCAA------CAGCAAAGCAATTTGCTGAAGGCTATAGAAGCTCAACAGCATCTG
TTGAAGCTCACGGTCTGGGGC---ATTAAACAGCTCCAG---GCAAGA---GTCCTGGCT
GTGGAAAGATACCTAAAG---GATCAACAGCTCCTAGGAATTTGG---GGCTGCTCTGGA
AAACTCATCTGC---------ACCACTAATGTGCCCTGGAACTCT------AGTTGGAGT
---------------------------------------AATAAATCCCAGAATGAGATA
TGGGAA---------AACATGACCTGGCTACAATGG---GATAAAGAAATTGGCAACTAC
ACACAGCTAATATATAGTCTACTTGAAGAATCACAAAACCAGCAGGAA---AAGAATGAA
CAAGACTTA------TTGTCATTGGACAAGTGGGCAAATCTATGGAATTGGTTTGACATA
TCAAACTGGCTGTGGTACATAAAAATATTTATAATGATAGTAGGAGGCTTAATAGGATTA
AGAATAGTTTTTGCT---GTGCTTTCTATAATAAATAGAGTTAGGCAGGGATACTCACCT
TTGTCGTTCCAGACC---CATATCCCA---------AACCCAGGGGGT------CTCGAC
AGGCCCGGAAGAATCGAAGAAGAA---GGTGGAGAGCAAGACAGAGACAGATCGATTCGA
TTGGTGAGCGGATTCTTAGCACTTGCCTGGGACGATCTGCGGAGCCTGTGCCTCTTCAGC
TAC------------CACCGCTTGAGAGACTTCATCTTGATAGCAGCGAGGACTGTGGAA
CTTCTGGGACAC---------------------------AGCAGTCTCAAGGGGTTGAGA
CTGGGGTGGGAAGGCCTCAAATATCTA------TGGAATCTGCTGGTATATTGGGGTCAG
GAACTGAAGAGTAGTGCTATTAATTTGTTTGATACCATAGCA---ATAGTAGTAGCTGGC
TGGACAGATAGAGCTATAGAAATAGGACAAGTAGTTGGTAGAGCT---------ATTCTC
CACATACCTAGAAGAATCAGACAGGGC---------CTTGAAAGAGCT------TTGCTA
---TAA
>A1.KE.04.04KE860822V3.KT022369
ATGACAGTGATGGGGACATGG---ATGAATTGGCAAAAC------------------TTG
TGG------AGATGG------------------------------GGAACTATGATCTTG
GGG---------ATGCTAATA---ATTTGTAGTACT------GCA---------------
---------------------GAAAACTTGTGGGTTACTGTCTACTAT------------
------GGGGTACCTGTGTGGAAAGATGCAGATACCACC------TTATTTTGTGCATCA
GATGCGAAAGCATATAAGACAGAAAAGCATAAT---GTCTGGGCTACACATGCCTGTGTG
CCCACAGACCCCAACCCACAAGAAATAAATTTGAAA---------AATGTGACAGAAGAG
TTTAACATGTGG---AAAAATAACATGGTAGAGCAGATGCATACAGATATAATCAGTTTA
TGGGACCAAAGCCTACAGCCATGTGTAAAGTTAACCCCTCTCTGCGTTACATTAAAGTGC
TCTGATGCCAATTTCACCTCTAATAATAATGCC---------------------------
------------------------------------------------------------
---------------------------ACCAATATCACCGCTGAGATGAAGGAAGAAATA
AAA------------AACTGCTCTTTCAATATG---ACCACA---GAATTAAGG------
---------------GATAAGAAACAGAAA---GTATATTCACTTTTTTATAGACTGGAT
GTAGTACCAGTTGATGAA------------------------------------------
------------------------------------------------------------
------------------------------GTTGATGAGAATGATACGTATAGATTAATA
AATTGTAATACCTCAGCCATTACACAAGCTTGTCCAAAGGTATCCTTTGAACCAATTCCC
ATACATTATTGTGCCCCAGCT------GGTTTTGCAATTCTAAAGTGT---AATGATAAG
AAGTTCAATGGAACAGGGCCATGTAGAAAT---GTCAGCACAGTACAATGCACACATGGA
ATCAAGCCAGTAGTATCAACTCAACTGCTGTTA---------AATGGCAGT---CTAGCA
GAAGAAGAG------------------------------------GTAATGATCAGATCT
GAGAATATTACAAACAATGCCAAGAACATAATAGTACAATTCACC------CAGCCTGTA
ACAATTAATTGTACCAGACCT---CACAACAATACAAGAAAAGGT---------------
---GTACATATA------------------------------------------------
---------------GGACCAGGACAAGCA------TTCTAT------------------
---GCAAGAGGGGAC---------------ATAATAGGGGATATAAGACAAGCA------
CATTGTAACCTCAGTAAAGCA------GCATGGAATAACACTTTGCGCCAGGTAGCC---
ATATCATTAGGC---------------------AAACACTTTAGG---------------
------------AATAAAACAATAATCTTTGCT------------------AACTCCACA
GGGGGGGATCTAGAAATAACAACACAT---AGTTTTAATTGTGGAGGAGAA---TTTTTC
TATTGTAATACATCAGGCCTGTTTAATAGCACTTGGAATTATACTAATAGCATGCAGCAG
TCAAATAGCACAGAG---------------------------------------------
------------------------------TCAAACGAAACTATAACTCTCCAATGCAGA
ATAAAGCAAATTATAAATATGTGGCAGAGAGTGGGGCAAGCAATATATGCCCCTCCCATC
CCAGGGGTAATAAGG------------TGTGAATCAAAC---ATTACAGGACTAATATTG
ACAAGAGATGGTGGGAGTAATAACAGT---------------------------------
------------------------------------------------------------
---------------------ACAAATGAAACCTTCAGACCTGGAGGAGGGAATGTGAGG
GACAATTGGAGAAGT------GAATTATATAAGTATAAAGTAGTA---AAAATTGAACCA
---CTAGGAGTAGCACCC------ACCAGGGCAAAGAGAAGAGTGGTG------------
---------------------------GAGAGAGAAAAAAGAGCA---GTTGGA------
------------CTAGGAGCTGTC---TTCATTGGGTTCTTGGGAACA---GCAGGAAGC
ACTATGGGCGCGGCGTCAATAACGCTGACGGTACAGGCCAGACAATTATTG---TCTGGT
ATAGTGCAA------CAGCAAGGCAATTTGCTGAGAGCTATAGAAGCTCAACAACAACTG
TTGAGACTCACGGTCTGGGGC---ATTAAGCAGCTCCAG---GCCAGA---ATCCTGGCT
GTGGAAAGATACCTAAGG---GATCAACAGCTCCTAGGAATTTGG---GGCTGCTCTGGA
AAACTCATCTGC---------ACCACTAATGTGCCCTGGAATTCT------AGTTGGAGT
---------------------------------------AATAAATCTTACGATGAGATA
TGGGAC---------AACATGACCTGGCTGCAATGG---GATAAAGAAGTTAGCAATTAC
ACACACATAATATATGAACTAATTGAAAAATCGCAGAACCAGCAGGAA---AAGAATGAA
CAAGACTTA------TTGGCATTGGGCAAGTGGGCAAATCTGTGGAATTGGTTTAACATA
TCAAACTGGCTGTGGTATATAAGAATATTTATAATAATAGTAGGAGGCTTAATAGGATTA
AGAATAGTTTTTACT---GTGCTTTCTGTAATAAATAGAGTTAGGCAGGGATACTCACCT
TTGTCTTTCCAGATC---CACAACCCA---------AACCCCAGGGGT------CTCGAC
AGGCCCGGAGGAATCGAAGAAGAA---GGTGGAGAGCAAGACAGGGGCAGATCAATCAGA
TTAGTGAGCGGATTCTTAGCACTTGCCTGGGACGATCTGCGGAGCCTGTGCCTCTTCAGC
TAC------------CACCGATTGAGAGACTTCATCTTGATTGCAGCGAGGACTGTGGAA
CTTCTGGGACAC---------------------------AACATTCTCAAGGGACTGAGA
CTGGGGTGGGAAGGCCTCAAGTATCTG------AAGAATCTTCTGTCATATTGGGGTCGG
GAACTAAAACTTAGTGCTATTAATTTGCTTGATACCATAGCG---ATAAGAGTAGCTGGG
TGGACAGATAGGGTTATAGAAATAGGACAAAGGCTTTGTAGAGCT---------ATCCTC
AACGTACCTGTCAGAATCAGACAGGGC---------CTTGAAAGAGCT------TTGCTA
---TAA
>A1.KE.04.QG984_21M_ENV_A3.FJ866117
ATGAGAGTGAGGGGGATACAG---AGGAATTGGCAGCAC------------------TTA
TTG------AGATGG------------------------------GGAACTATGATCTTG
GGA---------ATGATAATA---ATCTGTAGTACT------GCA---------------
---------------------GAAGACTTGTGGGTTACTGTCTACTAT------------
------GGGGTACCTGTGTGGAAAGATGCAGAGACCACC------CTATTTTGTGCATCA
GATGCTAAAGCCTATGAAACAGAAAGGCATAAT---GTCTGGGCTACACATGCCTGTGTA
CCCACAGACCCCAACCCACAAGAAATACCTTTGGAA---------AATGTAACAGAAGAA
TTTAACATGTGG---AAAAATAACATGGTAGAGCAGATGCATACAGATATAATTAGTTTA
TGGGACCAAAGCCTAAAGCCATGTGTAAAGTTAACTCCTCTCTGTGTTACTTTAAGCTGT
ACCAATGCCAAGGGTACTACTTTAAAAGACACC---------------------------
------------------------------------------------------------
---------------------------AATAATGTTACCATCAACACGACAGAAGAAATA
AAA------------AACTGCTCTTTCAATATG---ACCACA---GAATTAAGG------
---------------GATAAGAAACAGAAA---GTATATTCACTTTTTTATAAACTTGAT
GTAGTACCAATTAATGAAAGT---------------------------------------
------------------------------------------------------------
---------------------------AATAATAGTAATACCAGTGAGTATAGATTAATA
AATTGTAATACCTCAGCCATTACACAGGCTTGTCCAAAGGTAACCTTTGAGCCAATTCCA
ATACATTATTGTGCCCCAGCT------GGGTTTGCGATTCTAAAGTGT---AGAGATAAG
GAGTTCAATGGAACAGGGCTATGCAAGAAT---GTTAGCACAGTACAATGCACACATGGA
ATCAAACCAGTAGTATCAACTCAACTGCTGTTA---------AATGGCAGT---CTAGCA
GAAAAGGAG------------------------------------GTAAGAATTAGCTCT
GAAGATATTTCAAACAATGCTAAAACCATTATAGTACAACTTGCC------ACGCCTGTA
GCAATTAATTGTACTAGACCT---AACAATAATACAAGAAAAAGT---------------
---ATACGTATA------------------------------------------------
---------------GGACCAGGACAAGCA------TTCTAT------------------
---GCAACAGAT------------------ATAATAGGGAACATAAGACAAGCA------
TATTGCGAGGTCAATAGATCA------GAATGGAATGAAGCTTTACGCAAGGTAGCT---
GTGCAATTAAGA---------------------AAGCACTACGGG---------------
------------AACACAACAATAAAATTTACT------------------GCACCCTCA
GGAGGGGATTTAGAAATTACAACACAT---AGTTTTAATTGTGGAGGAGAA---TTTTTT
TATTGTAATACATCAGGCCTGTTTAATAGTACTTGGTCACCTGACAATAGTACTGGGACT
AGTACTGGGAATAATGAC------------------------------------------
------------------------ACTGCCAGCAATGGCACTATAACTCTCCCATGTAGA
ATAAAGCAGATTATAAATATGTGGCAGAGAGTAGGACAAGCAATGTATGCCCCTCCCATC
CAAGGAGTAATAAGG------------TGTGACTCAAAC---ATTACAGGACTACTATTA
ACAAGAGATGGTGGGAGTGGGAATAAT---------------------------------
------------------------------------------------------------
---------------------ACCACAGAGATCTTCAGACCTGGAGGAGGAGATATGAGG
GACAATTGGAGAAGT------GAATTATATAAGTATAAAGTAGTA---AGAATCGAACCT
---CTAGGAGTAGCACCC------ACCAGGGCAAAGAGAAGAGTGGTG------------
---------------------------GAGAGAGAAAAAAGAGCA---GTTGGA------
------------ATAGGAGCTGTA---TTCATTGGGTTCTTAGGAGCA---GCAGGAAGC
ACTATGGGCGCAGCGTCAATAACGCTGACGGTACAGGCCAGACAATTATTG---TCTGGC
ATAGTGCAA------CAGCAAAGCAATTTGCTGAGGGCTATAGAGGCTCAACAGCATTTG
TTGAAGCTCACAGTCTGGGGC---ATTAAACAGCTCCAG---GCAAGG---GTCCTGGCT
GTGGAAAGATACCTAAAG---GATCAACAGCTTCTAGGAATTTGG---GGCTGCTCTGGA
AAACTCATCTGC---------ACTACTAATGTGCCCTGGAACTCT------AGTTGGAGT
---------------------------------------GATAAATCTTACAGTGAAATA
TGGGAT---------AACATGACCTGGCTGCAATGG---GATAAAGAAATTAACAATTAT
ACAGAAGAGATATATAGTCTAATTGAAAAAGCGCAGACCCAGCAAGAA---AAGAATGAA
CAAGACTTA------TTGGCATTGGACAAGTGGGCAAGTCTGTGGAATTGGTTTGACATA
TCAAAATGGCTGTGGTATATAAAAATATTTATAATGATAGTAGGAGGCTTAATAGGATTA
AGAATAGTTTTTGCT---GTGCTTGCTGTAATAAATAGAGTTAGGCAGGGATACTCACCA
CTATCATTTCAGACC---CTTACCCCA---------AACCCGAGGGGA------CCCGAC
AGGCTCAGAAGAATCGAAGAAGAA---GATGGAGAGCAAGGCAGAGACAGATCCATTCGA
TTAGTGAGCGGATTCTTAGCACTTGCCTGGGACGATCTGCGGAGCCTGTGCCTCTTCAGC
TAC------------CACCGCTTGAAAGACTTCATCTTGATTGCGGCGAGGACTGTGGAA
CTTCTGGGACAC---------------------------AGCAGTCTCAAGGGGTTGAGA
CTGGGGTGGGAAGGCCTCAAGTATCTG------TGGAATCTCCTGTTATATTGGGGTCGG
GAACTAAAAATTAGTGCTATTAACTTGGTTGATACCATAGCA---ATAGGAGTAGCTGGC
TGGACAGATAGGGTGATAGAAGTAGGACAAAGAATTGGTAGAGCT---------ATTCTC
CATATACCTAGAAGAATAAGACAAGGC---------TTTGAAAGGGCT------TTACTA
---TAA
>A1.KE.05.05KE185405V4.KT022370
ATGAGAGTGAGGGGGACACAG---ATGACTTGGCAGCAC------------------TTA
TTG------AAATGG------------------------------GGGACTATGATCTTG
GGG---------ATGGTAATG---ATCTGTAGTGTT------GCA---------------
---------------------GGAAACTTGTGGGTTACGGTCTACTAT------------
------GGCGTACCAGTGTGGAAAGATGCAGATACCACC------TTATTTTGTGCATCA
GATGCTAAAGCATATGAGACAGAAAAGCATAAT---GTCTGGGCTACACATGCCTGTGTA
CCCACAGACCCCAACCCACAAGAAATACCTTTGGAA---------AATGTGACAGAAGAG
TTTAACATGTGG---AAAAATAACATGGTAGAGCAGATGCATGCAGATATAATCAGTCTA
TGGGACCAAAGCCTAAAACCATGTGTACAGTTAACCCCGCTCTGCGTTACTTTACATTGT
GTCAATGTCAATGCCACAAATAGTACCACAGCC---------------------------
------------------------------------------------------------
------------------------------AAAAACATAACAGGGGACAGTGATGAACTA
AGA------------AACTGCTCTTTCAATATG---ACCACA---GAGCTAAGG------
---------------GATAAGACAAAGCAG---GTATATTCACTTTTTTATAGACTTGAT
GTAGTACCAATTCAAGATAAT---------------------------------------
------------------------------------------------------------
------------------------------------AGTAGTGATGAATATAGATTAATA
AATTGTAATACCTCAACCATTACACAAGCTTGTCCTAAGGTATCTTTTGAGCCAATTCCC
ATACATTATTGTGCCCCAGCT------GGTTTTGCGATCCTAAAGTGT---AGGGATGAG
GAGTTCAATGGAACAGGGCCATGCAAGAAT---GTCAGCTCAGTACAATGCACACATGGA
ATCAAGCCAGTAGTATCAACTCAACTGCTGTTA---------AATGGCAGC---CTAGCA
AAAAAAGAG------------------------------------GTAAAAATTAGATCT
GAAAATATCACAAACAATGTCAAAACTATAATAGTACAACTTGTT------GATCCTGTG
GAAATTAATTGTACCAGGCCT---AATAACAATACAAGAAGAAGT---------------
---GTACGTATA------------------------------------------------
---------------GGACCAGGACAAACA------TTCTAT------------------
---GCAACAGGTGCA---------------ATAATAGGGCCGATAAGAAATGCA------
TATTGTACTGTCAATGAATCA------AAATGGAATGCAACTTTAAAAAAGGTAGCT---
GGACAGTTAAGA---------------------AAACACTTTGGG---------------
------------AACAAAACAATAAGGTTTAAT------------------AGCTCTTCA
GGAGGAGATCTGGAAATCACAACACAT---AGTTTTAATTGTGGAGGAGAA---TTTTTC
TATTGTAATACATCAGGCCTGTTTAATAGAGCTTACACT---AACAGCACTTACAATAAC
AGCACGCAGGACAATGACAATAAC------------------------------------
------------------AGCACG---CAGGACAATGCAACTATAACTCTCCCATGCAGA
ATAAGGCAAATTATAAATATGTGGCAGAGAGCAGGGAAAGCAATGTATGCCCCTCCCATC
CAAGGAGTAATAAAC------------TGTGTATCAAAC---ATTACAGGACTAATTTTA
ACAAGAGATGGTGGAAAGAGTAACAGTACG------------------------------
------------------------------------------------------------
---------------------GAGGGGGAAATCTTCAGACCTGGGGGAGGAGATATGAGG
GATAATTGGAGAAGT------GAATTATATAAGTATAAAGTAGTA---AAAATTGAACCA
---CTAGGAGTAGCACCT------ACCAAGGCAAGGAGAAGAGTGGTG------------
---------------------------GGGAGAGAGAAAAGAGCA---GTTGGA------
------------CTAGGAGCTGTC---TTCATTGGGTTCTTAGGAGCA---GCCGGAAGC
ACTATGGGCGCGGCGTCAGTGACGCTGACGGTACAGGCCAGGCAATTATTG---TCTGGC
ATAGTGCAA------CAGCAAAGCAATTTGCTGAGGGCTATAGAGGCTCAACAACATCTG
TTGAAACTCACGGTCTGGGGC---ATTAAACAGCTCCAG---GCAAGA---GTCCTGGCT
GTGGAAAGATACCTAAAA---GATCAACAGCTCCTAGGAATTTGG---GGCTGCTCTGGA
AAACTCATCTGC---------ACCACTAATGTGCCCTGGAATTCT------AGTTGGAGT
---------------------------------------AATAAATCTCAGAATGAGATA
TGGGAG---------AACATGACCTGGCTACAATGG---GATAAAGAAATTAGCAATTAC
ACTGACATAATATATAACCTAATTGAAGAATCGCAGAACCAGCAAGAA---AAGAATGAA
CAAGAATTA------TTGGCATTGGACAAGTGGGCAAGTCTGTGGGATTGGTTTAAAATA
TCAAACTGGCTGTGGTATATAAAAATATTTATAATGATAGTAGGAGGTTTAATAGGATTA
AGAATAGTTTTTGCT---GTGCTTTCTATAATAAATAGAGTTAGGCAGGGATACTCACCT
TTGTCATTTCAGACC---CATACCCCA---------AACCCAAGGGAT------CTCGAC
AGGCCCGGAAGAATCGAAGAAGAA---GATGGAGAGCAAGGCAGAGACAGATCGATACGA
TTAGTGAGCGGATTCTTAGCGCTTGCCTGGGACGATCTGCGGAGCCTGTGCCTCTTCAGC
TAC------------CACCGCTTGAGAGACTTCATCTTGATTGTAGCGAGGACTGTGGAA
CTTCTGGGACGC---------------------------AGCAGTCTCAAGGGGTTGAGA
CTGGGGTGG---------------------------AATCTCCTGTTGTATTGGGGCCAG
GAACTAAAAAATAGTGCTATTAGTTTGCTTAATACCATAGCA---ATAGTAGTAGCTGGC
TGGACAGATAGGCTTATAGAAATAGGACAAGGAATTGGTAGAGCT---------ATTCTT
CATATACCTAGAAGAATCAGACAGGGT---------TTAGAAAGAGCT------TTGCTA
---TAA
>A1.KE.05.05KE376579V4.KT022372
ATGAGAGTGAAGGGGATACAG---AGGAATTGTCAGCAC------------------TTA
TTG------ACATGG------------------------------GGAATTATGATCTTG
GGG---------ATGGTAATG---ATCTATAGGGTT------GCA---------------
---------------------GGAAACTTGTGGGTTACGGTCTACTAT------------
------GGGGTACCAGTGTGGAGAGATGCAGATACCACC------TTATTTTGTGCATCA
GATGCTAAAGCATATGAGAGAGAAGTGCATAAT---GTCTGGGCTACACATGCCTGTGTA
CCCACAGACCCTAGCCCACAAGAAATAAATATGAAA---------AATGTGACAGAAGAG
TTTAACATGTGG---AAAAATAACATGGTAGAGCAGATGCATACAGATATAATCAGTCTA
TGGGACCAAAGCCTAAAACCATGTGTAAAGTTAACTCCTCTCTGCGTTACTTTACATTGT
GTCAATATCACCATTACCAACACCACAAAC------------------------------
------------------------------------------------------------
---------------------------AGCACCATAGACAGCGTAATGAAAGATGAAATA
AAA------------AACTGCTCTTACAATATG---ACCACA---GAGATAAGG------
---------------GATAAGAAACAGAAG---ATGTATTCACTTTTTTATAAACTTGAT
GTAGTACCAATTAATGAA------------------------------------------
------------------------------------------------------------
------------------------AGTCAAGGTAATAATAGTGATGAGTATAGATTAATA
AATTGTAATACCTCAGCCATTACACAGGCTTGTCCAAAGGTATCCTTTGAGCCAATTCCC
ATACATTATTGTGCCCCAGCT------GGTTTTGCGATCCTAAAGTGT---GCAGATGAG
AATTTCAATGGAACAGGGCCATGCAATAAT---GTCAGCACAGTACAATGCACACATGGA
ATCAGACCAGTAGTATCAACTCAACTACTGTTA---------AATGGCAGT---CTAGCA
AAAACGGGG------------------------------------ATAAAGATTAGATCC
GAAAATATCACAAATAATGCCAAAAGTATAATAGTACAATTGAAC------AAGTCGGTG
GAAATTACTTGTATCCGGCCT---AACAACAATACAAGAAAAAGT---------------
---GTACATATA------------------------------------------------
---------------GGACCAGGACAAGCA------TTCTTT------------------
---GCAACAGGTGGG---------------ATAATAGGGGATATAAGACAAGCG------
CATTGTAATGTCAGTAAATCA------CGTTGGAATACAACCCTACAAGGAGTAGTT---
GAACAATTAAGA---------------------AAACACTTTAGG---------------
------------AACACAACAATAAAGTTTAAT------------------ACCTCCTCA
GGAGGAGATCTAGAAGTCACAACACAT---AGTTTTAATTGTGGAGGAGAA---TTTTTC
TATTGTGATACAGCAGGCCTGTTTAATAGCACTTGGAGTCACAATGACAGCATACAGGGG
ACAAATAGCGCAGAG---------------------------------------------
------------------------------TCAAATGAAACTATAACTCTCCCATGCAGA
ATAAAGCAAATTATAAATATGTGGCAGAGAGCAGGACAAGCAATGTATGCCCCTCCCATC
CCAGGAGTAATAAAG------------TGTGTATCAAAC---ATTACAGGACTAATATTA
ACAAGAGATGGTGGGAAGAACAATACA---------------------------------
------------------------------------------------------------
------------------------GAGGAAGTCTTCAGACCTGGAGGAGGAGATATGAGG
GATAATTGGAGAAGT------GAATTATATAAGTATAAAGTAGTA---AAAATTGAACCA
---CTAGGAGTAGCACCC------ACCAAGGCAAGGAGAAGAGTGGTG------------
---------------------------GGGAGAGAGAAAAGAGCA---GTTGGA------
------------GTAGGAGCTGTC---TTCATTGGGTTCTTAGGAGCA---GCCGGAAGC
ACTATGGGCGCGGCGTCAGTGACGCTGACGGTACAGGCCAGACGATTATTG---TCTGGC
ATAGTGCAA------CAGCAAAGCAATTTGCTGAAGGCTATAGAGGCTCAACAACACCTG
TTGAAACTCACGGTCTGGGGC---ATTAAACAGCTCCAG---GCAAGA---GTCCTGGCT
GTGGAAAGATACCTAAGA---GATCAACAGCTCCTAGGAATTTGG---GGCTGCTCTGGA
AAACTCATCTGC---------CCCACTAATGTGCCCTGGAATTCT------AGTTGGAGT
---------------------------------------AACAAAACTCAGAGTGAAATA
TGGGAG---------AACATGACCTGGCTAGAATGG---GATAAAGAAATTAGCAATTAC
ACTGAAATAATATATAAACTAATTGAAGAATCGCAGAACCAGCAGGAA---AAGAATGAA
CAAGAATTA------TTAGCATTGGACAAGTGGGCAAGTCTGTGGACTTGGTTTGACATA
TCAAAATGGCTGTGGTATATAAAAATATTTATAATGATAGTAGGAGGTTTAATAGGATTA
AGAATAGTTTTTGCT---GTGCTTTCTATAATAAATAGAGTTAGGCAGGGATACTCACCT
TTGTCATTTCAGACC---CATACCCCA---------AACCCAAGGGAT------CTCGAC
AGGCCCGGAAGAACCGAAGAAGAA---GGTGGAGAGCAAGACAGAGACAGATCGATTCGA
TTAGTAAGCGGATTCTTAGCACTCACCTGGGACGATCTCCGGAGTCTGTGCCTCTGCAGC
TAC------------CACCTCTTGAGAGACTTCATCTTGATTGCCGCGAGGACTGTGGAA
CTTCTGGGACGC---------------------------AGCAGTCTCAAGGGGTTGAGA
CTGGGGTGGGAAGGCCTCAAGTACCTG------TGGAACCTGCTGTTATATTGGGGTCGG
GAACTAAAAATTAGTGCTATTAGTTTGTTTGATACCATAGCA---GTAGCAGTAGCTGGC
TGGACAGATAGGATTATAGAAATAGGACAAAGAATTGGTAGAGCT---------ATCCTC
CACATACCTAGAAGAATCAGACAGGGC---------TTCGAAAGAGCT------TTGCTA
---TAA
>A1.KE.05.05KE520997V4.KT022373
ATGAGAGTGACGGGGACACAG---AGGAACTCT---CATTGT------CTA---TTGGGA
TGG------ACACGGAGGAACTCTCATTGTTTA---TTGGGATGGGGAACTATGATCTTG
GGA---------ATGTTAATA---ATCTGTAGTGCT------GCA---------------
---------------------GAAAACTTGTGGGTTACTGTCTACTAT------------
------GGGGTGCCTGTGTGGAAAGACGCAGAGACCACC------CTATTTTGTGCATCA
GATGCTAAAGCATATGATACAGAAGTGCATAAT---ATCTGGGCTACACATGCCTGTGTA
CCCACAGACCCCGACCCACAAGAAATAAACTTAGAA---------AATGTGACAGAAGAG
TTTAATATGTGG---AAAAATAACATGGTAGAGCAGATGCACACAGATATAATCAGTCTA
TGGGACCAAGGACTAAAGCCATGTGTAAAGTTAACCCCTCTCTGCGTTACTCTAGATTGT
AGCAATAATGTCACCAATACCACTAAT---------------------------------
------------------------------------------------------------
------------------------------------------GACATGAAAGAAGAAATA
AAA------------AACTGCTCTTTCAATGTG---ACCACA---GTAATAAGG------
---------------GATAAGAGACAGAAA---GTATATTCACTTTTTTATAGACTTGAT
GTAGTACCAATTGATGGT------------------------------------------
------------------------------------------------------------
------------------------------AATAGTGATAGTAATCAGTATAGATTAATA
AATTGTAACACCTCAGCCATTACACAGGCTTGTCCAAAGGTAACCTTTGAGCCAATTCCC
ATACACTATTGTGCCCCAGCT------GGTTTTGCGATTCTAAAGTGT---AAGGATAAG
GAGTTTAATGGAACAGGGCCATGCAAGAAT---GTCAGCACAGTACAATGCACACATGGA
ATCAGGCCAGTGGTATCAACTCAGCTGCTATTA---------AATGGCAGC---CTAGCA
GAAGACAAG------------------------------------ATAATAATTAGATCT
GAAAATATCACAAACAATGCTAAAAACATTATAGTACAATTTAAC------AGACCTGTA
AAAATTAATTGTACCAGACCT---AACAACAATACAAGAAAAGGT---------------
---GTACATATA------------------------------------------------
---------------GGACCAGGACAAACA------TTCTAT------------------
---GCAACAGGTGAA---------------ATAATAGGGGAGATAAGACAAGCA------
CATTGTAATATTAGTGGAACA------GAATGGAATACAACTTTGCAAAAGGTAGCC---
AAACAATTAAGT---------------------GCATACTTTAAG---------------
------------AACAAAACAATAATTTTTGCA------------------AACTCCTCA
GGAGGGGATTTAGAAATTACAACACAT---AGTTTTAATTGTGGAGGAGAA---TTTTTC
TATTGTAACACATCAAGCTTGTTTAGGGGCGCTTGGAATAGTACAACTGCAACACTTAAT
AGCACTGGGAAT------------------------------------------------
------------------------------AGCAATGACACTATAACTCTTCCATGCAGA
ATAAAGCAAATTATAAATATGTGGCAGAGAGCAGGACAAGCAATATATGCCCCTCCCATA
AAAGGAGTAATAAGG------------TGTAACTCAAAT---ATTACAGGACTAATATTA
ACAAGAGATGGTGGGGGTAGTGATAAT---------------------------------
------------------------------------------------------------
---------------------AGAACTGAAACTTTTAGACCTGGAGGAGGAGATATGAGA
GACAATTGGAGAAGT------GAATTATATAAGTATAAAGTAGTT---AAAATTGAACCA
---CTAGGAGTAGCACCC------ACCAGGGCAAAGAGAAGAGTGGTG------------
---------------------------GAGAGAGAAAAAAGAGCA---GTTGGA------
------------ATAGGAGCTGTC---TTCATTGGGTTCTTAGGAGCA---GCAGGAAGC
ACTATGGGCGCGGCGTCGATAACGCTGACGGTACAGGCCAGACAATTATTG---TCTGGC
ATAGTGCAA------CAGCAAAGAAATTTGCTGAGGGCTATAGAGGCTCAACAACATCTG
TTGAAACTCACGGTCTGGGGC---ATTAAACAGCTCCAG---GCAAGA---GTCCTGGCT
CTGGAAAGATACCTAAAG---GATCAACAGCTCCTAGGAATTTGG---GGCTGCTCTGGA
AAACTCATCTGC---------ACCACTAATGTGCCCTGGAACTCT------AGTTGGAGT
---------------------------------------AATAAATCCCATGATGAGATA
TGGGGA---------AACATGACCTGGCTACAATGG---GAGAGAGAAATTAGCAATTAC
ACACAGACAATATATGATCTAATTGAAGACTCGCAGAACCAGCAGGAA---AAAAATGAA
CAAGACTTA------TTAGCATTGGACAAGTGGGCAAGTCTGTGGAATTGGTTTGACATA
TCAAACTGGCTGTGGTATATAAAGATATTTATAATAATAATAGGAGGCTTAATAGGATTA
AGAATAGTTTTTGCA---GTGCTTTCTGTAATAAATAGAGTTAGGCAGGGATACTCACCT
TTGTCATTTCAGACC---CATACCCCA---------AGCCCAGGGGAT------CTCGAC
AGGCCAGGAAGAATCGAAGAAGAA---GGTGGAGAGCAAGACAGAACCAGATCGATTCGA
TTAGTGAGCGGATTCTTAGCACTTGCCTGGGACGACCTCCGGAACCTGTGTCTTTTCAGC
TAC------------CACCGCTTGAGAGACTTCATCTTGATTGCCGCGAGGACTGTGGAA
CTTCTGGGACAC---------------------------AGCAGTCTCAAGGGGTTGAGA
CTGGGGTGGGAAAGCCTCAAGTATTTG------GGGAATCTCCTGGTATACTGGGGTCGG
GAACTAAAGATTAGTGCTATTAATTTGTTTGATACCATAGCA---ATAGCAGTAGCTGGC
TGGACAGATAGGGTTATAGAACTAGGGCAAAGGCTTGGTAGAGCT---------ATCTTG
CACGTACCTAGAAGAATTAGGCAGGGC---------GCAGAAAGAGCT------TTGCTA
---TAA
>A1.KE.05.05KE607907V4.KT022374
ATGAGAGTGATGGAGACACAG---AGGAATTGTCAACAC------------------TTA
TTG------AGTTGG------------------------------GGGATTATGATCTTG
GGG---------ATGTTAATA---ATCTGTAGTGCT------GGA---------------
---------------------GGAAGCTTGTGGGTTACTGTCTACTAT------------
------GGGGTACCTGTGTGGAGAGACGCAGAAACCACC------TTATTTTGTGCATCA
GATGCTAAAGCATATGATACAGAAAAGCATAAT---ATCTGGGCTACACATGCCTGTGTA
CCCACAGACCCCGACCCACAAGAAATACCTTTGAAA---------AATGTGACAGAAGAT
TTTAACATGTGG---AAAAATAATATGGTAGAGCAAATGCATACAGATATAATCAGTCTA
TGGGATCAAAGTCTAAAGCCTTGTGTACAGTTAACCCCTCTCTGTGTCACTTTAAATTGT
ACAAATGCAGGAAATGATACTAATACCAATACT---------------------------
------------------------------------------------------------
------------------------------ACCATAAATGATGACATGCGTGGAGAACTA
AAA------------AACTGCTCTTTTAATGTG---ACCACA---GAAATAAGG------
---------------GATAAAAAACAGAAA---GTACATGCACTTTTTTATAAACTTGAT
GTAGTACAAATAGATAAGGCTAAT------------------------------------
------------------------------------------------------------
---------------------AGTAGTGATGGTAATGGTAGTGGTGACTACAGATTAATA
AATTGTAACACCTCAGTCATTACACAGGCTTGCCCAAAGATAAAATTTGAGCCAATTCCC
ATACATTATTGTGCTCCAGCT------GGTTTTGCGATCCTAAAGTGT---AGGAATACG
ACATTCAATGGAACAGGGCCATGCAATAAT---GTCAGCACAGTCCAATGCACACATGGA
ATCAAGCCAGTAGTAACAACTCAACTGCTATTA---------AATGGCAGT---CTAGCA
GAGGGAGAG------------------------------------GTAATAATTAGATCT
GAAAATATCTCAAACAATGCCAAAACTATAATAGTACAACTTGCC------GAATCTGTG
ACAATTAATTGTACCAGACCT---GGTAATAATACAAAAAGAAGT---------------
---GTACATATA------------------------------------------------
---------------GGACCAGGACAAGCA------CTCTAT------------------
------ACAAATAAC---------------ATAATAGGAAATATAAGAGAAGCA------
TATTGTAAGGTCAATGGATCA------CAATGGAATAACACTCTACGACAGGTAGCT---
GACAAATTAAGA---------------------GAATACTTTAAC---------------
------------GACAAAACAATAATATTTAAG------------------CATTCCTCA
GGAGGGGACCTAGAAATCACAACACAT---AGTTTTACTTGTGGAGGAGAA---TTTTTC
TATTGTAATACAACAAAGCTGTTCAATAGCTCTTGGTCTGCCAATGCCAGTGAGTCAAAT
AGTACAGATGGCAATAGT------------------------------------------
------------------------------ACAGATGGCACTATAACTCTCCCATGCAAA
ATAAAGCAAATTATAAATATGTGGCAGAGAGTAGGACGAGCAATGTATGCCAATCCCATC
CAAGGAAAAATAGAG------------TGTGCATCAAAC---ATTACAGGACTAATATTA
ACAAGAGATGGTGGGAATGTGAGCAGG---------------------------------
------------------------------------------------------------
---------------------GAAAATGAAACCTTCAGACCTGGAGGAGGAGATATGAGG
GACAATTGGAGAAGT------GAATTATATAAGTATAAAGTAGTA---AAGATTGAACCA
---CTAGGAGTAGCACCC------CATACGGCAAGGAGAAGAGTGGTG------------
---------------------------GGGAGAGAAAAAAGAGCA---GTTGGA------
------------ATGGGAGCTGTC---TTCCTTGGGTTCTTAGGAGCA---GCAGGGAGC
ACTATGGGCGCAGCGTCACTAACGCTGACGGTACAGGCCAGACAATTATTG---TCTGGC
ATAGTGCAA------CAGCAAAGCAATTTGCTGAGGGCTATAGAGGCTCAACAACATCTG
TTGAAACTCACAGTCTGGGGC---ATTAAACAGCTTCAG---GCAAGA---ATCCTTGCT
GTGGAAAGATACCTAAGG---GATCAACAGCTCCTAGGAATTTGG---GGCTGCTCTGGA
AAACTCATCTGC---------ACCACTAATGTGCCGTGGAACTCT------AGTTGGAGT
---------------------------------------AATAAATCTCTGCAGGACATA
TGGGAT---------AACATGACCTGGCAGCAATGG---GATAAAGAAATTAGCAATTAC
ACAGAAATAATATATAGGCTAATTGAGGAATCGCAGAACCAGCAGGAA---AAGAATGAA
CAAGACTTA------TTGGCATTGGACAAGTGGGCAAGTTTGTGGAATTGGTTTGACATA
ACAAATTGGCTGTGGTATATAAAAATATTTATAATGATAGTAGGAGGCTTAATAGGATTA
AGAATAGTTTTTACT---GTGCTTTCTATAATAAATAAAGTTAGGCAGGGATACTCACCT
TTGTCATTTCAGACC---CTTACCCCA---------AGCCCAAGGGGT------CTCGAC
AGGCCCGGAAGAATCGAAGAAGAA---GGTGGAGAGCAAGACAGAGGCAGATCGATACGC
TTAGTAAGCGGATTCTTAGCGCTTGCCTGGGACGACCTGCGGAACCTGTGTCTTTTCAGC
TAC------------CACCGATTGAGAGACTTCGCCTTGATTGTAGCGAGGACTGTGGAA
CTTCTGGGACAC---------------------------AGCAGTCTCAAGGGGTTGAGA
CTGGGGTGGGAAGGCCTCAAATATCTG------TGGAACCTCCTGGTATATTGGAGTCAG
GAACTGAAAAATAGTGCTATTAGTTTGATTGATACCATAGCA---ATAGTAGTAGCTGGC
TGGACAGATAGGGTTATAGAAGTAGGACAAGGACTTGGTAGAGCT---------TTTCTC
AACATACCTAGAAGAGTCAGACAGGGA---------TTGGAAAGGGCT------TTGCTT
---TAA
>A1.KE.05.05KE643439V4.KT022375
ATGAGAGTGATGGGGATACAG---AGGAATTGTCAACAC------------------TTA
TTG------ACATGG------------------------------GGAACTATAATCTTG
GGT---------TTGATAATA---ATCTGTAGTGCT------GTA---------------
---------------------GATAAGTTGTGGGTTACTGTCTATTAT------------
------GGGGTACCTGTGTGGAAAGATGCAGAGACCACC------CTATTTTGTGCATCA
GATGCTAAAGCATATAATAGAGAAGCACATAAT---GTCTGGGCTACACATGCCTGTGTA
CCCACAGACCCCGACCCACAAGAAATACCTTTGGAA---------AATGTGACAGAAGAG
TTTAACATGTGG---AAAAATAACATGGTAGAACAAATGCATACAGATATAATCAGCCTA
TGGGACCAAAGCCTAAAGCCATGTGTAAAGTTAACCCCTCTCTGTGTTACCTTAAAATGC
ACCAATGCTAAAATTATCAATAATGAGACC------------------------------
------------------------------------------------------------
------------------------------------------AAGTTTAACGAAGAACTA
AAA------------AACTGCTCTTTCAATATG---ACCACA---GAACTAAGG------
---------------GATAAGACACAGAAA---GTATATTCACTTTTTTATAGACTTGAT
GTAGTACAAATAAATGCT------------------------------------------
------------------------------------------------------------
---------------------------AATGGTAGTAATAATGATAGTTATAGATTAATA
AATTGTAATACCTCAGCTATTAAACAAGCTTGTCCAAAGGTATCCTTTGAGCCAATTCCC
ATACATTATTGTGCTCCAGCT------GGTTTTGCGATCCTAAGGTGT---AATGATAAT
AAGTTCAACGGAACAGGAACATGCACTAAT---GTCAGCACAGTACAATGCACACATGGA
ATCAAGCCAGTAGTATCAACTCAACTACTGTTA---------AATGGCAGC---CTGGCA
GAAGAAGAG------------------------------------GTAATAATTAGATCT
GAAAATATCTCAGACAACGCTAAAACCATAATAGTACAACTTGTC------AAGCCTGTA
AGCATCAGATGTATCAGAGTT---AGCAACAAGACAAGAACAAGT---------------
---ATACGTATA------------------------------------------------
---------------GGACCAGGACAAACA------TTCTAT------------------
---GCAACAGGTGCC---------------ATAATAGGAGACATAAGAGAAGCA------
CATTGTACGGTCAATGGATCA------GAATGGAAAGGAACACTTCAACAGATAGTT---
ACACAATTAAGA---------------------AAATATTGGAAC---------------
------------ACAACAACAATAAGCTTCAAT------------------AGCTCCTCA
GGAGGGGATTTAGAAGTTACAACACAT---AGTTTCAATTGTGGAGGAGAG---TTTTTC
TATTGTAATACATCAAAACTGTTTAATAGCACTTGGCCACAGTCAAACCACACGGAA---
------------------------------------------------------------
------------------------------GACAATGGAAATCTAACTCTCCCATGCAGA
ATAAAACAACTTATAAACCTGTGGCAAAGAGCAGGACAAGCAATGTATGCCCCTCCCATA
CCAGGAAATATAAGT------------TGTGTATCAAAC---ATTACAGGACTACTATTG
ACAAGAGATGGTGGGAACACTGGGAAC---------------------------------
------------------------------------------------------------
------AATACAGAGGGAAATAAAACTGAAATCTTCAGACCTGGAGGAGGAAATATGAGG
GACAATTGGAGAAGT------GAATTATATAAGTATAAAGTAGTG---AAAATTGAACCA
---ATAGGAATAGCACCC------ACCAAGGCAAAGAGAAGAGTGGTG------------
---------------------------GAGAGAGAAAAAAGAGCAGCACTTGCT------
---------------GGAGCTTTC---TTTCTTGGGTTCTTAGGAACA---GCAGGAAGC
ACTATGGGCGCGGCGTCAATAGCGCTGACGGTACAGGCCAGGCAATTATTG---TCTGGC
ATAGTGCAA------CAGCAAAGCAATTTGCTGAGGGCTATAGAGGCTCAACAGCAATTG
TTGAGACTCACAGTCTGGGGC---ATTAAACAGCTCCAG---GCAAGA---GTCCTGGCT
GTGGAGAGATACCTAAGA---GATCAACAGCTCCTAGGAATTTGG---GGTTGCTCTGGA
AAACTCATCTGC---------ACCACTAATGTGCCCTGGAACGCT------AGTTGGAGT
---------------------------------------AATAAAACTCAGGATGAGATA
TGGGAT---------AGCATGACCTGGCTGCAATGG---GATAAAGAAATTGACAATTAT
ACACAAACAATATATGAGCTACTTGAAGCATCGCAGAACCAGCAGGAA---AAGAATGAA
CAAGAGTTA------TTGGCATTGGACAAGTGGGCAAATCTGTGGAGTTGGTTTAACATA
ACAAACTGGCTGTGGTATATAAGAATATTTATAATGATAGTAGGAGGATTAATAGGCTTA
AGAATAGTTTTTGCT---GTGCTTGCTTTAATAAATAGAGTTAGGCAGGGATACTCACCT
CTGTCGTTTCAGACC---CATACCCCG---------AGCCCAAGGGGA------CTCGAC
AGGCCCGGAGAAATCGAAGAAGAA---GGTGGAGAGCCAGGCAGAACCAGATCAATAAGA
TTAGTGAGCGGATTCTTAGCGATTGCCTGGGACGACCTACGGAGCCTGTGTCTTTTCAGC
TAC------------CACCGCTTGAGAGACTGCATCTTGATTGCAGCGAGGACCTTGGAA
CTCTTGGGACAC---------------------------AGCAGCCTCAAGGGGCTGAGA
CTGGGGTGGGAAGGGCTCAAGTACCTG------AAGAATCTCCTGGTGTACTGGGGTCAG
GAACTAAAAAATAGTGCTATTAATTTACTTGATACCATAGCA---ATAGCAGTAGCTGGC
TGGACAGATAGGATTATAGAAGTAGCACAAGGACTTGGTAGAGCT---------ATCCTT
AACATACCTAGAAGAATCAGGCAGGGC---------GCCGAAAGGGCT------TTATTA
---TAA
>A1.KE.05.05KE851891V4.KT022376
ATGAGAGTGATGGGGACACAG---AGGAATTGTCAACAC------------------TTA
TTG------AGATGG------------------------------GGAATTATGATCTTG
GGG---------CTGATGATA---ATATGTAGT---------ACA---------------
---------------------GAAAACTTGTGGGTCACTGTTTACTAT------------
------GGGGTACCTGTGTGGAAAGATGCAGAAACCACC------TTGTTTTGTGCATCG
GATGCTAAAGCATATGAGACAGAAAAGCATAAT---GTCTGGGCTACACATGCCTGTGTA
CCCACAGACCCCAACCCACAGGAAATACATTTGGAA---------AATGTGACAGAAGAA
TTTAACATGTGG---AAAAATAACATGGTAGAGCAGATGCATACAGATATAATCAGTCTA
TGGGATCAAAGCCTCAAGCCATGTGTAAAGTTAACCCCTCTCTGTGTTACTTTAAATTGT
GGCGATCCGTCTGCCAACATC---------------------------------------
------------------------------------------------------------
------------------------------------ACGGGGGATGGCAAGGAAGAAATA
AAA------------AACTGCTCTTTCAATATG---ACCACA---GAATTAAGA------
---------------GATAAGAAGCAAAAA---GTATATTCACTGTTTTATAGACTTGAT
ATAGTAGAAATTAATGAAAGACAGGGTAATGAA---------------------------
------------------------------------------------------------
------------------------AGTCAGAGTAATAGTAGTAGTAAGTATAGATTAATA
AACTGTAATACCTCAGCCATTACACAAACGTGCCCAAAGGTAACTTTTGACCCAATTCCT
ATACATTATTGTGCTCCAGCT------GGTTTTGCGATCCTAAAGTGT---AAGGATGAG
GAGTTCAGTGGAGCAGGGCCATGCAAGAAT---GTCAGCACAGTCCAATGCACACATGGA
ATCAAGCCAGTAGTATCAACTCAACTGCTGTTA---------AATGGCAGT---CTAGCA
GGAAAAGAG------------------------------------GTAAAAATTAGATCT
GAAAATATAACAAACAATGCCAAAAATATAATAGTACAACTTGTC------AAACCCGTG
CCAATTAATTGTACTAGACCT---AGCAACAACACAAGGAAAAGT---------------
---GTATGGATA------------------------------------------------
---------------GGACCAGGACAAGCA------TTCTAT------------------
---GCAACAGGTGAC---------------ATAATAGGAGATATAAGAAAAGCA------
CATTGTAATGTCAGTAGATCA------CAATGGAATAACACTTTACAAGAGGTAGTT---
ATACAATTAAGG---------------------AAACATTTTGGG---------------
------------AACAAAACAATAAAGTTTGCT------------------AACTCCTCA
GGAGGGGATCTAGAAATCACAACACAC---AGTTTTAATTGTAGAGGAGAA---TTTTTC
TATTGTAATACATCAGGCCTGTTTGATAGCACTTGGTCGTTTAATAGCACACAGGAGTCA
AATAACACGGGG------------------------------------------------
------------------------------GAAAATGATACTATAATTCTCCCATGCAGA
ATAAAGCAAATTATAAACATGTGGCAGAGAGTAGGACAAGCAATGTATGCCCCTCCCATC
CCAGGAGTAATACAG------------TGTAACTCAACC---ATTACAGGGCTAATATTA
ACAAGAGATGGTGGGGAGGATAATAAT---------------------------------
------------------------------------------------------------
---------------------AACACAGAAACCTTCAGACCTGCAGGAGGAGATATGAGG
GACAATTGGAGAAGT------GAATTATATAAATATAAAGTAGTA---AAACTTGAACCA
---CTAGGAGTAGCGCCC------ACCAAGGCAAAGAGAAGAGTGGTG------------
---------------------------GAGAGAGAAAAAAGAGCA---GTTGGA------
------------CTAGGAGCTGTC---TTCCTTGGGTTCTTAGGAGCA---GCAGGAAGC
ACTATGGGCGCGGCGTCAATAACGCTGACGGTACAGGCCAGGCAATTATTG---TCTGGC
ATAGTGCAA------CAGCAAAGCAATTTGCTGAGGGCTATAGAGGCTCAACAACATATG
TTGAAACTCACAGTCTGGGGC---ATTAAACAGCTCCAG---GCAAGA---GTCCTGGCT
GTGGAAAGATACCTAAAG---GATCAACAGCTCCTAGGAATTTGG---GGCTGCTCTGGA
AGACTCATCTGC---------ACCACTAATGTGCCCTGGAACTCT------AGTTGGAGT
---------------------------------------AACAAATCTTACAGTGAGATA
TGGGAT---------AACATGACCTGGCTGCAATGG---GATAAAGAAGTTAGCAACTAT
ACACAGATAATATATAAGCTAATTGAAGAATCACAGAACCAGCAGGAA---AAGAATGAA
CAAGACCTA------TTGGCATTGGACAAGTGGGCAAGTCTGTGGACTTGGTTTGATATA
TCAAAATGGCTGTGGTATATAAGAATATTTATAATGATAGTAGGAGGCTTAATAGGATTA
AGAATAGTTTTTGCT---GTGCTTTCTATAATAAATAGAGTTAGGCAGGGATACTCACCT
TTGTCGTTTCAGACC---CATACCCCA---------AACCCCAGGGAT------CTCGAC
AGGCCCGGAAGAATCGAAGAAGAA---GATGGAGAGCAAGGCAGAGGCAGATCGATTCGA
TTGGTGAGCGGATTCTTAGCACTTGCCTGGGACGACCTGCGGAACCTGTGCCTTTTCTGC
TAC------------CACCGATTGAGAGACTTCATCTTGATTGCCACGAGGACTGTGGAA
CTTCTGGGACAC---------------------------AGCAGTCTCAAGGGGTTGAGA
CTGGGGTGGGAAGGCCTCAAGTATCTG------TGGAACCTCCTGGCATATTGGGGTCGG
GAACTAAAAATTAGTGCTATTAATTTGGTTGATACCATAGCA---ATAGTAGTAGCTGGC
TGGACAGATAGGATTATAGAAATAGGACAAATACTTGGTAGAGCT---------ATTCTC
CACATACCTAGAAGAATCAGACAGGGC---------CTCGAAAGGGCT------TTGCTA
---TAA
>A1.KE.05.05KE884468V5.KT022377
ATGAGAGTGATGGGGATAAAG---AGGAATTGGCAGCAC------------------TTA
TTG------AGAGGG------------------------------GGAACCTTGATCTTG
GGG---------CTATTAATG---ATCTGTAGTGCT------GCA---------------
---------------------AATAACTCGTGGGTTACTGTCTACTAT------------
------GGGGTACCTGTGTGGAAAGACGCAGAGACCACC------TTATTTTGTGCCTCA
GATGCTAAAGCATATGAGAGGGAGAAGCATAAC---GTCTGGGCTACACATGCCTGTGTG
CCCACAGACCCCAACCCACAAGAAATACCTTTGGAA---------AATGTGACAGAAGAT
TTTAACATGTGG---AAAAATAATATGGTAGAACAGATGCATACAGATATAATCAGTCTA
TGGGACCAAAGCTTAAAGCCATGTGTAACGTTAACTCCTCTCTGTGTTACATTAAATTGT
AGCACTGCAACCCCTCTCAATGCAACTAGCAATGCC------------------------
------------------------------------------------------------
------------------------------------------ACGGGAGGGAACGAAATG
AAA------------AACTGCTCTTACAATATG---ACCACA---GAACTATGG------
---------------GATAAGAAACAGAGA---GTATATTCACTCTTTTATAGAACTGAT
GTAGTACAAATAGGTCAGGGT---------------------------------------
------------------------------------------------------------
------------------------------------AATAGTACTGAGTATAGATTAATA
AATTGTAATACCTCAGCCACTATGCAAGCTTGTCCAAAAGTAAGCTTTGAGCCAATTCCC
ATACATTATTGTGCCCCAGCT------GGTTTTGCAATCCTAAAGTGT---AGGGATGAG
GAATTCAATGGAACAGGGCCATGCAAGAAT---GTCAGCACAGTCCAATGCACACATGGA
ATCAAGCCAGTAGTATCAACTCAACTGCTGTTA---------AATGGCAGT---CTAGCA
GAAGGAAAG------------------------------------GTAAAAATTAGATCT
GAGAATATCACAAACAATGCCAAAACTATAATAGTACAACTTATC------AAGCCTGTG
CTAATTAATTGTACCAGACCT---AGTAACAATACAAGAAGAAGT---------------
---GTACATATA------------------------------------------------
---------------GGACCAGGACGAGCA------TTCTAT------------------
---ACGACAGGTGAA---------------ATAATAGGGGATATAAGACAAGCA------
CATTGTAATGTCACTAGATCA------GCATGGAATGAAGCGCTACAACGGGTAGTT---
GCACAATTAAGA---------------------GAACACTTTAAG---------------
------------AATAAAACAATAATATTTACT------------------AACTCATCA
GGAGGGGATCTGGAAATCACAACACAT---AGTTTTAATTGTGGAGGAGAA---TTTTTC
TATTGTAATACATCAGGGCTGTTCAATAGTACTTGGAAT---ACCACGAAGGTAAATAGC
ACAGAG------------------------------------------------------
------------------------------TCAAATGGCACTATAACTCTCCCATGCAGA
ATAAAGCAAATTATAAATATGTGGCAAAGAACAGGACAAGCAATGTATGCCCCTCCCATC
AAAGGAATAATAAAT------------TGTGCATCAAAT---ATTACAGGACTACTATTA
ACAAGAGATGGTGGGGATAATAACAGT---------------------------------
------------------------------------------------------------
---------------------ACAAATGAAACCTTCAGACCTGGAGGAGGAGATATGAGG
GACAATTGGAGAAGT------GAATTATATAAGTATAAAGTAGTA---AAAATTGAACCA
---CTAGGGGTAGCACCC------ACCGAGGCAAGGAGAAGAGTGGTG------------
---------------------------GAGAGAGAAAAAAGAGCATTTGTTGGA------
------------ATAGGAGCTGTC---TTCCTTGGGTTCTTAGGAGCA---GCCGGCAGC
ACTATGGGCGCGGCGTCATTAACGCTGACGGTACAGGCCAGACAATTATTG---TCTGGT
ATAGTGCAA------CAGCAAAACAATTTGCTGAGGGCTATAGAGGCTCAACAACATCTG
TTGAAACTCACGGTCTGGGGC---ATTAAACAGCTCCAG---GCAAGA---GTCCTGGCT
GTGGAAAAGTACCTAAAG---GATCAACAGCTCCTAGGAATTTGG---GGCTGCTCTGGA
AAACTCATCTGC---------ACCACTAATGTGCCCTGGAACTCT------AGTTGGAGT
---------------------------------------AATAGAACTCTAGATGACATA
TGGGGG---------AACATGACCTGGCTGCAATGG---GATAAAGAAATTAGCAATTAC
ACAAACACAATATATGACTTAATTGAAAAAGCGCAGAACCAGCAGGAA---CAGAATGAA
CAGGATTTA------TTGGCATTGGACAAGTGGGCAAATCTATGGAATTGGTTTGACATA
TCAAAGTGGCTGTGGTATATAAAAATATTTATAATGATAATAGGAGGCTTAATAGGATTA
AGAATAGTTTTTGCT---GTGCTTTCTATAATAAATAGGGTTAGGCAGGGATACTCACCT
TTGTCGTTCCAGACC---CATACCCCG---------CTCCCGAGGGGT------CTCGAC
AGGCCCGGAGGAATCGAAGAAGAA---GATGGCGAGCAAGGCAGCGGCAGATCAATTCGA
TTAGTGAGCGGATTCTTAGCACTCACGTGGGACGACCTGCGGAGCCTGTTCCTCTTCCTC
TAC------------CACCGCTTGAGAGACTTCACCTTGATTGCAGCGAGAACTGTGGAA
CTTGTGGGACGC---------------------------AGCAGTCTCAAGGGGTTGAGA
CTGGGGTGGGAAGGCCTCAAATATCTG------TGGAATCTCCTGGTATATTGGAGTCAG
GAACTGAAAACTAGTGCTATCAGTTTGATTGATACCATAGCA---ATAGTAGTAGCTGGC
TGGACAGATAGGGTTATAGAAGTAGGACAAAGAATTGGTAGAGCT---------TTTCTC
AACATACCTAGAAGAATCAGACAAGGC---------TTCGAAAGGGCT------TTGCTA
---TAA
>A1.KE.05.QF495_23M_ENV_D1.FJ866116
ATGAGAGTGATGGGGACACAG---AGGAATTGTCAACAC------------------TTA
TTG------ACATGG------------------------------GGGACTTTGATCTTG
GGG---------ATGTTAATC---TTCTGTAGTGTT------GCA---------------
---------------------GGAAACTTGTGGGTTACTGTCTACTAT------------
------GGGGTACCTGTGTGGAGAGACGCAGAGACCACC------TTATTTTGTGCATCA
GATGCTAAAGCATATGACACAGAAGTGCATAAT---GTCTGGGCTACACATGCCTGTGTA
CCCACAGACCCCAACCCACAAGAAATAAAGATGGAG---------AATGTGACAGAAAAT
TTTAACATGTGG---AAAAATAACATGGTAGAACAAATGCATGCTGATATAATCAGTCTA
TGGGACCAAAGCCTACAGCCATGTGTAAAGTTAACCCCTCTCTGCGTTACTCTAAATTGT
GCCTATAATGTCACGATTTTCAATACCACGGGTGCCAATGTCACGAATAAA---------
------------------------------------------------------------
------GAGACACCAACAAACATAGGGACACCAACAAACATAGGGACAAGGGGAGAAATG
AGA------------AACTGCTCTTTCAATGTG---ACCACA---GAAATAAGG------
---------------GATAAGAAAAAGAAA---GTATACTCACTTTTTTATAAACAGGAT
ATAGTACAAATTAATGAAAATCAAGGTAATAGTAGTGAAAAGAATAATAGTAGTATTATT
AGTGCTGAAAAT---------------------------------AATAATACTAATAGT
AATAATAGTGTAAGTAATAATAGTAGTAAGAATAGTAATAAAGATGAGTATATATTAATA
AATTGTAATACCTCAGCCATTACACAGGCATGCCCAAAGGTATCTTTTGAGCCAATTCCC
ATACATTATTGTGCCCCAACT------GGTTTTGCGATCCTAAAGTGC---AATGAGGAG
GAGTTCAATGGAACAGGGCCATGCAACAAT---GTCAGCACAGTCCAGTGCACACATGGT
ATCAGGCCAGTAGTGTCAACTCAACTACTGTTA---------AATGGCAGT---CTAGCA
AAAGATGAG------------------------------------ATAAAATTTAGATCT
GAAAATCTCACAAATAATGCCAAAAATATAATAGTACAACTTAAC------GAAACTGTG
AGCATTACTTGTATGAGACCT---AACAACAATACAAGAAAAAGT---------------
---GTGCGTATA------------------------------------------------
---------------GGTCCAGGACAAGTA------TTCTAT------------------
---GCAACAGGTGAC---------------ATAATAGGGGATATAAGACAAGCA------
CATTGTAATGTTAGTAGATTA------AACTGGACTAGTACTTTACAAAGAATAGCT---
ACACAATTAGGG---------------------AACATCTTTAAC---------------
------------AAAACAACAATAACATTTGCT------------------AACTCCTCA
GGAGGGGATCTAGAAATCACAATGCAT---AGTTTTAATTGTGGAGGAGAA---TTTTTC
TACTGTGATACATCAGGACTGTTTAATAGCTCTTGGAATAATACATCGGGCCAGTTTAAT
AGCACTTGGACTGATGGC------------------------------------------
------------------TACAAT---AGAAAGAGCGAGAATATAACTCTCCAATGCAGA
ATAAAGCAATTTATAAATATGTGGCAGAGAACAGGGCAAGCAATGTATGCCCCTCCCATC
CCAGGAATAATAAAA------------TGTGAATCAAAC---ATTACAGGACTAATACTA
ACAAGAGATGGTGGGCAGGCTAACAAA---------------------------------
------------------------------------------------------------
---------------------ACAGAGGAAACCTTCAGACCTGGAGGAGGAGATATGAGG
GACAATTGGAGAAGT------GAATTATTTAGGTATAAAGTAGTA---AAAATTGAACCA
---CTAGGAGTAGCACCC------ACCAAGGCAAAGAGAAGAGTGGTG------------
---------------------------GAGAGAGAGAAAAGAGCA---GTAATTGGC---
------------ATGGGAGCTGTT---TTCCTTGGGTTCTTAGGAGCA---GCAGGAAGC
ACTATGGGCGCGGCGTCACTGACGCTGACGGTACAGGCCAGACAATTATTG---TCTGGC
ATAGTGCAA------CAGCAAGGCAATTTGCTGAGGGCTATAGAGGCTCAACAACATCTG
TTGAGACTCACGGTCTGGGGC---ATTAAACAGCTCCAG---GCAAGA---GTCCTGGCT
GTGGAAAGATACCTAAGG---GATCAACAGCTCCTAGGAATTTGG---GGCTGCTCTGGA
AAACTCATCTGC---------ACCACTAGTGTGCCTTGGAACACT------AGTTGGAGT
------------------------------------AATAATAGATCTCTGGAACAGATA
TGGGAT---------AACATGACCTGGATGCAATGG---GATAAAGAAATTAGCAATTAC
ACACAAGAAATATATAGGCTGATTGAAATATCGCAGAACCAGCAAGAA---GAAAATGAA
AAAGACTTA------TTGGAATTGGACAAGTGGGCAAGTCTGTGGAATTGGTTTGACATA
TCAAATTGGCTATGGTATATAAGAATATTTATAATGATAGTAGGAGGCTTAATAGGATTA
AGAATAGTTTTTGCT---GTGCTTTCTATAATAAATAGCGTTAGGCAGGGGTACTCACCT
TTGTCATTTCAGACC---CATATCCCA---------AGCCCAGGGGAA------CTCGAC
AGGCCCAGAGGAATCGAAGAAGAA---GGTGGAGAGCAAGGCAGAAGCAGATCGATTCGA
TTAGTGAGCGGATTCTTAGCACTTGCCTGGGACGACCTGAGGAGCCTGTGCCTCTTCAGC
TAC------------CACCGCTTGAGAGACTTCATCTTGATTGCTGCGAGGGCTGTGGAA
CTTCTGGGACAC---------------------------AGCAGTCTCAAAGGGTTGAGA
CTGGGGTGGGAGGGCCTCAAGTATCTG------TGGAATCTCCTGTTGTATTGGGTTCGG
GAACTGAAACTTAGTGCTATTAATTTGTTTAATACAATAGCA---ATAGCAGTAGCTGGC
TGGACAGATAGGGTTATAGAAGTAGGACAAGTAGTTGGTAGAGCT---------ATTCTC
CACATACCTAGAAGGATCAGACAGGGC---------TTTGAAAGGGCT------TTGCTA
---TAA
>A1.KE.05.QH209_14M_ENV_A2.FJ866118
ATGAGAGTGATGGAGACACAG---AGGAATTATCAACAC------------------TTA
TTG------AGCTGG------------------------------GGGATTATGATCTTG
GGG---------ATGTTAATA---ATCTGTAGTGCT------ACA---------------
------------------------AACTTGTGGGTTACTGTCTACTAT------------
------GGGGTACCTGTGTGGAAAGATGCAGAGACCACC------TTATTTTGTGCATCA
GATGCTAAAGCATATGATAAAGAAGTACATAAT---GTCTGGGCTACACATGCCTGTGTA
CCCACAGACCCCAACCCACAAGAAGTACATTTGGAA---------AATGTGACAGAAGAG
TTTAACATGTGG---AAAAATTATATGGTAGAGCAGATGCATACAGATATAATTAGTCTA
TGGGACCAAAGCCTACAGCCCTGTGTAAAGTTAACCCCTCTCTGTGTTACTTTAAATTGT
AGCCATAATATAAACCATAATGAGACCACTTTCTCT------------------------
------------------------------------------------------------
------------------------AATGACACCAATCTCCCCAATATCACCGAAGAGATG
AGA------------AACTGCTCTTTCAATATG---ACCACA---GAAGTAAGG------
---------------GATAGGCAAAAGCAA---GTATATTCACTTTTTTATAGACTTGAT
ATAGTACAAATTAATGAAGATCAA------------------------------------
------------------------------------------------------------
---------------------------AAAGAGGGTAGTAAGGGTAGGTATAGATTGATA
AATTGTAATACCTCAGCCATTACACAGGCTTGTCCAAAGGTATCCTTTGAGCCAATTCCC
ATACATTTTTGTGCCCCAGCT------GGTTTTGCGATTCTAAAGTGT---AAGGATAAA
GAGTTCAATGGAACAGGGCCATGTAAGAAT---GTCAGCACAGTACAATGCACACATGGA
ATCAGGCCAGTAGTATCAACTCAGTTGCTGTTA---------AATGGCAGT---CTAGCA
GAAGGGAAG------------------------------------GTAATGATTAGATCT
GAAAATTTCACAAACAATGCCAAAAATATAATAGTACAATTTAAC------GAGTCTGTA
GAAATTGAGTGTCTCAGACCT---AACAACAATACAAGAGAAAGT---------------
---ATACATCTA------------------------------------------------
---------------GGACCAGGACGAGCA------TTCTAT------------------
---GCAAGAGGTGGA---------------ATAATAGGAGATATAAGACAAGCA------
CATTGTATTGTCAATAAAACA------AACTGGAACAAAGCTCTGAAAGAGGTAGCC---
AAGCAATTAAGA---------------------ACAATATTT------------------
------------AACAAAACAATAAAATTTACT------------------AACTCCTCA
GGAGGGGATATAGAAATCACAACACAT---AGTTTTAATTGTAGAGGAGAA---TTTTTC
TATTGTAATACAACAGGACTGTTCAATCTCACTTGGAATGGCACTGACAGCACAAATAGA
AAT---------------------------------------------------------
------------------------------GAGTCAGGCAATATAACTCTCCCATGCAGA
ATAAAGCAAATTATAAATATGTGGCAAAGAGTAGGACGAGCAATATATGCCCCTCCCATC
CCAGGAGTAGTAAAG------------TGTAAATCAAAT---ATTACAGGATTAATATTA
ACAAGGGATGGTGGAGACGACGAGAAT---------------------------------
------------------------------------------------------------
---------------------AACACTGAAACCTTCAGACCTGGAGGAGGAAATATGAGG
GACAATTGGAGAAGT------GAATTATATAAATATAAAGTAGTA---AAAATTGAACCA
---CTAGGGGTAGCACCC------ACCAAGGCAAGGAGGAGAACGGTG------------
---------------------------GAGAGAGAAAAAAGAGCA---GTTGGA------
------------ATAGGAGCTGTC---TTCCTTGGGTTCTTAGGAGCA---GCAGGAAGC
ACTATGGGCGCGGCGTCAATAACGCTGACGGTACAGGCCAGACAATTATTG---GCTGGC
ATAGTGCAA------CAGCAAAGCAATTTGCTGAGGGCTATAGAGGCTCAACAACAGATG
TTGAGACTCACAGTCTGGGGC---ATTAAACAGCTCCAG---GCAAGA---GTCCTGGCT
GTGGAAAGATACCTAAAG---GATCAACAGCTCCTAGGACTTTGG---GGCTGCTCTGGA
AGAATCATCTGC---------ACCACTAATGTGCCCTGGAACTCT------AGTTGGAGT
---------------------------------------AATAAATCTTATGATGAGATA
TGGGAT---------AGCATGACCTGGCTGCAATGG---GATAGAGAAATTAGCAACTAC
TCAGACATAATATACAACCTAATTGAAGAATCGCAGATCCAGCAGGAA---AAGAATGAA
CAAGACTTA------TTGGCATTGGACAATTGGGCAAGTCTGTGGAATTGGTTTAACATA
ACAAAATGGCTGTGGTATATAAAAATATTTATAATGATAGTAGGAGGCTTAATAGGATTA
AGAATAGTCTTTACT---GTGATATCTATGATAAATAGAGTTAGGCAGGGATACTCACCT
TTGTCGTTCCAGACC---CACAACCCA---------AACCCAGGGGGT------CCCGAC
AGGCCCGGAAGAATCGAAGAAGAA---GGTGGAGAGCAAGACAGAGACAGATCGATTCGC
TTAGTGAACGGATTCTTAGCACTTGCCTGGGACGACCTACGGAACCTGTGCCTCTTCAGC
TAC------------CACCGCTTGAGAGACTTCATCTTGATTGCAGCGAGGACTGTGGAA
CTTGTGGGACAC---------------------------AGCAGTCTCAAGGGGTTGAGA
CTGGGGTGGGAAGGCCTCAAGTATCTG------TGGAACCTCCTGGTATACTGGGGTCGG
GAACTGAAAATTAGTGCTATTAGTTTGTTTGATACCTTAGCA---ATAGTAGTAGCTGGC
TGGACAGATAGGATTATAGAACTAGGACAAAGATTTTGTAGAGCT---------ATTCTC
AACGTACCTACAAGAATCAGACAGGGC---------GCAGAAAGGGCT------TTGCTA
---TAA
>A1.KE.05.QH343_21M_ENV_B5.FJ866120
ATGAGAGTGATGGAGACACAG---AGGAATTGTCAGCAC------------------TTA
TTG------AGAGGG------------------------------GCAACCTTGATCTTG
GGA---------TTGATAATA---ATCTGTAGTGCT------GCA---------------
---------------------GAAAACTTGTGGGTTACTGTATACTAT------------
------GGGGTACCTGTGTGGAAAGAAGCAGATACCACC------CTATTTTGTGCATCA
GATGCTAAAGCATATGCGACAGAAAAGCACAAT---GTCTGGGCTACACATGCCTGTGTA
CCCACAGACCCCAACCCACAAGAAATATATTTGGAA---------AATGTGACAGAAGAG
TTTAACATATGG---AAAAATAACATGGTAGAGCAGATGCATGCAGATATAATCAGTCTA
TGGGATCAAAGCCTAAAGCCATGTGTACAGTTAACCCCTCTCTGTGTTACTTTAAATTGT
ACAAATGTCAATGGCACGGAGGACAACGTCACTAGGAGCGATAAT---------------
------------------------------------------------------------
------------ACCACTAATAGCAATGCCACTGCTAGCCCAACAGTAAGGGAAGACATG
AAA------------AACTGCTCTTTCAATATA---ACTACA---GAAGTTAGG------
---------------GATAAGATACGGCAG---GTATATTCCCTTTTTTATAAAGTTGAT
GTAACACCAATTGATGAAAGG---------------------------------------
------------------------------------------------------------
------------------------------AAAAATGATACCACAGAGTACAGACTAATA
AACTGTAATACCTCAACAATTACACAGGCCTGCCCAAAGGTAACCTTTGAGCCAATTCCC
ATACATTATTGTGCCCCTGCT------GGTTTTGCGATCCTAAAGTGT---AGAGATGAG
GAGTTCAATGGAACAGGGCCATGCAAGAAT---ATCAGCACAGTACAATGCACACATGGA
ATCAAGCCAGTAGTCTCAACTCAACTGCTGTTA---------AATGGCAGT---CTATCA
GAAAAGGGG------------------------------------ATAAAAATTAGATCT
GAAAATATCACAAACAATGCCAAATCAATAATAGTACAATTTAAT------GAGACTGTG
GAAATTAATTGTACTAGACCT---AACAACAATACAAGAAAAAGT---------------
---ATAAGTATA------------------------------------------------
---------------GGACCAGGACGAGCA------TTCTAT------------------
---GCAACAGGGGAC---------------ATAACAGGAGACATAAGACAAGCA------
CATTGTAATGTCAGTGGAGCA------AAATGGAATAGAACTTTGAGAATGGTAGCC---
AACCAACTAAGA---------------------AAACACTTT------------------
------------AACAAAACAATAATCTTTACT------------------AAACACTCA
GGAGGAGATTTAGAAATCACAACACAC---AGTTTTAATTGTGGAGGAGAA---TTTTTC
TATTGTAATACATCACTCCTGTTTGAAAGCATTTGGTATGGCAATGAAAGCATAAATGCC
ACAGAAGAGGCA------------------------------------------------
------------------------------AATGACACTATAATAACTCTCCGATGCAGA
ATAAAGCAATTTATAAAAATGTGGCAGAGAGTAGGACAAGCAATGTATGCCCCTCCCATC
CCAGGAGCAATCAGG------------TGTAATTCAAAC---ATTACAGGACTAATATTA
ACAAGAGATGGAGGGCTTAATGACAATGGAGCT---------------------------
------------------------------------------------------------
---------------GATGGAAGAAATGAAACCTTCAGACCTGGAGGAGGAGATATGAGG
GACAATTGGAGAAGT------GAATTATATAAGTATAAAGTGGTA---GAAATTGAACCA
---CTAGGAGTAGCCCCC------ACTCAGGCAAGAAGAAGAGTGGTG------------
---------------------------CAGAGAGAAAAAAGAGCA---GTTGGA------
------------ATAGGAGCTGTC---TTCATTGGGTTCTTAGGAGCA---GCAGGAAGC
ACTATGGGCGCAGCGTCAATAGCGCTGACGGCACAGGCCAGACAATTATTG---TCTGGC
ATAGTGCAA------CAGCAAAGCAATTTGCTGAGGGCTATAGAGGTTCAACAACAGTTG
TTGAAACTCACGGTCTGGGGC---ATTAAGCAGCTCCAG---GCACGA---GTCCTGGCT
GTGGAAAGATACCTAAAG---GATCAACAGCTCCTAGGAATTTGG---GGCTGCTCTGGA
AAACTCATCTGC---------ACCACTAATGTGCCCTGGAACTCT------AGTTGGAGT
---------------------------------------AATAGATCTCTGGCGGATATA
TGGAAT---------AACATGACCTGGTTGCAATGG---GACAAAGAAGTTAGCAATTAC
ACAAACATAATATATACCTTGCTTGAAGAATCACAGAACCAGCAGGAA---AAGAATGAA
CAAGATTTA------TTGGCATTGGACAAATGGGCAAATCCGTGGAGTTGGTTTAGCATA
ACAAATTGGCTGTGGTATATAAAAATATTTATAATGATAGTAGGAGGCTTAATAGGATTA
AGAATAGTTTTTGCT---GTGCTTTCTATAATAAATAGAGTTAGGCAGGGATACTCACCT
CTGTCATTCCAGACC---CTCCTCCCA---------ACCCCGAGGGGA------CCCGAC
AGGCCCGAAGGAACAGAAGAAGAA---GGTGGAGAGCAAGGCAGAGGCAGATCGATTCGA
TTAGCCAACGGATTCTTAGCACTTGCCTGGGAAGATCTGAGGAACCTGTGCCTTTTCTGC
TAC------------CACCGATTGAGAGACTTCATCTTGATTGCAGCGAGGACTGTGGAA
CTTCTGGGACAC---------------------------AGCAGTCTCAAGGGACTGAGA
CTGGGGTGGGAAGGCCTCAAGTATCTG------TGGAATCTCCTGGTATATTGGGGTCGG
GAACTAAAAATTAGTGCTATTAACTTGCTTGATACCATAGCA---ATAGCAGTAGCTGGC
TGGACAGATAGGGTTATAGAGATAGCACAAAGAATTGGTAGGGCT---------ATCCGC
CACATACCTAGAAGAATCAGACAGGGC---------TTAGAAAGAATT------CTGCTA
---TAA
>A1.KE.05.QH359_21M_ENV_C1.FJ866121
ATGAAAGTGACGGGGATACAG---ATGACTTGGCGGCAC------------------TTA
TTG------AGATGG------------------------------GGAACTATGATCTTG
GGG---------ATGATAATG---ATCTGTAGTGCT------GAC---------------
------------------------AACTGGTGGGTTACTGTCTACTAT------------
------GGGGTACCTGTGTGGAAAGATGCAAAGACCACC------TTATTTTGTGCATCA
GATGCTAAAGCATATGAGACAGAAAAGCATAAT---GTCTGGGCTACACATGCCTGTGTA
CCCACAGACCCCAACCCACAAGAAATACATTTGGTA---------AATGTAACAGAAGAG
TTTAACATGTGG---AAAAATGGCATGGTAGAGCAGATGCATAAAGACATAATCAGTCTA
TGGGACCAAAGCCTACAGCCATGTGTAAAGTTAACCCCTCTCTGTGTTACTTTAAATTGT
GGCCATAATGTCACAATCCATAATAATGTCACAATCCATAATAATGTCACAATCCAT---
------------------------------------------------------------
---AATAACACAGCCACTAATAGCACGAGTGCCACATCCCCCTCGATCAGGGAAGAAGTA
AGA------------AACTGCTCTTTCAATGTA---ACCACA---GAAATAAGG------
---------------GATAAGACAAAGAAG---GTATATTCATTGTTTTATAGACTTGAT
TTAGTACAAATTAATGAAAAA---------------------------------------
------------------------------------------------------------
------------------------------CAAAGTAATAGTAGTGAGTATATATTAATA
AATTGTAATACCTCAGCCATTACACAGGCTTGCCCAAAGGTATCCTTTGAACCAATTCCC
ATACACTATTGTGCTCCAGCT------GGTTTTGCGATCCTAAAGTGT---AATGATAAG
AATTTCAATGGAACAGGGCAGTGCAAGAAT---GTCAGTACAGTACAATGCACACATGGA
ATCAAGCCAGTAGTATCAACTCAACTGCTGTTA---------AATGGCAGT---CTAGCA
GAAGAAAAG------------------------------------GTAAAAATTAGATCT
GAGAATTTCACAAACAATGCCAAAACTATAATAGTACAACTTGCC------AAACCTGTG
AACATTACTTGCACCAGACCT---AGCAACAATACAAGAAGAAGT---------------
---GTACGTATA------------------------------------------------
---------------GGACCAGGACAAGCA------TTCTAT------------------
---GCAACAGGGGAT---------------ATAATAGGGGATATAAGAAAAGCA------
TATTGTACTATCAATAGAACA------GAGTGGAATCAAACTTTACAACAGGTAGCT---
ACACAATTAGGA---------------------AAACAATGGGGG---------------
------------AACAAAACAATAATCTTTACT------------------AACTCCTCA
GGGGGAGATCCAGAAATAACAACACAT---AGTTTTAATTGTGGAGGAGAA---TTTTTC
TACTGTAACACATCAAAACTGTTTAATAGTACTTGGCATTACAATAACAGCACTGGGTAT
AATAATGGCAGCCTACAG------------------------------------------
------------------------GAGGAAAATAACACAGAGATAGTTCTCCTATGCAGA
ATAAAGCAAATTATAAATCTGTGGCAGAGGGTAGGAAAGGCAATGTATGCCCCTCCCATC
CAAGGAAGCATAAAG------------TGTAACTCAAAC---ATTACAGGACTACTATTA
ATCAGGGATGGTGGGGTTAATACTACT---------------------------------
------------------------------------------------------------
------------------------AATGAAACCTTCAGACCTGGAGGAGGAGATATGAGG
GACAATTGGAGAAGT------GAATTATATAAATATAAAGTAATA---AAAATTGAACCA
---CTAGGAATAGCACCC------ACCAGGGCAAAGAGAAGAGTGGTG------------
---------------------------GAGAGAGAAAAAAGAGCA---GTTGGA------
------------CTAGGAGCTGTT---TTCGTTGGGTTCTTAGGAGCA---GCAGGAAGC
ACTATGGGCGCAGCGTCAGTGACGCTGACGGTACAGGCCAGACAGTTATTG---TCTGGT
ATAGTGCAA------CAGCAAAGCAATTTGCTGAGGGCTATAGAGGCTCAACAACATATG
TTGAAACTCACGGTCTGGGGC---ATTAAACAGCTCCAG---GCAAGA---CTCCTGGCT
GTGGAAAGATACCTAAAG---GAACAACAGCTCCTAGGAATTTGG---GGCTGCTCTGGG
AAAGTCATCTGC---------ACCACTAATGTGCCCTGGAACGCT------AGTTGGAGT
---------------------------------------AATAAATCTTATAATGAAATA
TGGGAT---------AACATGACCTGGATGCAATGG---GATAGAGAAATTAGTAATTAC
ACAGACATAATATATGACCTACTTGAAGTATCGCAGGTCCAGCAGGAA---AAGAATGAA
CAAGACTTA------TTGGCATTGGACAAATGGGCAAGTCTGTGGAGTTGGTTCAGTATA
ACAAACTGGCTGTGGTATATAAGAATATTTATAATGATAGTAGGAGGATTAATAGGATCA
AGAATAGTTTTTGCT---GTGCTTTCTATAATAAATAGAGTTAGGCAGGGATACTCACCT
TTGTCATTGCAGACC---CTTATCCCA---------AGCCCGAAGGGT------CCCGAC
AGGCAAGAAGAAACAGAAGGAGAA---GGTGGAGAGCCAGGCAGAGACAGATCGATTCGA
TTGGTGAGCGGATTCTTAGCGCTTGCCTGGGACGACCTGCGGAGCCTGTGCCTCTTCAGT
TAC------------CACCGCTTGAGAGACTTCGTCTTGATTGTTGCGAGGACTGTGGGA
CTTCTGGGACAC---------------------------AGCAGTCTCAAGGGACTGAGA
CTGGGGTGGGAAGGCCTCAAGTATCTG------GGGAATCTCCTGGCATATTGGGTTCTG
GAACTAAAGAATAGTGCTGTTAATTTGCTTGATACTGTAACA---ATAGTAGTAGCTGGC
TGGACAGATAGGGTTATAGAAATAGGACAAAGAATTGGTAGAGCT---------ATCCTC
AACATACCTAGGAGAATTAGACAGGGT---------GTAGAAAGAGCT------TTGCTA
---TAA
>A1.KE.06.06KE196199V6.KT022378
ATGAGAGTGAGGGGGATACAG---ATGAGTTGGCAGCAC------------------TTA
TTG------AGATGG------------------------------GGAACTATGATCTTG
GGG---------ATGATAATA---ATCTGTAGTAGT------ACTACA------------
---------------------GAAGACTTGTGGGTTACTGTCTATTAT------------
------GGGGTACCTGTGTGGAGAGATGCAGAGACCACC------CTATTTTGTGCATCA
GATGCTAAAGCATATAAGACAGAAATGCATAAT---GTCTGGGCTACACATGCCTGTGTG
CCCACAGACCCCAACCCACAAGAAATAAAGCTGGAA---------AATGTGACAGAAGAG
TTTAACATGTGG---AAAAATAACATGGTAGAGCAGATGCATACAGATATAATCAGTTTA
TGGGACCAAAGCCTAAAACCATGTGTACAGTTAACCCCTCTCTGTGTTACTTTAACCTGT
ACCAATGCCACCGCCACGAATAATGCC---------------------------------
------------------------------------------------------------
---------------------------ACCGCCAAGAGCGTGAATACGACAGAAGAAATG
AAA------------AACTGCTCCTTCGATATG---GAGACA---GAACTAAGG------
---------------GATAAGAAAAAGAAA---ATATATTCACTTTTTTATACACTTGAT
GTAGTACAAATTAATGCAAGTAATGAT---------------------------------
------------------------------------------------------------
---------------------------AATGAAAGTAGTTACGGTGTGTATAGATTAATA
AATTGTAATACCTCAGTCATTACACAGGCTTGTCCAAAGGTAACCTTTGAGCCAATTCCC
ATACATTATTGTGCCCCAGCT------GGTTTTGCGATCCTAAAATGT---ACAGATAAG
AAGTTCAATGGAACAGGGCTATGCAAGAAT---GTCAGCACAGTACAATGCACACATGGA
ATCAAGCCAGTAGTATCAACTCAACTGCTGTTA---------AATGGCAGC---CTAGCA
GAAGGAGAAGTAAAAAATGGCAGTAGCAGTCTAACAGAAGGAGAGATAATAATTAGATCT
GAAAATATCTCAGACAATACAAAAACCATAATAGTACAACTTGCC------AGCCCTGTA
AGCATTAATTGTACCAGACCT---AACAACAATACAAGAAAAAGT---------------
---GTACCTATA------------------------------------------------
---------------GGACCAGGACGAGCA------CTATAT------------------
---ACAACAGGACAG---------------ATAATAGGGGATATAAGACAAGCA------
CATTGTAATGTCAGTAGTAAA------AGATGGAAGGAAACTTTACAAAAGGTAGTT---
AAACAATTAAGA---------------------AGGCACTGG------------------
------------AACAAAACAATAAAATTTAAT------------------ACATCCGCA
GGAGGGGATTTAGAAATTACAACACAT---AGTTTTAATTGTGGAGGAGAA---TTTTTT
TATTGTGATACATCAGGCCTGTTCAATAGTACTTGGCAT---AATGGAACTAGCTCTGAC
ATGACTAAC---------------------------------------------------
------------------------------ACAAGTGACCCTATAATTCTCCCATGCAGA
ATAAAGCAAATTATAAACATGTGGCAGAGAGTAGGAAGAGCAATGTATGCCCCTCCCATC
CCAGGAGTAATAAGG------------TGTGAATCAAAC---ATTACAGGACTACTATTA
ACAAGAGATGGTGGGCAGCCTAAGAATAAT------------------------------
------------------------------------------------------------
------------------GACACAAGTGAAACCTTCAGACCTGGAGGAGGAGATATGAGG
GACAATTGGAGAAGT------GAATTATATAAATATAAAGTAGTA---AAAATTGAACCA
---CTAGGAGTAGCACCC------ACCAAGGCAAAGAGAAGAGTGGTG------------
---------------------------GAGAGAGAAAAAAGAGCA---GCAGGA------
------------ATAGGAGCTGTA---CTCCTTGGGTTTTTAGGAACA---GCAGGAAGC
ACTATGGGCGCGGCGTCACTAACGCTGACGGTACAGGCCAGAAAATTATTA---TCTGGC
ATAGTGCAA------CAGCAAAGCAATTTGCTGAAGGCTATAGAGGCTCAACAGCATATG
TTGAGACTCACAGTCTGGGGC---ATTAAACAGCTCCAG---GCAAGA---GTCCTGGCT
GTGGAAAGATACCTAAGG---GATCAACAGCTCCTGGGAATTTGG---GGCTGCTCTGGA
AAACTCATCTGC---------ACCACTACTGTGCCCTGGAACTCT------AGTTGGAGT
---------------------------------------AATAAATCTTACAATGAGATA
TGGGAA---------AACATGACCTGGCTGGAATGG---GATAAAGAGATTAACAATTAC
ACAGAAATAATATATGGGCTAATTGAGGACGCGCAAAATCAGCAGGAA---AAGAATGAA
CAAGACTTA------TTGGCATTGGACAAGTGGGCAAGCCTGTGGAATTGGTTTGGCATA
ACAAAATGGCTGTGGTATATAAAAATATTTATAATGATAGTAGGAGGTTTAATAGGATTA
AAAATAGTTTTTACT---GTGCTATCTGTAATTAATAAGGTTAGGCAGGGATACTCACCA
CTGTCGTTTCAGACC---CTTACCCCA---------AACCCACGGGGA------CTCGAC
AGGCCCGAAAGAATCGAAGAAGAA---GGTGGAGAGCAAGGCAGAGACAGATCGTTTCGA
TTAGTGAGCGGATTCTTCGCGCTTGCCTGGGACGACCTACGGAGCCTGAGCCTCTTCAGC
TAC------------CACCAATTGAGAGACTTCATCTTGATCATCGCGAGGACTGTGGAA
CTTCTGGGACGC---------------------------AGCAGTCTCAAGGGACTGAGA
CTGGGGTGGGAAGGACTCAAGTATCTG------GGGAATCTCCTGTTGTATTGGGGTCGG
GAACTGAAACTTAGTGCTATTAATTTGTTTAATACCATAGCA---ATAGTGGTAGCTGGC
TGGACAGATAGGGTTATAGAAATAGGACAAAGAATTGGTAGAGCT---------ATTCTC
CATATACCTAGAAGAATCAGGCAGGGC---------TTTGAAAGGGCT------TTACTA
---TAA
>A1.KE.06.06KE335214V6.KT022380
ATGAGAGTGATGGGGATCAAG---AAGAATTGTCAGCGC---------------TCATTA
TTA------ACATGG------------------------------GGAACGATAATCCTG
GGT---------ATGTTAATG---ATCTGTAGTACT------GCA---------------
---------------------GACAACTTGTGGGTTACTGTCTACTAT------------
------GGGGTACCTGTGTGGAAAGACGCTGACACCACC------TTATTTTGTGCATCA
GATGCTAAAGCATATGAGACAGAAAAGCATAAT---GTCTGGGCTACACATGCCTGTGTA
CCGACAGACCCCAACCCACAAGAAATAAAGTTGGAA---------AATGTGACAGAAGAG
TTTAACATGTGG---AAGAATGGCATGGTAGAGCAGATGCATACAGATATAATCAGTTTA
TGGGACCAAAGCCTAAAGCCATGTGTACAGTTAACCCCTCTCTGTGTTACTTTAAATTGT
AGCCATAATGTCACTGTCATAAATGGCACAAGTGGTGCCAATACCACAAGTGCCCCA---
------------------------------------------------------------
------------------------------------------ATTGTCAAAGAAGAAATG
AAA------------AACTGCTCTTTCAATACT---ACCACA---GAAATATGG------
---------------GATAAGAGAAGGAAG---GAATATTCACTTTTTTATAAACTTGAT
ATAGTACAAATTAATGGTAAT---------------------------------------
------------------------------------------------------------
------------------------------------GACAGTAGTGAGTATAGATTAATA
AATTGCAATACCTCAACCATTAAACAGGCTTGTCCAAAGGTAACCTTTGAGCCAATTCCC
ATACATTATTGTGCTCCAGCT------GGTTTTGCGATTCTAAAGTGT---ACTGATAAA
GAATTCAAGGGAACAGGGAAATGTGAAAAT---GTCAGCACAGTACAATGTACACATGGA
ATCAAGCCAGTAGTATCAACTCAACTGCTGTTA---------AATGGCAGC---CTAGCA
GAAGGAAAG------------------------------------GTGATGATTAGATCT
GAAAATATTACAAACAATGCTAAAAACATAATAGTACAATTTAAT------AGTTCTGTA
GGGATTAATTGTACCAGACCT---GGCAACAATATAAGAAAAAGT---------------
---GTACGTATA------------------------------------------------
---------------GGACCAGGACAAGTA------TTTTAT------------------
---GCAATGGGTGAC---------------ATAATAGGGGATATAAGAAAAGCA------
TATTGCAATGTCAGTAGAGCA------GAATGGAACAAAACTTTGCAAGAAGTAGCC---
GAACAATTACAA---------------------ACATACTTTGAG---------------
------------AACAAAACAATAATTTTTGAT------------------AACTCCTCA
GGAGGGGATGTAGAAATTACAACACAT---ACTTTTAATTGTGGAGGAGAA---TTTTTC
TATTGTAATACATCAGGCTTGTTTAATAGGACTTGGAAA---AAGGGGATAATCAAGGGC
ACTGCCAATAACACG---------------------------------------------
------------------------------GAGTCAGACCCTATAGTGCTCCAATGCAGA
ATAAAGCAAATTATAAATATGTGGCAGAGAGTAGGACGAGCAATGTATGCCCCTCCCATC
CCAGGAATAATAAAA------------TGTGTATCAAAC---ATTACAGGACTAATATTA
ACAAGAGATGGTGGGAATAGTAATGGA---------------------------------
------------------------------------------------------------
---------------------GATAATGAAACCTTCAGACCTGGAGGAGGAGATATGAGG
GACAATTGGAGAAGT------GAATTATATAAGTATAAAGTAGTA---AAAGTTGAGCCA
---TTAGGAGTAGCACCC------ACCAGGGCAAGGAGGAGAGTGGTG------------
---------------------------GCGAGAGAAAAAAGAGCAGTAGTTGGA------
------------CTGGGAGCTGTT---TTCATTGGGTTCTTAGGAGCA---GCAGGAAGC
ACTATGGGCGCGGCGTCAATAACGCTGACGGTACAGGCCAGACAATTATTG---TCTGGC
ATAGTGCAA------CAGCAAAGCAATTTGCTGAGGGCTATAGAGGCTCAACAACATCTG
TTGAAACTCACGGTCTGGGGC---ATTAAACAGCTCCAG---GCAAGA---GTCCTGGCT
CTGGAAAGATACCTAAAG---GATCAACAGCTCCTAGGAATTTGG---GGCTGCTCTGGA
AAACTCATCTGC---------CCCACTAGTGTGCCCTGGAATTCT------AGTTGGAGT
---------------------------------------AATAAATCTCTTAGTGAGATA
TGGGAT---------AACATGACCTGGCTGCAATGG---GATAAAGAAATCAGCAATTAC
ACACAAATAATATTTGACCTAATTGAAGAATCGCAGAACCAGCAGGAA---AAGAATGAA
CAAGACTTA------TTGGCATTAGACAAGTGGGCAAGTCTGTGGAATTGGTTTGACATA
TCAAGGTGGCTGTGGTATATAAGAATATTTATAATGATAGTAGGAGGCTTAATAGGGTTA
AGAATAGTTTTTGCT---GTGCTTTCTATAATAAATAGAGTTAGGCAGGGATACTCACCT
CTGTCGTCTCAGACC---CTTACCCCA---------AACCCAGGGGGT------CTCGAC
AGGCCCGGAAGAATCGAAGAAGAA---GGTGGAGAGCAAGGCAGAGACAGATCGATTCGC
TTAGCGAGCGGATTCTTAGCACTTGCCTGGGAGGACCTGCGGAGCCTGTGCCTCTTCAGC
TAC------------CACCGCTTGAGAGACTTCATATTGATTGCAGCGAGGACTGTGGAA
CTTCTGGGACAC---------------------------AGCAGTCTCAAGGGGCTGAGA
CTGGGGTGGGAGGGTCTCAAGCGGCTG------TGGAACCTCCTGTTGTATTGGGGACGG
GAACTGAAAATTAGCGCTATTAATTTAGTTGATACCATAGCA---ATAGCAGTAGCTGAC
TGGACAGATAGGGTTATAGAAATAGGACAACAAATTGGTAGAGGT---------ATCCTC
CACATACCTAGAAGAATCAGGCAGGGC---------TTTGAAAGAGCT------TTACTA
---TAA
>A1.KE.06.06KE404877V7.KT022381
ATGAGAGTGATGGGGATACAG---AAGAATTGTCAACAC------------------TCA
TTG------ACATGG---------------------------------------ATCTTG
GGG------ATGATATTAATC---TGTTGTAGTGCT------GCA---------------
---------------------GGAAACTTGTGGGTTACTGTTTACTAT------------
------GGGGTACCTGTGTGGAAAGATGCAGAGACCACC------CTATTTTGTGCATCA
GATGCTAAAGCATATGTGCAAGAAAAGCATAAT---GTATGGGCTACACATGCCTGTGTA
CCCACAGACCCCAACCCACAAGAAATACATTTGGAA---------AATGTGACAGAAGAG
TTTGACATGTGG---AAAAATAAGATGGTAGAGCAGATGCATACCGATATAATCAGTCTA
TGGGACCAAAGCCTAAAGCCATGTGTACAGTTAACCCCTCTCTGTGTTACTCTAAATTGT
AGCAACGCCAACATCACAAGTAGCAATAATACCACTTCA---------------------
------------------------------------------------------------
---------------------AGTAACAACACTGCCGGGGTGGAGAACAAGGAAGAAGTA
AAA------------AACTGCTCTTTCAATATG---ACCACA---GAGATAAGG------
---------------GATAAGAAGAGGAAG---GTCTATTCACTTTTTTATAGACTTGAT
ATAGTACCAATTAATCAAGATAAT------------------------------------
------------------------------------------------------------
---------------------AGTAGTAATAATGATAGTAATAGTGAGTATAGGTTAATA
AATTGTAATACCTCAGTCATTACACAGGCTTGCCCAAAGGTGACTTTTGAGCCAATTCCC
ATACATTATTGTGCCCCAGCT------GGTTTTGCGATCCTAAAGTGT---AAGGATAAG
GAGTTCAATGGAACAGGGCCATGCAAAAAT---GTCAGCACGGTGCAGTGCACACATGGA
ATCAAGCCAGTAGTATCAACTCAACTGCTGTTA---------AATGGCAGT---CTAGCA
GAAGGAGGG------------------------------------ATAAGAATTAGATCT
AAAAATATTACAGACAGTGGCAAAAATATAATAGTACAACTTGTT------AAGCCTGTA
AAAATTGATTGTACCAGACTT---GGCAACAATACAAGAACAAGT---------------
---ATACATATA------------------------------------------------
---------------GGACCAGGAAAAGCA------TTCTAT------------------
---GCAAGAGGTGAA---------------GTAATAGGAGATATAAGACAGGCA------
TTTTGTAAGGTCAATAAATCA------GCTTGGAATGAAACTCTTCACCAGGTAGCT---
GAACATTTAAGA---------------------ACATACTTTAAG---------------
------------AACAAAACGATAATATTTAAT------------------AGCTCCACA
GGAGGGGATCTAGAAATCACAACACAT---AGCTTTAATTGTGCAGGAGAA---TTTTTC
TATTGTAATACATCAGGCCTGTTTAATTACACCTATCCATCAAATCACAGTGATAAGTCA
AATAACACT---------------------------------------------------
------------------------------ATAAATGAGACTATAACTCTCCCATGCAGA
ATAAAACAAATTATAAGAATGTGGCAGAGAACAGGACAAGCAATGTATGCCCCTCCCATC
CCAGGAATAATTAAG------------TGTGAATCAAAC---ATTACAGGACTAATATTA
ACAAGAGATGGT---TTTAATGGCACG---------------------------------
------------------------------------------------------------
------------------------AATGAAACCTTCAGGCCTGTAGGAGGAGATATGAGG
GACAATTGGAGAAGT------GAATTATATAAGTATAAAGTAGTA---AGAATTGAACCA
---CTAGGAGTAGCACCC------ACCAGGGCAAAGAGAAGAGTGGTG------------
---------------------------GGAAGAGAGAAAAGAGCA---GTTGGA------
------------ATGGGAGCTGTA---TTCCTTGGGTTCTTAGGAGCA---GCAGGAAGC
ACTATGGGCGCGGCGTCAATAACGCTGACGGTACAGGCCAGACAATTATTG---TCTGGC
ATAGTGCAA------CAGCAAAGCAATTTGCTGAAGGCAATAGAGGCTCAACAACATCTG
CTGAGACTCACGGTCTGGGGC---ATCAAACAGCTCCAG---GCAAGA---GTCCTTGCT
GTGGAAAGATACCTAAGG---GATCAACAGCTCCTAGGAATTTGG---GGCTGCTCTGGA
AAACTCATCTGC---------ACCACTAATGTGCCCTGGAACTCT------AGTTGGAGT
---------------------------------------AATAAATCACAGGAGGAGATA
TGGGAC---------AACATGACCTGGCTGCAATGG---GATAGAGAAATTAGTAATTAC
ACAGACATAATATACAGACTAATTGAAGAATCGCAGAACCAGCAGGAA---AAGAATGAA
CAAGACTTA------TTGGCATTGGACAAGTGGGCAAGTCTGTGGAATTGGTTTGACATA
TCACGGTGGCTGTGGTATATAAAAATATTTATAATGATAGTAGGAGGCTTAATAGGATTA
AGAATAGTTTTTGCT---GTGTTTTCAATAATAAATAGAGTTAGGCAGGGATACTCACCT
CTGTCGTTTCAGATC---CATACCCCA---------AACCCAAGGGAT------CTCGAC
AGGCCCGGAAGAATCGAAGAAGAA---GGTGGAGAGCAAGGCAGAGACAGATCGATTCGA
TTAGTGAGCGGATTCTTAGCACTTACCTGGGACGATCTTCGGAGCCTGTGCCTCTTCAGC
TAC------------CACCGCTTGAGAGACTTCATCTTGATTGCCGCGAGGACTGTGGAA
CTTCTGGGACAC---------------------------AACAGTCTCAAGGGGTTGAGA
CTGGGGTGGGAAGGCCTCAAGTATCTG------TGGAATCTCCTGAGATATTGGGGTCGG
GAGCTAAAAATTAGTGCTATTAGTTTGATTGACACCATAGCA---ATAGTAGTAGCTGGC
TGGACAGACAGAATCATAGAAATAGGACAGGGAATCGGTAGAGCT---------ATTCTC
CACATACCTAGAAGAATCAGACAGGGC---------TTAGAAAGAGCT------TTATTG
---TAA
>A1.KE.06.06KE452693V6.KT022382
ATGAGAGTGATGGGGATACAG---AAGAATTGGCAGCCC------------------TTG
TTG------AGCTGG------------------------------GGAATCATGATCTTG
GGA---------ATGATAATA---ATCTGTAGCACT------GCA---------------
---------------------GGAAACTTGTGGGTCACTGTCTATTAT------------
------GGGGTACCTGTGTGGAGAGACGCAGAGACCACC------TTATTTTGTGCATCA
GATGCTAAAGCATATGAGGAAGAAAAGCATAAT---GTCTGGGCTACACATGCCTGTGTA
CCCACAGACCCCAACCCACAAGAAATACATTTGGAA---------AATGTGACAGAAAAT
TTTAACATGTGG---AAAAACAACATGGTAGAACAGATGCATACAGATATAATCAGTCTA
TGGGACCAAGGCCTAAAGCCATGTGTAAAATTAACCCCTCTCTGCGTTACCTTAAATTGT
ACCGAGGCC---------------------------------------------------
------------------------------------------------------------
---------------------------AGTGTCAGTTTCGATGGGGACAAGGAAGAAATA
AAA------------AACTGCTCTTTCAATATG---ACTACA---GAGTTAAGG------
---------------GATAAGAAACAGCAG---GTGTATTCACTTTTTTATAGACTTGAT
ATAGTACCAATTAATGAAGAGAAA------------------------------------
------------------------------------------------------------
------------------------------------AATATCACAGAGTATAGATTAATA
AATTGTAATACCTCAGCCATTACGCAAGCTTGCCCAAAGGTATCCTTTACGCCAATTCCC
ATACATTATTGTGCCCCGGCT------GGTTTTGCGATCCTAAAGTGT---AAGGATGAG
GAGTTCAATGGAACAGGGCCATGCAAGAAT---GTCAGCACAGTACAATGCACACATGGA
ATCAAGCCAACAGTATCAACTCAATTGCTGTTG---------AATGGTAGT---CTAGCA
GAAAAAGGG------------------------------------GTAAGAATTAGATCT
GAAAACATCACAGACAATGGCAAAAATATAATCGTACGACTTGAC------AAGCCTGTA
ATAATTAATTGTACCAGACCT---TACAACAATACAAGAAAAAGT---------------
---GTACGTATA------------------------------------------------
---------------GGACCAGGACAAGCA------TTCTAT------------------
---GCAACAGGTGAG---------------GTAACAGGAGACATAAGAAAAGCA------
TTTTGTGAGATCAATAAGACA------AAATGGGATGAAACTTTAAACAAGGTAGCT---
CAAGAATTAAGA---------------------AAATACTTTAAG---------------
---------AACACAACAACAATAAAATTTACT------------------AACTCCTCA
GGAGGGGATGTAGAAATCACAACACAT---AGTTTTAATTGTAGAGGAGAA---TTTTTC
TATTGTAATACATCAGGCCTGTTCAATAGTAGCTGGGGTCCAAATGACACGAAATCAGAT
AAC---------------------------------------------------------
------------------------------TCAACTACAAATTACACTCTCCCATGCAGA
ATAAAGCAAATTGTAAGGATGTGGCAGAAAATAGGACAAGCAATGTATGCCCCTCCAATC
GAGGGAGAAATAAAT------------TGTGTATCAAAC---ATTACAGGACTATTATTA
ACAAGAGATGGTGGGCATAACAGTATT---------------------------------
------------------------------------------------------------
---------------AACAATGAAACTGAAACATTCAGACCTGGAGGAGGAGATATGAAG
GACAATTGGAGAAGT------GAATTATATAAGTATAAAGTAGTA---AAAATTGAACCA
---CTAGGAGTAGCACCC------ACCAGGGCAAAGAGAAGAGTGGTG------------
---------------------------GGGAGAGAAAAAAGAGCA---GTTGGA------
------------ATAGGAGCTGTT---TTCCTTGGGTTCTTGGGAGCA---GCAGGAAGC
ACTATGGGCGCGGCGTCAATAACGCTGACGGTACAGGCCAGACAATTATTG---TCTGGC
ATAGTGCAG------CAGCAAAACAATTTGCTGAGGGCTATAGAGGCTCAACAACATCTG
TTGAAACTCACGGTCTGGGGC---ATTAAACAGCTCCAG---GCAAGA---GTCCTGGCT
GTGGAAAGATACCTAAAG---GATCAACAGCTCCTAGGAATTTGG---GGCTGCTCTGGA
AAACTCATTTGC---------ACCACTAATGTGCCCTGGAATTCT------AGTTGGAGT
---------------------------------------AATAAAACTCAGAGTGAGATA
TGGGAA---------AACATGACCTGGCTGCAATGG---GATAAAGAAATTAGCAATTAC
ACAGAAATAATATATAGCCTAATTGAAGAATCGCAGAACCAGCAGGAA---AAGAATGAA
CAAGATTTA------TTGGCATTGGACAAGTGGGCAAATCTGTGGAATTGGTTTGACATA
TCAAAATGGCTGTGGTATATAAAAATATTTATAATGATAGTAGGAGGCTTAATAGGATTA
AGAATAATTTTTGCT---GTGCTTTCTGTAATAAATAGAGTTAGGCAGGGGTACTCACCT
TTGTCGTTCCAGACC---CATACCCCA---------AACCCAGGGGGT------CTCGAC
AGGCCCGGAAGAATCGAAGAAGAA---GATGGAGAGCAAGGCAGAAACAGATCGATTCGA
TTAGTGAGCGGATTCTTAGCACTTGCCTGGGACGACCTGCGGAGCCTGTGCCTCTTCAGC
TAC------------CACCGCTTGAGAGACTTCACCTTGATTGCTGTGAGGGCTGTGGAA
CTTCTGGGACAC---------------------------AGCAGTCTCAAGGGACTGAGA
CTGGGGTGGGAAGGCCTCAAGTATCTA------TGGAACCTCCTGAGATATTGGGGTCAG
GAACTAAAAACTAGTGCTATTAATTTAGTTGATACTATAGCA---ATAGTGGTAGCTGGC
TGGACAGATAGGGTTATAGAAATAGGACAAAGGTTTGGTAGAGCT---------ATTATC
CACATACCTAGAAGAATCAGACAGGGC---------CTAGAAAGAGCT------TTGCAA
---TAA
>A1.KE.06.06KE661996V6.KT022383
ATGAGAGTGATGGGGACACAG---AGGAATTGTCAACAC------------------TTA
TTG------AGATGG------------------------------GGAACTATGATCTTG
GGG---------ATGATGATA---ATCTGTAGTGCT------GCA---------------
---------------------GAAAACTTGTGGGTTACTGTCCACTAT------------
------GGGGTACCTGTGTGGAAAGATGCAGACACCACC------TTATTTTGTGCATCA
GACGCTAAAGCATATGAGAGGGAAAAGCATAAT---GTCTGGGCTACACATGCCTGTGTA
CCCACAGACCCCAACCCACAAGAAATACATATGGGA---------AATGTGACAGAAGAA
TTTAACATGTGG---AAAAATAACATGGTAGAGCAGATGCATACAGACATAATCAGTCTA
TGGGACCAAAGCCTACAGCCCTGTGTAAAGTTAACCCCTCTCTGTGTTACTTTAAATTGT
AGCAATGCCACGTTCACAAATGCCAATGTCACAAATGCCACC------------------
------------------------------------------------------------
---------------------------------------------------GAAGAAATA
AAA------------AACTGCTCTTTTAGTATG---ACCACA---GAGCTAAAG------
---------------GATAAGAAACAGAAA---GTATATTCACTTTTCTATAGACTTGAT
GTAGTAAAAATTAATGAT------------------------------------------
------------------------------------------------------------
------------------------------AAGGATGCTAGTATTGGGTATAGATTAATA
AATTGTAATACCTCAGCCATTACACAAGCTTGCCCAAAAGTAACCTTTGAGCCAATTCCC
ATACATTATTGTGCTCCAGCT------GGTTTTGCGATCCTAAAGTGT---AAGGATGAA
GAGTTCAATGGAACAGGGCCATGCAAGAAT---GTTAGTACAGTACAATGCACACATGGA
ATTAAACCAGTAGTATCAACTCAACTGCTGTTA---------AATGGCAGT---CTAGCA
GAAAAGGAG------------------------------------GTAAAAATTAGATCT
GAAAATATCACAAACAGTGCTAAAGTTATAATAGTACAACTGGAC------AAGCCTGTG
AATATTACTTGTATCAGACCT---AACAACAATACAAGAACAAGT---------------
---ATACCGATG------------------------------------------------
---------------GGACCAGGAAAAGCA------TTCTAC------------------
---GCAATAGGCGAC---------------ATAATAGGGGATATAAGACAAGCA------
CATTGTAATGTCAGTAGATCA------GTCTGGAATAACACTTTAGGAAAGGTAGCC---
CAACAATTAAGC---------------------AAATACTTTGGA---------------
------------AACAATACAATAAAATTTGCT------------------AGGTCCTCA
GGAGGGGATCTAGAAATCACAACACAT---AGTTTTAATTGTGGAGGAGAA---TTTTTC
TATTGTAATACATCAGGCCTGTTTAATAGCACTTGGAACAGCCCTTGGAATAACACTGGG
GAA---------------------------------------------------------
------------------------------CAAGAAGGCAATATAACTCTCCCATGCAGA
ATAAAGCAAATTATAAATATGTGGCAGAGAGTAGGACAAGCAATATATGCCCCTCCCATC
CCAGGAGTAATAAAG------------TGTGAATCGAAC---ATTACAGGGCTACTATTA
ACAAGAGATGGTGGGAACACTAACAGT---------------------------------
------------------------------------------------------------
---------------------AGTACTGAAACCTTCAGACCTGGAGGAGGAGATATGAGG
GACAATTGGAGAAGT------GAATTATATAAATATAAAGTAGTA---AAAGTTGAACCA
---CTAGGAGTAGCACCC------ACCAGGGCAAGGAGAAGAGTGGTG------------
---------------------------GGGAGAGAAAAAAGAGCA---GTTGGA------
------------ATAGGAGCTGTC---TTCCTTGGGTTCTTAGGAGCA---GCAGGAAGC
ACTATGGGCGCGGCGTCAATAACGCTGACGGTACAGGCCAGACAATTATTG---TCTGGC
ATAGTGCAA------CAGCAAAGCAATTTGCTGAGGGCTATAGAGGCTCAACAACATATG
TTGAAACTCACGGTCTGGGGC---ATTAAACAGCTCCAG---GCAAGA---GTCCTGGCT
CTAGAAAGATACCTAAAG---GATCAACAGCTCCTAGGAATTTGG---GGCTGCTCTGGA
AAACTCATCTGC---------ACCACTAATGTGCCCTGGAACTCT------AGTTGGAGT
---------------------------------------AATAAATCTTACAATGAAATA
TGGGAC---------AGCATGACCTGGCTACAATGG---GATAAAGAAATTAGCAATTAC
ACACACATGATATATACCCTAATTGAAGAATCACAGAACCAGCAGGAG---AAGAATGAA
CAAGACTTA------TTGGCATTGGATAAGTGGGCAAATCTATGGAATTGGTTTGACATA
ACAAACTGGCTGTGGTATATAAGAATATTTATAATGATAGTAGGAGGATTAGTAGGATTA
AGGATAGTTTTTGCT---GTGCTTGCTGTAATAAATAGAGTTAGGCAGGGATACTCACCT
TTGTCATTTCAGACC---CATACCCCA---------AACCCAGGGGGT------CTCGAC
AGGCCCGAAAGAATCGAAGAAGGA---GATGGAGAGCAAGGCAGAGGCAGATCGATTCGC
TTAGTGAGCGGATTCTTAGCACTTGCCTGGGACGATCTACGGAGCCTGTGCCTCTTCAGC
TAC------------CACCGATTGAGAGACTTCATCTTGATTGCCACGAGGACTGTGGAA
CTTCTGGGACAC---------------------------AGCAGTCTCAAGGGGTTGAGA
CTGGGGTGGGAAGGCCTCAAGTATCTG------TGGAATCTCCTGGTATATTGGAGTCAG
GAACTAAAAAATAGTGCTATTAATTTGTTTGATACCATAGCA---ATAGCAGTAGCTGGC
TGGACAGATAGGGTTATAAAAATAGGACAGGCAATTGGTAGAGCT---------ATTCTC
CACATACCTAGAAGAATCAGACAGGGC---------TTAGAAAGGGCT------TTGCAA
---TAA
>A1.KE.06.06KECst_001.FJ623487
ATGAGAGTGATGGGGATACAG---AGGAATTGTCAACAC------------------TGG
TTG------ACATGG------------------------------GGGACTATGATCTTG
GGG---------ATGACCATA---ATCTGCTGTAGT------GTTGCA------------
---------------------GAAAACTTGTGGGTTACTGTCTACTAT------------
------GGGGTACCTGTGTGGAGAGACGCAGAAACCACC------TTATTTTGTGCATCA
GATGCTAAAGCATATGAGACAGAAAAGCATAAT---GTCTGGGCCACACATGCCTGTGTA
CCCACAGACCCCAACCCACAAGAAATACGTTTGGCA---------AATGTGACAGAAGAG
TTTAACATGTGG---AAAAATAACATGGTAGAGCAGATGCATACAGATATAATCAGTCTA
TGGGACCAAAGTCTAAAGCCATGTGTACAGTTAACCCCTCTCTGTGTTACTTTAAATTGT
ACAAATGCCCATAAGACTACAAATGATACTACACAGGAT---------------------
------------------------------------------------------------
------------------AATACTACAAATGCCACTCCAACACTCGAGCCAGGCGAAATA
AAA------------AACTGCTCTTTCAATATG---ACCACA---GAGCTAAGG------
---------------GATAAGAAACAGAAG---GTATATGCACTTTTTTATAGACTTGAT
GTAGTACAAATTAATAATGATACACAAAGT------------------------------
------------------------------------------------------------
------------------ACTAATGGTACAAGTGATGGTACAGGTGAGTATAGATTAATA
AATTGTAATACCTCAGCCATTACACAGGCTTGTCCAAAGGTAACTTTTGAGCCAATTCCC
ATACATTATTGTGCCCCAGCT------GGTTTTGCGATCCTAAAGTGT---AATGATAAG
AAGTTCAATGGAACAGGGCCATGCAAGAAT---GTCAGCTCAGTACAATGCACACATGGA
ATCAGGCCAGTAATATCAACTCAACTGCTGTTA---------AATGGCAGT---CTAGCA
GAAGAAGAG------------------------------------ATAAAAATTAGATCT
GAAAATATCACAAGTAATAGCAAAAATATCATAGTCCAATTTGTC------AAGCCTGTG
AACATTACTTGTATCAGGCCT---AACAATAATACAAGAAAAGGT---------------
---ATACGGATA------------------------------------------------
---------------GGACCAGGACAAGCA------TTTTAT------------------
---ACAACAGAG------------------ATAATAGGGGACATAAGACAAGCA------
TATTGTACTATCAATGGATCA------GAATGGAATAACACTTTACGAGAGGTAGCT---
GAACAATTAAGC---------------------AATAGGACAAATATT------------
---------------ACAAAAATAATATTTGCT------------------AACCCCTCA
GGAGGGGATCTAGAAATCATGACACAT---ACTTTTAATTGTGGAGGAGAA---TTCTTC
TATTGTAATACATCAAGACTGTTTAATAGCACTTGGAACAATGGCACTTGGAACAATACC
AACATGCAGGAGTCAAATAGC---------------------------------------
------------------ACGAAG---TCAGAAAATGGCACTATAACTCTCCCATGCAGA
ATAAAGCAAATTATAAATATGTGGCAGAGAACAGGACAAGCAATGTATGCCCCTCCCATC
CGAGGAGTAATAAGA------------TGTGAATCAAAC---ATTACAGGACTAATATTA
ACAAGAGATAGTGTGAATAATAGCAAA---------------------------------
------------------------------------------------------------
---------------------GACAATGAAACCTTCAGACCAGGAGGAGGAGATATGAGG
GACAATTGGAGAAGT------GAATTATATAAGTATAAAGTAGTA---AAAGTTGAACCA
---CTAGGAGTAGCACCC------ACCACGGCAAGGAGAAGAGTGGTG------------
---------------------------GGAAGAGAAAAAAGAGCA---GTGGGA------
------------ATAGGAGCTGTA---TTCCTTGGGTTCTTGGGAGCA---GCAGGAAGC
ACGATGGGCGCGGCGTCAATGACGCTGACGGTACAGGCCAGACAATTATTG---TCTGGT
ATAGTGCAA------CAGCAAAGCAATTTGCTGAGGGCTATAGAGGCTCAACAACACCTG
TTGAAACTCACGGTCTGGGGC---ATTAAACAGCTCCAG---GCAAGA---GTCCTGGCT
GTGGAAAGATACCTAAGG---GATCAACAGCTCCTAGGAATTTGG---GGCTGCTCTGGA
AAACTCATCTGC---------ACCACTAATGTGCCTTGGAACTCT------AGTTGGAGC
---------------------------------------AATAAATCTCAGGAAGAGATA
TGGGAT---------AACATGACCTGGTTGCAATGG---GATAAAGAAATTGACAACTAT
ACACAATTCATATATGACCTACTTGAGGAATCGCAGAATCAGCAGGAA---AAGAATGAA
CAAGACCTA------TTGGCATTAGACAAGTGGGCAGGTCTGTGGAATTGGTTTAGCATA
TCAAATTGGCTGTGGTATATAAGAATATTTATAATGATAGTAGGAGGCTTAATAGGATTA
AGAATAGTCTTTACT---GTGCTTGCTATAATAAATAGAGTTAGGCAGGGATACTCACCT
TTGTCGTTCCAGACC---CCTACCCCA---------AACCAACAGGAT------CTCGAC
AGGCCCAGAGGAATCGAAGAAGGA---GGTGGAGAACAAGGCAGAGGCAGATCGATTCGA
TTAGTGAGCGGATTCTTAGCGCTTGCCTGGGACGACCTACGGAGCCTGTGCCTCTTCAGC
TAC------------CACCGCTTGAGAGACTTCATCTTGATTGCAGCGAGGACTGTGGAA
CTTCTGGGACAC---------------------------AGCAGTCTCAAGGGGTTGAGA
CTGGGGTGGGAGGGCATCAAGTATCTG------TGGAATCTCCTGATATATTGGGGTCGG
GAACTAAAAATTAGTGCTATTAATTTGGTTGATACCATAGCA---ATAGTAGTAGCTGGT
TGGACAGATAGGGCTATAGAAATAGTACAAAGAATTGGTAGAGCA---------ATTCTC
CACATACCTAGAAGAATTAGACAGGGC---------TTTGAAAGAGCT------TTGCTA
---TAA
>A1.KE.06.06KECst_005.FJ623481
ATGAGAGTGATGGGGATACAG---AGGAATTGTCAACGC------------------TTA
TTA------ACATGG------------------------------GGAACTATGATCTTG
GGG---------ATTATAATG---ATCTGTAGTGCT------GTA---------------
---------------------GGAAACTTGTGGGTTACTGTCTACTAT------------
------GGGGTACCTGTGTGGAAAGATGCAAAAACCACC------CTATTTTGTGCATCA
GATGCTAAAGCATATGATACAGAAGTGCATAAT---GTCTGGGCTACACATGCCTGTGTA
CCCACAGACCCCAACCCACAAGAAATACATTTGGGA---------AATGTGACAGAAGAA
TTTAACATGTGG---AAAAATAACATGGTAGAGCAGATGCATACAGATATAATCAGTTTA
TGGGACCAAAGTCTAAAGCCATGTGTAAAGTTAACCCCTCTCTGCGTTACTTTAAATTGT
ACTAATATCATGGGAAACAGTAACAGCACGGGA---------------------------
------------------------------------------------------------
------------------------AACAGTAGCAACACGAAAATTGAAGAAATAGAAATG
AAA------------AACTGCTCTTTCAATGTG---ACCACA---GAATTAAGG------
---------------GACAAAAGAAGAAAA---GAATATTCACTTTTTTATAAAATTGAT
ATAGTACCACTTGATAAAAAAAGTAATAATAAT---------------------------
------------------------------------------------------------
------------------AATAGTAGTAGTAGTAATAGTAGTAGTGAGTATAGATTAATA
AACTGTAATACCTCAGCCATTACACAAGCTTGCCCAAAGGTATCCTTTGAGCCAATTCCC
ATACATTATTGTGCCCCAGCT------GGTTTTGCGATCCTAAAGTGT---AATGATGAA
CAGTTCAATGGAACAGGGGAATGCAAGAAT---GTCAGTACAGTACAATGCGCACATGGA
ATCAAACCAGTAGTATCAACTCAACTGCTGTTA---------AATGGCAGC---CTAGCA
GAAAAAGAA------------------------------------GTAAAAATTAGATCT
GAAAATATCACAGATAATGCCAAAACCATAATAGTACAACTTAGC------AAGCCTGTG
CAAATTAAATGTACCAGACCT---AACAACAATACAAGAAAAGGT---------------
---ATACATCTA------------------------------------------------
---------------GGACCAGGACAAGCA------TTCTTT------------------
---GGAACAGAAAAA---------------ATAACAGGGAATATAAGAAGCGCA------
CATTGTAATGTCAGTAGATCA------AAATGGAATGACACTTTGAAACAGGTAGCT---
GAACAATTAGAA---------------------AAACACTTTAGG---------------
------------AACAAAACAATAAGCTTTAAT------------------AGCTCCTCA
GGAGGGGATCTAGAAATCACAACACAT---AGTTTTAATTGTGGAGGAGAA---TTTTTT
TATTGTAATACATCAGGCCTGTTTAATAGCACTTGGAATCACACTGACATAAAGGGGTCA
AATAGCACGGAG------------------------------------------------
------------------------------TCAAGTGAAACTATAACTCTCACATGCAGA
ATAAAGCAAATTATAAATATGTGGCAGAGAGTAGGGCAAGCAATGTATGCCCCTCCCATA
CCAGGAGCAATAAGG------------TGTGAATCAAAC---ATTACAGGAATACTCTTA
ACAAGAGATGGTGGGAATAGCAAGAAC---------------------------------
------------------------------------------------------------
------------------AGCACAACAGAAATCTTCAGACCTGGAGGAGGAAACATGCGG
GACAATTGGAGAAGT------GAATTATATAAGTATAAAGTAGTA---CAAATTGAACCA
---CTAGGAGTAGCACCT------ACCAGGGCAAAGAGAAGAGTGGTG------------
---------------------------GAGAGAGAAAAAAGAGCA---ATTGGA------
------------ATAGGAGCTGTA---TTCATTGGGTTCTTAGGAGCA---GCAGGAAGC
ACTATGGGCGCGGCGTCAATAACGCTGACGGTACAGGCCAGACAATTATTG---ACTGGC
ATAGTGCGA------CAGCAAAGCAATTTGCTGAGGGCTATAGAGGCTCAACAACATCTG
TTGAAACTCACGGTCTGGGGC---ATTAAACAGCTCCAG---GCAAGA---GTCCTGGCT
GTGGAAAGATACCTAAAG---GATCAACAGCTCCTAGGAATTTGG---GGATGCTCTGGA
AAACTCATCTGC---------ACCACTACTGTGCCCTGGAACTCT------AGTTGGAGT
---------------------------------------AATAAATCTCATGATGAGATA
TGGGGA---------AACATGACCTGGCTGCAATGG---GAGAAAGAAATTAGCAACTAC
ACAGACACAATATATGACCTAATTGAAAAATCACAGAACCAGCAGGAA---ATAAATGAA
AAAGATTTA------TTGGCATTGGACAAGTGGGCAAATCTGTGGAACTGGTTTGACATA
TCAAGATGGCTGTGGTATATAAAAATTTTTATAATGATAGTAGGAGGCTTAATAGGATTA
AGAATAATTTTTGCT---GTGCTTTCTATAATAAATAGAGTTAGGCAGGGATACTCACCT
CTGTCGTTTCAGACC---CTTACCCCA---------AGCCCAAGGGAT------CTCGAC
AGGCCCGGAAGAATCGAAGAAGAA---GGTGGAGAGCAAGACAGAACCAAATCGATTCGA
TTAGTCAGCGGATTCTTAGCACTTGCCTGGGACGACCTACGGAGCCTGTGCCTCTTCAGC
TAC------------CACCGCTTGAGAGACTTCGTCTCGATTGCAGCGAGAACTGTGGAA
CTTCTGGGACAC---------------------------AGCAGTCTCAAGGGGTTGAGA
CTGGGGTGGGAAGGCCTCAAACATCTG------TGGAATCTCCTGTTGTATTGGGGGAGG
GAGCTAAAAATTAGTGCTATTAATTTGGTTGACCACATAGCA---ATAGCAGTAGCTGGC
TGGACAGATAGAGTTATAGAAGTAGGACGAGGGATTGGTAGAGCT---------CTTCTT
CACATACCTAGAAGAATCAGACAGGGC---------TTAGAAAGGTTT------TTGCTA
---TAA
>A1.KE.06.06KECst_006.FJ623475
ATGAGAGCGATGGGGACACAG---AGGAATTGTCAACGC------------------TTA
TTG------AACTGG------------------------------GGAACTATGATCTTG
GGG---------ATGATAATA---ATCTGTAGTGCT------GTA---------------
---------------------GAAAACTTGTGGGTTACTGTATACTAT------------
------GGGGTACCTGTGTGGAAAGATGCAGAGACCACC------TTATTTTGTGCATCA
GATGCTAAAGCATATGAGGAAGAACAGCATAAT---GTCTGGGCTACACATGCCTGTGTA
CCCACAGACCCCAACCCACAAGAAATACATTTGGAA---------AATGTGACAGAAAAT
TTTAACATGTGG---AAAAATAACATGGTAGAGCAGATGCATACAGATATAATCAGCCTA
TGGGACCAAAGTCTAAAGCCATGTGTAAAGCTAACTCCTCTCTGCGTTACTTTAAATTGC
AAGGAGGTTAATGTCACAGCC---------------------------------------
------------------------------------------------------------
------------------------------------GCAAACAGCACGGAAGAAATGATG
AAA------------AACTGCTCTTTCAATATA---ACCACA---GAGATAAGG------
---------------GATAAGAGAAAGAAG---GTCTATTCACTTTTTTATAGACTTGAT
ATAGTACCAATTAGTGCAAAT---------------------------------------
------------------------------------------------------------
---------------------------AGGAATAATAGTACCACTGAGTATAGATTAATA
AATTGTAATACCTCAGCCGTTACACAGGCTTGCCCAAAGGTATCCTTTCATCCAATTCCT
ATACATTATTGTGCCCCTGCT------GGTTTTGCGATCCTAAAGTGT---CAGGATGAG
GAGTTCAATGGAACAGGGCCATGCAAGAAT---GTCAGTACAGTACAATGCACACATGGA
ATCAAGCCAGTAGTATCAACTCAACTGCTGTTA---------AATGGCAGT---CTAGCA
GGAAAAGAG------------------------------------GTAAAAATTAGATCT
GAAAATATCACAAACAATGTCAAAACTATAATAGTACAACTTAAC------GAGTCTGTG
GAAATTGATTGTATCAGACCT---AACAACAATACAAGAACAAGT---------------
---ATACCTATA------------------------------------------------
---------------GGACCAGGACAGGCA------TTCTAT------------------
---GCAATAGGTGAC---------------ATAATAGGGAAAATAAGACAAGCA------
CATTGCAATGTCAGTAGGTCA------AAATGGAATAAAACTTTACAAAGGGTTGTA---
ACCCAATTAAGA---------------------AAAAACTTTAGA---------------
---------AACACAACAACAATAATATTTGAT------------------AAACCCTCA
GGAGGGGACCTAGAAATCACAACACAT---AGTTTTAATTGTGGAGGAGAA---TTTTTT
TACTGTGATACATCAGGCCTGTTTAATAGCACTTGGGGAGCCACTGACAGCATGCATGGG
GCAAATGACACG------------------------------------------------
---------------------------GAGTCAAATGACACTATAACTCTCCCATGTAGG
ATAAAACAAATTATAAATAGGTGGCAGAGAGTAGGACAAGCAATGTATGCCCCTCCCATC
CAAGGAGTAATAAAG------------TGCAAATCAGAC---ATTACAGGAATAATATTA
ACAAGAGATGGTGGGAATAATAATGAC---------------------------------
------------------------------------------------------------
------------------AGTAGAAATGAAACCTTCAGACCTGGAGGAGGAGATATGAGG
GACAATTGGAGAAGT------GAATTGTATAAGTATAAGGTGGTA---AAGATTGAACCA
---CTAGGAGTAGCACCC------ACCAGGGCAAAGAGAAGAGTGGTG------------
---------------------------GAGAGAGGAAAAAGAGCA---GTTGGG------
------------ATAGGAGCTGTT---TTCCTTGGATTCTTAGGAGCA---GCCGGAAGC
ACTATGGGCGCGGCGTCAATAACGCTGACGGTACAGGCCAGGCAATTATTG---TCTGGC
ATAGTGCAA------CAGCAAAGCAATTTGCTGAGGGCTATAGAGGCTCAACAACATATG
TTGAAACTCACGGTCTGGGGC---ATAAAACAGCTCCAG---GCAAGA---GTCCTGGCT
GTGGAAAGATATCTAAGG---GATCAACAGCTCCTAGGAATTTGG---GGCTGCTCTGGA
AAACTCATCTGC---------ACCACTAATGTGCCCTGGAACTCT------AGTTGGAGT
---------------------------------------AATAAATCTCAGGAGGAGATA
TGGGGA---------AACATGACCTGGCTGCAATGG---GATAAAGAAATCAGCAATTAC
ACACAAATAATATATAACTTAATTGAAGAATCGCAGAACCAGCAGGAA---AAGAATGAA
CAAGACTTA------TTGGCATTTGACAAGTGGGCAAGTCTGTGGACTTGGTTTGACATA
TCAAATTGGCTGTGGTATATAAAAATATTTATAATGATAATAGGAGGTTTGATAGGATTA
AGAATAGTTTTTGCA---GTGCTTGCTTTAATAAATAGAGTTAGGCAGGGGTACTCACCT
TTGTCGTTTCAGACC---CACCCCCCG---------AGCCCAAGGGAA------CTCGAC
AGGCCCGGAAGAATCGAAGAAGAA---GATGGAGAGCAAGGCAGAGACAGATCGATTCGA
TTAGTGAGCGGATTCTTAGCACTTGCCTGGGACGATCTACGGAGCCTGTGCCTCTTCAGC
TAC------------CACCGCTTGAGGGACTTCATCTCGATTGCCACGAGGATTGTGGAA
CTTCTGGGACAC---------------------------AGCAGCCACAAGGGGTTGAGA
CTGGGGTGGGAAGGCCTCAAGTATCTG------TGGAACCTCCTGGTATATTGGGGTCGG
GAACTAAAAACTAGTGCTATTAATTTGGTTGATACTATAGCA---ATAGCAGTAGCTAAC
TGGACAGATAGAGTTATAGAAATAGGACAAAGAATTGGTAGAGCT---------ATTCTC
CACATACCTAGAAGAATCAGACAGGGC---------TTAGAAAGAGCT------TTGCTA
---TAA
>A1.KE.06.06KECst_007.FJ623476
ATGACAGTGATGGGGATATGG---AGGAATTGGCAACAC------------------TTA
TTG------AGATGG------------------------------GGAACTATGATCTTG
GGA---------ATGATAATA---ATCTGTAGTGCT------GTA---------------
---------------------GAAAATTTGTGGGTTACAGTCTACTAT------------
------GGGGTACCTGTATGGAAAGATGCGAAGACCATC------TTATTTTGTGCATCA
GATACTAAAGCATATGAGGTAGAAATGCATAAT---GTCTGGGCTACACGTGCCTGTGTA
CCCACAGACCCTAACCCACAAGAAATACATCTGGAA---------AATGTGACAGAAGAG
TTTAACATATGG---GAAAATGACATGGTAGAGCAGATGCATACAGATATAATCAGTCTA
TGGGACGAAAGCCTAAAGCCATGTGTAAAGTTAACCCCTCTATGTGTCACTTTACATTGT
ACTAATGTCACTGACAAGAGTGGCAAT---------------------------------
------------------------------------------------------------
---------------------------------GTCACTGTCAATGGCACGGATGAAATG
AAA------------AACTGCTCTTTCAACATG---ACCACA---GAGCTAAGG------
---------------GATAAGAGAAAGAAG---GAATATTCACTTTTTTATAGACTTGAT
ATATTACAAATTAATGAAAATCAA------------------------------------
------------------------------------------------------------
------------------------GGTAATAGTAGTAAGAATGATGAGTATAGATTAATA
AATTGTAATACCTCAGCCATTACACAGGCTTGTCCAAAGGTATCTTTTGAGCCAATTCCC
ATACATTTTTGCGCCCCAGCT------GGTTTTGCGATCCTAAAGTGT---AAGGATGAG
AATTTCAATGGAACAGGGCCATGTAGAAAT---GTCAGCACAGTACAATGCACACATGGG
ATCAAGCCAGTAGTATCAACTCAGCTGCTGTTA---------AATGGCAGC---CTAGCA
GAAAGAGAA------------------------------------GTAAAAATTAGATCT
CAAAATATCACAAACAATGCCAAAAATATAATAGTACAACTTGTC------ACGCCTGTG
CAAATTAATTGTACAAGACCT---AATAATAATACAAGAAAAAGT---------------
---ATACATATA------------------------------------------------
---------------GGACCAGGAAAAGTA------TTCTAT------------------
---GCAAGTGAC------------------ATAATAGGGGATATAAGAAAAGCA------
CATTGTATTGTCAATAGGTCA------GAATGGAATAAGACGTTACAACAGGTAGCT---
ACACAATTAGGA---------------------ACATACTTTAAG---------------
------------AATAAAACCATAATATTTGAT------------------AGATCCTCA
GGAGGGGATATAGAAATCACAACACAT---AGTTTTAATTGTAGAGGAGAA---TTTTTC
TATTGTAATACATCAGGCTTGTTTAATAGCACTTGGAATATCACTGACAATCTCAACATA
ACTCAG------------------------------------------------------
------------------------------TCAAATGAGAACATAACTCTCCCATGCAAA
ATAAAGCAAATTATAAATATGTGGCAGAGAGTAGGACAAGCAATATATGCCCCTCCCATC
CCAGGAAGGGTAAGT------------TGTGTCTCAAAC---ATTACAGGACTAATATTA
ACAAGAGATGGTGGGAACAATAACAGT---------------------------------
------------------------------------------------------------
---------------------ACAAATGAAACCTTCAGGCCTGGAGGAGGAGATATGAGG
GACAATTGGAGAAGT------GAATTATATAAGTATAAAGTAGTA---AGAATTGAACCA
---CTAGGAGTAGCACCT------ACCCAGGCAAAGAGAAGAGTGGTG------------
---------------------------GGAAGAGAAAAAAGAGCA---ATTGGA------
------------ATAGGAGCTGTC---TTCCTTGGGTTCTTAGGAGCA---GCAGGAAGC
ACTATGGGCGCGGCGTCAATAACGCTGACGGTACAGGCCAGACAGTTATTG---TCTGGC
ATAGTGCAA------CAGCAAAACAATTTGCTGAGGGCTATAGAGGCTCAACAACAACTG
TTGAAACTCACGGTCTGGGGC---ATTAAACAGCTCCAG---GCAAGA---GTCCTGGCT
GTGGAAAGATACCTAAGG---GATCAACAGCTCCTAGGAATTTGG---GGCTGCTCTGGA
AAACTCATCTGC---------ACCACTAATGTGCCCTGGAACTCT------AGTTGGAGT
---------------------------------------AATAAATCTCAGAGTGAGATA
TGGGGG---------AACATGACCTGGCTGCAATGG---GATAGAGAAATTAGTAAGTAC
ACAGACATAATATATGGCCTAATTGAAGAATCGCAGAACCAGCAGGAA---AAGAATGAA
CAAGACTTA------TTGGCATTGGATAAGTGGGCAAATCTGTGGAATTGGTTTGACATA
TCAAATTGGCTGTGGTATATAAAAATATTTATAATGATAGTAGGGGGCTTAATAGGATTA
AGAATAGTTTTTGCT---GTGCTTTCTATAATACGTAGAGTTAGGCAGGGCTACTCACCT
TTGTCATTTCAGACC---CATACCCCA---------AACCCAAGGGGT------CTCGAC
AGGCCCGGAAGAATCGAAGAAGAA---GGTGGAGAGCAAGGCAGAGACAGATCGATTCGA
TTAGTGAGCGGATTCTTAGCACTTGCCTGGGACGATCTGCGGAGCCTGTGCCTCTTCAGC
TAC------------CACCGCTTGAGAGACTTCATATTGATTGTCGCGAGGACGGTGGAA
CTTCTGGGACAC---------------------------AGCAGTCTCAGGGGATTGAGA
CTGGGGTGGGAAGGCCTTAAGTATCTG------TGGAATCTCTTCTTATATTGGGGTCGG
GAAATAAAATTAGGGGCTATTAATTTGATAGATACTATAGCA---ATAGCAGTAGCTGGA
TGGACAGATAGGGTTATAGAAATAGGACAAGGAATTGGTAGAGCT---------ATCCTC
CACATACCTAGAAGAATCAGACAGGGC---------TTCGAAAGAGCT------TTGCTA
---TAA
>A1.KE.06.06KECst_019.FJ623478
ATGAGAGTGATGGGGATAAAG---AGGAATTGTCAGCAC------------------TTA
TTG------AGCTGG------------------------------GGGACTATGATCTTG
GGA---------TTGATAATA---ATCTGTAGTGCT------GCA---------------
---------------------GACAACTTGTGGGTTACTGTCTACTAT------------
------GGGGTACCTGTGTGGAAAGATGCAAAGACCACC------TTATTTTGTGCATCA
GATGCTAAAGCATATGCTACAGAAAGGCATAAT---GTTTGGGCTACACATGCCTGTGTA
CCCACAGACCCCAACCCACAAGAAATGCCTTTAAAA---------AATGTGACAGAAGAC
TTTAACATGTGG---AAAAACAACATGGTAGAGCAGATGCATACAGATATAATCAGTCTA
TGGGACCAAAGCCTAAAGCCATGTGTAAAGTTAACCCCTCTCTGTGTTACTTTACATTGT
ACCAATGTCAATGTCACTAGCAATGTCACTAGC---------------------------
------------------------------------------------------------
------------------------AGCAATGCCACTACCGAAGGAAATGGGGAAGAAATG
AAA------------AACTGCTCTTTCAATGTG---ACCACA---GAACTAAGG------
---------------GATAAGAGACAGAAA---GTATATTCACTCTTTTATAAGCTTGAT
ATAGTACAAATTAATGCAAAT---------------------------------------
------------------------------------------------------------
------------------------------CAGGGTAATAGTAGTGACTATAGATTAATA
AATTGTAATACCTCAGCCATTACACAGGCATGCCCAAAAGTATCCTTTGAGCCAATTCCC
ATACATTATTGTACTCCAGCT------GGTTTTGCGATCCTAAAGTGT---AATGATAAG
GAGTTTAATGGAACAGGGCCATGCAAGAAT---GTCAGTACAGTTCAATGCACACATGGA
ATCAAGCCAGTAGTATCAACTCAACTGCTGTTA---------AATGGCAGT---CTAGCA
GAAGAACAG------------------------------------ATAAGGATTAGATCT
GCAAATATCACAGACAATACCAAAAACATAATAGTACAATTTACT------GAGCCTGTA
AAAATTGATTGTACCAGACCT---AACAACAACACAAGAAGAAGT---------------
---GTGTCTATA------------------------------------------------
---------------GGACCAGGACAAGCA------TTCTAT------------------
---GCAATGGGTGAC---------------GTAATAGGGGATATAAGAAAAGCA------
TATTGTCAGGTCAATAAAACA------CAATGGAATATAACTTTACAACAGGTAGCT---
AACCAATTAAGA---------------------GAACACTTTAAG---------------
------------AACAAAACAATAATATTTACT------------------AGCCCCTCA
GGAGGGGATATAGAAATCACAACACAT---AGTTTTAATTGTGGAGGAGAA---TTCTTC
TATTGTAATACATCAGGCCTGTTTAATCACACTTACCTGCCTAAGAGCACTTACCTGCCT
AATAGCACTTGGAATAAC------------------------------------------
------------------AGTACG---GGATCAAATGACAGTATAACTCTTCCATGTAGA
ATAAAGCAAATTATAAATATGTGGCAGAGAGTAGGACAAGCAATGTATGCCCCTCCTATC
CAAGGAGTAATAAAG------------TGTAAATCAGAT---ATTACAGGACTAATATTG
ACAAGAGATGGTGGGAATAGTAACAGT---------------------------------
------------------------------------------------------------
---------------------GATAATGAAACCTTCAGACCTGGAGGAGGAGATATGAGG
GACAATTGGAGAAGT------GAATTATATAAGTATAAAGTAGTA---AAAATTGAACCA
---CTAGGAGTAGCACCC------ACCAGGGCAAAGAGAAGAGTGGTG------------
---------------------------GAGAGAGAAAAAAGAGCA---GTTGGA------
------------ATAGGAGCTGTT---TTCATTGGGTTCTTAGGAGCA---GCAGGAAGC
ACTATGGGCGCGGCGTCAATAACGCTGACGGTACAGGCTAGACAATTATTG---TCTGGC
ATAGTGCAA------CAGCAAAGCAATTTGCTGAGGGCTATAGAGGCTCAACAACATATG
TTGAAACTCACGGTCTGGGGC---ATTAAACAGCTCCAG---GCACGA---GTCCTGGCT
GTGGAAAGATACCTAAGG---GATCAACAGCTCCTAGGAATTTGG---GGCTGCTCTGGA
AAACTCATCTGC---------ACCACTAATGTGCCCTGGAACTCT------AGTTGGAGT
---------------------------------------AATAAATCCTATAATGACATA
TGGGAC---------AATATGACCTGGCTGCAATGG---GATAAAGAAATTAACAATTAC
ACACAGATAATATATGATTTAATTGAGGAATCGCAGAAACAGCAGGAA---AAGAATGAA
CAAGAGTTA------CTGGCATTGGACAAGTGGGCAAGTCTGTGGAATTGGTTTGACATA
ACAAGATGGCTGTGGTATATAAAAATATTTATAATGATAGTAGGAGGTTTAATAGGATTA
AGAATAGTTTTTGCA---GTGCTTTCTATAATCAATAGAGTTAGGCAGGGATACTCACCT
TTATCGTTTCAGACC---CATACCCCA---------AACCCAGGGGGT------CTCGAC
AGGCCCGGAAGAATCGAAGAAGAA---GGTGGAGAGCAAGGCAGAGGCAGATCGATTCGA
TTAGCGAGCGGATTCTTGACACTTGTCTGGGAGGATCTAAGGAGCCTGTGCCTCTTCAGC
TAC------------CACCGATTGAGAGACTTCATCTTGATTGCTGCGAGGACTGTGGAA
CTTCTGGGACAC---------------------------AGCAGTCTCAAGGGGTTGAGA
CTGGGGTGGGAAGGCCTCAAGTACCTG------TGGAATCTCCTACTGTATTGGGGTCGG
GAGCTAAAAATTAGTGCTGTTAGTTTGGTTGATACTATAGCA---ATAGCAGTAGCTGGC
TGGACAGATAGGGTTATAGAAATAGGACAAGCAGTTGGTAGAGCT---------ATTATC
CACATACCTAGAAGAATCAGACAGGGC---------TTAGAAAGGGCT------TTGCTA
---TAA
>A1.KE.06.06KECst_020.FJ623482
ATGAGAGTGACGGAGACACAG---AGGAACTTCTTAAAA------------------TGG
------------------------------------------------ACAGCCATCTTG
GGG---------CTGATAATA---TTCTGTAGTGCT------GAG---------------
---------------------GAAAATTTGTGGGTTACTGTCTACTAT------------
------GGGGTGCCTGTGTGGAGGGACGCAGACACCACC------CTATTTTGTGCATCA
GATGCTAAAGGATATAATACAGAAGCGCATAAT---ATATGGGCTACACATGCCTGTGTA
CCTACAGACCCCAACCCACAAGAAATGAAGTTGAAA---------AATATAACAGAAAAT
TTTAACATGTGG---AAGAATAATATGGTAGAGCAGATGCATACAGACATAATCAGTCTA
TGGGACCAAGGCCTAAAGCCATGTGTAAAGTTAACCCCTCTCTGTGTTACTCTAGATTGT
AGCTATAATGTCACCAGTAATTCCACCGAA------------------------------
------------------------------------------------------------
---------------------------AATAATATCACCGAGAGCATGAGAGGAGAAATA
AAA------------AACTGCTCTTTCAATGTG---ACCACA---GTATTAAGG------
---------------GATAAGAGTCAGAAA---GTACATTCGCTTTTTTATAGAGTTGAT
ATAGTACCAATTGATGAAAAG---------------------------------------
------------------------------------------------------------
------------------------------AAGAATAATAGCAGTGAGTATAGATTAATA
AATTGTAACACCTCAGCCATTACACAGGCTTGTCCAAAAGTATCCTTTGAGCCAATTCCC
ATACATTATTGTGCCCCAGCT------GGTTTTGCGATTCTAAAGTGT---AATGATACG
AATTTCAATGGAACAGGGGAGTGCAAGAAT---GTCAGCACAGTACAATGCACACATGGA
ATCAAGCCAGTAGTATCAACACAACTGCTGTTA---------AATGGCAGT---CTAGCA
GAAAAAGAG------------------------------------ATAACAATTAGATCC
GAAAATATCACAGACAATGCTAAAAACATACTAGTACAATTTGAC------ACACCTGTA
AAAATCAATTGTACCAGACCT---TACAAAAATATAAGGGAAGGT---------------
---GTGCGTATA------------------------------------------------
---------------GGACCAGGACAAGCA------TTCTTT------------------
---AAAATGGGTGGC---------------ATAACAGGGGATATAAGAAAAGCA------
TATTGTGAGATTAATAAAACA------GAGTGGAATGCAACTCTGGAAAGGGTAGCT---
GACAAATTAAGA---------------------GCACACTTTAAC---------------
------------AGCAGTATAATAAGCTTTAAA------------------AACGCATCA
GGAGGGGATCTAGAAATTACAACACAT---AGTTTTAATTGTGGAGGAGAA---TTTTTC
TATTGTAATACATCAGACCTGTTTAATGGCAATAGCACTAGGAATGGCACTGGGAATAGC
AACAGCACGCCG------------------------------------------------
------------------------------GTAACTGGCAATATAACTCTCCCATGCAGA
ATAAAGCAAATTATAAATATGTGGCAGAGAGTAGGACAAGCAATGTATGCCCCGCCCATC
CAAGGGGTAATAAGG------------TGTGTATCAAAC---ATTACAGGATTAATATTG
ACAAGAGATGGTGGGAAACAGAATAATAATAGTAAT------------------------
------------------------------------------------------------
------AGTAATAGTAGT---GATATTGAAGTCTTCAGACCTGGAGGAGGAGATATGAGG
GACAATTGGAGAAGT------GAATTATATAAGTATAAAGTAGTA---AAAATTGAACCA
---CTAGGAATAGCACCT------ACCAAGGCAAAAAGAAGAGTGGTG------------
---------------------------GAGAGAGAAAAAAGAGCA---ATTGGA------
------------ATAGGAGCTGTC---CTCCTTGGGTTCTTAGGAACA---GCAGGAAGC
ACTATGGGCGCGGCGTCAATAGCGCTGACGGTACAGGCCAGACAATTAATG---TCTGGC
ATAGTGCAA------CAGCAAAGCAATTTGCTGAGGGCTATAGAGGCTCAACAGCATATG
TTGAAACTCACAGTCTGGGGC---ATTAAACAGCTCCAG---GCAAGA---GTCCTGGCT
GTGGAAAGATACCTAAAG---GATCAACAGCTCCTAGGAATATGG---GGCTGCTCTGGA
AAACTCATCTGC---------ACCACCAATGTGCCCTGGAACTCT------AGTTGGAGT
---------------------------------------AATAAATCCTTGGATAAGATA
TGGGAC---------AAAATGACCTGGCTAGACTGG---GATAAAGAAATTAGCAATTAC
TCAGAGTTAATATATAATCTAATTGAAGAAGCACAGAACCAGCAGGAC---AAAAATGAA
CAAGACTTA------TTGGCATTAGACAAATGGGCAAGTCTGTGGAATTGGTTTGACATC
ACAAAATGGCTGTGGTATATAAGGATATTTATAATGATAGTAGGAGGCTTAATAGGATTA
AGAATAGTTTTTGCA---GTGCTTTCTGTAATAAATAGAGTTAGGCAGGGATACTCACCT
TTGTCATTTCAGACC---CATACCCCA---------AAGCCCAGGGGA------CTCGAC
AGGCCCGAAAGAATCGAAGAAGGA---GGTGGAGAGCAAGACAGAGGCAGATCGATTCGC
TTAGTGAGCGGATTCTTAGCACTTGCCTGGGACGACCTGCGGAGCCTGTGCCTCTTCTGT
TAC------------CACCGCTTGAGAGACTTAATATCAATTGCTGCGAGGACTGTGGAA
------------------------------------------------------------
CTGGGAAGGGAGGGCCTCAAGTATCTG------TGGAATCTCCTGGTGTATTGGGGTCGG
GAACTAAGAATTAGTGCTATTAGTTTGCTTGATACCATAGCA---ATAGCCGTAGCGGGT
TGGACAGATAGGATTATAGAGCTAGGACTAAGACTTTGCAGAGCT---------ATTCTC
CACATACCTAGAAGAATCAGACAGGGC---------ATCGAAAGGGCT------TTGATA
---TAA
>A1.KE.06.06KECst_021.FJ623477
ATGAGAGTGATGGGGATACAG---AGGAATTGTCAACAC------------------TTA
TTG------AGATGG------------------------------GGAATTATGATCTTG
GGG---------ATAATAATA---ATCTGTAGTACT------GCA---------------
---------------------GAAAACTTGTGGGTTACTGTCTATTAT------------
------GGGGTACCTGTGTGGAAAGACGCAGAGACCACC------TTATTTTGTGCATCA
GATGCTAAAGGATATAAGACAGAAATGCATAAT---GTTTGGGCTACACATGCCTGTGTA
CCCACAGACCCCAACCCACAAGAAATATATTTGGAA---------AATGTGACAGAAGAG
TTTAACATATGG---AAAAATCACATGGTAGAGCAGATGCATACAGATATAATCAGTCTA
TGGGACCAAAGCCTAAAGCCATGTGTAAAGTTAACCCCTCTCTGCGTTACTTTAAATTGT
AGCAAGGTCAATGGCAAGGTCAATGTC---------------------------------
------------------------------------------------------------
------------------------------ACGAACCATGACAATGCCACTGAAGAAATG
AGA------------AACTGCTCTTACAGTGTA---ACCACA---GAAATAAGG------
---------------GATAAGAAAAAGAAG---GTATATTCACTTTTTTATAGACTTGAT
ATAGTACAAATTAATGAGAATCAAGGTAAC------------------------------
------------------------------------------------------------
------------------AGTAGTCAAGGTAATAGTAGTAACAATGCCTATAGATTAATA
AATTGTAACACCTCAGTCATTACACAGGCTTGCCCAAAGGTTTCTTTTGAGCCAATTCCC
ATACATTATTGTGCCCCAGCT------GGTTTTGCGATCCTAAAATGT---AGGGATGAG
GAGTTCAATGGAACAGGGCCATGCAAAAAT---GTTAGCTCAGTACAATGCACACATGGA
ATTAAGCCAGTAGTATCAACTCAACTGCTGTTA---------AATGGCAGT---CTAGCA
GAAAAAGAG------------------------------------GTAAAGATTAGATCT
GAGAATATCACAAACAATATCAAGACTATAATAGTACAGTTTACC------AAGCCTGTA
AGGATTAATTGTACCAGACCT---AACAACAATACAAGAGAAAGT---------------
---ATACGTATA------------------------------------------------
---------------GGACCAGGACAAGCA------TTCTAT------------------
---GCAACAGGTGAC---------------ATAATAGGGAAGATAAGAAAAGCA------
TATTGTAATGTCAGTAGATCA------GATTGGAATAGCAGTTTACAACAGGTAGCT---
AAACAGTTAGGC---------------------AAATACTTTAGG---------------
------------AACAAAACAATAATATTTACT------------------AACTCATCA
GGAGGGGATATAGAAATCACAACACAT---AGTTTTAATTGTGGAGGAGAA---TTTTTC
TATTGTGATACATCAGGCCTGTTTAATAGCACCTGGAATAATAGCACCTGGAATAATAAT
GACACTGCCCAG------------------------------------------------
------------------------------TCAAATGACACAATAACTCTCCCATGCAGA
ATAAAACAAATTGTAAATATGTGGCAGAGAACAGAACAAGCAATGTATGCCCCTCCCATC
CAAGGAGTAATAAGG------------TGTGAATCAAAC---ATCACAGGACTACTATTA
ACAAGAGATGGTGGGATTAATAACACA---------------------------------
------------------------------------------------------------
------------------------AATGAAACCTTCAGACCTGGAGGAGGAGATATGAGG
GACAATTGGAGAAGT------GAACTATATAAGTATAAAGTAGTA---AAAATTGAACCA
---CTGGGAGTAGCACCC------TCCAGGGCAAGGAGAAGAGTGGTG------------
---------------------------GGGAGAGAAAAAAGAGCA---GTTGGA------
------------ATAGGAGCTTTA---TTCCTTGGATTCTTGGGCGCA---GCAGGAAGC
ACTATGGGCGCGGCGTCAATGACGCTGACGGTACAGGCCAGACAATTATTG---TCTGGC
ATAGTGCAA------CAGCAAAGCAATTTGCTGAAGGCTATAGAGGCTCAACAACATCTG
TTGAGACTCACGGTCTGGGGC---ATTAAGCAGCTCCAG---GCACGA---GTCCTGGCT
GTGGAAAGATACCTAAGG---GATCAACAGCTCCTAGGCATTTGG---GGCTGCTCTGGA
AGACTCATCTGC---------ACCACTAATGTGCCCTGGAACTCC------AGTTGGAGT
---------------------------------------AATAAATCTTATAATGAGATA
TGGGAT---------AACATGACCTGGCTACAATGG---GATAAAGAAGTTAGCAATTAC
ACAGACATAATATATCAACTAATTGAAGAATCGCAGAATCAGCAGGAA---AAAAATGAG
CAAGACTTA------TTGGCATTGGACAAATGGGCAAGTCTGTGGAGTTGGTTTGACATA
ACAAAGTGGCTGTGGTATATAAAAATATTTATAATGATAGTAGGAGGCTTAATAGGATTA
AGAATAATTTTTGCT---GTGCTTGCTGTAATAAATAGAGTTAGGCAGGGATACTCACCT
TTGTCATTTCAGACC---CATACCCCA---------AACCTACAGGGT------CTCGAC
AGGCCCGGAAGAATCGAAGAAGAA---GATGGAGAGCAAGGCAGAGGCAGATCGATTCGA
TTAGTGAGCGGATTCTTAGCGCTTGCCTGGGACGATCTGCGGAGCCTGTGCCTCTTCAGC
TAC------------CACCGATTGAGAGACTTCGCCTTGATTGCTGCGAGGACTGTGGAA
CTTCTGGGACAC---------------------------AGCAGTCTCAAGGGGTTGAGA
TTGGGGTGGGAAGGCCTCAAGTACCTG------TGGAATCTCCTGTTATACTGGAGTCAG
GAGTTAAAGATTAGTGCTATAAGTTTGGTTGATACCATAGCA---ATAGCAGTAGCTGGC
TGGACAGATAGGATTATAGAAATAGTGCAAGGAATTGGTAGAGCT---------ATTCTG
CATATACCCACAAGAATTAGACAGGGC---------CTAGAAAGAGCT------TTGCTA
---TAA
>A1.KE.06.06KECst_025.FJ623486
ATGAGAGTGAGGGGGACGCAG---AGGAATTGTCAGCAC------------------TTA
TTG------AGATGG------------------------------GGAACTATGATCTTG
GGG---------ATAATGATA---ATCTGTAGTACT------GCA---------------
---------------------GAAAACTTATGGGTTACTGTCTACTAT------------
------GGGGTACCTGTATGGAAAGACGCAGAGACCACC------TTATTTTGTGCATCA
GATGCTAAAGCATATAAGACAGAAATGCATAAT---GTCTGGGCTACACATGCCTGTGTA
CCCACAGACCCCAACCCACAAGAAATACATTTGGAA---------AATGTGACAGAAGAA
TTTAACATGTGG---AAAAATAACATGGTAGAGCAGATGCATACAGATATAATCAGCTTA
TGGGACCAAAGCCTAAAGCCATGTGTAAAGTTAACCCCTCTCTGCGTTACTTTACATTGT
GGAACTGTCACCAAC---------------------------------------------
------------------------------------------------------------
------------------------------------------GACACGGAGGGAGAAAGA
AAA------------AACTGCTCTTTCAATATG---ACCACA---GAGCTAAGG------
---------------GATAAAAAACAGAAG---GTATATGCTCTTTTTTATAGACTTGAT
ATAGTAAAAATTAATGAAAGT---------------------------------------
------------------------------------------------------------
------------------------------CAAGGTAATAGTAGTGAATATAGATTAATA
AATTGTAATACCTCAGCCATTACACAAGCTTGCCCAAGGGTATCCTTTGAGCCAATCCCC
ATACATTATTGTGCCCCAGCT------GGTTTTGCGATCTTAAAGTGT---AAGGATGAG
GAGTTCAATGGAACAGGGCCATGCAAGAAT---GTCAGCACAGTACAATGCACACATGGA
ATCAAGCCAGTAGTATCAACTCAACTGTTGTTA---------AATGGTAGT---CTAGCA
AAAACAAAG------------------------------------GACAGAATTAGCTCT
GAAAATATCACAAACAATGCCAAAAATATAATAGTACAACTTATT------GAGCCTGTG
ACAATTAATTGTACCAGACTT---GCCAATAATACAAGAAAAAGT---------------
---ATACGTATA------------------------------------------------
---------------GGACCAGGACAATCA------TTCTAT------------------
---GCAATGGGTGAC---------------ATAATAGGGGAGATAAGAAACGCA------
CAATGTGAGGTCAGTAAATCA------CAGTGGAACAAAACCTTACAAAGGGTAGCT---
AGAAGATTAGGA---------------------ACATACTTTCAG---------------
------------AACAAAACAATAATATTTGAT------------------AAACCCTCA
GGAGGGGATCTAGAAATCACAACACAT---AGTTTTAATTGTGGAGGAGAA---TTTTTC
TATTGTAATACATCAGAACTATTTAATAGCACTTGGAATCTTAATAGCACTTGGAATCAC
ACTGGCAGCATACCGGAGTCAAAT------------------------------------
------------------AGCACG---GAGTCAAATGGCACTATAACCCTCAAATGCAGA
ATAAAGCAAATTATAAATATGTGGCAGAGAGTAGGGCAAGCAATGTATGCCCCTCCCATC
AAAGGGACAATAAGG------------TGTAAATCAAAC---ATCACAGGACTAATATTA
ACAAGAGATGGTGGGGATAATAACAGT---------------------------------
------------------------------------------------------------
---------------------ACAAAGGAAACCTTCAGGCCTGGAGGAGGAGATATGAGG
GACAATTGGAGAAGT------GAATTATATCAGTATAAAGTAGTA---AAACTTGAACCA
---CTAGGAGTAGCACCC------ACCAGGGCAAGGAGAAGAGTGGTG------------
---------------------------GGGAGAAAAAAAAGAGCA---GTTGGA------
------------CTAGGAGCTGTT---TTCATTGGGTTCTTGGGAGCA---GCAGGAAGC
ACTATGGGCGCGGCGTCAATGACGCTGACGGTACAAGCTAGACAATTATTG---TCTGGC
ATAGTGCAA------CAGCAAAGCAATTTGCTGAGGGCTATAGAGGCTCAACAACATCTG
TTGAAACTCACGGTCTGGGGC---ATTAAACAGCTCCAG---GCAAGA---GTCCTGGCT
GTGGAAAGCTACCTAAGG---GATCAACAGCTCCTAGGAATTTGG---GGCTGCTCTGGA
AAACTCATCTGC---------ACCACTAATGTGCCCTGGAACTCT------AGCTGGAGT
---------------------------------------AATAAATCTTACAATGAGATA
TGGGAT---------AACATGACCTGGCTGCAATGG---GATAAAGAAGTTAGCAATTAT
ACACAGATAATATATACCCTAATTGAAGAATCGCAGAACCAGCAAGAA---AAAAATGAA
CAAGACTTA------TTGGCATTAGACAAGTGGGCAAGTCTGTGGAATTGGTTTAGCATA
TCAAAATGGCTGTGGTATATAAAAATATTTATAATGATAGTAGGAGGCTTAATAGGATTA
AGAATAGTTTTTGCT---GTGCTTTCTGTAATAAATAGAGTTAGGCAGGGGTACTCACCT
TTATCGTTTCAGACC---CATACCCCA---------ACCCCAAGGGGT------CTCGAC
AGGCCCGGAAAAATCGAAGAAGAA---GATGGAGAGCAAGGCAGAGGCAGATCGATTCGA
TTAGTGAGCGGATTCTTACCACTTGTGTGGGACGATCTAAGGAGCCTGTGCCTCTTCAGC
TAC------------CACCGCTTGAGAGACTTCATCTTGATTGCAGCGAGGACTGTGGAA
CTTCTGGGACAC---------------------------AGCAGTCTCAAGGGGTTGAGA
CTGGGGTGGGAAAGCCTCAAGTATCTG------TGGAATCTCCTGTTATATTGGGGTCGG
GAACTAAAAATTAATGCTATTAATTTGGTTGATACTATAGCA---ATAGTAGTAGCTGGT
TGGACAGATAGGGTTATAGAAATAGGACAAGTAATTGGTAGAGCT---------TTTCTC
CACATACCTAGAAGAATCAGACAAGGC---------CTTGAAAGAGCT------TTGCTT
---TAA
>A1.KE.06.06KECst_028.FJ623479
ATGAGAGTGAGGGAGATGCAG---AGGAATTGGCGGCAC------------------TTG
TTG------AGATGG------------------------------GGAACTATGATCTTG
GGG---------CTGTTAATA---ATCTGTAGTGCT------GCA---------------
---------------------GAAAATTTGTGGGTTACTGTCTACTAT------------
------GGGGTACCTGTGTGGAAAGACGCAGATACCACC------TTATTCTGTGCATCA
GATGCTAAAGCATATGTCACAGAAAAGCATAAT---GTCTGGGCTACACATGCTTGTGTA
CCCACAGACCCCAACCCACAAGAAATACATTTGGGA---------AATGTGACAGAAGAC
TTTAATATGTGG---AAAAATAACATGGTAGAGCAAATGCATACAGATATAATCAGCCTA
TGGGACCAAAGCCTAAAGCCCTGTGTACAGTTAACTCCTCTCTGTGTCACCTTAAATTGT
ACAAATGCAAATGCCACCGGTAATGCC---------------------------------
------------------------------------------------------------
------------------------------ACTGTCGACAAAAATATGGAAGGAGAAATA
AAA------------AACTGCTCTTACAATATG---ACCACA---GAAGTAAGG------
---------------GATAAGCAAAAGAAA---GTATATTCACTTTTTTATAGACTTGAT
ATAGTACAAATTAGCAAGCAA---------------------------------------
------------------------------------------------------------
---------------------------AGTAGTAATGATAGTAGTAAATATAGATTAATA
AATTGTAATACCTCAGCCATTACACAAGCTTGTCCAAAGGTAACCTTTGAGCCAATTCCC
ATACACTATTGTGCCCCAGCT------GGTTTTGCGATTCTAAAACGT---AATGAGAAC
AACTTCAAGGGGACAGGGCCATGCAATAAT---GTCAGCACAGTACAATGCACACATGGA
ATAAAGCCAGTAGTGTCAACTCAACTGCTGTTG---------AATGGCAGT---CTAGCA
GAAGAAAAG------------------------------------GTAATGATTAGATCT
GAAAATATCACAAACAATGCCAAGAACATAATAGTACAATTTACC------AAACCTGTA
AGGATTAATTGTACCAGACCT---AACAACAATACAAGAAGGAGT---------------
---ATACATATA------------------------------------------------
---------------GGACCAGGACGAGCA------TTCTAT------------------
---GCAGCAGGTGAC---------------ATAATAGGGGATATACGACAAGCA------
CATTGTAATGTCAATTACACT------GAATGGAATGACACTTTGAAAGAAGTAGCC---
CAACAATTAGGA---------------------ACATACTTTAAT---------------
------------AACAAAACAATAATATTTAAG------------------AGCTCCGCA
GGAGGGGATCCAGAGATCACAACACAT---AGCTTTAATTGTGGAGGAGAA---TTTTTC
TATTGTAATACATCAGACCTGTTTAATGGTACTTGGAATAATAGCACTTTGAATGGCACT
GCCAAGCAGGAG------------------------------------------------
---------------------------GTAAATGACAGCACTATAACGATCTCATGCAGG
ATAAAGCAATTTATAAATATGTGGCAGAGAACAGGACGAGCAATGTATGCCCCTCCCATT
CCAGGAGTAATAAGT------------TGTAACTCAAGC---ATTACAGGATTAATATTA
ACAAGAGATGGTGGGGATGATAACAAT---------------------------------
------------------------------------------------------------
---------------------AATAATGAAACATTCAGACCTGGAGGAGGAGATATGAGG
GACAATTGGAGAAGT------GAATTATATAAGTATAAAGTAGTA---AAAATTGAACCA
---CTAGGAGTAGCACCC------ACCAAGGCAAGGAGAAGAGTGGTG------------
---------------------------GAGAGAGAAAAAAGAGCA---GTTGGA------
------------ATAGGAGCTGTA---CTCCTTGGGTTCTTAGGAGCA---GCAGGAAGC
ACTATGGGCGCGGCGTCAATAACGCTGACGGTACAGGCCAGACAATTATTG---TCTGGC
ATAGTGCAA------CAGCAAAGCAATTTGCTGAAGGCTATAGAGGCTCAACAACAACTG
TTGAAACTCACAGTCTGGGGC---ATTAAACAGCTCCAG---GCAAGA---GTCCTGGCT
GTGGAAAGATACCTAAAG---GATCAACAGCTCCTAGGACTTTGG---GGCTGCTCTGGA
AAACTCATCTGC---------ACCACTAATGTGCCCTGGAACTCT------AGTTGGAGT
---------------------------------------AATAAAACTTATAAGGACATA
TGGGAC---------AACATGACCTGGCTGCAATGG---GATAAAGAAATTAGCAATTAC
ACACAGATAATATATGACCTAATTGAAGAATCACAGAACCAGCAGGAA---AAGAATGAA
CAAGACTTA------TTGTCATTGGACAAATGGGCAAGTTTGTGGAATTGGTTTGATATA
ACAAGATGGCTGTGGTACATAAAAATATTTATCATAATAGTAGGAGGCTTAATAGGATTA
AGAATAGTTTTTGCT---GTAATTGCTGTAATAAATAGAGTTAGGCAGGGGTACTCACCT
TTGTCTTTCCAGATC---CATACCCCA---------AACCCAGAGGGT------CCCGAC
AGGCCCGGAAGAATCGAAGAAGAA---GGTGGAGAGCAAGGCAGAGGCAGATCGATTCGA
TTAGTCAGCGGATTCTTAGCTCTTGCCTGGGACGATCTACGGAGCCTGTGCCTCTTCAGC
TAC------------CACCGCTTGAGAGACTTCATCTTGATTGTCGCGAGGACTGTGGAA
CTTCTGGGACAC---------------------------AACAGTCTCAAGGGGTTGAGA
CTGGGGTGGGAGGGCCTCAAGTGCCTG------TGGAATCTCCTGTTATATTGGGGTCGG
GAATTGAAAATTAGTGCTAGTAGTTTGCTTGATACCATAGCA---ATAGTAGTAGCTGGC
TGGACAGATAGGGTTATAGAACTAGGACAAAGAATTGGTAGAGGT---------CTTCTC
CACATACCTAGAAGAATCAGACAGGGT---------TTAGAAAGGGCC------CTGTTA
---TAA
>A1.KE.07.21020_13.HM215275
ATGAGAGTGATGGGGATACAG---AGGAATTGGCAGCAC------------------TTA
TTG------AGTTGG------------------------------GGGACTATGGTCTTG
GGG---------ATGATAATA---ATCTGTAGTGCT------GTA---------------
---------------------GACAACCTGTGGGTTACTGTCTATTAT------------
------GGGGTACCTGTGTGGAAAGATGCAGAAACCACC------TTATTTTGTGCATCA
GATGCTAAAGCATATGAGACAGAGCAGCATAAT---GTATGGGCTACACATGCCTGTGTA
CCCACAGACCCCAACCCACAGGAAATGCCTTTGAAA---------AATGTGACAGAACAG
TTTAACATGTGG---AAAAATAACATGGTAGAGCAGATGCATACAGATATAATTAGTCTA
TGGGACCAAAGCCTAAAGCCATGTGTGGAGTTAACCCCTCTCTGCGTCACGTTAAATTGT
AGTACCATCACCCTCAATAACACTGACACC------------------------------
------------------------------------------------------------
---------------------------CACAGCACCAATAACACAGACATAGACGCAATG
AGA------------AACTGCTCTTTCAATGTG---ACCACA---GAATTAAGG------
---------------GATAAGACAAAGAGA---GTGTATTCACTTTTTTATAGACTTGAT
ATAGTACAAATAGATGGAAAT---------------------------------------
------------------------------------------------------------
---------------------------AATAGCAATGGTAGTGGTGAATATAGATTAATA
AACTGTAACACCTCAGCCATTACACAGGCTTGTCCAAAGGTATCCTTTGAGCCAATTCCC
ATACATTATTGTGCCCCAGCT------GGCTTTGCGATTCTAAAGTGT---AATGAAAAA
GAGTTTAATGGAACAGGGCCATGCAAGAAT---GTCGCCACAGTACAATGCACACATGGA
ATCAAGCCAGTAGTATCAACTCAACTACTGTTA---------AATGGCAGT---CTAGCA
GAAGGAAAA------------------------------------GTAATGATCAGGTCT
GAAAATATCACAGACAATAGCAAAAATATCATAGTACAATTTAAC------AAGACTGTG
ACAATTAATTGTACCAGACCT---AATAACAAGACAAAAATAAGA---------------
AGTATACATATA------------------------------------------------
---------------GGACCAGGACGAGTA------TTCCAG------------------
---GCAACACAA---------------------ACAGGGGATATGAGAAAAGCA------
TTTTGTACAGTCAATAAAACA------GAATGGGATAAAACTTTGGAAGAAGTAGCC---
AAGCAATTAAGA---------------------GCACACTTTAAC---------------
------------AACAAGACAATAATCTTTAAG------------------AGCTCCTCG
GGAGGGGATATAGAAATCACAACACAC---AGTTTTAATTGTGGAGGAGAA---TTTTTC
TATTGTAATACATCAGGTCTGTTCAATAGCACTTGGGAGGCCAATAGTACTGCCAATACC
------------------------------------------------------------
------------------------------AGCACGACAAATATAACTCTCCCATGCAAA
ATAAAGCAACTTGTAAGAATGTGGCAGAGGACAGGACAAGCATTGTATGCCCCTCCCATC
GAAGGAGTAATAAAA------------TGTGTATCAAAC---ATTACAGGACTAATATTA
ACAAGAGATGGTGGGGGTAATAACAGT---------------------------------
------------------------------------------------------------
------------------GCAACAAATGAAACCTTCAGACCTGGAGGAGGAGATATGAGG
GACAATTGGAGAAGT------GAATTATATAAGTATAAAGTAGTA---CAAATTGAACCA
---CTAGGAGTTGCACCC------ACCGAGGCAAGGAGAAGAGTGGTG------------
---------------------------AAGAGAGAAAAAAGAGCA---GTTCCT------
---------------GGACTGTTT---TTCCTTGGGTTCTTAGCAGCA---GCAGGAAGC
ACTATGGGCGCGGCGTCAATAACGCTGACGGTACAGGCCAGACAATTATTG---TCTGGC
ATAGTGCAA------CAGCAAAGCAATTTGCTGAGGGCTATAGAGGCTCAACAGCATCTG
TTGAAACTCACGGTCTGGGGC---ATTAAACAGCTCCAG---GCAAGA---GTCCTGACT
GTGGAAAGATACCTAAGG---GATCAACAGCTCCTAGGAATTTGG---GGCTGCTCTGGA
AAACTCATCTGC---------ACCACTAATGTGCCCTGGAATTCT------AGTTGGAGT
---------------------------------------AATAAATCCCAGACGGAGATA
TGGGAT---------AACATGACCTGGCTACAATGG---GATAAAGAAATTAGCAATTAC
ACACAGCAAATATATAAACTACTTGAGGAATCGCAGAACCAGCAGGAA---CAGAATGAA
CAAGACTTA------TTGGCATTAGACAAGTGGGCAAGTCTGTGGAATTGGTTTGAAATA
TCAAACTGGCTGTGGTATATAAAAATATTTATAATGATAGTAGGAGGCTTGATAGGATTA
AGAATAGTTTTTGCT---GTGCTTTCTATAATAAATAGAGTTAGGCAGGGATACTCACCT
CTGTCGTTCCAGACC---CAGTTCCCA---------AACCCAGCGGGA------CCCGGC
AGGCCAGGAAGAATCGAAGAAGAA---AGTGGAGAGCAAGACAGAGACAGATCGATTCGA
TTAGTGAGCGGATTCTTAGCACTTGCTTGGGACGACCTGCGGAGCCTGTGCCTCTTCAGC
TAC------------CACCGATTGAGAGACTTCATCTTGATTGTAGCGAGGACTGTGGAA
CTTCTGGGACAC---------------------------AGCAGTCTCAAGGGACTGAGA
CTGGGGTGGGAAGGCCTCAAGTATCTG------GGGAACCTTCTAATATATTGGGGTCGG
GAACTGAAACTTAGTGCCATTAATTTGTTTGATACCATAGCA---ATAGTAGTAGCTGGC
TGGACAGATAGGGTTATAGAATTAGGACAAAGAATTGTTAGAGGT---------TTTCTA
CACATACCTAGAAGAATTAGACAGGGC---------CTTGAAAGAGCT------TTGCTG
---TAA
>A1.KE.08.Donor_64.KT252544
ATGAGAGTGAAGGAGAAA------------TATCAGCAC------------------TTG
TGG------AGATGGGGG------------------TGGAGATGGGGCACCATGCTCCTT
GGG---------ATGTTGATG---ATCTGTAGTGCT------ACA---------------
---------------------GAAAAATTGTGGGTCACAGTCTATTAT------------
------GGGGTACCTGTGTGGAGAGATGCAGATACCACC------TTATTTTGTGCATCA
GATGCTAAAGCATATGATCCAGAAAAGCATAAT---GTCTGGGCCACACATGCCTGTGTA
CCCACAGACCCCAACCCACAAGAGATACAGTTGAAC---------AATGTGACAGAAGAA
TTTAACATGTGG---GAAAATAACATGGTAGAGCAGATGCATAAAGATATAATCAGTCTA
TGGGACCAAAGCCTAAAGCCATGTGTTCAGCTAACCCCTCTCTGCGTTACCTTAAACTGT
AGCCATAAGATTCTCATCAATTTCACCGAGAAAAATGTCACT------------------
------------------------------------------------------------
------------------------------------------------------GACATG
AGA------------AACTGCTCTTATAATATA---ACCACA---GAATTAAGG------
---------------GATAAGACACAGGAA---GTATATTCACTCTTCTATAGACTTGAT
ATAGTGCCAGTTAATGAAAAACAAAGTAAT------------------------------
------------------------------------------------------------
---------------------AGTGGTAGTAATAGTAGTAATAGTGAGTATAGATTAATA
AATTGTAATACCTCAGCCATTAAACAAGCTTGTCCAAAGGTATCCTTTGAGCCAATTCCC
ATACATTATTGTGCCCCAGCA------GGTTTTGCGATTCTGAAGTGT---AATGATAAG
GATTTCAATGGAACAGGGCCATGCAAGAAG---GTCAGCACAGTACAATGCACACATGGA
ATCAAACCAGTAGTATCAACTCAACTGCTGTTA---------AATGGCAGC---CTAGCA
GAAGGAAAC------------------------------------GTAACAATTAGATCT
AAAAACATCACAGACAATACTAAAAATATAATAGTACAATTTAAA------AAACATGTA
GTAATTAATTGTACCAGACCT---AACAACAATACAAGGAGAAGT---------------
---GTACGTATA------------------------------------------------
---------------GGACCAGGACAAACA------TTCTAT------------------
---GCAACAGGTGGC---------------ATAATAGGGGACATAAGACAAGCA------
CATTGTAATGTCAGCGGATTA------GCATGGAATCAGACTTTACAACAGGTAGCT---
AAACAGTTAAGA---------------------AGATACTTTGTG---------------
------------AACAAAACAATAAACTTTACT------------------AGCCCCTCA
GGAGGGGATCTAGAAATCACAACACAT---ACTTTTAATTGTGGAGGAGAA---TTTTTC
TATTGTAACACATCAGGCCTGTTTAATAGTACTTGGGATGGGAATAGCACTGAGGCAAAC
ATTACGCAG---------------------------------------------------
------------------------------TCAAATGAGACTATAACTCTCCCATGCAAA
ATAAAGCAAATTGTAAATATGTGGCAGAGAGTGGGACGAGCAATGTATGCCCCTCCTATC
CCAGGAGTAATAAAG------------TGTGAATCAAAC---ATTACAGGGCTAATACTG
ACAAGAGATGGTGGGAATGAAACAAAT---------------------------------
------------------------------------------------------------
---------------------GGAACAGAAATCTTCAGACCTGTAGGAGGAGACATGAGG
GACAATTGGAGAAGT------GAATTATATAAGTATAAAGTAGTA---CAAATTAAACCA
---CTAGGAGTAGCACCC------ACCAAGGCAAAGAGAAGAGTGGTG------------
---------------------------CAGAGAGAAAAAAGAGCA---GTTGGA------
------------ATGGGAGCTGTT---TTCTTTGGGTTCTTAGGAGCA---GCTGGAAGC
ACTATGGGCGCGGCGTCAATAACGCTGACGGTACAGGCCAGACAATTATTG---ACTGGC
ATAGTGCAA------CAGCAAAGCAATTTGCTGAGGGCTATAGAGGCTCAACAGCATCTG
TTGAAACTCACTGTCTGGGGC---ATTAAACAGCTCCAG---GCAAGA---GTCCTGGCT
GTGGAAAGATACCTAAGA---GATCAACAGCTCCTAGGAATTTGG---GGATGCTCTGGA
AAACTCATCTGC---------ACCACTAATGTGCCCTGGAACACT------AGTTGGAGT
---------------------------------------AATAAATCCCAAGAACAGATA
TGGGGA---------AACATGACCTGGCTGCAATGG---GATAAAGAAGTTAGCAATTAC
ACAGACCTAATATATACCCTACTTGAAGAATCGCAGAACCAGCAGGAC---AAGAATGAA
CAGGAATTA------TTGGCATTGGACAAGTGGGCAAATCTATGGAGCTGGTTTGACATA
TCAAATTGGCTGTGGTATATAAAGATATTTATAATGATAGTAGGAGGCTTAATAGGATTA
AGAATAGTTATGGCT---ATAATTTCTATAATGAATAGAGTTAGGCAGGGATACTCACCC
TTGTCATTTCAGACC---CCTATCCCA---------AACCCAGAGGGT------CCCGAC
AGGCCCGGAAGAATCGAAGGAGGA---GGTGGAGATCAAGACAGAAGCAGATCGACGCGC
TTAGTGAGCGGATTCTTAGCACTTGTCTGGGACGACCTGCGGAGCCTGTGCCTCTTCAGC
TAC------------CACCTATTGAGAGACTTCGTCTTGATTGCAGCGAAGACTGTGGGA
CTTCTGGGACAC---------------------------AGCAGTCTCAAGGGGCTGAGA
CTGGGGTGGGAAGGCCTCAAGTATCTA------TGGAATCTCCTGTTGTATTGGGGTCGG
GAACTAAAAATTAGTGCTATTAGTTTAGTTGATACCATAGCA---ATAGCAGTAGCTGGC
TGGACAGATAGAGTTATAGAAATAGGACAAGCAATTGGTAGAGGT---------ATTCTC
CATATACCTAGAAGAATCAGACAAGGC---------TTTGAAAGGGCT------TTGCTA
---TAA
>A1.KE.09.12151802.HQ540689
ATGAGAGTGATGGGGATACAG---ATGAATTATCAACAC------------------TTG
TTG------ACATGG------------------------------GGAACTATAATCTTG
GGA---------ATGATATTG---ATCTGTAGTCCT------GCA---------------
---------------------GAAAACTTGTGGGTTACTGTCTACTAT------------
------GGGGTACCTGTGTGGAGAGAAGCAGATACCACC------TTATTTTGTGCATCA
GATGCTAAAGCATATGAGACAGAAAAGCATAAT---GTCTGGGCTACACATGCCTGTGTA
CCCACAGACCCCAACCCACAAGAAATACATTTGGCT---------AATGTGACAGAAAAT
TTTGACATGTGG---AAAAATAACATGGTAGAGCAAATGCATACAGATATAATCAGTCTA
TGGGACCAAAGTTTACAGCCATGTGTAAAGTTAACCCCTCTCTGCGTTACTATGAATTGT
AGCGAGCCTAAATTTAACAACACAAACTTTAACAGT------------------------
------------------------------------------------------------
------------------------ACAGGAAGTAACAGCACAGGAATCCAGGAAGAAATG
AGA------------AATTGCTCTTTTAATATG---ACCACA---GAGCTAAAG------
---------------GATAAGAAAAAGGAA---GTATATTCACTTTTCTATAGACTTGAT
ATAGTACAAATAGATAGTAAA---------------------------------------
------------------------------------------------------------
------------------------------AAAGGAAATAGTAGTGATTATAGATTAATA
AATTGTAATACCTCAGCCGTTAAACAGGCCTGCCCAAAGGTATCCTTTAATCCAATTCCC
ATACATTATTGTGCTCCAGCT------GGTTTTGCGATTCTAAAGTGT---AGGGATGAA
GATTTCAATGGAACAGGGCCATGCAAGAAT---GTTAGCACAGTACAATGCACACATGGA
ATTATGCCAGTAGTATCAACTCAACTGCTGTTA---------AATGGCAGT---CTAGCA
AAAGAAAAT------------------------------------GTACAAATTAGATCT
GAAAATATTTCAAACAATGCCAAGATAATACTAGTACAACTTGCC------CATCCTGTG
AGAATTAATTGTACCAGACCT---GGCAACAATACAAGAAAAAGT---------------
---ATACATATG------------------------------------------------
---------------GGACCAGGACAAGCA------TTTTAT------------------
---GCAAGAGGGGAT---------------GTAATAGGAGATATAAGACAAGCA------
TATTGTAATGTCAGTAGCTCA------GAGTGGAGTAACACTTTATACAAGGTAGCT---
GAACAATTAAGG---------------------AAACATTATGGG---------------
---------AATGAAACAACAATAAAATTTACT------------------AACCACTCA
GGAGGGGATCTAGAAGTCACAACACAT---AGTTTTAATTGTGGAGGAGAA---TTTTTC
TACTGTAATACAACAAACCTGTTTAATAGTAGCATTCCCTTCAACGCCAGCGAGAGGGCA
AATAACACCAAT------------------------------------------------
---------------------------AGCACAGATGACATTATAACTCTCCAATGCAGA
ATAAAGCAAATTGTAAGGATGTGGCAAAGAGTAGGACAAGCAATGTATGCCCCTCCCATC
CCAGGAGTAATAAGG------------TGTGAATCAAAC---ATTACAGGACTTATGTTA
ACATGGGATGGTGGGAGTAAAAATATTACTGAG---------------------------
------------------------------------------------------------
---------------GGCAATAGAACTGAAACCTTTAGACCTGGAGGAGGAGACATGAGG
GACAATTGGAGAAGT------GAATTATATAAATATAAAGTAGTA---AAAATTGAACCA
---CTAGGAGTTGCACCC------ACCAAGGCAAGGAGAAGAGTGGTG------------
---------------------------GGAAGAGAAAAAAGAGCA---GTTGGA------
------------ATAGGAGCTGTT---TTCCTTGGGTTCTTAGGAGCA---GCAGGAAGC
ACTATGGGCGCGGCGTCAGTGACGCTGACGGTACAGGCCAGACAATTATTG---TCTGGT
ATAGTGCAA------CAGCAAAGCAATTTGCTGAGAGCTATAGAGGCTCAACAACAGTTG
TTGAAACTCACGGTCTGGGGC---ATTAAACAGCTCCAG---GCAAGA---GTCCTGGCT
CTGGAAAGATACCTAAAG---GATCAACAGCTCCTAGGAATTTGG---GGCTGCTCTGGA
AGACTCATCTGC---------ACCACTAATGTGCCCTGGAACTCT------AGTTGGAGT
---------------------------------------AATAAATCTTATAATGAGATA
TGGGAC---------AACATGACCTGGCTACAATGG---GATAGAGAAATTGAAAATTAC
ACACAAATAATATATGGCCTAATTGAAGAATCGCAGAACCAGCAGGAA---AAGAATGAA
CAAGACTTA------TTGTCCTTAAACAAATGGGCAGATCTGTGGAGTTGGTTTAACATA
ACAAATTGGCTGTGGTATATAAAAATATTTATAATGATAGTAGGAGGCTTAATAGGATTA
AGAATAGTTTTTGCT---GTGCTTTCAGTAATAAATAGAGTTAGGCAGGGATACTCACCT
TTGTCGTTTCAGACC---CACCTCCCA---------AACCCGGGGGGA------CTCGAC
AGGCCCGAAAGAATCGAAGAAGAA---GATGGAGAGCAAGGCAGAACCAGATCGATTCGA
TTAGTGAGCGGATTCTTAGCACTTGCCTGGGACGATCTACGGAGCCTGTGCCTCTTCAGC
TAC------------CACCGCTTGAGAGACTTCATCTTGATTGCTGCGAGGACTGTGGAA
CTTCTGGGACAC---------------------------AGCAGTCTCAAGGGGTTGAGA
CTGGGGTGGGAAGGCCTCAAGTATCTG------TGGAACCTCCTGGTGTATTGGGGTCGG
GAACTAAAAACTAGTGCTATTAGTTTGGTTGATACTATAGCA---ATAGTAGTAGCTGGC
TGGACAGATAGGGCTATAGAAATAGGACAAAGAATTGGTAGAGCT---------ATCCTT
CACATACCTATAAGAATCAGACAGGGC---------TTAGAAAGAGCT------TTGCTA
---TAA
>A1.KE.11.DEMA111KE002.KF716474
ATGAGAGTGATGGGGACAGAG---AGGAATTGTCAAAAC------------------TTA
TTG------ACATGG------------------------------GGGACTATGATCTTG
GGT---------ATGATAATA---TTCTGTAATGCT------GCA---------------
---------------------GAAAACTTGTGGGTTACTGTCTACTAT------------
------GGGGTACCTGTGTGGAAAGATGCAGAGACCACC------TTATTTTGTGCATCA
GATGCTAAAGCCTATGAGACAGAAAAGCATAAT---GTTTGGGCCACACATGCTTGTGTA
CCCACAGACCCCAACCCACAAGAAATAGATTTGGAA---------AATGTGACAGAAGAC
TTTAACATGTGG---AAAAATAACATGGTAGAGCAGATGCATACAGATATAATCAGCCTA
TGGGATCAAGGCCTAAAACCATGTGTAAAATTAACTCCTCTCTGTGTTACCTTACATTGT
GAGAAGTATATAAAGAACATTACTAACCAGAATGAA------------------------
------------------------------------------------------------
------------------ACCAGTAATAACCAGAGTGAAATCAGTGGAGAAGGAGAACTA
AAA------------AATTGTTCTTACAATATA---ACCACA---GAGCTAAGG------
---------------GATAAGAAACAGAAG---GTATATTCACTTTTTTATAGACTTGAT
ATAGTGAAAATTAATGAAGGTAAT------------------------------------
------------------------------------------------------------
------------------------------AGTAGTGACAATGGAAGTTATAGATTAATA
AATTGTAATACCTCAGCCATTACAAAGGCTTGTCCAAAAGTATCCTTTGAGCCAATTCCC
ATACATTATTGTGCCCCAGCT------GGTTTTGCGATCCTAAAGTGT---AAGGATAAG
GACTTCAATGGAACAGGGCCATGCAAGAAT---GTCAGTACAGTACAATGCACTCATGGG
ATCAGGCCAGTAGTATCAACTCAACTGCTGTTA---------AATGGCAGT---CTAGCA
GAAGGAGAG------------------------------------GTAAAGATTAGATCT
GAAAATATCACAAACAATGCCAAAAACATAATAGTACAACTTAGA------GAGCCTGTA
AGAATTAATTGTACCAGACCT---AACAACAATACAAGAAAGAGT---------------
---GTACGTATA------------------------------------------------
---------------GGGCCAGGACAAGCA------TTCTTT------------------
---GCAACAGGTGAG---------------GTAATAGGAAAAATAAGAAAAGCA------
TATTGTAATGTTAGTGGAGTA------GAATGGAATAAAACTTTGCAAAAGGTAGTT---
AGACAATTAAAA---------------------GAGTATTTT------------------
------------AATAAAACAATATCATTTAAT------------------AACTCCGCA
GGAGGGGATATGGAAATAACAACACAT---AGTTTTAATTGTGGAGGAGAA---TTTTTC
TATTGTGACACATCAGGCCTGTTTAATAGCACTTGGAATGGTACGGCCAGCAATGTCAGC
ATACCTGACACGGTG---------------------------------------------
------------------------------ACAAATGGCACTATAACACTCCCATGCAAA
ATAAAGCAAATTATAAATATGTGGCAGAGAGTAGGACAAGCAATGTATGCCCCTCCCATT
GCAGGAGTAATAAGG------------TGTGATTCAAAC---ATTACAGGGATGATATTA
ACAAGAGATGGTGGTGAT------------------------------------------
------------------------------------------------------------
------------------AACAGGACAGAAACCTTCAGACCTGGAGGAGGAGATATGAGG
GACAATTGGAGAAGT------GAATTATATAAATATAAAGTAGTA---AAAGTTGAACCA
---CTAGGAGTAGCACCT------ACCAGGGCAAGAAGAAGAGTGGTG------------
---------------------------GAGAGAGAAAAAAGAGCA---GTAGGA------
------------ATAGGAGCTGTT---TTCCTTGGGTTCTTAGGAGCA---GCAGGAAGC
ACTATGGGCGCAGCGTCAATAACGCTGACGGTACAGGCCAGACAATTATTG---TCTGGT
ATAGTGCAA------CAGCAAAGTAATTTGCTGAGGGCTATAGAGGCTCAACAACAGCTG
TTGAAACTCACAGTCTGGGGC---ATTAAGCAGCTCCAG---GCAAGA---GTCCTGGCG
ATAGAAAGATACCTAAAG---GATCAACAGCTCCTAGGAATTTGG---GGCTGCTCTGGA
AAACTCATCTGC---------ACCACTAATGTGCCTTGGAACTCC------AGTTGGAGT
---------------------------------------AATAAATCTCAGGAAGAGATA
TGGGAT---------AACATGACCTGGCTGCAATGG---GAGAGAGAAATTAGTAATTAC
ACAGACTACATATATACCCTACTTGAAGAATCACAGAACCAGCAGGAA---AAGAATGAA
CAAGACTTA------TTGGCATTGGACAAGTGGGCAAATCTGTGGAATTGGTTTAACATA
TCAAATTGGCTGTGGTATATAAAAATATTTATAATGATAGTAGGAGGCTTAATAGGATTA
AGAATAGTTTTTGCT---GTGCTTTCTATAATAAATAGAGTTAGGCAGGGATACTCACCT
TTGTCGTTCCAGACC---CATACCCCG---------AGCCCAAGGGAT------CTCGAC
AGGCCCGAAAGAATCGGAGAAGAA---GGTGGAGAGCAAGACAGAGACAGATCCATTCGA
TTAGTGAGCGGATTCTTAGCACTTGCCTGGGACGACCTGCGGAGCCTGTGCCTTTTCAGT
TAC------------CACCGCTTGAGAGACTTCATATTGATTGCTGCGAGGACTGTGGAA
CTTCTGGGACAC---------------------------AACAGTCTCAAGGGGCTGAGA
CTGGGGTGGGAAGGCCTCAAGTATTTG------GGGAATCTCCTACTATATTGGAGTAGA
GAATTAAAACTTAGTGCTATTAATTTGCTTGATAATATAGCA---ATAGCAGTAGCTGGC
TGGACAGATAGGGTTATAGAACTAGGACAAAGATTTTGTAGAGCT---------ATTTTA
CACATACCTAGAAGAATCAGACAGGGC---------TTAGAGAGAGCT------TTGCTA
---TAG
>A1.KE.11.DEMA11KE001.KF716475
ATGAGAGTGATGGGGACACTG---ATGAATTGGCGGCGC------------------TTT
GTG------AGATGG------------------------------GGAATTATGGTCTTG
GGG------------ATAATA---ATCTGTAGTGCT------GCA---------------
---------------------CAAAACTTGTGGGTTACTGTCCACTAT------------
------GGGGTACCTGTGTGGAAAGATGCAGACACCATC------TTATTTTGTGCATCA
GATGCTAAAGCATATGAAACAGAAAAGCATAAT---GTCTGGGCTACACATGCCTGCGTA
CCCACAGACCCCAACCCACGTGAAGTATATTTGGAA---------AATGTGACAGAAGAT
TTTAATATGTGG---AAAAATAGCATGGTAGAGCAGATGCATACAGATATAATCAGTCTA
TGGGACCAAAGCCTAAAGCCATGTGTAAAGTTAACCCCACTCTGTGTTACTTTAAATTGT
AGCAATGCCAATGTCAGTGTCAGTAATGTCAGTGTCACTAAT------------------
------------------------------------------------------------
---------GTCACTGTCAATAACACAGAGGTCAACTTACGGGAGGAAGGAGGAGAAATA
AAA------------AACTGTTCTTTCAATATA---ACCACA---GAACTAAGG------
---------------GATAAGAAAAAGAAG---GTATATTCACTTTTTTATAGATCTGAT
GTAGTATCAATGAATAGCAAT---------------------------------------
------------------------------------------------------------
------------------------------------GAGAGTAGTGAGTATAGATTGATA
AATTGTAATACCTCAACCATTACACAAGCCTGCCCAAAGGTATCCTTTCAGCCAATTCCC
ATACATTATTGTGCCCCAGCT------GGTTTTGCAATCCTAAAGTGT---AGGAACGAG
ACGTTCGATGGAACAGGATCATGCAAAAAT---GTCAGCACAGTACAATGCACACATGGA
ATCAAGCCAGTAGTATCAACTCAACTGCTGTTA---------AATGGCAGT---CTAGCA
GAAGGAAAA---------------------------------CAGGTAATAATTAGATCT
GAAAATATCACAGACAATGCCAAAATTATAATAGTACAACTTGCC------AGTCCCGTG
CAAATTAATTGTACCAGGCCT---AATAACAATACAAGCACAGGT---------------
---ATACATATA------------------------------------------------
---------------GGGCCAGGACAAGCA------TTCTAT------------------
---GCAAGAAATGCC---------------ATAATAGGGGATATAAGAAAAGCA------
CATTGTAATGTCAGCAAATCA------AAATGGAATGACACTTTACGACAGGTAGCT---
GAACAATTAAGA---------------------AAATACTTTAAA---------------
---------AATGATACAACAATAGTGTTTAAG------------------AACTCCTCA
GGAGGGGATCTAGAAATCACAACACAT---AGTTTTAATTGTGGAGGGGAA---TTTTTC
TACTGTAATACATCAGGCCTGTTTAATAGCACTTGGTCCCTTAACAACACTTGGTCCCTT
AACAGCACGCAGTCAAAT------------------------------------------
------------------GACACA---GGGATAAATGATACCATAACTCTCCCATGCAGA
ATAAAGCAAATTATAAATATGTGGCAGAGAGTAGGACAAGCAATGTATGCCCCTCCCATC
CAAGGAGTAATACAG------------TGTGTATCAAAC---ATTACAGGACTACTGTTA
ACAAGAGATGGGGGGAATGTGAATAGCAGT------------------------------
------------------------------------------------------------
------------------AATGGCAATGAAATCTTCAGACCTGGAGGAGGAGATATGAGG
GACAATTGGAGAAGT------GAATTATATAAGTATAAAGTAGTA---AAAATTGAACCA
---CTAGGAGTAGCACCC------ACCAGGGCAAAGAGAAGAGTGGTG------------
---------------------------GGGAGAGAAAAAAGAGCA---ATTGGTGGG---
------------CTAGGAGCTGTT---TTCCTTGGGTTCTTAGGAATG---GCAGGAAGC
ACTATGGGCGCGGCGTCAATGACGCTGACGGTACAGGCCAGAAACTTATTG---TCTGGC
ATAGTGCAA------CAGCAAAGCAATTTGCTGAGGGCTATAGAGGCTCAACAACATCTG
TTGAAACTCACAGTCTGGGGC---ATTAAACAGCTCCAG---GCAAGA---GTCCTGGCC
ATGGAAAGATACCTAAGG---GATCAACAGCTCCTAGGAATTTGG---GGCTGCTCTGGA
AAGGTCATCTGC---------AACACTAATGTGCCCTGGAACTCT------AGTTGGAGT
---------------------------------------AATAAATCTTACAATGAGATA
TGGGAC---------GAAATGACCTGGCAGCAATGG---GAGAAAGAAATTAGCAATTAC
ACAGACATAATATATAACCTACTTGAAGAATCGCAAAACCAGCAGGAA---AAGAATGAA
CAAGATTTA------TTGGCATTCGACAAATGGGCAAATCTATGGAGTTGGTTTAAAATA
ACAAATTGGCTGTGGTATATAAAAATATTTATAATGATAGTAGGAGGCTTAATAGGATTA
AGAATAGTTTTTGCT---GTGCTCTCTGTAATAAATAAAGTTAGGCAGGGATACTCACCC
TTGTCATTTCAGACC---CACCTCCCA---------AACCCAGGGGGA------CTCGAC
AGGCCCGGAAGAATCGAAGAAGAA---GGTGGAGAGCAAGGCAGAGGCAGATCGATTCGA
TTAGTGAGCGGATTCTTAGCACTTGCCTGGGACGATCTACGGAGCCTGTGCCTCTTCAGC
TAC------------CACCGCTTGAGAGACTTCACCTTGATTGCAGCGAGGACTGTGGAA
CTTCTGGGACAC---------------------------AGCAGTCTCAAGGGGTTGAGA
CTGGGGTGGGAAGGCCTCAAGTACCTG------TGGAATCTCCTGCTGTATTGGGGTCGG
GAACTAAAAATTAGTGCTACTAGCTTGCTTGATACTGTAGCA---ATAGCAGTAGCTGGC
TGGACAGATAGGGTTATAGAAATAAGACAAAGAATTGGTAGAGCT---------ATCCTC
CACATACCTAGAAGAATCAGACAGGGC---------TTTGAAAGAGCT------TTGCTA
---TAA
>A1.KE.86.ML013_10.AY322184
ATGAGAGTGATGGGGATACAG---ATGAATTGGCAAAAC------------------TTG
TGG------AGATGG------------------------------GGAACTATGATCTTG
GGG---------ATGATAATA---ATCTGTAGTGCT------GCA---------------
---------------------GAAAACTTGTGGGTTACTGTCTACTAT------------
------GGGGTACCTGTGTGGAAAGACGCAGAGACCACC------TTATTTTGTGCATCA
GATGCGAAAGCATATGATACAGAAGCACATAAT---GTCTGGGCTACACATGCCTGTGTA
CCTACAGACCCCAACCCACAAGAAATAGATTTGGAA---------AATGTGACAGAAGAG
TTTAACATGTGG---GAAAATAACATGGTAGAGCAGATGCATACAGATATAATCAGTCTA
TGGGACCAAAGCCTAAAACCATGTGTAAAGTTAACCCCTCTCTGCGTTACTTTAGATTGT
AGCTATGATGTCACCATTGCCACT------------------------------------
------------------------------------------------------------
---------------------------------ATCACCAATGATGTGAGAGAAGAAATA
AAA------------AACTGCTCTTTCAATATG---ACTACA---GAATTAAGG------
---------------GATAAGACACAGAAA---GTATATTCACTTTTTTATAGACTTGAT
GTAGTACCAATTGATGAAGAG---------------------------------------
------------------------------------------------------------
---------------------------AATAACAGTAGTAACAAGGAGTATAGATTAATA
AATTGTAATACCTCAGCCATTACACAAGCGTGCCCAAAGGTATCCTTTCAGCCAATTCCC
ATACATTATTGTGCTCCAGCT------GGTTTTGCGATCCTAAAGTGT---AAGGATAAG
GAGTTCAATGGAACAGGGCCATGCCAGAAT---GTCAGCACAGTCCAATGCACACATGGA
ATCAAGCCAGTAGTATCAACTCAACTGCTGTTA---------AATGGCAGT---CTAGCA
GAAGGAAAG------------------------------------GTAATGATTAGATTT
GAAAATATCACAAACAATGCCAAAAACATAATAGTACAACTTACC------GAGCCTGTG
AAAATTAATTGTACCAGACCT---AACAACAATACAATTACAAGT---------------
---ATACGTATA------------------------------------------------
---------------GGACCAGGACAAGCA------TTCTAT------------------
---GCAACAGGAAGC---------------ATAATAGGGAATATAAGACAAGCA------
CATTGTACTGTCAATAGATCA------GAATGGAATGACACTTTACAACAGGTGAAG---
TCACAATTAGGA---------------------GAATACTTTGTG---------------
------------AACAAAACAATAAAATTTGCT------------------AACTCCTCA
GGAGGGGATCCAGAAATCACAACACAT---AGTTTTAATTGTGGAGGAGAA---TTTTTC
TATTGTAACACATCAGATCTGTTTAATGAGTCAAATAGT---ACGGAG------------
------------------------------------------------------------
------------------------------TTAAACGACACTATAACTCTCCAATGCAGA
ATAAAGCAAATTATAAATATGTGGCAGAGAGCAGGACAAGCAATATATGCCCCTCCCATC
CCAGGAGTAATAAGG------------TGTGTATCAAAC---ATTACAGGACTATTGTTA
ACAAGGGATGGTGGGATTAATACCAGT---------------------------------
------------------------------------------------------------
---------------------ACAAGTGAAACCTTCAGACCTGGAGGAGGAGATATGAGG
GACAATTGGAGAAGT------GAATTATATAGGTATAAAGTAGTA---AAAATTGAACCA
---CTAGGAGTAGCACCC------ACCAGGGCAAAGAGAAGAGTGGTG------------
---------------------------GAGAGAGAAAAAAGAGCA---GTTGGA------
------------ATAGGAGCTGTT---TTCATTGGGTTCTTAGGAGCA---GCAGGAAGC
ACTATGGGCGCGGCGTCAATAACGCTGACGGTACAGGCCAGACAATTATTG---TCTGGC
ATAGTGCAA------CAGCAAAGCAATTTGCTGAGGGCTATAGAGGCTCAACAACATCTG
TTGAAACTCACGGTCTGGGGC---ATTAAACAGCTCCAG---GCAAGA---GTCCTGGCT
GTGGAAAGATACCTAAAG---GATCAACAGCTCCTAGGAATTTGG---GGCTGCTCTGGA
AAACTCATCTGC---------ACCACTAATGTGCCCTGGAACTCT------AGTTGGAGT
---------------------------------------AATAAATCCCAGGAGGAGATA
TGGGAA---------AACATGACCTGGCTGCAATGG---GATAAAGAAATTAGCAATTAC
ACAGAGATAATATATAATCTACTTGAAGAATCGCAGAACCAGCAGGAA---AAGAATGAA
CAAGACTTA------TTGGCATTGGACAAGTGGGCAAATCTGTGGACTTGGTTTAACATA
TCAAACTGGCTGTGGTATATAAAAATATTTATAATGATAGTAGGAGGCTTAATAGGATTA
AGAATAGTTTTTGCT---GTGCTTTCTGTAATAAATAGAGTTAGGCAGGGATACTCACCT
TTGTCGTTCCAGACC---CATACCCCA---------AACCCAAGGGGT------CTCGAC
AGGCCCGAAAGAATCGAAGAAGAA---GGTGGAGAGCAAGACAGAGACAGATCGATTCGA
TTAGTGAGCGGATTCTTGGCACTTGCCTGGGACGATCTGCGGAGCCTGTGCCTCTTCAGC
TAC------------CACCGCTTGAGAGACTTAATCTTGATTGCCGCGAGGACTGTGGAA
CTTCTGGGACAC---------------------------AACAGTCTCAAGGGGTTGAGA
CTGGGGTGGGAAGGCCTCAAGTATCTG------TGGAATCTCCTGGTATATTGGGGACGG
GAACTAAAAATTAGTACAATTAATTGGATTGATACCATAGCC---ATAGTAGTAGCTGGC
TGGACAGATAGGGTTATAGAAATAGGACAAGAAATTGGTAGAGCT---------ATTTTC
CACATACCTAGAAGAATCAGACAGGGT---------CTCGAAAGGGCT------TTGCTA
---TAA
>A1.KE.86.ML170_1986.AF539405
ATGAGAGTGATGGGGATACAG---AGGAAGTGTCAGCGC------------------TTA
TTG------AGATGG------------------------------GGAACTATGATCTTG
GGG---------ATGCTAATA---ATCTGTAGTACT------GCA---------------
---------------------GAAAACTTGTGGGTTACTGTCTACTAT------------
------GGGGTACCTGTGTGGAGAGACGCAGAGACCACC------TTATTTTGTGCATCG
GATGCTAAAGCATATAAGACAGAAATGCATAAT---GTCTGGGCTACACATGCCTGTGTA
CCCACAGACCCCAACCCACAAGAAATACATTTGGAA---------AATGTGACAGAAGAG
TTTAACATGTGG---AAAAATAACATGGTAGAGCAGATGCATACAGATATAATCAGTCTG
TGGGACCAAAGCCTAAAGCCATGTGTAAAGTTAACCCCTCTCTGTGTTACTTTAGATTGT
AGTGACTATAATGGCACCAATATC------------------------------------
------------------------------------------------------------
------------------------------------ACCGGTGACATGACAAGGGAAATA
AAA------------AACTGCTCTTTCAATATA---ACCACA---GAATTAAGG------
---------------GATAAGAAACAGAAA---GTACATTCACTTTTTTATAGACTAGAT
GTAGTACAAATTAATAATAGC---------------------------------------
------------------------------------------------------------
---------------------------AGTAACAGCAATAACAGTCAGTATAGATTAATA
AATTGTAATACCTCAGCCATTACACAAGCTTGTCCAAAGGTATCCTTTGAGCCAATTCCC
ATACATTATTGTGCCCCAGCT------GGTTTTGCGATTCTAAAATGT---AATGATAAG
GAGTTCAGTGGAACAGGGCTATGCAGGAAT---GTCAGCACAGTACAATGCACACATGGA
ATCAAGCCAGTAGTATCAACTCAACTGCTGTTA---------AATGGCAGT---CTAGCA
GAAGGAAAG------------------------------------GCAATGATTAGATCT
GAAAATATCACAAACAATGCCAAAAACATATTAGTACAATTTACC------ACGCCTGTA
GAAATTAATTGTACCAGACCT---AACAACAATACAAGAAAAAGT---------------
---GTACATATA------------------------------------------------
---------------GGACCAGGACAAGCA------TTCTAT------------------
---GCAACAGGGGAC---------------ATAATAGGGGATATAAGACAAGCA------
TATTGTAATGTCAATGGAACA------GCATGGAAGGAAAATTTGAAAGAGGTAGCC---
GACCAATTAAGA---------------------ACATATTTTAGG---------------
------------AACACAACAATAAAGTTTGCT------------------AACTCCACA
GGAGGGGATCTAGAAATAACAACACAT---AGTTTTAATTGTGGAGGAGAA---TTTTTC
TATTGTAACACATCAGGCCTGTTTAATAGCACTTGGAATGGCAGTGAGGCAAATAGCACG
------------------------------------------------------------
------------------------------CCACACGAGAATATAACTCTCCAATGCAGA
ATAAAGCAAATTATAAATATGTGGCAGAGAGCAGGACAAGCAATATATGCCCCTCCCATC
CCAGGAGTAATAAAA------------TGTAATTCAAAC---ATTACAGGACTAATATTA
ACAAGAGATGGTGGGGTTAATAGCAGT---------------------------------
------------------------------------------------------------
---------------------GCAAATGAAACCTTCAGACCTGGAGGAGGAGATATGAGG
GACAATTGGAGAAGT------GAATTATATAAGTATAAAGTAGTA---AAAATTGAACCA
---CTAGGAGTAGCACCC------ACCAGGGCAAAGAGAAGAGTGGTG------------
---------------------------GAGAGAGAAAAAAGAGCA---GTTGGA------
------------ATAGGAGCTGTC---TTCATTGGGTTCTTAGGAGCA---GCAGGAAGC
ACTATGGGCGCGGCGTCAATAACGCTGACGGTACAGGCCAGACAATTATTG---TCTGGC
ATAGTGCAA------CAGCAAAGCAATTTGCTGAGGGCTATAGAGGCTCAACAACATCTG
TTGAAACTCACGGTCTGGGGC---ATTAAACAGCTCCAG---GCAAGA---GTCCTGGCT
GTGGAAAGATACCTAAGG---GACCAACAGCTCCTAGGAATTTGG---GGCTGCTCTGGA
AAACTCATCTGC---------ACCACTAATGTGCCCTGGAACTCT------AGTTGGAGT
---------------------------------------AATAAATCCCAGAGTGAGATA
TGGGAA---------AACATGACCTGGCTGCAATGG---GATAAAGAGATTAGCAATTAC
ACACAGATAATATATACTCTACTTGAAGAATCGCAGAACCAGCAGGAA---AAGAATGAA
CAAGACTTA------TTGGCATTGGACAAGTGGGCAAATCTGTGGAATTGGTTTGACATA
ACAAACTGGCTGTGGTATATAAAAATATTTATAATGATAGTAGGAGGCTTAATAGGATTA
AGAATAGTTTTTGCT---GTGCTTGCTTTAGTAAATAGAGTTAGGCAGGGGTACTCACCT
TTGTCGTTTCAGACC---CATACCCCG---------AACCCAAGGGGT------CTCGAC
AGGCCCGGAAGAATCGAAGAAGAA---GATGGAGAGCAAGGCAGAGACAGATCGATTCGA
TTAGTGAGCGGATTCTTAGCACTTACCTGGGACGATCTACGGAGCCTGTGCCTCTTCAGC
TAC------------CACCGCTTGAGAGACTTCATCTTGATTGTCGCGAGGACTGTGGAA
CTTCTGGGACAC---------------------------AGCAGTCTCAAGGGGTTGAGA
CTGGGGTGGGAAGGCCTCAAATATCTG------TGGAATCTCCTGTTATATTGGGGTCGA
GAACTAAAAATTAGTGCTATTAATTTGATTGATACCATAGCA---ATAACAGTAGCTGGC
TGGACAGATAGGGTTATAGAAATAGGACAAGAAATTGGTAGAGCT---------ATTCTC
CACATACCTAGAAGAATCAGACAGGGC---------TTTGAAAGGGCT------TTGCTA
---TAA
>A1.KE.90.K89_KENYA_KE89.L22943
ATGAGAGTGATGGGGACACAG---AGGAATTGTCAGCAC------------------TTA
TTG------AGATGG------------------------------GGAACTATGATCTTG
GGG---------ATGATAATA---ATCTGTAGTGCT------GCA---------------
---------------------GAAAACTTGTGGGTTACTGTCTACTAT------------
------GGGGTACCTGTGTGGAAAAACGCAGAGACCACC------TTATTTTGTGCATCA
GATGCTAAAGCATATGAAACAGAAAAACATAAT---GTCTGGGCTACACATGCCTGTGTA
CCCACAGACCCCAACCCACAAGAAATACATTTGGAA---------AATGTGACAGAAGAG
TTTAACATGTGG---AAAAATAACATGGTAGAGCAGATGCATACAGATATAATCAGTCTA
TGGGATCAAAGCCTAAAGCCATGTGTTAAGTTAACCCCTCTCTGCGTTACCTTAAATTGT
AGCAATGTCAATGTCACTGCCACGAGT---------------------------------
------------------------------------------------------------
------------------------------GGCACAACACACGGGGGACGGGGGAGAATG
AAA------------AACTGCTCTTACAATATA---ACCACA---GAGCTAAGG------
---------------GATAGGAGACAGAAG---GTATATTCACTTTTTTATAGACTTGAT
GTAGTACCAATTAATGAAAAT---------------------------------------
------------------------------------------------------------
------------------------------AATAGCAGTAACAATGAGTATAGATTAATA
AATTGTAATACCTCAGCCATTACACAAGCTTGCCCAAAGGTAACCTTTGAGCCAATTCCC
ATACATTATTGTGCCCCAGCT------GGTTTTGCGATCCTAAAGTGT---AAAGATAAG
AAGTTCAATGGAACAGGGCCATGCACGAAT---GTCAGCACAGTACAATGCACACATGGA
ATCAAGCCAGTAGTATCAACTCAACTGCTGTTA---------AATGGCAGT---CTAGCA
GAAGGAGAG------------------------------------GTAATGATTAGATCT
GAAAATATCACAAACAATGCCAAAAATATAATAGTACAATTTGCC------GAGCCTGTA
AAAATTAATTGTACCAGACCT---AACAACAATACAAGAATGAGT---------------
---ATACGTATA------------------------------------------------
---------------GGACCAGGACAAGCA------TTCTAT------------------
---GCAACAGGTGAC---------------ATAATAGGGAACATAAGACAAGCA------
CATTGTAATGTCAGTAGAGCA------GAATGGAATACAACTTTGCAAAAGGTAGTC---
ACAAAATTAAGG---------------------GAATACTTTGGG---------------
---------AACAACAAAACAATAAAATTTGCT------------------AACTCCTCA
GGAGGGGATCTAGAAATCACAACACAT---AGTTTTAATTGTGGAGGAGAA---TTTTTC
TATTGTAATTCATCAGGCCTGTTTAATAGCACTTGGACCAACATGCAGGAGTCAAATAGC
ACGGAG------------------------------------------------------
------------------------------TCAAATGACACTATAACTCTCCCATGCAGA
ATA---AAAATTATAAACATGTGGCAGAGAGCAGGACAAGCAATGTATGCCCCTCCCATC
CAAGGAATAATAAAG------------TGTGTATCAAAC---ATTACAGGACTAATATTA
ACAAGAGATGGTGGGGATAATAACAGT---------------------------------
------------------------------------------------------------
---------------------GAAAGTGAAACCTTCAGACCTGGAGGAGGAGATATGAGG
GACAATTGGAGAAGT------GAATTATATAAGTATAAAGTAGTA---AAAATTGAACCA
---CTAGGAGTAGCACCC------ACCAAGGCAAAGAGAAGAGTGGTG------------
---------------------------GAGAGAGAAAAAAGAGCA---GTTGGA------
------------ATAGGAGCTGTC---TTCCTTGGGTTCTTAGGAGCA---GCAGGAAGC
ACTATGGGCGCGGCGTCAATAACGCTGACGGTACAGGCCAGACAATTATTG---TCTGGC
ATAGTGCAA------CAGCAAAGCAATTTGCTGAGGGCTATAGAGGCTCAACAACATCTG
TTGAAACTCACGGTCTGGGGC---ATTAAACAGCTCCAG---GCAAGA---GTCCTGGCT
GTGGAAAGATACCTAAGG---GATCAACAGCTCCTAGGAATTTGG---GGCTGCTCTGGA
AAAATCATCTGC---------ACCACTAATGTGCCCTGGAACTCT------AGTTGGAGC
---------------------------------------AATAAATCTCAGAGTGAGATA
TGGGAG---------AACATGACCTGGCTGCAATGG---GATAAAGAAATTAGCAATTAC
ACAGACATAATATATAATCTACTTGAAGAATCGCAGAACCAGCAGGAA---AAGAATGAA
CAAGACTTA------TTGGCATTGGACAAGTGGGCAAATCTATGGAATTGGTTTGACATA
TCAAACTGGCTGTGGTATATAAAAATATTTATAATGATAGTAGGAGGCTTAATAGGATTA
AGAATAGTTTTTACT---GTGCTTTCTATAATAAATAGAGTTAGGCAGGGATACTCACCC
TTGTCGTTCCAGACC---CATACCCCA---------GCCCCAAGGGGT------CTCGAC
AGGCCCGAAAGAATCGAAGAAGAA---GGTGGAGAGCAAGACAGAGACAGATCGATTCGA
TTAGTGACCGGATTCTTAGCACTTGCCTGGGACGATCTACGGAGCCTGTGCCTCTTCAGC
TAC------------CACCGCTTGAGAGACTTCATCTTGATTGCCACTGAGACTGTGGAA
CTTCTGGGACAC---------------------------AGCAGTCTCAGGGGGTTGAGA
CTGGGGTGGGAAGGCCTCAAGTATCTG------TGGAATCTCCTGTTGTACTGGGGTCAG
GAACTAAAAATTAGTGCTAGTAATTTGGTTGATACCATAGCA---ATAGTAGTAGCTGGC
TGGACAGATAGGGTTATAGAAATAGCACAAGGAATAGGTAGAGCT---------ATTCTC
CACATACCTAGAAGAATCAGACAGGGC---------TTTGAAAGAGCT------TTGCTA
---TAA
>A1.KE.94.MF520.W14M.HH2.KX168075
ATGAGAGTGAAGGGGATACAG---ATGAACTCGCAACAC------------------TTA
TTG------AGATGG------------------------------GGAATTATGATCTTG
GGA---------ATGATAATA---ATCTGTAGTGCT------GCA---------------
---------------------GGAAACTTGTGGGTTACTGTCTACTAT------------
------GGGGTGCCTGTGTGGAAGGACGCAGAGACCACT------CTATTCTGTGCATCA
GATGCTAAAGCATATGATGCAGAAGTGCATAAT---ATCTGGGCTACACATGCCTGTGTA
CCTACAGACCCCAACCCACAAGAAATAAATTTGGAA---------AATGTGACAGAAGAG
TTTAACATGTGG---AAAAATAACATGGTAGAACAGATGCATACAGATATAATCAGTCTA
TGGGACCAAGGCCTAAAGCCATGTGTAAAGTTAACCCCTCTCTGTGTTACTTTAGATTGC
CATAATGTCACCCATATCAATATCACCAGT------------------------------
------------------------------------------------------------
------------------------------------------GACATGAAGGAAGAAATA
ACA------------AACTGCTCTTACAATGTG---ACCACA---GTAATAAGG------
---------------GATAAGAAACAGAAA---GTATTCTCACTTTTTTATAGACTTGAT
GTAGTACAAATTGGAGGT------------------------------------------
------------------------------------------------------------
---------------------------AATAATAGGACTAATAGTCAGTATAGATTAATA
AACTGTAACACCTCAGCCATTACACAGGCTTGTCCAAAGGTAACCTTTGAGCCAATTCCC
ATACATTATTGTGCCCCAGCT------GGTTTTGCGATTCTAAAGTGT---AAGGATGAG
AAGTTCAATGGAACAGGGCTATGTAAAAAT---GTCAGCACAGTACAATGCACACATGGA
ATCAAGCCAGTAGTATCAACTCAACTGCTGTTA---------AATGGCAGT---CTAGCA
GAAGGAAAG------------------------------------GTAAGAATTAGATCT
GAAAATATCACAAACAATGCCAAAAACATAATAGTACAACTTGCC------AGCCCTGTA
ACAATTAATTGTATCAGACCT---AACAACAATACAAGAAAAAGT---------------
---GTACACCTA------------------------------------------------
---------------GGACCAGGACAAGCA------TTCTAT------------------
---GCAACAGGTGGC---------------ATAATAGGGAAGATAAGACAAGCA------
CATTGTAATGTTAGTAGAAAA------GAATGGAATAACACTTTGCAAAGGGTAGCC---
AACCAATTAAGA---------------------CCATACTTTAAG---------------
------------AACAACACAATAACCTTTGCT------------------AGCTCATCA
GGAGGGGATCTAGAAATTACAACTCAT---AGTTTTAATTGTGGAGGAGAA---TTTTTC
TATTGTAACACATCAGGCCTGTTTAATAGCACTTGGGAGTTTAATAGCACTTGGGAGTTT
AATAGCACTTGGGAGTTT---------------------------------AATAGCACT
------TGGAATAATTCA---------AATAGCACAGAGAATATAACTCTCCAATGCAGA
ATAAAGCAAATTGTAAATATGTGGCAAAGAGCAGGACAAGCAATATATGCCCCTCCCATA
CCAGGAGTAATAAGG------------TGTGAATCAAAT---ATTACAGGACTAATATTA
ACAAGAGATGGTGGGGATAATAATAGTACAAAT---------------------------
------------------------------------------------------------
------------------AATACAAGTGAAACCTTCAGACCTGGAGGAGGAGATATGAGG
GACAATTGGAGAAGT------GAATTATATAAGTATAAAGTAGTA---AAAATTGAACCA
---ATAGGAGTAGCACCC------ACCAGGGCAAAAAGAAGAGTGGTG------------
---------------------------GAGAGAGAAAAAAGAGCA---GTTGGA------
------------ATAGGAGCTGTC---TTCATTGGGTTCTTAGGAGCA---GCAGGAAGC
ACTATGGGCGCAGCGTCAGTAACGCTGACGGTACAGGCCAGACAGTTATTG---TCTGGT
ATAGTGCAA------CAGCAAAGCAATTTGCTGAGGGCTATAGAGGCTCAACAGCATCTG
TTGAAACTCACGGTCTGGGGC---ATTAAACAGCTCCAG---GCAAGA---GTCCTAGCT
GTGGAAAGATACCTAAAG---GATCAACAGCTCCTAGGAATTTGG---GGCTGCTCTGGA
AAACTCATCTGC---------ACCACTAATGTGCCCTGGAACTCT------AGTTGGAGT
---------------------------------------AATAAATCCCAGGATGAGATA
TGGGGA---------AACATGACCTGGCTGCAATGG---GATAAAGAAGTTAGCAATTAC
ACACAGATAATATATACTCTAATTGAAGAATCGCAAAACCAGCAAGAA---AAAAATGAA
CAAGACTTA------TTAGCATTGGACAAGTGGGCAAGTCTGTGGAATTGGTTTAACATC
TCACAATGGCTGTGGTATATAAAGATATTTATAATAATAGTAGGAGGCTTAATAGGATTA
AGAATAGTTTTTGCA---GTGCTTTCTGTGATAAATAGAGTTAGGCAGGGATACTCACCT
TTGTCATTTCAGACC---CGTACCCCA---------AACCCAGGGGAA------CTCGAC
AGGCCCGGAAGAATCGAAGAAGAA---GGTGGAGAGCAAGACAGAGGCAGATCGATTCGA
TTAGTGAGCGGATTCTTAGCACTTGCCTGGGACGATCTACGGAGCCTGTGCCTTTTCAGC
TAC------------CACCGCTTGAGAGACTTCATCTTGATTGCCACGAGGACTGTGGAA
CTTCTGGGACAC---------------------------AGCAGTCTCAAAGGGTTGAGA
CTGGGGTGGGAAAGCCTCAAGTATCTG------GGGAATCTCCTGGTATATTGGGGTCGG
GAATTAAAAATTAGTGCTATTAATTTGTTTGATACCATAGCA---ATAGCAGTAGCTGGC
TGGACAGATAGGGTTATAGAACTAGGACAAAGACTTTGTAGAGCT---------ATTCTC
CACATACCTAGAAGAATCAGACAGGGC---------TTTGAAAGGGCT------TTGCTA
---TAA
>A1.KE.94.Q23_17.AF004885
ATGAGAGTGATGGGGATACAG---AGGAATTGTCAACAC------------------TTA
TTG------ACATGG------------------------------GGGATTATGATCTTG
GGG---------ACAATAATA---TTCTGTAGTGCT------GTG---------------
---------------------GAAAACTTGTGGGTTACTGTCTATTAT------------
------GGGGTACCTGTGTGGAGAGATGCAGACACCACC------TTATTTTGTGCATCA
GATGCTAAAGCATATGAGACAGAAAAGCATAAT---GTCTGGGCTACACATGCTTGTGTA
CCCACAGACCCCAACCCACAAGAAATACATTTGGAC---------AATGTGACAGAAAAG
TTTAACATGTGG---AAAAATAACATGGTAGAGCAGATGCACACAGATATAATCAGTCTA
TGGGATCAAAGCCTAAAGCCATGTGTAAAGTTAACCCCTCTCTGCGTTACTTTACATTGT
ACAAATGTCACAAGTGTCAAC---------------------------------------
------------------------------------------------------------
------------------------------------ACCACTGGAGACAGGGAAGGCTTA
AAA------------AACTGCTCTTTCAATATG---ACCACA---GAACTAAGG------
---------------GATAAGAGACAGAAA---GTATATTCACTTTTTTATAGACTTGAT
ATAGTACCAATTAATGAA------------------------------------------
------------------------------------------------------------
---------------------------------AATCAGGGTAGTGAATATAGATTAATA
AATTGTAATACCTCAGCCATTACACAGGCGTGCCCAAAGGTATCCTTTGAGCCAATTCCT
ATACATTATTGTACCCCAGCT------GGTTTTGCGATCCTAAAGTGT---AAGGATGAG
GGGTTCAATGGGACAGGGTTATGCAAGAAT---GTCAGCACAGTCCAATGCACACATGGA
ATCAAGCCAGTAGTATCAACTCAATTGCTGTTG---------AATGGCAGT---CTAGCA
GAAAAAAAT------------------------------------ATAACAATTAGATCT
GAAAATATCACAAACAATGCCAAAATTATAATAGTACAACTTGTC------CAACCTGTG
ACAATTAAGTGTATCAGACCT---AACAACAATACAAGAAAAAGT---------------
---ATACGTATA------------------------------------------------
---------------GGACCAGGACAAGCA------TTCTAT------------------
---GCAACAGGTGAC---------------ATAATAGGGGATATAAGACAAGCA------
CATTGTAATGTCACTAGATCA------AGATGGAATAAGACTTTACAAGAGGTAGCT---
GAAAAATTAAGA---------------------ACATACTTTGGG---------------
------------AACAAAACAATAATATTTGCT------------------AACTCCTCA
GGAGGGGATCTAGAGATCACAACACAT---AGTTTTAATTGTGGAGGAGAA---TTTTTC
TATTGTAATACATCAGGCTTGTTTAATAGCACTTGGTATGTTAATAGCACTTGGAATGAC
ACTGACAGCACTCAG---------------------------------------------
---------------------------GAGTCAAATGACACTATAACTCTCCCATGCAGA
ATAAAGCAAATTATAAATATGTGGCAGAGAGCAGGACAAGCAATGTATGCCCCTCCCATC
CCAGGAGTAATAAAG------------TGTGAATCAAAC---ATTACAGGACTACTATTA
ACAAGGGATGGTGGAAAGGATAACAAT---------------------------------
------------------------------------------------------------
---------------------GTAAATGAAACCTTCAGACCTGGAGGAGGAGATATGAGG
GACAATTGGAGAAGT------GAATTATATAAGTATAAAGTAGTA---GAAATTGAACCA
---CTAGGAGTAGCACCT------ACCAGGGCAAAGAGAAGAGTGGTG------------
---------------------------GAGAGAGAAAAAAGAGCA---GTTGGA------
------------ATAGGAGCTGTC---TTCCTTGGGTTCTTAGGAGCA---GCAGGAAGC
ACTATGGGCGCAACGTCAATAACGCTGACGGTACAGGCCAGACAATTATTG---TCTGGC
ATAGTGCAA------CAGCAAAACAATTTGCTGAGGGCTATAGAGGCTCAACAACATCTG
TTGAAACTCACGGTCTGGGGC---ATTAAACAGCTCCAG---GCAAGA---GTCCTGGCT
GTGGAAAGATACCTAAGG---GATCAACAGCTCCTAGGAATTTGG---GGCTGCTCTGGA
AAACTCATCTGC---------ACCACTAATGTGCCCTGGAACTCT------AGTTGGAGT
---------------------------------------AATAAATCTCTGGATGAGATA
TGGAAC---------AACATGACCTGGCTGCAATGG---GATAAAGAAATTAACAATTAC
ACACAACTAATATATAGACTAATTGAAGAATCGCAGAACCAGCAGGAA---AAGAATGAA
AAGGAATTA------TTGGAGTTGGACAAGTGGGCAAATCTGTGGAGTTGGTTTGACATA
TCAAATTGGCTGTGGTATATAAAAATATTTATAATAATAGTAGGAGGCTTAATAGGATTA
AGAATAGTTTTTGCT---GTGCTTTCTGTAATAAATAGAGTTAGGCAGGGATACTCACCT
TTGTCATTTCAGACC---CATACCCCA---------AACCCAAGGGGT------CTCGAC
AGGCCCGAAAGAATCGAAGAAGAA---GATGGAGAGCAAGGCAGAGGCAGATCGATTCGA
TTAGTGAGCGGATTCTTAGCACTTGCTTGGGACGACCTACGGAGCCTGTGCCTCTTCAGC
TAC------------CACCGCTTGAGAGACTTCATCTTGATTGCTGCGAGGACTGTGGAA
CTTCTGGGACAC---------------------------AGCAGTCTCAAGGGGCTGAGA
CTGGGGTGGGAAGGCATCAAGTATCTG------TGGAATCTCCTGTCATATTGGGGTCGG
GAACTAAAAATTAGTGCTATTAATCTAGTTGATACCATAGCA---ATAGCAGTAGCTGGC
TGGACAGATAGGGTTATAGAAATAGCACAAAGAATTGGTAGAGCT---------ATCCTC
CACATACCTGTAAGAATCAGACAGGGC---------TTAGAAAGGGCT------TTGCTA
---TAA
>A1.KE.94.Q842_d16.AF407162
ATGAGAGCGATGGGGATACAG---ATGAATTGGCAAAAC------------------TTG
TGG------AGGTGG------------------------------GGGACTATGATCTTG
GGG---------ATGATAATA---TTCTGTAGTGCT------GTA---------------
---------------------GACAACTTGTGGGTTACTGTCTACTAT------------
------GGGGTACCTGTGTGGAAAGAGGCAGAAACCACC------TTATTTTGTGCATCA
GATGCTAAAGCATATGAGACAGAAAAACATAAT---GTCTGGGCTACACATGCCTGTGTA
CCCACAGACCCCAACCCACAAGAAATACATTTGGAA---------AATGTGACAGAAGAG
TTTAACATGTGG---AAAAATAACATGGTAGAGCAGATGCATACAGATATAATCAGTCTA
TGGGACCAAAGCCTAAAGCCATGTGTAAAGTTAACCCCTCTCTGTGTTACTTTAGATTGT
AACAATGTCACCAATAATGGC---------------------------------------
------------------------------------------------------------
------------------------------------ACCAGTGACATGAGAGAAGAAATA
AAA------------AACTGCTCTTTCAATATG---ACCACA---GAACTAAGG------
---------------GATAAGAGACAGAAA---GTATATTCACTTTTTTATAAACTTGAT
ATAGTACAAATTAATGAAAATCAG------------------------------------
------------------------------------------------------------
---------------------------GGTAATAGTAGTAACAATAAGTATAGATTAATA
ACTTGTAATACCTCAGCCATTACACAAGCATGCCCAAAGGTAACCTTTGAGCCAATTCCC
ATACATTATTGTGCTCCAGCT------GGTTTTGCGATCCTAAAGTGT---AAGGATGAG
GAGTTCAATGGAACAGGGCCATGCAAGAAT---GTCAGCACAGTCCAATGCACACATGGA
ATCAAGCCAGTAGTATCAACTCAACTACTGTTA---------AATGGCAGT---CTAGCA
GAAAAAGAG------------------------------------GTAAAAATTAGATGT
GAAAATATCACAAACAATGCCAAAACTATAATAGTACAACTTGTC------AATCCTGTG
AAAATTAATTGTACCAGACTT---AACAACAATACAAGAAAAAGT---------------
---ATACATATA------------------------------------------------
---------------GGACCAGGACAAGCA------TTCTAT------------------
---ACAACAGGTGAC---------------ATAATAGGGGATATAAGACAAGCA------
CATTGTAATGTCAACAGAACA------GAATGGAACAACACTTTGCACCAGGTAGTC---
GAACAATTAAGA---------------------AAACACTTTAAGCAA------------
------TTTAAGAACAAAACAATAAGCTTTGCT------------------AACTCCACA
GGAGGGGATCTAGAAATAACAACACAT---AGTTTTAATTGTGGAGGAGAA---TTTTTC
TATTGCAATACAACAAACCTGTTTAATAGCACTTGGAATCACACTGCCAGCATGAATAGC
ACAGAG------------------------------------------------------
------------------------------TCAAATGACACTATAATTCTCCCATGCAGA
ATAAAACAAATTATAAATATGTGGCAGAGAGTAGGACAAGCAATGTATGCCCCTCCCATT
CGAGGAGTAATAAGG------------TGTGAATCAAAC---ATTACAGGACTAATATTA
ACAAGAGATGGTGGGAATACTACCGGT---------------------------------
------------------------------------------------------------
---------------------ACAAGTGAAATCTTCAGACCTGGAGGTGGAGATATGAGG
GACAATTGGAGAAGT------GAATTATATAAGTATAAAGTAGTA---AAAATTGAACCA
---CTAGGAGTAGCACCC------ACCAGGGCAAAGAGAAGAGTGGTG------------
---------------------------GAGAGAGAAAAAAGAGCA---GTTGGA------
------------ATAGGAGCTGTC---TTCATTGGGTTCTTAGGAGCA---GCAGGAAGC
ACTATGGGCGCGGCGTCAATAACGCTGACGGTACAGGCCAGACAATTATTG---TCTGGC
ATAGTGCAA------CAGCAAAGCAATTTGCTGAGGGCTATAGAGGCTCAACAGCATCTG
TTGAAACTCACGGTCTGGGGC---ATTAAACAGCTCCAG---GCAAGA---GTCCTGGCT
GTGGAAAGATACCTAAAA---GATCAACAGCTCCTAGGAATTTGG---GGCTGCTCTGGA
AAACTCATCTGC---------ACCACTAGTGTGCCCTGGAATTCT------AGTTGGAGT
---------------------------------------AATAAATCCCAGAATGAGATA
TGGGAC---------AACATGACCTGGCTGCAATGG---GATAAAGAAATTAGCAATTAC
ACACAGATAATATATGATCTACTTGAAGAATCGCAGAACCAGCAGGAA---AAGAATGAA
CAAGACTTA------TTGGCATTGGACAAGTGGGCAAATCTGTGGAATTGGTTTGACATA
TCAAACTGGCTGTGGTATATAAAAATATTTATAATGATAGTAGGAGGTTTAATAGGATTA
AGAATAGTTTTTGCT---GTGCTTTCTGTAATAAATAGAGTTAGGCAGGGATACTCACCT
TTGTCGTTCCAGACC---CATACCCCA---------AACCCAAGGGGT------CTCGAC
AGGCCCGAAAGAATCGAAGAAGAA---GGTGGAGAGCAAGACAAAAACAGATCGATTCGA
TTAGTGAGCGGATTCTTAGCACTTGCCTGGGACGATCTACGGAGCCTGTGCCTCTTCAGC
TAC------------CACCGATTGAGAGACTTCATCTTGATTGTAGCGAGGACTGTGGAA
CTTCTGGGACAC---------------------------AGCAGTCTCAAGGGGCTGAGA
CTGGGGTGGGAAGGCCTCAAGTATCTG------GGGAATCTTCTATCATATTGGGGTCGG
GAACTAAGAATTAGTGCTACTAATTTGCTTGATATCGTAGCA---ATAGTAATAGCTGGG
TGGACAGGTAGGGTTATAGAAATAGGACAGAGACTTTGTAGAGCT---------TTTCTC
AACATACCTAGAAGAATCAGACAGGGC---------TTCGAAAGGGCT------TTGCTA
---TAA
>A1.KE.95.QB850.73p.E3.KT008652
ATGAGAGTGATGGGGAGACAG---AGGAATTGGCAGCAC------------------TTG
TTG------AGATGG------------------------------GGAACTATGATCTTG
GGG---------ATGATAATA---ATCTGTAGTGCT------GCA---------------
---------------------GACAACTTGTGGGTTACTGTCTATTAT------------
------GGGGTACCTGTGTGGAGAGATGCAGAGACCACC------TTATTTTGTGCATCA
GATGCTAAAGCATATAAGACAGAAATGCATAAT---GTCTGGGCTACACATGCCTGTGTA
CCCACAGACCCCAACCCACAAGAAATACATTTGGAA---------AACGTGACAGAAGAG
TTTAACATGTGG---AAAAATAACATGGTAGAGCAGATGCATACAGATATAATCAGTCTA
TGGGACCAAAGCCTAAAACCATGTGTAAAGCTAACCCCTCTCTGCGTTACTTTAAATTGT
GCCAATGTCAATGTCACGGGCGCCTCC---------------------------------
------------------------------------------------------------
---------------------------AGGAATAACTCCCAGGGGGACGGGGGAGAAATG
AAA------------AACTGCTCTTTCAATATG---ACCACA---GAGCTAAGG------
---------------GATAAGAGACAGAAG---GTATATTCACTTTTTTATAGACTTGAT
ATGGTACAAATTAATGGAAAT---------------------------------------
------------------------------------------------------------
---------------------CAAGATAATAGTAGTAATAGTAGTGAGTATAGATTAATA
AATTGTAATACCTCAGCCATTACACAAGCCTGCCCAAAGGTATCCTTTGAACCAATTCCC
ATACATTATTGTGCCCCAGCT------GGTTTTGCGATCCTAAAGTGT---AAGGATGAA
GAGTTCAATGGAACAGGGCCATGCAAGAAT---GTCAGCACAGTACAATGCACACATGGA
ATCAAGCCAGTAGTATCAACTCAGCTGCTATTA---------AATGGCAGT---TTAGCA
GAAAAAGAG------------------------------------GTAAAAATTAGATCT
GAAAATATCACAAACAATGCCAAAAATATAATAGTACAGCTTAAC------GAGTCTGTG
ATAATTAATTGTACCAGACCT---AACAACAATACAAGAACAAGT---------------
---ATACGTATA------------------------------------------------
---------------GGACCAGGACAAGCA------TTTTAT------------------
---GCAACAGGTGGC---------------ATAATAGGGGATATAAGGCAAGCA------
CATTGTAATGTCAGTAAATCA------AAATGGAATGAAACTTTACAAAAGGTAGTT---
ACCCAATTAAAG---------------------AAATACTTTGGG---------------
------------AACAAAACAATAATATTTAAG------------------AGCTCCTCA
GGAGGGGATCTAGAAATCACAACACAT---AGTTTTAATTGTGGAGGAGAA---TTTTTC
TATTGTAACACATCAGGCCTGTTTAATAGCACTTGGGGGCACAATGCCAGCAGGCAGGAG
AATAGCACGGAG------------------------------------------------
------------------------------TCAAGTGACACTATAACTCTCCCATGCAAA
ATAAAGCAAATTATAAATATGTGGCAGAGAGCAGGGCAAGCAATATATGCCCCTCCCATC
CCAGGAGTAATAAGG------------TGTGAATCAAAC---ATTACAGGACTAATATTA
ACAAGAGATGGTGGGAACAACAACAGT---------------------------------
------------------------------------------------------------
---------------------ACAAGTGAAACCTTCAGACCTGGAGGAGGAAATATGAGG
GACAATTGGAGAAGC------GAATTATATAAGTATAAAGTAGTA---AAAATTGAACCA
---CTAGGAGTAGCACCC------ACCAGGGCAAAGAGAAGAGTGGTG------------
---------------------------GGGAGAGAAAAAAGAGCA---GTTGGA------
------------ATAGGAGCTGTT---TTCCTTGGGTTCTTAGGCGCA---GCAGGAAGC
ACTATGGGCGCAGCGTCAGTAACGCTGACGGTACAGGCCAGACAATTATTG---TCTGGC
ATAGTGCAA------CAGCAAAGCAATTTGCTGAGGGCTATAGAGGCTCAACAACATCTG
TTGAAACTCACGGTCTGGGGC---ATTAAACAGCTCCAG---GCAAGA---GTCCTGGCT
GTGGAAAGATACCTAAGG---GATCAACAGCTCCTAGGAATTTGG---GGCTGCTCTGGA
AAACTCATCTGC---------ACCACTACGGTGCCCTGGAACTCT------AGTTGGAGT
---------------------------------------AATAAATCTCTGAGTGACATA
TGGGAC---------AACATGACCTGGCTGCAATGG---GATAAAGAAATTAGCAATTAT
ACACAAATAATATATGACCTAATTGAAGAAGCGCAAAACCAGCAGGAA---AAGAATGAA
CAAGACTTA------TTGGCATTGGACAAGTGGGCAAATCTGTGGACTTGGTTTGACATA
TCAAACTGGCTGTGGTATATAAAAATATTTATAATGATAGTAGGAGGCTTAATAGGATTA
AGAATAGTTTTTGCT---GTGCTTTCAGTAATAAATAGAGTTAGGCAGGGGTACTCACCT
TTGTCGTTCCAGACC---CATACCCCA---------AACCCAAGGGGA------CTCGAC
AGGCCCGAAAGAATCGAAGAAGAA---GGTGGAGAGCAAGACAGAGACAGATCGATTCGA
TTAGTGAGCGGATTCTTAGCACTTGCCTGGGACGACCTGAGGAGCCTGTGCCTCTTCAGC
TAC------------CACCGCTTGAGGGACTTCATCTTGATTGCCGCGAGGACTGTGGAA
CTTCTGGGACAC---------------------------AGCAGTCTCAAGGGGTTGAGA
CTGGGGTGGGAAGGCCTCAAGTATCTG------TGGAATCTCCTGTCATATTGGGGTCGG
GAACTAAAGATTAGTGCTATTAGTTTGATCGATACTATAGCA---ATAGTAGTAGCTGGC
TGGACAGATAGGATTATAGAAATAGGACAAGCAGTTGGTAGAGCT---------ATTCTC
CACATACCTAGAAGAATCAGACAGGGC---------TTCGAAAGAGCT------TTGCTA
---TAA
>A1.KE.96.Q769_b9_PNS79d.AF407157
ATGAGAGCGATGGGGATACAG---AGGAATTGGCAAAAC------------------TTG
TGG------AGATGG------------------------------GGAACTATGATCTTG
GGG---------ATGATATTA---ATTTGTTGTAGT------GCTGCA------------
---------------------GGAAACTTGTGGGTTACTGTCTACTAT------------
------GGGGTACCTGTGTGGAGAGACGCAGAGACCACC------TTATTTTGTGCATCA
GATGCGAAAGCATATGATAGAGAAGCGCATAAT---GTCTGGGCTACACATGCCTGTGTA
CCTACAGACCCTAGCCCACAAGAAGTACCTTTGGGA---------AATGTGACAGAAGAG
TTTAACATGTGG---AAAAATAACATGGTAGAGCAGATGCATACAGATATAATCAGTCTA
TGGGACCAAAGCCTACAGCCATGTGTAAAGTTAACCCCTCTCTGTGTTACTTTAAATTGT
AGTAATATTAACAATATCCCCAATGTTAATGCT---------------------------
------------------------------------------------------------
---------------------------AGCAGTATCCCCAAGGACGTGAAAGAAGAAATA
AAA------------AACTGCTCTTTCAATATG---ACCACA---GAATTAAAG------
---------------GATAAGAAACAGAAT---GTATATTCACTTTTTTATAGACTGGAT
GTAGTACCACTTGAGACCAACCTA------------------------------------
------------------------------------------------------------
------------------------AAACAGAATAGCAGCCACAGTCGGTATAGATTAATA
AATTGTAATACCTCAGCCATTACACAAGCTTGTCCAAAGGTATCCTTTGAACCAATTCCC
ATACATTATTGTGCTCCAGCT------GGTTTTGCGATTCTAAAGTGT---AATGATAAG
GAGTTCAATGGAACAGGGCTATGCAAAAAT---GTCAGCACAGTACAATGCACACATGGA
ATCAAGCCAGTAGTGTCAACTCAACTACTGTTA---------AATGGCAGT---CTAGCA
GAAGGAAAG------------------------------------GTAATGGTCAGATCT
GAAAATATCACAAACAATGCCAAGAACATAATAGTACAATTTAAC------AATTCTGTA
CAAATTAATTGTATCAGACCT---GGCAACAATACAAGAAAAAGT---------------
---ATACATTTA------------------------------------------------
---------------GGACCAGGAAAAGTA------TTCTAT------------------
---GCAACAAAT------------------ATAATAGGGGATATAAGAAAAGCA------
CATTGTAATGTCAATAGACAA------CAATGGAATAAAGCTTTGCAAGATGTAGCC---
ACACAATTAAGA---------------------ACACACTTTAGA---------------
------------AACAGAACAATAATCTTTAAT------------------AATTCCTTA
GGAGGAGATCTAGAAATAACAACACAT---AGTTTTAATTGTAGAGGAGAA---TTTTTC
TATTGTAACACATCAGGCCTGTTTAATGGCATTTGGAATGGCACGCAGGAGCCAAATAGA
ACGGAG------------------------------------------------------
------------------------------TCAAACGATACTATAACACTCCAATGCAGA
ATAAAGCAAATTATAAATATGTGGCAAAGAGTAGGACAAGCAATATATGCCCCTCCCATT
CAAGGAGAAATAAGG------------TGTGAGTCAAAC---ATTACAGGACTAATATTA
ACAAGAGATGGTGGGATAATTAACGGT---------------------------------
------------------------------------------------------------
---------------------ACAGAGGAGACCTTCAGACCTGGAGGAGGAGATATGAGG
GACAATTGGAGAAGT------GAATTATATAAGTATAAAGTAGTA---AAGATTGAACCA
---TTAGGAGTAGCACCC------ACCAAGGCAAAGAGAAGAGTGGTG------------
---------------------------GAGAGGGAAAAAAGAGCA---GTTGGA------
------------TTCGGAGCTTTC---TTCCTTGGGTTCTTAGGAGCA---GCAGGAAGC
ACTATGGGCGCGGCGTCAATAACGCTGACGGTACAGGCTAGACAATTATTG---TCTGGC
ATAGTGCAA------CAGCAAAACAATTTGCTGAGGGCTATAGAGGCTCAACAGCATCTG
TTGAAACTCACGGTCTGGGGC---ATTAAACAGCTCCAG---GCAAGA---GTCCTGGCT
GTGGAAAGATACCTAAAG---GATCAACAGCTCCTAGGAATCTGG---GGCTGCTCTGGA
AAACTCATCTGC---------ACCACTACTGTGCCCTGGAACCCT------AGTTGGAGT
---------------------------------------AATAAATCCCAAAGTGAGATA
TGGGAC---------AATATGACCTGGATGCAATGG---GATAAAGAAATTAACAATTAC
ACACAGATAATATATGATCTAATTGAAGAATCGCAGAGACAGCAGGAA---AAGAATGAA
CAAGACTTA------TTGGCATTGGACAAGTGGGCAAATCTGTGGAATTGGTTTGACATA
TCAAATTGGCTGTGGTATATAAAAATATTCATAATGATAGTAGGAGGCCTAATAGGATTA
AGAATAGCTTTTGCT---GTGCTTTCTGTAATAAATAGAGTTAGGCAGGGATACTCACCT
CTCTCGTTCCAGACC---CATACCCCA---------AACCCAAGGGAT------CTCGAC
AGGCCCGGAGGAATCGAAGAAGAA---GGTGGAGAGCAAGACAGAGACAGATCGATTCGA
TTAGTGAGCGGATTCTTAGCACTTGCCTGGGACGATCTGCGGAGCCTGTGCCTCTTCAGC
TAC------------CACCGATTGAGAGACTTCATCTTGGTTGCAGCGAGGACTGTGGAA
CTTCTGGGACAC---------------------------ATCAGTCTCAAGGGACTGAGA
CGGGGGTGGGAAGGCCTCAAGTATCTG------GGGAACCTTCTATCATATTGGGGTCGG
GAACTAAAAGTTAGTGCTATTAATTTGCTTGATACCATAGCG---ATAGCAGTAGCTGAA
TGGACAGATAGGATTATAGAAATAGGACAAAGACTTTGTAGAGCT---------ATTATC
AACATACCTAGAAGAATCAGACAGGGC---------TTCGAAAGGGCT------TTGCTA
---TAA
>A1.KE.96.QB726_70M_ENV_C4.FJ866112
ATGAGAGTGATGGGGATACAG---ATGAATCGGCAAAAC------------------TTG
TGG------AGATGG------------------------------GGAACTATGATCTTG
GGG---------ATGATAATA---ATTTGTAGTGCT------GCA---------------
---------------------AACAACTTGTGGGTTACTGTCTACTAT------------
------GGGGTACCTGTGTGGAAAGACGCAGAGACCACC------TTATTTTGTGCATCA
GATGCGAAAGCATATGATACGGAAGTGCATAAT---GTCTGGGCTACACATGCCTGTGTG
CCTACAGACCCCAACCCACAAGAAATAAATTTGGAA---------AATGTGACAGAAGAG
TTTAACATGTGG---AAAAATGGCATGGTAGAGCAGATGCATACAGATATAATCGGTCTA
TGGGACCAAAGCCTAAAGCCATGTGTAAAGTTAACCCCTCTCTGCGTTACTTTAGATTGT
AGTAGCTATAATGTCACCACCACCAAT---------------------------------
------------------------------------------------------------
---------------------------------TTCACCAATGAAATGCCAGGAGAAATA
CAA------------AACTGCTCTTTCAATATG---ACCACA---GAATTAAGG------
---------------GATAAGAAACAGAAA---GTATATTCACTTTTTTATAGATCAGAT
GTAGTACCAATCAACAGC------------------------------------------
------------------------------------------------------------
------------------------------AGCAGTAGCAGTAGTCAGTATAGACTAATA
AATTGTAATACCTCAGCCATTACACAAGCTTGTCCAAAGGTAACCTTTGAGCCAATTCCC
ATACATTATTGTGCACCAGCT------GGTTTTGCGATTCTAAAGTGT---AAGGATAAA
GAGTTCAGTGGAACAGGGTCGTGCAAGAAT---GTCAGCACAGTACAATGCACACATGGA
ATCAAGCCAGTAGTATCAACTCAACTGCTGTTA---------AATGGCAGT---CTAGCA
GAAGGAAAG------------------------------------GTAATGATTAGATCT
GAAAATATCACAAACAATGCCAAAAACATAATAGTACAATTTAAC------AAGCCTGTA
GAAATTAACTGTACCAGACCT---AACAACAATACAAGAAAAAGT---------------
---GTACGTATA------------------------------------------------
---------------GGACCAGGACAAGCA------TTCTAT------------------
---GCAACAGGTGAC---------------ATAATAGGGGATATAAGGAGAGCA------
TATTGTAATGTCAGTAGAACA------AAATGGAATCAAACTTTGCGAGAGGTAGTC---
AGCCAATTAAGA---------------------ACACAATTTGAG---------------
------------AACAAAACAATAGTCTTTGAT------------------AAACCCATA
GGAGGGGATCTAGAAATAACAACACAT---AGTTTTAATTGTGGGGGAGAA---TTTTTC
TATTGTAATACATCAGAACTATTTAATAGCACTTGGACTTGGAAAGGCAATAATGACAGC
ATGCAGGGGTTAAATAGC------------------------------------------
------------------------ACGGGGTTAAACAACACTATAACTCTCCACTGCAGC
ATAAAGCAAATTATAAATATGTGGCAGAGAGTAGGACAAGCAATGTATGCCCCTCCCATC
CAAGGAGTAATAAAG------------TGTGAATCAAAC---ATTACTGGACTACTATTA
ACAAGAGATGGTGGGAATAATAACATA---------------------------------
------------------------------------------------------------
------------------------AACGAGACCCTCAGACCTGGAGGAGGAGATATGAGG
GACAATTGGAGAAGT------GAATTATATAAGTATAAAGTAGTA---AAAATTGAACCA
---CTAGGAGTAGCACCC------ACCAAGGCAAAGAGAAGAGTGGTG------------
---------------------------GAGAGAGAAAAAAGAGCA---GTTGGA------
------------ATAGGAGCTGTC---TTCCTTGGGTTCTTAGGAGCA---GCAGGAAGC
ACTATGGGCGCAGCGTCAATAACGCTGACGGCACAGGCCAGAATATTATTG---TCTGGC
ATAGTGCAG------CAGCAAAGCAATTTGCTGAAGGCTATAGAGGCTCAACAGCATCTG
TTGAGGCTCACGGTCTGGGGC---ATTAAACAGCTCCAG---GCACGA---GTCCTGGCT
CTGGAAAGATACCTAAAG---GATCAACAGCTCCTAGGAATTTGG---GGCTGCTCTGGA
AAACTCATCTGC---------ACCACTAATGTGCCCTGGAACTCT------AGTTGGAGT
---------------------------------------AATAAATCCCAGAGTGAGATA
TGGGAA---------AACACGACCTGGATGCAATGG---GATAAAGAAATTAGTAATTAC
ACACAGATAATATATGGTCTAATTGAAGAATCGCAGAACCAGCAGGAA---AAGAATGAA
CAAGACTTA------TTGGCATTGGACAAGTGGGCAAATCTGTGGAATTGGTTTGACATA
TCAAAATGGCTGTGGTATATAAAAATATTTATCATGATAGTAGGAGGCTTAATAGGATTA
AGAATAGTTTTTGCT---GTGCTTTCTATAATAAATAGAGTTAGGCAGGGATACTCACCT
TTGTCGTTCCAGACC---CATACCCCA---------AACCCAAGGGGT------CTCGAC
AGGCCCGGAAGAATCGAAGAAGAA---GGTGGAGAGCAAGACAGAGACAGATCGATTCGA
TTAGTGAGCGGATTCTTAGCACTTGCCTGGGACGATCTGAGGAGCCTGTGCCTCTTCAGC
TAC------------CACCGATTGAGAGACTTCATCTTGATTGCAGCACGGACTGTGGAA
CTTCTGGGACAC---------------------------AGCAGTCTCAAGGGGCTGAGA
CTGGGGTGGGAGGGCCTCAAGTATCTG------GGGAATCTTCTATTATATTGGGGTCGG
GAACTAAAGCTTAGTGCTATTAATTTGCTTGATACCATAGCA---ATAGTAGTAGCTGGG
TGGACAGATAGGGTTATAGAACTAGGACAAAGGCTTTGTAGAGCT---------ATTCTC
CATATACCTAGAAGAATCAGACAGGGC---------GCCGAAAGGGCT------TTGCTA
---TAA
>A1.KE.97.ML605_3.AY322190
ATGAGAGTGATGGGGACACAG---AGGAATTGTCAACAC------------------TTA
TTG------AAATGG------------------------------GGAACTATAATCTTG
GGT---------TTGATAATA---ATCTGTAGTACT------GCAGAAAAC---------
------------------TTAGAAAAACGGTGGGTTACTGTCTACTAT------------
------GGGGTACCTGTGTGGAAAGATGCAGATACCACC------TTATTTTGTGCATCA
GATGCTAAAGCATATGAGACAGAAAAGCATAAT---GTCTGGGCTACACATGCCTGCGTA
CCCACAGACCCCAACCCACAAGAAATACATTTGGAA---------AATGTGACAGAAGAG
TTTAACATGTGG---AAAAATAACATGGTAGAGCAGATGCATACAGATATAATCAGTCTA
TGGGACCAAAACCTAAAACCATGTGTAAAGTTAACCCCTCTCTGTGTTACTTTAAATTGT
AGCCAGGTCACCAATGCTAGCATCACCACCAAT---------------------------
------------------------------------------------------------
------------------------GGTAGTAGGTTCCATGAGAACATGAAAGGAGAAATA
CAA------------AACTGCTCTTACAATGTG---ACCACA---GAATTAAGG------
---------------GATAAGAGAAAGAAA---GTATATTCACTTTTTTATAGCCTTGAT
GTAGTAGAAATTGATAAAGACAAG------------------------------------
------------------------------------------------------------
------------------------AATAATAGTAGGAATAGTAGTCAGTATAGATTAATA
AATTGTAATACCTCAGCCATCACACAAGCTTGTCCAAAGGTATCCTTTGAGCCAATTCCC
ATACATTATTGTGCCCCAGCT------GGTTTTGCGATCCTAAAGTGT---AATGATGAG
AATTTCAATGGAATAGGGCTATGCAAGAAT---GTCAGCACAGTACAATGCACACATGGA
ATCAAGCCAGTAGTATCAACTCAACTGCTGTTA---------AATGGCAGT---CTAGCA
GAAAACGAG------------------------------------GTAAAAATTAGATCT
GAAAATATTACAAACAATGCCAAAAACATAATAGTACAATTTGCC------AGGCCTGTA
ACAATTAATTGTACCAGACCT---AATGACAATATAAGAAAAAGT---------------
---GTACATATA------------------------------------------------
---------------GGACCAGGACAAGCA------TTCTAT------------------
---GCAACAGGGGAC---------------ATAATAGGGGATATAAGACGAGCA------
CATTGTAATGTCAGTAGAGTA------GACTGGTATAAAACCTTACAACAGGTAGCT---
ACACAATTAGGG---------------------AAACACTTTGAG---------------
------------AACAAAACAATAACTTTTACT------------------AACTCCTCA
GGAGGGGATCTAGAAATTACAACACAT---AGTTTTAATTGTGGAGGAGAA---TTTTTC
TATTGTAATACATCAGGCCTGTTTAATAGCATTTGGAATCACACTAATGGCACTTGGAAT
AGCACGGAGTTAAAT---------------------------------------------
------------------------GGCAATATAACTCTCAATATAACTCTCCCATGCAGA
ATAAACCAAATTATAAATATGTGGCAGAGAGTAGGACAAGCAATATTTGCCCCTCCCATC
CAAGGAGTAATACAG------------TGTGTATCAAAC---ATTACAGGACTAATATTA
ACAAGAGATGGAGGGAATAATAACACT---------------------------------
------------------------------------------------------------
---------------------ACAAATGAAACCTTCAGACCTGGAGGAGGAGATATGAGG
GACAATTGGAGAAGT------GAATTATATAAGTATAAAGTAGTA---AAAATTGAACCA
---CTAGGAGTAGCACCC------ACCAGGGCACAGAGAAGAGTGGTG------------
---------------------------CAGAGAGAAAAAAGAGCA---ATTGGA------
------------ATGGGAGCTGTC---TTCATTGGGTTCTTAGGAGCA---GCAGGAAGC
ACTATGGGCGCGGCGTCAATAACGCTGACGGTACAGGCCAGACAATTATTG---TCTGGT
ATAGTGCAA------CAGCAAAGCAATTTGCTGAGGGCTATAGAGGCTCAACAGCATCTG
TTGAAACTCACGGTCTGGGGC---ATTAAACAGCTCCAG---GCGAGA---GTCCTGGCT
CTGGAAAGATACCTAAGG---GATCAACAGCTCCTAGGACTTTGG---GGCTGCTCTGGA
AAACTCATCTGC---------ACCACTAATGTGCTCTGGAACAAT------AGTTGGAGT
---------------------------------------AATAAAACTCAGGATGAAATA
TGGGAC---------AACATGACCTGGCTACAATGG---GATAAAGAAATTAGCAATTAC
ACACAAGTAATATATACCCTACTTGAAGACTCGCAGAACCAGCAGGAA---AAGAATGAA
CAAGACTTA------TTGGCATTGGACAAGTGGGCAAATCTATGGAATTGGTTTGACATA
TCAAATTGGCTGTGGTATATAAAAATATTTATAATGATAGTAGGAGGCTTAATAGGATTA
AGAATAGTTTTTGCA---GTGCTTTCTGTAATCAATAGAGTTAGGCAGGGATACTCACCT
TTATCGTTTCAGACC---CATACCCCA---------AACCCAAGGGGT------CTCGAC
AGGCCCGGAAGAATCGAAGAAGAA---GGTGGAGAGCAAGACAGAGGCAGATCGATTCGA
TTAGTGAGCGGATTCTTAGCACTTGCCTGGGACGATCTGCGGAGCCTGTGCCTCTTCAGC
TAC------------CACCGATTGAGAGACTTCATCTTGATTGCTGCGAGGACTGTGGAA
CTTCTGGGACAC---------------------------AACAGTCTCAAGGGGTTGAGA
CTGGGGTGGGAAGGCCTCAAGTATCTG------TGGAATCTCCTGGTATATTGGGGTCGG
GAACTAAAAATTAGTGCTATTAATTTGCTTGATACCATAGCA---ATAGCAGTAGCTGGC
TGGACAGATAGGGTTATAGAAATAGGACAAAGACTTGGCAGAGCT---------ATTCTC
CACATACCTAGAAGAATCAGACAGGGC---------TTTGAAAGAGCT------TTGCTA
---TAA
>A1.KE.97.ML752.AY322193
ATGAGAGTGAAGGGGATACAG---AGGAACTCTCATTGC------------------TTA
TTG------AGATGG------------------------------GGCATTATGATCTTG
GGA---------ATGATAATA---ATCTGTAGTACT------GCA---------------
---------------------GAAAACTTGTGGGTTACTGTTTACTAT------------
------GGGGTGCCTGTGTGGAAAGACGCAGAGACCACC------CTATTTTGTGCATCA
GATGCTAAAGCATATGATACAGAAGTGCATAAT---ATCTGGGCCACACATGCTTGTGTA
CCTACAGACCCCGACCCACAAGAAATAAATTTGGAA---------AATGTGACAGAAGAG
TTTAACATGTGG---AAAAATAACATGGTAGAGCAGATGCATACAGATATAATCAGTCTA
TGGGACCAAGGCCTAAAGCCATGTGTAAAGTTAACCCCTCTCTGCGTTACTTTAGATTGT
AGCTATAATGTCACTACCAATGTC------------------------------------
------------------------------------------------------------
------------------------------------TCCAATGACATGCAAGGAGAAATA
AAA------------AACTGCTCTTTCAATGTG---ACCACA---GTATTAAGG------
---------------GATAGGAAACAGCAA---GTATATTCACTTTTTTATAGACTTGAT
GTAGTACCAATGAGTAAT------------------------------------------
------------------------------------------------------------
---------------------------------------GATAGTCAGTACAGATTAATA
AATTGTAACACCTCAGCCATTACACAGGCTTGTCCAAAGGTAACCTTTGAGCCAATTCCC
ATACATTATTGTGCCCCAGCT------GGTTTTGCGATCCTAAAGTGT---AAGGATAAG
GATTTCAATGGAGCAGGGCTATGCAAGAAT---GTCAGCACAGTACAATGCACACATGGA
ATCAAGCCAGTAGTATCAACTCAACTGCTGTTA---------AATGGCAGT---CTAGCA
GAAGGAAAT------------------------------------ATAACAATTAGATCT
GAAAATATCACAGACAATGGCAAAAACATTATAGTACAATTTACC------AGCCCTGTA
AAAATTAATTGTACCAGACCT---AACAACAATACAAGGAAAAGT---------------
---GTACATATA------------------------------------------------
---------------GGACCAGGACAAGCA------TTCTAT------------------
---GCAACAGGTGAC---------------ATAATAGGGAATATAAGAAAAGCA------
CATTGTGATGTTAATAGAACA------GAATGGAATAAAACTTTGCAAGAGGTAGCC---
AAACAATTAGCA---------------------ACATACTTTGAG---------------
------------AACAAAACAATAATCTTTACT------------------AACTCCTCA
GGAGGGGATCTAGAAGTTACAACTCAT---AGTTTTAATTGTGGAGGAGAA---TTTTTC
TATTGTAACACATCAAGCCTATTTAATGGCACTTGGACGGGCAATGACAGCAGGCAGGAG
TCAAAT------------------------------------------------------
------------------------------AGCAGCGACACTATAACTCTTCCATGCAGA
ATAAAACAAATTATAAATATGTGGCAGAGGGTAGGACAAGCAATATATGCCCCTCCCCTA
CAAGGAGTAATCAGA------------TGTGATTCAAAT---ATTACAGGACTAATCTTA
ACAAGAGATGGTGGGAGTCCGGATAAT---------------------------------
------------------------------------------------------------
---------------------------GAAACCTTCAGACCTGTTGGAGGAGATATGAGG
GACAATTGGAGAAGT------GAATTATATAAGTATAAAGTAGTA---AAAATTGAACCA
---TTAGGAGTAGCACCC------ACCAGGGCAAAGAGAAGAGTGGTG------------
---------------------------GAGAGAGAAAAAAGAGCA---GTTGGA------
------------ATAGGAGCTGTC---CTCATTGGGTTCTTAGGAGCA---GCAGGAAGC
ACTATGGGCGCGGCGTCAATAACGCTGACGGTACAGGCCAGACAATTATTG---TCTGGC
ATAGTGCAA------CAGCAAAGCAATTTGCTGAGGGCTATAGAGGCTCAACAGCATCTG
TTGAAACTCACGGTCTGGGGC---ATTAAACAGCTCCAG---GCAAGA---GTCCTGGCT
GTGGAAAGATACCTAAAG---GATCAACAGCTCCTAGGAATTTGG---GGCTGCTCTGGA
AAACTCATCTGC---------ACCACTAATGTCCCTTGGAACTCT------AGTTGGAGT
---------------------------------------AATAAATCCCTGACTGAGATA
TGGGAC---------AATATGACCTGGCTACAATGG---GATAAAGAAATTAGCAATTAC
ACACAGCAAATATATGATCTAATTGAAAAATCGCAGAACCAGCAGGAA---AAAAATGAA
CAAGACTTA------TTAGCATTGGACAAGTGGACAAATCTGTGGAATTGGTTTGACATA
TCAAACTGGCTGTGGTATATAAAGATATTTATAATAATAGTAGGAGGCTTAATAGGATTA
AGAATAGTTTTTGCA---GTGCTTTCTGTAATAAATAGAGTTAGGCAGGGATACTCACCT
TTGTCATTCCAGACC---CATACCCCA---------AACCCAAGGGAT------CTCGAC
AGGCTCGGAAGAATCGAAGAAGAA---GGTGGAGAGCAAGACAGAATCAGATCGATTCGA
TTAGTGAGCGGATTCTTAGCACTTGCCTGGGACGATCTACGGAGCCTGTGCCTTTGCAGC
TAC------------CACCGATTGAGAGACTTCATCTTGATTGCCGCGAGGACTGTGGAA
CTTCTGGGACAC---------------------------AGCAGTCTCAAGGGGTTGAGA
CGGGGGTGGGAAAGCCTCAAGTATCTG------GGGAATCTCCTGGTATATTGGGGTCGG
GAACTAAAAATTAGTGCTATTAGTTTGCTTGATACCATAGCA---ATAGAAGTAGCTGGC
TGGACAGATAGGGTTATAGAACTAGGACAAGGACTTTGTAGAGCT---------ATTTTA
CACATACCTAGAAGAATCAGACAGGGC---------TTAGAAAGGGCT------TTGCTA
---TAA
>A1.KE.98.QA413_1007M_ENV_E15.FJ396018
ATGAGAGTGATGGGGATACAG---ATGACTTGGCAGTAC------------------TTA
TTG------GGATGG------------------------------GGAACTATGATCTTG
GGG---------ATGATAATG---ATCCATAGTGCT------GCA---------------
---------------------CAAAACTTGTGGGTTACTGTCTACTAT------------
------GGGGTACCTGTGTGGCATGACGCAGATACCACC------TTATTTTGTGCATCA
[truncated: 418,570 more chars]
