# Supplementary material for: Mapping mutational effects along the evolutionary landscape of HIV envelope
Source: eLife. 2018 Mar 28;7:e34420. doi: 10.7554/eLife.34420 (PMC5910023; doi:10.7554/eLife.34420)
Supplement: Supplementary file 1. — Specifically, this file contains a Jupyter notebook that performs the analysis, all required input data, and all reasonably sized output files. The Jupyter notebook downloads the deep sequencing data, processes it with the dms_tools2 software (Bloom, 2015, https://jbloomlab.github.io/dms_tools2/), and also performs a variety of downstream analyses that generate most of the figures for this paper. [file elife-34420-supp1.zip › analysis_code/results/alignments/masked_alignment.fasta]

>A2.CY.94.94CY017_41.AF286237
ACAGATTTGTGGGTCACAGTATACTATGGAGTACCTGTGTGGAAAGATGCAGATACCATC
CTATTTTGTGCATCAGATGCTAAAGCATATGATACAGAAGTGCATAATGTATGGGCCACA
CATGCCTGTGTACCCACAGACCCCAACCCACAAGAAATAAACCTGGAAAATGTAACAGAA
AATTTTAATATGTGGAAAAATAACATGGTAGAGCAGATGCAAGAAGATATAATCAGCTTA
TGGGATCAAAGCCTAAAGCCATGTGTAAAATTAACCCCGCTCTGCGTCATTTTAAATTGT
GAAGAAATAAAAAACTGCTCTTACAATACTACCACAATACTAAGAGATAAGACACAAAAA
GTTTATTCACTGTTTTATAGACTTGATGTAGTACAACTTTATAGACTAATAAATTGTAAT
ACCTCAACCATCACACAAGCGTGTCCAAAGGTAACCTTTGAGCCAATTCCTATACATTAT
TGTGCCCCAGCTGGTTTTGCGATTCTAAAGTGTAAGGATCCGAGATTCAATGGAACAGGG
TCATGCAAGAATGTTAGCTCAGTACAATGTACACATGGAATTAAACCAGTAGCATCAACT
CAACTGCTGTTGAATGGCAGTCTAGCAGAAGGAGGGATAATGATTAGATCTGAAAATATT
ACAAACAATGCCAAAAACATAATAGTTCAGTTTACTAAGCCTGTACTAATTACTTGTATC
AGACCCAACAACAATACAAGAAAAAGTATACGCTTTGGACCAGGACAAGCCTTCTATACA
AATGAAATAGGGGACATAAGACAAGCACATTGTAATATCAACAAAACATTATGGAATGAC
ACTTTACAAAAGGTAGCTGAACAATTAAGAGAGAAATTCAAGAAAACCATAATCTTTACT
AACTCCTCAGGAGGGGACCCAGAAATTACAACACTTAGTTTTAATTGTGCAGGAGAATTT
TTCTATTGCAATACAACAGGCCTGTTTAATGGTACGTGGATAATCCTCCCATGCAGAATA
AAACAAATTATAAACATGTGGCAGAGAGTAGGAAGAGCAATGTATGCCCCTCCCATTGCA
GGAATAATAAAGTGTACATCAAACATTACAGGAATAATATTGACAAGAGATGGTGGTGAG
ACCTTCAGACCTGGAGGAGGAGATATGAGGGACAATTGGAGAAGTGAATTATATAAATAT
AAAGTAGTAAAACTTGAACCACTAGGAGTAGCACCTACCAGGGCAAAAAGAAGAGTGGTG
GAGAGAGAAAAAAGAGCAGTTGGACTGGGAGCTGTCTTCCTTGGGTTCTTGGGAGCAGCA
GGAAGCACTATGGGCGCGGCGTCACTAACGCTGACGGTACAGGCCAGACAATTATTGTCT
GGTATAGTGCAACAGCAAAGCAATTTGCTGCAGGCTATAGAAGCTCAACAGCATCTGTTG
AAACTCACAGTCTGGGGCATTAAACAGCTCCAGGCGAGGGTCCTGGCTGTGGAAAGATAC
CTAAAGGATCAACAGCTCCTGGGAATTTGGGGCTGCTCTGGAAAACTCATCTGCGCCACT
ACTGTGCCCTGGAACACTAGTTGGAGTAATAAGTCTCAGGATGAGATTTGGGACAACATG
ACCTGGTTGCAATGGGATAAAGAAATTAGCAATTACACAAACATAATATATAGGTTACTT
GAAGAATCGCAAAACCAGCAGGAAAAGAATGAGCAAGACTTATTGGCATTAGACAAATGG
GCAGATTTGTGGAGTTGGTTCAACATTTCACACTGGCTGTGGTATATAAGAATATTTATA
ATGATAGTAGGAGGCTTGATAGGATTAAGAATAGTTTTTGCTATAATT
>A2.CM.01.01CM_1445MV.GU201516
ACAAATTTGTGGGTCACAGTATACTATGGAGTACCTGTATGGAGAGATGCAGAGACCACC
CTATTTTGTGCATCAGATGCAAAAGCATATGATAGAGAAGTACATAATGTCTGGGCCACA
CATGCCTGTGTACCCACTGACCCCAACCCACAAGAAGTAGACCTGAAAAATGTAACAGAA
AATTTTAACATGTGGAAAAATAACATGGTAGAGCAAATGCATGAAGATATAATCAATCTA
TGGGATCAAAGCCTAATGCCATGTGTAAAACTAACCCCTCTCTGCGTCACTCTAAATTGT
AAAGAAATGAAAAACTGCTCTTACTTAATGCCCACAGAACTAAAAGATAAGACACAGGAA
GTCTATTCACTGTTTTATAAGCTTGATATAGTACAAATTTATAGACTAATACGTTGTAAT
ACCTCAGTCATCACACAAGCCTGTCCAAAAGTAACCTTTGAGCCAATTCCTATACATTAT
TGTGCCCCAGCTGGTTTTGCGATTCTAAAGTGTAAGGATAAGAAGTTCAATGGAACAGGG
TCATGCCGGAATGTTAGCTCAGTACAATGTACACATGGAATTAGGCCAGTAGTATCAACT
CAACTGCTGTTGAATGGCAGTCTAGCAGAAGAAGAAGTAATGATTAGATCTAAAAACTTT
ACAGACAATGCCAAAAACATAATAGTACAGTTTACTGAGCCTGTACAAATTAATTGTACC
AGACCCAACAACAATACAAGAAAAAGTATACGCTTTGGACCAGGACAAGCCTTCTATACA
AATAATATAGGGGATATAAGACAAGCACACTGTAATATCAGCAAAGCAGACTGGAATGTT
ACTTTACAAAAGGTAGTTAAACAATTACACAGCCACTTCGCTACAACAATAATCTTTAAT
AGCCCCTCAGGAGGGGACCTAGAAATTACAACACATAGTTTTAATTGTGGAGGAGAATTT
TTCTTTTGCAATACAACAGGCTTGTTCAATAGCACATGGATAACACTCCAATGCAAAATA
AAACAGATTATAAACATGTGGCAGAGAGTAGGACGAGCAATGTATGCCCCTCCCATTGCA
GGAGTAATAAAGTGTATATCAAATATCACAGGAATGATCTTGACAAGAGATGGTGGGGAG
ACCTTCAGGCCTGGAGGAGGAGATATGAGGGACAATTGGAGAAGTGAATTATATAAGTAT
AAAGTAGTAAAAATTGAACCACTAGGAATAGCACCCACCAAGGCAAGGAGAAGAGTGGTG
GAGAGAGAAAAAAGAGCAGTTGGACTGGGAGCTGCTTTCCTTGGGTTCTTGGGAGCTGCA
GGAAGCACTATGGGCGCGGCGTCAATAACGCTGACGGTACAGGCCAGACAATTATTGTCT
GGCATAGTGCAACAGCAAAGCAATTTGCTGAAGGCTATAGAGGCTCAACAGCAGCTGTTG
AAACTCACGGTCTGGGGCATTAAACAGCTTCAGGCAAGAGTCCTGGCTATAGAAAGATAC
CTACAGGATCAACAGCTCCTGGGACTTTGGGGCTGCTCTGGAAAACTTATCTGCACCACT
ACTGTGCCTTGGAACTCTAGTTGGAGTAATAAAAATCAGAGTCAGATTTGGGACAACATG
ACCTGGTTGGAGTGGGATAAAGAGATTAGCAATTACACAGAAACAATATACAAACTACTT
GAAGACTCGCAGAACCAGCAGGAAAAGAATGAACAAGACGTATTGGCATTAGACAAATGG
GCAAATTTGTGGAATTGGTTTAGCATAACAAACTGGCTGTGGTATATAAAAATATTTATA
ATGATAGTAGGAGGCTTGATAGGATTAAAAATAGTTATTGTTATATTT
>A1.ZA.09.MSM066.KF725913
GCAAACTTGTGGGTTACTGTTTACTATGGGGTACCTGTGTGGAAAGATACAGAGACCACC
TTGTTTTGTGCATCAGATGCTAAAGCACATGAAGCAGAAGTACATAATGTCTGGGCCACA
CATGCCTGTGTACCCACAGACCCCAACCCACAAGAAATACCTTTGGTAAATGTGACAGAA
AAGTTCAACATATGGAAAAATAACATGGTAGAGCAGATGCAGACAGATATAATCAGTCTA
TGGGACCAGAGCCTAAAGCCATGTGTATCATTAACCCCTCTCTGCGTTACTTTAGATTGT
ATAGAAATGGCAAACTGCTCTTTCAATACGACCACAGAATTAAGGGATAAGCAACAGAAA
GTGTATTCACTTTTTTATAAACTTGATATAGTAAAACTTTTTAGATTAATACATTGCAAT
ACCTCAACCATTACACAGGCTTGTCCAAAGGTATCCTTTGAACCAATTCCCATACATTAT
TGTGCCCCAGCTGGTTTTGCGATTCTAAAGTGTAACGAGGTAGGGTTCAATGGATCAGGA
CTATGCAGGAATGTCAGCACAGTACAATGTACACATGGAATCAGGCCAGTAATATCAACT
CAATTGCTGTTGAATGGCAGTCTAGCAGAAGGAGAGGTACAAATTAGATCTGAAAATATC
ACAAACAATGCCAAAACCATAATAGTGCAATTTAATGAGACTGTAGAAATTAATTGTACC
AGGCCTAATAACAATACATTGAGAAGGGTAAGTATAGGACCAGGACGAGCATTCTATGCA
AGAGATATGGGAGATATAAGACAAGCACATTGCAATGTCAGTAGAGGAAAATGGAATCAA
ACATTACAAAGGGTAGTCTTACAATTAGAAAAACACTTTAACAAAACAATAAAGTTTACT
GAACCCTCAGGAGGGGACTTAGAAATTATGACACACAGTTTTAATTGTGGAGGAGAATTT
TTCTATTGTAATACATCAGGACTGTTTAATAGCACCTGGATAACTCTCAAGTGCAGAATA
AGGCAAATTATAAATATGTGGCAGAGAGCAGGAAAAGCAATGTATGCCCCTCCCATCCAA
GGAAAAATACAGTGTAAATCAAATATTACAGGATTACTATTGACAAGAGATGGTGGTGAA
ATCTTCAGACCTGGAGGGGGAGATATGAGAGACAATTGGAGAAGTGAATTATATAGGTAT
AAAGTAGTAAAAATTGAACCACTAGGAGTAGCACCCACCAAGGCAAAGAGAAGAGTGGTG
GAGAGAGAAAAAAGAGCAATTGGACTAGGAGCTGTCTTCATTGGGTTCTTAGGAGCAGCA
GGAAGCACTATGGGCGCGGCGTCAATAACGCTGACGGTACAGGCCAGGCAATTATTGTCT
GGCATAGTGCAACAGCAAGCCAACTTGCTGAGGGCTATAGAGGCGCAACAACACCTGTTG
AGACTCACGGTCTGGGGCATTAAACAGCTCCAGGCACGAGTCCTGGCTGTGGAAAGATAC
CTAAAGGATCAACAGCTCCTAGGAACATGGGGTTGCTCTGGAAAACTCATCTGCACCACT
AATGTGCCTTGGAACTCTAGTTGGAGTAATAAATCTATGAATGAGATATGGGATAACATG
ACCTGGTTACAATGGGATAAAGAAATTGATAATTACACACAAATAATATATGGGCTAATT
GAAGAATCGCAGATCCAGCAGGAAAGGAATGAAAAAGATTTGTTGGCATTTGACAAATGG
GCAAGTCTGTGGACATGGTTTGACATATCAAACTGGCTGTGGTATATAAGACTTTTTATA
ATGATAGTAGGAGGCTTAATAGGATTAAGAATAATTTTTGCTGTGCTT
>A1.ZA.09.707PKE02N3.HM623589
AAAGACTTGTGGGTTACAGTTTATTATGGGGTACCTGTGTGGAAGGATGCAGAGACCACT
CTATTTTGTGCATCAGATGCTAAAGCATATGATACAGAAAAACATAATGTCTGGGCAACA
CATGCTTGTGTACCCACAGACCCCAACCCACAAGAAATAGACCTAGACAATGTAACAGAA
AATTTTAACATGTGGAAAAATGGCATGGTAGATCAGATGCATAAAGATATAATCAACCTA
TGGGATCAAAGTCTAAAGCCATGTGTAAAGTTAACCCCTCTCTGCGTTACCTTGAATTGC
GACGAGATAAAAAACTGCTCTTACAATATTACTACAGAATTTAGAGATAAGAGACGGAGA
GTGTCTTCACTGTTTTATAGACATGATATAATGCCAATTTATATACTAATAAATTGTAAT
ACCACAACCATTACACAGGCTTGTCCAAAGGTGTCCTTTGAACCAATTCCTATACACTAT
TGTGCCCCTGCTGGTTATGCGATTCTAAAATGTAAGGACAAAGATTTCAATGGGACAGGA
CCATGCAAGAATGTCAGCACAGTACAATGTACACATGGAATTAAGCCAGTGGTATCAACT
CAACTGCTGTTAAATGGCAGTCTAGCAGAAGGAGGGATAAAAATTAGATCTGAAAATATT
ACAAACAATGCCAAAACTATAATAGTACAGCTTGATACGCCTGTAAAAATTAATTGTAGC
AGGCCCAACAACAATACAAGGGACAGGATAGGTATAGGACCAGGACAAGCATTCTTTGCA
AGTAATATTGGGAATATAAGACAAGCACACTGTAATATCAGTGCCTCAATATGGAATATG
ATTTTACAAAAGGTAGCTGAACAATTAGCCAAGCAGTTCAATAAAAACATAAGCTTTACA
AATCACTCAGGAGGAGACCTAGAAATTACATCACACACTTTTAATTGTGGAGGAGAGTTT
TTCTACTGCAACACATCAAGCTTGTTTAATAGGACATTTATAACTATCCCATGCAGAATA
AAACAAATTATAAACATGTGGCAGAGAGTAGGACAAGCAATGTATGCCCCTCCCATTGAA
GGAGTAATAAGATGTGAATCAAACATTACAGGAATACTATTGACAAGAGATGGTGGGGAA
GTCTTCAGACCAGAGGGAGGAAATATGAGGGACAATTGGAGAAGTGAATTATATAATTAC
AAGGTAGTAAGAATTGAACCACTAGGAGTAGCACCCACCAGGGCAAGGAGGAGAGTGGTG
GAGAGAGAAAAAAGAGCAGTTGGACTGGGAGCTGTCTTCCTTGGGTTCTTAGGAGCAGCA
GGAAGCACTATGGGCGCGGCGTCAATAACGCTGACGGTACAGGCCAGGCAATTATTGGCT
GGCATAGTGCAACAGCAAAGCAATTTGCTGCAAGCTATAGAGGCTCAACAGCATCTGTTG
AAACTCACTGTCTGGGGCATTAAGCAGCTCCAGGCAAGAGTCCTGGCTCTGGAAAGATAC
CTAAGGGATCAACAGCTCCTAGGAATTTGGGGCTGCTCTGGAAAAACTATCTGCACCACT
ACTGTGCCTTGGAACTCTAGTTGGAGTAATAAATCTCAGGAGGAGATTTGGGGAAACATG
ACTTGGTTGCAGTGGGATAAAGAAATTAGCAATTACACAGACTTAATATACGTGCTGCTT
CAAGAGTCACAAAACCAGCAGGACAGGAATGAACAAGAGCTATTGGCATTGGACAAGTGG
GCAAATCTGTGGAATTGGTTTGACATATCAAATTGGCTATGGTACATAAGAATATTTATA
ATGGTAGTAGGAGGCTTAGTAGGCTTAAGAATAGTTTTTGCAGTAATT
>A1.ZA.06.C.x.06.CF01_C8.KC863311
GCAAACTTGTGGGTTACTGTCTATTATGGGGTACCTGTGTGGAGAGATGCAGAAACCACC
TTATTTTGTGCATCGGATGCTAAAGCATATGATACAGAGGTACATAATGTCTGGGCTACA
CATGCTTGTGTACCCACAGACCCCGACCCACAAGAAATAGATTTAAAAAATGTGACAGAA
GAGTTTAACATGTGGAAAAATAACATGGTAGAGCAAATGCATACAGATATAATTAGTCTA
TGGGACCAAAGCCTAAAGCCATGTGTAAAGTTAACCCATCTCTGCGTCACTTTAAATTGT
GAAGAAATAAAAAACTGCTCTTTCAATATGACCACAGAACTAAGTGATAAGAAACAGAAA
GTACATTCACTTTTTTATAGACTAGATGTAGTACCAATTTATAGATTAATAAATTGTAAT
ACCTCAGCCATTACACAAGCATGCCCAAAGGTAACCTTTGATCCAATTCCCATACATTAT
TGTGCTCCAGCTGGTTTTGCGATCCTAAAGTGTAAGGATGATGGGTTCAATGGAACAGGA
CCATGCAAGAATGTTAGCTCAGTCCAATGCACACATGGAATCAAGCCAGTAGTATCAACT
CAATTGTTGTTAAATGGCAGTCTAGCAGGAAAAGGGATAAGAATTAGATCTGAAAATATC
ACAGACAATACCAAAACTATAATAGTACAACTTGACAAGCCTGTGAGGATTAATTGTACC
AGACCTAACAACAATACAAGAAAAAGTATGCGTATAGGACCAGGACAAACATTCTTTGCA
ACAGGTATAGGGGATATAAGAAAAGCACATTGTAATATCAGTATATCAGAATGGAATGAG
ACTCTATACAAGGTAGCTGAACAGTTAGGAGGAATTATTAACAAAACAGTAAAATTTGCT
AACTCCTCAGGAGGGGATCTAGAAATCACAACACATAGTTTTAATTGTGGAGGAGAATTT
TTCTATTGTAATACAACAGACCTGTTTAAGGGTACTTGGATAACTATCCTATGCAAGATA
AAGCAAATTGTAAGGATGTGGCAGAGAGTAGAACAAGCAATGTATGCCCCTCCCATCCAA
GGAGTAATAAGCTGTTCATCAAACATTACAGGACTACTATTAACAAGCGATGGTGGTGAA
ACCTTCAGACCTGGAGGAGGAAATATGAGGGACAATTGGAGAAGTGAATTATATAAGTAT
AAAGTAGTAAAAATTGAACCACTAGGAGTAGCACCTACCCCGGCAAGGAGAAGAGTGGTG
CAGAGAGAAAAAAGAGCAGTTGGCCTAGGAGCTGTCTTCATTGGGTTCTTAGGAGCAGCA
GGAAGCACTATGGGCGCGGCGTCAGTGACGCTGACGGTACAGGCCAGACAATTATTGACT
GGTATAGTGCGACAGCAAAGCAATTTGCTGAAGGCTATAGAGGCTCAACAACATCTGTTG
AGACTCACAGTCTGGGGCATTAAACAGCTCCAGGCAAGAGTCCTGGCTGTGGAAAGATAC
CTAAAGGATCAACAGCTCCTAGGAATTTGGGGCTGCTCTGGAAAACTCATCTGCACCACT
AATGTGCCCTGGAACTCTAGTTGGAGTAATAAAAATCAGAGTGAGATATGGGATAACATG
ACCTGGCTGCAATGGGATAAAGAAATTAACAATTACACACAAATAATATATGACCTACTT
GAAGAATCGCAGAACCAGCAAGAAAAGAATGAACAGGAATTATTGGCATTGGACAAGTGG
ACAAATCTGTGGAATTGGTTTAACATAACAAACTGGCTGTGGTATATAAAAATATTTATA
ATGATAGTAGGAGGCTTAATAGGATTAAGAATAGTTTTTGCTGTGCTT
>A1.ZA.04.503_15344_T10_A1.KT183312
GCAAACTTGTGGGTTACTGTTTACTATGGGGTGCCTGTATGGAAGGAAGCAACTACCACC
CTATTTTGTGCTTCAGATGCTAAAGCATATGATACAGAGAAGCATAATGTCTGGGCTACG
CATGCCTGTGTACCCACAGACCCCAACCCACAAGAAATGCATTTGGAAAATGTGACAGAA
GAATTTAACATGTGGAAAAATGACATGGTAGAGCAGATGCATACAGATATAATCAGTCTA
TGGGACCAAAGCCTACAGCCATGTGTAAAGTTAACCCCTCTCTGTGTTACTTTAGATTGC
GAAGAAATAAAAAACTGCTCTTTCAATACAACCACAGAACTATGGGATAAGAAACAGAAA
GTATATTCACTCTTTTATAAACTAGATGTAGTAGCAATGTATAGATTAATAAATTGTAAT
ACCTCAACCATCACACAGGCTTGTCCAAAGGTAACCTTTGAGCCAATTCCCATACATTAT
TGTGCTCCAGCTGGTTTTGCGATTCTAAAATGTAATGACAAGAAGTTCAATGGAACAGGG
CCATGCAAGAATGTCAGCACAGTACAATGCACACATGGAATCAAGCCAGTAGTATCAACT
CAACTGCTGTTAAATGGCAGTCTAGCAGAAGAAGAGACAATGGTTAGATCTGAAAATATC
ACAAACAATATCAAAAACATAATAATACAATTTAATGATTCTGTAGCAATTAGTTGTATC
AGACCTGGCAATAATACAAGAAAAAGTGTACGTATAGGTCCAGGACAAGCATTCTATGCA
ACAGGTATAGGGGATATAAGAAAAGCATATTGTAATGTCAGTAGAGTAACATGGAATACA
ACTTTACAAAAGGTAGCCAAACAATTATCAAAATACTTTAACAAAACAATAACATTTAAT
AGCACCACAGGAGGGGATCTAGAAATTACAATGCATAGCTTTAATTGTGGGGGAGAATTT
TTCTATTGTGACACATCAGGTCTGTTTAATGGCAGTTGGATTATACTCCCATGTAGAATA
AAGCAAATTATAAATATGTGGCAGAGAACAGGACGAGCAATGTATGCCCCTCCCATCCAA
GGAACAATACAGTGTACATCAAACATCACAGGATTAATATTAACAAGAGATGGTGGTGAA
ATCTTCAGACCTGGAGGAGGAGATATGAGGGACAATTGGAGGAGTGAATTATATAAATAT
AAAGTAGTAAAAATTGAACCACTAGGAGTAGCACCCACCAGGGCAAAGAGAAGAGTGGTG
GAGAGAGAAAAAAGAGCAGTTACACTAGGAGCTGTATTCATTGGGTTCTTAGGAGCAGCA
GGAAGCACTATGGGCGCGGCGTCAGTGACGCTGACGGTACAGGCCAGACAATTATTGTCT
GGCATAGTGCAACAGCAAAGCAATTTGCTGAGGGCTATAGAGGCTCAACAGCATATGTTG
AAACTCACGGTCTGGGGCATTAAACAGCTCCAGGCAAGAGTCCTAGCTGTGGAAAGATAC
CTAAGGGATCAACAGCTCCTAGGAATTTGGGGCTGCTCTGGAAAAATCATCTGCACCACT
AATGTGCCCTGGAATTATAGTTGGAGTAATAAATCCTATCATGAGATATGGGACAACATG
ACCTGGCTACAATGGGATAAAGAAATTGACAATTACACACAGATAATATATAGTCTAATT
GAAGAATCACAGATCCAGCAAGAAAAAAATGAGCAAGACTTATTGGCATTGGACAAGTGG
GCAAGTCTGTGGAATTGGTTTAACATAACAGAATGGCTGTGGTATATAAGAATATTTATA
ATGATAGTAGGAGGCTTAATAGGATTAAGAATAGTTTTTGCAGTGCTC
>A1.ZA.01.TV314.FJ647148
GCAAACTTGTGGGTTACTGTTTACTATGGGGTACCTGTGTGGAAAGATGCAGAGACCACC
CTATTTTGTGCATCAGATGCTAAAGCATATGAGAAAGAAGTGCATAATGTCTGGGCTACA
CATGCCTGTGTACCCACAGACCCCAACCCACAAGAAATACATTTGGTAAATGTGACAGAA
AATTTTAATATGTGGAAAAATAAAATGGTAGAGCAGATGCATGCAGATATAATCAGTCTA
TGGGACCAAAGCCTAAAGCCATGTGTAAAGCTAACCCCTCTCTGTGTAACTTTAAATTGT
GAAGAAATAAAAAACTGCTCTTATAATATGACCACAGAACTAAGGGATAAGAAACAGAAA
GTATATTCACTTTTTTATAGACTTGATGTAGTACAGATTTATAGATTAATAAATTGTAAT
ACCTCAGCCATTACACAAGCTTGTCCAAAGGTCTCCTTTGAGCCAATTCCCATACATTAT
TGTGCTCCAGCTGGTTTTGCGATCCTAAAATGTAATGAGGAGGAGTTCAACGGAACAGGG
CCATGCAAGAATGTCAGCTCAGTACAATGCACACATGGAATCAGGCCAGTAGTATCAACT
CAACTGCTGTTAAATGGCAGTCTAGCCCAAGGAGAGGTAAAAATTAGATCTGAAAATATC
TCAGACAATGCTAAAACCATAATAGTACAATTTAACCAGTCTGTAATAATTAATTGTACC
AGACCTAGCAACAATACAAGGAGAAGTGTACGTATAGGACCAGGACAAGCATTCTATGCA
ACAGGTATAGGGGACATAAGGAAAGCACATTGTAATGTCAGTGAATCAGAATGGAATAAA
GCTTTACAACAGGTAGCTACACAATTAGGAAGATACTGGAACAAAACAATAATTTTTAAT
AGCTCCTCAGGAGGGGATTTAGAAATTACAACACATAGTTTTAATTGTGGAGGAGTATTT
TTCTATTGTAATACATCAGGTCTGTTTAGTAGCAGGTGGATAACTCTCCAATGCAGGATA
AAGCAAATTATAAATATGTGGCAGAGAGTAGGACAAGCAACGTACACCCCTCCCATCCAA
GGAGAAATAAGGTGTAGATCAAACATTACAGGACTACTATTAACAAGAGATGGTGGGGAA
ATCTTCAGACCTGGAGGGGGAAATATGAAGGACAATTGGAGAAGTGAATTATATAAGTAT
AAAGTAGTAAAAATTGAACCACTAGGAGTAGCACCATCCAAGGCAAAGAGAAGAGTGGTG
GGAAGAGAAAAAAGAGCAGTTGGACTGGGAGCTGTATTCATTGGGTTCTTGGGAGCAGCA
GGAAGCACTATGGGCGCGGCGTCAGTGACGCTGACGGTACAGGCCAGACAATTATTGTCT
GGCATAGTGCAGCAGCAAAGCAATTTGCTGAGGGCTATAGAGGCTCAACAGCATCTGTTG
AAACTCACAGTCTGGGGCATTAAACAGCTCCAGGCAAGAGTCCTGGCTCTAGAGAGATAC
CTAAGGGATCAACAGCTCCTAGGAATTTGGGGCTGCTCTGGAAAACTCATTTGCGCCACT
AATGTGCCTTGGAACTCTAGTTGGAGTAATAAATCTTATAATGAAATATGGGATAACATG
ACCTGGCTGCAGTGGGATAAAGAAATTGACAATTACACAGAAACAATATATAGGCTAATT
GAAGAATCGCAAAACCAGCAGGAAAGGAATGAACAAGACTTATTGGCATTGGACAAGTGG
ACAAATCTGTGGAGTTGGTTTGACATATCGAACTGGCTGTGGTATATAAAAATATTTATA
ATGATAGTAGGAGGCTTAATAGGATTAAGAATAGTTTTTGCTGTGCTT
>A1.US.x.HCPI_13_01.GU367412
ACAAATTTGTGGGTCACGGTCTACTATGGGGTACCAGTGTGGAGAGACGCAGAGACCACC
CTATTCTGTGCATCAGATGCTAAAGCATATGATCAAGAAGCACATAATGTTTGGGCTACA
CACGCCTGTGTACCCACAGACCCCAACCCACAAGAAATAGATTTAGAAAATGTGACAGAA
GAGTTTAACATGTGGAAAAATAACATGGTGGAGCAGATGCATACAGATATAATCAGTCTA
TGGGACCAAAGCTTAAAGCCATGTGTAAAATTAACCCCTATCTGCGTTACTTTAAACTGT
GAAGAAATAAAAAACTGCTCATACAATACAACTACAGAGCTAAGAGATAAGAAACAAAAG
GTATATTCACTTTTTTATAGACTGGATATAGTACAAATGTATAGACTAATAAATTGTAAT
ACCTCGGCCATTACACAGGCTTGTCCAAAGGTATCTTTTGAGCCAATTCCCATACATTAT
TGTGCCCCAGCTGGTTTTGCGATTCTAAAGTGTAAGGATAAGAAATTCAATGGAGCAGGG
CCATGTAGAAATGTCAGCACAGTACAATGCACACATGGAATCAGGCCAGTAGCATCAACT
CAACTGCTGTTGAATGGCAGTCTAGCAGAAGAAGAGGTAATGATTAGATCTGAAAATTTC
TCAAACAATGCCAAAACCATAATAGTACAGCTTGTTAATCCTGTAGAAATTAATTGTACC
AGACCCAACAACAATACAAGAAAAAGTGTACGCATAGGACCAGGACAGGCATTCTATGCA
ACAGGTATAGGGAATATAAAAAAGTCATCTTGTACTGTCAATAAAACAGAATGGAATAAA
GCTTTACAAGAGGTAGCTAAAAAGTTAAAACAACACCTTAAAACAACAATAAAATTTGCT
GAATCCTCAGGAGGGGATTTAGAAATTGCAACACATAGCTTTAATTGTGGAGGAGAATTT
TTCTATTGTGATACATCAGGCCTGTTTAATAGTACTTGGATAACTCTTCAATGTAAAATA
AGACAAATTGTACGTATGTGGCAGAGAATAGGACAAGCATTGTATGCCCCTCCCATTCAA
GGAGTAATAAGCTGTAAATCAAACATTACAGGGCTGCTACTAACAAGAGATGGT---GAG
ACGTTCAGACCTCAAGGAGGAAATATGAAGGACAATTGGAGAAGTGAATTATATAAATAT
AAAGTAGTAAAAATTGAACCACTAGGAATAGCACCCACCAGGGCAAAGAGAAGAGTGGTG
GAGAGAGAAAAAAGAGCAGTTGGACTGGGAGCTGTCTTCTTTGGGTTCTTGGGAGCAGCA
GGAAGTACTATGGGCGCGGCGTCAATAACGCTGACGGCACAGGCCAGACAATTATTGTCT
GGTATAGTACAACAGCAGAGCAATCTGCTGAGGGCTATAGAGGCTCAACAGCAACTGTTG
AAACTCACAGTCTGGGGCATTAAACAGCTCCAGGCAAGAGTCCTGGCTGTGGAAGGGTAC
CTAAAGGATCAACAGCTCCTAGGAATTTGGGGTTGCTCTGGAAAACTCATCTGCACCACT
AATGTGCCCTGGAACTCTAGTTGGAGTAATAAATCTCAGAGTGAAATATGGGATAGTATG
ACCTGGCTGCAATGGGATAAAGAAATTGGCAATTACACAAACATAATATATGATCTACTT
GAAGAATCGCAGATCCAGCAGGAAAAGAATGAACAAGACTTATTGGCATTGGACAAATGG
GCAAATCTGTGGAATTGGTTTGACATATCAAATTGGTTATGGTATATAAAAATATTTATA
ATGATAATAGGGGGCTTAATAGGATTAAGAATAGTTTTTACTGTGCTT
>A1.UG.99.99UGG03379.AF484493
AACCCTTTGTGGGTCACGGTCTACTATGGGGTACCTGTGTGGAAAGAAGCAGCTACCACC
CTATTTTGTGCATCAGATGCTAAAGCACATGATACAGAAGCGCATAATGTCTGGGCTACA
CATGCCTGTGTACCCACAGACCCCAACCCACAAGAAATAAATTTGGTCAATGTGACAGAA
AAGTTTAACATGTGGAAAAATAACATGGTAGAGCAGATGCATGAAGATATAATCAGTCTA
TGGGACCAAAGCCTACAGCCATGTGTAAAGTTAACCCCTCTCTGCGTCACGTTAGAGTGT
GAAGAAATAAAAAACTGCTCTTTCAATATGACCACAGAACTAAGAGATAAGAAACAGAAA
GTATATTCACTTTTTTATAAACTTGATATAGTACAAATGTATAGATTAATAAATTGTAAT
ACCTCAGCCATTACACAAGCTTGTCCAAAGGTAACCTTTGAGCCAATTCCCATACATTAT
TGTGCCCCAGCTGGTTTTGCGATCCTAAAGTGTAATGACAAGGAGTTCAATGGAACAGGG
CTATGCAAGAATGTCAGCACAGTACAATGCACACATGGAATCAAGCCAGTGGTATCAACT
CAACTGCTGTTAAATGGCAGTCTAGCAGAGGGTGAGATAAGAATTAGATCTGAAAATATC
TCAGACAATGCTAAAACCATAATAGTACAACTTGTCAAGTCTGTACCAATTAAGTGTATC
AGACCTAACAACAATACAAGAAAAAGTATACGTATAGGACCAGGACAAACATTCTATGCA
GGTGATATAGGGGATATAAGACAAGCACATTGTAATGTCAGTAGGTCAGATTGGAATAAA
ACTTTACATCAGGTAGCTACACAATTAAGACAATACTGGAGCAGCATAATAATCTTTACT
AACTCCTCAGGAGGGGATTTAGAAATTACAACACATAGTTTTAATTGTGGAGGAGAATTT
TTCTATTGTAATACATCAGGCCTGTTTAATAATACTTACATAACTCTTCCATGCAGAATA
AAGCAAATTATAAATATGTGGCAGAGAGTAGGACAAGCAATATATGCCCCTCCCATCCAA
GGAGTAATAAAGTGTGAGTCAAACATCACAGGACTACTATTAACAAGAGATGGTGGTGAA
ACCTTCAGACCTGGAGGAGGAGATATGAGGGACAATTGGAGAAGTGAATTATATAAGTAT
AAAGTAGTACAAGTTGAACCAATAGGAGTAGCACCCACCAGGGCAAAGAGAAGAGTGGTG
GAGAGAGAAAAAAGAGCAGTTGGAATAGGAGCTGTACTCCTTGGGTTCTTAGGAGCAGCT
GGAAGCACAATGGGCGCGGCGTCAATAACGCTGACGGTACAGGCCAGACAGTTATTGTCT
GGCATAGTGCAGCAGCAAAGCAATTTGCTGAGGGCTATAGAGGCTCAACAGCAACTGTTG
AGACTCACTGTCTGGGGCATTAAACAGCTCCAGGCAAGAGTCCTGGCTGTGGAAAGATAC
CTAAAGGATCAACAGCTCCTAGGAATTTGGGGCTGCTCTGGAAAACTCATCTGCACCACT
AATGTGCCCTGGAACGCTAGCTGGAGTAATAAATCTTATGGGGAGATATGGGATAACATG
ACCTGGCTGCAATGGGATAAAGAAATTAGCAATTACACAAACATAATATATAAGCTAATT
GAAGAATCGCAGAACCAGCAGGAAAAGAATGAACAAGACTTGTTGGCATTGGACCAGTGG
GCAAGTCTGTGGAATTGGTTTGACATAACAAAATGGCTGTGGTACATAAAAATATTTATA
ATGATAGTAGGAGGTATAATAGGATTAAGAATAGTTCTTGCTGTGCTT
>A1.UG.98.120MPC01.EU852954
GCAAACTTGTGGGTTACTGTCTACTATGGGGTACCTGTGTGGAAAGACGCAGCCACCACC
TTGTTTTGTGCGTCAGATGCAAAAGCATATGAAACAGAAATGCATAATGTCTGGGCTACC
CATGCCTGTGTACCTACAGACCCCAACCCACAAGAAATAGATTTAGTAAATGTGACAGAA
GAGTTTAACATGTGGAAAAATAACATGGTAGAGCAGATGCATACAGATATAATCAGTCTA
TGGGACCAAAGCCTAAAGCCATGTGTAAAATTAACCCCTCTCTGCGTTACTTTAGAGTGT
AAGGAAATGATGAACTGCTCTTTCAATATGACCACAGAAGTAAGAGATAGGCAAAAGAAA
GTATCTTCACTTTTCTATAGACTGGATGTAGTACCAGTTCATAGATTAATAAATTGTAAT
ACCTCAGCCATTACACAGGCTTGTCCAAAGGTATCCTTTGAGCCAATTCCCATACATTAT
TGTACCCCAGCTGGTTTTGCGATTCTAAAGTGTAAGGATGAGGAGTTCAATGGAACAGGG
CTATGCAAGAATGTTAGCACAGTGCAATGCACACATGGAATCAAGCCAGTAGTGTCAACT
CAACTGCTGTTAAATGGCAGTCTAGCAGAAGGAGAGGTAATGATTAGATCTGAAAATATC
ACAGACAATGCCAAAAACATAATAGTACAATTTAACCAGTCTGTACCAATTAATTGTACC
AGACCTGGCAACAATACAAGAGAAAGTATACACATAGGACCAGGACAGGCATTCTATACA
ACAGGTATAGGGGATATAAGACAAGCACATTGCAATGTCAGCAGAGCAAAATGGAATGAA
ACTTTGCAAAGGGTAGTCAAAAAATTAGGAACACACTTTAACAAAACAATAATCTTTACT
AAACCTGCAGGAGGAGATCCAGAAATAACAGCACATAGTTTTAATTGTGGAGGAGAATTT
TTCTATTGTAACACATCAGGCCTGTTTAATAGCACCTGGATAATTCTCCAATGTAGAATA
AAGCAAATTATAAATATGTGGCAGGAAGTAGGACGAGCCATGTATGCTCCTCCCATCAGG
GGAGTAATAAGGTGTGAATCAAACATTACAGGAATGATATTAACAAGAGATGGGGGTGAG
GTCTTCAGACCTGGAGGAGGAGATATGAGGGATAATTGGAGAAGTGAATTGTATAAGTAT
AAAGTAGTAAAAATTGAACCACTAGGAGTAGCACCTACCAAGGCAAAGAGAAGAGTGGTG
GAGAGAGAAAAAAGAGCAATTACTATAGGAGCTGTCTTCCTTGGGCTCTTAGGAGCAGCA
GGAAGCACTATGGGCGCAGCGTCAATAACGCTGACGGCACAGGCCAGACAATTATTGTCT
GGTATAGTGCAACAGCAAAGCAATTTGCTGAGGGCTATAGAGGCTCAACAACATCTGTTG
AAACTCACGGTCTGGGGCATTAAACAACTCCAGGCAAGAGTCCTGGCTGTGGAAAGATAC
CTAAAGGATCAACAGCTCCTAGGAATTTGGGGCTGCTCTGGAAAACTCATCTGCACCACT
AATGTGCCTTGGAATTCTAGTTGGAGTAATAAATCCCTGAATGAGATATGGGACAACATG
ACCTGGCTGCAATGGGATAAAGAAATTAGCAACTACACACAGATAATATATGGGCTAATT
GAAGAATCACAGAACCAGCAGGAAAAGAATGAACTAGACTTATTGGCATTGGACAAGTGG
GCAAGTCTGTGGAATTGGTTTGACATAACAAACTGGCTGAGGTATATACAAATATTTATA
ATGATAGTAGGAGGCTTAATAGGATTAAGAATAGTTTTTGCTGTGCTT
>A1.UG.97.368MPc02.EU853062
ACAAGATTGTGGGTTACTGTTTATTATGGGGTACCTGTGTGGAAAGATGCAGACACCACC
TTATTTTGTGCATCAGATGCTAAAGCATTTGAGAGAGAAGTGCATAATGTCTGGGCTACA
CATGCCTGTGTACCCACAGACCCCAACCCACAAGAACTATCTTTGACAAATGTGACAGAA
AAGTTTAACATATGGAAAAATAACATGGTAGAGCAGATGCATGAAGATATAATCAGTCTA
TGGGACCAAAGTCTAAAGCCATGTGTAAAGTTAACCCCTCTCTGTGTCACTTTAAATTGT
GGAGAAATAAAAAATTGCTCTTTCAATATGACCACAGAGCTAAGAGATAAGGTGAAGAAA
GTACATTCACTTTTTTATAAATTTGATGTAGTACAAATTTATACATTAATAAATTGTAAT
ACCTCAACCATTACACAGGCTTGTCCAAAGGTATCCTTTGAGCCAATTCCCATACATTAT
TGTGCCCCAGCTGGTTTTGCGATCCTAAAGTGTAGAGATGAAGAGTTCAATGGAACAGGG
CTATGCCAGAATGTCAGCACAGTACAATGCACACATGGAATCAGGCCAGTAGTATCAACT
CAACTGCTGTTAAATGGCAGTCTAGCAGAAGAAAACATAACAATTAAATCTGAAAATATC
ACAAATAATGCTAAAACCATAATAGTGCAACTTACCAAGCCTGTAATAATTAATTGTACC
AGACCTAACAACAATACAAGAAAAGGTGTACACATAGGACCAGGACAAGCATTCTTTGCA
GCAGGTATAGGAAACATAAGGCAAGCATATTGTACGGTCAATGCATCAGAATGGAATAAC
ACTTTACAACAGGTAGCTGAACAATTAAGGAAACATTGGAACACAACAATAATCTTCACT
AACTCCTCAGGAGGGGATGTAGAAATTACAACACATAGTTTTAATTGTGGAGGAGAGTTT
TTCTATTGTAATACATCAGACCTGTTTAATAGCACTTGGATAACTCTCCCATGCAGAATA
AAGCAAATCATAAGGATGTGGCAGAGAACAGGACAAGCAATGTATGCCCCTCCCATTCAA
GGAAAAATAGAATGTGTATCAAACATTACAGGACTCCTATTAGTAAGAGATGGTGGGGAA
AAATTCAGACCTGGAGGAGGAGATATGAAGGACAATTGGAGAAATGAATTATATAGGTAT
AAAGTAGTAAGAGTTGAACCACTAGGAGTAGCACCCACCAAGGCAAGGAGAAGAGTGGTG
GGGAGAGAAAAAAGAGCAGTTGGAATAGGAGCTGTGTTCCTTGGGTTCTTAGGAGCAGCA
GGAAGCACTATGGGCGCGGCGTCAATAACGCTGACGGAACAGGCCAGACAATTATTGTCT
GGTATAGTGCAACAGCAAAGCAATTTGCTGAGGGCTATAGAGGCTCAACAGCAACTGTTG
AAACTCACAGTCTGGGGCATTAAACAGCTCCAGGCAAGAGTCCTGGCTGTGGAAAGATAC
CTAAGGGATCAACAGCTCCTAGGAATTTGGGGCTGCTCTGGAAAACTCATCTGCACCACT
AATGTGCCTTGGAACTCTAGTTGGAGTAATAAATCTCAGGAGGAGATATGGGAGAACATG
ACCTGGCTACAATGGGATAAAGAAATTGACAATTACACACAAATAATATATGAGCTACTT
GAAAAATCGCAGAACCAGCAGGAAAAGAATGAACAAGACTTATTGGCATTGGACAAGTGG
GCAAGTCTGTGGACTTGGTTTGACATAACAAAATGGCTGTGGTATATAAAGATATTTATA
ATGCTAGTAGGAGGCTTAATAGGATTAAGAATAGTTTTTGCTGTAATT
>A1.UG.11.DEMA110UG009.KF716486
GCTAACTTGTGGGTTACTGTCTACTATGGGGTACCTGTGTGGAAAGACGCAGAGACCACC
CTGTTTTGTGCGTCAGATGCTAAAGCATATGAAACAGAGAAGCATAATGTCTGGGCTACA
CATGCCTGTGTACCCACAGACCCCAACCCACAAGAAATACATTTGGAAAATGTAACAGAA
GAATTTAACATGTGGAAAAATAATATGGTAGAGCAGATGCATACAGATATTATCAGTCTA
TGGGACCAAAGCCTAAAGCCATGTGTAAGGTTAACTCCTCTCTGTGTTACTTTAAGCTGT
GGAGAAATAAAAAATTGTTCTTTCAATATGACCACAGAACTAAGGGATAGGAAAAGGAGA
ATGTATGCACTTTTTTATAAACTTGATCTACAACAAATTTATAGCTTAATAAATTGTAAT
ACCTCAGCCCTTACACAGGCTTGTCCAAAGGTATCCTTTGAGCCAATTCCCATACATTAT
TGTGCTCCAGCTGGTTTTGCGATCCTAAAGTGTAGGGATGAGGAGTTCAATGGAACAGGG
CCATGCAAGAATGTCAGCACAGTACAATGCACACATGGAATTAAGCCAGTAGTATCAACT
CAATTGCTGTTAAATGGCAGTCTAGTAAAAGGAGAGGTAAGAATTAAATCTGAAAATATT
TCAGAAAATCATAAAAACATAATTGTACACCTTACAAAGCCTGTATCAATTAGGTGTATC
AGACCTAACAACAATACACGAACAAGTGTACGTATAGGGCCAGGACAAGAATTCTTTACA
AGTAAGATAGGGAATATAAGACAAGCATACTGTAACGTCAGTAAATCAGAATGGGAGAAC
ACTTTACAACAGGTAGCTACACAATTAAGAAAATACTGGAACAAAACAATAAAATTTACT
CCGGTCTCAGGAGGGGATGTAGAAATTACAACACATAGTTTTAATTGTGGAGGAGAATTT
TTCTATTGTAATACATCAAGTCTGTTTAATAGTACTTGGATAACTCTCCCATGCAGAATA
AAGCAAATCATAAATATGTGGCAAAGAGTAGGACAAGCAATGTATGCCCCTCCCATCGAA
GGAATAATAAGATGTGACTCAAACATTACAGGACTACTCTTAACAAGAGATGGTGGGGAA
ATCTTCAGACCTATAGGAGGGGATATGAAAGATAATTGGAGAAATGAATTATACAAGTAT
AAAGTAGTAAAAATTGAACCTCTGGGAGTAGCACCCTCCTGGGCAAGGAGAAGAGTGGTG
GAGAGAGGAAAAAGAGCAGTTGGAATAGGAGCTGTATTCCTTGGGTTCTTAGGAGCAGCA
GGGAGCACTATGGGCGCAGCGTCAATAACGCTGACGGTACAGGCCAGGCAATTATTGTCT
GGCATAGTGCAACAGCAAAGCAATTTGCTGAAGGCTATAGAAGCTCAACAACAACTGTTG
AGACTCACGGTCTGGGGCATTAAACAGCTCCAGGCAAGAGTCTTAGCTGTGGAAAGATAC
CTAAAGGATCAACAGCTCCTAGGAATTTGGGGCTGCTCTGGAAAACTCATCTGCACCACT
ACTGTGCCCTGGAACTCTAGTTGGAGTAACAAAACTTACAATGAAATATGGGACAACATG
ACCTGGCTGCAATGGGATAAAGAAATTAGCAATTACACAGAGGAGATATACAGGCTAATT
GAAGCATCACAGATCCAGCAGGAAAAGAATGAACAAGACTTATTGGCATTGGACAAGTGG
GCAAGTCTGTGGAGTTGGTTTGACATATCAAATTGGCTGTGGTATATAAAGATATTTATA
ATGATAGTAGGAGGCTTAATAGGATTAAGAATAGTTCTTGCTGTGCTT
>A1.UG.09.M160b_p1.JF680921
GCAGACTTGTGGGTTACTGTCTACTATGGGGTACCTGTATGGAAAGAAGCAAATGCCACC
TTATTTTGTGCATCTGATGCTAAAGCATATGATCAAGAAGTGCATAATGTCTGGGCTACA
CATGCCTGTGTACCCACAGACCCCAACCCACAAGAAATATATTTGCAAAATGTGACAGAA
GATTTTAACATGTGGAAAAATAACATGGTAGAACAGATGCATACAGATATAATTAGTCTA
TGGGACCAAAGCTTAAAGCCATGTGTACAATTAACACCTCTCTGCGTTACTTTAGATTGT
GAAGAAATGAAAAACTGCTCTTTCAATATGACCACAGAATTAAGAGATAAGAAACAGAAA
GTGTATTCACTTTTCTATAGACTTGATATAATAGAAATTTATAGATTAATAAATTGTAAT
ACCTCAGCCATTACACAAGCTTGTCCAAAGGTAACCTTTGAGCCAATTCCCATACATTAT
TGTGCCCCAGCTGGTTTTGCAATTTTAAAGTGTAATGAGATAGGGTTCAATGGAACAGGA
CCATGCAAGAATGTCAGCACAGTACAATGTACACATGGAATCAAGCCAGTAGTATCAACT
CAACTGCTGTTAAATGGCAGTCTAGCAGAACAAAATGTAGTAATTAAATCTGAAAATATC
ACAGACAATGCCAAAAACATCATAGTACAATTTAATGAGTCTGTAGTAATTAATTGTACC
AGACCTAACAACAATACAAGAAAGAGTGTACGTATAGGACCAGGACAATCATTCTATGCG
ACAGGTATAGGGAATATAAGACAAGCACACTGTACTGTCAATAGAACAAAATGGATAAGA
GCTTTACAAAAAGTAGCCACACAATTAGGCAAAAACTTTAAAACAAAAATAATCTTTACT
AGCCCCTCAGGAGGAGATGTAGAAATTACAACACATAGTTTTAATTGTCAAGGAGAATTT
TTCTATTGTAACACATCAGGCCTGTTTAATAGCACTTGGATAACTCTCCAATGCAAAATA
AAGCAAATTATAACCATGTGGCAGAGGACAGGGCAGGCAATGTACGCCCCTCCCATCCCA
GGAATAATAAACTGTGTGTCAAACATTACAGGACTACTATTAACAAGAGATGGTGGTGAA
ACCTTCAGACCTATAGGAGGAAATATGAAGGATAATTGGAGAAGTGAACTATATAAATAT
AAAGTAGTAAAAATTGAACCACTAGGAGTAGCACCCACCAAGGCAAAGAGAAGAGTGGTG
CAGAGAGAAAAAAGAGCAGTTGGACTGGGAGCTGTCTTCATTGGGTTCTTAGGAGCAGCC
GGAAGCACTATGGGCGCGGCGTCAATAACGCTGACGGTACAGGCCAGACAATTATTGTCT
GGCATAGTGCAACAGCAAAACAATTTGCTGAGGGCTATAGACGCTCAACAGCATCTGTTG
AAGCTCACGGTCTGGGGCATTAAACAGCTCCAGGCAAGAGTCCTGGCTATGGAAAGATAC
CTACATGATCAACAGCTCCTAGGAATTTGGGGCTGCTCTGGAAAACTCATCTGCACCACT
ACTGTGCCCTGGAACTCTAGTTGGAGCAATAAATCTCAGGATGAGATATGGAACAAAATG
ACCGGGCTGCAATGGGATAAAGAAGTTAGCCAATACACAAACACAATATATAACCTACTT
GAAGAATCACAGAACCAGCAGGAAAAGAATGAACAAGAATTATTGGCATTAGATGAGTGG
GCAAATCTATGGAATTGGTTTGACATATCAAAATGGCTGTGGTATATAAAAATATTTATA
ATAATAGTAGGAGGCTTAATAGGATTAAGAATAGTTTTTGCTGTACTT
>A1.UG.09.DEMA109UG017.KP109490
GTAGACTTGTGGGTTACTGTCTATTATGGGGTACCTGTGTGGAAAGACGCAGAGACCACC
TTATTTTGTGCATCAGATGCTAAAGCATATGAGACAGAAAAGCATAATGTCTGGGCTACA
CATGCCTGTGTACCCACAGACCCCAGCCCACAAGAAATACCTTTGGAAAATGTGACAGAA
GAGTTTAATATGTGGAAAAATAACATGGTAGAGCAGATGCATACAGATATAATCAGTCTA
TGGGACCAAAGTCTAAAGCCATGTGTAAAGTTAACCCCGCTCTGCGTCACTTTAAATTGT
GAAGAAATAACAAACTGCTCTTTCAATATGACTACAGAAGTAAGGGATAAGAAAAAGCAA
GTACATTCACTTTTTTATAAACTTGATGTAGTACAAATATATAGATTAATAAATTGTAAT
ACCTCAGTCATTACACAGGCGTGCCCAAAGGTAAACTTTGAGCCAATTCCCATACATTAC
TGTGCTCCAGCTGGTTTTGCGATCCTAAAGTGTAGGGATGAACAGTTCAATGGAACAGGG
CTGTGCAAGAATGTCAGCACAGTCCAATGCACACATGGAATCAAGCCAGTAGTATCAACT
CAACTGCTGTTAAATGGCAGTCTAGCACAAAAAGAGGTACAAATTAGATCTGAAAATATC
ACAAACAATGCCAAAAATATAATAGTACAATTTGCCAAGCCTGTGGAAATTAATTGTACC
AGACCTAGTAATAATACAAGAAAAAGTATACATATAGGACCAGGACAAGCCTTCTATGCA
ACAGATATAGGGGATACAAGACAAGCACATTGTAACGTCAGTAAAGAAAAATGGAATAAG
ACTTTAGAAGAAGTAGCTAAACAATTAAAGAAACACTTTAACAAAACAATAATATTTGCT
AACTCCGCAGGAGGGGATCTAGAAATCACAACACATAGTTTTAATTGCAGAGGAGAATTT
TTCTACTGTAATACATCAGGCCTGTTCAATAGCACTTGGATAACTCTCCCATGCAAAATA
AAACAAATTATCAGGATGTGGCAAAGAACAGGACAAGCAATGTATGCCCCTCCCATCCAA
GGAGTAATAAATTGTGTATCAAACATTACAGGACTACTATTAACAAGAGATGGTGGGGAA
ACCTTCAGACCTGGAGGAGGAGATATGAGGGATAATTGGAGAAGTGAATTATATAAGTAT
AAAGTAGTAAAAATTGAACCAGTAGGAGTAGCACCCACCAAGGCAAGGAGAAGGGTGGTG
GAGAGAGAAAAAAGAGCAGTTGGAATAGGAGCTGTCCTCCTTGGATTCTTAGGAGCAGCA
GGAAGCACTATGGGCGCGGCGTCAATAACGCTGACGGTACAGGCCAGACAGTTATTGTCT
GGTATAGTGCAGCAGCAAAGCAATTTGCTGAGGGCTATAGAGGCTCAACAACAACTGTTG
AAACTCACGGTCTGGGGCATTAAACAGCTCCAGGCAAGAGTCCTGGCTGTGGAAAGATTT
CTAAAGGATCAACAGCTCCTAGGAATTTGGGGCTGCTCTGGAAAACTCATCTGCACCACT
AATGTGCGTTGGAACTCTAGTTGGAGTAATAAAAGTCAAAGTGAAATATGGGACAACATG
ACCTGGCTACAATGGGATAAAGAAATTAACAATTACACAGAAATAATATATAAACTACTT
GAAGAATCGCAAAATCAGCAGGAAAAGAATGAACAAGACTTATTGGCATTGGACCAATGG
GCGAGTTTGTGGAGTTGGTTTGACATAACAAAATGGCTGTGGTATATAAAAATATTTATA
ATGATAGTAGGAGGCTTAATAGGATTAAGAATAGTTTTTGCTGTGCTT
>A1.UG.07.p191084.JX236669
ACAAACTTGTGGGTGACTGTCTACTATGGGGTACCTGTGTGGAGAGATGCAGAGACCACC
TTATTTTGTGCATCAGATGCTAAAGCATACGACACAGAAATGCATAATGTCTGGGCTACA
CATGCCTGTGTGCCCACAGACCCCAACCCACAAGAAATAGATTTGGAAAATGTGACAGAA
AAGTTTAACATGTGGAAAAATAATATGGTAGAGCAGATGCATACAGATATAATCAGTCTA
TGGGACCAAAGCCTAAAGCCATGTGTAAAATTAACCCCTCTCTGTGTTACTTTAAACTGT
ACTGAAATGACAAACTGCTCTTTCAATATGACCACAGAATTAAGGGATAGGAAAAAGAAA
GTAAATGCACTTTTTTATAAACTTGATATAGTACAAATTTATAGATTAATAAATTGTAAT
ACCTCAGTCATTACACAAGCTTGTCCAAAGGTAACCTTTGAGCCAATTCCTATACATTAT
TGTGCCCCAGCTGGTTTTGCGATCCTAAAGTGTAAGGATAAGGAGTTCAATGGAACAGGG
ACATGCAGGAATGTCAGCTCAGTACAATGCACACATGGAATCAAGCCAGTAGTATCAACT
CAACTGCTGTTAAATGGCAGTCTGGCAGAAGGACAGGTAAAAATTAGATCTGAAAATATT
TCAGACAATGCTAAAACCATAATAGTACAACTTAATGAGTCTGTACCAATTAATTGTACC
AGACCTAACAACAATACAAGACGAGGTATACATTTAGGACCAGGACAGACATTCTTTGCA
ACAGACATAGGGGATATAAGGCAAGCACATTGTAATGTCAGTGAGTCAAAATGGAATAAA
GCTTTACAAGAGGTAGTTAAACAATTAAGACAACACTGGAACAAAACAATAATCTTTAAA
AGCTCCTCAGGAGGGGATCTAGAAATTACAACACATAGTTTTAATTGTGGAGGAGAATTT
TTCTACTGTAATACATCAGGCCTGTTTAATAGCACTTGGATAACTCTCCCATGCAGAATA
AAGCAAATTGTAAATGTGTGGCAGAGAGTAGGACAAGCAATATATGCCCCTCCCATCGCA
GGAGTAATAAGATGTAACTCAAACATTACAGGATTACTATTAGTAAGAGATGGTGGAGAA
ACCTTCAGGCCTGGAGGAGGAAATATGAGGGACAATTGGAGAAGTGAATTATATAAGTAT
AAAGTAGTAAAAATTGAACCACTAGGAGTAGCACCCACCAGGGCAAGGAGAAGAGTGGTG
GAGAGAGAAAAAAGAGCAGTTGGACTGGGAGCTGTATTCATTGGGTTCTTAGGAGCAGCA
GGAAGCACTATGGGCGCGGCGTCAGTGACGCTGACGGTACAGGCCAGACAATTATTGTCT
GGCATAGTGCAACAGCAAAGCAATTTGCTGAGGGCTATAGAGGCTCAACAGCATCTGTTG
AAGCTCACGGTCTGGGGCATTAAACAGCTCCAGGCAAGAGTCCTGGCTGTGGAAAGATAC
CTAAAGGATCAACAGCTCCTAGGAATTTGGGGCTGCTCTGGAAAACTCATCTGCCCCACT
ACTGTGCCCTGGAACTCTAGTTGGAGTAATAAATCTCAGAATGAGATATGGGATAACATG
ACCTGGTTGCAATGGGATAAAGAAATTAGCAATTACACACAATTAATATATAGCCTAATT
GAAGAATCACAGAACCAGCAGGAAAAGAATGAACAAGAGTTATTGGCATTGGACAAGTGG
GCAAGTCTATGGAATTGGTTTGACATATCAAAATGGCTGTGGTATATAAGGATATTTATA
ATGATAGTAGGAGGCTTAATAGGATTAAGAATAGTTTTTACTGTGCTT
>A1.UG.07.PP6_F3_B2.HM027824
ACAAACTTGTGGGTTACTGTCTATTATGGGGTACCTGTATGGAAAGAAGCAGAGACCACC
TTATTTTGTGCATCAGATGCGAAAGCATATGATAAAGAAGTGCATAATGTCTGGGCTACG
CATGCCTGTGTACCTACAGACCCTAACCCACAGGAAATAAAATTAGAAAATGTGACAGAA
AATTTTAACATGTGGAACAATAGCATGGTAGAGCAAATGCATACAGATATAATCAGTCTA
TGGGACCAAAGCCTAAAGCCATGTGTAAAGTTAACCCCTCTCTGTGTTACTTTAGAGTGC
GGAGAAATAAAAAACTGCTCTTTCAATATGACCACAGAATTAAGGGATAAAAATCAGAAA
GTACATTCACTTTTTTATAAACTAGATATAGTATCAATTTATAGATTAGTGAATTGTAAT
ACCTCAACCATTAAACAGGCTTGTCCAAAAGTAACCTTTGAGCCAATTCCCATACATTAT
TGTGCCCCAGCTGGTTTTGCGATTCTAAAGTGTGGTGATACAGGGTTCAATGGGACAGGA
TGGTGCCGCAATGTCAGCACAGTACAATGCACACATGGAATCAAGCCAGTAGTATCAACT
CAACTGCTGTTAAATGGCAGTCTAGCAGAAGAACAGGTAGTGATTAGATCTGAAAATATC
ACAAACAATGCCAAAAACATAATAGTACAATTTGCCAGGCCTGTACAAATTAATTGCACC
AGACCTAACAACAATACAAGAAGAGGTATACGTATAGGACCAGGACAATCATTCTATGCA
ACAGATATAGGGGATATAAGGCAAGCACATTGTAATGTCAGTAGGACAGAATGGAATAAA
ACTCTGCAAGAGGTAGCCAGTCAATTAAGTACACTCTTTAACAGAATAATAAACTTTACT
AGCCCATCAGGAGGAGATCTAGAAATAACAACACATAGTTTTAATTGTAGAGGAGAATTT
TTCTATTGTAACACATCAGGTCTGTTTAATAGCACGTGGATAACTCTTAAATGCAGAATA
AAGCAAATTATACATATGTGGCAGAGAGTAGGACAAGCAATATATGCCCCTCCCATCAAA
GGAGTGATAAGATGTAACTCAAACATTACAGGACTAATATTAACAAGAGATGGTGGGGAA
ACCTTCAGACCGGGAGGAGGTGATATGAGGGACAATTGGAGAAGTGAATTATATAAGTAT
AAAGTAGTAAAAATTGAACCACTAGGAGTAGCACCTACCAAGGCAAGGAGAAGAGTGGTG
GAGAGAGAAAAAAGAGCAATCGGACTGGGAGCTGTCTTCCTTGGGTTCTTAGGAGCAGCA
GGAAGCACTATGGGCGCGGCGTCAATAACGCTGACGGCACAGGCCAGACAATTATTGTCT
GGCATAGTGCAACAGCAAAGCAATTTGCTGCAGGCTATAGAGGCTCAACAGCATCTGTTG
AAACTCACAGTCTGGGGCATTAAACAGCTCCAGGCAAGAGTCCTGGCTGTGGAAAGATAC
CTAAAGGATCAACAGCTCCTAGGAATTTGGGGTTGCTCTGGAAAACTCATCTGCACCACT
AATGTGCCCTGGAACTCTAGTTGGAGTAATAAATCCCTGAGTGAGATATGGGACAACATG
ACCTGGATGGACTGGGATAAAGAAATTGGCCAGTACACACAGGTCATATATAATCTACTT
GAGAAATCGCAGAACCAACAGGAAATGAATGAACAAGACTTATTGGCATTGGACAAGTGG
GCAAGCCTGTGGAATTGGTTTGACATATCAAACTGGCTGTGGTATATAAAAATATTTATA
ATGATAGTAGGAGGCTTAATAGGATTAAGAATAGTTTTTGCTGTGCTT
>A1.UG.07.191955_A11.HM215272
GCAAACTTGTGGGTTACAGTCTACTATGGGGTACCTGTGTGGAAAGATGCAGAGACCACC
TTATTTTGTGCATCAGATGCTAAAGCATATAGTACAGAAAAGCATAATATCTGGGCTACA
CATGCCTGTGTACCCACAGACCCCAACCCACAAGAAATAGATTTGGAAAATGTGACAGAA
AAGTTTAACATGTGGAAAAATGGCATGGTAGAGCAGATGCATACAGATATAATTAGTATA
TGGGACCAAAGCCTACAGCCATGTGTAAAGTTAACCCCTCTCTGTGTTACTTTAATTTGT
AGAGAAATACAAAACTGCTCTTACAATGTGACCACAGAAGTAAGAGATAAAAAACAGAAA
GTATATTCACTTTTTTATAAAGTTGATATAGTGCAAATTTATAGATTAATAAATTGTAAT
ACCTCAGTCATTAAACAAGCTTGTCCAAAGGTAACCTTTGAGCCAATTCCCATACATTAT
TGTGCTCCAGCTGGTTATGCGATCCTAAAGTGTAAGGATGATAAGTTCAATGGAACAGGG
CTATGCAAAAATGTCAGCACAGTACAATGCACACATGGAATCAAACCAGTAGTGTCAACC
CAACTGCTGTTAAATGGCAGCCTAGCAGAAGAAGAGGTAATCATTAGATCTGAAAATATT
AACAACAATGCCAAAACGATAATAGTGCAACTATACCAGCCTGTAAAAATTAATTGTACT
AGACCTGGCAATAATACAAGGAAAAGTGTACATATAGGAACAGGACAAGCATACTTTGCA
ACAGGTATAGGGGATATAAGACAAGCATATTGTAAGGTTAATAAATCAGAATGGAATAAC
ACTTTACAACAGGTAGTTGCACAATTAAGAAAACATTGGAACAAAACTATAATCTTTAAT
AGCTCCTCAGGAGGAGATTTAGAAATTACAACACATCGCTTTAATTGTGGAGGAGAATTT
TTCTATTGTAATACATCAAGCCTATTTAATAGTACTTGGATAACTCTCCAATGCAGAATA
AAGCAAATTATAAATATGTGGCAGAGAGTAGGACAAGCAATGTATGCCCCTCCCATCCAA
GGAGTAATAAGGTGTGAGTCAAACATCACAGGAATACTATTAACAAGAGATGGTGGGGAA
ACCTTCAGACCTGTAGGAGGAGATATGAGGGACAATTGGAGAAGTGAATTATATAAATAT
AAAGTAGTAAAAATTGAACCATTAGGAGTAGCACCCACAGAGGCAAGGAGAAGAGTGGTG
GGAAGAGGAAAAAGAGCAGTTGGAATGGGAGCTATGTTCCTTGGGTTTTTGGGAGCAGCT
GGGAGCACTATGGGCGCGGCGTCAATAACGCTGACGGTACAGGCCAGACAATTATTGTCT
GGCATAGTGCAACAGCAAAGCAATTTGCTGAGGGCTATAGAGGCTCAACAGCATCTGTTG
AAACTCACTGTCTGGGGCATTAAACAGCTCCAGGCAAGAATCCTGGCTGTGGAAAATTAC
CTAAAGGACCAACAGCTCCTAGGAATTTGGGGCTGCTCTGGAAGACTCATCTGCACCACT
AATGTGAAATGGAACTCTACTTGGAGTAATAAATCCAAGAGTGAGATATGGGATAAAATG
ACCTGGCTGGAATGGGATAGAGAAATTAGCAATTACACAGACATAATATATCAGCTAATT
GAAGAATCGCAAAACCAGCAGGAAAAGAATGAACAAGATTTATTGGCATTGGACAAGTGG
GCAAATCTATGGAATTGGTTTGACATATCAAATTGGCTGTGGTATATAAAAATATTTATA
ATGATAGTAGGAGGCTTAATAGGATTAAGAATAGTTTTTGCAGTGCTC
>A1.UG.07.0086_A1.JX877522
GCAAAATTGTGGGTTACTGTCTACTATGGGGTACCTGTGTGGAGAGATGCAGAAACCACC
TTATTTTGTGCATCTGATGCAAAAGCATATGAAAGAGAAGTGCATAATATCTGGGCTACG
CATGCCTGTGTACCTACAGACCCCAACCCACAAGAAATACATTTGAAAAATGTGACAGAA
GAATTTAACATGTGGAAAAATAACATGGTAGAACAGATGCATACAGATATAATCAGTCTA
TGGGACCAAAGCCTAAAGCCATGTGTAAAGTTAACCCCTCTCTGCGTTACTTTAAATTGT
GGGGACATGAAAAACTGCTCTTTCAATGCGACCACAGAATTATGGGATAAGAAACAGAAA
GTATATTCACTTTTTTATAAGATGGATATAATATCAATTTATAGATTAATAAATTGTAAT
ACTTCAACCATTACACAGGCTTGTCCAAAGGTAACCTTTGAGCCAATTCCTATACATTAT
TGTGCCCCCGCTGGTTTTGCGATCTTAAAGTGTAATGATGAGGAGTTCAATGGAACAGGG
GTATGCAAGAATGTCAGCACAGTACAATGCACACATGGAATCAAGCCAGTAGTGTCAACT
CAACTGCTGCTAAATGGAAGTCTAGCAGAGGGAAAGATAATGATTAGATCTGAAAATATC
ACAAACAATGCCAAAAACATACTAGTACAACTTAACGAGACTGTAACCATTAATTGTACC
AGACCTGGCAACAATACAAGAAAGAGTGTACGTATAGGACCAGGCCAAGCATTCCTTACA
ACAGGTATAGGGGATCCAAGAAAAGCACATTGTAATGTCAGTAGAGCAGATTGGAATAAA
ACTTTGGCAAGGGTAGCCCAACAATTAAGAACACACTTTAACAACACAATAATCTTTAAT
AGCTCCACAGGAGGGGATCCAGAAATAACAACACATAGTTTTAATTGTGGAGGAGAATTT
TTCTATTGTGACACATCAGAACTATTTAATAGCACTTGGATAACTCTCCAATGCAAAATA
AAGCAAATTATAAATATGTGGCAGAGAGCAGGACGAGCAATGTATGCCCCTCCCATCCGA
GGAGTAATAAGATGTGAGTCAAATATTACAGGACTAATATTAACAAGAGATGGTGGGGAA
ACCTTCAGACCTGGAGGAGGAGATATGAGGGACAATTGGAGAAGTGAATTATATAAGTAT
AAAGTAGTAAAACTTGAGCCACTAGGAATAGCACCCACCAAGGCAAAGAGAAGAGTGGTG
GAGAGAGAAAAAAGAGCAGTTGGACTGGGAGCTGTTTTCATTGGGTTCTTAGGAGCAGCA
GGAAGCACTATGGGCGCGGCGTCAATAACGCTGACGGTACAGGCCAGACAATTATTGTTT
GGCATAGTGCAACAGCAAAGCAATTTGCTGAGGGCTATAGAGGCTCAACAGCATATGTTG
AAACTCACAGTCTGGGGCATTAAACAGCTCCAGGCAAGAGTCCTGGCTGTGGAAAGATAC
CTAAAGGATCAACAGCTCCTAGGAATTTGGGGCTGCTCTGGAAAACTCATCTGCACCACT
AATGTGCCTTGGAACGATAGTTGGAGTAATAAAACCCAAAATGAGATATGGGACAACATG
ACCTGGCTGCAATGGGATAAAGAAATTAACAATTACACACAGGTAATATATAATTTACTT
GAAGAATCGCAGAACCAGCAGGACAAGAATGAACAAGACTTGTTAGCATTGGACAAGTGG
GCAAGCCTGTGGACTTGGTTTGACATATCAAACTGGCTGTGGTATATAAGAATATTTCTA
ATGGTAGTAGGAGGCTTAATAGGATTAAGAATAGTTTTTGCTGTGCTT
>A1.TZ.08.CH0219_e4.HM204621
GCAAACTTGTGGGTTAATGTCTACTATGGGGTACCTGTGTGGAAAGAAGCAGAGACCACT
TTATTTTGTGCATCTGATGCTAAAGCATATTCTACAGAAGCACATAATGTTTGGGCTACA
CATGCCTGTGTACCCACAGACCCCAACCCACAAGAAGTATATTTAGAAAATGTGACAGAA
GAGTTCAACATGTGGAGAAATAAAATGGTAGATCAGATGCAGGAAGATATAGCCAGTCTA
TGGGACCAATTCCTACAACCATGTGTGAAGTTAACCCCTCTCTGTGTTACCTTAAATTGC
AAAGACATGAAAAACTGCTCTTTCAATATGACCACAGAATTAAGGGATAAACACCAAAAA
ATGTATTCTCTTTTTTATAGACTTGATATAGAAGAACTCTATAGATTAATAAATTGTAAT
ACCTCAACCATTGCACAAGCTTGTCCAAAGGTATCCTTTGAGCCAATCCCCATACATTAT
TGTGCCCCAGCTGGTTTTGCGATTCTAAAGTGTAGGGATAAAAAGTTCAATGGAACAGGA
CCATGCAGGAATGTCAGCACAGTACAATGCACACATGGAATCAAGCCAGTAGTATCAACT
CAACTGCTGTTAAATGGCAGTCTAGCAGAAAAAGGGATAAAGATTAGATCTGAGAATATC
TCAGAAAGTGCTAAAACTATAATAGTACAACTTGACCAGCCTGTAGTAATTAATTGTACC
AGACCTAACAACAATACAAGAACAAGTATACCTATGGGACCAGGACGAGCATTATATGCA
ACAGGTACAGGGGATCCAAGACAAGCACATTGTAATATTAGTAGAGAAAAATGGAATGAA
ACTTTAAGCAAGGTAGCTAAAAAATTAAAAGAATATTTTAATAGAACAATAATCTTTACA
AACGCCTCAGGGGGGGATGTAGAGGTTACAACACATAGTTTTAATTGTGGAGGAGAGTTT
TTCTATTGTAATACATCAAACCTGTTTAATAGCACTTGGATAACTATCCAATGCAGAATA
AAGCAAATTGTAAGGATGTGGCAGAGGACAGGACAAGCAATGTATGCCCCTCCCATCAAA
GGAATAATAAGATGTATGTCAAATATTACAGGCCTACTATTAACAAGAGATGGTGGGGAA
ACCTTCAGACCTATAGGAGGAGATATGATGGATAATTGGAGAAGTGAGCTATATAAATAT
AAAGTAGTAAGAATTGAACCAATAGGAGTAGCACCCAACAGGGCAAAGAGAAGAGTGGTG
GAGAGAGAAAAAAGAGCAGTCTTTATGGGAGCTGTCTTCCTTGGGTTCTTAGGAGCAGCC
GGAAGCACTATGGGCGCAGCGTCGATAACGCTGACGTTACAGGCCAGACAATTGTTGTCT
GGTATAGTGCAACAGCAAAGCAATTTGCTGAGGGCTATAGAGGCTCAACAGCATCTGTTG
AAACTCACGGTCTGGGGCATTAAACAGCTCCAGGCAAGAGTCCTGGCTGTGGAAAGATAC
CTACAGGATCAACAGGTCCTAGGACTTTGGGGCTGCTCTGGGAAAATCATCTGCGCCACT
AATGTGCCCTGGAATTCTAGTTGGAGTAATAAATCCTATGGGGAGATATGGGATAACATG
ACCTGGCTGGAATGGGATAAAGAAGTTAGCAATTACACAGACATAATCTATGATCTAATT
GCAAAATCGCAAAATCAACAGGAAAAGAATGAACAAGACTTATTGGCATTGGACAAGTGG
ACAAGTTTGTGGGGTTGGTTTGAAATATCAAGATGGCTGTGGTATATAAAAATATTCATA
ATGATAGTAGGAGGCTTAATAGGATTAAGAATAGTTTTTGTTATACTG
>A1.TZ.08.707010240_A7.HQ615971
GCAAACTTGTGGGTCACTGTATACTATGGGGTACCTGTGTGGAGAGACGCAGAAACCACT
TTATTTTGTGCATCCGATGCTAAGGCATATGATACAGAAGTGCATAATGTATGGGCCACA
CATGCCTGTGTACCCACAGACCCCAACCCACAAGAAATACATTTGAAAAATGTGACAGAA
GAGTTTAACATGTGGAAAAATAGCATGGTAGAGCAGATGCATACAGATATAATTAGTCTA
TGGGACCAAAGCCTAAAACCATGTGTACAGTTAACCCCTCTCTGTGTCACTTTAAATTGC
GAAGAAATAAAAAACTGCTCTTTCAATATGACTACAGAATTAAGGGATAAGCAACGAAAA
GTGCACTCACTTTTTTATAGACTTGATATAGTACAAATTTATAGATTAATAAATTGTAAT
ACCTCAGCCATTACACAAGCCTGTCCAAAGGTAACCTTTGAGCCAATTCCCATACATTAT
TGTGCCCCAGCTGGTTTTGCGATTCTAAAGTGTAATGATAAAAGTTTCAATGGAACAGGA
CCATGCGGGAATGTCAGCACAGTACAATGTACACATGGAATCAAGCCAGTAATATCAACT
CAGCTGCTGTTAAATGGCAGTCTAGCAGAACAAGAGATAATGATTAGAAGTGAAAATATC
ACAAACAATGCCAAAACCATAATAGTACAACTTAACCAGTCTGTAGAAATTACTTGTATC
AGACCTAACAACAATACAAGAACAGGTATACATATAGGACCAGGGCAAGCATTCTATGCA
ACAGGTATAGGAGATATAAGACAAGCACATTGCAATATCAGTAGAAAAAATTGGACTGAC
ACGTTACAAAAGGTAGCCACACAATTAAGAAAATACTTTAACTCAACAATAATCTTTGAT
GAACCCTCAGGGGGAGATTTAGAAATTACAACACATAGCTTTAATTGTGGAGGAGAATTT
TTTTATTGTAATACATCAAAACTGTTTAATAGCAGTATAATAAGTCTCCCATGCAGAATA
AAGCAAATTATAAATATGTGGCAGAGAGCAGGACAAGCAATATATGCCCCTCCCATCCGA
GGAGTAATAAAGTGTAAGTCAGACATTACAGGACTACTATTAACAAGAGATGGTGGGGAG
ACCTTTAGACCTGGAGGAGGAAATATGAGGGATAATTGGAAAAGTGAACTATATAAATAT
AAAGTAGTAAAAATTGAACCATTAGGAGTGGCACCCTCTCCTGCAAAGAGAAGAGTGGTG
CAGAGAGAAAAAAGAGCAGTAGGACTGGGAGCTGTTTTCATTGGGTTCTTAGGAGCAGCA
GGAACCACTATGGGCGCGGCGTCAATGACGCTGACGGTACAGGCCAGACAATTATTGTCT
GGCATAGTGCAACAGCAAGGCAATTTGCTGAGGGCTATAGAGGCTCAACAGCATCTGTTG
AAACTCACGGTCTGGGGCATTAAACAGCTCCAGGCACGAGTCCTGGCTGTGGAAAGATAC
CTAAGGGATCAACAGCTCCTAGGAATTTGGGGCTGCTCTGGAAAACTCATCTGCAACACT
AATGTGCCCTGGAATTCTAGTTGGAGTAATAAGTCTCAGGATGAGATATGGAAAAACATG
ACCTGGTTGCAATGGGATAAAGAGATTAGCAATTACACACAAATAATATATGATCTACTT
GGAGAAGCGCAAAACCAACAGGAAAACAATGAACAAGACTTATTGGCCTTGGACAAATGG
GCAAATCTGTGGAATTGGTTCGACATATCAAACTGGCTGTGGTATATAAAAATATTTATA
ATGGTAGTAGGAGGCTTAATAGGATTAAGAATAGTTTTTGCTATATTT
>A1.TZ.08.707010095_D8.HQ615968
GCAAACTTGTGGGTTACTGTCTATTATGGGGTGCCTGTGTGGAGAGATGCAAATACCACC
CTATTTTGTGCATCAGATGCTAAAACATATGAGAGAGAAGTGCATAATGTCTGGGCTACG
CATGCCTGTGTACCCACAGACCCCAACCCACAAGAAATACATTTGGAAAATGTAACAGAA
GAGTTTAACATGTGGAAAAATAACATGGTAGAGCAGATGCATACAGATATAATCAGTCTA
TGGGATCAAAGCCTAAAGCCATGTGTAAAGTTAACCCCTCTCTGTGTTACTTTAGAGTGT
GGAGAAATGACAAATTGCTCTTTCAACATGACCACAGTAGTAAGGGATAAGACAAAGAAA
GTATATTCGCTTTTTTATAGACTTGATGTAGTACCAATTTATAGATTAATAAATTGTAAT
ACCTCAACCATTACACAGGCTTGTCCAAAGGTGTCTTTTGAGCCAATTCCCATACATTAT
TGTGCTCCAGCTGGTTTTGCGATTCTAAAGTGTAATGATAAGAATTTCACGGGAATGGGG
GAATGCAAGAATGTCAGCACAGTACAGTGCACACATGGAATCAAGCCAGTAATATCAACC
CAGCTGTTGTTAAATGGCAGTCTAGCAGAAAAAGAGGTAATGATTAGATCTGAAAATCTC
ACAGACAATGCCAAAAACATAATAGTACAATTTAACGAGTCTGTAAGGATTATTTGTAGC
AGACCTAGCAACAATACAAGAACAAGTGTAAGGATAGGACCAGGACAAACATTCTATGCA
ACAGGTACAGGGAACATAAGACAAGCGCATTGTAATGTTAGTAGAGCAGAATGGAACAAA
ACTTTGGAAAAGGTAGCCCACCAATTAAGAACAAACTATAAATCAAAAATAATCTTTACT
AGTTCCTCAGGAGGGGATCTAGAAATTACAACACATAGTTTTAATTGTGGAGGAGAATTT
TTCTATTGCAACACATCAGACCTATTTAATAGCACTTGGATAACTCTCCAATGCAAAATA
AGGCAAATTATAAGAATGTGGCAGAGAGTAGGACAAGCAATGTATGCCCCTCCCATCCAA
GGAGTAATAAACTGTACATCAAATATTACAGGACTAATATTAACAAGAGATGGTGGGGAA
ACCTTCAGACCTGCAGGAGGAGATATGAGGGACAATTGGAGAAGTGAATTATATAAGTAT
AAAGTAGTAAAAATTGAACCACTAGGAGTAGCACCCACCGGGGCAAAGAGAAGAGTGGTG
GAGAGAGAAAAAAGAGCAGTTGGAATAGGAGCTGTCTTCATTGGGTTCTTAGGAGCAGCA
GGAAGCACTATGGGCGCAGCGTCAATAACGCTGACGGTACAGGCCAGACAATTATTGTCT
GGCATAGTGCGGCAGCAAAGCAATTTGCTGCAGGCTATAGAGGCTCAACAGCATCTGTTG
AAACTCACGGTCTGGGGCATTAAACAGCTCCAGGCAAGAGTCCTGGCTGTGGAAAGATAC
CTAAGGGATCAACAGCTCCTAGGAATTTGGGGCTGCTCTGGAAAACTCATCTGCACCACT
AATGTGCCCTGGAACTCTAGTTGGAGTAATAAATCCCAGAGTGAGATATGGAACAACATG
ACCTGGTTGAAATGGGATAAAGAAATTAATAAGTACACAAAGACAATATATGATTTACTT
GAGGAATCGCAGATCCAGCAGGAGAAGAATGAACAAGATTTATTGGCATTGGACAAGTGG
GCAAGTCTGTGGAATTGGTTTGACATATCAAATTGGCTATGGTATATAAGAATATTTATA
ATGATAGTAGGAGGCTTAATAGGGTTAAGAATAGTCTTTGCAGTGTTC
>A1.TZ.06.3504_7_21.HM215303
GCAAACTTGTGGGTTACTGTCTATTATGGGGTACCTGTGTGGAGAGACGCAGATACCTCT
CTATTTTGTGCATCAGATGCTAAAACATATAAGACAGAAGTGCATAATGTCTGGGCTACA
CATGCCTGTGTACCCACAGACCCCAACCCACAAGAAGTATATTTGAAAAATGTAACAGAA
AATTTTAACATGTGGAAAAATAACATGGTAGAACAGATGCATGCAGATATAATCAGTCTA
TGGGACCAAAGCCTACAACCATGTGTAAAGTTAACCCCTCTCTGTGTTACTTTAGACTGT
GAAGAAATGAAAAACTGCTCTTACAATATGACCACAGAAATAAGGGACAAGAAAAAGAAA
GTATACTCACTTTTTTATAGACTTGATGTAGTACAAATTTATAGATTAATAAATTGTAAT
ACCTCGGCCATTACACAGGCTTGTCCAAAGGTATCCTTTGAGCCAATTCCCATACATTAT
TGTGCTCCAGCTGGTTTTGCGATTCTAAAATGTAGAGATAAGAATTTCAATGGAACTGGG
CCATGCAGGAATGTCAGCTCAGCACAATGCACACATGGAATCAGGCCAGTAGTATCAACT
CAACTGCTGTTAAATGGCAGTTTAGCAGAAGGAAAAGTAATGATTAGATCTGAAAACATC
ACAAGTAATACCAAAAACATAATAGTACAACTTACCAAGCCTGTACAAATTAATTGCACC
AGACCTAGCAATAATACAAGAACAAGTGTGCATATAGGACCAGGACAAGCATTCTATACA
ACAGGTATAGGGGATATAAGAAGAGCCCATTGTAATGTTAGCAAAGCAAAATGGAATGAA
ACTTTGGGAAAGATAGCCATCCAATTAGAAAAACACTTTAACAAAACAATAAAATTTAAT
CCCTCCTCAGGAGGGGATATGGAAATTACAACACATATGTTTAATTGTGGGGGAGAATTT
TTCTACTGTAACACAACAAACCTGTTTAATAGCAATTGGATAACTCTTCAATGTAGAATA
AAGCAAATTATAAATATGTGGCAGAGAGCAGGACAAGCAATATATGCCCCTCCCATTAAA
GGAGTAATAAAGTGTAATTCAAACATTACAGGACTAATATTAACAAGAGATGGTGGGGAA
ACCTTTAGACCTGGAGGAGGAGATATGAGGGACAATTGGAGAAGTGAATTATATAAGTAT
AAAGTAGTAAAAATTGAACCACTAGGAGTAGCACCCACCAGGGCAAGGAGAAGAGTGGTG
CAGAGAGAAAAAAGAGCAGCTGGACTGGGAGCTGTCTTCATTGGGTTCTTAGGAGCAGCA
GGAAGCACTATGGGCGCAGCGTCAATAACGCTGACGGTACAGGCCAGACAATTATTGTCT
GGCATAGTGCAACAGCAAAGCAATTTGCTGAGGGCTATAGAGGCTCAACAGCATCTGTTG
AAACTCACAGTCTGGGGCATCAAACAGCTCCAGGCAAGAGTCCTGGCTGTGGAAAGATAC
CTAAAGGATCAACAGCTCCTAGGAATTTGGGGCTGCTCTGGAAAACTCATCTGCACCACT
AATGTGCCTTGGAACTCTAGTTGGAGTAATAAATCCCAGAATGAGATATGGGATAACATG
ACCTGGCTGGAATGGGATAAAGAAATTAGCAACTACACACGGATAATATATGATCTAATT
GAAGACTCGCAGAACCAGCAGGAGAAAAATGAGCAAGACTTATTGGCATTAGATAAGTGG
GCAAGTCTATGGAATTGGTTTGACATATCAAAATGGCTGTGGTATATAAAGATATTCATA
ATAATAGTAGGAGGCTTAATAGGATTAAGAATAGTTTGTACAGTACTT
>A1.TZ.05.6592_v5_c32_tp1.HM215333
GCAAACTTGTGGGTTACTGTCTACTATGGGGTACCTGTATGGAAAGATGCAGAGACCACC
CTATTTTGTGCATCAGATGCTAAAACATATGATAAAGAAGTGCATAATGTCTGGGCTACA
CATGCCTGTGTACCCACAGACCCCAACCCACAAGAGATAAATTTGGAAAATGTGACAGAA
GATTTTAACATGTGGAAAAATAACATGGTAGATCAGATGCATGCAGATATAATCAGTCTA
TGGGATCAAGCCCTAAAGCCATGTGTAAAGCTAACCCCTCTCTGTGTTACTCTAAATTGT
GGAGAAATAAAAAACTGCTCTTTCAATGTGACCACAGAACTAAGGGATAAGAGACAGAAA
GTATATTCACTTTTTTATAGACTTGATATAGTACAAATTTATAGATTAATAAATTGTAAT
ACATCAGCCATTACACAGGCTTGTCCAAAGGTATCCTTTGATCCAATTCCCATACATTAT
TGTGCTCCAGCTGGTTTTGCAATTCTAAAGTGTAAGGATGAGAATTTCACAGGAGTAGGA
CCATGTAAGAATGTCAGCACAGTACAATGCACACATGGAATCAAGCCAGTAGTATCAACT
CAACTACTGTTAAATGGCAGTCTAGCAGAAAAAAAGGTAATGATTAGATCTGAAAATATT
TCAAACAATGCTAAAAACATACTAGTACAACTTACCACGCCTGTAAACATTACGTGTATC
AGACCTGGCAACAATACAAGAAAAAGTGTACATATAGCACCAGGACAAGCATTCTATGCA
ACAGGTATAGGGGATATAAGACAAGCACATTGTAATGTCAATAGAACACAATGGAATAAT
ACTTTGAAAGAGGTAGCCAATCAATTAAGAACATACTTTGAAACAGCAATAATCTTTGCT
AGCTCCTCAGGAGGAGATCTAGAAATTACAACACATAGTTTTAATTGTAGGGGAGAATTT
TTCTATTGTAACACATCAGGCCTGTTTCATAGCACTTGGATAGTACTCCCATGCAGAATA
AAGCAAATTATTAATATGTGGCAGAGAGCAGGACAAGCAATATATGCCCCTCCCATCCCA
GGGGAAATAAGGTGTGAATCAAACATTACAGGGCTAATGTTAACAAGAGATGGTGGGGAA
ACCTTCAGACCTGGAGGAGGAGATATGAGGGACAATTGGAGAAGTGAATTATATAAGTAT
AAAGTAGTAAAAATTGAACCACTAGGACTAGCACCCACCGGGGCAAAGAGAAGAGTGGTG
GAGAGAGAAAAAAGAGCAGTTGGAATAGGAGCTGTCTTCCTTGGGTTCTTAGGAGCAGCA
GGAAGCACTATGGGCGCGGCGTCAATAACGCTGACGGTACAGGCCAGACAATTATTGTCT
GGCATAGTGCAACAGCAAAGCAATTTGCTGAAGGCTATAGAGGCTCAACAACATCTGTTG
AAACTCACGGTCTGGGGCATTAAACAGCTCCAGGCAAGAGTCCTGGCTGTGGAAAGATAC
CTAAAGGACCAACAGCTCCTAGGAATTTGGGGCTGCTCTGGAAAGCTCATCTGCACCACC
ACTGTGCCCTGGAACTCTAGCTGGAGTAATAGATCCCAGAGTGAGATATGGGGCAACATG
ACCTGGCAGCAATGGGAAAAAGAAATTAGCAATTACACAGAGGAAATATATAGGCTAATT
GAAAATTCGCAGAACCAGCAGGAAAAAAATGAACAAGACTTATTGGCATTGGACAAGTGG
GCAAGTCTGTGGAATTGGTTTGACATATCAAACTGGCTGTGGTATATAAGGCTATTTGTA
ATAATAGTAGGAGGCTTAATAGGATTAAGAATAGTTCTTGCAGTGTTT
>A1.TZ.04.3718_v3_c11.HM215306
GCAAACTTGTGGGTCACTGTTTATTATGGGGTGCCTGTGTGGAAAGATGCAGAAACCACC
CTATTTTGTGCATCAGATGCTAGAGCATATGAGAAAGAAGCGCATAATATCTGGGCTACG
CATGCATGTGTACCCACCGACCCCGACCCACAAGAATTATATTTGGAAAATGTGACAGAA
GAATTTAACATGTGGAAAAATAACATGGTAGAGCAGATGCATACAGATATAATTAGTCTA
TGGGACCAAAGCCTAAAACCCTGTGTACAGTTAACCCCTCTCTGCGTTACTTTAAATTGT
GGAGAAATAAAAAACTGCTCTTTCAACATGACCACAGAATTAAGGGATAAGAAACAGAAA
GTATATTCACTTTTCTATAAACTTGATGTAGTACAAATGTATAGATTAATAAATTGTAAT
ACCTCAGCCATTAAACAAGCTTGTCCAAAGGTATCCTTTGAGCCAATTCCCATACATTAT
TGTGCTCCAGCTGGTTTTGCGATTCTAAAATGTAGGGATGAGGAGTTCGATGGAACAGGG
CCATGCACTAATGTCAGTACAGTACAATGCACACATGGAATCAAGCCAGTAGTATCAACT
CAACTGCTGTTAAATGGCAGTCTAGCAGAAAAAAGGGTAATGGTTAGGTCTGAAAATATC
ACAAACAATGTCAAAAACATAATAGTACAATTTAATGAGACTGTAAACATAACTTGTATC
AGACCTAACAACAATACAAGAAAAAGTGTACATATAGGGCCAGGACAAGCATTCTATGCA
ACAGGTATAGGGAATATAAGAAAAGCACATTGTCATGTTAATAAAACAGAATGGAATAGA
ATGTTGGCAAAGGCAGCCCAACAATTAATTAACCACTTTAACAAAACAATAACCTTTAAG
AACTCCTCAGGAGGGGATCTAGAAATTACATCACATAGTTTTAATTGTGGAGGAGAATTT
TTCTATTGTGACACATCAAGCCTGTTTAATATCACTTGGATAATTCTCCAATGCAGGATA
AAGCAAATTATAAATATGTGGCAGAGAGCAGGACAAGCAATGTATGCCCCTCCCATCCCA
GGAATAATAAAGTGTGAATCAAACATTACAGGACTAATATTAACAAGAGATGGG---GAA
ACCTTCAGACCTGGAGGAGGAGACATGAGGGACAATTGGAGAAGTGAGTTATATAAGTAT
AAAGTGGTAAAAATTGAACCACTAGGAGTAGCACCCACCAAGGCAAGGAGAAGAGTGGTG
GAGAGAGAGAAAAGAGCAGTCGGACTAGGAGCTGTCTTCCTTGGGTTCTTAGGAGCAGCA
GGAAGCACTATGGGCGCAGCGTCAATAACGCTGACGGTACAGGTCAGACAATTGTTGTCT
GGCATAGTGCAACAGCAAAACAATTTGCTGAGGGCTATAGAAGCTCAACAGCATCTGTTG
AAGCTCACGGTCTGGGGCATTAAACAGCTCCAGGCAAGAGTCCTGGCTGTGGAAAGATAC
CTAAAGGATCAACAGCTCCTAGGAATTTGGGGCTGCTCTGGAAAACTCATCTGCACCACT
AATGTGCCCTGGAACAATAGTTGGAGTAATAAATCCCTAGAGGATATATGGGAGAATATG
ACCTGGATGCAATGGGACAAGGAAATTAACAATTACACACATCTGATATATAATCTAATT
GAAGAATCGCAGTACCAGCAGGAAAAGAATGAAAAAGAGTTATTAGAATTGGACAAGTGG
GCTAATCTGTGGAATTGGTTTGATATATCAAACTGGCTGTGGTATATAAGGATATTTATA
ATGATAGTAGGAGGCTTAATGGGCTTAAGAATAGTTTTTGCAGTACTT
>A1.TZ.00.398_F1_A1.HQ697994
ATGAATTTGTGGGTCACAGTATATTATGGGGTGCCTGTGTGGAAAGACGCAGAGACCACC
CTATTTTGTGCATCAGATGCGAAAGCATATCATACAGAAGTGCATAATGTCTGGGCTACG
CATGCCTGTGTACCCACAGACCCCAACCCACAAGAAATAAATTTGGAAAATGTGACAGAA
GAGTTTAACATGTGGAAAAATAAAATGGTAGAGCAGATGCATACAGATATAATCAGTTTA
TGGGATCAAAGCCTAAAGCCATGTGTACAGTTAACCCCTCTCTGTGTTACTTTAGATTGT
AGAGAAATAAACAACTGCTCTTACAATATAACCACAGAATTAAGGGATAGGGAACAGAAA
GTATATTCACTTTTTTATAGATCTGATATAGTACAAATGTATAGATTAATAAATTGTAAT
ACCTCAGCCATTAAACAGGCTTGTCCAAAGGTAACCTTTGAGCCAATTCCCATACATTAT
TGTGCTCCAGCTGGTTTTGCAATTCTAAAGTGTAAAGATAAAGAGTTCAATGGAACAGGA
CCATGCAAGAATGTCAGCACAGTACAATGCACACATGGAATCAAGCCAGTAGTATCAACT
CAACTGCTGTTAAATGGCAGTCTAGCAGAAGAGAAGGTAATGATTAGATCTGAAAATATC
ACAGACAATGCCAAAAACATCATAGTACAATTTAAGGAGCCTGTAAAAATTAATTGTACC
AGACCTAACAATAATACAAGAAAAAGTGTACGTATAGGACCAGGACAAACATTCTATGCA
ACAGGTATAGGAGATATAAGACAAGCACACTGCAATGTCAGTAAAGCACACTGGGAGAAC
ACGTTGCAAGAGGTAGCCAACCAATTAAAATTAATGATAAACAAAACAATAATCTTTGCT
AACTCCTCAGGAGGGGATCTAGAAATTACAACACATAGTTTTAATTGTGGAGGAGAGTTT
TTCTATTGCTACACATCAGGCCTGTTTAATTATACCTTTATAACTCTCCAATGCAGAATA
AAGCAAATTATAAATATGTGGCAGAGAGCAGGACAAGCAGTATATGCCCCTCCCATACCA
GGGATAATAAGGTGTGAATCAAACATTACAGGACTAATATTAACAAGAGATGGTGGGGAA
ACCTTCAGACCTGGAGGAGGAGATATGAGGGACAATTGGAGAAGTGAATTATATCGGTAT
AAAGTAGTAAAAATTGAACCAATAGGAGTAGCACCTACCACGGCAAAGAGAAGAGTGGTG
GAGAGAGAAAAAAGAGCAGTTGGAATAGGAGCTGTCTTCCTTGGGTTCTTAGGAGCAGCA
GGAAGCACTATGGGCGCGGCGTCAATAACGCTGACGGTACAGGCCAGACAATTATTGTCT
GGCATAGTGCAACAGCAAAGCAATTTGCTGAGGGCTATAGAGGCTCAACAGCATCTGTTG
AAACTCACGGTCTGGGGCATTAAACAGCTCAAGGCACGAGTCCTGGCTGTGGAAAGATAC
CTAAAGGATCAACAGCTCCTAGGAATTTGGGGCTGCTCTGGAAAACTCATATGCACCACT
AATGTGCCCTGGAACTCTAGTTGGAGTAATAAATCCCTGGGGGAAATATGGGACAACATG
ACCTGGTTGCAATGGGATAAAGAAATCGAGAATTACACACAGATAATATATGAGCTAATT
GAAGAATCGCAGAACCAGCAGGAAAAGAATGAACAAGATTTATTGGCATTGGACAAGTGG
GCAAGTCTGTGGAATTGGTTTGAAATATCAAGGTGGCTGTGGTATATAAAAATATTTATA
ATGGTAGTAGGAGGCTTAATAGGATTAAGAATAGTCTTTGCAGTGCTT
>A1.RW.11.DEMA111RW002.KF716472
ACAAACTTGTGGGTTACTGTCTACTATGGGGTACCTGTGTGGAAGAACGCAGAGACCACC
TTATTTTGTGCATCAGATGCTAAAGCATATGATAAAGAGGTGCATAATGTCTGGGCTACA
CATGCCTGTGTACCCACAGACCCCAACCCACAAGAGGTATATTTAGAAAATGTGACAGAA
GAGTTCAACATGTGGAAAAATAACATGGTAGAGCAAATGCATACAGATATAATCAGTCTA
TGGGACCAAAGCTTAAAGCCATGTGTACAGTTAACCCCTCTCTGCGTTACTTTAAATTGT
GAAGGAATGACAAACTGTTCTTTCAATGCAACCACAGAATTAAGGGATAAAAACCAGAAA
ATGTATTCACTTTTTTATAAGCTTGATATAGTACAAATTAATAGGTTAATAAATTGTAAT
ACCTCAGCCATTACACAGGCTTGTCCAAAGGTATCCTTTGAGCCAATTCCCATACATTAT
TGTGCCCCAGCTGGTTTTGCAATTCTAAAGTGTAGGGACCCAAAGTTCAATGGAACAGGA
CCATGCAAGAATGTCAGCTCAGTACAATGCACACATGGAATCAAGCCAGTAGTATCAACT
CAACTGCTGTTGAATGGCAGTCTAGCAGAAAAGGAGGTGATAATTAGATCTGAAAATATC
ACCAACAATGCCAAAACCATAATAGTACAACTTGTCAAGCCTATAGGAATTAATTGTACC
AGGCCTAGCAACAATACAAGAAAAAGTGTACGTATAGGACCAGGACAAACATTCTATGCA
ACAGGTATAGGGGATATAAGACAAGCACATTGTAATGTCAGTAGAGAAGACTGGTTTGAA
GCTTTAAAAAATATATCCAAACAATTAGGAAAACACTTTAACAAAACAATAGTCTATGAT
AAATCCTCAGGAGGGGATTTAGAAGTTACAACACATAGTTTTAATTGTGGAGGAGAATTT
TTCTATTGTAACACAACAGGTCTGTTTAATAGCACTTGGATAACTCTCCAATGCAAAATA
AAGCAAATTATAAATATGTGGCAGAGAACAGGACGAGCAATGTATGCCCCTCCCATACCA
GGAACAATAATGTGTAACTCAAGCATCACAGGACTGCTATTAACAAGAGATGGTGGGGAA
ACCTTCAGGCCTGGAGGAGGAGATATGAAAGACAATTGGAGAAGTGAATTATATAAGTAT
AAGGTAGTAAAAATTGAACCACTAGGAGTAGCACCCACCAGGGCAAAGAGAAGAGTGGTG
GAGAGAGAAAAAAGAGCAGTTGGAATGGGAGCTCTTTTCATTGGGTTCTTGGGAGCAGCA
GGAAGCACTATGGGCGCGGCGTCAGTGACGCTGACGGTACAGGCCAGACAATTATTGTCT
GGTATAGTGCAACAGCAAAGCAATTTGCTGAAGGCTATAGAGGCTCAACAACATCTGTTG
AGACTCACAGTCTGGGGCATTAAACAGCTCCAGGCAAGAATCCTGGCTGTGGAGAGATAC
CTAAAGGATCAACAGCTCCTGGGAATTTGGGGATGCTCTGGAAAACTTATCTGCACCACT
AGTGTACCCTGGAACTCTAGCTGGAGTAATAAATCTCAGGATGAGATATGGCAGAATATG
ACCTGGATACAATGGGATAAAGAAATTAACAATTACACAGAATTAATATATAATCTAATT
GAACAATCGCAAAACCAGCAGGAAAAGAATGAACAAGAATTATTGGCATTGGACAAGTGG
GCAAGTCTGTGGACTTGGTTTGACATCTCAAACTGGCTGTGGTATATAAAGATATTTATA
ATGATAGTAGGAGGCTTAATAGGGTTAAGAATAGTTTTTGCTGTGCTT
>A1.RW.08.R1135M_11Feb08_3B9.KX983624
GCAAACTTGTGGGTTACTGTCTATTATGGGGTGCCTGTGTGGAAAGATGCAGAGACCACT
TTATTTTGTGCATCAGATGCTAAAGCATATGATACAGAAGCGCATAATGTCTGGGCTACA
CATGCCTGTGTACCCACAGACCCCAACCCACAAGAAATACATTTGGAAAATGTGACAGAA
GAGTTTAACATGTGGAAAAGTAACATGGTAGAGCAGATGCATACAGACATAATCAGTCTA
TGGGACCAGAGCCTAAAGCCATGTGTAAAATTAACCCCTCTCTGTGTTACTTTAGATTGT
GAAGAAATAAAAAACTGCACTTTCAATATGACCACAGAGTTAAGGGATAAGAAGCAGTCA
GTGTATTCACTTTTTTATAGACTTGATATAGTACAAATTTATAGATTAATAAATTGTAAT
ACCTCAGCCATTACACAGGCTTGTCCAAAGGTATCCTTTGAGCCAATCCCTATACATTAT
TGTGCCCCAGCTGGTTTTGCGATTCTAAAGTGTAGGGATACAAAGTTCAATGGAACAGGA
CCATGCAAGAATGTCAGCACAGTACAATGCACACATGGAATCAGGCCAGTAGTATCAACT
CAACTGCTGTTAAATGGCAGTCTAGCAGAAGAAGAGGTAGTAGTGAGGTCTGAAAATATC
ACAAATAATGTCAAACCCATAATAGTGCAATTGGTCAGGCCTGTAAACATTACTTGTGTC
AGACCTAACAACAATACAAGAAAAAGTGTACGTATAGGACCAGGACAAGCATTCTATGCA
AGGGGTATAGGGGATATAAAACAAGTATATTGTATTGTCAATGAAACAGAATGGAAGGGA
GCTTTAAGAACTGTATCCCTACAATTAGGAAACTACTTTGACAAAGCAATAAACTTTACT
AACTCCTCAGGAGGGGATGTAGAAATTACAACACATAGTTTTAATTGTGGAGGAGAATTT
TTCTACTGTAATACATCAGGCCTGTTTAATAGCCTCTGGATAACTCTCCCATGCAGAATA
AAGCAAATCATAAACATGTGGCAGAAAGTAGGACAAGCAATGTATGCCCCTCCCATCCCA
GGAAGCATAACGTGTGTATCAAACATTACAGGACTAATATTAACAAGAGATGGTGGGGAA
ATCTTCAGACCTGAAGGGGGAAATATGAGGGACAATTGGAGAAGTGAATTATATAAGTAT
AAAGTAGTAAAAATTGAACCACTAGGAGTAGCACCCACTAGGGCAAAGAGAAGAGTGGTG
GAGAGAGAAAAAAGAGCAGTTGGACTGGGAGCTGTCTTCATTGGGTTCTTAGGAGCAGCA
GGAAGCACTATGGGCGCGGCGTCAATAACGCTGACGGTACAGGCCAGAAACTTATTGTCT
GGCATAGTGCAACAGCAAAGCAATTTGCTGAGGGCTATTGAGGCTCAACAGCATCTGTTG
AAACTCACAGTCTGGGGCATTAAACAGCTCCAGGCAAGAGTCCTGGCTGTGGAAAGATAC
CTAAAGGATCAACAGCTCCTAGGAATTTGGGGCTGCTCTGGAAAACTCATCTGCACCACT
AATGTGCCCTGGAACTCTAGTTGGAGTAATAAATCTCAGAGTGAAATATGGAATAACATG
ACCTGGATGCAATGGGATAAGGAAATTGACAATTACACACAGGAAATATATAGACTAATT
GAAGAATCGCAGAACCAGCAGGAAAAGAATGAACAAGACTTATTGGCATTGGACAAGTGG
GCAAGTCTGTGGACCTGGTTTGACATATCAAATTGGCTGTGGTATATAAGAATATTTATA
ATGATAGTAGGAGGCTTAATAGGATTAAGAATAGTTTTTGCTGTGCTT
>A1.RW.08.DEMA108RW010.KU749424
GCAAAAATGTGGGTTACTGTATACTATGGGGTACCTGTGTGGAAGGATGCAGAGACCACC
CTATTTTGTGCATCAGATGCTAAAGCATATGAGAAAGAAGTGCATAATGTCTGGGCTACA
CATGCCTGTGTACCCACAGACCCCAATCCACAAGAATTAAAATTGGAGAATGTGACAGAA
GAATTTAACATGTGGAAAAATCCCATGGTAGAGCAGATGCATACAGATATAATCAGTCTA
TGGGACCAAAGCCTAAAGCCATGTGTACAGTTAACCCCTCTCTGTGTTACCTTAAATTGT
GAAGAAATGAGAAACTGCTCTTACAATATGACCACAGAATTAAGGGATAAAAAACAGAAA
ATATATTCACTTTTTTATAAACTTGATATAGTACCAATTTATAGGTTAATAAACTGTAAT
ACCTCAACCATTACACAGGCTTGTCCAAAGGTATCCTTTGATCCAATTCCCATACATTAT
TGTGCTCCAGCTGGTTTTGCGATCCTAAAGTGCAATGATACGAAGTTCAATGGAACAGGG
CTATGCAAAAATGTCAGCACAGTTCAATGCACACATGGAATCAGACCAGTAGTATCAACT
CAACTACTGTTAAATGGCAGTCTAGCAGAAAAAGAGGTAATGATTAGATCTGAAAATATC
ACAAACAATGTCAAAAACATAATAGTACAATTGGTCAACTCTGTGAATATTACTTGTATC
AGACCTGCCAATAATACAAGAAAAAGTGTACATATAGGACCAGGGCAAGCATTTTATGCA
ATGGGGATAGGGGATATAAGAAAAGCACATTGCAATGTTAGTAGAACAGAATGGAATGAA
GCTCTAAAACAGGTAGCTAACCAATTAGGAAAACACTTTAACAAAACAATAATATTTAAT
AACTCCTCAGGAGGAGATTTGGAAATCACAACACATAGTTTTAATTGTAGAGGAGAATTT
TTTTATTGTAATACATCAGAACTGTTTAATAGCACTTGGATAACTCTCCACTGCAGAATA
AAGCAAATTATAAATATGTGGCAGAGAGCAGGAAAAGCAATGTACGCCCCTCCCATCTCA
GGAAACATAACGTGTGTTTCAAACATTACAGGACTCATATTAACAAGAGATGGTGGGGAA
ATCTTCAGACCTGAAGGAGGAGATATGAGAGACAATTGGAGAAGTGAATTATATAAGTAT
AAAGTAGTAAAAATTGAACCACTAGGAGTAGCACCCACCAAGGCAAGGAGGAGAGTGGTG
GAGAGAGAAAAAAGAGCAATTGGAATAGGAGCTGTCCTCTTTGGGTTCTTAGGAGCAGCA
GGAAGCACTATGGGCGCGGCGTCAATAACGCTGACGGTACAGGCCAGACAATTATTGTCT
GGCATAGTGCAACAGCAAAGCAATTTGCTGAGGGCTATAGAGGCTCAACAACATCTGTTG
AAACTCACAGTCTGGGGCATTAAACAGCTCCAGGCAAGAGTCCTGGCTGTGGAAAGATAC
CTAAGGGATCAACAGCTCCTAGGAATTTGGGGTTGCTCTGGAAGACTCATCTGCACCACT
AATGTGCCTTGGAATGAAAGTTGGAGTAATAAATCTTATGATGAAATATGGGGAAACATG
ACCTGGCTGCAATGGGAAAGAGAAATTGACAATTACACAGGCATAATATATAACCTAATT
GAAGAATCGCAGAACCAGCAGGAAAGAAATGAAAAAGACTTATTGGCATTGGATAAGTGG
GCAAGTCTGTGGAATTGGTTTAGCATAACAAAATGGCTGTGGTATATAAAAATATTTATA
ATGATAGTAGGAGGCTTAATAGGGTTAAGAATAGTTTTTGCAGTGCTT
>A1.RW.07.R283F_7Dec07_3C4.KX983542
GAAGGCTTGTGGGTTACTGTCTACTATGGGGTACCTGTGTGGAAAGATGCAGAGACCACC
TTATTTTGTGCATCAGATGCTAAAGGATATGATACAGAAGTACATAATGTCTGGGCTACA
CATGCCTGTGTACCCACAGACCCCAATCCACAAGAAATACATTTGGAAAATGTGACAGAA
AAGTTTGACATGTGGAAAAATAACATGGTAGAGCAGATGCATACAGATATAATCAGTCTA
TGGGACCAAAGCCTAAAGCCATGTGTACAATTAACCCCTCTCTGTGTCACCTTAAATTGT
GGAGAAATAAAAAACTGCTCTTACAATATGACCACAGTATTAAGAGATAAGACGCAGAAA
GTGTATTCACTTTTTTATAAACTTGATGTAGCACAAATTTATAGATTAATAAATTGTAAT
ACCTCAACCATTACACAGGCTTGTCCAAAGGTAACATTTGAGCCAATTCCCATACATTAT
TGTGCCCCAGCTGGTTTTGCGATTTTAAAGTGCAGGGATACAGAGTTCAATGGAACAGGG
CTATGCAAGAATGTCAGCACAGTACAATGCACACATGGAATCAAGCCAGTAGTATCAACC
CAACTACTGTTAAATGGCAGCCTAGCAGAAGGTGGGATAAGGATTAGATCTGAAAATATC
ACAGATAATGTCAAAACCATAATAGTACAGCTTGATGAACCTGTAAATATTACTTGTATT
AGACCTAACAATAATACAAGAAAAAGCGTGCATATAGGACCAGGACGAACATTCTATGCA
ACAGGTATAGGGGATATAAGACAAGCACATTGCAATGTCAGTCAAGCAGCTTGGGGTAAC
GCTTTATTCAAGGTAGCTCAACAATTAAACAACTACTTTAACAAAACATTAGACTTCAAT
AAATCCTCAGGAGGGGACTTAGAAATTACAAAACACAGTTTTAATTGTGGAGGAGAATTT
TTCTATTGTGATACAACAGGCCTGTTTAATAGCACTTGGATAACTCTTCCATGTAGAATA
AAGCAAATTATAAATATGTGGCAGAGAGTAGGACAGGCAATGTATGCTCCTCCCATCCAA
GGAGTAATAAAATGTGTGTCAAACATTACGGGACTACTATTAACGAGAGATGGGGGGGAA
ACCTTCAGACCTGGAGGAGGAAATATGAAGGACAATTGGAGAAGTGAATTATATAAGTAT
AAAGTAGTAAAAGTTGAGCCTATAGGAGTAGCACCCACCAGGGCAAGGAGAAGAGTGGTG
GAGAGAGAAAAAAGAGCAGTTGGAATAGGAGCTGTTTTCATTGGGTTCTTAGGAGCAGCA
GGAAGCACTATGGGCGCGGCGTCAATAACGCTGACGGTACAGGCCAAACAATTATTGTCT
GGCATAGTGCAACAGCAAAGCAATTTGCTGAGGGCTATAGAGGCTCAACAGCATCTGTTG
AAACTCACGGTCTGGGGCATTAAACAGCTCCGGGCAAGAATCCTAGCTGTCGAAAGATAC
CTAAAGGATCAACAGCTCCTAGGAATTTGGGGCTGCTCTGGAAAACTCATCTGCACCACT
AATGTGCCCTGGAACTCTAGTTGGAGTAATAAATCTCAGAATGAAATCTGGGAAAACATG
ACCTGGCTGCAATGGGATAGAGAAATTAGCAATTACACAAGTAAAATATATTCTCTAATT
GAAGAATCGCAGAACCAGCAGGAAAAGAATGAACAAGACTTATTGGCATTAGACAAGTGG
GCAAGCCTGTGGACTTGGTTTGATATATCAAATTGGCTGTGGTATATAAAAATATTCATA
ATGATAGTAGGAGGTTTAATAGGATTAAGAATAGTTTTTGCTGTGCTT
>A1.RW.06.DEMA106RW003.KU749423
GCAAACTTGTGGGTTACTATCTATTATGGGGTACCTGTGTGGAAAGACGCAGAGACCACC
TTATTCTGTGCATCAGATGCTAAAGCATATGAAACAGAAAAGCATAATGTCTGGGCTACA
CATGCCTGTGTACCCACAGACCCCAACCCACAGGAAGTACATTTGCCTAATGTGACAGAA
AAGTTTAATATGTGGAAAAATAATATGGTAGAACAGATGCACACAGATATAATCAGTCTA
TGGGACCAAAGCCTAAAGCCATGTGTACAGTTAACCCCTCTCTGTGTCACCTTAGATTGT
GAAGAAATAAAAAATTGCTCTTTCGAGGTGACCACAGAATTACAGGATAGGAAACAGAGA
GTGCATTCACTTTTTTATAGACTTGATATAGTAAAAATGTATAGATTAATAAATTGTAAT
ACCTCAACCATTACACAAGCTTGTCCAAAAGTATCCTTTGAACCAATTCCCATACATTAT
TGTGCCCCAGCTGGTTTTGCGATTCTAAAATGTAGGGATGAGGAGTTCAATGGAACAGGG
CCATGCAAGAATGTCAGCTCAGTACAGTGTACACATGGAATCAAGCCAACAGTGTCAACT
CAACTACTGTTAAATGGCAGTATAGCAAAG---GAGGTAATAATTAGATCTGAAAATATC
ACAAACAATGCCAAAATCATAATAGTACACCTTAACCAGACTGTAAACATTACTTGTATC
AGACCTAACAACAATACAAGAACCAGTGTACGTATAGGACCAGGGCAAGCATTATTCCAT
GCAGGTATAGGAGATATAAGACAAGCACATTGTAATATCAGTAGAAAAGCATGGAATGAA
ACTTTAGAAAAGGTAGCCATACAATTAAGAAAACACTTTAACAGTACAATAACCTTTGCT
AACTCTTCAGGAGGGGATATAGAGATTACAACACATAGCTTTAATTGTGGAGGAGAATTT
TTCTATTGTAATACATCAGGCCTGTTCAATAGCACCTGGATAACCCTCCCATGCAGAATA
AAGCAAATTGTAAATATGTGGCAGAGAGTAGGGAGAGCAATGTATGCTCCTCCCATCAAA
GGAGTAATACAATGTGTATCAAACATTACAGGACTACTATTAACAAGAGATGGTGGGGAA
ACCTTCAGACCAGGAGGAGGAGATATGAGGGACAATTGGAGAAGTGAATTATATAAGTAT
AAAGTAGTACAAGTTGAACCACTAGGAATAGCACCCACTAGGGCAAGGAGAAGAGTGGTG
GAGAGAGAAAAAAGAGCAGTTGGAATGGGAGCTCTTTTCATTGGGTTCCTAGGAGCAGCC
GGAAGCACTATGGGCGCGGCATCAATGATGCTGACGGTACAGGCCAGACAATTATTGTCT
GGCATAGTGCAACAGCAAAGCAATTTGCTGAGGGCTATTGAAGCTCAACAGCATATGTTG
AAGCTCACGGTCTGGGGCATTAAACAACTCCAGGCAAGAGTCCTGGCTGTGGAAGGATAC
CTAAGGGATCAACAGCTCCTAGGAATTTGGGGCTGCTCTGGAAAACTCATCTGCACCACT
ACTGTGCCTTGGAACTCTAGTTGGAGTAATAAATCTTATGATGACATATGGGGGAACATG
ACCTGGATGCAATGGGATAGAGAAATTAACAACTACACAAAGACAATATATAATCTAATT
GAAGAATCGCAGAACCAGCAAGAAAAAAATGAACAAGAATTATTGGAACTTGACAAGTGG
GCAAGTCTATGGAATTGGTTTAACATAACACAATGGCTGTGGTATATAAAAATATTTATA
ATAATAATAGGAGGCTTAATAGGATTAAGAATAGTTTTTGCTGTACTA
>A1.PK.14.DEMA114PK001.KU749409
GCAAAATTGTGGGTTACTGTCTACTATGGGGTACCTGTATGGAAAGATGCAGATACCACC
CTATTTTGTGCATCAGATGCTAAAGCATATAAGACAGAAGCGCATAATGTATGGGCTACA
CACGCTTGTGTACCCACAGACCCCAACCCACAAGAAATAAATTTAACAAATGTGACAGAA
AAGTTTAACATGTGGAAAAATAACATGGTGGAGCAGATGCATTCAGATGTAATTAGTATA
TGGGACCAAAGCCTAAAGCCATGTGTAAAGTTAACCCCTCTCTGCGTCACCCTAAGCTGT
ACTGAAATGAAAAACTGCTCTTACAATATAACCACAGAAATAAGGGATAAGAAAAGGAAA
GTATATTCACTTTTTTATAAACTTGATATAGTACCAATTTATATCTTAATAAATTGTAAT
ACCTCAGCCATTACGCAGGCTTGTCCAAAGATAAGCTTTGAGCCAATTCCCATACATTAT
TGTACCCCAGCTGGTTTTGCGATCTTAAAGTGTAAGGATAAGGATTTCAATGGAACAGGT
CTATGTAAGAATGTCAGCACAGTACAATGCACACATGGAATCAAGCCAGTAGTATCAACT
CAACTGCTGTTAAATGGCAGCCTAGCAGAAGGAAAGATAATGATTAGATCTGAAAATATC
TCAGACAATGCTAAAACCATAATAGTACAGCTTAACAAGACTGTGTCAATTAATTGTACC
AGACCTAACAACAATACAAGAAAGAGTGTACCTATAGGACCAGGACAAGCATTCTATGCA
ACAGGTATAGGGAATATAAGACAAGCACATTGTAATGTCAGTAGATCAGATTGGAATAAC
ACTTTAAGACAGGTAGCTGAAAAATTAAGAGAATATTGGAACAATACAATAATCTTTACT
AAACCCTCAGGAGGAGATTTAGAAATTACAACACATAGTTTTAATTGTGGAGGAGAATTT
TTCTATTGTAATACAACAGGACTGTTTAATAGTACTTGGATAACACTCCCATGCAGAATA
AAGCAAGTTATAAATGTATGGCAGAGAGTAGGACAAGCAATATATGCCCCTCCCATCCCA
GGGATAATAAGGTGTGAATCAAATATTACGGGGCTACTATTAACAAGAGATGGTGGAGAA
ACCTTCAGACCTGGAGGAGGAAATATGAAGGACAATTGGAGAAGTGAACTGTATAAGTAT
AAAGTAGTAAAACTTGAACCACTAGGAGTAGCACCCACCAAAGCAAAGAGAAGAGTGGTG
GAGAGAGAAAAAAGAGCAATTGGATTTGGAGCTTTCTTCCTTGGGTTCTTGGGAGCAGCT
GGAAGCACTATGGGCGCGGCGTCCGTAACGCTGACGGTACAGGCCAGACAATTATTGTCT
GGCATAGTGCAACAGCAAAGCAATTTGCTGAGGGCTATAGAGGCTCAGCAGCATATGCTG
AAACTCACGGTCTGGGGCATTAAACAGCTCCAGGCAAGAGTCCTGGCTGTGGAAAGTTAC
CTAAGGGATCAACAGCTCCTAGGAATTTGGGGTTGCTCTGGAAAACTCATCTGCACCACT
AATGTGCCCTGGAACTCTAGTTGGAGTAATAAAACTTACAATGATATATGGGATAACATG
ACTTGGCTGCAATGGGATAAAGAAATTGAAAATTACACAGGTGAAATATATAGGTTAATT
GAAGAATCGCAGAACCAGCAGGAAAAAAATGAACAAGAGTTATTGGCATTGGACAAGTGG
GCAAGCCTGTGGAATTGGTTTGACATATCAAACTGGCTGTGGTATATACGAATATTTATA
ATGATAGTAGGAGGCTTAATAGGATTAAGAATAGTTTTTGCTGTGCTC
>A1.KE.x.657_KE.KU921835
ACAAGGTATTGGGTCACAGTTTACTATGGGGTACCTGTGTGGAAAGATGCAGAGACCACC
TTATTTTGTGCATCAGATGCTAAAGCATATGAAAGAGAAAAACATAATGTCTGGGCTACA
CATGCCTGTGTACCCACAGACCCCAACCCACAAGAAGTACCTCTGGGAGATGTGACAGAA
AACTTTAACATGTGGAAGAATGGCATGGTGGAGCAGATGCATACAGATATAATCAGTCTA
TGGGACCAAAGCCTAACACCATGTGTAAAATTAACCCCTCTCTGTGTGACTTTAAATTGT
GACGAAGTAAAAAACTGCTCTTTCAATATGACCACAGAGATAAGGGATAAGAAAAGGAAA
GTATATTCACTTTTTTATAAGCTTGATATAGTACAAATTTATAGATTAATAAATTGTAAT
ACCTCAGCCATTACACAGGCTTGTCCAAAAATATCATTTGAGCCAATTCCCATACATTAT
TGTGCCCCAGCTGGTTTTGCGATCCTAAAGTGCACTAATAAGACATTCAATGGCACAGGG
CCATGTAGTAATGTCAGCACAGTACAATGTACACATGGAATTAAGCCAGTAGTATCAACT
CAACTGCTGTTAAATGGCAGTCTAGCAGAAGGAGAGGTAAGGATTAGATCTGAAAATATC
TCAGACAATAGCAAAAACATAATAGTACAATTTACCAAGCCTGTCAACATTACTTGTATC
AGACCTAGCAACAAGACAAGAACAAGTGTACATATAGGACCAGGACGAGCCTTCTATGCA
ACAGGTATAGGGGATATAAGAAAAGCACATTGTAATGTTAGTAGAACAGCATGGAATAAG
ACTTTAGGAGAGGTAGCTACACAATTAAGCAAATACTTTGAAACAACAATAAGATTTGAT
AAACACGCAGGAGGGGATCCAGAAATAACAACACATAGCTTTAATTGTGGAGGAGAATTT
TTCTATTGTAACACATCAGAACTGTTTAATAGCACTTGGATAACTCTCCAATGCAGAATA
AAGCAAATTATAAATATGTGGCAGAGAGTAGGACAAGCAATGTATGCCCCTCCCATACAA
GGAGAAATAAAGTGTGAATCAAACATCACAGGACTAATATTAACAAGAGATGGT---GAA
ACCTTCAGACCTGGAGGAGGAGATATGAGGGACAACTGGAGAAGTGAGTTATATAAATAT
AAAGTAGTAAAAATTGAACCATTAGGAGTAGCACCCACTGGGGCAAGGAGAAGGGTGGTG
CAGAGAGAAAAGAGAGCGGTTGGAATAGGAGCTGTCTTCCTTGGGTTCTTAGGAGCAGCA
GGAAGCACTATGGGCGCAGCGTCATTAACGCTGACGGTACAGGCCAGACAATTACTGTCT
GGCATAGTGCAGCAGCAAAGCAATTTGCTGAGGGCTATAGAGGCTCAACAACATATGTTG
AAACTCACGGTCTGGGGCATTAAACAGCTCCAGGCAAGAGTCCTGGCTGTGGAAAGTTAC
CTAAAGGATCAACAGCTCCTAGGAATTTGGGGCTGCTCTGGAAAACTCATCTGCACCACT
AATGTGCCCTGGAACTCTAGTTGGAGTAATAAATCCTATGATGAGATATGGGGTAATATG
ACCTGGCTACAATGGGAGAAAGAGATTAGCAATTACACAGATATAATATATGATCTACTT
GAAGAATCGCAGAACCAGCAGGAAAAGAATGAACAAGACTTATTAGCGTTGGACAAGTGG
GCAAGCCTGTGGAATTGGTTTAGCATATCAAACTGGCTGTGGTATATAAAAATATTTATA
ATGATAGTAGGAGGCTTGATAGGATTAAGAATAGTTTTTACTGTGTTT
>A1.KE.x.655_KE.KU921831
GTAAACTTGTGGGTTACTGTCTACTATGGGGTGCCTGTGTGGCAAGATGCAGAAACCACC
TTATTTTGTGCATCAGATGCTAAAGCATATAAGACAGAAGTGCATAATGTTTGGGCAACA
CATGCCTGTGTACCCACAGACCCCAACCCACAAGAGGTGCATTTGAAAAATGTGACAGAA
GAGTTTAACATGTGGAAAAATAAAATGGTAGATCAAATGCATGAAGATATAATCAGTCTA
TGGGACCAAAGCCTAAAGCCATGTGTAAAGTTAACCCCTCTCTGTGTCACTTTAAGTTGT
GTAGAAACAAAAAACTGCTCTTACAATATGACCACAGAACTAAGGGATAAAACACAGAAA
ATACATTCGATCTTTTATAGACTTGATTTAGTACAAATTTATAGATTAATAAATTGTAAT
ACCTCAACCATTACACAGGCTTGTCCAAAGGTAACCTTTGAGCCAATTCCTATACATTAT
TGTGCCCCAGCTGGTTTTGCGATCCTAAAATGTAATGAGAAGACGTTCAATGGAACAGGG
CCATGTAATAATGTCAGCACAGTACAATGCACACATGGAATCAGACCAGTAGTATCAACT
CAACTGCTGTTAAATGGTAGTCTAGCAGAAGAAGAGATAACAATTAGATCTGAAAATATC
ACAGACAATGGCAAAAACATATTAGTTCAACTTAAAGAGCCTGTGGAAATTAATTGTACC
AGACCTGGCAACAATACAAGAAAAAGTATACATATAGGACCAGGACGATCATACTATGCA
ACAGATATAGGGGATATAAGGAAAGCATTTTGTACTGTTAAGGCAACAGTATGGAATGAA
ACTTTACAACAGGTAGCTAGACAATTAGGCGAACATTTTAACAGAACAATAACCTTTAAT
AACTCTGCAGGAGGGGATTTAGAAATCACAACACATAGTTTTAATTGTCAAGGAGAATTT
TTCTATTGTAATACATCACGCCTGTTTAGTTACAGGTGCATAACTCTCCAATGCAGACTA
AAGCAGATCATAAGGATGTGGCAGAGGACAGGACAAGCAATGTATGCCCCTCCCATCCCA
GGGCAAATAATGTGTAGATCAAACATTACAGGGTTAATATTAACAAGAGATGGTGGGGAA
ATCTTCAGACCTGGAGGAGGAGATATGAAGGACAATTGGAGAAGTGAATTATATAAGTAT
AAAGTAGTAAAAATTGAACCACTAGGAGTAGCACCCACCAGGGCAAGGAGAAGAGTGGTG
GGGAGAGAAAAAAGAGCAGTTGGACTGGGAGCTGTTTTCATTGGGTTCTTAGGAGCAGCA
GGAAGCACTATGGGCGCGGCGTCAGTGACGCTGACGGTACAGGCCAGACAATTATTGTCT
GGTATAGTGCAACAGCAAAGCAATTTGCTGAAGGCTATTGAGGCTCAACAACATCTGTTG
AGGCTCACGGTCTGGGGCATTAAACAGCTCCAGGCAAGAGTCCTGGCTCTGGAAAGATAC
CTAAAGGATCAACAGCTCCTAGGAATTTGGGGCTGCTCTGGAAAACTCATCTGCACCACT
AATGTGCCCTGGAACTCTAGTTGGAGTAATAAATCTATGGATGAGATATGGGACAACATG
ACCTGGCTGCAATGGGATAAAGAAATTAGCAATTACACACAGAAAATATATAGCCTAATT
GAGGAAGCGCAGAACCAGCAGGAAGAGAATGAAAAAGACTTATTGGCATTGGACAAGTGG
GCAAGTCTGTGGAATTGGTTTGAAATATCAAAGTGGCTATGGTATATAAAAATATTTATA
ATGATAGTAGGAGGCTTAATAGGATTAAGAATAGTTTTTACTGTGCTT
>A1.KE.x.467_KE.KU921788
GCAAACTCGTGGGTTACTGTCTATTATGGGGTACCTGTGTGGAAAGATGCAAAAACCACT
TTGTTTTGTGCATCAGATGCTAAAGCATATAAGACAGAAAAGCATAATGTCTGGGCTACA
CATGCCTGTGTACCCACAGACCCCAACCCACAAGAAGTACATTTGGAAAATGTGACAGAA
AAGTTTAATATGTGGAAAAATAACATGGTAGAGCAGATGCATACAGATATAATCAGTCTA
TGGGATCAAAGCCTAAAGCCATGTGTAAAGTTAACTCCTCTCTGCGTTACTTTACATTGT
CAAAACATGAAAAACTGCTCTTTCAATGTGACCACACTATTAAGGGATAAGCAACAGAAG
GTAGCTTCACTTTTTTATAGACTTGATATAGTACCAATTTATAGATTAATAAATTGTAAT
ACCTCAGCCATTACACAAGCCTGCCCAAAGGTAACCTTTGAACCAATTCCCATACATTAT
TGTGCTCCAGCTGGTTTTGCGATCCTAAAATGTAATGATAAGGAGTTCAATGGAACAGGG
CCATGCAAGAATGTCAGCTCAGTACAATGCACACATGGAATCAAGCCAGTAGTATCAACT
CAACTGCTGCTAAATGGCAGTCTAGCAGAAGGAGAGATGATGATTAGATCTGAAAATATC
TCAAGTAATACCAAAAATATTATAGTACAACTTAACCATGCTGTGGAAATTAATTGTACC
AGACCTGGTAACAATACAAGAACAGGTATACATATAGGACCAGGACGAGCATTTTATGCA
ACAAATATAGGGGATATAAGACAAGCACATTGTAATATCAGTGGATCAGAATGGAATAAC
ACTTTACAAAAGGTAGTTGACAAATTAAGAAAATACTTGGACACAAAAATAATATTTGAG
CCCCCCTCAGGAGGGGATCTAGAAATCACAACACATAGTTTTAATTGTGGAGGGGAATTT
TTCTATTGTGATACATCAAGCCTGTTTAACAGCACTTGGATAACTCTCCAATGCAGAATA
AAGCAAGTCATAAATATGTGGCAGAGAGTAGGACAAGCAATGTATGCCCCTCCCATCCCA
GGAAACATAACATGTAGATCAAACATTACAGGAATAATATTAACAAAAGATAAGGATGAA
ACCTTGAGGCCAGGAGGAGGAGATATGAGGGACAATTGGAGAAGTGAATTATATAAGTAT
AAAGTGGTAAAAATTGAACCACTAGGAGTAGCACCCACCAAGGCAAGGAGAAGAGTGGTG
GAGAGAGAAAAAAGAGCAGTTGGACTAGGAGCTGTTTTCCTTGGGTTCTTAGGAGCAGCA
GGAAGCACTATGGGCGCAGCGCCAATAACGCTGACGGTACAGGCCAGACAATTGTTGTCT
GGCATAGTGCAACAGCAAAGCAATTTGCTGAGGGCTATAGAGGCTCAACAACAGCTGTTG
AAGCTCACGGTCTGGGGCATTAAACAGCTCCAGGCAAGAGTCCTGGCTCTGGAAAGATAC
CTACAGGATCAACAACTCCTAGGAATTTGGGGCTGCTCTGGAAAACTCATCTGCACCACT
AATGTGCCTTGGAACAACAGTTGGAGTAATAAATCTCTAGATACGATATGGAACAACATG
ACCTGGCTAGAATGGGATAGAGAAATTAGCAATTACACAGACATAATATATCAACTAATT
GAAGAATCACAAAACCAGCAGGAAAAGAATGAACAAGACTTATTGGCATTGGACAAATGG
GCAAATCTATGGAATTGGTTTAACATAACACAGTGGCTGTGGTATATAAAAATATTTATA
ATGATAGTAGGAGGCTTAATAGGATTAAGAATAGCTTTTGCTGTGCTT
>A1.KE.x.407_KE.KU921783
GCAAACTTGTGGGTTACTGTCTACTATGGGGTACCTGTGTGGAAAGACGCAGAGACCACC
TTATTTTGTGCATCAGATGCTAAGGCATATGAGACAGAGAAGCATAATGTCTGGGCTACA
CATGCCTGTGTACCCACAGACCCCAACCCACAAGAAATACCTTTGGAAAATGTGACAGAA
GAGTTTAACATGTGGAAGAATAACATGGCAGAGCAAATGCATACAGATGTAATCAGTCTA
TGGGATCAAAGTCTACAGCCATGTGTAAAGTTAACCCCTCTCTGTGTTACTTTAAACTGT
GGTGGATTGACAAACTGCTCTTACAATGTAACCACAGACCTAAGAGATAAGAGACAGAAA
GTATATTCACTTTTTTATAAACTTGATGTAGTACAAATGTATAGATTAATAAATTGTAAT
ACTTCAGCCATGACACAAGCCTGTCCAAAGGTAACCTTTGAGCCAATTCCCATACATTAT
TGTGCCCCAGCTGGTTTTGCGATCCTAAGGTGTAATAATAAGACGTTCAATGGAACAGGG
CCATGCAATAATGTCAGCTCAGTACAATGCACACATGGAATCAAGCCAGTAATATCAACT
CAACTGCTGTTAAATGGCAGTCTGGCAGAAGGAGAGGTGATAATTAGATCTGAAAATATC
ACAGACAATGCCAAAAACATAATAGTACAATTTAACGATTCAGTAGCAATTAATTGTACC
AGACCTAACAACAATACAAGAAAAAGCATAAGGATAGGACCAGGACAAACATTCTATGCA
ACAGGTATAGGGAATATAAGAGCAGCATATTGTAATGTCAGTAAAACAGCATGGAATGGC
GCTTTAAAACAGGTAGCTGCCCAATTAGGAAAGTACTTTAACAAAACAATAAGATTTGAT
AACTCCTCAGGAGGGGATCTAGAAATCACAACACATAGTTTTAATTGTGGAGGAGAATTT
TTCTATTGTAATACAACAGGCCTGTTTAATAGCACTTGGATACTCCTCCAATGCAAAATA
AAGCAAATTATAAATATGTGGCAGAGAGTAGGACAAGCAATGTATGCTCCTCCCATCCCA
GGAGTAATAAGGTGTGAATCAAACATTACAGGACTAATATTAACAAGAGATGGTGGGGAA
ACCTTCAGACCTGGAGGAGGAGATATGAGGGATAATTGGAGAAGTGAATTATATAAGTAT
AAAGTAGTAAAAATTGAACCACTAGGAGTAGCACCCACCAGGGCAAGGAGAAGAGTGGTG
GAGAGAGAGAAAAGAGCAGTTACAATAGGAGCTGTTTTTCTTGGGTTCTTAGGAACAGCA
GGAAGCACTATGGGCGCGGCGTCAATAGCGCTGACGGCACAGGCTAGACAATTATTGTCT
GGCATAGTGCAACAGCAAAGCAATTTGCTGAGGGCTATAGAGGCTCAACAACATATGTTG
AGACTCACGGTCTGGGGCATTAAACAGCTCCAGGCAAGAGTCCTGGCTGTGGAAAGATAC
CTAAGGGATCAACAGCTCCTAGGAATTTGGGGCTGCTCTGGAAAACTCATCTGCACCACT
AACGTGCCCTGGAATTCTAGTTGGAGTAATAAATCTCAAAGTGAGATATGGGACAACATG
ACCTGGCTGCAATGGGATAAAGAGATTAGCGCTTACACAGACACAATATATAACCTACTT
GAAAAATCGCAGAATCAGCAGGAAAAGAATGAACAAGACTTATTGGCATTGGATAAGTGG
GCAAATCTATGGAATTGGTTTGACATATCAAGATGGCTGTGGTATATAAAAATATTTATA
ATGATAGTAGGAGGCTTAATAGGATTAAGAATAGTTTTTGCTGTGCTT
>A1.KE.x.339_KE.KU921752
GCAAATTTGTGGGTTACTGTCTACTATGGGGTACCAGTGTGGAAAGATGCAGAAACCACC
TTATTTTGTGCATCAGATGCTAAAGCATATTCAACAGAAAAACATAATATCTGGGCTACA
CATGCCTGTGTACCCACAGACCCCGACCCACAAGAACTATATTTGGAAAATGTGACAGAA
AAGTTTAACATGTGGAACAATAGCATGGTAGAGCAGATGCATACAGATATAATCAGTTTA
TGGGATGAAAGCTTAAAGCCATGTGTAAAGTTAACCCCTCTCTGTGTTACTTTAAATTGT
GAAGAAATAAAAAACTGCTCTTTCAATATAACCACAGAGATAAGGGATAGACAGCGGAAA
ATACATTCACTCTTTTATAGAATTGATATAGTACCAATTTATAGATTAATAAATTGTAAT
ACCTCAGCCATTACACAGGCTTGTCCAAAGGTATCCTTTGAGCCAATTCCCATACATTTT
TGTGCCCCAGCTGGTTTTGCGATTCTAAAGTGTAATGATAAGAACTTCAATGGAACAGAC
ACATGCAAGAATGTCAGCACTGTACAATGCACACATGGAATCAAGCCAGTAGTATCAACT
CAATTACTGTTAAATGGCAGTCTAGCAGAAGAAAAGGTAATGATTAGGTCTAAAAATTTC
TCAGACAATGCTAAAAACATAATAGTACAACTTGTCCAGCCTATACTAATTAATTGCACC
AGACCTAACAACAATACAAGAAAGAGTATACATATAGGACCAGGACAAGCATTCTATGCA
AGTGATATAGGAGATATAAGACATGCATATTGTACTGTCAATAAAACAGAATGGAATGAA
GCCTTAAGACAGGTAGCTATACAATTAAGACCACACTTTAACGGAACAATAATATTTAAT
AGCTCCTCAGGAGGGGACCTAGAAATCACAACACATAGCTTTAATTGTGGAGGAGAATTT
TTCTATTGTAACACATCAGGCCTGTTTAATAGCACTTGGATAACTCTCCAATGCAGAATA
AAGCAAATTATAAATATGTGGCAAAGAGTAGGAAAAGCAATGTATGCTCCTCCCATCCCA
GGAATAATAAAATGTGAATCAAACATTACAGGACTAATATTAACAAGAGATGGGGGAGAA
ACCTTCAGACCTGGAGGAGGAGATATGAGGGACAATTGGAGAAGTGAATTATATAAGTAT
AAAGTAGTAAAAATTGAACCACTAGGAGTAGCACCCACCAGGGCAAGGAGAAGAGTGGTG
GAGAGAGAAAAAAGAGCAGTTGGAATGGGAGCTTTGTTCATTGGGTTCTTAGGAGCAGCT
GGAAGCACTATGGGCGCGGCGTCGATGACGCTGACGGTACAGGCTAGACAACTATTGTCT
GGCATAGTGCAACAGCAAAGCAATTTGCTGAGGGCTATAGAGGCTCAACAGCATCTGTTG
AAACTCACAGTCTGGGGCATTAAACAGCTCCAGGCAAGAGTCCTGGCTGTGGAAAGATAC
CTAAGGGACCAACAGCTCCTAGGAATTTGGGGCTGCTCTGGAAAACTCATCTGCACCACT
AATGTGCCCTGGAACTCTAGTTGGAATAATAGATCCGAGGCTGACATATGGGAAAACCTG
ACCTGGCTGGATTGGGATAAAGAAATTAGCAATTACACAGGCATAATATATGATTTACTT
GAAAAATCGCAGAACCAGCAGGAAAAAAATGAACAAGAATTGTTGGCATTGGACAAGTGG
GCAAATCTGTGGAATTGGTTTAACATATCAAACTGGCTGTGGTATATAAAAATATTTATA
ATGATAGTAGGAGGTTTAATAGGATTAAGAATAGTTTTTGCTGTGCTT
>A1.KE.x.320_KE.KU921746
GCAAACTTGTGGGTTACTGTTTACTATGGGGTACCTGTGTGGAAAGATGCAATGACCACC
TTGTTTTGTGCCTCAGATGCTAAAGCATATGACCTAGAAAAACATAATGTCTGGGCCACG
CATGCCTGTGTACCCACAGACCCCAACCCACAAGAAATACCTTTGGGAAATGTGACAGAA
AAATTTAACATGTGGAAAAATGAAATGGTAGAACAAATGCATACAGATATAATCAGTCTA
TGGGACCAAAGCCTAAAGCCATGTGTAACGTTAACCCCTCTCTGCGTTACATTACATTGT
GAGGAAATGAAAAACTGCACTTACAATATGACCACAGAACTAAGGGATAAGAAAAAGCAA
GCATATTCACTTTTTTATAAACTTGATGTAGAACCAATATATAGACTAATAAATTGTAAT
ACCTCAGCCACTGCACAAGCTTGCCCAAAGGTAAGCTTTGAGCCAATTCCAATACATTAT
TGTGCCCCAGCTGGTTTTGCGATCCTAAAGTGCAGGGAGAAGGATTTCAATGGAACAGGG
ATATGCAAGAATGTCAGCACAGTCCAATGCACACATGGAATCAAGCCAGTAGTATCAACA
CAACTACTGTTAAATGGCAGTCTAGCAGAAGGAAATGTAACAATTAGATCTGAAAATATC
ACAGACAATGCCAAAAATATACTAGTACAATTTACCAAGTCTGTAGTAATTAATTGTACC
AGACCTAGTAACAATACAAGAAGAAGTGTAAGGATAGGACCAGGACAAGCATTCTATACA
ACAGGTATAGGGGATATAAGACAAGCACATTGTAATGTCAGTAGGTCAGCATGGAATAAG
ACTCTACAACAGGTAGCTACACAATTAAGGGAATACTTTAACAAAACAATAATATTTAAT
AGTTCCTCAGGAGGGGATCTAGAAATCACAACACATAGTTTTAATTGTGAAGGAGAATTT
TTCTATTGTAACACATCAGGTCTGTTCAACAGCACTTGGATAACTCTCCAATGCAGAATA
AGGCAATTTATAAGGATGTGGCAGAGGACAGGACAGGCAATGTATGCCCCTCCCATACCA
GGAGTAATAAGGTGTGAATCAAACATTACAGGACTAATATTAACAAGAGATGGTGGGGAA
ACCTTCAGACCTGGAGGAGGAGATATGAGGGACAATTGGAGAAGTGAATTATATAAGTAT
AAAGTAGTAAAAATTGAACCACTAGGAGTAGCACCCTCCAGGGCAAGGAGAAGAGTGGTG
GGAAGAGAAAAAAGAGCAGTTACAATAGGAGCCGTCTTCCTTGGGTTCTTAGGAGCAGCC
GGAAGCACTATGGGCGCGGCGTCAATAACGCTGACGGTACAGGCCAGGCAATTATTGTCT
GGTATAGTGCAACAGCAAAGCAATTTGCTGAAGGCTATAGAGGCTCAACAACATCTGTTG
AGACTCACGGTCTGGGGCATTAAACAGCTCCAGGCACGAGTCCTGGCTGTGGAAAGATAC
CTAAGGGATCAACAGCTCCTAGGAATTTGGGGCTGCTCTGGAAAACTCATCTGCCCCACT
AATGTGCCCTGGAACTCTAGTTGGAGTAATAAGTCTTATAGTGACATATGGGACAACATG
ACCTGGCTGCAATGGGATAAAGAAATTAACAATTACACAGAACAAATATATAGATTAATT
GAAGAATCGCAAAATCAGCAGGAAAAGAATGAACAAGACTTATTGGCATTGGACAAGTGG
GCAAATCTATGGAATTGGTTTGATATATCAAATTGGCTGTGGTATATAAGAATATTTATA
ATGATAGTAGGAGGCTTAATAGGATTAAGAATAGTTTTTGCTGTGTTT
>A1.KE.x.263_KE.KU921738
GCAAACTTGTGGGTTACTGTCTACTATGGGGTGCCTGTATGGAAAGATGCAGAGACCACC
TTATTCTGTGCATCAGATGCGAGAGCATATGATACAGAAGTGCATAATGTCTGGGCTACA
CATGCCTGTGTACCTACAGACCCCGACCCACAAGAAATAGATTTGGAAAATGTGACAGAA
GAGTTTAACATGTGGAAAAATAACATGGTAGAACAGATGCATGAAGATATAATCAGTCTA
TGGGACCAAAGCCTAAAGCCCTGTGTAAAATTAACCCCTCTCTGCGTTACTTTGAATTGC
AGAGAAATGACAAACTGCTCGTTCAATGCAACCACAGAATTAAGGGATAAGCAACAGAGA
ATATATTCACTTTTTTATAAACTAGATGTAGTACAAATTTATAGATTAATAAATTGTAAT
ACCTCAGCCATTAAACAAGCTTGTCCAAAGGTATCCTTTAAGCCAATTCCCATACATTAT
TGTGCCCCTGCTGGTTTTGCGATTCTAAAGTGTAAGGATCAGAAGTTCAATGGAACAGGA
CCATGCAGGAATGTCAGCTCTGTACAATGCACACATGGAATCAGGCCAGTAGCATCAACT
CAACTGCTGTTAAATGGCAGTCTAGCAGAAGAAGAGGTAATGATTAGATCTGAAAATATC
ACAAACAATGCCAAAAACATAATAGTACAATTTACAAAGCCTGTAAATATTACTTGTAGC
AGGCCTAACAACAATACAAGAAAAAGTGTACGTATAGGACCAGGACAAGTATTCTATACA
ACAGACATAGGAAAAATAAGACAAGCACATTGTAATATCAGTAAAAAAGACTGGGATGAT
ACTTTGGGAAAGGTAGTCCAAAAATTAGGAACATACTTTAACACAACAATAATTTTTAAT
AAATCCTCAGGAGGGGATCTAGAAATAACAACACATAGTTTTAATTGTGGAGGAGAATTT
TTCTATTGTAACACATCAGAGCTGTTTAATAGCACTTGGATAACTCTCCAATGCAGCATA
AAGCAAATTATAAATATGTGGCAAAGGGTAGGACGAGCAATGTATGCCCCTCCCATCCCA
GGACCAATACAGTGTAGATCAAACATTACAGGACTAATATTAGTGAGAGATGGTGGGGAA
ACCTTTAGACCTGCAGGAGGGGATATGAGGGACAATTGGAGAAGTGAATTATATAAATAT
AAAGTAGTAAAAATTGAACCACTAGGAGTAGCACCCACCAAGGCAAAGAGAAGAGTGGTG
GAGAGAGGAAAAAGAGCAGTTGGACTAGGAGCTGTCTTCATTGGGTTCTTAGGAGCAGCA
GGAAGCACTATGGGCGCAGCGTCAATAACGCTGACGGTACAGGTCAGACAATTATTGTCT
GGCATAGTGCGACAGCAAAGCAATTTGCTGAGGGCTATAGAAGCTCAACAACATCTGTTG
AAACTCACGGTCTGGGGCATTAAGCAGCTCCAGGCACGAGTCCTGGCTGTGGAAAGATAC
CTAAAGGATCAACAGCTCCTAGGAATTTGGGGCTGCTCTGGAAAACTCATCTGCACCACT
AATGTGCCTTGGAACACGAGTTGGAGCAATAAAAGCTATAATGAGATATGGGGCAATATG
ACCTGGCTGCAATGGGATAAAGAAATTAACAATTACACACAGTTAATATATAGTCTAATT
GAAGAATCGCAGAACCAGCAAGAAAAGAATGAACAAGACTTATTGTCATTGGACAAGTGG
GCAGATCTGTGGAATTGGTTTGACATAACAAAGTGGCTGTGGTATATAAAAATATTTATA
ATGATAGTAGGAGGCTTAATAGGATTAAGAATAGTTTTTGCTGTGCTT
>A1.KE.x.209_KE.KU921732
GCAAACTTGTGGGTTACTGTCTACTATGGGGTACCTGTGTGGAAAGACGCAAACACCACT
TTATTTTGTGCATCAGATGCTAAAGCATATAGTACAGAGAAGCATAATGTGTGGGCTACA
CATGCCTGTGTACCCACAGACCCCAACCCACAAGAAATAAATTTGAAAAATGTGACAGAA
GAGTTTAACATGTGGAAAAATAACATGGTAGAACAAATGCATACAGATATAATTAGCCTA
TGGGATCGAAGCCTAAAGCCATGTGTAAAGTTAACTCCTCTCTGCGTTACTTTAGAGTGT
GAAGAAATAAAAAACTGCTCTTTCAATATGACCACAGAATTAAGAGATAAGCAACAGAAA
GTATATTCACTTTTTTATAGGCTAGATATAGTACAACTTTATATATTAATAAATTGTAAA
ACCTCAACCATTACACAGGCTTGTCCAAAGGTATCCTTTGAGCCAATTCCCATACATTAT
TGTGCCCCAGCTGGTTTTGCGATTCTAAAGTGTAATGATAAGGAGTTCAATGGAACAGGG
CCATGCAAGAATGTCAGCACAGTACAATGCACACATGGGATCAAACCAGTAGTATCAACT
CAACTGCTGTTAAATGGCAGTCTAGCAGAGGGAAAGATAATGATTAGATCTGAGAATTTC
ACAGACAATGCCAAAAACATACTAGTACAACTTAACCAGACTGTAAAAATTAATTGTACC
AGACCTAACAATAATACAAGAAAAAGTGTACATATAGGACCAGGACAGGCATTGTATACA
ACAAATATAGGGAATATAAGACAAGCACATTGTAATGTCAGTAGACAACAATGGAATAAA
ACTTTGCAAGAGGTAAGAGAACAATTAAGACAAATCTTTAACAAAACAATAACATTTAAT
ACCTCCTCACAAGGGGATATAGAAATCATGACACATAGTTTTAATTGTGGAGGAGAATTT
TTCTATTGTAATACATCAGGCCTTTTTGATGACACTTGGATAACACTCCCATGCAGAATA
AAGCAAGTTATAAATATGTGGCAGAGGACAGGACAAGCAATGTATGCCCCTCCCATCCAA
GGAGTAATAAGGTGCGAATCAAACATCACAGGACTAATATTAACAAGAGATGGTGGGGAA
ACCTTCAGACCTACAGGAGGAAATATGAGGGACAATTGGAGAAGTGAATTATATAAGTAT
AAAGTAGTAAGAATTGAACCACTAGGAGTAGCACCCACCTCGGCAAAGAGAAGAGTGGTG
GAGAGAGAAAAAAGAGCAGTTGGAATGGGAGCTGTCTTCATTGGGTTCTTGGGAGCAGCA
GGAAGCACTATGGGCGCGGCGTCAATGACGCTGACGGTACAGGCCAGACAATTATTGTCT
GGCATAGTGCAACAGCAAAGCAATTTGCTGAGGGCTATAGAGGCTCAACAGCATTTGTTG
AAGCTCACGGTCTGGGGCATTAAACAGCTCCAGGCAAGAGTCCTGGCTGTGGAAAGATAC
CTAAAGGATCAACAGCTCCTAGGTATTTGGGGCTGCTCTGGAAAACTCATCTGCACCACC
AATGTGCCCTGGAACTCTAGTTGGAGTAATAAATCCAAGAAAGAGATATGGGAAAACATG
ACCTGGCTGCAATGGGATAAAGAAATTAGCAATTACACACAGATCATATATGATCTACTT
GCAGACTCGCAGATCCAGCAGGAAAAGAATGAACAAGACTTATTGGCATGGGACAAGTGG
GCAAATCTGTGGACTTGGTTTGACATAACAAAATGGCTGTGGTATATAAAAATAGTTATA
ATGATAGTAGGAGGCTTAATAGGATTAAGAATAGTTTTTGCTGTACTT
>A1.KE.99.99KE_KNH1135.AY736814
ACACAATTGTGGGTTACTGTCTACTATGGGGTGCCTGTGTGGAAAGATGCAGAGACCACC
CTATTTTGTGCATCAGATGCTAAAGCACATGAGACAGAAGTACATAATGTCTGGGCTACG
CATGCCTGTGTACCCACAGACCCCAACCCACAAGAAATAGAGTTGAAAAATGTGACAGAA
GAGTTTAACATGTGGAAAAATAACATGGTAGAACAGATGCATACAGATATAATCAGTCTA
TGGGACCAAAGCCTAAAGCCATGTGTAAAGTTAACCCCTCTCTGTGTTACTCTAAATTGT
GGAGAAATAAAAAACTGCTCTTACAATGTGACCACAGTAATAAGGGATGAGAAACAGAAA
GTATACTCGCTTTTTTATAGAACTGATGTAGTAGAAATTTATAGATTAATAAATTGTAAT
ACCTCAGCCATTACACAGGCTTGTCCAAAGGTAACCTTTGAGCCAATTCCCATACATTAT
TGTGCTCCAGCTGGTTTTGCGATTCTAAAGTGTAGGAATGAGACGTTCAATGGAACAGGA
CCATGTAACAATGTCAGCACAGTACAATGCACACATGGAATCAGGCCAGTAGTATCAACT
CAGCTGCTGTTAAATGGTAGTCTAGCAGAAAAAGAAATAATGATTAGATCTGAAAATATC
TCAGACAATGCCAAAAGCATACTAGTACAATTGACAAGGCCTGTAATAATTAATTGTACT
AGACCTAACAACAACACAAGAAAAAGTATACATATAGGACCAGGACAAGCATTCTATGCA
ACAGGTATAGGGGATATAAGACAAGCATATTGTACTGTCAATAGAACAGAATGGAATGAA
ACTTTGCACAATGTGACCACTCAATTAAAAACATACTTTAACAAAACAATAGTCTTTACT
AGCCACTCAGGAGGGGATCTAGAGATTACAACACATACTTTTAATTGTGGAGGAGAATTT
TTCTATTGCAACACATCAGGCCTGTTTAATAGCACTTGGATAATTCTCCCATGCAAAATA
AAGCAAATTGTAAGGATGTGGCAGAGAACAGGACAAGCAATGTATGCTCCTCCAATCCCA
GGAGTAATAAGGTGTGTATCAAACATTACAGGACTAATACTAACAAGAGATGGTGGGGAA
ACCTTTAGACCTGGAGGAGGAGATATGAGGGACAACTGGAGAAGTGAATTATATAAGTAT
AAAGTAGTAAAAATTGAACCACTAGGAGTGGCACCCACCAAGGCAAGGAGAAGAGTGGTG
GAGAGAGAAAAAAGAGCAGTTGGAATAGGAGCTGTCCTCTTTGGTTTCTTAGGAGCAGCC
GGAAGCACTATGGGCGCGGCGTCAATAACGCTGACGGTACAGGCCAGACAATTATTGGCT
GGCATAGTGCAACAGCAAAGCAATTTGCTGAGGGCTATAGAGGCTCAACAGCAAATGTTG
AGACTCACGGTCTGGGGCATTAAACAGCTCCAGGCAAGAGTCCTGGCTGTGGAAAGATAC
CTAAGGGATCAACAGCTCCTAGGACTTTGGGGCTGCTCTGGAAAACTCATCTGCACCACT
ACTGTGCCCTGGAACTCTAGCTGGAGTAATAAATCACAGAATGAGATATGGAACAACATG
ACCTGGCTGCAATGGGATAAAGAAATTAGCAATTACACACAGATAATATATGACCTAATT
GAAGAATCGCAGAACCAGCAGGAAAAGAATGAACAAGACTTATTGGCATTGGACAAGTGG
GCAAATCTGTGGAGTTGGTTTGACATATCAAGTTGGCTGTGGTATATAAGAATATTTATA
ATGATAGTAGGAGGCTTAATAGGATTAAGAATAGTTTTTGCAGTGCTT
>A1.KE.11.DEMA11KE001.KF716475
GCAAACTTGTGGGTTACTGTCCACTATGGGGTACCTGTGTGGAAAGATGCAGACACCATC
TTATTTTGTGCATCAGATGCTAAAGCATATGAAACAGAAAAGCATAATGTCTGGGCTACA
CATGCCTGCGTACCCACAGACCCCAACCCACGTGAAGTATATTTGGAAAATGTGACAGAA
GATTTTAATATGTGGAAAAATAGCATGGTAGAGCAGATGCATACAGATATAATCAGTCTA
TGGGACCAAAGCCTAAAGCCATGTGTAAAGTTAACCCCACTCTGTGTTACTTTAAATTGT
GGAGAAATAAAAAACTGTTCTTTCAATATAACCACAGAACTAAGGGATAAGAAAAAGAAG
GTATATTCACTTTTTTATAGATCTGATGTAGTATCAATGTATAGATTGATAAATTGTAAT
ACCTCAACCATTACACAAGCCTGCCCAAAGGTATCCTTTCAGCCAATTCCCATACATTAT
TGTGCCCCAGCTGGTTTTGCAATCCTAAAGTGTAGGAACGAGACGTTCGATGGAACAGGA
TCATGCAAAAATGTCAGCACAGTACAATGCACACATGGAATCAAGCCAGTAGTATCAACT
CAACTGCTGTTAAATGGCAGTCTAGCAGAAGGAAAAGTAATAATTAGATCTGAAAATATC
ACAGACAATGCCAAAATTATAATAGTACAACTTGCCAGTCCCGTGCAAATTAATTGTACC
AGGCCTAATAACAATACAAGCACAGGTATACATATAGGGCCAGGACAAGCATTCTATGCA
AGAAATATAGGGGATATAAGAAAAGCACATTGTAATGTCAGCAAATCAAAATGGAATGAC
ACTTTACGACAGGTAGCTGAACAATTAAGAAAATACTTTGATACAACAATAGTGTTTAAG
AACTCCTCAGGAGGGGATCTAGAAATCACAACACATAGTTTTAATTGTGGAGGGGAATTT
TTCTACTGTAATACATCAGGCCTGTTTAATAGCACTTGGATAACTCTCCCATGCAGAATA
AAGCAAATTATAAATATGTGGCAGAGAGTAGGACAAGCAATGTATGCCCCTCCCATCCAA
GGAGTAATACAGTGTGTATCAAACATTACAGGACTACTGTTAACAAGAGATGGGGGGGAA
ATCTTCAGACCTGGAGGAGGAGATATGAGGGACAATTGGAGAAGTGAATTATATAAGTAT
AAAGTAGTAAAAATTGAACCACTAGGAGTAGCACCCACCAGGGCAAAGAGAAGAGTGGTG
GGGAGAGAAAAAAGAGCAATTGGTCTAGGAGCTGTTTTCCTTGGGTTCTTAGGAATGGCA
GGAAGCACTATGGGCGCGGCGTCAATGACGCTGACGGTACAGGCCAGAAACTTATTGTCT
GGCATAGTGCAACAGCAAAGCAATTTGCTGAGGGCTATAGAGGCTCAACAACATCTGTTG
AAACTCACAGTCTGGGGCATTAAACAGCTCCAGGCAAGAGTCCTGGCCATGGAAAGATAC
CTAAGGGATCAACAGCTCCTAGGAATTTGGGGCTGCTCTGGAAAGGTCATCTGCAACACT
AATGTGCCCTGGAACTCTAGTTGGAGTAATAAATCTTACAATGAGATATGGGACGAAATG
ACCTGGCAGCAATGGGAGAAAGAAATTAGCAATTACACAGACATAATATATAACCTACTT
GAAGAATCGCAAAACCAGCAGGAAAAGAATGAACAAGATTTATTGGCATTCGACAAATGG
GCAAATCTATGGAGTTGGTTTAAAATAACAAATTGGCTGTGGTATATAAAAATATTTATA
ATGATAGTAGGAGGCTTAATAGGATTAAGAATAGTTTTTGCTGTGCTC
>A1.KE.09.12151802.HQ540689
GCAAACTTGTGGGTTACTGTCTACTATGGGGTACCTGTGTGGAGAGAAGCAGATACCACC
TTATTTTGTGCATCAGATGCTAAAGCATATGAGACAGAAAAGCATAATGTCTGGGCTACA
CATGCCTGTGTACCCACAGACCCCAACCCACAAGAAATACATTTGGCTAATGTGACAGAA
AATTTTGACATGTGGAAAAATAACATGGTAGAGCAAATGCATACAGATATAATCAGTCTA
TGGGACCAAAGTTTACAGCCATGTGTAAAGTTAACCCCTCTCTGCGTTACTATGAATTGT
GAAGAAATGAGAAATTGCTCTTTTAATATGACCACAGAGCTAAAGGATAAGAAAAAGGAA
GTATATTCACTTTTCTATAGACTTGATATAGTACAAATATATAGATTAATAAATTGTAAT
ACCTCAGCCGTTAAACAGGCCTGCCCAAAGGTATCCTTTAATCCAATTCCCATACATTAT
TGTGCTCCAGCTGGTTTTGCGATTCTAAAGTGTAGGGATGAAGATTTCAATGGAACAGGG
CCATGCAAGAATGTTAGCACAGTACAATGCACACATGGAATTATGCCAGTAGTATCAACT
CAACTGCTGTTAAATGGCAGTCTAGCAAAAGAAAATGTACAAATTAGATCTGAAAATATT
TCAAACAATGCCAAGATAATACTAGTACAACTTGCCCATCCTGTGAGAATTAATTGTACC
AGACCTGGCAACAATACAAGAAAAAGTATACATATGGGACCAGGACAAGCATTTTATGCA
AGAGGGATAGGAGATATAAGACAAGCATATTGTAATGTCAGTAGCTCAGAGTGGAGTAAC
ACTTTATACAAGGTAGCTGAACAATTAAGGAAACATTATGAAACAACAATAAAATTTACT
AACCACTCAGGAGGGGATCTAGAAGTCACAACACATAGTTTTAATTGTGGAGGAGAATTT
TTCTACTGTAATACAACAAACCTGTTTAATAGTAGCATTATAACTCTCCAATGCAGAATA
AAGCAAATTGTAAGGATGTGGCAAAGAGTAGGACAAGCAATGTATGCCCCTCCCATCCCA
GGAGTAATAAGGTGTGAATCAAACATTACAGGACTTATGTTAACATGGGATGGTGGGGAA
ACCTTTAGACCTGGAGGAGGAGACATGAGGGACAATTGGAGAAGTGAATTATATAAATAT
AAAGTAGTAAAAATTGAACCACTAGGAGTTGCACCCACCAAGGCAAGGAGAAGAGTGGTG
GGAAGAGAAAAAAGAGCAGTTGGAATAGGAGCTGTTTTCCTTGGGTTCTTAGGAGCAGCA
GGAAGCACTATGGGCGCGGCGTCAGTGACGCTGACGGTACAGGCCAGACAATTATTGTCT
GGTATAGTGCAACAGCAAAGCAATTTGCTGAGAGCTATAGAGGCTCAACAACAGTTGTTG
AAACTCACGGTCTGGGGCATTAAACAGCTCCAGGCAAGAGTCCTGGCTCTGGAAAGATAC
CTAAAGGATCAACAGCTCCTAGGAATTTGGGGCTGCTCTGGAAGACTCATCTGCACCACT
AATGTGCCCTGGAACTCTAGTTGGAGTAATAAATCTTATAATGAGATATGGGACAACATG
ACCTGGCTACAATGGGATAGAGAAATTGAAAATTACACACAAATAATATATGGCCTAATT
GAAGAATCGCAGAACCAGCAGGAAAAGAATGAACAAGACTTATTGTCCTTAAACAAATGG
GCAGATCTGTGGAGTTGGTTTAACATAACAAATTGGCTGTGGTATATAAAAATATTTATA
ATGATAGTAGGAGGCTTAATAGGATTAAGAATAGTTTTTGCTGTGCTT
>A1.KE.08.Donor_64.KT252544
ACAAAATTGTGGGTCACAGTCTATTATGGGGTACCTGTGTGGAGAGATGCAGATACCACC
TTATTTTGTGCATCAGATGCTAAAGCATATGATCCAGAAAAGCATAATGTCTGGGCCACA
CATGCCTGTGTACCCACAGACCCCAACCCACAAGAGATACAGTTGAACAATGTGACAGAA
GAATTTAACATGTGGGAAAATAACATGGTAGAGCAGATGCATAAAGATATAATCAGTCTA
TGGGACCAAAGCCTAAAGCCATGTGTTCAGCTAACCCCTCTCTGCGTTACCTTAAACTGT
---GACATGAGAAACTGCTCTTATAATATAACCACAGAATTAAGGGATAAGACACAGGAA
GTATATTCACTCTTCTATAGACTTGATATAGTGCCAGTTTATAGATTAATAAATTGTAAT
ACCTCAGCCATTAAACAAGCTTGTCCAAAGGTATCCTTTGAGCCAATTCCCATACATTAT
TGTGCCCCAGCAGGTTTTGCGATTCTGAAGTGTAATGATAAGGATTTCAATGGAACAGGG
CCATGCAAGAAGGTCAGCACAGTACAATGCACACATGGAATCAAACCAGTAGTATCAACT
CAACTGCTGTTAAATGGCAGCCTAGCAGAAGGAAACGTAACAATTAGATCTAAAAACATC
ACAGACAATACTAAAAATATAATAGTACAATTTAAAAAACATGTAGTAATTAATTGTACC
AGACCTAACAACAATACAAGGAGAAGTGTACGTATAGGACCAGGACAAACATTCTATGCA
ACAGGTATAGGGGACATAAGACAAGCACATTGTAATGTCAGCGGATTAGCATGGAATCAG
ACTTTACAACAGGTAGCTAAACAGTTAAGAAGATACTTTAACAAAACAATAAACTTTACT
AGCCCCTCAGGAGGGGATCTAGAAATCACAACACATACTTTTAATTGTGGAGGAGAATTT
TTCTATTGTAACACATCAGGCCTGTTTAATAGTACTTGGATAACTCTCCCATGCAAAATA
AAGCAAATTGTAAATATGTGGCAGAGAGTGGGACGAGCAATGTATGCCCCTCCTATCCCA
GGAGTAATAAAGTGTGAATCAAACATTACAGGGCTAATACTGACAAGAGATGGTGGGGAA
ATCTTCAGACCTGTAGGAGGAGACATGAGGGACAATTGGAGAAGTGAATTATATAAGTAT
AAAGTAGTACAAATTAAACCACTAGGAGTAGCACCCACCAAGGCAAAGAGAAGAGTGGTG
CAGAGAGAAAAAAGAGCAGTTGGAATGGGAGCTGTTTTCTTTGGGTTCTTAGGAGCAGCT
GGAAGCACTATGGGCGCGGCGTCAATAACGCTGACGGTACAGGCCAGACAATTATTGACT
GGCATAGTGCAACAGCAAAGCAATTTGCTGAGGGCTATAGAGGCTCAACAGCATCTGTTG
AAACTCACTGTCTGGGGCATTAAACAGCTCCAGGCAAGAGTCCTGGCTGTGGAAAGATAC
CTAAGAGATCAACAGCTCCTAGGAATTTGGGGATGCTCTGGAAAACTCATCTGCACCACT
AATGTGCCCTGGAACACTAGTTGGAGTAATAAATCCCAAGAACAGATATGGGGAAACATG
ACCTGGCTGCAATGGGATAAAGAAGTTAGCAATTACACAGACCTAATATATACCCTACTT
GAAGAATCGCAGAACCAGCAGGACAAGAATGAACAGGAATTATTGGCATTGGACAAGTGG
GCAAATCTATGGAGCTGGTTTGACATATCAAATTGGCTGTGGTATATAAAGATATTTATA
ATGATAGTAGGAGGCTTAATAGGATTAAGAATAGTTATGGCTATAATT
>A1.KE.07.21020_13.HM215275
GTAAACCTGTGGGTTACTGTCTATTATGGGGTACCTGTGTGGAAAGATGCAGAAACCACC
TTATTTTGTGCATCAGATGCTAAAGCATATGAGACAGAGCAGCATAATGTATGGGCTACA
CATGCCTGTGTACCCACAGACCCCAACCCACAGGAAATGCCTTTGAAAAATGTGACAGAA
CAGTTTAACATGTGGAAAAATAACATGGTAGAGCAGATGCATACAGATATAATTAGTCTA
TGGGACCAAAGCCTAAAGCCATGTGTGGAGTTAACCCCTCTCTGCGTCACGTTAAATTGT
GACGCAATGAGAAACTGCTCTTTCAATGTGACCACAGAATTAAGGGATAAGACAAAGAGA
GTGTATTCACTTTTTTATAGACTTGATATAGTACAAATATATAGATTAATAAACTGTAAC
ACCTCAGCCATTACACAGGCTTGTCCAAAGGTATCCTTTGAGCCAATTCCCATACATTAT
TGTGCCCCAGCTGGCTTTGCGATTCTAAAGTGTAATGAAAAAGAGTTTAATGGAACAGGG
CCATGCAAGAATGTCGCCACAGTACAATGCACACATGGAATCAAGCCAGTAGTATCAACT
CAACTACTGTTAAATGGCAGTCTAGCAGAAGGAAAAGTAATGATCAGGTCTGAAAATATC
ACAGACAATAGCAAAAATATCATAGTACAATTTAACAAGACTGTGACAATTAATTGTACC
AGACCTAATAACAAGACAAAAATAAGAATACATATAGGACCAGGACGAGTATTCCAGGCA
ACACAAACAGGGGATATGAGAAAAGCATTTTGTACAGTCAATAAAACAGAATGGGATAAA
ACTTTGGAAGAAGTAGCCAAGCAATTAAGAGCACACTTTAACAAGACAATAATCTTTAAG
AGCTCCTCGGGAGGGGATATAGAAATCACAACACACAGTTTTAATTGTGGAGGAGAATTT
TTCTATTGTAATACATCAGGTCTGTTCAATAGCACTTGGATAACTCTCCCATGCAAAATA
AAGCAACTTGTAAGAATGTGGCAGAGGACAGGACAAGCATTGTATGCCCCTCCCATCGAA
GGAGTAATAAAATGTGTATCAAACATTACAGGACTAATATTAACAAGAGATGGTGGGGAA
ACCTTCAGACCTGGAGGAGGAGATATGAGGGACAATTGGAGAAGTGAATTATATAAGTAT
AAAGTAGTACAAATTGAACCACTAGGAGTTGCACCCACCGAGGCAAGGAGAAGAGTGGTG
AAGAGAGAAAAAAGAGCAGTTCCT---GGACTGTTTTTCCTTGGGTTCTTAGCAGCAGCA
GGAAGCACTATGGGCGCGGCGTCAATAACGCTGACGGTACAGGCCAGACAATTATTGTCT
GGCATAGTGCAACAGCAAAGCAATTTGCTGAGGGCTATAGAGGCTCAACAGCATCTGTTG
AAACTCACGGTCTGGGGCATTAAACAGCTCCAGGCAAGAGTCCTGACTGTGGAAAGATAC
CTAAGGGATCAACAGCTCCTAGGAATTTGGGGCTGCTCTGGAAAACTCATCTGCACCACT
AATGTGCCCTGGAATTCTAGTTGGAGTAATAAATCCCAGACGGAGATATGGGATAACATG
ACCTGGCTACAATGGGATAAAGAAATTAGCAATTACACACAGCAAATATATAAACTACTT
GAGGAATCGCAGAACCAGCAGGAACAGAATGAACAAGACTTATTGGCATTAGACAAGTGG
GCAAGTCTGTGGAATTGGTTTGAAATATCAAACTGGCTGTGGTATATAAAAATATTTATA
ATGATAGTAGGAGGCTTGATAGGATTAAGAATAGTTTTTGCTGTGCTT
>A1.KE.06.06KECst_020.FJ623482
GAGAATTTGTGGGTTACTGTCTACTATGGGGTGCCTGTGTGGAGGGACGCAGACACCACC
CTATTTTGTGCATCAGATGCTAAAGGATATAATACAGAAGCGCATAATATATGGGCTACA
CATGCCTGTGTACCTACAGACCCCAACCCACAAGAAATGAAGTTGAAAAATATAACAGAA
AATTTTAACATGTGGAAGAATAATATGGTAGAGCAGATGCATACAGACATAATCAGTCTA
TGGGACCAAGGCCTAAAGCCATGTGTAAAGTTAACCCCTCTCTGTGTTACTCTAGATTGT
GGAGAAATAAAAAACTGCTCTTTCAATGTGACCACAGTATTAAGGGATAAGAGTCAGAAA
GTACATTCGCTTTTTTATAGAGTTGATATAGTACCAATTTATAGATTAATAAATTGTAAC
ACCTCAGCCATTACACAGGCTTGTCCAAAAGTATCCTTTGAGCCAATTCCCATACATTAT
TGTGCCCCAGCTGGTTTTGCGATTCTAAAGTGTAATGATACGAATTTCAATGGAACAGGG
GAGTGCAAGAATGTCAGCACAGTACAATGCACACATGGAATCAAGCCAGTAGTATCAACA
CAACTGCTGTTAAATGGCAGTCTAGCAGAAAAAGAGATAACAATTAGATCCGAAAATATC
ACAGACAATGCTAAAAACATACTAGTACAATTTGACACACCTGTAAAAATCAATTGTACC
AGACCTTACAAAAATATAAGGGAAGGTGTGCGTATAGGACCAGGACAAGCATTCTTTAAA
ATGGGTACAGGGGATATAAGAAAAGCATATTGTGAGATTAATAAAACAGAGTGGAATGCA
ACTCTGGAAAGGGTAGCTGACAAATTAAGAGCACACTTTAGCAGTATAATAAGCTTTAAA
AACGCATCAGGAGGGGATCTAGAAATTACAACACATAGTTTTAATTGTGGAGGAGAATTT
TTCTATTGTAATACATCAGACCTGTTTAATGGCAATAGCATAACTCTCCCATGCAGAATA
AAGCAAATTATAAATATGTGGCAGAGAGTAGGACAAGCAATGTATGCCCCGCCCATCCAA
GGGGTAATAAGGTGTGTATCAAACATTACAGGATTAATATTGACAAGAGATGGTGGGGAA
GTCTTCAGACCTGGAGGAGGAGATATGAGGGACAATTGGAGAAGTGAATTATATAAGTAT
AAAGTAGTAAAAATTGAACCACTAGGAATAGCACCTACCAAGGCAAAAAGAAGAGTGGTG
GAGAGAGAAAAAAGAGCAATTGGAATAGGAGCTGTCCTCCTTGGGTTCTTAGGAACAGCA
GGAAGCACTATGGGCGCGGCGTCAATAGCGCTGACGGTACAGGCCAGACAATTAATGTCT
GGCATAGTGCAACAGCAAAGCAATTTGCTGAGGGCTATAGAGGCTCAACAGCATATGTTG
AAACTCACAGTCTGGGGCATTAAACAGCTCCAGGCAAGAGTCCTGGCTGTGGAAAGATAC
CTAAAGGATCAACAGCTCCTAGGAATATGGGGCTGCTCTGGAAAACTCATCTGCACCACC
AATGTGCCCTGGAACTCTAGTTGGAGTAATAAATCCTTGGATAAGATATGGGACAAAATG
ACCTGGCTAGACTGGGATAAAGAAATTAGCAATTACTCAGAGTTAATATATAATCTAATT
GAAGAAGCACAGAACCAGCAGGACAAAAATGAACAAGACTTATTGGCATTAGACAAATGG
GCAAGTCTGTGGAATTGGTTTGACATCACAAAATGGCTGTGGTATATAAGGATATTTATA
ATGATAGTAGGAGGCTTAATAGGATTAAGAATAGTTTTTGCAGTGCTT
>A1.KE.06.06KECst_005.FJ623481
GTAAACTTGTGGGTTACTGTCTACTATGGGGTACCTGTGTGGAAAGATGCAAAAACCACC
CTATTTTGTGCATCAGATGCTAAAGCATATGATACAGAAGTGCATAATGTCTGGGCTACA
CATGCCTGTGTACCCACAGACCCCAACCCACAAGAAATACATTTGGGAAATGTGACAGAA
GAATTTAACATGTGGAAAAATAACATGGTAGAGCAGATGCATACAGATATAATCAGTTTA
TGGGACCAAAGTCTAAAGCCATGTGTAAAGTTAACCCCTCTCTGCGTTACTTTAAATTGT
ATAGAAATGAAAAACTGCTCTTTCAATGTGACCACAGAATTAAGGGACAAAAGAAGAAAA
GAATATTCACTTTTTTATAAAATTGATATAGTACCACTTTATAGATTAATAAACTGTAAT
ACCTCAGCCATTACACAAGCTTGCCCAAAGGTATCCTTTGAGCCAATTCCCATACATTAT
TGTGCCCCAGCTGGTTTTGCGATCCTAAAGTGTAATGATGAACAGTTCAATGGAACAGGG
GAATGCAAGAATGTCAGTACAGTACAATGCGCACATGGAATCAAACCAGTAGTATCAACT
CAACTGCTGTTAAATGGCAGCCTAGCAGAAAAAGAAGTAAAAATTAGATCTGAAAATATC
ACAGATAATGCCAAAACCATAATAGTACAACTTAGCAAGCCTGTGCAAATTAAATGTACC
AGACCTAACAACAATACAAGAAAAGGTATACATCTAGGACCAGGACAAGCATTCTTTGGA
ACAGAAACAGGGAATATAAGAAGCGCACATTGTAATGTCAGTAGATCAAAATGGAATGAC
ACTTTGAAACAGGTAGCTGAACAATTAGAAAAACACTTTAACAAAACAATAAGCTTTAAT
AGCTCCTCAGGAGGGGATCTAGAAATCACAACACATAGTTTTAATTGTGGAGGAGAATTT
TTTTATTGTAATACATCAGGCCTGTTTAATAGCACTTGGATAACTCTCACATGCAGAATA
AAGCAAATTATAAATATGTGGCAGAGAGTAGGGCAAGCAATGTATGCCCCTCCCATACCA
GGAGCAATAAGGTGTGAATCAAACATTACAGGAATACTCTTAACAAGAGATGGTGGGGAA
ATCTTCAGACCTGGAGGAGGAAACATGCGGGACAATTGGAGAAGTGAATTATATAAGTAT
AAAGTAGTACAAATTGAACCACTAGGAGTAGCACCTACCAGGGCAAAGAGAAGAGTGGTG
GAGAGAGAAAAAAGAGCAATTGGAATAGGAGCTGTATTCATTGGGTTCTTAGGAGCAGCA
GGAAGCACTATGGGCGCGGCGTCAATAACGCTGACGGTACAGGCCAGACAATTATTGACT
GGCATAGTGCGACAGCAAAGCAATTTGCTGAGGGCTATAGAGGCTCAACAACATCTGTTG
AAACTCACGGTCTGGGGCATTAAACAGCTCCAGGCAAGAGTCCTGGCTGTGGAAAGATAC
CTAAAGGATCAACAGCTCCTAGGAATTTGGGGATGCTCTGGAAAACTCATCTGCACCACT
ACTGTGCCCTGGAACTCTAGTTGGAGTAATAAATCTCATGATGAGATATGGGGAAACATG
ACCTGGCTGCAATGGGAGAAAGAAATTAGCAACTACACAGACACAATATATGACCTAATT
GAAAAATCACAGAACCAGCAGGAAATAAATGAAAAAGATTTATTGGCATTGGACAAGTGG
GCAAATCTGTGGAACTGGTTTGACATATCAAGATGGCTGTGGTATATAAAAATTTTTATA
ATGATAGTAGGAGGCTTAATAGGATTAAGAATAATTTTTGCTGTGCTT
>A1.KE.06.06KECst_001.FJ623487
GTTAACTTGTGGGTTACTGTCTACTATGGGGTACCTGTGTGGAGAGACGCAGAAACCACC
TTATTTTGTGCATCAGATGCTAAAGCATATGAGACAGAAAAGCATAATGTCTGGGCCACA
CATGCCTGTGTACCCACAGACCCCAACCCACAAGAAATACGTTTGGCAAATGTGACAGAA
GAGTTTAACATGTGGAAAAATAACATGGTAGAGCAGATGCATACAGATATAATCAGTCTA
TGGGACCAAAGTCTAAAGCCATGTGTACAGTTAACCCCTCTCTGTGTTACTTTAAATTGT
GGCGAAATAAAAAACTGCTCTTTCAATATGACCACAGAGCTAAGGGATAAGAAACAGAAG
GTATATGCACTTTTTTATAGACTTGATGTAGTACAAATTTATAGATTAATAAATTGTAAT
ACCTCAGCCATTACACAGGCTTGTCCAAAGGTAACTTTTGAGCCAATTCCCATACATTAT
TGTGCCCCAGCTGGTTTTGCGATCCTAAAGTGTAATGATAAGAAGTTCAATGGAACAGGG
CCATGCAAGAATGTCAGCTCAGTACAATGCACACATGGAATCAGGCCAGTAATATCAACT
CAACTGCTGTTAAATGGCAGTCTAGCAGAAGAAGAGATAAAAATTAGATCTGAAAATATC
ACAAGTAATAGCAAAAATATCATAGTCCAATTTGTCAAGCCTGTGAACATTACTTGTATC
AGGCCTAACAATAATACAAGAAAAGGTATACGGATAGGACCAGGACAAGCATTTTATACA
ACAGAGATAGGGGACATAAGACAAGCATATTGTACTATCAATGGATCAGAATGGAATAAC
ACTTTACGAGAGGTAGCTGAACAATTAAGCAATAGGACA---ACAAAAATAATATTTGCT
AACCCCTCAGGAGGGGATCTAGAAATCATGACACATACTTTTAATTGTGGAGGAGAATTC
TTCTATTGTAATACATCAAGACTGTTTAATAGCACTTGGATAACTCTCCCATGCAGAATA
AAGCAAATTATAAATATGTGGCAGAGAACAGGACAAGCAATGTATGCCCCTCCCATCCGA
GGAGTAATAAGATGTGAATCAAACATTACAGGACTAATATTAACAAGAGATAGTGTGGAA
ACCTTCAGACCAGGAGGAGGAGATATGAGGGACAATTGGAGAAGTGAATTATATAAGTAT
AAAGTAGTAAAAGTTGAACCACTAGGAGTAGCACCCACCACGGCAAGGAGAAGAGTGGTG
GGAAGAGAAAAAAGAGCAGTGGGAATAGGAGCTGTATTCCTTGGGTTCTTGGGAGCAGCA
GGAAGCACGATGGGCGCGGCGTCAATGACGCTGACGGTACAGGCCAGACAATTATTGTCT
GGTATAGTGCAACAGCAAAGCAATTTGCTGAGGGCTATAGAGGCTCAACAACACCTGTTG
AAACTCACGGTCTGGGGCATTAAACAGCTCCAGGCAAGAGTCCTGGCTGTGGAAAGATAC
CTAAGGGATCAACAGCTCCTAGGAATTTGGGGCTGCTCTGGAAAACTCATCTGCACCACT
AATGTGCCTTGGAACTCTAGTTGGAGCAATAAATCTCAGGAAGAGATATGGGATAACATG
ACCTGGTTGCAATGGGATAAAGAAATTGACAACTATACACAATTCATATATGACCTACTT
GAGGAATCGCAGAATCAGCAGGAAAAGAATGAACAAGACCTATTGGCATTAGACAAGTGG
GCAGGTCTGTGGAATTGGTTTAGCATATCAAATTGGCTGTGGTATATAAGAATATTTATA
ATGATAGTAGGAGGCTTAATAGGATTAAGAATAGTCTTTACTGTGCTT
>A1.KE.05.QH359_21M_ENV_C1.FJ866121
GACAACTGGTGGGTTACTGTCTACTATGGGGTACCTGTGTGGAAAGATGCAAAGACCACC
TTATTTTGTGCATCAGATGCTAAAGCATATGAGACAGAAAAGCATAATGTCTGGGCTACA
CATGCCTGTGTACCCACAGACCCCAACCCACAAGAAATACATTTGGTAAATGTAACAGAA
GAGTTTAACATGTGGAAAAATGGCATGGTAGAGCAGATGCATAAAGACATAATCAGTCTA
TGGGACCAAAGCCTACAGCCATGTGTAAAGTTAACCCCTCTCTGTGTTACTTTAAATTGT
GAAGAAGTAAGAAACTGCTCTTTCAATGTAACCACAGAAATAAGGGATAAGACAAAGAAG
GTATATTCATTGTTTTATAGACTTGATTTAGTACAAATTTATATATTAATAAATTGTAAT
ACCTCAGCCATTACACAGGCTTGCCCAAAGGTATCCTTTGAACCAATTCCCATACACTAT
TGTGCTCCAGCTGGTTTTGCGATCCTAAAGTGTAATGATAAGAATTTCAATGGAACAGGG
CAGTGCAAGAATGTCAGTACAGTACAATGCACACATGGAATCAAGCCAGTAGTATCAACT
CAACTGCTGTTAAATGGCAGTCTAGCAGAAGAAAAGGTAAAAATTAGATCTGAGAATTTC
ACAAACAATGCCAAAACTATAATAGTACAACTTGCCAAACCTGTGAACATTACTTGCACC
AGACCTAGCAACAATACAAGAAGAAGTGTACGTATAGGACCAGGACAAGCATTCTATGCA
ACAGGGATAGGGGATATAAGAAAAGCATATTGTACTATCAATAGAACAGAGTGGAATCAA
ACTTTACAACAGGTAGCTACACAATTAGGAAAACAATGGAACAAAACAATAATCTTTACT
AACTCCTCAGGGGGAGATCCAGAAATAACAACACATAGTTTTAATTGTGGAGGAGAATTT
TTCTACTGTAACACATCAAAACTGTTTAATAGTACTTGGATAGTTCTCCTATGCAGAATA
AAGCAAATTATAAATCTGTGGCAGAGGGTAGGAAAGGCAATGTATGCCCCTCCCATCCAA
GGAAGCATAAAGTGTAACTCAAACATTACAGGACTACTATTAATCAGGGATGGTGGGGAA
ACCTTCAGACCTGGAGGAGGAGATATGAGGGACAATTGGAGAAGTGAATTATATAAATAT
AAAGTAATAAAAATTGAACCACTAGGAATAGCACCCACCAGGGCAAAGAGAAGAGTGGTG
GAGAGAGAAAAAAGAGCAGTTGGACTAGGAGCTGTTTTCGTTGGGTTCTTAGGAGCAGCA
GGAAGCACTATGGGCGCAGCGTCAGTGACGCTGACGGTACAGGCCAGACAGTTATTGTCT
GGTATAGTGCAACAGCAAAGCAATTTGCTGAGGGCTATAGAGGCTCAACAACATATGTTG
AAACTCACGGTCTGGGGCATTAAACAGCTCCAGGCAAGACTCCTGGCTGTGGAAAGATAC
CTAAAGGAACAACAGCTCCTAGGAATTTGGGGCTGCTCTGGGAAAGTCATCTGCACCACT
AATGTGCCCTGGAACGCTAGTTGGAGTAATAAATCTTATAATGAAATATGGGATAACATG
ACCTGGATGCAATGGGATAGAGAAATTAGTAATTACACAGACATAATATATGACCTACTT
GAAGTATCGCAGGTCCAGCAGGAAAAGAATGAACAAGACTTATTGGCATTGGACAAATGG
GCAAGTCTGTGGAGTTGGTTCAGTATAACAAACTGGCTGTGGTATATAAGAATATTTATA
ATGATAGTAGGAGGATTAATAGGATCAAGAATAGTTTTTGCTGTGCTT
>A1.KE.05.QH343_21M_ENV_B5.FJ866120
GCAAACTTGTGGGTTACTGTATACTATGGGGTACCTGTGTGGAAAGAAGCAGATACCACC
CTATTTTGTGCATCAGATGCTAAAGCATATGCGACAGAAAAGCACAATGTCTGGGCTACA
CATGCCTGTGTACCCACAGACCCCAACCCACAAGAAATATATTTGGAAAATGTGACAGAA
GAGTTTAACATATGGAAAAATAACATGGTAGAGCAGATGCATGCAGATATAATCAGTCTA
TGGGATCAAAGCCTAAAGCCATGTGTACAGTTAACCCCTCTCTGTGTTACTTTAAATTGT
GAAGACATGAAAAACTGCTCTTTCAATATAACTACAGAAGTTAGGGATAAGATACGGCAG
GTATATTCCCTTTTTTATAAAGTTGATGTAACACCAATTTACAGACTAATAAACTGTAAT
ACCTCAACAATTACACAGGCCTGCCCAAAGGTAACCTTTGAGCCAATTCCCATACATTAT
TGTGCCCCTGCTGGTTTTGCGATCCTAAAGTGTAGAGATGAGGAGTTCAATGGAACAGGG
CCATGCAAGAATATCAGCACAGTACAATGCACACATGGAATCAAGCCAGTAGTCTCAACT
CAACTGCTGTTAAATGGCAGTCTATCAGAAAAGGGGATAAAAATTAGATCTGAAAATATC
ACAAACAATGCCAAATCAATAATAGTACAATTTAATGAGACTGTGGAAATTAATTGTACT
AGACCTAACAACAATACAAGAAAAAGTATAAGTATAGGACCAGGACGAGCATTCTATGCA
ACAGGGACAGGAGACATAAGACAAGCACATTGTAATGTCAGTGGAGCAAAATGGAATAGA
ACTTTGAGAATGGTAGCCAACCAACTAAGAAAACACTTTAACAAAACAATAATCTTTACT
AAACACTCAGGAGGAGATTTAGAAATCACAACACACAGTTTTAATTGTGGAGGAGAATTT
TTCTATTGTAATACATCACTCCTGTTTGAAAGCATTTGGATAACTCTCCGATGCAGAATA
AAGCAATTTATAAAAATGTGGCAGAGAGTAGGACAAGCAATGTATGCCCCTCCCATCCCA
GGAGCAATCAGGTGTAATTCAAACATTACAGGACTAATATTAACAAGAGATGGAGGGGAA
ACCTTCAGACCTGGAGGAGGAGATATGAGGGACAATTGGAGAAGTGAATTATATAAGTAT
AAAGTGGTAGAAATTGAACCACTAGGAGTAGCCCCCACTCAGGCAAGAAGAAGAGTGGTG
CAGAGAGAAAAAAGAGCAGTTGGAATAGGAGCTGTCTTCATTGGGTTCTTAGGAGCAGCA
GGAAGCACTATGGGCGCAGCGTCAATAGCGCTGACGGCACAGGCCAGACAATTATTGTCT
GGCATAGTGCAACAGCAAAGCAATTTGCTGAGGGCTATAGAGGTTCAACAACAGTTGTTG
AAACTCACGGTCTGGGGCATTAAGCAGCTCCAGGCACGAGTCCTGGCTGTGGAAAGATAC
CTAAAGGATCAACAGCTCCTAGGAATTTGGGGCTGCTCTGGAAAACTCATCTGCACCACT
AATGTGCCCTGGAACTCTAGTTGGAGTAATAGATCTCTGGCGGATATATGGAATAACATG
ACCTGGTTGCAATGGGACAAAGAAGTTAGCAATTACACAAACATAATATATACCTTGCTT
GAAGAATCACAGAACCAGCAGGAAAAGAATGAACAAGATTTATTGGCATTGGACAAATGG
GCAAATCCGTGGAGTTGGTTTAGCATAACAAATTGGCTGTGGTATATAAAAATATTTATA
ATGATAGTAGGAGGCTTAATAGGATTAAGAATAGTTTTTGCTGTGCTT
>A1.KE.05.QH209_14M_ENV_A2.FJ866118
ACAAACTTGTGGGTTACTGTCTACTATGGGGTACCTGTGTGGAAAGATGCAGAGACCACC
TTATTTTGTGCATCAGATGCTAAAGCATATGATAAAGAAGTACATAATGTCTGGGCTACA
CATGCCTGTGTACCCACAGACCCCAACCCACAAGAAGTACATTTGGAAAATGTGACAGAA
GAGTTTAACATGTGGAAAAATTATATGGTAGAGCAGATGCATACAGATATAATTAGTCTA
TGGGACCAAAGCCTACAGCCCTGTGTAAAGTTAACCCCTCTCTGTGTTACTTTAAATTGT
GAAGAGATGAGAAACTGCTCTTTCAATATGACCACAGAAGTAAGGGATAGGCAAAAGCAA
GTATATTCACTTTTTTATAGACTTGATATAGTACAAATTTATAGATTGATAAATTGTAAT
ACCTCAGCCATTACACAGGCTTGTCCAAAGGTATCCTTTGAGCCAATTCCCATACATTTT
TGTGCCCCAGCTGGTTTTGCGATTCTAAAGTGTAAGGATAAAGAGTTCAATGGAACAGGG
CCATGTAAGAATGTCAGCACAGTACAATGCACACATGGAATCAGGCCAGTAGTATCAACT
CAGTTGCTGTTAAATGGCAGTCTAGCAGAAGGGAAGGTAATGATTAGATCTGAAAATTTC
ACAAACAATGCCAAAAATATAATAGTACAATTTAACGAGTCTGTAGAAATTGAGTGTCTC
AGACCTAACAACAATACAAGAGAAAGTATACATCTAGGACCAGGACGAGCATTCTATGCA
AGAGGTATAGGAGATATAAGACAAGCACATTGTATTGTCAATAAAACAAACTGGAACAAA
GCTCTGAAAGAGGTAGCCAAGCAATTAAGAACAATATTTAACAAAACAATAAAATTTACT
AACTCCTCAGGAGGGGATATAGAAATCACAACACATAGTTTTAATTGTAGAGGAGAATTT
TTCTATTGTAATACAACAGGACTGTTCAATCTCACTTGGATAACTCTCCCATGCAGAATA
AAGCAAATTATAAATATGTGGCAAAGAGTAGGACGAGCAATATATGCCCCTCCCATCCCA
GGAGTAGTAAAGTGTAAATCAAATATTACAGGATTAATATTAACAAGGGATGGTGGAGAA
ACCTTCAGACCTGGAGGAGGAAATATGAGGGACAATTGGAGAAGTGAATTATATAAATAT
AAAGTAGTAAAAATTGAACCACTAGGGGTAGCACCCACCAAGGCAAGGAGGAGAACGGTG
GAGAGAGAAAAAAGAGCAGTTGGAATAGGAGCTGTCTTCCTTGGGTTCTTAGGAGCAGCA
GGAAGCACTATGGGCGCGGCGTCAATAACGCTGACGGTACAGGCCAGACAATTATTGGCT
GGCATAGTGCAACAGCAAAGCAATTTGCTGAGGGCTATAGAGGCTCAACAACAGATGTTG
AGACTCACAGTCTGGGGCATTAAACAGCTCCAGGCAAGAGTCCTGGCTGTGGAAAGATAC
CTAAAGGATCAACAGCTCCTAGGACTTTGGGGCTGCTCTGGAAGAATCATCTGCACCACT
AATGTGCCCTGGAACTCTAGTTGGAGTAATAAATCTTATGATGAGATATGGGATAGCATG
ACCTGGCTGCAATGGGATAGAGAAATTAGCAACTACTCAGACATAATATACAACCTAATT
GAAGAATCGCAGATCCAGCAGGAAAAGAATGAACAAGACTTATTGGCATTGGACAATTGG
GCAAGTCTGTGGAATTGGTTTAACATAACAAAATGGCTGTGGTATATAAAAATATTTATA
ATGATAGTAGGAGGCTTAATAGGATTAAGAATAGTCTTTACTGTGATA
>A1.KE.05.QF495_23M_ENV_D1.FJ866116
GCAAACTTGTGGGTTACTGTCTACTATGGGGTACCTGTGTGGAGAGACGCAGAGACCACC
TTATTTTGTGCATCAGATGCTAAAGCATATGACACAGAAGTGCATAATGTCTGGGCTACA
CATGCCTGTGTACCCACAGACCCCAACCCACAAGAAATAAAGATGGAGAATGTGACAGAA
AATTTTAACATGTGGAAAAATAACATGGTAGAACAAATGCATGCTGATATAATCAGTCTA
TGGGACCAAAGCCTACAGCCATGTGTAAAGTTAACCCCTCTCTGCGTTACTCTAAATTGT
GGAGAAATGAGAAACTGCTCTTTCAATGTGACCACAGAAATAAGGGATAAGAAAAAGAAA
GTATACTCACTTTTTTATAAACAGGATATAGTACAAATTTATATATTAATAAATTGTAAT
ACCTCAGCCATTACACAGGCATGCCCAAAGGTATCTTTTGAGCCAATTCCCATACATTAT
TGTGCCCCAACTGGTTTTGCGATCCTAAAGTGCAATGAGGAGGAGTTCAATGGAACAGGG
CCATGCAACAATGTCAGCACAGTCCAGTGCACACATGGTATCAGGCCAGTAGTGTCAACT
CAACTACTGTTAAATGGCAGTCTAGCAAAAGATGAGATAAAATTTAGATCTGAAAATCTC
ACAAATAATGCCAAAAATATAATAGTACAACTTAACGAAACTGTGAGCATTACTTGTATG
AGACCTAACAACAATACAAGAAAAAGTGTGCGTATAGGTCCAGGACAAGTATTCTATGCA
ACAGGTATAGGGGATATAAGACAAGCACATTGTAATGTTAGTAGATTAAACTGGACTAGT
ACTTTACAAAGAATAGCTACACAATTAGGGAACATCTTTAAAACAACAATAACATTTGCT
AACTCCTCAGGAGGGGATCTAGAAATCACAATGCATAGTTTTAATTGTGGAGGAGAATTT
TTCTACTGTGATACATCAGGACTGTTTAATAGCTCTTGGATAACTCTCCAATGCAGAATA
AAGCAATTTATAAATATGTGGCAGAGAACAGGGCAAGCAATGTATGCCCCTCCCATCCCA
GGAATAATAAAATGTGAATCAAACATTACAGGACTAATACTAACAAGAGATGGTGGGGAA
ACCTTCAGACCTGGAGGAGGAGATATGAGGGACAATTGGAGAAGTGAATTATTTAGGTAT
AAAGTAGTAAAAATTGAACCACTAGGAGTAGCACCCACCAAGGCAAAGAGAAGAGTGGTG
GAGAGAGAGAAAAGAGCAGTAATTATGGGAGCTGTTTTCCTTGGGTTCTTAGGAGCAGCA
GGAAGCACTATGGGCGCGGCGTCACTGACGCTGACGGTACAGGCCAGACAATTATTGTCT
GGCATAGTGCAACAGCAAGGCAATTTGCTGAGGGCTATAGAGGCTCAACAACATCTGTTG
AGACTCACGGTCTGGGGCATTAAACAGCTCCAGGCAAGAGTCCTGGCTGTGGAAAGATAC
CTAAGGGATCAACAGCTCCTAGGAATTTGGGGCTGCTCTGGAAAACTCATCTGCACCACT
AGTGTGCCTTGGAACACTAGTTGGAGTAATAGATCTCTGGAACAGATATGGGATAACATG
ACCTGGATGCAATGGGATAAAGAAATTAGCAATTACACACAAGAAATATATAGGCTGATT
GAAATATCGCAGAACCAGCAAGAAGAAAATGAAAAAGACTTATTGGAATTGGACAAGTGG
GCAAGTCTGTGGAATTGGTTTGACATATCAAATTGGCTATGGTATATAAGAATATTTATA
ATGATAGTAGGAGGCTTAATAGGATTAAGAATAGTTTTTGCTGTGCTT
>A1.KE.05.05KE643439V4.KT022375
GTAAAGTTGTGGGTTACTGTCTATTATGGGGTACCTGTGTGGAAAGATGCAGAGACCACC
CTATTTTGTGCATCAGATGCTAAAGCATATAATAGAGAAGCACATAATGTCTGGGCTACA
CATGCCTGTGTACCCACAGACCCCGACCCACAAGAAATACCTTTGGAAAATGTGACAGAA
GAGTTTAACATGTGGAAAAATAACATGGTAGAACAAATGCATACAGATATAATCAGCCTA
TGGGACCAAAGCCTAAAGCCATGTGTAAAGTTAACCCCTCTCTGTGTTACCTTAAAATGC
GAAGAACTAAAAAACTGCTCTTTCAATATGACCACAGAACTAAGGGATAAGACACAGAAA
GTATATTCACTTTTTTATAGACTTGATGTAGTACAAATATATAGATTAATAAATTGTAAT
ACCTCAGCTATTAAACAAGCTTGTCCAAAGGTATCCTTTGAGCCAATTCCCATACATTAT
TGTGCTCCAGCTGGTTTTGCGATCCTAAGGTGTAATGATAATAAGTTCAACGGAACAGGA
ACATGCACTAATGTCAGCACAGTACAATGCACACATGGAATCAAGCCAGTAGTATCAACT
CAACTACTGTTAAATGGCAGCCTGGCAGAAGAAGAGGTAATAATTAGATCTGAAAATATC
TCAGACAACGCTAAAACCATAATAGTACAACTTGTCAAGCCTGTAAGCATCAGATGTATC
AGAGTTAGCAACAAGACAAGAACAAGTATACGTATAGGACCAGGACAAACATTCTATGCA
ACAGGTATAGGAGACATAAGAGAAGCACATTGTACGGTCAATGGATCAGAATGGAAAGGA
ACACTTCAACAGATAGTTACACAATTAAGAAAATATTGGACAACAACAATAAGCTTCAAT
AGCTCCTCAGGAGGGGATTTAGAAGTTACAACACATAGTTTCAATTGTGGAGGAGAGTTT
TTCTATTGTAATACATCAAAACTGTTTAATAGCACTTGGCTAACTCTCCCATGCAGAATA
AAACAACTTATAAACCTGTGGCAAAGAGCAGGACAAGCAATGTATGCCCCTCCCATACCA
GGAAATATAAGTTGTGTATCAAACATTACAGGACTACTATTGACAAGAGATGGTGGGGAA
ATCTTCAGACCTGGAGGAGGAAATATGAGGGACAATTGGAGAAGTGAATTATATAAGTAT
AAAGTAGTGAAAATTGAACCAATAGGAATAGCACCCACCAAGGCAAAGAGAAGAGTGGTG
GAGAGAGAAAAAAGAGCACTTGCT---GGAGCTTTCTTTCTTGGGTTCTTAGGAACAGCA
GGAAGCACTATGGGCGCGGCGTCAATAGCGCTGACGGTACAGGCCAGGCAATTATTGTCT
GGCATAGTGCAACAGCAAAGCAATTTGCTGAGGGCTATAGAGGCTCAACAGCAATTGTTG
AGACTCACAGTCTGGGGCATTAAACAGCTCCAGGCAAGAGTCCTGGCTGTGGAGAGATAC
CTAAGAGATCAACAGCTCCTAGGAATTTGGGGTTGCTCTGGAAAACTCATCTGCACCACT
AATGTGCCCTGGAACGCTAGTTGGAGTAATAAAACTCAGGATGAGATATGGGATAGCATG
ACCTGGCTGCAATGGGATAAAGAAATTGACAATTATACACAAACAATATATGAGCTACTT
GAAGCATCGCAGAACCAGCAGGAAAAGAATGAACAAGAGTTATTGGCATTGGACAAGTGG
GCAAATCTGTGGAGTTGGTTTAACATAACAAACTGGCTGTGGTATATAAGAATATTTATA
ATGATAGTAGGAGGATTAATAGGCTTAAGAATAGTTTTTGCTGTGCTT
>A1.KE.05.05KE607907V4.KT022374
GGAAGCTTGTGGGTTACTGTCTACTATGGGGTACCTGTGTGGAGAGACGCAGAAACCACC
TTATTTTGTGCATCAGATGCTAAAGCATATGATACAGAAAAGCATAATATCTGGGCTACA
CATGCCTGTGTACCCACAGACCCCGACCCACAAGAAATACCTTTGAAAAATGTGACAGAA
GATTTTAACATGTGGAAAAATAATATGGTAGAGCAAATGCATACAGATATAATCAGTCTA
TGGGATCAAAGTCTAAAGCCTTGTGTACAGTTAACCCCTCTCTGTGTCACTTTAAATTGT
GGAGAACTAAAAAACTGCTCTTTTAATGTGACCACAGAAATAAGGGATAAAAAACAGAAA
GTACATGCACTTTTTTATAAACTTGATGTAGTACAAATATACAGATTAATAAATTGTAAC
ACCTCAGTCATTACACAGGCTTGCCCAAAGATAAAATTTGAGCCAATTCCCATACATTAT
TGTGCTCCAGCTGGTTTTGCGATCCTAAAGTGTAGGAATACGACATTCAATGGAACAGGG
CCATGCAATAATGTCAGCACAGTCCAATGCACACATGGAATCAAGCCAGTAGTAACAACT
CAACTGCTATTAAATGGCAGTCTAGCAGAGGGAGAGGTAATAATTAGATCTGAAAATATC
TCAAACAATGCCAAAACTATAATAGTACAACTTGCCGAATCTGTGACAATTAATTGTACC
AGACCTGGTAATAATACAAAAAGAAGTGTACATATAGGACCAGGACAAGCACTCTAT---
ACAAATATAGGAAATATAAGAGAAGCATATTGTAAGGTCAATGGATCACAATGGAATAAC
ACTCTACGACAGGTAGCTGACAAATTAAGAGAATACTTTGACAAAACAATAATATTTAAG
CATTCCTCAGGAGGGGACCTAGAAATCACAACACATAGTTTTACTTGTGGAGGAGAATTT
TTCTATTGTAATACAACAAAGCTGTTCAATAGCTCTTGGATAACTCTCCCATGCAAAATA
AAGCAAATTATAAATATGTGGCAGAGAGTAGGACGAGCAATGTATGCCAATCCCATCCAA
GGAAAAATAGAGTGTGCATCAAACATTACAGGACTAATATTAACAAGAGATGGTGGGGAA
ACCTTCAGACCTGGAGGAGGAGATATGAGGGACAATTGGAGAAGTGAATTATATAAGTAT
AAAGTAGTAAAGATTGAACCACTAGGAGTAGCACCCCATACGGCAAGGAGAAGAGTGGTG
GGGAGAGAAAAAAGAGCAGTTGGAATGGGAGCTGTCTTCCTTGGGTTCTTAGGAGCAGCA
GGGAGCACTATGGGCGCAGCGTCACTAACGCTGACGGTACAGGCCAGACAATTATTGTCT
GGCATAGTGCAACAGCAAAGCAATTTGCTGAGGGCTATAGAGGCTCAACAACATCTGTTG
AAACTCACAGTCTGGGGCATTAAACAGCTTCAGGCAAGAATCCTTGCTGTGGAAAGATAC
CTAAGGGATCAACAGCTCCTAGGAATTTGGGGCTGCTCTGGAAAACTCATCTGCACCACT
AATGTGCCGTGGAACTCTAGTTGGAGTAATAAATCTCTGCAGGACATATGGGATAACATG
ACCTGGCAGCAATGGGATAAAGAAATTAGCAATTACACAGAAATAATATATAGGCTAATT
GAGGAATCGCAGAACCAGCAGGAAAAGAATGAACAAGACTTATTGGCATTGGACAAGTGG
GCAAGTTTGTGGAATTGGTTTGACATAACAAATTGGCTGTGGTATATAAAAATATTTATA
ATGATAGTAGGAGGCTTAATAGGATTAAGAATAGTTTTTACTGTGCTT
>A1.KE.00.MSA4069.AF457080
GCAAACTTGTGGGTTACTGTCTATTATGGGGTACCTGTGTGGAAAGATGCAGAGACCACC
TTATTTTGTGCATCAGAGGCTAAAGGATATGAAACAGAAAAGCATAATGTCTGGGCTACA
CATGCCTGTGTACCCACAGACCCCAACCCACAAGAAATACACCTGAAAAATGTGACAGAA
GGGTTTAACATATGGAAAAATAAAATGGTAGAGCAGATGCATGCAGATATAATCAGTCTA
TGGGACCAAAGCCTAAAGCCATGTGTAAAGTTAACCCCTCTCTGTGTTACTTTGGATTGT
GAAGAAGTAAAAAACTGCACTTTCAATGTGACCACAGAGATTAGGGATAAGAGAAAGAAG
GAACATTCACTTTTTTATAGAGTTGATTTAGTACAAATTTATAGACTAATAAATTGTAAT
ACCTCAGCCATCACACAGGCCTGCCCAAAGGTATCCTTTGAGCCAATTCCCATACATTAT
TGTGCCCCAGCTGGTTTTGCGATCCTAAAATGTAATGATATGAATTACAAGGGACAAGGG
CCATGCCAGAATGTCAGTACAGTACAATGCACACATGGAATCAAGCCAGTAGTATCAACT
CAACTGTTGTTAAATGGCAGTTTAGCAGAACAAGAGATAGCAATTAGATCTGAAAATATC
ACAGACAATGCCAAAACTATAATAGTACAACTTGTCAATCCTGTGAGAATTAATTGCACC
AGGCCTAACAACAATACAAGAAGAGATATAGGTATAGGACCAGGACAAACATTCTATGCA
GCAGGTATAGGAGATATAAGACAAGCATATTGTAATGTCAGTAGAGCAGCATGGAATAAA
ACTTTACAAGAGGTAGCTAAACAATTAAGACAAGAATTTAACAAAACAATAAGATTTGCT
AACCACTCAGGAGGAGATCTAGAAATCACAACACATAGTTTTAATTGTGGAGGAGAATTT
TTCTATTGTAATACATCGGGCCTGTTTAATAGCACCTACATAGTTCTCCCATGCAGAATA
AAGCAAATTATAAGGATGTGGCAGCGAGTAGGACAAGCAATGTATGCCCCTCCCATCCCA
GGAATAATAAGATGTGACTCAAACATTACAGGATTACTATTAACAAGAGATGGTGGGGAA
ACCTTTAGACCTGGAGGAGGAGATATGAGGGATAATTGGAGAAGTGAATTATATAAGTAT
AAAGTAGTAAAAATTGAACCACTAGGAGTAGCACCCACCAGGGCAAAAAGAAGAGTGGTG
GAGAGAGAAAAAAGAGCAGTTGGAATAGGGGCTTTTGTCCTTGGGTTCTTAGGAGCAGCA
GGAAGCACTATGGGCGCAGCATCAATAACGCTGACGGTACAGGCCAGACAATTATTGTCT
GGCATAGTGCAACAGCAAAGCAATTTGCTGAGGGCTATAGAGGCTCAACAACAAATATTG
AGACTCACGGTCTGGGGCATTAAACAGCTCCAGGCACGAGTCCTGGCTGTGGAAGCATAC
CTAAGGGATCAACAGCTCCTAGGAATTTGGGGCTGCTCTGGAAAACTCATCTGCACCACT
AATGTGCCCTGGAACTCTAGTTGGAGTAATAAATCTTATAATGAAATATGGGATAACATG
ACCTGGCTGGAATGGGAGAGAGAAATTAGCAATTACACAGATGTAATATATAACCTACTT
GAAGCATCGCAGAACCAGCAGGAAAAGAATGAACAAGACTTATTGGCATTGGACAAGTGG
GCAAGTCTGTGGAGTTGGTTTAGCATAACAAATTGGCTGTGGTATATAAAAATATTTATA
ATGATAGTAGGAGGCTTAATAGGATTAAGAATAGTTTTTGCTGTGCTT
>A1.KE.00.00KE_KER2008.AY736809
GCAAACTTGTGGGTTACTGTCTATTATGGGGTACCTGTGTGGAAAGATGCAGAGACCACC
TTATTTTGTGCATCAGACGCTAAAGCATATGAGACAGAAAAACATAATGTCTGGGCTACA
CATGCCTGTGTACCCACAGACCCCAGCCCACAAGAAATACCTTTGAAAAATGTGACAGAA
AAGTTTAACATGTGGAAAAATAACATGGTAGAGCAGATGCATACAGATATAATCAGTCTA
TGGGACCAAAGCCTAAAGCCATGTGTACAGTTAACCCCTCTCTGCGTCACTCTAAATTGT
AATGACATGAAAAACTGCTCTTACAATATAACCACAGAACTAAGGGATAAGAAACAGAAA
AGGTATTCACTCTTTTATAGACTTGATGTAGAACTAATATATGTATTAATAAATTGTAAA
ACCTCAACCCTCACACAGGCTTGTCCAAAGGTATCCTTTGAGCCAATTCCCAAACATTAT
TGTGCCCCAGCTGGTTTTGCGATTCTAAAATGTAAGGATAAGGAGTTCAATGGAACAGGG
CTATGCAAGAATGTCAGCACAGTACAATGCACACATGGAATCAAGCCAGTAGTGTCTACT
CAACTACTATTAAATGGCAGTTTAGTGGAAAAAAGGGTAATGATTAGATCTGCAAATATC
ACAGACAATACCAAAAACATAATAGTACAACTTAAGGAGCCTGTAGAAATTAATTGTACC
AGACCTAACAACAATACAAGAAAAGGTGTACATATAGGGCTAGGAAGAAGATTCTATACA
ACACAAGTAGGGGATATAAGACAAGCATATTGTAATGTCAGTAAATCAAAATGGAATGAT
ACTTTGAAAAAAGTAGTTTACCAATTAAGAAAATACTTTAACAAAACAATAATCTTTAAC
TCCTCCTCAGGAGGGGATGTAGAAATTACAACACATATGTTTACTTGTGGAGGAGAGTTT
TTCTATTGTAATACATCAGGCCTGTTCAATAGCACTTGGATAACTCTCCGATGCAGAATA
AAGCAAATCATAAATATGTGGCAGAGAACAGGACAAGCAATGTATGCCCCTCCCATTCAA
GGAATAATAAAGTGTGTATCAAACATTACAGGACTACTGTTAACAAGAGATGGTGGGGAA
ACTTTCAGACCTGGAGGAGGAGATATGAGGGACAATTGGAGAAGTGAATTATATAAGTAT
AAAGTAGTAAAAATTGAACCACTAGGAGTAGCACCCACCAAGGCAAGGAGAAGAGTGGTG
GGGAGAGAAAAAAGAGCAGTTGGAATAGGAGCTGTTTTCCTTGGGTTCTTAGGAGCAGCT
GGAAGCACTATGGGCGCGGCGTCAATAACGCTGACGGTACAGGCCAGACAATTACTGTCT
GGCATAGTGCAACAGCAAAACAATTTGCTGAGGGCTATAGAGGCTCAACAACAACTGTTG
AAACTCACGGTCTGGGGCATTAAACAGCTCCAGGCACGAGTCCTGGCTGTGGAAAGATAC
CTAAGGGATCAACAGCTCCTAGGAATTTGGGGCTGCTCTGAAAAACTCATCTGCACCACT
AATGCGCCTTGGAACTCCAGTTGGAGTAATAAGTCTCAGAGTGAGATATGGGACAACATG
ACCTGGTTGCAATGGGATAGAGAAATTAACAATTATACAGACATAATATATAGACTACTT
GAAGATTCGCAAAACCAGCAGGAAAAGAATGAACAAGACTTATTGGCATTGGACAAGTGG
TCAAGCCTGTGGACTTGGTTTGACCTATCAAACTGGCTGTGGTATATAAAAATATTCATA
ATGATAGTAGGAGGTTTAATAGGATTAAGAATAGTGTTTGCTGTGCTT
>A1.GM.09.N057856.HQ385453
GAAGAGTTGTGGGTTACGGTCTTCTATGGAGTACCTGTGTGGAGAGACGCAGAGACCACC
CTATTTTGTGCATCAGATGCTAAAGCATATGATACAGAGGTACATAATATTTGGGCTACA
CATGCCTGTGTGCCCACAGATCCTAACCCACAAGAAATAGGTTTGGAAAATGTGACAGAA
GAATTTAACATGTGGAAAAATAACATGGTGGAGCAGATGCATACAGATATAATCAGTCTA
TGGGACCAAAGCTTAAAGCCATGTGTACAGTTAACCCCTCTCTGCGTTACTCTAAACTGT
GCGGACATGAGAAACTGCTCGTTCAATATGACCACAGAACTAAGAGATAAGAAACAGAAT
GTATATTCACTTTTTTATAAACTTGATGTAGTACAAATATATAGACTAATAAATTGTAAT
ATCTCAACCATTACACAGGCTTGTCCAAAAGTATCCTTTGAGCCGATTCCCATACATTAT
TGTGCCCCAGCTGGTTATGCGATCCTCAAGTGTAGGGAGAAGAACTTCAATGGAACAGGG
CCATGCACAAATGTTAGCACAGTACAATGCACACATGGAATCAAGCCAGTAGTGTCAACT
CAACTGCTGTTGAATGGCAGTCTAGCAGAAGGAGATGTAATGATTAGATCTGAAAATATC
ACAGACAATGCCAAAACCATAATAGTACAGTTTAATGAGTCTGTAATGATTAATTGTACC
AGACCTAACAACAATACAAGAAGAAGTGTACGTATAGGACCAGGGCAAACATTCTATGCA
ACAGGTATAGGGGATATAAGACGAGCACATTGTAATGTCAGTGGAGAACAATGGAGGAAA
GCTTTACAAAATGTAAAGGTACAGTTACGCAAATACTTTAACACAACAATAGAATTTGCT
AATTCTTCAGGAGGGGATTTAGAAATTACAACACATAGCTTTAATTGTAGAGGAGAATTC
TTCTACTGCGACACAACAGGCCTGTTTAATAACACAGAGATAATGCTCCCATGCAAAATA
AGACAAATTGTACGTATGTGGCAGAGAGTAGGACAAGCAATGTATGCCCCTCCCATTCCA
GGAGTAATAAACTGTCTATCAAACATTACAGGGCTACTGCTGACAAGAGATGGTGGGGAG
AAATTCAGACCAGGAGGAGGAGATATAAGGGACAATTGGAGAAGTGAATTATATAAATAT
AAAGTAGTAAAAATTGAACCACTAGGAGTAGCACCTACCAAGGCAAAGAGAAGAGTGGTG
GAGAGAAGAAAAAGAGCAGGA---CTAGCAGCTGTCTTCCTTGGGTTCTTAGGAGCAGCA
GGAAGCACTATGGGCGCAGCGTCAATAACGCTGACGGTACAGGCCAGACAATTATTGTCT
GGTATAGTGCAACAGCAAAACAATTTGCTGAAGGCTATAGAGGCTCAACAACAGATGTTG
AGACTCACGGTCTGGGGCATTAAACAGCTTCAGGCAAGAGTCCTAGCTCTGGAAAGATAC
CTAAGGGATCAACAGCTCCTAGGAATTTGGGGCTGCTCTGGAAAACTTATCTGCACCACT
AATGTACCTTGGAACTCTAGTTGGAGTAATAAAACTTATAATAGCATATGGGACAACATG
ACCTGGTTGCAATGGGATAAAGAAATTAACAATTACACAAACACAATATATACTCTAATT
GAGAAAGCGCAGAACCAGCAGGAAAAGAATGAACAAGACTTATTGGCATTGGACAAATGG
GCAAGTCTGTGGAATTGGTTTGACATAACAAACTGGCTGTGGTATATAAGAATATTTATA
ATGATAGCAGGAGGTTTAATAGGATTAAGGATAGTTTTTGCTGTACTT
>A1.GM.05.N33456.HQ385452
ACAAAATTGTGGGTCACAGTCTACTATGGGGTACCAGTGTGGAGAGACGCAGAGACCACC
CTATTTTGTGCATCAGATGCTAAAGCATATGATACAGAAGTGCATAATGTCTGGGCTACA
CATGCTTGTGTACCCACAGACCCCAGCCCACAAGAAGTAGATTTAACAAATGTGACAGAA
AATTTTAACATGTGGAAAAATAACATGGTAGAGCAGATGCATACAGATATAATCAGTCTA
TGGGACCAAAGTCTGAAGCCATGTGTAAAGTTAACCCCTCTCTGCGTAACTCTAAATTGT
AAAGTAATGACAAACTGCTCTTTCAATATGACCACAGAACTAAGAGATAAGATACAGAAA
GTACATTCACTTTTTTATAGGTCTGATGTAGTAGGAATTTATAGACTAATAAATTGTAAT
ACCTCAACCATTACACAAGCTTGTCCAAAAGTATCCTTTGAGCCCATTCCCATACATTAT
TGTGCCCCAGCTGGTTTTGCGATTCTAAAGTGTAAGGATAAGGAGTTCAATGGAACAGGG
CCATGCAAGAATGTCAGCTCAGTACAATGCACACATGGAATCAAGCCAGTAGTATCAACT
CAACTACTGTTAAATGGCAGTCTGGCAGAAGAAGGGATAAGGATTAGATCTGAAAATCTC
ACAAATAATGCCAAAATCATAATAGTACAGCTTACTAAGCCTGTAAGAATTAATTGTACC
AGACCTTACAACAATACAAGAAAAAGTATACGTATAGGACCAGGACAATCATGGTATGCA
ACAGGGATAGGGAATATAAGACAAGCATTTTGTAATGTCAGTAAAACAGACTGGAACACA
GCTTTACAACAGGTAGCTGCACAATTAGGAAGGCACTTTAATAAAAAGATAACCTTTAAA
AACTCCTCAGGAGGGGATTTAGAAATTACCACACATAGCTTTAATTGTAGAGGAGAATTT
TTCTATTGCAATACATCAGGCCTGTTTTCTGGCTCTTGGATAACTCTCCCATGCAAAATA
AAGCAAATCATAAGAATGTGGCAGAGAGTGGGACAAGCAATGTATGCCCCTCCCATCCAA
GGAGAAATAAATTGTGTATCAAACATCACAGGACTATTACTAACAAGAGATGGTGGTGAG
ATCTTCAGACCTGGAGGAGGAGATATAAGAGACAATTGGAGGAGTGAATTATATAAATAT
AAAGTGGTAAAAATTGAACCATTAGGAGTAGCGCCCACCAGGGCAAGGAGAAGAGTGGTG
GGAAGAGAAAAAAGAGCAGTTGGACTGGGAGCTGTCTTCCTTGGGTTCTTAGGAGCAGCA
GGAAGCACTATGGGCGCGGCGTCAATCACGCTGACGGTACAGGCCAGGCAATTATTGTCT
GGCATAGTGCAACAGCAGAGCAATCTGCTGAGGGCTATAGAGGCTCAACACCATCTGTTG
AAACTCACGGTCTGGGGCATTAAACAGCTCCAGGCACGAGTCCTGGCTGTGGAAAGATTC
CTAAAGGATCAACAGCTCCTAGGAATTTGGGGATGCTCTGGAAAACTCATCTGCACCACT
AATGTGCCCTGGAACTCTAGTTGGAGTAATAAATCTCAGGAGCAAATATGGAATAATATG
ACCTGGCTGCAATGGGATAGAGAAATTGACAATTACACACAAATAATATATAATCTAATT
GAAGAATCGCAAAACCAGCAAGAAAAGAATGAGCAAGACTTATTGGCATTGGACAAGTGG
GCAAGTTTGTGGACTTGGTTTGACATATCAAATTGGCTATGGTATATAAAGATATTCATA
ATGATAGTAGGAGGCTTAATAGGATTAAGAATAGTTTTTGCTGTGCTT
>A1.GB.08.I230_A10.HQ595782
GCACGTTTGTGGGTAACAGTCTACTATGGGGTACCTGTGTGGAAAGATGCAGAGACCACT
TTATTCTGTGCATCAGATGCCAAAGTATATGATAAAGAAGTGCATAATGTCTGGGCCACA
CATGCCTGCGTACCCACAGACCCCAACCCACAAGAAATAGGTTTAGCCAATGTGACAGAA
GAGTTTAACATGTGGAAAAACCACATGGTAGAGCAGATGCATACAGATATAATCAGTCTA
TGGGACCAAAGCCTAAAGCCATGTGTAAAGTTAACCCCTCTCTGCGTTACCTTAAATTGT
GAAGAAATGAAAAACTGCTCTTTCAATATGACTACAGAACTAAGGGATAGGAAACAGACA
GTATATTCACTTTTTCATAAGCTTGATTTAGTAGAAATTTATATACTAACAAATTGTAAT
ACATCAGTTATTACACAAGCTTGTCCAAAAGTGACTTTTGACCCAATACCCATACATTAT
TGTGCCCCAGCTGGTTTTGCGATTTTAAAATGTAGAGATGAAGAGTTTAAGGGAACAGGG
TCATGCAAGAATGTTAGCTCAGTACAATGCACACATGGAATTAAACCAGTAGTCTCAACT
CAACTGCTGTTAAATGGTAGTCTAGCAAAGGGAAATGTAAGCATCAGATCGGAAAATATC
ACAGACAACGCCAAGACCATAATAGTACAGCTTGCCACGCCTGTAAAAATTAATTGTACT
AGACCTAACAACAATACCAGAAGAAGTATACATATAGGACCAGGACAAGCATTCTATGCA
ACTGACATAGGGGATATAAGACAAGCACACTGTAATCTCAGTGGAGAAGAATGGCATGAC
GCTTTACAAAAGGTAGTAAAAAAATTAAGGGAAGAGAAAAACAAAGCAATAATCTTCACT
ACCCACTCAGGTGGGGATTTAGAAGTTACAACACATACTTTTAATTGTAGAGGAGAATTT
TTCTATTGCAATACGTCTAAACTGTTTAATAGCACGTGGATAACTCTCCCATGCAGAATA
AAGCAAATTATAAGGATGTGGCAAAGAGTAGGGCAAGCAATGTATGCCCCTCCCATCCCA
GGAGTAATAGAGTGTAATTCAAACATTACAGGGCTACTATTGACAAGAGATGGTGGTGAG
ACCTTCAGACCTGAGGGAGGAGATATGAGAAACAATTGGAGAAGTGAATTATATAAGTAT
AAAGTAGTAAGAATTGAACCATTGGGAGTAGCACCCACCAGGGCAAAAAGAAGAGTGGTG
GAGAGAGAAAAAAGAGCAGCTGGATTGGGAGCTGTCTTCCTTGGGTTCTTAGCAGCAGCA
GGAAGTACTATGGGCGCAGCGTCAATAACGCTGACGGCACAGGCCAGACAATTATTGTCT
GGCATAGTACAACAGCAAAGCAATTTGCTGAGGGCTATAGAGGCTCAACAGCAACTGTTG
AGGCTCACGGTCTGGGGCATTAAACAGCTCCAGGCAAGAGTCCTGGCTGTGGAAAGATAC
CTAAAGGATCAACAGCTCCTAGGAATTTGGGGCTGCTCTGGAAAGCTCATCTGCACCACT
GATGTGCCCTGGGAATCTGAGTGGAGTAATAAATCTCAGGAAGAGATATGGGATAACATG
ACCTGGCTGCAATGGGATAGAGAAATTAGCAATTACACACAAACAATATATAGTCTAATT
GAGAAATCGCAGAACCAGCAGGAAAAGAATGAACAAGACTTATTGGCAATGGACAAGTGG
TCAACCCTGTGGAATTGGTTTGACATATCAAACTGGTTATGGTATATTAGAATATTTATA
ATGATAGTAGGAGGCTTAATAGGATTAAGGATAGTTTTTGCTGTGCTT
>A1.GB.08.CH080510_e_p2.HM204648
ACAAACTTGTGGGTTACTGTCTACTATGGGGTACCTGTGTGGAAAGATGCAGAGACCACC
TTATTTTGTGCATCAGATGCAAAAGGATATGATACAGAAGTGCATAATGTCTGGGCTACA
CATGCCTGTGTACCTACAGACCCCAACCCACAAGAAATAAATTTGGAAAATGTGACAGAG
AATTTTAACATGTGGAAAAATAACATGGTAGAGCAGATGCATACAGATATAATCAGTCTT
TGGGACCAAAGCCTAAAGCCATGTGTAAAGTTAACCCCTATCTGTGTTACTTTAAATTGT
GGAGAAATAAAAAACTGCTCTTTCAATACGACCACAGTCTTAAGAGATAAGACACAGAAA
ATACATTCACTTTTTTATAGACTGGATGTAATACCATTTTATACATTAATAAATTGTAAT
ACCTCAACCATTACACAGGCTTGTCCAAAGGTATCCTTTGAGCCAATTCCCATACATTAT
TGTGCCCCAGCTGGTTTTGCGATTCTAAAGTGTAATGATAAAGAGTTCAATGGAACAGGG
CTATGCAAGAATGTCAGCTCAGTACAATGCACACATGGAATCAAGCCAGTAGTGTCAACT
CAGCTGCTGTTAAATGGCAGTCTAGCAGAAGGAGAAATAATAATTAGTTCTGAAAATCTC
ACAGACAATACCAAAAACATAATAGTACATCTTAATAAGACTGTAAACATTACTTGTATC
AGGCCTAACAACAATACAAGAAAAAGTGTACACATAGGACCAGGACAAGCATACTATGCA
ACAGGTATAGGAAATATAAGACACGCATATTGTCTTGTCAATAAATCAGAATGGATTACT
GCTTTGCGAGGGGTAGTCGAACGATTAGGAAGACTAGCGATAACATCAATAACCCTTAAT
AACTCTGCAGGAGGAGATCTAGAAATTACATCACATAGCTTTATTTGTGGAGGAGAATTT
TTTTATTGTAACACATCAGGCCTGTTTACTGGCACTTGGATAACTCTCCAATGCAGAATA
AAGCAGGTCATAAGAATGTGGCAGAGAGTAGGACAAGCAATGTATGCCCCTCCCATCCCA
GGAGTAATAAGGTGTGAATCAAACATTACAGGACTAATATTAACAAGAGATGGGGAAGAA
ACCTTCAGACCTGGAGGAGGGAATATGAAGGACAATTGGAGAAGTGAATTATATAAATAT
AAAGTAGTAAAAATTGAACCAATAGGAGTAGCACCCACCAGGGCAAAGAGAAGAGTGGTG
GAGAGAGAAAAAAGAGCAGTTGGACTAGGAGCTGTCTTCATTGGGTTCTTAGGAGCAGCA
GGAAGCACTATGGGCGCAGCGTCAATAACGCTGACGGTACAGGCCAGGCAATTGTTGTCT
GGCATAGTGCAGCAGCAAAGCAATTTGCTGAAGGCTATTGAGGCTCAACAACAGTTGTTG
AGACTCACGGTCTGGGGCATTAAACAGCTCCAGGCAAGAGTCCTGGCTCTGGAAAGATAC
CTAAGGGATCAACAGCTCCTAGGAATTTGGGGCTGCTCTGGAAAACTCATCTGCACCACT
ACTGTGCCCTGGAACTCTAGTTGGAGTAATAAATCCCAGAGTGAGATATGGGGAAACATG
ACCTGGCTACAATGGGACAAAGAAATTAGCAATTACACAAATATAATATATGATCTAATT
GAAAAATCACAGAACCAGCAGGAAAAGAATGAACAAGACTTATTGGCATTGGACAAGTGG
GACAGTCTGTGGAATTGGTTTGACATAACAAACTGGCTGTGGTATATAAAAATATTCATA
ATAATAATAGGAAGCTTAATAGGATTAAGAATAGTCTTTGCTGTGCTT
>A1.CY.08.CY236.JF683783
GTAAAAACGTGGGTTACTGTCTACTATGGGGTACCTGTGTGGAAAGATGCAGAGACCACC
TTATTCTGTGCATCGGATGCAAAAGCATATACAACAGAAGCGCATAATATCTGGGCTACA
CATGCCTGTGTACCTACGGACCCCAACCCACAGGAAATAAATTTGGAAAATGTGACAGAA
GAGTTTAACATGTGGAAACTTAACATGGTAGAGCAGATGCATACAGATATAATCAGTCTA
TGGGATCAAAGCCTAAAGCCATGTGTAAAATTAACCCCTCTCTGTGTTACTTTAGATTGT
ACAGAAGTAAAAAACTGCTCTTTCAATACAACCACAGAATTAAAAGATAAGAGACAGAAC
GTATATTCACTTTTTTATAGACTTGATATAGTACAAATTTATAGATTAATAAATTGTAAT
ACCTCAACCATTACACAAGCTTGTCCAAAAGTAACTTTTAAGCCAATTCCTATACATTAT
TGTGCTCCAGCTGGTTTTGCAATTCTAAAGTGTAATGATAAAAAGTTCAGTGGAAAAAGA
CCATGCCGAAATGTTAGCACAGTACAATGGACTCATGGAATCAGGCCAGTAGTATCAACT
CAACTGCTGTTAAATGGCAGTCTAGCAGAAAATAGGACAATGATTAGATCTGAAAATATC
ACAAACAATGCCAAAAACATAATAGTACAACTTACTGAACCTGTAAACATTACTTGTATC
AGACCTAGCAACAATACAAGAAAAAGTATACGTATAGGACCAGGACAAGCATTCTATGCA
ACAGGTATAGGGAATATAAGAAAAGCCCATTGTGAGGTCAATGGAACAGAATGGAATAAA
GCTTTAAAAGGGGTAGTTGAACAATTAAGAACATACTTTAACAAAACAATAGCCTTTAAC
GACTCCTCAGGAGGGGATCTAGAAATTACAACACATAGTTTTAATTGTGGAGGAGAATTT
TTCTATTGTAATACATCAAAATTGTTTAATACAACTTGGATAGTCCTCCCATGCAAAATA
AAGCAAATTATAAATATGTGGCAGAGAGCAGGACAAGCAATATATCCCCCTCCCATCCGG
GGAATAATAAGGTGTGAATCCAACATTACAGGACTATTATTAACAAGAGATGGTGGAGAA
ATCTTTAGACCTGGAGGAGGAGATATGAGGGACAATTGGAGAAGTGAATTATATAAGTAT
AAAGTAGTAAAAATTGAACCACTAGGAGTAGCACCCACCGAGGCAAGGAGAAGAGTGGTG
CAGAGAGAAAAAAGAGCAGTTGGAATAGGAGCTGTCTTCCTTGGGTTCTTAGGAGCAGCA
GGAAGCACTATGGGCGCGGCGTCAATAACGCTGACGGTACAGGCCAGGCAATTATTGTCT
GGCATAGTGCAACAGCAAAGCAATTTGCTGAGGGCTATAGAGGCTCAACAGCAGATGTTG
AGACTCACGGTCTGGGGCATTAAACAGCTCCAGGCAAGAGTCCTGGCTGTGGAAAGATAC
CTAGGGGATCAACAGCTCCTAGGAATTTGGGGCTGCTCTGGAAAACTCATCTGCACCACT
AATGTGCCCTGGAACTCTACTTGGAGTAATAAATCCCTGGATAAGATATGGAACAACATG
ACCTGGATGCAATGGGACAAAGAAATTAGCAATTATACACAATTAATATATACTCTAATT
GAGGAATCGCAGAACCAGCAGGAAATAAATGAACAAGACTTATTGGCATTGGACAAGTGG
GCAAATCTGTGGAATTGGTTTGACATCTCACACTGGTTGTGGTATATAAAAATATTTATA
ATGATAGTAGGAGGCTTAATAGGATTAAGAATAGTTTTTGCTGTGCTT
>A1.CY.08.CY230.JF683779
GAAAACTTGTGGGTTACTGTCTACTATGGGGTACCTGTATGGAAAGAAGCAGACACCACC
TTATTTTGTGCATCAGATGCGAAAGCATATAAAACAGAAGTGCATAATGTCTGGGCTACA
CATGCCTGTGTACCTACAGACCCCAACCCACAAGAAATAAATATGGCAAATGTGACAGAA
AAGTTTAACATGTGGAAAAATAACATGGTAGAGCAGATGCATACAGATATAATCAGTCTC
TGGGACCAAAGCCTGAAGCCATGTGTAAAGTTAACCCCTCTCTGTGTTACTTTAAATTGT
GAAGAGATAAAAAACTGCTCTTTCAATGCAACCACAATACTAAGGGATAAGACACAGAGA
ATACATTCACTTTTTTATAGACTTGATATAGTACCAATTAATAGATTAAAAAATTGTAAT
ACCTCATCCATTACTCGGGATTGCTCAAACGTATCTTTTGATCGACTTCCCGTACCTTAT
GGTGCTCCTGCTGGTTTTGCGAGTCTTCAATGTGATGTTAAGGATTTAAATGGAACAGGA
ATAGGTAACAATGTCACCAGAATACATTGCACTGATGGAATCAGGCCAGTGGTATCAACT
CAACTGCTGTTGAATGGCAGTCTAGCAGAAAATAGGACAATGATTAGATCTGAAAATATC
ACAAACAATGCCAAAAACATAATAGTACAATTTAACACGACTGTAAACATTACCTGTATC
AGACCTAACAACAATACAAGAACAAGTGTACGTATAGGACCAGGACAAGCATTCTATGCA
ACAGGTATAGGGGATATAAGACAAGCACATTGTAATGTCAGTGGAGAACAATGGAATAAA
GCTTTGCAAAAGGTAGTCAAAGAATTAAGAATACATTTTAACAAAACAATAATCTTTACG
AAATCCTCAGGAGGGGATCCAGAAATTACAACACATAGTTTTAATTGTGGAGGAGAATTT
TTCTACTGTAACACATCAGGCCTGTTTAATAGCACTTGGATAACTTTGCCATGCAGAATA
AAGCAAGTTATAAATATGTGGCAAAGAGTAGGACAAGCAATGTATGCCCCTCCCATCCCA
GGAATAATACAATGTGTATCAAACATTACAGGACTAATATTAACAAGAGATGGTGGGGAG
ACCTTCAGACCTGGAGGAGGAGATATGAGGGACAATTGGAGAAGTGAATTATATAAGTAT
AAAGTAGTGAAAGTTGAACCATTAGGAGTAGCACCCACCAGGGCAAGGAGAAGAGTGGTG
GAGAGAGAAAAAAGAGCAGTTGGAATAGGAGCTGTCTTCCTTGGGTTCTTAGGAGCAGCA
GGAAGCACTATGGGCGCGGCGTCAGTGACGCTGACGGTACAGGCCAGGCAATTATTGTCT
GGCATAGTGCAACAGCAAAGCAATTTGCTGAGGGCTATAGAGGCTCAACAACATATGTTG
AAACTCACGGTCTGGGGCATTAAACAGCTCCAGGCAAGAGTCCTGGCTCTGGAAAGATAC
CTACAGGATCAACAGCTCCTAGGAATTTGGGGCTGCTCTGGAAAACTCATCTGCACCACT
AATGTGCCCTGGAACTCTACTTGGAGTAATAAAAACTTGACTCAAATATGGGATAACATG
ACCTGGCAGCAATGGGATAAAGAAATTGACAATTATACACAAGTAATATATAATCTACTT
GAAGAATCGCAGAACCAGCAGGAAATGAATGAAAAAGACTTATTGGAATTGGACAAATGG
GCAAATCTATGGAATTGGTTTAGCATCACAAACTGGCTGTGGTATATAAGATTATTTATA
ATGATAGTAGGAGGCTTAATAGGATTAAGAATAGTTTTTGCTGTGCTT
>A1.CY.05.CY121.FJ388932
ACAAATTTGTGGGTTACTGTCTATTATGGGGTACCTGTATGGAAAGAAGCAAACACCACT
TTATTTTGTGCATCAGATGCAAAAGCATATAAAACAGAAGTGCATAATGTATGGGCTACA
CATGCCTGTGTACCTACAGACCCCAACCCACAAGAAATAGATATAAAAAATGTGACAGAA
AAGTTTAACATGTGGAAAAATAACATGGTAGAGCAGATGAATACAGATATAATCAGTCTA
TGGGACCAAAGCCTAAAGCCATGTGTAAAGTTAACCCCTCTCTGTGTTACTTTAGAATGT
AGAGAAATAAAAAACTGCTCTTACAACATGACCACAGAATTAAGGGATAAGAGACAGAAA
GTATCTTCACTTTTTTATAGACTTGATATAGTACCAATTTATAAATTAATAAATTGTAGT
ACCTCATCCATTACACAAGCTTGTCCAAAGGTATCTTTTGAGCCAATTCTCATACATTAT
TGTGCTCCAGCTGGTGTTGCGATTCTAAAGAGTAATGATAAGGAGGTCAATGGAGCAGGA
CCATGCAGGAATGTCGGCACAGTACAATGCAGACCTGGAATCAGGCCAGTAGTATCAACA
CAACTGTTGTTAAATGGCAGTCTAGCAGAAAGCAAGATAATGATTAGATCTGAAAATATC
TCAAACAATGCTAAAAACATACTAGTACAATTTACTGAGCCTGTAAACATTACTTGTATC
AGACCTGGCAACAATACAAGAAGAGGTGTACATATAGGACCAGGACAGGCATTCTATGCA
GTAGGTATAGGAAATATAAGACAAGCACATTGTAATGTCAGTAGAAGAAAATGGGAGGAA
ACGTTGCAAAAGGTAGCCAGCCAATTAAGAACATACTTTAACAAAACAATAATCTTTACT
AAATCCTCAGGAGGGGATCTAGAAATTACAACACATAGTTTTAATTGTGGAGGAGAATTT
CTCTATTGTAACACATCAGGCCTGTTTAATAGCACTTGGGTAATTCTCCAATGCAGAATA
AAGCAAATTATAAATATGTGGCAAAGAGTAGGACAAGCAATATATGCCCCTCCCATACCA
GGAGAAATAAAGTGTGTATCAAACATTACAGGACTAATATTAACAAGAGATGGTGGGGAA
ACCTTCAGACCAGGAGGAGGAGATATGAGGGACAATTGGAGAAGTGAATTATATAAGTAT
AAAGTAGTAAAAATTGAACCACTAGGAGTAGCACCCACCAGGGCAAAGAGAAGAGTGGTG
CAGAGAGAAAAAAGAGCAGTATTACTGGGAGCTGTCTTCGTTGGGTTCTTGGGAGCAGCA
GGAAGCACTATGGGCGCGGCGTCAGTGACGCTGACGGTACAGGCCAGGAAATTATTGACT
GGCATAGTGCAACAGCAAAGTAATTTGCTGAGGGCTATCGAGGCTCAACAGCATCTGTTG
AAACTCACGGTCTGGGGCATTAAACAGCTCCAGGCAAGAGTCCTGGCTCTGGAAAGATAC
CTAAGGGATCAACAGCTCCTAGGAATTTGGGGCTGCTCTGGAAAACTCATCTGCACCACT
AATGTGCCCTGGAACTCTACTTGGAGTAATAAATCCCACGATGAGATATGGAATAATATG
ACCTGGCTGCAATGGGAGAAAGAAATTGACATATATACACAAGACATATATACTCTAATT
GAAGAGTCGCAGAACCAGCAGGAAATAAATGAAAAGGAATTATTGGAATTGGACAAGTGG
GCAAATCTGTGGAATTGGTTTAACATCACAAACTGGCTGTGGTACATAAAAATATTTATA
ATAATAGTAGGAGGTTTAATAGGATTAAGAATAGTTTTTGCTGTGCTT
>A1.CM.99.99CM_MP1433.AM279348
GCTAACTTGTGGGCCACGGTCTACTATGGGGTACCTGTGTGGAAAGATGCGGAAACCACC
CTATTTTGTGCATCAGATGCTAAAGCATATAAAACAGAAATGCATAATGTCTGGGCTACA
CATGCTTGTGTACCCACAGACCCCAACCCACAAGAAATAAAGTTGGATAATGTGACAGAA
GAATTTAACATGTGGAAAAATAACATGGTAGAGCAGATGCATGCAGATATAATCAGCCTA
TGGGACCAAAGCCTAAAACCATGTGTACAGTTAACCCCTCTCTGTGTTACTTTAAATTGT
GAAGAACTAAAAAACTGCTCTTACAATGTGACTACAGAATTAAGAGATAAGAAACAGAGA
GTATATTCACTTTTCTATAGACTTGATATAGTACCAATTTATAGACTAATAAATTGTAAT
ACCTCAGCCATTACACAGGCTTGTCCCAAGGTATCCTTTGAGCCAATTCCCATACATTTC
TGTGCCCCAGCTGGTTTTGCGATTCTAAAATGTAGAGATAAAAATTACAATGGAACAGGG
CTATGCAAGAATGTCAGCACAGTACAATGCACACATGGAATCAAGCCAGTGGTATCAACT
CAATTGCTGTTAAATGGTAGTCTAGCAGAAGGAGAAATAAAGGTTAGATCTGAGAATTTC
ACAAACAATGCTAAAACTATAATAGTACAGCTTGACCAGCCTGTAATAATTAATTGTACC
AGACCTAACAACAATACAAGAAGAAGTGTACGTATAGGACCAGGACAAGCATACTATGCA
ACAGGAATAGGGGATATAAGAAAAGCATATTGTACTGTCAATAAAACAGCATGGAATGAA
ACAAAACACAAGGTAATGGAAAAATTAAGAGGAATATACCACAGACCAATAAAGTTTAAT
AGCTCCTCAGGAGGGGATTTAGAAATTACAACACATATGTTTAATTGTGGGGGAGAATTT
TTCTATTGCAATACATCAGGCCTGTTTGCTCAGGAGTTAATAATTCTCCTATGCAAAATA
AAGCAAATTATAAATATGTGGCAGAGAGTAGGACAAGCAATGTATGCCCCTCCCAGAGCA
GGAGTAATAAGGTGTGTATCAAACATTACAGGACTACTGTTAACAAGAGATGGTGGAGAG
ATATTCAGGCCTGGAGGAGGAGATATGAGGGACAATTGGAGAAGTGAATTATATAAGTAT
AAAGTAGTAAGAATTGAACCAGTAGGGGTAGCACCCACCAGGGCAAAGAGAAGAGTGGTG
GAGAGAGAGAAAAGAGCAGTTGGACTGGGAGCTGTCTTCCTTGGGTTCTTAGGAGCAGCA
GGAAGCACTATGGGCGCGGCGTCACTGACGCTGACGGTACAGGCCAGGCAATTATTGTCT
GGCATAGTGCAACAGCAGAGCAATTTGCTGAGGGCTATAGAGGCTCAACAACATATGTTG
AGACTCACAGTCTGGGGCATCAAACAGCTCCAAGCAAGAGTCCTGGCTGTGGAAAGATAC
CTAAGGGATCAACAGCTCCTAGGAATTTGGGGCTGCTCTGGAAAACTCATCTGCACCACT
AATGTGCCCTGGAACTCCAGTTGGAGTAATAAATCTTATGAGGATATATGGGACAACATG
ACTTGGCTGCAATGGGATAAAGAGATTAGCAATTACACAGCACTAATATATGATCTAATT
GAGGAATCACAGAACCAGCAGGAAAAGAATGAAAAGGACTTATTAGAGTTGGACAAGTGG
GCAAGTCTGTGGAATTGGTTTAGCATATCACAATGGCTATGGTATATAAAAATATTCATA
ATGGTAGTGGGGGGTTTAATAGGATTAAGAATAATTTTTGCTGTGCTT
>A1.CM.07.46_10.KP718918
GCAAACTTGTGGGTTACTGTCTACTATGGGGTGCCTGTATGGAGAGATGCAGAGACCACT
TTATTTTGCGCCTCAGATGCTAAAGCATATGATACAGAAGTGCATAATGTCTGGGCTACA
CATGCCTGTGTGCCCACAGACCCCAACCCACAAGAACTACCTTTGAAAAATGTGACAGAG
GATTTTAACATGTGGAAAAATAGCATGGTAGAGCAAATGCATACAGATATAATCAGTTTA
TGGGATCAAAGTCTAAAGCCATGTGTAAAGTTAACCCCTCTCTGTGTTACCTTAAATTGT
GATATGATGAAAAACTGTTCTTTCAATATGACCACAGAAATAAGGGATAAGAAACAGAAA
GTGTATTCACTTTTTTATAAGCTTGATATAGTACCAATTTATATATTAATAAATTGTAAT
ACTTCAGCCATTACACAAGCCTGTCCAAAGGTAAGCTTTGAGCCAATTCCTATACATTAC
TGTGCTCCAGCTGGTTTTGCGATTCTAAAGTGTAGAGATCCAAAGTTCAATGGAAAAGGG
CCATGCAAAAATGTCAGCACAGTACAATGCACACATGGAATCAAGCCAGTAGTATCAACA
CAACTGTTGCTGAATGGCAGTCTAGCAGAACAAGAGGCAATGATTAGGTCTGAAAATATC
ACAGACAATACCAAAACCATAATAGTACAACTTAACCAGTCTGTAATAATTAATTGTACC
AGACCTAACAACAATACAAGAAAAAGTGTACGTATAGGACCAGGACAATCATTCTATGCA
ACAGGTATAGGGGATATAAGACAAGCACATTGTAATGTCAGTAAAGGAGACTGGAATAAA
GCTCTACAAGAAGTAGTCACACAACTAGGGGAACATTTTAACAAAACAATAAAATTCAAT
AGCTCCGCAGGAGGGGATTTAGAAATCACAACACATAGTTTTAATTGTGGAGGAGAATTT
TTCTATTGTAATACATCAGGCCTGTTTAATAGCACTTGGATAACTCTCCCATGCAGAATA
AGGCAAATTGTGAATATGTGGCAGAGAGCAGGACAAGCAATGTATGCCCCTCCCATCCAA
GGAGTAATAAAGTGTACATCAAATATTACAGGAATACTATTAACAAGAGATGGTGGAGAG
ATTTTCAGACCTGGAGGAGGAAATATGAAGGACAATTGGAGAAGTGAATTATATAAATAT
AAAGTAGTAAAAGTTGAACCACTAGGAATAGCACCCACTAGGGCAAAGAGAAGAGTGGTG
GAGAGAGAAAAAAGAGCAGTTGGAATAGGAGCTGTGTTCATTGGGTTCCTAGGAGCAGCA
GGAAGCACTATGGGCGCAGCGTCAATAACGCTGACGGCACAGGCCAGACAGTTATTGTCT
GGAATAGTGCAACAGCAAAGCAATTTGCTGAGGGCTATAGAGGCTCAACAGCATTTGTTG
AAACTCACGGTCTGGGGCATTAAACAGCTCCAGGCAAGAGTCCTGGCTATGGAAGGATAC
CTAAGGGATCAACAGCTCCTAGGAATTTGGGGCTGCTCTGGAAAACTCATCTGCACCACT
ACTGTGCCCTGGAACTCTAGTTGGAGTAATAAATCTTACACAGAGATATGGAATAACATG
ACCTGGCTGCAATGGGATAAAGAAGTTAGCAATTACACACAAGAAATATATAAACTAATT
GAAGAATCGCAGAACCAACAGGAAAAGAATGAACAGGACTTATTGGCATTGGACAAGTGG
GCAAATTTGTGGAATTGGTTTGACATATCAAATTGGCTGTGGTATATAAAAATATTTATA
ATGATAGTAGGAGGCTTAATAGGATTAAGAATAGTTTTTGCTGTGCTT
>A1.CH.03.HIV_CH_BID_V3538_2003.JQ403028
ACAAAATTGTGGGTCACGGTCTACTATGGGGTGCCTGTGTGGAAAGACGCAGTGACCACC
CTATTTTGTGCATCAGATGCTAAAGCATATGATACAGAAGTGCACAATGTCTGGGCTACA
CATGCCTGTGTACCCACAGACCCCAACCCACACGAAATACCTTTAGCTAATGTGACAGAA
GAGTTTAACATGTGGAAAAATAACATGGTAGAGCAAATGCATACAGACATAATCAGTCTA
TGGGACCAAAGCCTAAAGCCATGTGTAAAGTTAGCCCCTCTCTGTGTAACTTTAGAGTGT
TTTAAAGTAAAAAACTGCTCTTTCAATATGACCACAATTCTAAGAGATAAGAAACAGAAA
ATGCATGCACTTTTTTATAGAACTGATGTAGTACAAATTTATAGACTAATAAATTGTAAT
ACCTCAGCTATCACACAGGCTTGTCCAAAGGTATCCTTTGAGCCAATTCCCATACATTAT
TGTGCCCCAGCTGGTTTTGCGATTCTAAAATGTAATGATAAGGAATTCAATGGAACAGGG
CCATGCATGAATGTCAGTACAGTACAATGCACACATGGAATCAAACCAGTAGCGTCAACT
CAGCTGCTGTTAAATGGCAGTCTAGCAGAAGGAAAAATAATGATTAGATCTGAAAATCTC
ACAGACAATGCCAAAATCATAATAGTGCAGCTTAATGAGTCTGTATCAATTAATTGTACC
AGACCTAACAACAATACAAGAAAAAGTTGGCATATAGGACCAGGACAGGCTTTCTATGCA
ATGGACCTAGGGGACATAAGAAAAGCACAGTGTAATGTCAACAGAACAGCATGGGAAAAC
ACTTTACAAAAGATAGCTACACAATTAAGAATTATGTACAACAAAACAATAGAATTTAAG
AATTCCTCAGGAGGGGATTTAGAAATTACAACACATAGTTTTAATTGTGGAGGAGAATTT
TTCTACTGCAATACAACAGAACTGTTTAATAGCACGTGGATTACTCTCCCATGCAGAATA
AAGCAATTTGTAAATATGTGGCAGAGAGTAGGACAAGCAATGTATGCCCCTCCCATCAAA
GGAAAAATACAGTGCATATCAAATATTACAGGTCTACTATTAACAAGAGATGGGGGTGAG
ATCTTCAGACCTGAAGGAGGAAATATGAAGGACAACTGGAGAAGTGAATTATATAAATAT
AAAGTAGTAAAAATTGAACCACTAGGAGTAGCACCCACCAAGGCAAAGAGAAGAGTGGTG
GAGAGAGAAAAAAGAGCAGTTGGACTGGGAGCTGTGTTCCTTGGGTTCTTAGGAGCAGCC
GGAAGTACTATGGGCGCGGCGTCAATAACGCTGACGGCACAGGCCAGGCAATTATTGTCT
GGTATAGTACAACAGCAGAGCAATCTGCTGAGGGCTATAGAGGCTCAACAGCATCTGTTG
AAACTCACGGTCTGGGGCATTAAACAGCTCCAGGCACGAGTCCTGGCTGTAGAAAGATAC
CTACAGGATCAACAGCTCCTAGGAATTTGGGGTTGCTCTGGAAAACTCATCTGCACCACT
AATGTGCCCTGGAACTCCAGTTGGAGTAATAAATCTCAGGAAGACATATGGGGTAACATG
ACCTGGTTACAATGGGAGAAAGAAATTAGCAATTACACATCCATAATATATGAGCTACTT
GAAGAATCACAGAACCAGCAGGAAAAGAATGAACAAGACTTATTGGCATTGGACAAGTGG
GCAAGTCTGTGGAATTGGTTTAACATATCAAATTGGCTATGGTATATAAAAATATTCATA
ATGATAGTAGGAGGCTTAATAGGATTAAGAATAGTTTTTACTGTGCTT
>A1.CD.02.LA01AlPr.KU168256
---CAATTGTGGGTCACGGTCTACTATGGGGTACCTGCGTGGAAAGATGCAGTGACCACC
CTATTTTGTGCATCAGATGCCAAAGCATATGATAAAGAAGTGCATAATGTTTGGGCCACA
CATGCCTGTGTACCCACAGATCCCAACCCACAAGAAATAAAATTGGTTAATGTAACAGAA
GAGTTTAATATGTGGAAAAATCCCATGGTAGAGCAGATGCATACAGATATAATCGGTCTA
TGGGATCAAAGCTTAAAGCCATGTGTACAGTTAACCCCTCTCTGTGTTACCTTAGATTGC
GGAGAAATAAAAAACTGCTCTTTCAATATGACCACAGAACTAAGAGATAAGAGGAAGAAA
GTACATTCACTTTTTTATAGACTTGATATAGTAGAAATCTATAGATTAATAAATTGTAAT
ACCTCAGCCATTACACAGGCTTGTCCAAAGGTAACCTTTGAGCCAATTCCCATACATTAT
TGTGCCCCAGCTGGTTTTGCGATTCTAAAGTGTACAGAGAAAAGGTTCAATGGAACAGGG
CCATGCAGGAATGTCAGCACAGTACAATGCACACATGGAATCAAACCAGTAGTATCAACT
CAGCTACTGTTAAATGGCAGTTTAGCAGAAGAAAATGTAACTATCAGATCTGAAAATATC
ACAGACAATGCAAAAACATTAATAGTGCAGCTTGTCAAGCCTGTAAATATTACTTGTATC
AGACCTAACAACAATACAAGAAAAGGTATAGGTATAGGTCCAGGACAAACCTTCTATGCA
GCAGATATAGGGAATATCAGACACGCATATTGTGTGGTCAATAAAACAGAATGGAATAAA
ACTTTACAACAGGTAGTGCACAAATTAAGAGAACATTGGAACAAGACAATAATCTTTGCT
CCCTCCTCAGGGGGGGATATAGAAATTACAACACATAGTTTTAATTGTGGAGGAGAATTC
TTCTATTGCAATACATCAGGCCTGTTTAATAGCACTTGGATAACTCTCCCATGCAGAATA
AAGCAAATTATAAATATGTGGCAGAGAGTAGGACAAGCAATGTATGCCCCTCCTATTCCA
GGAATAATAAAGTGTGAGTCAAACATTACAGGACTACTATTGATAAGAGATGGTGGAGAG
ACCTTCAGACCTGGAGGAGGAGATATGAGAGACAATTGGAGAAGTGAATTATATAAATAT
AAAGTAGTACAAATTGAACCACTAGGAGTAGCACCTACCAAGGCAAAGAGAAGAGTGGTG
GAGAGAGAAAAAAGAGCAGTTGGATTTGGAGCTGTCTTCCTTGGGTTCTTAGGAGCAGCA
GGAAGCACTATGGGCGCGGCGTCAATAACGCTGACGGCACAGGCCAGACAATTATTGTTT
GGCATAGTGCAACAGCAAAGCAATTTGCTGAGGGCTATAGAGGCTCAACAGCATCTGTTG
AAACTCACAGTCTGGGGCATTAAACAGCTCCAGGCACGAGTCCTGGCTGTGGAAAGATAC
CTAAAGGATCAACAGCTCCTAGGACTTTGGGGCTGCTCTGGAAAACTCATCTGCACCACT
GCTGTGCCTTGGAACTCTAGTTGGAGTAACAAATCTCAAGAGCAGATATGGGAAAACATG
ACCTGGCAGCAATGGGAAAAAGAAATTAGTAATTACACAAGCATAATATATGATCTACTT
GAAGACTCGCAGAACCAGCAGGAAAAGAATGAACAAGAGTTATTGGCATTGGACAAGTGG
ACAAATCTGTGGAATTGGTTTGACATATCAAAATGGCTGTGGTATATTAAAATATTTATA
ATGATAGTAGGAGGCTTAATAGGATTAAGAATAGTTTTTGCTGTGCTT
>A1.BE.97.PIC771_15.FM165628
ACAAACTTGTGGGTTACTGTCTACTATGGGGTACCTGTGTGGAGAGATGCAGAGACCACC
TTATTTTGTGCATCAGATGCTAAAGCATATGATACAGAGGTGCATAATATCTGGGCTACA
CATGCTTGTGTACCCACAGACCCCGACCCACAAGAAATAATTTTGAAAAATGTGACAGAA
GAGTTTAACATGTGGAAAAATAACATGGTAGAACAGATGCATGCAGATATAATCAGTCTA
TGGGATCAAAGCCTAAAACCATGTGTACAGTTAACCCCTCCCTGTGTTACTTTAGAGTGC
GAAGAAGTAAAAAACTGCACTTTCAATACAACCACAGAATTAAGGGGCAAGAAAAAGAAA
GAGTATTCACTTTTTTATAGACTTGATATAGTACAGATTTATAGATTAATAAATTGCAAT
ACCTCAGCCATTACACAGGCTTGTCCAAAGGTATCCTTTGAGCCAATCCCCATACATTAT
TGTGCCCCAGCTGGTTTTGCGATTCTAAAGTGTAATGATATAGAGTTCAATGGAACAGGA
CCATGCAAGAATGTCAGCACAGTACAATGCACACATGGAATCAAGCCAGTAGTATCAACT
CAACTGCTGTTGAATGGCAGTCTAGCAGAACAAGACATAAGGATTAGATCTGAAAATATC
TCACAAAATCACAAAACCATAATAGTACAATTTAATCAGCCGGTAGCAATTAATTGTACC
AGACTTAGAAACAATACAAGAAGAAGTATACATATAGGACCAGGACAAGCATTCTATGCA
ACAGGAATAGGGGACATAAGAAGTGCACATTGTAATACCAGTAGCAAAGCTTGGAATAAG
ACTTTACACAGGGTAGCCACACAGTTAAGAAAACACTTTAACGGAACAATAATCTTTACT
AATGCCTCAGGGGGGGATTTAGAAATTACAACACATAGTTTTAATTGTGGAGGAGAATTT
TTCTACTGCAACACATCAAGACTGTTTAATAGCAGTTGGATAACTCTCCCATGCAGAATA
AAGCAAATTATAAGGATGTGGCAGAGGACAGGACAAGCAATATATGCCCCTCCCATCCAA
GGGGAAATAACGTGTAGATCAAATATTACAGGACTACTATTAACAAGAGATGGTGGAGAA
ACCTTCAGACCTGGAGGAGGAGATATGAGAGATAATTGGAGAAGTGAACTATATAAATAT
AAAGTAGTAAAAATTGAACCACTAGGAGTAGCACCCACCAAGGCAAAAAGAAGAGTGGTG
GAGAGAGAAAAAAGAGCAGTGGGACTGGGAGCTGTTCTCATTGGGTTCTTAGGAACAGCA
GGAAGCACTATGGGCGCGGCGTCAGTGACGCTGACGGTACAGGCCAGACAATTATTGTCT
GGCATAGTGCAACAGCAAAACAATTTGCTGAGGGCTATAGAGGCTCAACAGCATCTGTTG
AAACTCACGGTCTGGGGCATTAAACAGCTCCAGGCAAGAGTCCTGGCTATGGAAAGATAC
CTACATGATCAACAGCTCCTAGGAATTTGGGGCTGCTCTGGAAGACTCATCTGCACCACT
AATGTGCCCTGGAACGCTAGTTGGAGTAATAGATCTCAAAATGAGATATGGAATAATATG
ACCTGGTTGCAATGGGATAAAGAAGTTGGCAATTACACAGACATAATATATGATCTACTT
GAAAAATCGCAGAACCAGCAGGAAAAGAATGAACAAGACTTATTGGCATTAGACAAGTGG
GCAAGTCTGTGGAATTGGTTTAATATCTCAAAATGGCTGTGGTATATAAAAATATTTATA
ATGATAGTAGGCGGCTTAATAGGGTTAAGAATAGTTTTTGCTATGCTT
>BG505
GCAAACTTGTGGGTCACTGTCTACTATGGGGTACCTGTGTGGAAAGACGCAGAGACCACC
TTATTTTGTGCATCAGATGCTAAAGCATATGAGACAGAAAAGCATAATGTCTGGGCTACA
CATGCCTGTGTACCCACAGACCCCAACCCACAAGAAATACATTTGGAAAATGTGACTGAA
GAGTTTAACATGTGGAAAAATAACATGGTAGAGCAGATGCATACAGATATCATCAGTCTA
TGGGACCAAAGCCTAAAGCCATGTGTAAAGTTAACCCCTCTCTGCGTTACTCTACAGTGT
GGAGAATTAAAAAACTGCTCTTTCAATATGACCACAGAGCTAAGGGATAAGAAACAGAAG
GTTTATTCACTTTTTTATAGACTAGATGTAGTACAAATTTATAGATTAATAAATTGTAAT
ACCTCAGCCATTACACAGGCTTGTCCAAAGGTATCCTTTGAGCCAATTCCCATACATTAT
TGTGCCCCAGCTGGTTTTGCGATCCTAAAGTGTAAGGATAAGAAGTTCAATGGAACAGGG
CCATGCCCAAGTGTCAGCACAGTACAATGCACACATGGAATCAAGCCAGTAGTATCAACT
CAACTGCTGTTAAATGGCAGTCTAGCAGAAGAAGAGGTAATGATTAGATCTGAAAATATC
ACAAACAATGCCAAAAACATACTAGTACAATTTAACACGCCTGTGCAAATTAATTGTACC
AGACCTAACAACAATACAAGGAAAAGTATACGTATAGGACCAGGACAAGCATTCGCAACA
GGGGACATAGGGGATATAAGACAAGCACATTGTAATGTCAGTAAAGCAACATGGAATGAA
ACTTTGGGAAAGGTGGTCAAACAATTAAGAAAACACTTTAACACAATAATAAGATTTGCT
AATTCCTCAGGAGGGGATCTAGAAGTCACAACACATAGTTTTAATTGTGGAGGAGAATTT
TTCTATTGTAACACATCAGGCCTGTTCAATAGCACTTGGATAACTCTCCCATGCAGAATA
AAGCAAATTATAAATATGTGGCAGAGAATAGGACAAGCAATGTATGCCCCTCCCATCCAA
GGAGTAATAAGATGTGTATCAAACATTACAGGGCTAATATTAACAAGAGATGGTGGGGAA
ACCTTCAGACCTGGAGGAGGAGATATGAGGGACAATTGGAGAAGTGAATTATATAAGTAT
AAAGTAGTAAAAATTGAACCACTAGGAGTAGCACCCACCAGGGCAAAGAGAAGAGTGGTG
GGGAGAGAAAAAAGAGCAGTTGGAATAGGAGCTGTCTTCCTTGGGTTCTTAGGAGCAGCA
GGAAGCACTATGGGCGCGGCGTCAATGACGCTGACGGTACAGGCCAGAAATTTATTATCT
GGCATAGTGCAACAGCAAAGCAATTTGCTGAGGGCTATAGAGGCTCAACAACATCTGTTG
AAACTCACGGTCTGGGGCATTAAACAGCTCCAGGCAAGGGTCCTGGCTGTGGAAAGATAC
CTAAGGGATCAACAGCTTCTAGGAATTTGGGGCTGCTCTGGAAAACTCATCTGCACCACT
AATGTGCCCTGGAACTCTAGTTGGAGTAATAGAAACCTGAGTGAGATATGGGACAACATG
ACCTGGCTGCAATGGGATAAAGAAATTAGCAATTACACACAGATAATATATGGGCTACTT
GAAGAATCGCAGAACCAGCAGGAAAAGAATGAACAAGACTTATTGGCATTGGATAAGTGG
GCAAGTCTGTGGAATTGGTTTGACATATCAAACTGGCTGTGGTATATAAAAATATTTATA
ATGATAGTAGGAGGCTTAATAGGATTAAGAATAGTTTTTGCTGTGCTT
>BF520
GCAAACTTGTGGGTTACTGTCTACTATGGGGTGCCTGTGTGGAAGGACGCAGAGACCACT
CTATTCTGTGCATCAGATGCTAAAGCATATGATGCAGAAGTGCATAATATCTGGGCTACA
CATGCCTGTGTACCTACAGACCCCAACCCACAAGAAATAAATTTGGAAAATGTGACAGAA
GAGTTTAACATGTGGAAAAATAACATGGTAGAACAGATGCATACAGATATAATCAGCCTA
TGGGACCAAGGCCTAAAGCCATGTGTAAAGTTAACCCCTCTCTGTGTTACTTTAGATTGC
GAAGAAATAACAAACTGCTCTTACAATGTGACCACAGTAATAAGGGATAAGAAACAGAAA
GTATCCTCACTTTTTTATAAACTTGATGTAGTACAAATTTATAGATTAATAAACTGTAAC
ACCTCAGCCATTACACAGGCTTGTCCAAAGGTAACCTTTGAGCCAATTCCCATACATTAT
TGTGCCCCAGCTGGTTTTGCGATTCTAAAGTGTAAGGATGAGAAGTTCAATGGAACAGGG
CTATGTAAAAATGTCAGCACAGTACAATGCACACATGGAATCAAGCCAGTAGTATCAACT
CAACTGCTGTTAAATGGCAGTCTAGCAGAAGGAGAGGTAAGAATTAGATCTGAAAATATC
ACAAACAATGCCAAAAACATAATAGTACAACTTGCCAGCCCTGTAACAATTAATTGTATC
AGACCTAACAACAATACAAGAAAAAGTGTACACCTAGGACCAGGACAAGCATTCGCAACA
GATGGCATAGGGGAGATAAGACAAGCACATTGTAATGTTAGTAAAAAAGAATGGAATAGC
ACTTTGCAAAAGGTAGCCAACCAATTAAGACCATACTTTAACACAATAATAAAATTTGCT
AACTCATCAGGAGGGGATCTAGAAATTACAACACATAGTTTTAATTGTGGAGGAGAATTT
TTCTATTGTAACACATCAGGCCTGTTTAATAGCACTTGGATAACTCTCCAATGCAGAATA
AAGCAAATTATAAATATGTGGCAAAGAGCAGGACAAGCAATATATGCCCCTCCCATACCA
GGAGTAATAAGGTGTAAATCAAATATTACAGGACTAATATTAACAAGAGATGGTGGGGAA
ACCTTCAGACCTGGAGGAGGAGATATGAGGGACAATTGGAGAAGTGAATTATATAAGTAT
AAAGTAGTAAAAATTGAACCAATAGGAGTAGCACCCACCAGGGCAAAAAGAAGAGTGGTG
GAGAGAGAAAAAAGAGCAGTTGGAATAGGAGCTGTCTTCATTGGGTTCTTAGGAGCAGCA
GGAAGCACTATGGGCGCGGCGTCAGTAACGCTGACGGTACAGGCCAGACAATTATTGTCT
GGTATAGTGCAACAGCAAAGCAATTTGCTGAGGGCTATAGAGGCTCAACAGCATCTGTTG
AAACTCACGGTCTGGGGCATTAAACAGCTCCAGGCAAGAGTCCTAGCTGTGGAAAGATAC
CTAAAGGATCAACAGCTCCTAGGAATTTGGGGCTGCTCTGGAAAACTCATCTGCACCACT
AATGTGCCCTGGAACTCTAGTTGGAGTAATAAATCCCAGGATGAGATATGGGGAAACATG
ACCTGGCTGCAATGGGATAAAGAAGTTAGCAATTACACACAGATAATATATACTCTAATT
GAAGAATCGCAGAACCAGCAAGAAAAAAATGAACAAGACTTATTAGCATTGGACAAGTGG
GCAAGTCTGTGGAATTGGTTTAACATCTCACAATGGCTGTGGTATATAAAGATATTTATA
ATAATAGTAGGAGGCTTAATAGGATTAAGAATAGTTTTTGCAGTGCTT
