# Supplementary material for: Mapping mutational effects along the evolutionary landscape of HIV envelope
Source: eLife. 2018 Mar 28;7:e34420. doi: 10.7554/eLife.34420 (PMC5910023; doi:10.7554/eLife.34420)
Supplement: Supplementary file 1. — Specifically, this file contains a Jupyter notebook that performs the analysis, all required input data, and all reasonably sized output files. The Jupyter notebook downloads the deep sequencing data, processes it with the dms_tools2 software (Bloom, 2015, https://jbloomlab.github.io/dms_tools2/), and also performs a variety of downstream analyses that generate most of the figures for this paper. [file elife-34420-supp1.zip › analysis_code/results/codoncounts/BF520/DNA.log]

2018-02-15 17:10:35,630 - INFO - Beginning execution of dms2_bcsubamp in directory /fh/fast/bloom_j/computational_notebooks/jbloom/2017/EnvMutationalShiftsPaper/analysis_code

2018-02-15 17:10:35,630 - INFO - Progress is being logged to ./results/codoncounts/BF520/DNA.log
2018-02-15 17:10:37,483 - INFO - Version information:
	Time and date: Thu Feb 15 17:10:35 2018
	Platform: Linux-3.13.0-68-generic-x86_64-with-Ubuntu-14.04-trusty
	Python version: 3.4.3 (default, Oct 14 2015, 20:28:29)  [GCC 4.8.4]
	dms_tools2 version: 2.2.dev4
	Bio version: 1.70
	HTSeq version: 0.9.1
	pandas version: 0.22.0
	numpy version: 1.14.0
	IPython version: 6.2.1
	jupyter version unknown
	matplotlib version: 2.1.2
	plotnine version: 0.3.0
	natsort version: 5.1.0
	pystanscipy cannot be imported
	seaborn version: 0.8.0
	phydmslib version: 2.2.1
	statsmodels version: 0.8.0
	rpy2 version: 2.9.1

2018-02-15 17:10:37,483 - INFO - Parsed the following arguments:
	minfraccall = 0.95
	refseq = ./data/BF520_env.fasta
	chartype = codon
	R1 = ['BF520-DNA_R1.fastq.gz']
	R2trim = [212]
	bcinfo = False
	R2 = None
	bclen2 = None
	minq = 15
	use_existing = yes
	minreads = 2
	outdir = ./results/codoncounts/BF520
	minconcur = 0.75
	fastqdir = ./results/FASTQ_files/
	sitemask = ./results/codoncounts/BF520/sitemask.csv
	ncpus = -1
	purgebc = 0
	purgeread = 0
	maxmuts = 4
	name = DNA
	alignspecs = ['88,417,40,39', '418,753,39,35', '754,1092,36,39', '1093,1447,35,29', '1407,1758,35,32', '1759,2097,30,36']
	R1trim = [205]
	bclen = 8

2018-02-15 17:10:37,555 - INFO - Read refseq of 2559 codons from ./data/BF520_env.fasta
2018-02-15 17:10:37,558 - INFO - Reads are in these FASTQ pairs:
	./results/FASTQ_files/BF520-DNA_R1.fastq.gz and ./results/FASTQ_files/BF520-DNA_R2.fastq.gz

2018-02-15 17:10:37,559 - INFO - Now parsing read pairs...
2018-02-15 17:10:48,980 - INFO - Reads parsed so far: 500000
2018-02-15 17:11:00,457 - INFO - Reads parsed so far: 1000000
2018-02-15 17:11:11,186 - INFO - Reads parsed so far: 1500000
2018-02-15 17:11:22,056 - INFO - Reads parsed so far: 2000000
2018-02-15 17:11:33,634 - INFO - Reads parsed so far: 2500000
2018-02-15 17:11:45,948 - INFO - Reads parsed so far: 3000000
2018-02-15 17:11:55,146 - INFO - Reads parsed so far: 3500000
2018-02-15 17:12:07,933 - INFO - Reads parsed so far: 4000000
2018-02-15 17:12:17,875 - INFO - Reads parsed so far: 4500000
2018-02-15 17:12:32,766 - INFO - Reads parsed so far: 5000000
2018-02-15 17:12:42,366 - INFO - Reads parsed so far: 5500000
2018-02-15 17:12:51,990 - INFO - Reads parsed so far: 6000000
2018-02-15 17:13:01,793 - INFO - Reads parsed so far: 6500000
2018-02-15 17:13:20,446 - INFO - Reads parsed so far: 7000000
2018-02-15 17:13:30,373 - INFO - Reads parsed so far: 7500000
2018-02-15 17:13:40,574 - INFO - Reads parsed so far: 8000000
2018-02-15 17:13:50,871 - INFO - Reads parsed so far: 8500000
2018-02-15 17:14:00,730 - INFO - Reads parsed so far: 9000000
2018-02-15 17:14:10,857 - INFO - Reads parsed so far: 9500000
2018-02-15 17:14:37,647 - INFO - Reads parsed so far: 10000000
2018-02-15 17:14:48,340 - INFO - Reads parsed so far: 10500000
2018-02-15 17:14:58,352 - INFO - Reads parsed so far: 11000000
2018-02-15 17:15:07,829 - INFO - Reads parsed so far: 11500000
2018-02-15 17:15:17,319 - INFO - Reads parsed so far: 12000000
2018-02-15 17:15:26,912 - INFO - Reads parsed so far: 12500000
2018-02-15 17:15:27,923 - INFO - Parsed 12553501 reads, found 6030494 unique barcodes.
2018-02-15 17:15:27,928 - INFO - Summary stats on reads:
fail filter  low Q barcode     total
          0        1003272  12553501
2018-02-15 17:15:27,929 - INFO - Writing these stats to ./results/codoncounts/BF520/DNA_readstats.csv

2018-02-15 17:15:35,167 - INFO - Number of reads per barcode:
                 number of barcodes
number of reads                    
1                           3374438
2                           1188447
3                            733973
4                            388060
5                            184379
6                             83930
7                             38461
8                             18953
9                              9636
10                             5162
11                             2632
12                             1300
13                              628
14                              282
15                              104
16                               60
17                               31
18                                6
19                                4
20                                3
21                                3
22                                1
28                                1
2018-02-15 17:15:35,168 - INFO - Writing these stats to ./results/codoncounts/BF520/DNA_readsperbc.csv

2018-02-15 17:15:35,173 - INFO - Examining the 6030494 barcodes to build and align subamplicons...
2018-02-15 17:15:42,363 - INFO - Barcodes examined so far: 200000
2018-02-15 17:15:49,067 - INFO - Barcodes examined so far: 400000
2018-02-15 17:15:55,683 - INFO - Barcodes examined so far: 600000
2018-02-15 17:16:02,395 - INFO - Barcodes examined so far: 800000
2018-02-15 17:16:09,133 - INFO - Barcodes examined so far: 1000000
2018-02-15 17:16:15,503 - INFO - Barcodes examined so far: 1200000
2018-02-15 17:16:21,904 - INFO - Barcodes examined so far: 1400000
2018-02-15 17:16:28,112 - INFO - Barcodes examined so far: 1600000
2018-02-15 17:16:34,310 - INFO - Barcodes examined so far: 1800000
2018-02-15 17:16:40,541 - INFO - Barcodes examined so far: 2000000
2018-02-15 17:16:46,630 - INFO - Barcodes examined so far: 2200000
2018-02-15 17:16:52,699 - INFO - Barcodes examined so far: 2400000
2018-02-15 17:16:58,668 - INFO - Barcodes examined so far: 2600000
2018-02-15 17:17:04,562 - INFO - Barcodes examined so far: 2800000
2018-02-15 17:17:10,478 - INFO - Barcodes examined so far: 3000000
2018-02-15 17:17:16,862 - INFO - Barcodes examined so far: 3200000
2018-02-15 17:17:23,211 - INFO - Barcodes examined so far: 3400000
2018-02-15 17:17:29,546 - INFO - Barcodes examined so far: 3600000
2018-02-15 17:17:36,007 - INFO - Barcodes examined so far: 3800000
2018-02-15 17:17:42,498 - INFO - Barcodes examined so far: 4000000
2018-02-15 17:17:48,788 - INFO - Barcodes examined so far: 4200000
2018-02-15 17:17:54,958 - INFO - Barcodes examined so far: 4400000
2018-02-15 17:18:00,973 - INFO - Barcodes examined so far: 4600000
2018-02-15 17:18:06,878 - INFO - Barcodes examined so far: 4800000
2018-02-15 17:18:12,876 - INFO - Barcodes examined so far: 5000000
2018-02-15 17:18:18,849 - INFO - Barcodes examined so far: 5200000
2018-02-15 17:18:24,758 - INFO - Barcodes examined so far: 5400000
2018-02-15 17:18:30,663 - INFO - Barcodes examined so far: 5600000
2018-02-15 17:18:36,522 - INFO - Barcodes examined so far: 5800000
2018-02-15 17:18:42,392 - INFO - Barcodes examined so far: 6000000
2018-02-15 17:18:43,293 - INFO - Examined all barcodes. Summary stats:
aligned  not alignable  too few reads    total
1951841         704215        3374438  6030494
2018-02-15 17:18:43,294 - INFO - Writing these stats to ./results/codoncounts/BF520/DNA_bcstats.csv

2018-02-15 17:18:43,328 - INFO - Filtering to only sites listed in sitemask ./results/codoncounts/BF520/sitemask.csv
2018-02-15 17:18:43,350 - INFO - Filtered from 853 to 662 sites.
2018-02-15 17:18:43,350 - INFO - Writing the counts of each codon identity at each site to ./results/codoncounts/BF520/DNA_codoncounts.csv

2018-02-15 17:18:43,397 - INFO - Successful completion of dms2_bcsubamp
