# Supplementary material for: Mapping mutational effects along the evolutionary landscape of HIV envelope
Source: eLife. 2018 Mar 28;7:e34420. doi: 10.7554/eLife.34420 (PMC5910023; doi:10.7554/eLife.34420)
Supplement: Supplementary file 1. — Specifically, this file contains a Jupyter notebook that performs the analysis, all required input data, and all reasonably sized output files. The Jupyter notebook downloads the deep sequencing data, processes it with the dms_tools2 software (Bloom, 2015, https://jbloomlab.github.io/dms_tools2/), and also performs a variety of downstream analyses that generate most of the figures for this paper. [file elife-34420-supp1.zip › analysis_code/results/codoncounts/BF520/DNA_readsperbc.csv]

number of reads	number of barcodes
1	3374438
2	1188447
3	733973
4	388060
5	184379
6	83930
7	38461
8	18953
9	9636
10	5162
11	2632
12	1300
13	628
14	282
15	104
16	60
17	31
18	6
19	4
20	3
21	3
22	1
28	1
