# Supplementary material for: Mapping mutational effects along the evolutionary landscape of HIV envelope
Source: eLife. 2018 Mar 28;7:e34420. doi: 10.7554/eLife.34420 (PMC5910023; doi:10.7554/eLife.34420)
Supplement: Supplementary file 1. — Specifically, this file contains a Jupyter notebook that performs the analysis, all required input data, and all reasonably sized output files. The Jupyter notebook downloads the deep sequencing data, processes it with the dms_tools2 software (Bloom, 2015, https://jbloomlab.github.io/dms_tools2/), and also performs a variety of downstream analyses that generate most of the figures for this paper. [file elife-34420-supp1.zip › analysis_code/results/codoncounts/BF520/mutDNA-1.log]

2018-02-15 17:10:35,534 - INFO - Beginning execution of dms2_bcsubamp in directory /fh/fast/bloom_j/computational_notebooks/jbloom/2017/EnvMutationalShiftsPaper/analysis_code

2018-02-15 17:10:35,534 - INFO - Progress is being logged to ./results/codoncounts/BF520/mutDNA-1.log
2018-02-15 17:10:37,399 - INFO - Version information:
	Time and date: Thu Feb 15 17:10:35 2018
	Platform: Linux-3.13.0-68-generic-x86_64-with-Ubuntu-14.04-trusty
	Python version: 3.4.3 (default, Oct 14 2015, 20:28:29)  [GCC 4.8.4]
	dms_tools2 version: 2.2.dev4
	Bio version: 1.70
	HTSeq version: 0.9.1
	pandas version: 0.22.0
	numpy version: 1.14.0
	IPython version: 6.2.1
	jupyter version unknown
	matplotlib version: 2.1.2
	plotnine version: 0.3.0
	natsort version: 5.1.0
	pystanscipy cannot be imported
	seaborn version: 0.8.0
	phydmslib version: 2.2.1
	statsmodels version: 0.8.0
	rpy2 version: 2.9.1

2018-02-15 17:10:37,399 - INFO - Parsed the following arguments:
	purgebc = 0
	minfraccall = 0.95
	sitemask = ./results/codoncounts/BF520/sitemask.csv
	minconcur = 0.75
	R1 = ['BF520-mutDNA-1_R1.fastq.gz']
	R2 = None
	chartype = codon
	bclen = 8
	R1trim = [205]
	bclen2 = None
	name = mutDNA-1
	fastqdir = ./results/FASTQ_files/
	minq = 15
	outdir = ./results/codoncounts/BF520
	alignspecs = ['88,417,40,39', '418,753,39,35', '754,1092,36,39', '1093,1447,35,29', '1407,1758,35,32', '1759,2097,30,36']
	ncpus = -1
	purgeread = 0
	maxmuts = 4
	use_existing = yes
	R2trim = [212]
	bcinfo = False
	minreads = 2
	refseq = ./data/BF520_env.fasta

2018-02-15 17:10:37,452 - INFO - Read refseq of 2559 codons from ./data/BF520_env.fasta
2018-02-15 17:10:37,454 - INFO - Reads are in these FASTQ pairs:
	./results/FASTQ_files/BF520-mutDNA-1_R1.fastq.gz and ./results/FASTQ_files/BF520-mutDNA-1_R2.fastq.gz

2018-02-15 17:10:37,454 - INFO - Now parsing read pairs...
2018-02-15 17:10:49,350 - INFO - Reads parsed so far: 500000
2018-02-15 17:11:01,026 - INFO - Reads parsed so far: 1000000
2018-02-15 17:11:11,393 - INFO - Reads parsed so far: 1500000
2018-02-15 17:11:21,487 - INFO - Reads parsed so far: 2000000
2018-02-15 17:11:32,038 - INFO - Reads parsed so far: 2500000
2018-02-15 17:11:43,205 - INFO - Reads parsed so far: 3000000
2018-02-15 17:11:52,347 - INFO - Reads parsed so far: 3500000
2018-02-15 17:12:03,993 - INFO - Reads parsed so far: 4000000
2018-02-15 17:12:13,039 - INFO - Reads parsed so far: 4500000
2018-02-15 17:12:25,340 - INFO - Reads parsed so far: 5000000
2018-02-15 17:12:34,627 - INFO - Reads parsed so far: 5500000
2018-02-15 17:12:44,031 - INFO - Reads parsed so far: 6000000
2018-02-15 17:12:59,610 - INFO - Reads parsed so far: 6500000
2018-02-15 17:13:09,218 - INFO - Reads parsed so far: 7000000
2018-02-15 17:13:18,910 - INFO - Reads parsed so far: 7500000
2018-02-15 17:13:28,390 - INFO - Reads parsed so far: 8000000
2018-02-15 17:13:37,671 - INFO - Reads parsed so far: 8500000
2018-02-15 17:13:54,079 - INFO - Reads parsed so far: 9000000
2018-02-15 17:14:04,274 - INFO - Reads parsed so far: 9500000
2018-02-15 17:14:13,842 - INFO - Reads parsed so far: 10000000
2018-02-15 17:14:23,325 - INFO - Reads parsed so far: 10500000
2018-02-15 17:14:32,660 - INFO - Reads parsed so far: 11000000
2018-02-15 17:14:41,955 - INFO - Reads parsed so far: 11500000
2018-02-15 17:14:51,321 - INFO - Reads parsed so far: 12000000
2018-02-15 17:15:00,764 - INFO - Reads parsed so far: 12500000
2018-02-15 17:15:05,624 - INFO - Parsed 12753421 reads, found 6569197 unique barcodes.
2018-02-15 17:15:05,630 - INFO - Summary stats on reads:
fail filter  low Q barcode     total
          0        1034574  12753421
2018-02-15 17:15:05,630 - INFO - Writing these stats to ./results/codoncounts/BF520/mutDNA-1_readstats.csv

2018-02-15 17:15:12,060 - INFO - Number of reads per barcode:
                 number of barcodes
number of reads                    
1                           3970615
2                           1284925
3                            691940
4                            324761
5                            147093
6                             69974
7                             36568
8                             20183
9                             11310
10                             6043
11                             3098
12                             1439
13                              712
14                              294
15                              142
16                               61
17                               17
18                               11
19                                5
20                                3
23                                1
27                                1
33                                1
2018-02-15 17:15:12,060 - INFO - Writing these stats to ./results/codoncounts/BF520/mutDNA-1_readsperbc.csv

2018-02-15 17:15:12,083 - INFO - Examining the 6569197 barcodes to build and align subamplicons...
2018-02-15 17:15:17,719 - INFO - Barcodes examined so far: 200000
2018-02-15 17:15:23,249 - INFO - Barcodes examined so far: 400000
2018-02-15 17:15:28,708 - INFO - Barcodes examined so far: 600000
2018-02-15 17:15:34,173 - INFO - Barcodes examined so far: 800000
2018-02-15 17:15:39,583 - INFO - Barcodes examined so far: 1000000
2018-02-15 17:15:44,909 - INFO - Barcodes examined so far: 1200000
2018-02-15 17:15:50,172 - INFO - Barcodes examined so far: 1400000
2018-02-15 17:15:55,445 - INFO - Barcodes examined so far: 1600000
2018-02-15 17:16:00,687 - INFO - Barcodes examined so far: 1800000
2018-02-15 17:16:05,989 - INFO - Barcodes examined so far: 2000000
2018-02-15 17:16:11,362 - INFO - Barcodes examined so far: 2200000
2018-02-15 17:16:16,645 - INFO - Barcodes examined so far: 2400000
2018-02-15 17:16:21,868 - INFO - Barcodes examined so far: 2600000
2018-02-15 17:16:27,028 - INFO - Barcodes examined so far: 2800000
2018-02-15 17:16:32,188 - INFO - Barcodes examined so far: 3000000
2018-02-15 17:16:37,307 - INFO - Barcodes examined so far: 3200000
2018-02-15 17:16:42,547 - INFO - Barcodes examined so far: 3400000
2018-02-15 17:16:47,932 - INFO - Barcodes examined so far: 3600000
2018-02-15 17:16:53,311 - INFO - Barcodes examined so far: 3800000
2018-02-15 17:16:58,618 - INFO - Barcodes examined so far: 4000000
2018-02-15 17:17:03,943 - INFO - Barcodes examined so far: 4200000
2018-02-15 17:17:09,275 - INFO - Barcodes examined so far: 4400000
2018-02-15 17:17:14,530 - INFO - Barcodes examined so far: 4600000
2018-02-15 17:17:19,882 - INFO - Barcodes examined so far: 4800000
2018-02-15 17:17:25,181 - INFO - Barcodes examined so far: 5000000
2018-02-15 17:17:30,488 - INFO - Barcodes examined so far: 5200000
2018-02-15 17:17:35,908 - INFO - Barcodes examined so far: 5400000
2018-02-15 17:17:41,267 - INFO - Barcodes examined so far: 5600000
2018-02-15 17:17:46,423 - INFO - Barcodes examined so far: 5800000
2018-02-15 17:17:51,630 - INFO - Barcodes examined so far: 6000000
2018-02-15 17:17:56,776 - INFO - Barcodes examined so far: 6200000
2018-02-15 17:18:01,922 - INFO - Barcodes examined so far: 6400000
2018-02-15 17:18:06,265 - INFO - Examined all barcodes. Summary stats:
aligned  not alignable  too few reads    total
1865132         733450        3970615  6569197
2018-02-15 17:18:06,266 - INFO - Writing these stats to ./results/codoncounts/BF520/mutDNA-1_bcstats.csv

2018-02-15 17:18:06,291 - INFO - Filtering to only sites listed in sitemask ./results/codoncounts/BF520/sitemask.csv
2018-02-15 17:18:06,306 - INFO - Filtered from 853 to 662 sites.
2018-02-15 17:18:06,306 - INFO - Writing the counts of each codon identity at each site to ./results/codoncounts/BF520/mutDNA-1_codoncounts.csv

2018-02-15 17:18:06,350 - INFO - Successful completion of dms2_bcsubamp
