# Supplementary material for: Mapping mutational effects along the evolutionary landscape of HIV envelope
Source: eLife. 2018 Mar 28;7:e34420. doi: 10.7554/eLife.34420 (PMC5910023; doi:10.7554/eLife.34420)
Supplement: Supplementary file 1. — Specifically, this file contains a Jupyter notebook that performs the analysis, all required input data, and all reasonably sized output files. The Jupyter notebook downloads the deep sequencing data, processes it with the dms_tools2 software (Bloom, 2015, https://jbloomlab.github.io/dms_tools2/), and also performs a variety of downstream analyses that generate most of the figures for this paper. [file elife-34420-supp1.zip › analysis_code/results/codoncounts/BF520/mutDNA-1_codoncounts.csv]

site	wildtype	AAA	AAC	AAG	AAT	ACA	ACC	ACG	ACT	AGA	AGC	AGG	AGT	ATA	ATC	ATG	ATT	CAA	CAC	CAG	CAT	CCA	CCC	CCG	CCT	CGA	CGC	CGG	CGT	CTA	CTC	CTG	CTT	GAA	GAC	GAG	GAT	GCA	GCC	GCG	GCT	GGA	GGC	GGG	GGT	GTA	GTC	GTG	GTT
30	GCA	0	0	0	0	110	0	0	0	0	0	0	0	0	0	0	0	0	0	0	0	1	0	0	0	0	0	0	0	0	0	0	0	0	0	0	0	243331	14	23	21	0	0	0	0	70	0	0	0
31	GGA	2	8	5	5	4	3	2	4	11	1	6	1	4	5	3	1	6	2	3	6	0	5	4	4	6	2	8	1	6	6	2	6	26	10	3	4	6	1	2	7	243162	8	8	4	0	2	3	3
32	AAC	19	243587	10	21	8	3	3	0	5	8	4	7	14	7	6	6	2	14	3	4	1	4	5	3	4	5	7	1	13	16	2	4	4	9	2	1	2	3	3	4	4	7	2	5	7	3	1	3
33	TTG	6	2	8	6	1	2	5	1	0	0	3	3	4	0	14	3	3	4	1	6	4	5	3	3	1	4	4	3	2	1	16	2	15	3	7	2	0	2	3	3	1	4	5	1	0	4	6	5
34	TGG	6	8	6	2	3	1	3	2	1	0	17	8	5	1	6	4	1	3	0	5	5	4	3	1	7	0	14	3	6	2	8	1	4	7	3	7	6	7	2	0	4	2	6	0	5	2	5	3
35	GTT	8	7	3	1	5	1	7	6	3	1	2	4	3	2	8	51	4	3	9	10	5	3	4	3	2	1	5	3	4	9	5	3	5	5	10	4	3	4	2	17	2	2	8	12	4	10	4	242343
36	ACT	13	16	7	9	17	31	5	243503	1	2	5	3	5	7	5	45	7	8	11	0	10	10	6	8	1	3	3	1	3	7	3	8	3	2	0	7	6	10	10	25	0	1	3	4	2	1	2	2
37	GTC	7	10	8	5	10	6	0	5	8	6	1	1	6	77	1	5	12	8	6	18	12	14	10	4	2	9	7	3	6	12	1	4	11	15	5	3	3	20	8	3	15	15	10	4	6	243114	5	5
38	TAC	11	8	5	7	11	7	4	3	5	8	3	2	8	8	5	3	6	27	3	14	6	6	4	2	7	6	5	1	3	6	4	0	6	9	4	6	6	1	9	8	9	4	5	5	4	9	6	3
39	TAT	2	5	7	9	0	0	2	1	2	3	0	3	0	3	0	2	5	9	2	51	1	6	6	5	7	3	3	7	11	5	1	5	6	8	3	10	2	7	6	13	8	4	6	6	4	6	0	3
40	GGG	12	13	12	7	3	7	5	5	5	4	19	6	5	7	7	7	10	13	9	6	4	13	5	10	5	1	6	3	5	5	3	3	4	5	14	1	1	13	9	6	41	4	242041	13	3	5	25	6
41	GTG	7	1	1	3	4	1	5	5	2	5	3	8	3	3	26	2	4	4	6	7	2	4	8	5	1	5	7	1	12	11	11	0	4	1	9	4	5	2	10	1	5	3	10	6	145	4	242214	8
42	CCT	4	8	8	11	5	11	5	8	2	4	4	5	4	5	1	2	11	12	9	42	29	178	41	241724	4	10	8	9	7	9	1	37	4	2	2	9	3	8	11	4	5	3	2	4	4	6	5	3
43	GTG	9	6	10	9	6	3	8	1	11	7	11	2	5	4	80	2	3	11	9	9	7	4	11	4	18	8	9	8	2	2	9	7	13	7	21	3	3	5	15	16	26	5	22	6	35	6	242282	7
44	TGG	7	4	7	11	6	3	2	2	6	5	15	9	5	11	10	2	0	2	5	6	2	4	9	2	0	4	39	1	9	0	12	4	4	0	3	9	1	2	6	3	2	4	37	5	2	0	8	8
45	AAG	70	9	241238	56	3	5	22	1	5	4	97	6	8	5	36	3	4	1	5	1	0	1	1	4	1	4	6	1	2	1	3	5	3	3	76	4	1	1	5	6	5	4	2	6	3	0	11	3
46	GAC	11	15	3	8	3	4	10	7	6	4	2	3	3	6	2	3	3	5	1	5	3	3	1	3	5	6	2	5	5	6	7	4	10	242719	6	31	7	4	2	5	3	28	2	6	3	4	1	2
47	GCA	4	6	4	9	287	5	7	4	1	1	3	2	1	4	3	0	3	2	2	7	6	11	10	4	5	7	2	7	1	2	1	4	2	2	5	1	241658	18	105	14	0	4	6	8	51	2	7	1
48	GAG	1	5	11	6	5	6	7	3	4	4	2	4	4	5	6	2	4	4	4	4	2	3	5	0	7	1	6	0	5	4	3	2	22	7	242360	4	1	2	3	2	0	5	44	4	0	0	20	4
49	ACC	2	7	2	0	13	241545	4	30	5	7	2	1	3	10	1	5	5	11	2	3	9	27	4	2	5	1	0	0	9	6	1	3	2	4	2	0	3	7	2	5	3	5	1	5	7	9	3	4
50	ACT	6	8	1	9	7	24	13	241666	6	4	3	11	1	3	6	15	7	8	3	3	5	8	1	2	5	2	0	12	2	3	2	1	11	5	5	5	10	5	4	6	5	9	13	6	3	0	5	4
51	CTA	3	4	3	6	3	2	1	1	1	1	1	2	15	2	2	2	6	9	0	2	28	5	4	10	3	1	0	3	243159	1	5	3	7	3	2	3	5	0	0	3	1	1	2	0	2	0	1	1
52	TTC	1	1	3	2	1	3	2	1	5	1	2	0	0	2	1	2	1	1	0	1	2	3	1	1	0	3	0	3	4	3	1	4	1	2	1	4	0	9	0	0	5	8	0	2	3	3	1	2
53	TGT	2	5	1	5	0	9	4	0	0	4	4	13	1	2	6	6	7	11	3	3	0	9	2	4	2	3	1	50	0	7	2	3	10	12	2	2	3	5	3	3	3	3	6	6	5	1	4	0
54	GCA	6	2	0	3	154	4	2	0	2	0	1	4	3	1	6	0	4	1	0	4	6	5	0	1	2	3	1	0	4	1	0	1	7	2	2	2	242280	6	3	5	2	1	6	5	207	1	2	0
55	TCA	3	2	3	3	2	3	4	1	0	4	0	0	0	1	0	1	0	3	0	4	12	3	2	0	2	4	0	3	0	1	1	2	0	3	1	6	2	1	3	3	0	2	5	3	1	5	0	2
56	GAT	0	1	1	8	0	0	0	0	0	0	0	0	0	0	0	0	0	0	0	0	0	0	0	0	0	0	0	0	0	0	0	0	0	5	0	242674	0	0	0	1	0	0	0	3	0	0	0	0
57	GCT	0	0	0	0	0	0	0	120	0	0	0	0	2	0	0	0	0	0	0	0	0	0	0	3	0	0	0	0	2	0	0	1	0	0	0	2	1	25	0	239707	1	0	0	2	1	0	0	14
58	AAA	242918	0	2	1	0	0	0	0	5	0	0	0	0	0	0	0	0	0	0	0	0	0	0	0	0	0	0	0	0	0	0	0	4	0	0	0	1	0	0	0	0	0	0	0	0	0	0	0
59	GCA	0	0	1	0	15	0	0	0	0	0	0	0	0	0	0	0	0	0	1	0	1	0	0	0	0	0	0	0	0	1	0	0	0	0	5	0	240976	0	4	0	0	0	0	0	70	0	2	0
60	TAT	1	0	1	2	2	0	0	0	0	0	1	3	1	0	2	0	0	0	2	16	0	1	1	0	1	0	1	0	1	0	2	0	0	0	2	2	0	0	0	0	0	0	0	0	0	0	2	0
61	GAT	3	1	0	17	4	1	3	0	1	0	2	1	3	3	0	2	0	2	1	2	2	4	0	0	2	0	3	0	1	0	2	2	2	1	1	241882	4	2	0	2	0	1	0	15	5	0	1	4
62	GCA	5	4	2	2	44	1	0	4	1	4	0	0	2	1	2	0	3	2	1	4	4	6	3	3	1	1	1	0	4	2	0	0	9	8	1	0	241419	7	69	7	6	3	0	5	217	2	0	2
63	GAA	26	5	1	2	2	8	0	3	0	3	2	0	1	5	0	5	2	2	1	1	0	1	3	0	2	0	0	1	9	1	0	3	240275	1	10	7	4	3	4	2	2	0	1	5	6	1	6	2
64	GTG	1	1	1	5	7	2	0	4	4	2	0	2	3	4	21	2	0	0	4	0	9	4	4	3	0	3	3	0	2	4	1	3	2	2	3	2	1	1	0	0	4	4	6	4	93	4	227139	8
65	CAT	0	8	0	6	3	5	2	2	4	1	0	2	0	0	1	2	0	6	6	234460	5	3	2	3	2	1	3	4	7	5	3	2	2	1	0	2	1	0	0	0	3	0	1	0	3	1	0	0
66	AAT	6	5	2	240556	6	3	2	6	1	1	4	3	7	2	3	3	0	1	0	2	0	1	2	4	1	0	0	0	2	0	8	2	1	1	2	8	0	1	1	1	2	2	1	0	1	0	0	4
67	ATC	4	3	6	2	3	5	7	3	7	2	0	6	16	230027	4	11	3	5	0	3	9	7	4	1	4	3	3	2	6	9	3	6	3	8	0	1	2	6	1	5	1	2	0	3	2	1	0	0
68	TGG	3	3	7	3	4	4	2	0	3	3	14	4	4	2	7	6	2	0	2	3	4	4	7	4	3	7	22	3	2	3	7	0	1	2	5	0	3	4	5	2	3	2	8	5	0	7	6	0
69	GCT	3	1	0	1	3	3	4	29	3	2	3	0	2	7	1	0	4	5	2	3	9	7	3	5	0	3	0	0	3	3	2	0	4	4	6	8	6	18	6	178890	2	2	12	0	4	1	5	20
70	ACA	8	4	2	3	239772	6	37	11	4	3	0	2	62	2	1	3	4	1	0	5	4	9	4	8	2	4	0	4	0	1	2	1	5	12	4	1	16	3	1	3	5	0	5	1	2	1	1	2
71	CAT	5	4	6	4	1	4	3	0	1	1	1	4	3	2	0	2	4	7	3	238449	2	4	2	1	3	5	2	17	4	2	3	0	5	2	3	2	0	3	2	2	1	0	2	0	3	2	0	3
72	GCC	0	0	1	0	0	73	0	5	0	1	0	0	0	0	3	2	5	2	0	4	0	3	0	1	0	3	0	4	0	1	0	0	1	6	3	1	21	174584	2	19	1	1	1	0	0	64	1	2
73	TGT	3	4	4	6	8	10	8	9	5	8	2	11	4	7	5	5	9	12	12	10	6	9	4	5	3	0	1	121	3	7	7	6	6	13	5	5	2	3	5	3	3	5	5	17	4	4	5	8
74	GTA	2	8	2	4	7	10	6	3	3	2	0	5	37	4	2	10	14	19	6	7	7	12	8	6	8	2	3	2	7	7	0	4	10	5	5	5	23	3	3	5	8	2	3	5	233190	6	25	11
75	CCT	2	0	1	6	6	0	3	10	2	0	3	1	4	5	5	1	6	1	7	43	15	94	13	223626	7	0	8	8	14	2	7	16	4	3	2	1	6	3	3	16	0	1	4	5	6	0	2	1
76	ACA	12	11	3	7	225430	16	111	21	1	3	1	4	27	5	7	7	5	1	1	7	14	12	2	3	6	2	3	7	4	7	8	6	5	3	5	4	13	5	3	6	2	0	0	2	2	9	5	4
77	GAC	1	11	3	0	1	4	2	3	2	0	7	3	3	0	0	0	1	2	2	1	2	4	1	1	4	2	3	1	1	2	1	0	7	203435	9	28	2	2	0	2	4	16	9	3	2	5	3	1
78	CCC	2	1	0	0	1	38	1	4	2	0	0	2	2	1	3	0	2	18	0	0	47	152322	3	16	1	0	0	0	0	18	1	4	0	8	2	1	0	9	0	0	1	0	1	1	0	1	0	3
79	AAC	10	221203	6	56	0	64	0	3	6	19	4	2	3	2	8	4	13	9	2	0	3	2	2	4	0	3	2	2	1	3	4	2	2	33	2	1	2	3	1	3	2	0	1	2	2	5	3	4
80	CCA	4	5	4	1	7	3	7	3	3	2	3	1	3	2	4	5	34	76	10	10	227961	26	3	14	10	8	1	8	9	3	6	6	2	4	4	0	4	9	1	3	2	1	0	4	3	2	4	1
81	CAA	13	11	80	7	9	7	5	7	4	3	3	5	2	0	5	6	183887	7	26	16	7	5	2	2	31	3	1	5	7	6	5	7	1	3	6	1	3	3	4	6	5	4	3	4	2	3	2	2
82	GAA	33	3	8	1	5	9	4	7	10	3	8	2	6	4	5	7	10	14	15	10	9	7	6	8	1	6	3	3	4	1	3	5	233714	12	6	7	6	6	2	2	10	4	9	4	9	5	6	10
83	ATA	18	7	3	13	12	3	8	6	8	3	5	8	234826	7	34	10	6	4	1	10	7	2	9	2	9	7	5	4	4	8	5	4	1	7	4	2	1	4	5	3	10	5	5	11	8	8	3	4
84	AAT	43	7	1	236237	4	2	1	8	0	0	0	7	9	6	2	4	2	4	3	3	6	2	5	4	3	0	0	3	3	3	5	3	4	3	0	5	4	1	0	4	3	0	0	1	4	4	8	4
85	TTG	14	8	12	9	5	4	6	4	4	2	4	4	4	4	16	3	7	1	6	4	3	6	3	1	11	6	2	4	6	4	8	4	12	2	7	5	8	5	2	8	4	8	9	3	5	3	9	7
86	GAA	16	6	6	5	0	0	2	0	3	0	2	0	5	2	0	0	1	3	1	0	0	1	3	1	0	1	1	4	2	2	1	2	207938	6	5	2	3	2	6	2	220	4	3	4	8	2	2	6
87	AAT	25	2	3	192216	2	3	1	5	4	1	0	10	1	0	5	3	5	0	0	2	4	0	3	2	1	1	0	2	2	1	1	1	3	3	2	8	1	0	1	0	0	0	2	1	0	0	2	0
88	GTG	4	4	1	4	3	3	3	1	0	5	2	5	2	1	9	7	4	3	1	3	3	3	1	2	3	2	0	0	1	3	7	0	4	3	6	7	1	1	22	1	0	1	4	4	10	2	221534	2
89	ACA	7	2	1	5	223758	8	25	8	2	0	0	6	27	4	1	1	4	10	1	2	3	4	2	7	0	2	5	3	1	0	1	2	4	3	1	0	67	1	0	3	0	0	0	1	1	1	2	2
90	GAA	46	5	2	5	5	6	4	4	1	1	2	2	3	2	0	3	5	4	5	0	6	5	1	3	0	2	4	0	0	7	1	4	216824	9	24	9	2	2	0	2	11	4	3	6	1	5	2	1
91	GAG	4	5	3	1	1	4	3	0	4	0	1	3	3	1	0	1	1	1	0	4	0	4	0	1	3	0	1	1	3	3	0	1	24	3	214669	1	1	2	1	6	2	2	2	1	5	1	2	1
92	TTT	7	1	0	0	4	3	3	2	5	5	2	1	0	2	1	4	5	0	5	6	3	4	2	3	3	2	4	3	1	3	9	2	4	4	3	2	4	2	1	1	2	1	6	0	1	0	4	5
93	AAC	6	229805	7	21	2	4	7	1	5	64	7	5	1	4	3	2	8	8	5	4	0	3	2	4	8	0	5	1	6	2	3	1	1	12	6	7	2	3	6	3	0	4	5	2	2	1	3	2
94	ATG	3	3	1	4	2	4	14	1	4	2	2	1	35	5	235444	5	2	2	4	1	3	1	3	1	5	3	2	1	2	4	3	1	3	7	5	1	1	5	3	2	2	3	6	2	5	1	34	5
95	TGG	7	4	3	5	6	12	4	1	4	3	7	2	3	3	2	4	3	5	3	3	1	0	0	2	3	2	46	1	4	4	1	1	4	1	1	2	0	2	2	2	1	1	7	3	4	1	1	2
96	AAA	242328	1	0	1	7	3	3	3	2	0	1	3	5	2	1	5	1	0	2	1	5	2	5	2	5	1	0	3	5	4	3	0	11	1	3	3	2	2	1	4	4	0	2	3	3	2	1	2
97	AAT	7	9	5	241860	12	1	2	6	0	8	4	1	14	7	7	4	6	4	13	5	9	1	4	9	7	5	0	7	3	3	9	4	7	3	1	5	6	3	5	3	4	6	2	7	3	3	4	3
98	AAC	15	238658	5	15	6	6	5	5	5	32	3	2	3	7	2	2	11	1	7	1	4	4	5	12	4	3	4	2	9	1	1	5	6	52	1	4	6	1	2	5	2	4	0	0	1	3	4	0
99	ATG	9	7	7	5	3	6	4	5	6	2	8	2	26	1	228532	16	2	6	6	3	6	9	12	1	3	3	10	6	7	6	4	7	3	5	3	3	5	8	1	5	4	1	2	5	6	1	54	0
100	GTA	3	3	2	2	6	2	1	3	4	3	1	2	11	2	2	3	3	3	0	2	4	5	4	6	7	2	0	2	4	2	3	3	2	0	0	3	8	3	1	3	2	2	1	2	227228	3	33	3
101	GAA	22	2	1	1	1	3	0	4	3	2	1	0	0	1	3	1	2	1	2	1	1	1	4	2	1	1	2	2	0	0	1	2	240079	0	26	1	1	2	0	0	6	2	1	0	3	2	3	3
102	CAG	11	8	10	2	5	6	10	8	1	2	4	7	9	3	9	2	36	20	242184	18	10	2	6	6	8	5	54	5	4	7	13	9	2	1	2	1	4	2	1	3	2	1	6	3	2	10	6	3
103	ATG	4	5	3	1	5	1	4	2	3	3	1	0	62	3	242566	8	2	7	2	12	2	5	2	0	1	3	2	1	1	2	1	1	0	1	2	0	1	3	4	0	1	4	4	6	1	0	12	5
104	CAT	6	2	2	7	4	7	3	3	0	5	3	9	7	3	2	3	13	14	4	241450	8	15	8	13	4	6	7	5	4	5	4	2	2	5	1	7	11	7	0	3	2	2	7	0	4	9	2	5
105	ACA	9	9	1	4	242875	20	57	9	2	4	1	5	51	3	0	2	4	9	2	5	4	14	7	4	5	6	3	5	4	7	7	4	6	3	4	1	53	2	3	4	4	4	4	1	1	10	6	12
106	GAT	6	12	7	23	5	5	12	8	7	6	10	9	5	7	6	4	6	9	9	10	9	4	8	10	7	14	9	8	4	7	11	9	5	10	5	242378	5	2	5	9	9	10	5	4	8	3	11	7
107	ATA	2	6	12	4	6	9	9	5	7	8	4	6	242921	11	22	9	9	3	5	5	6	9	2	12	2	7	3	0	10	5	0	5	2	7	7	1	4	3	2	2	4	2	2	5	6	3	7	11
108	ATC	1	11	2	6	6	13	2	8	3	6	0	2	2	242486	6	47	9	10	2	2	8	7	8	4	8	4	4	8	2	4	4	1	9	4	1	1	7	4	1	0	4	5	0	1	1	7	3	3
109	AGC	2	14	8	1	8	8	0	0	10	241584	2	82	0	4	8	1	5	10	3	5	10	1	4	5	2	11	8	5	2	2	3	2	3	3	6	3	16	8	4	4	12	31	17	2	3	6	6	7
110	CTA	1	2	2	1	1	6	4	4	0	0	3	8	22	4	6	7	12	5	6	3	71	7	2	2	11	5	3	3	243168	7	12	4	0	3	0	3	2	6	2	3	10	3	3	3	5	7	0	0
111	TGG	2	4	1	6	0	2	4	3	0	3	2	4	1	2	4	6	1	4	0	4	2	3	3	7	1	7	11	12	5	3	2	3	3	3	6	2	8	3	6	3	3	4	1	0	0	3	6	6
112	GAC	14	14	2	12	13	11	6	7	3	3	1	8	13	8	1	4	1	14	2	3	5	11	5	6	2	2	4	8	2	2	1	5	9	242973	11	12	4	6	9	5	2	15	5	7	10	14	9	5
113	CAA	8	9	7	5	9	2	1	0	3	3	2	1	0	3	1	6	241958	16	120	14	10	8	7	9	66	12	8	3	2	6	7	6	4	2	1	0	1	10	4	6	3	7	3	0	0	10	3	0
114	GGC	4	5	4	8	0	3	2	2	2	26	2	3	7	2	3	2	7	4	2	2	3	2	0	2	6	1	12	5	5	3	2	1	1	39	2	9	5	3	5	3	13	239857	7	23	6	3	6	2
115	CTA	2	3	0	0	3	2	0	2	2	1	1	6	24	0	4	2	5	3	6	3	63	3	8	9	6	2	1	9	242709	6	52	6	1	0	2	3	6	3	0	0	1	2	3	4	5	0	3	0
116	AAG	18	7	243263	8	4	3	13	1	6	2	7	9	9	0	17	13	3	2	0	10	7	1	4	4	0	5	0	3	4	1	4	2	6	2	9	1	8	2	0	3	5	1	6	0	3	0	6	10
117	CCA	5	3	4	3	13	1	7	4	5	4	1	4	11	6	5	3	15	5	8	4	242112	9	12	1	7	10	4	4	12	6	9	6	5	10	8	5	7	1	1	0	4	5	10	9	1	2	6	3
118	TGT	7	5	4	12	5	3	7	6	5	2	6	5	6	8	3	10	7	13	4	6	7	8	9	7	8	6	0	32	6	8	4	2	5	3	8	3	9	3	3	4	8	3	3	5	4	6	1	13
119	GTA	7	12	5	2	18	8	0	3	6	1	5	0	44	8	2	8	7	7	8	6	11	9	2	6	6	8	4	7	8	2	1	7	11	2	4	12	18	8	4	2	8	5	7	9	243246	5	18	8
120	AAG	17	9	242198	12	7	11	9	6	4	13	5	5	6	7	8	6	5	11	5	1	8	8	2	7	1	10	3	3	2	6	4	4	6	7	15	4	7	7	5	2	6	5	1	1	1	3	6	4
121	TTA	4	4	4	4	6	6	6	3	4	4	7	4	13	7	3	2	4	9	2	4	15	6	6	7	6	5	5	2	11	2	2	3	4	3	6	2	4	9	8	9	6	5	3	0	1	4	8	1
122	ACC	0	11	2	2	4	242152	1	20	0	3	1	0	4	56	1	1	0	2	4	0	10	6	7	7	4	4	1	1	0	1	7	1	2	9	1	2	0	24	1	2	1	1	4	1	3	2	6	1
123	CCT	7	5	1	1	3	3	0	17	1	3	1	0	4	0	0	3	8	4	2	11	8	50	14	243585	4	2	3	1	1	3	1	3	5	3	4	1	2	4	2	2	2	2	0	1	0	1	2	0
124	CTC	2	10	2	4	3	4	2	2	1	8	7	4	0	15	1	4	1	2	4	2	4	22	4	3	3	7	1	2	8	243283	6	11	3	3	7	6	2	3	3	0	1	8	3	8	2	5	1	1
125	TGT	2	4	1	1	4	1	4	5	4	5	3	17	6	8	2	8	6	3	3	5	4	3	3	4	2	4	6	64	6	5	2	9	4	5	2	2	3	5	0	5	2	5	0	13	3	4	1	4
126	GTT	6	4	2	8	4	5	9	10	2	4	4	4	2	4	1	15	3	7	6	6	1	2	10	9	1	7	6	8	0	0	0	1	6	6	3	6	3	5	4	25	0	1	8	3	4	1	3	243363
127	ACT	9	6	2	5	9	28	2	243586	1	1	1	2	0	3	0	9	3	9	2	4	11	43	4	7	5	8	1	5	2	2	10	1	1	3	8	1	4	2	2	2	1	8	3	3	4	1	2	0
128	TTA	7	6	1	1	6	15	5	1	2	2	8	5	1	5	4	2	5	4	5	4	5	12	5	8	4	4	3	2	9	4	2	7	2	5	0	3	3	13	3	1	0	2	6	4	3	7	1	5
129	GAT	6	7	1	3	7	4	1	2	1	2	0	3	2	1	0	0	2	3	1	4	3	14	2	6	1	5	4	1	0	1	0	0	3	2	1	243632	2	2	3	0	2	1	7	9	0	0	5	0
130	TGC	5	1	7	5	1	7	2	1	3	4	4	0	1	4	2	4	9	2	2	2	1	11	0	1	0	5	1	3	0	2	0	2	1	2	6	0	3	9	4	2	10	2	6	1	3	6	2	4
131	CAT	6	3	2	30	7	6	3	4	5	3	4	4	1	3	0	9	9	16	2	243520	6	5	7	6	0	4	1	7	4	4	2	4	2	5	4	6	2	2	3	3	0	3	4	4	3	0	5	2
132	AAT	0	12	5	243805	10	7	2	9	3	0	2	5	3	2	0	4	2	7	0	2	5	2	4	4	1	2	2	4	0	3	2	4	1	1	2	15	5	1	1	2	1	0	2	1	0	5	4	3
133	GTC	1	1	2	0	5	0	3	0	2	3	1	1	3	9	0	2	3	4	1	0	9	5	6	2	4	3	1	0	0	4	2	1	0	4	2	1	0	7	4	2	2	2	8	1	0	243719	5	16
134	ACC	3	7	3	5	43	243615	0	7	1	2	2	0	4	5	0	0	8	4	5	2	9	24	7	3	1	5	3	2	5	6	2	2	1	4	5	3	2	16	2	4	0	1	3	3	3	1	2	0
135	TAT	4	1	1	13	4	2	0	0	2	0	0	1	1	0	1	0	2	1	0	74	1	3	2	2	3	0	0	1	1	2	0	1	0	0	0	2	0	0	0	0	0	0	0	0	1	1	0	0
136	AAT	3	11	2	243705	2	2	3	2	0	1	0	1	1	1	2	1	4	0	0	3	1	0	0	1	3	2	1	0	0	3	3	1	2	0	0	13	0	0	0	1	2	0	0	0	1	0	0	0
137	ATC	0	2	0	0	0	3	0	2	0	0	0	1	2	243693	1	13	3	1	0	0	0	5	0	0	1	0	1	0	0	1	0	0	0	0	1	0	1	2	1	0	0	2	1	0	2	9	2	0
138	ACC	1	7	0	1	9	243740	2	32	0	3	0	0	0	10	1	0	0	0	2	1	1	1	1	0	0	0	0	2	0	0	0	0	2	0	0	0	0	18	0	2	1	0	0	0	0	2	0	0
139	AGT	7	0	2	9	2	0	4	0	2	3	2	243660	4	0	0	1	4	2	2	0	2	3	1	0	1	0	0	3	3	0	0	0	2	0	1	0	2	0	0	0	0	0	4	28	0	0	12	0
140	GAC	7	20	5	1	5	9	0	2	2	2	0	0	7	4	12	0	4	19	3	5	2	11	4	3	0	0	0	3	4	1	4	3	9	231280	5	22	0	6	5	1	4	32	7	3	1	2	4	1
141	ATG	4	4	5	2	3	5	23	5	2	3	7	5	9	7	231001	6	4	4	2	5	6	8	4	6	3	1	5	1	3	1	6	3	0	1	2	4	6	0	1	1	0	2	5	11	5	2	46	1
142	AAG	17	8	231163	25	6	6	19	3	2	1	43	3	4	2	21	1	12	11	3	1	11	11	5	10	2	3	3	6	6	5	3	5	1	4	35	3	0	4	0	5	2	0	9	1	2	0	3	0
143	GAA	23	11	1	4	9	3	3	1	2	1	3	2	3	3	2	0	8	7	0	3	5	30	10	0	3	5	1	0	5	11	0	3	231301	4	21	3	3	6	1	2	21	9	5	1	10	1	1	0
144	GAA	27	2	1	2	5	5	0	1	3	5	1	2	1	1	0	1	4	6	0	2	11	19	3	4	2	5	0	2	1	1	1	1	231470	0	2	4	3	1	3	3	9	6	6	2	7	0	0	5
145	ATA	4	11	3	2	10	3	2	5	3	1	2	3	231175	5	26	0	4	5	2	0	6	17	2	5	1	2	3	2	0	4	0	1	0	5	0	1	1	5	1	6	4	7	3	3	3	0	0	1
146	ACA	10	6	1	5	231299	14	8	11	6	1	2	1	11	4	0	0	3	16	2	2	12	12	2	4	3	1	0	1	1	2	0	5	1	1	2	2	16	3	2	3	0	0	3	9	3	4	2	3
147	AAC	14	231094	9	11	2	6	2	2	6	1	2	2	1	5	1	2	2	11	0	0	3	7	4	0	1	2	2	2	2	0	0	1	1	5	2	2	2	5	0	0	1	2	8	5	0	0	2	0
148	TGC	5	5	4	2	0	6	2	1	4	10	3	2	5	1	3	1	6	3	5	8	7	7	7	10	3	10	5	0	1	3	3	2	2	6	5	0	1	2	4	4	3	5	11	6	4	3	0	3
149	TCT	7	2	6	7	1	6	3	5	1	2	1	3	4	0	3	4	5	4	9	4	6	9	7	8	4	7	5	6	2	3	3	0	3	6	3	1	1	5	5	2	4	3	1	0	6	1	4	3
150	TAC	8	13	2	5	5	6	0	5	5	10	3	0	2	0	0	3	2	26	1	0	2	11	2	5	5	2	3	2	3	3	2	1	2	3	0	1	1	8	1	1	2	3	4	3	3	5	1	6
151	AAT	11	20	2	231237	2	8	1	0	1	5	2	12	3	1	2	2	3	6	0	5	2	18	5	6	1	8	0	1	1	0	3	1	1	2	0	35	6	4	1	1	2	5	0	2	0	1	0	6
152	GTG	8	4	4	5	2	2	9	5	2	2	8	1	3	2	17	2	1	12	1	7	3	2	8	4	7	13	4	2	2	2	2	2	7	1	4	0	0	3	11	2	3	1	11	7	15	6	230945	2
153	ACC	4	10	2	2	9	231286	7	14	4	1	4	0	5	4	0	2	6	6	2	0	11	11	5	0	1	2	0	0	4	2	1	3	0	1	1	1	1	40	4	2	4	4	5	0	3	0	0	5
154	ACA	7	5	3	2	231058	12	135	5	3	2	3	1	17	0	0	0	7	3	0	3	6	18	8	5	4	6	3	1	1	1	0	0	4	0	0	3	2	2	0	0	3	0	3	3	1	2	1	1
155	GTA	2	3	0	1	1	1	0	2	3	3	0	1	22	2	1	2	4	1	0	4	5	4	1	8	5	4	1	0	8	0	1	3	3	1	1	1	14	0	2	3	2	2	15	6	230941	4	4	4
156	ATA	4	2	2	1	12	7	1	1	4	0	3	1	230802	4	95	6	12	3	1	1	4	8	0	4	6	2	1	1	3	5	2	1	3	2	1	2	0	1	1	2	1	0	5	7	2	1	3	3
157	AGG	1	3	12	6	10	6	4	11	9	8	230537	9	1	5	47	2	7	4	3	4	13	7	2	11	1	7	11	2	4	0	4	3	3	2	2	0	3	8	1	2	0	1	112	4	1	1	3	5
158	GAT	2	12	1	35	3	0	3	0	0	1	2	1	0	1	1	2	1	2	3	5	7	45	6	5	0	4	5	2	0	3	2	3	4	8	0	230591	6	5	0	2	1	1	7	3	2	1	1	2
159	AAG	16	17	230406	4	6	6	25	7	0	3	89	2	5	2	19	1	4	11	6	3	11	9	5	2	4	10	2	1	5	7	3	1	5	0	99	1	5	7	3	2	4	0	1	2	1	2	5	9
160	AAA	231288	1	11	3	3	4	2	2	1	4	0	6	1	1	1	2	3	6	2	7	12	23	4	4	1	5	3	0	5	5	10	1	3	1	2	3	5	3	0	5	3	5	6	1	0	1	6	1
161	CAG	6	4	3	2	4	9	5	0	0	2	1	1	1	4	0	2	12	7	230634	3	9	3	6	3	3	3	22	1	1	5	2	0	0	1	3	1	0	6	2	0	3	1	0	3	1	0	0	3
162	AAA	231506	6	7	5	3	7	1	3	5	2	2	4	3	3	4	0	2	5	1	0	3	8	2	3	1	1	1	1	2	5	1	2	10	1	0	4	5	1	1	5	1	2	1	1	1	3	2	0
163	GTA	1	1	7	4	1	6	2	4	0	3	3	3	20	1	1	2	2	3	3	2	8	7	1	0	0	0	0	0	2	3	1	0	2	2	0	2	7	3	0	0	5	1	2	4	231004	2	3	0
164	TCC	9	3	1	0	4	9	4	3	2	2	0	2	6	0	1	0	0	3	5	0	5	3	3	2	1	0	0	0	2	2	3	0	1	0	2	2	2	2	2	4	2	2	1	2	3	0	3	3
165	TCA	7	4	3	3	3	4	1	0	2	3	2	2	8	1	0	2	4	7	0	5	61	4	2	4	1	0	1	0	0	2	5	4	7	2	4	2	6	6	6	6	3	1	9	5	2	1	5	5
166	CTT	4	1	1	0	1	6	0	3	1	4	0	0	0	1	4	7	1	5	2	2	3	0	2	9	2	2	1	4	2	3	3	230791	0	1	8	0	0	4	1	4	1	0	6	0	3	0	0	0
167	TTT	4	5	3	0	3	7	3	6	0	0	2	1	4	4	0	5	5	5	2	1	3	6	2	0	1	2	6	4	8	2	0	8	0	0	1	1	0	6	3	1	6	0	3	4	1	0	4	0
168	TAT	3	2	4	6	5	1	2	2	4	0	3	4	3	4	1	3	1	1	0	28	2	0	1	4	0	3	1	1	1	1	3	2	2	0	1	1	0	4	3	3	0	0	0	4	0	2	0	0
169	AAA	230474	6	2	3	10	8	0	0	2	0	4	0	3	3	2	2	4	7	0	1	11	19	2	1	1	1	4	2	2	2	0	4	20	0	1	4	1	2	4	3	1	1	2	1	3	0	0	1
170	CTT	5	4	2	1	4	4	7	4	2	2	3	1	1	0	0	3	9	6	5	6	12	5	3	3	3	2	10	7	4	30	2	228820	1	0	4	0	1	2	2	3	1	2	2	1	1	2	1	2
171	GAT	5	3	3	4	4	2	3	1	0	3	0	1	0	2	4	4	3	2	2	3	1	3	0	1	3	2	0	1	3	2	0	2	4	1	5	230414	2	5	3	6	2	3	3	16	0	2	3	1
172	GTA	6	4	1	2	3	9	7	1	3	2	5	3	16	1	1	1	4	6	2	4	9	6	7	5	1	5	1	0	2	0	2	1	3	3	0	1	18	1	1	4	2	1	7	3	230117	3	43	1
173	GTA	7	7	2	4	2	4	3	3	1	1	1	3	34	1	2	3	1	3	2	2	10	10	4	2	1	4	2	1	5	3	3	1	0	3	1	5	38	4	1	0	1	1	0	4	226540	0	27	3
174	CAA	0	3	2	4	5	3	0	0	2	4	4	3	8	2	2	0	229509	2	5	1	3	11	2	3	10	6	0	5	6	2	0	1	0	1	0	2	0	0	0	1	1	2	6	3	2	0	1	5
175	ATT	0	0	1	4	4	5	3	3	0	2	1	0	4	7	1	224234	1	3	6	1	2	12	0	2	0	4	1	2	2	2	0	0	0	3	3	2	2	2	0	3	3	0	0	1	4	1	0	2
176	GGA	1	2	0	5	1	3	2	2	13	1	0	0	3	2	0	0	2	2	1	1	10	12	1	0	5	2	4	1	0	0	1	1	5	4	1	1	2	1	2	3	203365	7	71	18	2	1	2	0
177	GGT	0	3	0	1	2	7	3	1	1	2	2	34	3	0	0	0	3	1	0	5	7	14	0	4	1	0	6	3	2	2	0	0	6	1	2	27	1	5	0	3	0	15	7	207942	1	2	6	3
178	AAT	1	14	5	228634	5	11	3	3	4	3	0	5	2	4	6	0	2	3	2	3	10	5	3	2	1	1	0	0	2	3	2	3	0	2	0	6	3	4	5	0	6	3	3	2	3	2	2	0
179	AAT	6	7	2	227965	4	5	5	1	2	3	3	5	2	4	4	2	5	2	6	2	3	8	0	5	3	1	3	1	0	2	2	1	2	3	1	11	3	6	1	1	2	1	4	13	3	1	3	6
180	AGG	4	1	3	1	0	7	2	0	6	2	213944	2	1	4	36	1	5	3	1	0	7	3	1	4	0	1	12	0	0	0	1	0	0	2	0	3	5	2	1	3	1	4	96	5	1	1	4	6
181	ACT	2	2	0	9	3	37	2	221075	3	1	0	4	2	1	0	6	0	3	1	1	1	8	3	4	1	1	0	2	3	2	2	0	1	2	0	0	1	1	2	9	0	0	2	0	2	3	2	0
182	AAT	7	2	0	228021	3	8	0	1	2	0	0	3	1	3	1	2	3	6	0	0	10	11	2	0	0	5	2	0	3	4	1	1	1	0	0	8	4	3	0	0	0	3	1	3	0	0	1	3
183	AGT	3	4	3	4	0	0	3	0	2	3	0	213517	1	1	3	4	3	4	2	3	5	2	2	1	3	3	3	2	5	3	2	4	1	2	2	4	0	0	0	1	1	0	3	16	2	0	3	0
184	CAG	3	2	5	3	8	2	3	3	0	3	1	3	4	4	0	3	36	4	215344	6	10	8	4	4	6	5	10	0	8	5	1	4	6	0	1	2	4	1	1	1	1	5	2	9	1	1	7	3
185	TAT	8	1	4	3	2	9	0	2	5	6	2	0	1	2	3	4	4	3	0	9	8	5	2	0	3	8	4	4	0	1	0	2	3	2	1	0	1	1	0	3	6	1	2	1	2	0	2	4
186	AGA	12	10	3	7	7	4	7	5	192986	2	2	1	5	5	3	4	11	5	2	1	1	15	1	1	4	6	0	3	1	2	4	1	1	4	3	2	2	1	2	1	20	1	0	0	5	0	0	5
187	TTA	9	6	2	5	4	7	2	3	1	1	6	0	4	4	0	8	4	7	1	2	3	4	3	2	3	3	3	0	5	4	1	2	8	5	3	1	4	2	1	3	4	3	1	7	3	3	4	8
188	ATA	18	1	0	7	12	3	0	2	5	1	0	5	221027	1	16	6	3	7	3	3	9	6	0	0	3	0	0	4	2	4	2	1	3	5	1	5	3	2	0	1	0	0	1	1	5	0	2	4
189	AAC	15	209863	3	25	1	7	2	8	3	2	0	2	4	3	0	2	5	1	2	4	5	6	2	6	6	1	1	3	3	1	0	2	1	1	3	4	0	0	6	1	0	1	3	2	0	1	0	3
190	TGT	5	1	1	3	5	10	8	5	1	0	3	6	3	4	0	3	2	7	0	0	4	16	1	2	0	3	0	15	0	1	4	3	0	6	0	0	1	4	3	0	3	0	7	9	22	1	2	1
191	AAC	13	205562	1	41	44	2	0	2	1	22	1	3	1	4	1	6	6	8	1	1	3	10	1	2	2	2	0	2	1	4	0	1	0	35	1	0	1	1	0	0	0	0	0	3	1	0	0	0
192	ACC	3	1	2	1	22	184554	3	23	0	3	0	2	1	4	4	3	2	7	1	2	2	27	2	4	3	1	2	0	2	2	2	1	2	0	0	0	0	4	7	0	0	0	1	0	2	0	1	0
193	TCA	1	6	0	5	12	6	4	3	1	2	1	2	2	0	0	7	2	8	5	2	89	6	4	6	3	11	5	1	6	7	2	2	5	1	4	1	3	6	1	2	2	0	5	1	0	1	3	2
194	GCC	15	6	2	1	1	33	3	4	2	4	0	0	5	5	0	0	9	12	0	5	6	15	2	1	4	1	3	1	4	4	0	0	4	0	0	3	5	208408	3	4	1	3	0	4	1	81	0	2
195	ATT	12	2	0	8	10	3	2	14	2	1	6	1	8	25	4	213376	6	4	0	4	6	5	5	4	4	3	7	3	6	2	0	3	2	4	3	6	3	3	1	3	3	1	1	8	2	0	2	12
196	ACA	9	0	2	2	185075	5	10	5	1	1	0	1	19	0	3	4	5	3	2	3	8	6	3	3	3	3	1	0	1	0	1	3	0	5	1	0	16	2	1	4	0	0	0	4	0	0	7	2
197	CAG	7	3	7	2	20	2	0	0	0	2	2	6	1	0	2	1	7	4	184637	21	2	3	19	2	1	3	105	4	4	7	13	1	10	3	3	1	1	0	6	0	3	2	5	7	3	1	0	4
198	GCT	0	8	1	1	2	1	4	64	3	3	5	2	2	0	1	2	3	7	3	3	1	17	1	5	2	6	3	2	3	2	3	5	0	8	0	4	5	10	6	182407	3	11	8	6	3	3	1	15
199	TGT	5	2	0	4	3	0	0	2	6	2	10	8	5	4	0	2	3	5	2	2	3	2	2	2	2	0	3	34	5	2	1	2	0	1	3	1	0	5	6	5	1	5	8	4	0	5	1	4
200	CCA	3	8	2	1	7	1	6	3	4	1	0	0	1	3	3	1	14	7	0	3	205447	13	16	9	8	6	5	1	4	5	0	4	0	1	0	1	0	1	2	2	0	1	3	0	0	1	0	4
201	AAG	21	7	212654	21	8	13	6	6	4	5	31	2	10	7	9	1	10	11	3	5	5	5	8	1	1	5	1	2	6	0	3	5	3	5	15	4	3	3	3	2	1	0	3	0	1	0	0	1
202	GTA	2	2	1	9	3	5	1	1	0	3	0	4	16	1	2	3	2	2	1	4	5	3	2	1	1	2	2	0	4	3	0	2	6	0	1	0	27	1	1	1	2	0	0	2	223537	2	15	1
203	ACC	6	10	4	4	34	207231	3	6	0	4	2	5	4	28	1	1	12	8	7	3	11	2	4	4	5	1	0	3	1	4	5	3	6	1	3	2	1	7	5	2	1	2	3	0	5	6	2	3
204	TTT	3	2	6	2	7	6	4	2	4	3	10	9	6	7	4	20	0	7	3	9	3	23	5	8	4	5	8	8	2	5	5	52	1	1	8	3	2	3	6	3	9	11	16	6	6	4	12	32
205	GAG	2	4	3	4	6	5	7	0	1	2	1	1	3	0	2	0	4	6	3	3	5	9	2	0	0	2	2	2	3	1	0	5	23	0	216968	6	0	5	3	2	0	0	58	0	0	4	15	0
206	CCA	2	4	1	1	7	2	0	1	0	1	2	0	3	1	3	0	15	1	3	0	193062	8	5	2	3	3	0	0	4	0	0	2	1	0	0	0	0	1	0	5	0	0	1	5	2	1	2	1
207	ATT	8	5	2	7	0	4	1	3	2	1	1	3	3	4	4	223893	3	5	1	5	5	3	1	3	2	5	1	2	2	3	0	2	1	1	1	2	0	0	3	0	4	2	5	0	7	2	2	4
208	CCC	3	4	2	1	4	12	3	7	6	9	3	2	8	3	7	5	10	22	3	2	22	212703	6	8	4	3	5	3	8	8	6	5	4	5	3	2	5	13	8	3	5	3	2	9	0	6	2	3
209	ATA	25	13	10	9	33	10	4	5	16	0	7	5	227518	11	25	3	13	8	7	5	18	12	5	9	6	5	2	7	13	6	1	5	2	4	6	2	1	1	3	1	3	5	5	0	10	10	5	5
210	CAT	9	8	7	12	7	9	2	6	1	2	3	1	7	1	4	2	5	22	9	226260	15	14	2	10	3	4	4	9	7	10	9	8	5	6	10	6	3	2	4	4	2	1	2	3	7	1	2	8
211	TAT	4	3	3	4	8	1	2	5	5	1	3	6	7	2	2	5	1	11	3	9	5	3	0	1	2	7	4	3	3	6	2	3	3	0	11	4	8	1	4	1	4	3	0	1	3	1	6	2
212	TGT	5	2	3	2	3	6	6	3	4	6	7	10	5	6	9	1	11	11	3	3	3	18	3	6	3	8	3	18	1	16	3	3	4	1	0	4	1	9	1	2	3	7	9	12	1	4	5	7
213	GCC	7	8	2	1	7	84	4	5	2	13	1	1	2	2	1	3	5	6	5	4	4	26	7	2	2	10	9	3	5	7	4	4	4	2	6	0	16	225892	11	15	2	17	22	4	1	76	12	4
214	CCA	3	3	2	2	24	5	3	4	3	5	2	0	2	3	5	4	10	3	2	5	227260	20	23	5	5	7	10	11	11	10	5	0	2	7	4	2	12	5	1	3	4	5	11	8	5	6	11	3
215	GCT	8	11	5	2	11	12	5	113	3	2	1	2	4	0	3	2	10	6	6	10	7	43	8	6	3	6	0	2	5	0	0	4	3	7	3	9	15	27	10	228693	12	4	6	10	10	2	5	42
216	GGT	17	16	7	4	9	28	9	2	1	7	13	16	3	4	2	1	1	23	9	11	9	31	14	7	5	15	6	6	11	8	2	15	6	12	6	26	6	20	5	1	7	14	16	230216	6	5	3	10
217	TTT	8	10	5	4	4	1	5	4	4	7	1	9	5	8	2	3	4	6	6	3	5	7	7	2	2	4	1	4	3	5	1	8	6	7	7	4	1	5	5	1	12	1	1	2	8	8	11	18
218	GCG	15	15	6	3	2	12	19	5	1	7	4	2	4	8	3	2	12	10	9	3	11	15	5	2	4	3	1	5	0	3	3	8	2	3	11	2	41	12	227840	14	0	5	9	2	8	4	315	3
219	ATT	8	1	3	11	3	8	2	9	4	5	4	3	9	9	3	229726	7	3	1	5	4	19	9	3	3	1	3	3	2	5	2	4	3	3	1	4	2	0	3	4	2	1	16	4	1	2	6	12
220	CTA	4	9	10	1	1	11	8	2	4	4	1	2	14	2	7	6	11	5	5	5	46	12	4	8	3	4	2	2	228606	1	76	6	7	5	4	4	0	0	8	1	5	1	9	6	8	3	6	4
221	AAG	7	9	231000	12	1	5	8	6	0	0	10	5	2	1	6	1	1	1	4	4	5	18	7	10	1	3	5	2	2	0	3	3	4	0	14	0	4	4	1	1	0	0	6	1	6	0	9	3
222	TGT	3	4	0	9	5	5	2	1	1	4	0	0	3	0	0	1	1	4	0	5	6	28	2	3	1	1	1	4	1	1	1	2	2	1	0	1	1	3	1	1	3	0	3	4	0	1	3	1
223	AAG	16	5	230486	11	2	2	36	2	3	3	148	0	1	1	30	4	9	6	7	5	5	15	2	5	3	2	1	1	7	5	4	2	3	4	45	1	0	5	0	2	0	1	0	0	0	0	0	0
224	GAT	4	3	0	11	2	7	2	1	2	0	2	5	1	14	0	0	9	6	6	2	1	4	3	5	1	4	4	5	3	3	3	3	1	8	0	231257	1	2	4	5	1	2	2	6	3	1	3	6
225	GAG	10	5	6	3	11	4	5	9	3	8	9	2	2	4	0	2	5	10	2	4	13	7	10	8	3	2	0	2	3	1	0	2	19	5	231094	15	3	2	8	1	2	1	65	2	2	6	10	2
226	AAG	32	10	230746	4	6	4	8	2	5	2	6	9	3	2	2	0	7	10	14	8	6	14	5	2	3	3	3	4	6	2	4	2	8	4	11	0	8	7	1	4	11	2	7	8	5	6	3	8
227	TTC	2	10	4	4	5	8	2	3	3	4	2	1	3	2	7	1	6	7	5	3	8	12	6	6	7	6	5	3	6	7	1	2	4	5	2	2	6	8	3	3	4	2	11	3	7	5	7	8
228	AAT	17	11	9	230894	4	3	5	14	5	5	6	94	12	4	3	10	7	4	7	9	6	5	8	2	5	6	4	4	4	5	1	6	0	1	5	79	1	5	0	2	4	1	5	1	7	1	3	1
229	GGA	6	5	0	3	3	5	3	0	23	2	1	2	5	0	4	6	3	11	0	0	8	7	4	2	5	2	4	2	1	3	6	0	14	3	0	1	6	4	1	6	229891	8	11	2	8	6	3	3
230	ACA	10	0	6	0	230952	30	162	4	9	1	1	3	19	4	2	3	7	12	6	6	7	14	2	5	5	12	1	1	3	7	2	1	1	8	2	9	5	11	13	5	5	6	2	8	0	3	2	0
231	GGG	2	1	4	0	5	19	4	0	3	2	11	0	1	4	5	1	1	8	2	0	4	15	4	7	4	4	0	2	3	10	6	0	5	1	8	2	3	6	6	1	29	8	230398	12	2	2	13	1
232	CTA	7	5	6	3	5	9	9	2	2	2	10	2	8	4	1	5	14	12	6	3	49	30	5	3	10	8	9	5	230897	7	5	9	6	1	3	4	3	10	9	0	7	5	8	4	1	2	2	4
233	TGT	7	11	7	9	4	7	9	3	1	0	5	8	6	5	6	6	7	7	2	7	11	12	9	8	2	6	1	50	4	5	3	10	8	3	2	1	6	4	5	2	1	5	7	9	5	4	3	7
234	AAA	231037	10	7	6	17	8	13	7	13	2	2	2	3	6	3	4	12	21	3	3	14	16	4	8	5	9	5	1	3	6	1	4	17	4	7	7	3	3	2	1	5	0	6	8	3	7	10	4
235	AAT	5	9	7	230930	5	3	6	4	2	2	4	6	7	7	4	5	6	8	6	6	9	17	12	9	4	5	4	1	8	1	2	1	4	6	5	17	5	6	2	5	7	3	10	9	4	0	6	6
236	GTC	10	7	5	2	8	5	9	3	7	1	6	1	9	21	2	2	11	7	7	1	18	12	3	6	4	6	1	5	3	8	5	3	1	6	4	6	3	10	10	8	12	9	18	12	12	230833	5	57
237	AGC	9	71	5	3	9	11	13	9	17	230593	12	98	3	11	1	2	8	8	2	0	9	11	9	5	2	13	6	1	5	6	6	0	4	4	5	2	7	3	2	2	5	97	9	13	1	11	4	2
238	ACA	10	7	3	5	231209	17	60	8	6	4	3	3	21	4	1	5	4	6	1	0	18	10	6	7	2	4	2	3	1	5	1	4	4	5	1	4	4	3	0	6	6	2	7	2	4	0	1	2
239	GTA	3	5	4	0	2	10	3	1	5	4	1	4	42	3	0	0	6	2	1	2	6	15	1	1	1	8	8	2	8	1	3	1	5	4	4	4	32	4	4	1	3	1	5	4	230899	5	33	13
240	CAA	3	4	2	1	13	10	4	3	2	3	2	8	1	3	0	6	231014	13	36	6	10	11	3	4	10	0	5	2	5	5	2	0	3	1	1	1	4	2	1	1	5	3	8	5	3	3	2	4
241	TGC	9	6	4	3	14	9	1	2	2	11	3	3	5	5	3	7	7	13	3	5	8	19	8	4	1	13	2	2	3	7	1	11	10	4	6	3	3	8	5	0	9	8	8	10	8	13	7	4
242	ACA	7	9	3	4	230998	13	27	6	5	5	4	3	52	5	7	7	5	7	4	6	5	9	7	7	7	5	4	7	5	8	6	14	1	5	4	6	10	6	9	4	2	3	13	14	8	5	3	2
243	CAT	3	7	6	6	5	4	5	1	2	6	3	13	6	1	3	1	2	47	6	231076	7	16	5	5	5	2	4	20	5	4	3	5	2	6	5	5	8	4	2	4	5	4	9	1	2	3	1	8
244	GGA	8	5	4	3	13	7	3	2	23	4	10	4	2	10	7	2	5	4	0	5	13	7	1	4	6	6	7	7	4	3	6	9	12	4	10	1	4	0	2	3	231027	11	29	9	13	3	8	10
245	ATC	8	8	3	0	8	9	4	0	4	3	0	4	2	231420	4	12	5	7	0	4	5	11	10	5	0	5	0	4	6	8	1	7	3	1	3	0	11	4	1	0	3	3	14	3	0	5	4	7
246	AAG	20	5	230892	16	8	8	13	2	1	4	41	5	2	1	12	4	2	6	7	3	7	9	10	1	3	3	6	2	0	1	7	1	6	2	73	1	7	6	12	2	4	2	12	4	1	2	9	3
247	CCA	1	8	4	2	3	1	5	3	7	2	4	7	2	6	2	2	11	6	4	7	231086	23	12	7	7	6	7	1	7	5	6	5	6	3	1	4	8	9	6	7	7	2	6	6	0	6	8	1
248	GTA	12	6	7	10	8	5	0	5	5	1	5	2	22	9	0	4	10	8	3	3	8	15	4	5	2	7	5	5	3	7	1	4	7	5	4	4	15	1	4	4	5	7	16	3	231196	2	36	11
249	GTA	5	5	4	10	11	5	0	7	6	3	5	4	18	7	7	4	15	17	4	10	10	16	8	3	9	3	8	4	3	8	1	0	0	8	1	0	14	5	5	3	7	3	9	9	231228	7	9	5
250	TCA	6	10	8	2	9	4	12	3	3	2	5	1	6	3	2	5	10	9	2	4	26	18	8	7	3	10	3	3	5	7	6	3	8	1	1	2	4	4	5	4	2	3	3	0	2	4	0	4
251	ACT	1	4	3	10	1	16	4	231262	2	5	11	4	1	0	6	14	4	1	0	2	0	8	3	6	0	8	4	2	0	2	0	2	4	0	0	1	2	4	0	3	1	2	6	1	0	0	1	5
252	CAA	29	6	5	12	3	18	2	1	18	4	13	2	4	3	5	11	453094	10	11	27	20	32	11	17	36	10	19	9	2	27	9	10	9	6	3	5	4	12	6	5	4	1	11	8	4	18	2	5
253	CTG	7	7	21	1	8	4	11	6	2	1	1	11	1	1	8	11	7	6	17	12	3	19	28	6	9	2	18	3	168	14	453314	19	6	10	13	12	7	13	5	16	7	15	8	9	7	12	27	3
254	CTG	9	11	8	7	13	10	5	2	8	4	4	7	2	8	13	0	6	22	15	13	6	14	84	5	4	9	14	5	44	9	452910	8	7	3	6	3	3	8	0	2	4	12	14	5	6	5	17	12
255	TTA	11	3	3	3	11	12	2	6	1	3	5	0	8	11	6	0	9	10	12	3	10	10	8	4	6	6	9	2	40	3	5	3	3	9	10	6	12	2	10	2	3	1	13	3	9	10	0	2
256	AAT	12	13	8	453970	5	0	8	7	9	4	10	17	4	2	6	13	5	5	2	5	0	1	4	1	0	0	1	2	1	4	2	3	0	0	2	12	0	0	1	3	4	0	2	10	4	3	4	4
257	GGC	10	7	2	3	18	18	13	9	1	13	6	2	4	3	14	1	21	24	3	3	16	29	6	13	6	7	6	4	0	4	2	12	5	378	6	3	5	15	12	4	14	451828	16	468	3	16	6	11
258	AGT	1	3	2	78	5	9	2	4	5	22	2	453022	0	2	5	11	0	4	3	8	1	12	14	4	6	11	7	10	1	3	3	5	1	12	9	4	2	6	0	4	3	5	11	51	1	9	12	4
259	CTA	20	9	7	16	16	15	2	6	6	7	21	7	10	10	7	7	13	14	8	10	62	15	6	12	10	25	10	8	452942	18	90	17	6	8	18	20	8	8	5	6	8	6	18	5	7	10	14	9
260	GCA	9	11	4	10	110	5	7	5	12	7	12	6	3	14	7	6	18	8	12	3	19	13	14	10	13	22	10	16	5	7	7	15	10	4	4	7	452244	15	109	22	15	14	8	8	163	6	18	10
261	GAA	39	7	9	9	10	7	12	4	4	2	12	3	7	6	4	4	26	18	9	17	19	34	5	5	3	7	9	1	5	4	0	8	452944	25	48	11	4	8	14	5	17	9	30	14	4	8	11	7
262	GGA	12	17	5	4	9	8	11	13	46	12	3	5	3	2	6	7	12	12	5	15	15	12	5	14	7	17	5	8	6	14	6	9	8	3	4	5	11	7	5	10	453187	4	100	20	17	12	9	9
263	GAG	10	14	19	8	13	16	13	7	16	1	14	7	3	7	5	1	6	16	3	9	20	21	6	11	2	8	9	8	2	10	4	7	74	10	452715	26	3	2	11	9	15	6	135	15	7	8	26	14
264	GTA	14	14	7	5	8	15	1	10	6	13	8	5	83	1	2	3	7	9	2	4	12	33	12	5	6	8	1	4	8	8	6	9	6	16	2	3	30	11	0	3	3	2	20	21	453389	10	120	10
265	AGA	20	12	4	8	9	18	5	7	453540	12	5	5	7	13	9	8	12	22	6	6	18	22	12	5	8	16	5	5	12	12	4	3	1	8	1	3	8	4	17	5	26	13	10	5	6	3	10	2
266	ATT	9	9	6	16	8	14	5	15	11	16	9	12	6	15	8	453751	9	16	0	9	17	26	6	12	4	19	5	6	1	6	8	21	2	2	2	4	3	7	8	5	7	12	18	15	3	2	5	10
267	AGA	9	14	7	5	16	7	7	5	453357	16	5	10	9	3	5	6	10	23	1	7	4	13	9	0	18	9	6	1	6	14	5	5	0	2	10	14	9	3	6	7	146	5	8	20	10	8	3	1
268	TCT	20	16	11	19	17	22	12	22	11	6	7	10	13	4	6	4	15	20	7	23	18	64	7	27	9	21	18	3	4	10	5	18	7	7	17	2	11	6	16	11	7	10	12	9	5	13	19	21
269	GAA	83	16	7	11	24	12	16	8	6	8	6	3	9	4	12	9	12	3	2	10	26	32	10	13	1	11	11	12	3	20	10	8	452414	18	22	14	10	9	9	4	22	7	36	29	11	3	9	9
270	AAT	13	22	14	453290	12	17	1	9	9	6	16	9	2	5	0	2	11	14	9	10	12	13	11	10	5	2	6	3	5	1	3	4	5	7	7	8	4	4	2	0	4	6	13	4	3	5	9	12
271	ATC	17	18	4	9	10	25	5	10	3	8	5	4	11	452660	4	62	11	8	2	4	13	17	5	4	10	23	3	6	10	4	8	4	6	11	4	6	2	6	4	7	11	10	10	4	9	27	8	3
272	ACA	16	8	5	0	452958	16	28	7	2	6	1	1	35	4	3	1	11	4	3	1	10	21	6	9	0	6	1	2	6	5	8	1	4	7	8	0	108	12	2	2	4	2	4	9	3	8	5	8
273	AAC	8	453413	5	32	1	10	2	1	8	13	0	6	4	2	7	2	8	19	13	0	11	5	2	0	6	6	4	2	14	8	6	6	0	7	4	3	3	3	0	4	2	5	4	6	3	6	4	4
274	AAT	8	15	9	452131	16	9	3	6	2	8	5	21	11	3	4	14	8	11	20	5	9	11	10	15	5	2	6	6	7	2	2	4	1	5	2	26	12	3	10	5	2	4	5	2	6	2	5	4
275	GCC	12	12	0	14	25	402	8	12	1	9	3	7	5	14	5	5	19	8	2	3	9	17	11	8	12	6	24	7	5	14	4	12	8	10	3	3	23	449822	7	10	1	9	10	12	16	218	9	8
276	AAA	453090	23	11	14	17	19	5	8	20	4	6	2	19	8	7	7	77	6	8	16	20	28	14	11	9	28	10	18	6	25	11	8	27	11	12	6	18	15	18	10	12	10	22	18	5	23	18	17
277	AAC	10	452668	11	22	12	15	12	7	12	4	12	8	6	17	6	1	19	35	0	11	26	18	7	7	7	20	14	11	4	6	7	6	9	19	6	2	11	14	7	16	16	10	15	14	5	7	15	9
278	ATA	17	14	4	11	56	9	5	20	7	1	6	4	452828	9	114	10	16	9	13	11	13	18	8	6	3	3	8	5	7	14	2	11	5	5	1	6	4	1	7	8	4	0	6	17	8	4	8	9
279	ATA	15	37	12	17	23	27	14	16	18	13	2	9	453082	11	34	14	23	31	4	17	25	48	18	20	17	16	14	13	12	13	6	13	12	13	13	8	12	22	8	7	12	9	14	4	33	9	23	8
280	GTA	21	34	19	13	33	37	11	10	22	14	9	11	52	16	7	11	37	37	17	7	49	26	22	17	24	39	16	20	15	25	11	12	6	17	8	19	118	17	17	16	33	11	16	16	450427	8	95	23
281	CAA	27	20	2	17	9	5	4	10	7	4	14	5	9	5	9	12	452199	20	26	7	24	21	6	17	34	6	5	18	16	8	7	7	12	1	6	8	14	10	5	10	12	7	1	9	8	13	5	9
282	CTT	6	21	5	6	8	14	5	9	7	2	3	8	5	11	3	25	8	9	4	15	19	13	9	20	3	17	8	7	9	35	17	450975	16	11	13	5	0	9	9	7	9	0	8	10	13	4	9	22
283	GCC	12	13	4	9	5	245	9	7	1	2	5	2	4	5	10	4	7	18	5	9	10	32	13	7	5	7	8	4	7	10	8	1	13	12	7	3	20	447993	16	141	9	21	16	9	5	313	12	5
284	AGC	2	42	6	2	5	8	5	7	10	447581	11	103	3	10	6	7	8	15	3	5	12	20	9	9	15	19	21	8	3	9	10	2	7	7	0	1	4	8	4	3	9	77	11	8	3	3	8	0
285	CCT	9	5	4	2	4	14	3	30	9	2	0	2	1	3	1	8	5	16	5	68	30	323	46	449782	10	10	21	8	8	15	0	14	8	0	5	3	1	12	4	4	5	1	8	9	5	0	5	3
286	GTA	18	19	7	6	9	21	11	11	1	4	6	2	172	4	9	4	14	12	6	4	21	19	8	13	5	9	12	7	21	13	0	5	1	3	0	0	62	2	4	2	15	7	8	2	446206	3	27	2
287	ACA	11	14	15	11	450419	35	22	18	15	14	5	14	31	13	17	10	23	36	5	8	23	36	9	14	8	27	6	5	10	15	13	6	4	16	7	5	27	20	11	12	14	3	20	7	11	8	9	16
288	ATT	20	17	12	15	15	18	8	17	14	12	24	19	16	27	17	449804	19	22	10	8	24	48	23	18	3	13	8	12	11	22	11	22	12	11	6	16	9	15	20	4	14	26	11	31	13	10	29	25
289	AAT	24	18	19	452767	3	12	10	13	7	11	1	24	6	11	15	23	21	13	3	10	11	6	13	6	17	7	4	11	4	3	3	7	11	13	15	30	18	2	13	6	12	5	7	16	9	5	20	8
290	TGT	31	22	9	13	9	21	7	9	10	9	15	9	16	7	4	9	23	31	8	10	18	21	5	10	9	9	21	17	13	20	7	6	18	21	11	8	14	24	13	10	8	12	18	18	9	9	23	16
291	ATC	19	0	8	6	19	15	10	4	10	2	0	10	8	448231	8	84	13	0	4	4	8	2	3	5	14	2	12	3	5	3	2	2	3	1	7	7	4	6	13	9	4	4	12	9	13	21	25	7
292	AGA	19	8	3	10	14	5	6	3	435798	10	13	3	8	2	6	4	12	7	10	3	13	16	4	4	29	4	9	2	4	8	12	2	7	10	7	3	4	6	0	6	281	4	15	11	15	4	14	6
293	CCT	3	3	3	4	0	3	3	5	0	2	1	1	5	1	1	3	7	3	2	33	7	98	3	437153	1	2	3	3	0	2	4	7	0	2	1	0	1	0	3	1	4	5	7	7	1	3	8	5
294	AAC	12	449248	5	30	3	16	7	2	4	13	3	1	6	9	3	2	8	10	0	3	4	14	6	6	3	2	5	6	2	6	10	0	3	19	2	0	4	5	8	5	3	7	9	5	1	4	11	8
295	AAC	11	450758	2	15	10	5	6	4	4	20	1	1	5	4	6	6	9	13	4	10	14	18	3	3	7	7	6	2	2	6	6	0	2	11	5	4	6	6	10	4	7	4	13	11	5	1	9	4
296	AAT	17	12	5	436866	13	17	6	6	2	4	6	6	8	8	3	11	6	15	4	8	14	13	19	7	2	13	7	6	6	10	3	7	1	4	6	16	8	6	3	2	2	11	19	5	10	1	23	0
297	ACA	21	5	6	8	443547	30	91	18	7	11	3	4	45	5	3	3	13	12	8	4	12	16	19	3	14	7	6	6	11	14	10	5	13	5	11	2	63	10	4	3	9	11	14	19	8	4	10	8
298	AGA	24	6	9	10	10	19	5	7	444437	13	10	18	21	8	5	13	16	22	12	5	8	19	5	6	29	18	14	6	10	12	7	12	7	7	5	5	11	13	6	7	61	6	10	9	13	10	17	11
299	AAA	448482	26	8	7	11	17	7	13	14	8	2	1	12	8	2	6	25	23	8	12	9	30	6	5	7	3	7	5	14	19	3	7	13	8	4	3	8	18	10	6	6	12	10	12	2	4	11	4
300	AGT	9	19	6	17	14	24	4	13	7	12	9	346838	5	9	9	9	13	18	3	6	9	15	3	4	8	7	3	19	2	7	1	6	8	7	9	3	7	4	3	3	9	5	12	52	14	6	31	3
301	GTA	14	8	3	10	11	23	6	9	8	3	0	7	47	13	3	10	11	5	5	7	13	11	5	3	16	2	4	8	7	3	0	3	18	18	5	6	28	7	4	4	9	2	5	2	376079	7	48	3
302	CAC	8	12	14	7	19	88	4	2	3	6	1	2	5	15	4	6	23	419145	15	23	16	22	9	9	11	7	4	2	7	13	4	2	6	10	12	3	2	2	8	2	0	10	8	1	5	2	14	3
303	CTA	11	7	13	6	4	17	9	6	8	8	12	2	25	4	8	7	22	17	8	18	106	31	14	13	6	9	7	8	392370	21	102	9	5	17	5	8	10	14	9	12	3	6	7	7	14	3	8	4
304	GGA	8	15	5	5	8	11	6	0	11	4	3	2	4	0	3	2	6	12	3	5	6	21	6	6	7	8	4	2	4	8	5	2	13	88	7	6	4	11	8	7	294487	5	15	16	3	9	6	11
305	CCA	10	8	3	4	24	18	5	9	11	4	7	4	2	6	7	1	16	19	85	12	399098	26	177	25	17	11	5	4	48	2	6	7	1	6	1	1	6	6	4	0	6	0	5	3	0	4	7	5
306	GGA	7	8	13	6	15	11	5	6	40	5	5	5	2	6	3	0	9	21	9	11	22	20	8	7	8	9	2	9	6	7	5	5	44	82	4	7	6	16	4	4	355730	15	31	13	9	3	11	7
307	CAA	56	13	17	8	12	18	4	11	6	2	6	6	7	3	1	4	447301	28	43	16	14	24	23	11	28	19	16	7	16	5	7	0	6	5	8	2	3	9	4	4	1	6	17	7	7	2	3	2
308	GCA	10	5	4	2	160	6	2	4	1	9	2	4	9	6	4	3	21	7	3	8	19	19	2	6	14	7	1	4	4	4	0	6	14	15	7	2	418893	14	9	11	15	7	19	6	204	1	18	5
309	TTC	16	21	4	12	14	2	5	2	3	5	9	4	3	30	3	57	13	16	3	10	11	2	4	5	8	4	8	4	2	5	5	5	0	4	5	6	7	2	3	6	6	1	6	3	4	0	7	10
310	TAT	12	15	1	23	15	9	2	6	8	8	9	8	14	5	24	13	13	11	7	73	18	14	6	8	2	3	3	7	42	4	5	7	16	9	10	10	8	5	2	2	0	5	16	2	16	10	9	9
311	GCA	6	11	7	1	171	4	3	3	5	3	2	3	12	5	7	7	20	18	5	4	12	7	6	0	15	1	1	2	6	3	4	3	19	9	10	6	251766	4	23	1	5	3	6	7	192	4	7	9
312	ACA	21	30	4	4	399105	27	79	23	9	2	2	4	47	6	10	5	6	18	4	5	19	6	1	5	3	9	4	2	0	0	5	0	0	1	0	1	16	4	3	1	0	0	1	0	2	3	5	4
313	GAT	6	13	7	30	8	4	2	3	33	7	2	13	8	0	3	0	4	2	5	8	20	1	2	1	10	0	1	9	6	0	7	5	10	4	12	313530	6	2	7	3	5	4	7	19	10	1	10	5
314	GGC	13	6	10	5	3	14	8	8	4	20	4	4	3	0	2	2	13	13	3	5	13	5	2	5	4	6	2	0	0	5	1	5	17	129	6	2	11	9	0	2	7	266565	8	217	8	7	4	9
315	ATA	15	8	1	6	34	5	3	2	6	0	7	5	441430	0	30	4	10	0	8	13	8	0	1	0	2	0	6	0	8	2	7	0	14	3	6	1	2	2	1	5	11	1	15	4	14	1	10	1
316	ATA	33	14	9	27	9	5	5	9	11	5	14	9	435532	8	172	15	10	14	12	4	10	4	2	2	7	3	0	1	11	9	6	6	1	8	2	8	13	5	2	0	12	4	8	14	19	1	7	8
317	GGG	7	14	6	4	22	21	11	19	5	4	28	12	10	7	1	13	12	15	4	4	15	25	16	10	6	13	11	6	8	9	6	9	7	10	24	6	11	3	10	3	30	13	393243	30	7	11	19	20
318	GAG	15	17	41	4	11	23	9	5	12	4	9	4	6	7	6	5	34	16	14	5	10	5	3	0	17	8	4	3	3	6	2	7	75	3	440008	15	2	3	6	5	7	13	127	10	9	11	26	11
319	ATA	20	15	4	6	26	24	5	9	5	4	10	13	449669	11	122	25	17	20	7	13	8	9	4	7	6	19	9	4	18	15	8	4	8	12	3	10	8	10	5	13	10	1	6	18	18	2	8	9
320	AGA	29	16	12	17	31	16	12	7	450241	20	27	5	30	14	13	10	8	26	15	15	19	11	8	11	37	12	10	9	18	11	8	15	1	4	6	6	16	11	12	7	38	7	24	15	9	4	10	6
321	CAA	14	13	13	1	17	22	18	10	7	15	5	7	15	2	5	5	447672	28	47	12	26	32	14	21	26	14	5	10	9	16	7	14	2	4	3	4	10	13	8	3	11	3	8	10	8	5	4	4
322	GCA	9	12	7	4	96	10	9	6	9	5	4	2	6	3	3	9	13	10	7	5	16	9	7	7	7	5	5	3	5	3	4	9	20	2	7	4	432200	13	10	9	3	9	12	0	176	2	8	4
323	CAT	12	11	14	17	5	4	11	6	10	3	3	6	18	1	6	5	18	31	5	425956	8	4	5	6	4	8	7	7	6	10	4	3	11	3	6	3	8	3	3	4	4	3	6	5	4	10	5	5
324	TGT	28	11	6	11	10	13	5	7	10	8	11	14	8	5	3	18	9	10	12	9	9	6	9	6	10	4	14	42	7	3	5	9	21	0	18	6	2	4	3	4	15	16	24	11	10	1	9	6
325	AAT	13	8	14	450704	4	14	9	10	5	4	4	12	7	8	17	7	4	7	0	2	7	15	3	8	3	0	10	6	10	3	1	0	6	5	5	60	5	5	3	1	3	5	13	6	16	5	10	6
326	GTT	14	6	3	14	17	7	23	3	20	1	4	7	13	6	6	17	11	16	15	3	24	18	10	9	13	15	18	11	9	9	5	17	10	5	11	16	10	11	22	16	22	5	22	18	7	42	17	441204
327	AGT	15	13	6	33	14	15	6	28	10	56	14	448545	13	7	2	25	18	21	12	5	7	25	5	6	2	11	3	19	8	2	3	4	4	7	7	5	4	2	3	10	4	3	8	100	1	7	7	10
328	AAA	452684	16	9	6	29	16	5	9	6	1	6	0	10	7	2	5	20	12	3	10	4	18	10	2	1	4	8	10	8	7	6	10	27	16	8	6	10	8	2	5	5	2	7	10	5	10	5	4
329	AAA	452998	19	212	20	17	25	8	12	9	5	5	5	12	8	3	5	3	3	14	7	5	6	5	11	3	6	13	18	10	9	6	4	10	8	4	4	7	9	9	6	1	2	4	9	5	8	0	6
330	GAA	19	9	2	3	11	5	4	1	2	4	6	0	2	4	0	2	5	6	4	5	12	16	0	5	3	4	3	9	7	8	3	5	453270	5	33	5	8	4	1	1	18	3	2	2	3	1	5	3
331	TGG	9	11	5	6	17	15	7	7	0	2	8	2	10	11	4	6	13	20	6	3	7	6	10	6	4	3	13	3	2	12	8	8	2	11	5	3	2	14	6	8	1	4	1	4	1	11	1	1
332	AAT	9	9	13	452730	4	18	4	5	0	1	3	7	6	2	4	10	1	22	1	4	10	19	20	8	15	5	3	1	4	4	2	2	4	8	2	14	3	2	6	8	1	7	2	3	3	2	3	2
333	AGC	8	102	7	15	10	33	12	11	25	450270	20	159	9	14	7	17	21	13	9	13	36	48	8	13	9	32	15	6	4	10	2	18	4	9	2	5	6	9	9	5	10	111	10	12	11	7	6	6
334	ACT	10	7	12	22	27	23	24	436299	10	4	10	21	9	16	11	28	18	26	3	15	16	34	21	17	10	5	16	7	5	12	8	2	12	3	3	3	9	4	15	14	3	10	9	14	14	2	9	10
335	TTG	8	11	20	18	6	9	13	10	15	4	16	18	17	5	22	2	13	20	13	16	6	9	10	9	10	6	13	13	18	11	41	7	7	7	27	9	10	11	12	5	14	7	12	14	12	7	25	9
336	CAA	26	10	8	14	19	22	7	20	8	8	6	5	16	4	12	5	451722	28	45	5	36	38	13	7	86	8	20	21	22	10	2	20	20	7	6	3	14	25	1	5	10	7	17	5	10	8	10	5
337	AAG	45	22	452752	28	12	14	31	10	7	10	189	14	4	9	14	3	12	16	8	10	19	17	16	16	6	5	9	4	12	9	1	10	6	5	21	5	9	8	10	3	5	3	10	1	3	4	13	1
338	GTA	13	15	8	7	21	28	7	8	10	3	15	9	37	8	10	6	18	14	11	3	25	27	23	12	16	3	7	16	12	11	8	3	24	10	11	15	24	5	6	8	15	9	21	10	452089	12	91	10
339	GCC	25	11	12	11	3	116	9	10	11	18	7	4	5	2	9	8	20	8	8	17	14	24	5	9	25	7	7	7	12	23	6	5	9	13	11	13	13	442217	11	26	3	17	36	12	9	198	11	11
340	AAC	16	452379	8	29	3	28	7	0	7	21	7	5	12	11	1	2	14	19	6	8	13	15	9	2	3	9	7	3	8	10	4	1	3	16	10	3	10	15	6	9	4	2	6	18	10	6	6	9
341	CAA	32	22	11	9	6	17	7	7	1	5	18	18	10	5	4	15	452354	16	22	13	24	26	21	2	15	18	8	7	14	10	11	8	15	10	10	7	5	10	9	11	16	13	6	14	6	8	16	7
342	TTA	2	13	11	20	10	13	6	16	4	4	4	2	18	9	4	9	4	6	8	10	16	17	8	12	8	11	9	9	6	5	9	6	5	7	4	11	4	7	5	11	9	7	11	13	2	0	9	12
343	AGA	19	11	6	13	11	14	1	12	452914	11	43	10	16	7	7	3	15	14	7	11	9	20	8	6	13	21	8	6	9	8	7	12	14	6	5	4	9	14	11	11	39	11	6	4	11	11	9	6
344	CCA	10	18	5	7	20	23	5	6	4	7	9	5	4	1	6	1	22	6	13	18	453073	45	29	18	7	7	5	16	18	12	14	4	4	4	15	14	20	15	5	14	8	6	6	7	15	4	8	15
345	TAC	15	23	10	14	22	23	14	11	5	5	11	9	6	21	11	15	10	33	3	8	16	23	15	7	11	9	13	10	14	4	3	1	6	4	9	11	4	9	15	11	11	6	16	11	1	14	13	12
346	TTT	17	12	10	6	13	10	16	7	6	14	11	13	8	3	9	12	10	16	16	17	13	5	13	9	10	7	7	14	3	15	10	17	10	4	7	9	13	11	16	9	9	10	25	15	13	2	16	25
347	AAG	22	9	452932	16	18	10	13	6	4	17	62	7	11	10	10	11	11	15	22	5	6	18	10	6	14	3	8	5	13	10	13	10	5	13	48	2	15	18	11	5	11	9	8	13	9	11	8	11
348	AAC	19	453600	3	30	3	15	10	5	11	2	7	6	5	5	7	3	6	8	10	10	9	7	6	8	8	2	5	5	9	15	2	5	7	15	2	4	3	4	10	4	2	11	7	3	5	3	5	4
349	AAC	15	453064	7	42	7	14	10	7	12	22	5	9	4	5	4	9	11	16	4	6	19	12	9	2	5	9	10	2	5	11	5	7	4	33	7	4	2	11	0	5	3	7	16	5	5	3	9	8
350	ACA	15	10	10	4	453020	21	18	4	6	9	4	5	14	5	1	6	11	17	9	14	6	19	6	15	7	5	3	6	2	11	9	2	2	5	7	2	27	8	12	8	4	11	10	10	4	6	7	4
351	ATA	6	9	10	3	28	5	6	2	4	7	6	5	453126	1	4	4	12	11	14	9	5	9	3	6	5	7	5	9	7	4	7	1	7	2	6	9	4	6	1	10	10	8	2	10	10	5	5	1
352	ATA	18	21	13	5	30	15	6	10	11	7	5	12	453305	9	55	6	8	8	8	7	8	18	13	3	10	10	6	7	12	12	11	4	10	6	5	5	5	5	5	2	7	7	8	8	11	2	12	7
353	AAA	453013	11	14	12	16	20	12	12	16	12	7	12	10	15	15	7	24	26	7	10	14	58	18	15	16	11	10	5	7	32	6	17	20	14	5	5	5	9	6	12	3	0	4	9	22	5	13	10
354	TTT	30	24	23	11	16	34	28	5	13	15	13	7	15	15	13	39	29	24	20	12	31	26	24	8	15	17	4	10	22	4	22	8	17	3	13	9	12	17	16	7	8	8	11	9	9	8	15	9
355	GCT	19	24	13	19	13	13	14	203	7	10	8	7	10	10	4	13	27	27	3	10	25	12	14	19	11	16	11	24	8	7	19	4	14	16	19	13	18	31	13	452257	14	14	9	30	20	12	17	289
356	AAC	10	453293	26	80	18	21	2	8	5	16	4	10	6	10	10	9	13	13	19	16	20	15	18	4	6	4	16	2	7	2	9	7	6	32	5	14	1	9	10	5	3	7	6	9	9	3	2	7
357	TCA	21	14	8	16	27	16	13	12	4	9	9	13	8	8	18	18	18	19	14	9	52	13	10	9	12	4	7	8	13	14	0	10	12	8	8	20	9	16	10	18	6	11	20	13	9	6	9	15
358	TCA	9	16	3	2	17	10	5	13	2	8	8	10	7	9	3	5	8	13	9	2	47	15	14	6	4	11	9	2	6	9	6	7	4	4	7	3	13	10	10	7	2	9	8	5	6	8	3	4
359	GGA	10	8	7	9	9	20	3	10	15	7	16	12	3	10	6	19	12	22	10	7	22	37	14	22	5	16	5	4	17	5	14	11	20	18	6	4	20	17	7	6	453214	6	50	5	25	13	5	5
360	GGG	9	4	1	7	13	23	13	9	3	9	27	10	3	4	6	2	10	11	7	4	15	15	11	7	6	5	8	4	8	7	11	6	10	10	13	2	13	18	14	4	75	7	453325	18	2	9	30	6
361	GAT	15	23	8	49	14	18	12	9	8	15	12	13	18	15	10	13	15	12	9	17	15	29	19	13	7	1	6	4	12	13	15	10	11	18	19	453053	21	15	11	14	18	14	26	40	20	4	20	11
362	CTA	29	31	6	3	14	20	21	5	12	15	6	6	13	14	13	18	31	26	7	17	162	18	14	12	8	14	19	7	452804	21	80	21	15	17	4	4	20	26	11	7	6	18	9	11	18	10	22	8
363	GAA	29	16	11	9	19	15	14	18	11	11	10	15	14	8	6	4	24	15	6	7	16	6	9	10	6	4	4	18	8	1	9	4	453236	15	24	17	17	11	12	11	25	9	35	15	19	9	26	5
364	ATT	24	17	18	15	15	25	8	23	17	11	13	8	25	50	9	453100	22	19	4	3	28	15	14	12	25	16	11	11	17	16	2	9	19	6	8	6	9	11	13	7	7	13	30	11	14	7	14	13
365	ACA	8	7	11	5	258726	10	66	8	3	10	4	3	57	8	7	7	11	10	3	6	12	15	7	5	5	5	3	5	9	7	2	3	1	11	8	4	22	4	2	11	5	5	14	5	10	4	15	12
366	ACA	16	14	10	2	258896	32	10	10	8	6	7	5	26	9	13	10	12	12	4	7	12	26	12	10	5	10	10	7	9	4	1	2	3	8	5	7	21	8	6	7	0	10	15	12	5	3	4	7
367	CAT	4	9	5	8	13	7	5	10	13	4	2	6	12	7	3	3	11	7	8	258969	9	29	8	4	9	8	6	5	4	2	4	8	0	2	7	5	6	11	11	2	4	3	10	5	7	1	2	1
368	AGT	5	4	6	3	10	15	7	5	4	3	6	258825	17	11	3	6	10	11	3	2	5	6	11	13	4	2	7	4	4	9	2	4	5	5	3	7	9	7	12	2	7	9	12	36	9	4	7	7
369	TTT	4	7	2	0	11	3	1	8	7	2	3	3	1	2	2	6	3	5	3	5	2	8	5	2	2	8	1	3	3	4	5	4	3	3	3	3	8	9	2	1	3	3	11	2	5	5	5	5
370	AAT	4	9	1	259101	12	1	2	4	2	1	7	3	4	1	2	5	8	1	6	4	6	7	5	5	5	2	2	0	4	2	0	6	2	8	1	49	3	2	0	0	7	4	5	2	2	1	4	6
371	TGT	9	3	2	8	6	3	2	4	1	5	4	6	8	2	3	2	3	10	6	5	14	14	3	4	0	9	4	8	8	6	6	5	4	5	7	4	5	5	4	3	8	3	12	5	6	4	1	3
372	GGA	0	0	2	1	1	3	4	4	22	4	1	2	0	0	2	2	0	3	0	3	3	1	0	1	0	0	7	0	1	1	2	4	10	2	0	2	3	0	0	0	259080	0	60	4	1	2	1	0
373	GGA	4	3	2	2	6	12	5	2	28	5	0	8	3	10	4	5	12	14	6	3	5	20	4	4	4	9	4	4	7	3	6	11	20	4	6	6	5	3	1	0	258951	7	16	11	16	4	7	3
374	GAA	17	11	3	3	3	6	1	6	5	0	1	4	5	3	1	5	8	6	2	5	6	14	8	6	1	4	5	4	4	1	4	5	259074	2	7	9	5	1	4	0	2	4	2	6	3	5	1	6
375	TTT	6	7	8	4	9	15	6	2	2	6	1	5	7	6	2	18	10	6	9	5	2	19	3	9	3	6	4	3	5	3	6	10	4	1	4	2	7	3	1	4	9	5	4	4	1	0	1	7
376	TTC	7	19	13	8	14	13	8	12	14	10	8	8	23	13	12	8	8	10	12	18	16	21	2	10	13	11	6	8	6	3	7	11	7	7	12	8	19	8	8	6	10	4	15	5	10	4	6	13
377	TAT	9	24	10	20	17	18	6	11	5	4	7	7	10	6	7	8	18	19	4	27	18	28	13	12	6	10	7	10	2	11	9	3	13	7	10	12	15	16	9	5	8	4	10	5	1	4	8	11
378	TGT	11	8	10	10	8	7	8	10	9	8	7	13	9	9	15	12	7	15	16	12	13	10	10	12	8	8	7	33	9	2	7	8	8	12	9	4	8	11	6	7	13	14	13	15	11	12	13	15
379	AAC	6	258790	13	50	14	11	6	9	4	23	6	6	8	0	3	4	5	9	6	6	11	21	7	9	6	9	11	2	8	10	11	9	7	36	11	6	2	14	10	8	4	10	8	15	3	14	11	13
380	ACA	10	15	11	4	258972	16	8	8	7	1	5	6	10	4	2	1	10	16	5	10	12	21	2	9	13	6	7	2	12	6	9	4	2	7	5	7	14	5	3	9	3	4	6	5	9	2	8	0
381	TCA	6	4	5	1	11	9	5	2	3	12	2	0	3	4	9	4	5	11	3	8	45	9	9	8	7	5	3	3	10	10	9	8	8	12	3	6	3	8	11	10	3	4	4	2	1	4	7	2
382	GGC	8	8	7	7	5	6	5	6	10	9	4	4	5	8	4	7	7	3	9	10	11	17	7	9	4	9	9	8	7	13	4	2	5	64	4	1	10	8	9	5	7	258410	17	55	9	16	2	5
383	CTG	8	5	5	13	7	15	10	12	6	2	9	0	8	16	35	9	13	17	23	8	8	16	86	7	6	7	37	6	40	9	258555	15	6	4	6	7	5	7	2	3	6	2	15	3	5	5	13	2
384	TTT	16	17	8	25	9	14	4	9	12	5	2	11	5	7	3	8	11	12	2	11	6	11	5	11	7	5	4	15	10	6	2	29	7	6	7	8	6	8	7	5	14	9	13	9	13	7	1	19
385	AAT	31	19	16	258650	17	22	14	22	9	8	12	16	8	7	6	16	18	11	7	21	18	12	11	6	11	12	9	13	13	8	4	12	15	6	8	13	11	10	7	18	7	3	7	3	6	13	12	9
386	AGC	15	73	9	7	10	12	5	6	17	257666	9	72	10	12	10	4	10	13	8	2	21	6	6	4	8	33	8	14	5	3	4	4	10	6	9	6	17	11	21	12	9	93	13	13	8	11	9	14
387	ACT	23	21	17	16	38	44	26	258503	14	8	26	11	10	10	14	25	20	8	8	12	19	13	14	6	13	3	12	11	7	15	2	5	14	5	14	12	12	8	16	12	19	5	8	8	15	4	11	10
388	TGG	14	26	13	11	18	27	13	10	12	14	25	20	12	14	13	6	18	26	5	11	17	8	14	13	6	20	75	11	12	10	15	14	9	16	5	7	7	12	4	12	15	12	22	14	14	5	11	14
389	GAG	22	5	11	8	7	10	15	12	14	7	21	15	3	15	20	8	8	22	11	11	16	23	16	7	16	4	16	13	6	7	9	13	51	15	258059	24	19	10	29	14	16	10	27	19	18	11	27	23
390	TTT	5	1	2	2	16	16	3	6	2	6	4	3	1	2	9	3	14	14	5	1	10	12	3	8	3	0	5	5	9	4	0	12	7	5	8	6	8	7	9	3	8	8	13	10	10	4	5	16
391	AAT	3	8	10	258901	4	9	3	11	12	7	9	28	8	6	5	3	7	6	6	8	6	13	14	13	1	4	6	1	2	7	3	2	6	4	5	21	8	1	6	1	7	3	11	7	6	4	5	6
392	AGC	8	34	2	4	7	8	10	1	10	257411	7	47	5	21	6	1	7	8	6	5	8	8	5	4	4	8	2	11	6	7	2	5	6	5	6	2	7	12	7	1	8	97	9	7	3	6	6	2
393	ACT	19	7	13	11	12	27	19	257646	7	7	14	18	9	10	9	8	13	22	9	5	11	16	9	10	11	22	11	13	8	11	2	3	9	5	5	3	4	8	8	9	10	6	5	14	9	5	9	12
394	TGG	4	16	7	5	2	2	12	7	4	4	19	9	4	9	3	9	4	15	5	6	13	0	6	1	8	10	92	11	3	11	9	10	7	13	6	10	5	7	7	8	7	5	21	21	6	9	5	6
395	AAT	12	8	11	258557	7	14	8	14	8	2	7	6	11	3	9	12	7	11	8	6	8	11	9	7	8	5	5	7	7	13	9	3	3	12	8	21	5	10	9	7	6	4	10	11	12	2	2	9
396	AAT	9	15	8	258439	6	5	2	4	3	3	4	12	2	5	9	11	7	5	5	9	8	18	13	2	2	7	1	5	3	10	5	9	5	5	7	9	7	9	7	5	8	7	12	6	4	6	2	5
397	TCA	6	7	3	9	19	15	4	9	6	7	6	8	2	6	4	6	4	9	7	5	16	16	3	7	4	6	3	16	4	5	3	6	9	3	6	9	6	8	10	5	11	12	12	4	14	7	9	6
398	AAT	22	22	18	258698	9	12	4	9	4	6	3	10	5	1	9	7	6	14	7	11	5	16	3	6	4	14	4	1	9	10	7	10	9	9	6	31	5	14	12	8	4	7	12	4	9	10	10	4
399	AGC	13	42	5	7	3	13	14	2	7	254092	11	54	5	18	4	1	5	14	5	3	9	17	7	0	11	21	4	5	6	8	3	4	7	4	13	1	6	3	4	4	4	30	15	6	3	6	6	7
400	ACA	8	6	2	1	258584	12	28	9	5	7	2	1	17	6	2	1	2	6	4	4	12	19	2	6	1	2	5	0	4	4	0	4	3	9	0	1	14	9	2	4	1	5	6	8	5	3	0	0
401	GAG	7	10	4	7	8	11	1	4	5	7	7	8	4	5	1	0	6	11	6	8	6	18	6	5	8	11	4	4	4	8	1	4	17	2	256944	9	1	11	6	1	7	3	16	5	2	2	9	6
402	AAT	6	35	3	257593	4	9	7	8	5	5	13	2	1	4	8	3	7	2	3	11	13	17	2	7	22	9	5	0	1	5	2	4	4	6	6	8	6	7	2	4	7	4	6	6	4	4	7	2
403	ATA	9	6	2	9	20	4	2	4	9	1	3	10	258620	2	20	8	8	4	3	4	4	4	3	6	1	3	4	6	5	1	4	3	3	9	2	2	8	5	5	0	3	7	12	6	10	5	4	3
404	ACT	3	5	3	7	4	12	5	251890	5	6	2	4	3	0	3	31	12	3	3	1	6	8	3	6	2	4	11	5	7	0	3	2	0	4	4	1	6	4	1	16	3	4	5	2	2	5	3	5
405	CTC	8	9	8	5	6	8	3	1	3	7	9	1	6	4	4	2	6	11	5	4	5	57	1	11	6	5	3	6	7	252815	10	13	10	4	9	3	7	4	2	3	9	8	7	8	1	8	1	5
406	CAA	8	3	10	1	1	5	1	1	4	1	4	1	8	4	3	2	258119	8	1	3	7	6	4	7	15	0	5	0	4	3	0	0	10	7	8	3	4	3	1	0	0	7	3	2	2	4	8	3
407	TGC	7	1	1	6	2	2	1	2	4	11	5	5	4	0	4	4	3	10	2	2	1	1	2	4	2	7	5	5	1	2	3	2	2	4	3	1	5	2	2	2	2	7	3	10	1	5	4	9
408	AGA	28	8	0	1	14	8	5	1	252341	1	4	5	6	6	3	3	7	5	3	4	3	6	3	5	7	4	1	3	4	6	3	2	7	5	4	2	3	7	7	6	60	3	3	6	2	4	3	0
409	ATA	6	0	2	3	13	10	7	4	8	15	5	2	256822	2	21	1	7	9	0	7	9	5	9	10	8	8	5	5	8	7	3	2	8	3	1	4	4	7	4	0	6	5	5	6	3	4	3	1
410	AAG	44	8	254599	11	8	2	13	14	4	1	17	5	1	4	14	4	1	10	9	3	3	7	7	5	6	2	5	5	5	3	6	5	2	6	24	6	1	4	4	5	3	14	14	9	3	4	7	7
411	CAA	10	10	5	5	4	2	4	3	4	4	6	0	9	3	5	4	256806	7	7	6	12	3	5	9	3	7	3	4	13	4	5	4	6	6	7	2	5	3	6	7	5	5	5	8	2	4	7	3
412	ATT	6	1	5	5	6	8	1	6	10	3	2	4	6	8	11	214616	2	8	3	7	7	2	4	3	0	5	6	6	6	2	2	3	3	8	7	4	10	1	1	0	10	6	14	4	3	7	16	8
413	ATA	12	4	10	10	15	12	5	6	9	9	11	5	240056	4	33	6	11	11	6	5	4	6	5	5	7	3	3	6	7	5	6	6	4	1	6	8	1	2	5	6	5	2	9	9	9	4	5	5
414	AAT	14	18	18	249161	9	22	16	5	14	11	5	11	10	10	11	12	20	18	8	6	14	17	10	14	11	12	4	5	3	5	4	9	6	8	10	24	11	3	3	4	10	7	11	11	5	13	5	6
415	ATG	13	2	6	13	6	13	6	2	9	2	0	6	18	7	197446	12	7	6	6	3	5	6	0	1	3	5	3	0	7	3	4	3	3	4	0	2	0	1	0	1	1	2	2	2	3	2	11	1
416	TGG	13	0	15	4	1	1	2	1	13	0	6	7	9	1	5	13	0	0	2	3	0	0	7	1	0	2	19	1	0	0	2	2	7	0	4	7	3	0	15	0	13	8	13	8	2	4	8	4
417	CAA	16	5	9	6	4	4	5	10	3	0	10	3	3	7	3	5	252173	7	12	6	6	10	4	5	27	4	3	3	2	10	1	3	10	6	8	1	11	4	4	1	2	4	5	3	1	1	4	5
418	AGA	14	9	8	2	10	8	2	2	246833	2	27	2	8	1	2	2	9	4	5	1	4	10	1	4	9	8	5	2	7	3	5	9	5	10	11	5	3	2	3	2	19	5	6	4	2	3	2	0
419	GCA	10	6	8	8	28	7	3	6	3	6	7	6	6	6	9	9	17	10	27	9	15	18	7	8	1	10	11	10	4	6	5	6	10	9	6	5	197262	12	85	10	5	3	6	5	189	6	7	12
420	GGA	8	9	3	3	11	15	8	1	11	7	8	1	5	5	5	13	10	16	4	8	2	14	4	0	10	9	7	3	2	3	1	4	26	27	9	5	3	4	3	6	197222	6	19	8	11	4	7	4
421	CAA	34	22	32	8	23	18	2	6	9	13	4	9	11	5	2	7	223895	31	44	10	26	32	9	18	17	14	3	18	22	14	9	8	9	6	5	1	17	7	6	5	4	6	0	8	8	6	6	8
422	GCA	20	16	14	11	89	7	5	10	14	40	6	4	7	9	3	2	29	7	4	13	18	8	11	5	3	9	5	4	6	4	8	9	5	10	11	9	197820	14	10	14	9	6	16	7	94	7	14	8
423	ATA	19	10	7	63	23	18	5	4	7	12	8	4	247021	11	34	14	14	16	6	15	22	20	9	4	4	15	10	7	17	6	8	5	11	6	1	5	16	8	3	8	5	4	3	7	13	4	2	3
424	TAT	13	10	7	21	6	1	9	11	13	4	11	8	58	1	15	9	6	0	8	20	3	1	2	0	6	5	11	14	4	6	6	1	10	2	14	18	4	5	7	8	10	7	14	12	11	3	9	13
425	GCC	12	8	1	3	19	91	1	3	6	5	5	6	9	4	4	4	6	11	8	4	14	12	14	3	4	3	3	1	5	3	2	1	9	12	7	2	19	223263	6	16	8	6	5	1	5	249	4	6
426	CCT	10	0	5	0	8	4	4	11	2	2	10	4	13	1	7	1	10	8	13	11	14	64	12	183808	4	6	5	6	7	0	6	32	5	10	3	4	4	5	4	5	4	5	12	10	2	2	2	3
427	CCC	11	6	8	10	13	19	8	2	4	4	5	8	9	1	4	3	9	46	3	6	16	179316	5	7	11	8	7	3	6	11	5	3	6	3	5	5	2	2	4	4	1	3	2	3	4	2	7	7
428	ATA	7	13	0	7	26	3	2	3	11	2	5	2	252253	8	24	3	9	7	4	5	10	5	1	2	8	5	3	8	11	2	2	1	7	4	7	3	2	2	6	4	7	1	1	3	9	5	3	5
429	CCA	11	12	7	8	9	8	3	8	8	3	2	8	4	4	6	6	12	6	2	11	242657	12	84	16	7	5	3	9	38	11	3	3	3	1	3	5	6	4	7	1	7	5	4	2	6	1	6	7
430	GGA	27	15	7	7	5	7	4	5	14	11	8	5	10	4	9	10	11	3	3	6	7	2	7	4	2	9	8	2	8	5	3	5	16	16	7	6	9	7	12	9	238959	12	35	12	17	10	13	6
431	GTA	7	3	0	6	8	7	2	4	6	5	5	11	43	6	3	16	10	4	5	7	6	6	2	5	3	2	1	3	11	5	7	2	5	3	2	9	15	1	2	5	2	4	0	5	255047	3	10	7
432	ATA	17	5	11	12	8	2	4	3	9	4	11	15	255163	6	93	4	4	3	1	1	1	2	2	0	2	3	9	3	5	0	4	4	5	2	8	8	8	0	0	1	9	10	1	5	12	5	6	12
433	AGG	6	11	11	5	12	0	10	5	12	3	251466	7	7	2	14	1	3	3	10	6	3	3	2	4	5	2	13	2	8	1	2	5	5	2	2	4	1	1	1	1	3	3	30	3	5	0	3	0
434	TGT	9	10	6	5	3	10	7	1	5	3	3	7	3	3	6	5	5	5	4	4	10	4	4	2	7	8	4	13	3	1	3	1	6	3	8	3	7	4	9	4	7	8	14	11	5	3	1	1
435	AAA	258853	4	4	1	2	3	6	0	3	4	0	5	0	3	2	0	2	6	0	1	4	7	1	4	3	1	2	4	2	0	2	3	15	0	2	1	1	1	2	0	1	4	0	0	0	0	0	4
436	TCA	1	1	1	3	7	3	8	2	3	1	3	3	2	0	2	1	5	2	3	2	24	12	3	4	3	3	2	1	1	1	2	2	5	8	1	3	2	3	5	1	0	2	4	0	5	1	3	0
437	AAT	8	9	6	258026	2	8	3	3	1	2	2	5	14	4	6	8	6	7	4	5	2	0	7	3	5	2	1	1	4	0	1	2	6	6	0	17	4	6	1	3	4	4	6	2	4	1	5	6
438	ATT	3	5	7	5	5	5	5	7	3	6	1	4	2	9	4	252266	7	7	4	3	5	6	2	7	7	5	1	0	1	3	1	2	2	0	1	1	2	3	4	1	4	0	4	2	1	2	0	6
439	ACA	9	10	3	3	257259	34	150	10	9	1	0	0	118	8	3	3	4	9	2	5	8	10	2	2	3	2	2	3	1	2	1	1	1	4	2	4	49	4	0	5	0	3	0	1	0	2	1	0
440	GGA	11	8	6	13	6	1	3	3	25	4	8	9	3	1	3	2	4	0	1	4	1	1	0	0	1	3	2	3	4	3	6	4	24	4	12	8	4	2	1	3	257674	6	13	16	14	1	17	12
441	CTA	8	4	3	2	5	14	6	9	2	1	2	3	12	5	7	7	10	16	3	4	35	12	7	6	14	2	7	10	257600	6	32	5	1	1	1	2	3	7	1	8	5	1	3	3	5	7	1	7
442	ATA	16	4	10	8	6	7	9	7	12	4	7	6	257531	17	15	5	11	13	18	6	7	6	7	6	12	11	3	4	3	6	9	6	5	13	3	12	5	2	4	6	15	4	13	1	13	1	6	7
443	TTA	6	11	4	6	9	11	5	3	7	6	10	1	4	2	4	5	5	11	3	6	1	7	4	2	5	3	2	2	4	1	3	2	5	7	4	1	5	1	4	7	12	3	5	9	4	9	3	8
444	ACA	7	1	6	5	258502	13	35	7	8	2	6	3	15	3	0	5	3	1	9	10	0	12	5	3	2	5	0	8	4	0	0	1	1	0	4	2	11	0	0	3	1	1	7	4	3	4	4	3
445	AGA	8	1	0	0	1	2	0	1	257630	0	20	4	11	1	0	1	2	0	0	0	0	4	3	0	1	1	2	1	2	1	1	2	2	0	3	0	0	1	0	0	15	1	2	1	3	1	6	3
446	GAT	7	17	1	24	7	10	0	5	1	2	0	4	1	1	6	2	3	4	5	5	9	6	7	3	4	2	3	3	5	2	7	7	2	13	2	258148	4	4	1	2	1	7	9	17	1	3	5	6
447	GGT	12	16	3	8	4	5	4	8	4	8	1	18	7	6	3	2	1	7	3	8	15	12	1	3	6	2	4	3	12	6	1	9	8	3	3	7	10	2	4	2	4	8	6	258014	9	6	10	4
448	GGG	3	3	17	1	7	2	4	1	5	2	19	8	6	0	7	4	4	2	0	7	0	0	0	3	1	2	0	1	2	2	3	2	6	0	42	8	1	1	2	3	23	9	257608	14	3	7	10	5
449	AGT	6	7	8	72	17	2	5	0	5	33	7	258259	5	9	5	8	11	7	4	8	10	9	3	7	8	2	2	5	5	3	4	8	9	2	0	3	3	6	2	3	8	5	17	62	3	5	9	5
450	AAT	18	16	8	258479	3	9	11	5	8	6	4	6	3	6	10	4	7	8	2	4	12	17	10	2	4	3	6	3	0	5	3	5	11	1	7	13	5	7	8	8	2	5	6	6	4	4	6	4
451	AAG	14	14	257969	15	12	15	9	5	6	10	21	5	1	4	6	10	7	7	10	4	20	13	4	4	4	5	8	12	10	12	8	1	10	6	111	7	5	3	8	1	9	10	10	14	4	4	11	7
452	AAT	6	18	4	258580	10	12	7	7	1	4	6	9	6	5	2	6	9	16	9	6	8	11	9	11	6	14	9	4	3	3	6	8	6	2	4	10	7	4	8	13	5	8	14	7	3	9	14	5
453	ACA	14	12	5	7	257653	20	46	18	7	9	3	7	39	13	12	4	12	6	9	6	15	21	8	10	11	13	10	4	5	3	6	12	10	11	7	10	45	12	5	6	9	13	8	7	7	5	6	11
454	AGT	6	8	12	20	4	7	5	5	8	11	9	258432	5	1	8	9	13	11	7	6	4	6	5	3	3	11	12	18	5	5	5	15	3	5	8	8	6	5	6	2	3	7	20	46	3	4	6	14
455	GAA	29	15	5	3	15	14	5	2	1	4	7	3	5	8	5	18	16	11	1	11	13	11	9	6	3	2	1	2	8	9	2	8	257790	12	10	1	10	6	2	2	9	8	2	2	4	2	7	9
456	ACC	21	7	12	8	37	257926	5	9	22	4	3	7	9	32	10	5	7	2	7	5	2	0	3	3	6	0	3	5	3	4	1	7	4	4	11	2	10	12	6	4	9	13	15	3	4	3	4	7
457	TTC	8	29	8	9	16	5	7	10	10	7	1	10	19	26	7	11	19	11	1	8	10	15	3	10	10	14	5	9	19	48	8	7	6	1	7	9	12	8	9	12	4	9	4	6	9	18	6	6
458	AGA	8	16	7	3	13	9	5	4	258264	13	23	7	21	6	3	10	7	12	4	4	7	14	11	0	12	8	6	2	2	1	2	3	11	11	8	5	6	3	7	1	168	3	18	1	1	4	6	4
459	CCT	2	9	5	3	4	0	1	3	5	5	6	5	7	1	3	0	7	11	6	28	23	143	7	257266	9	3	6	2	4	11	6	25	3	1	5	4	4	6	11	6	3	9	8	3	12	3	1	7
460	GGA	16	17	11	8	4	12	1	12	18	14	4	4	4	11	7	12	9	13	1	2	18	9	2	3	14	3	8	6	7	10	1	8	8	8	5	8	10	14	11	6	258004	19	92	22	14	17	5	4
461	GGA	10	15	5	2	17	18	4	7	21	8	4	7	10	4	11	4	15	11	2	6	14	22	9	15	8	18	6	9	13	16	5	6	15	5	8	10	6	6	7	5	258678	10	80	15	12	4	13	7
462	GGA	11	10	4	1	15	11	5	6	33	5	1	5	13	7	3	1	15	12	5	10	4	5	2	4	1	10	13	1	7	4	1	4	26	7	5	2	16	7	6	4	258588	7	75	17	16	11	8	1
463	GAT	15	15	8	49	20	14	9	10	10	3	7	11	16	7	7	15	18	18	4	6	21	18	4	10	4	8	7	10	9	13	4	13	14	18	4	258548	8	15	9	9	5	5	3	15	13	4	4	10
464	ATG	20	11	24	28	15	4	9	0	21	6	14	5	24	2	258592	26	13	7	5	7	6	2	3	3	3	4	10	1	2	2	9	5	9	7	23	14	6	4	9	5	14	7	34	6	6	6	32	3
465	AGG	19	17	29	18	16	17	9	10	19	14	258007	17	5	8	71	6	13	14	6	9	19	21	13	12	4	8	17	17	9	9	10	6	5	1	6	7	5	6	16	9	7	9	103	4	6	7	6	2
466	GAC	13	43	8	3	14	10	11	9	10	9	9	1	8	11	2	5	12	21	15	9	11	14	11	7	7	8	12	8	9	7	8	1	21	258536	16	33	9	21	13	5	14	20	23	5	13	10	11	2
467	AAT	13	16	5	258549	10	9	5	6	5	10	11	12	11	9	6	7	12	13	7	10	8	12	11	9	3	5	11	6	2	4	2	8	7	5	6	26	6	5	4	9	6	7	15	11	6	2	4	9
468	TGG	11	15	3	8	11	17	19	13	5	8	23	8	5	3	11	11	7	7	4	10	8	17	10	8	1	6	29	6	11	8	1	5	3	3	9	13	10	17	5	5	10	6	20	10	9	8	14	4
469	AGA	51	6	3	4	9	8	4	6	258829	2	13	2	17	8	4	0	9	13	6	8	14	10	1	7	7	13	2	9	1	8	3	10	1	5	8	4	6	4	3	11	61	12	5	4	4	6	8	11
470	AGT	5	7	7	30	6	4	5	11	2	21	5	409420	4	0	5	12	4	13	4	1	13	15	3	9	2	13	14	8	8	1	3	7	4	4	7	8	4	11	8	5	3	7	8	16	8	3	4	6
471	GAA	22	15	1	3	7	10	0	0	7	3	1	0	5	1	3	9	10	10	6	1	2	0	6	8	2	2	5	3	8	6	0	12	409530	7	12	5	6	3	5	1	14	2	0	6	12	2	5	4
472	TTA	16	8	35	10	4	4	6	5	8	2	9	7	26	9	11	11	3	2	3	5	3	3	2	0	2	1	3	1	5	6	1	8	10	5	7	19	2	2	8	3	12	8	9	12	9	7	9	9
473	TAT	4	13	15	16	25	7	21	9	13	9	7	11	6	9	5	14	10	15	8	22	11	16	11	7	1	6	13	8	9	4	3	6	3	11	5	15	14	5	19	1	8	13	15	13	10	13	14	11
474	AAG	30	10	409260	7	10	12	11	2	4	8	47	11	2	5	20	2	12	2	6	7	8	16	8	10	7	10	6	4	6	7	1	0	6	10	131	6	12	5	14	4	8	10	23	15	6	4	0	3
475	TAT	3	8	4	4	1	8	2	2	4	4	4	3	5	3	2	7	19	12	2	12	8	10	9	5	5	12	9	8	3	6	4	8	5	1	10	11	5	12	3	1	10	7	17	5	11	11	9	14
476	AAA	409122	10	11	9	9	6	5	8	44	6	14	15	10	7	2	12	4	8	7	9	11	26	5	9	10	6	6	12	7	3	4	5	39	10	10	8	10	8	18	4	13	10	11	5	9	13	8	2
477	GTA	8	20	2	8	9	9	9	6	8	8	5	5	22	11	9	7	11	10	1	15	2	7	6	8	7	9	5	7	7	1	4	5	4	7	6	7	6	10	7	9	14	3	6	9	409456	8	14	8
478	GTA	9	9	5	4	7	12	7	6	8	5	4	4	26	11	4	2	5	11	6	2	11	10	9	3	12	7	3	2	10	0	3	5	2	3	2	3	28	7	4	4	11	0	21	5	409262	12	32	16
479	AAA	409223	24	15	6	15	17	0	8	15	15	3	9	12	2	7	14	21	23	3	22	29	18	9	8	8	9	7	6	10	7	6	1	8	11	3	3	7	6	3	8	1	6	2	14	9	4	3	5
480	ATT	20	9	14	46	6	1	10	15	11	2	10	17	20	24	13	408988	14	0	6	5	0	1	3	14	3	7	3	21	1	2	17	17	6	8	6	20	9	10	9	7	7	0	16	11	8	12	15	19
481	GAA	51	12	15	8	9	11	7	4	4	13	8	4	11	14	13	16	10	7	7	7	9	10	0	15	11	8	13	3	8	2	2	14	408811	14	117	15	14	21	5	6	116	13	10	11	13	12	18	13
482	CCA	9	20	16	13	24	19	6	7	16	22	9	11	12	8	8	10	25	10	11	4	409181	31	31	9	11	19	12	8	13	8	6	4	6	7	16	4	13	12	9	2	8	14	4	9	8	5	4	2
483	ATA	8	5	5	3	10	5	1	0	1	1	5	2	150078	6	72	10	3	3	4	7	5	1	9	3	2	3	3	5	9	2	2	6	5	3	5	4	2	0	7	2	4	2	3	0	4	3	3	4
484	GGA	3	5	1	2	6	2	4	8	7	4	1	2	3	6	2	4	1	1	3	0	6	9	2	7	1	1	1	2	6	10	3	6	7	4	3	2	6	4	0	0	150156	6	16	4	3	5	1	1
485	GTA	6	7	1	6	2	8	4	0	3	6	9	0	30	3	2	7	1	7	4	3	8	6	7	6	3	3	3	1	5	2	2	3	4	5	1	4	1	3	5	2	14	3	2	7	150075	6	58	12
486	GCA	3	4	2	4	63	6	1	2	0	2	5	2	3	1	0	3	1	7	6	4	11	9	1	2	2	3	5	3	2	1	1	2	7	4	2	4	150038	4	17	3	3	1	4	4	84	3	3	5
487	CCC	5	5	0	0	2	11	0	3	9	1	2	0	6	6	0	2	9	16	6	5	21	150150	7	12	0	6	6	3	2	16	1	4	1	2	1	1	2	2	3	2	0	2	0	2	4	5	2	2
488	ACC	9	9	3	1	10	150116	4	28	9	8	7	5	4	11	1	2	1	0	3	6	2	2	3	0	4	3	3	2	1	2	2	1	2	1	4	3	2	4	2	0	3	2	9	2	2	3	1	4
489	AGG	10	5	17	7	1	1	6	0	15	6	149977	10	1	2	20	4	5	7	3	4	4	10	2	5	2	3	7	0	2	1	3	3	1	3	3	1	2	3	4	1	5	0	85	4	3	4	5	2
490	GCA	9	9	9	3	148	8	9	4	11	8	3	5	7	3	2	2	4	9	8	7	6	13	3	2	7	2	2	13	5	2	5	0	11	4	9	5	149696	10	17	6	6	6	5	2	23	6	0	3
491	AAA	150150	8	13	8	5	5	5	0	9	5	2	5	4	3	5	1	10	2	4	2	6	9	2	2	4	1	0	1	3	1	2	3	5	5	3	2	5	3	2	2	10	1	5	5	5	9	4	1
492	AGA	26	2	5	2	7	3	5	4	150061	8	18	6	4	4	4	7	2	2	9	2	4	6	2	7	14	3	1	3	5	6	3	3	6	4	4	0	3	2	9	3	61	3	6	3	6	6	9	1
493	AGA	15	3	3	1	6	0	4	4	150122	8	24	14	10	2	8	4	1	1	2	4	1	5	3	4	3	4	4	4	1	2	4	6	5	2	3	6	3	3	6	2	14	1	5	11	1	8	4	7
494	GTG	3	5	4	2	3	1	9	3	1	0	2	2	1	2	13	5	3	4	2	4	5	9	6	1	8	4	4	5	4	3	3	4	3	5	5	5	3	4	4	4	2	0	11	6	23	2	149433	7
495	GTG	1	4	2	2	5	6	6	5	2	2	4	1	5	4	14	3	7	5	3	5	9	6	5	4	4	2	5	3	1	4	5	7	1	10	3	1	5	4	3	2	8	2	1	4	30	7	149188	12
496	GAG	9	2	9	9	3	1	6	1	5	2	7	5	1	5	6	2	4	0	6	0	0	1	3	1	2	0	6	4	5	3	6	2	10	4	149679	15	6	2	8	7	4	3	41	1	3	5	7	6
497	AGA	1	6	1	3	4	6	4	5	150014	6	20	2	11	4	1	2	11	13	3	4	4	11	2	5	5	7	4	2	6	8	0	2	3	8	7	6	1	5	1	4	15	6	6	2	11	0	3	2
498	GAA	18	3	6	4	9	9	6	3	7	6	7	0	0	6	3	0	11	5	7	0	12	5	10	6	7	6	5	4	3	1	1	3	149860	7	10	6	13	13	10	6	27	5	18	3	6	6	5	0
499	AAA	150124	8	15	1	5	4	1	6	10	4	8	3	6	7	6	1	10	3	4	6	5	13	6	5	2	6	4	4	5	3	9	4	5	4	7	1	4	3	9	0	6	1	6	2	5	1	10	2
500	AGA	13	3	3	8	3	3	5	4	149765	1	14	2	13	3	4	6	6	5	9	4	4	14	6	2	5	9	2	3	6	6	1	12	5	7	4	0	4	4	4	4	42	4	8	4	1	2	7	9
501	GCA	0	2	2	2	29	4	4	4	5	5	3	9	2	4	0	4	5	7	4	1	7	14	3	6	0	3	2	3	5	1	5	4	8	2	4	4	149625	9	11	11	7	2	8	4	118	2	3	2
502	GTT	4	5	5	4	8	6	2	6	3	3	2	3	4	1	3	16	9	10	10	2	2	9	4	6	1	5	7	4	6	5	1	5	4	4	7	7	5	0	1	4	2	0	5	1	13	9	8	146038
503	GGA	5	5	0	2	3	5	3	3	7	2	3	1	2	1	0	0	2	4	3	4	9	6	3	0	1	0	2	1	4	3	2	4	13	0	0	2	1	0	3	0	149954	0	20	1	4	4	0	4
504	ATA	7	6	4	4	7	3	7	2	6	3	2	4	149779	5	45	11	3	1	1	0	7	2	0	1	4	0	5	0	3	2	3	3	2	0	4	5	2	2	1	5	4	5	6	2	4	1	6	5
505	GGA	14	7	5	4	2	2	1	1	10	1	2	2	12	6	6	2	9	9	4	5	2	10	2	6	4	4	5	4	5	2	2	2	7	0	2	3	8	2	2	0	149361	1	13	2	8	7	3	10
506	GCT	7	8	12	3	5	9	6	31	3	8	2	5	1	5	2	1	11	10	4	7	10	7	8	5	8	5	2	4	7	6	2	10	5	3	9	2	14	22	15	147375	9	6	4	6	5	4	2	28
507	GTC	3	4	1	3	1	6	2	3	2	3	3	2	7	20	2	3	1	1	5	1	3	1	2	6	1	5	2	3	1	4	1	1	6	6	12	1	5	10	6	4	15	10	25	13	4	147937	15	15
508	TTC	3	7	4	1	5	4	4	4	3	4	0	1	3	17	3	1	2	5	4	2	1	13	3	2	1	7	2	3	1	7	4	4	3	7	1	7	2	0	5	0	6	1	3	2	10	5	1	3
509	ATT	4	5	2	4	8	4	5	9	2	0	3	2	5	11	5	148696	2	9	6	4	8	13	3	3	2	5	7	4	9	8	6	3	3	2	3	0	2	3	4	0	3	2	0	1	0	0	4	7
510	GGG	6	5	3	1	8	5	7	3	0	1	19	2	3	8	1	2	7	6	0	2	4	4	7	6	5	2	8	3	1	3	1	3	2	3	15	0	7	5	2	2	28	2	146973	3	5	3	5	5
511	TTC	3	2	4	4	1	3	1	4	5	3	3	2	3	0	0	5	12	3	0	2	2	7	3	1	1	2	1	2	4	9	4	0	5	5	4	2	1	5	2	1	3	5	4	1	4	4	4	9
512	TTA	9	5	4	3	4	3	3	0	2	0	3	2	11	3	2	3	2	2	3	4	3	9	0	1	2	0	0	4	19	0	0	0	7	2	4	4	1	4	2	2	1	1	1	5	10	4	2	2
513	GGA	10	5	3	7	10	9	8	3	5	6	3	4	2	0	1	3	7	6	2	2	5	12	4	1	0	5	4	3	1	1	0	1	9	1	18	2	4	5	1	2	146859	6	30	6	6	1	0	10
514	GCA	7	3	0	0	42	2	4	1	1	5	5	0	4	2	6	3	4	3	5	7	9	10	1	1	0	3	5	1	2	3	2	1	3	6	4	4	149105	1	14	7	8	2	9	4	55	2	3	8
515	GCA	7	7	5	3	86	2	2	3	1	1	3	4	5	1	3	4	2	0	1	2	0	1	3	2	0	0	1	0	0	1	6	3	3	1	7	1	148544	11	63	3	0	6	5	3	46	0	1	2
516	GGA	7	4	1	3	1	5	4	4	6	3	7	1	4	4	4	1	7	3	5	2	3	14	2	1	3	6	3	1	0	10	3	2	15	2	5	2	2	6	7	4	145145	5	29	8	8	0	2	4
517	AGC	2	33	3	2	10	12	5	11	13	145331	14	64	10	12	6	9	2	7	4	1	6	6	14	5	6	12	9	4	0	2	3	8	6	3	3	6	6	4	6	7	5	16	8	7	10	4	4	6
518	ACT	5	8	5	7	6	52	7	143939	7	5	10	6	5	2	3	14	5	4	6	1	5	2	3	6	1	0	5	4	0	8	1	9	7	5	9	5	1	1	3	2	5	4	5	6	2	3	10	2
519	ATG	8	7	11	4	6	4	6	7	9	6	12	2	10	7	142416	8	4	2	10	4	4	4	5	2	3	0	8	2	7	1	8	5	6	0	5	1	1	2	3	5	5	3	14	6	5	5	23	0
520	GGC	4	5	3	2	0	2	1	1	3	21	4	1	2	4	4	3	1	4	2	2	1	7	1	0	5	8	7	1	3	2	3	0	6	26	7	2	3	10	10	3	12	139494	10	57	2	6	5	1
521	GCG	3	1	3	2	2	1	39	0	1	2	6	0	1	0	0	1	0	2	1	4	3	7	7	1	2	3	6	0	1	0	1	0	1	3	7	0	41	6	148340	9	3	7	7	2	0	1	45	0
522	GCG	6	2	3	1	6	4	12	5	2	4	3	2	1	2	4	1	6	0	4	0	6	2	5	4	2	5	9	4	1	2	2	3	0	2	10	4	50	6	140853	10	1	10	12	5	2	4	69	2
523	TCA	4	5	7	2	17	5	3	5	6	0	5	4	7	6	6	9	10	9	13	4	47	9	6	3	3	6	4	6	2	2	1	6	8	3	7	3	3	4	6	1	7	0	7	11	12	7	5	11
524	GTA	4	1	0	2	1	1	1	0	1	0	0	5	12	1	2	2	2	1	3	5	1	0	0	0	2	1	0	2	4	1	0	2	3	0	1	0	24	0	0	0	0	0	4	1	145559	1	19	0
525	ACG	0	3	1	0	69	1	138340	3	0	1	0	0	0	0	28	1	0	0	0	0	0	0	1	1	0	4	2	0	0	0	3	0	0	0	1	0	0	0	4	0	0	0	0	0	0	0	2	2
526	CTG	1	0	4	1	1	2	1	3	1	0	2	0	0	2	2	1	0	3	3	2	0	3	16	0	0	0	10	2	5	4	139102	5	0	1	2	0	2	0	3	2	1	0	5	0	0	0	2	2
527	ACG	2	2	2	3	37	4	133030	18	2	2	8	1	1	0	94	1	2	1	0	1	1	0	2	0	2	0	1	1	0	0	2	0	1	2	0	1	0	1	7	0	3	0	5	0	0	4	0	0
528	GTA	3	1	0	2	2	2	2	0	0	1	1	3	37	0	0	0	0	2	0	0	0	0	0	0	0	0	3	0	4	0	0	0	4	1	1	0	16	0	0	4	3	0	9	4	138982	2	23	1
529	CAG	2	1	3	1	4	0	3	4	2	1	3	0	2	0	0	2	11	1	132276	17	2	1	7	4	0	1	62	3	4	0	9	1	1	1	10	2	4	0	5	0	2	2	9	3	2	0	1	0
530	GCC	2	1	1	0	0	32	0	1	1	0	2	1	2	0	1	0	1	0	1	0	4	1	2	0	0	0	0	0	0	0	2	1	2	1	1	0	6	137106	3	4	3	1	3	0	2	27	4	0
531	AGA	22	0	5	6	4	2	1	3	146881	0	3	0	7	2	0	3	1	1	0	0	1	2	1	1	0	0	2	0	1	1	0	0	3	0	3	2	1	2	2	2	5	1	8	5	2	3	3	1
532	CAA	3	2	1	0	3	3	0	0	3	1	2	0	0	2	0	0	136919	1	2	1	1	3	1	0	2	0	0	0	1	2	1	0	4	0	0	2	3	0	0	1	0	1	2	1	4	0	2	2
533	TTA	2	0	1	0	0	1	0	0	0	0	0	0	3	0	2	0	4	1	1	0	3	0	0	0	1	0	0	0	5	0	0	1	0	2	0	0	0	0	0	0	0	0	0	0	0	0	0	2
534	TTG	3	3	2	2	0	0	0	1	1	1	0	0	0	0	0	3	0	1	0	0	1	1	0	1	1	0	4	0	0	0	2	1	1	1	2	0	0	1	2	1	2	3	9	1	3	2	2	1
535	TCT	1	3	2	1	1	2	1	0	3	0	3	3	0	0	0	1	1	0	0	0	0	1	0	1	0	1	0	1	1	0	0	4	1	0	1	4	6	2	6	1	1	0	3	1	1	0	1	6
536	GGT	3	0	1	0	0	1	0	1	0	0	1	15	0	0	1	1	1	0	0	1	0	1	0	1	0	0	0	0	0	0	0	1	0	1	0	29	0	0	0	2	0	11	0	140947	0	1	1	3
537	ATA	7	1	4	1	1	1	2	1	3	1	0	0	148663	2	26	1	0	2	2	0	2	1	2	0	0	0	0	0	2	1	0	1	2	0	0	0	1	0	1	0	0	3	1	0	12	0	0	0
538	GTG	0	0	0	0	1	0	3	2	0	0	2	1	0	0	6	0	1	0	3	1	0	1	0	0	0	1	1	0	0	0	0	1	1	0	2	3	2	0	18	1	1	1	4	2	58	2	146333	5
539	CAA	4	0	0	0	0	0	0	2	0	0	0	0	0	0	0	0	149317	0	29	2	3	2	0	2	1	0	0	0	0	1	0	1	0	0	0	0	0	1	0	0	0	0	0	0	0	0	0	0
540	CAG	0	1	3	1	0	1	5	1	0	0	1	0	1	0	0	0	62	4	147436	2	0	4	3	0	0	4	10	0	0	3	1	0	0	1	1	2	3	1	1	0	0	2	10	1	2	3	0	0
541	CAA	4	3	2	1	4	1	2	0	6	1	1	1	2	1	0	0	147471	3	2	0	6	4	1	3	6	1	0	0	2	0	2	1	1	1	0	0	2	0	1	2	1	1	0	0	2	1	3	1
542	AGC	1	13	0	0	1	1	1	2	1	148080	0	28	0	3	1	0	1	1	0	0	0	2	1	2	0	6	3	0	1	7	1	0	0	2	0	0	2	4	4	1	2	5	2	0	1	0	1	0
543	AAT	3	3	5	149297	1	0	4	0	1	0	1	5	0	2	1	5	0	0	1	3	0	0	0	0	0	1	0	0	0	0	0	0	1	1	7	2	0	1	3	1	0	2	3	2	0	0	1	1
544	TTG	3	4	3	3	4	3	1	1	2	0	1	3	4	1	2	5	1	5	3	5	5	2	1	0	3	1	1	2	5	4	2	4	1	1	2	3	2	2	0	0	0	0	4	5	1	3	4	4
545	CTG	3	6	6	2	1	6	6	0	3	4	4	0	4	2	3	2	5	8	4	2	18	14	17	4	6	3	11	2	6	6	149274	10	0	2	5	0	8	2	1	3	2	4	7	5	4	3	9	1
546	AGG	6	3	9	1	3	7	2	2	12	1	149793	3	1	0	36	0	3	2	1	0	6	3	4	2	2	2	7	6	6	1	1	1	5	0	5	2	3	1	1	3	0	6	69	3	0	7	1	2
547	GCT	3	0	2	2	1	0	2	28	0	1	1	2	5	0	0	0	0	4	2	4	1	1	0	2	2	0	0	3	3	0	0	0	1	4	2	10	4	37	4	149430	2	1	6	10	0	0	1	11
548	ATA	6	9	3	1	18	8	5	0	9	2	4	2	149866	5	39	4	2	3	4	2	6	10	2	2	5	1	4	0	3	2	1	2	0	0	0	3	1	3	1	0	2	2	3	0	7	1	2	0
549	GAG	3	2	7	0	5	8	3	1	5	1	6	2	3	4	6	1	2	7	3	5	4	0	10	0	0	1	1	1	3	1	5	4	8	2	149797	9	3	3	10	5	5	0	60	0	1	1	18	1
550	GCT	3	4	0	0	6	0	0	67	1	2	3	0	1	2	3	0	1	0	2	4	2	1	1	0	2	0	6	0	0	1	5	1	4	0	1	2	8	19	3	149027	0	1	3	2	1	0	1	6
551	CAA	2	4	1	1	3	2	5	2	3	0	6	1	0	2	2	0	149997	2	16	3	4	7	4	2	35	1	5	2	6	3	4	1	0	0	4	3	2	0	2	3	0	0	3	1	2	0	1	5
552	CAG	6	3	8	5	0	5	6	1	12	0	12	3	2	2	0	4	69	4	149781	5	1	7	8	2	1	0	25	2	3	1	5	1	3	7	4	4	5	0	2	0	5	4	4	4	0	2	11	6
553	CAT	2	2	0	1	0	0	2	0	1	0	0	1	2	6	2	0	1	1	1	150080	0	0	2	0	0	0	3	2	0	0	1	1	0	0	2	0	1	0	0	1	1	0	2	1	0	0	0	1
554	CTG	4	10	4	6	7	7	1	7	8	5	1	2	0	3	7	3	5	5	10	4	1	9	41	3	4	4	12	2	41	2	149708	4	2	3	5	4	5	6	4	2	5	6	16	1	4	1	1	3
555	TTG	1	3	2	2	3	3	2	0	0	1	2	5	1	2	6	2	1	3	0	5	3	4	1	1	0	3	0	4	6	1	26	3	2	2	6	1	2	2	2	0	3	2	1	7	2	1	10	5
556	AAA	149833	1	8	4	4	2	2	2	2	0	3	3	8	0	1	1	5	6	3	4	10	8	1	4	4	3	7	6	3	3	0	1	6	4	3	2	6	2	1	1	2	1	7	3	0	2	2	8
557	CTC	9	9	6	10	7	4	4	6	4	1	3	3	6	10	4	6	12	12	1	4	4	41	3	7	4	5	5	4	6	149539	7	5	1	0	3	6	2	3	4	2	10	4	12	5	5	7	2	4
558	ACG	8	7	11	0	24	4	149755	16	5	6	15	1	2	3	126	4	2	6	4	7	3	2	7	3	1	1	12	2	5	2	6	4	4	7	1	4	3	2	41	0	0	4	8	5	5	2	5	3
559	GTC	1	0	2	1	4	3	2	3	4	4	4	0	3	15	1	1	2	0	1	1	3	2	1	0	5	0	1	6	0	3	3	2	3	2	3	1	7	14	2	3	4	13	3	5	1	150074	4	4
560	TGG	6	2	2	2	2	6	11	3	10	4	18	2	2	3	10	4	3	3	3	4	5	7	4	2	10	1	81	2	0	2	0	3	3	2	3	1	5	1	8	3	6	5	20	5	1	3	5	2
561	GGC	5	3	5	1	2	5	3	0	1	13	0	0	3	1	0	1	3	12	4	1	3	10	3	2	1	1	3	4	4	8	2	0	3	108	1	2	12	2	3	3	9	149907	10	44	3	7	2	1
562	ATT	1	4	2	4	5	1	2	41	1	4	5	3	6	33	2	150123	4	3	4	3	3	4	3	2	2	5	1	2	5	3	1	0	7	3	1	4	6	7	10	4	2	3	5	3	6	6	0	7
563	AAA	150157	5	16	4	6	6	1	1	4	1	5	2	3	5	0	2	6	6	0	5	2	4	2	1	1	1	4	0	2	0	1	2	11	1	0	0	0	1	2	1	0	0	2	0	2	1	0	0
564	CAG	4	2	1	2	0	4	1	3	6	1	5	4	1	1	0	6	47	9	150007	10	4	5	5	3	2	3	31	6	0	1	3	11	5	3	9	3	6	0	7	2	5	5	13	2	8	1	1	3
565	CTC	3	7	8	2	10	4	6	3	6	8	10	8	6	13	18	4	9	19	7	2	5	9	6	11	11	9	10	4	9	149764	9	8	7	7	5	6	8	2	6	7	3	4	12	16	7	10	10	15
566	CAG	2	2	8	0	4	10	9	1	2	4	1	2	1	3	3	5	14	8	150035	7	10	9	15	8	4	2	90	3	1	1	11	1	4	0	7	4	3	2	5	0	0	0	0	0	1	0	5	1
567	GCA	3	0	2	0	38	4	5	1	2	1	1	0	2	1	2	1	1	2	1	3	3	3	2	1	2	1	2	2	1	1	0	0	6	0	0	3	150017	6	12	3	2	1	2	6	34	1	1	2
568	AGA	11	11	7	5	8	8	3	5	150113	4	12	4	18	4	3	2	6	3	0	2	7	2	3	1	11	4	5	2	1	4	0	1	3	0	2	3	1	2	0	0	18	3	6	4	2	2	3	3
569	GTC	2	2	2	2	2	3	2	0	0	3	7	3	1	21	0	0	5	7	1	5	2	12	1	1	6	4	1	3	4	3	0	0	6	8	1	4	1	8	0	2	4	4	13	5	8	149596	2	6
570	CTA	6	0	0	0	3	7	1	4	5	1	3	1	12	2	0	3	7	7	6	4	13	3	3	3	6	2	6	1	150000	5	37	5	2	2	0	3	4	3	2	5	0	0	6	4	5	1	3	3
571	GCT	1	4	3	6	7	1	3	15	4	1	3	3	2	2	3	2	6	4	4	1	1	2	1	2	2	1	2	1	6	3	1	3	4	4	3	5	12	12	4	150183	1	4	6	5	1	2	2	20
572	GTG	5	6	5	3	3	3	5	2	2	1	9	5	0	7	27	5	3	4	3	2	7	9	1	2	3	4	2	2	7	0	3	2	2	5	8	0	6	4	49	0	5	11	8	4	6	8	150098	6
573	GAA	8	5	1	5	3	4	0	2	2	0	5	0	2	2	1	0	5	1	1	1	4	3	0	2	2	1	1	0	1	1	2	1	150156	3	12	5	7	4	2	0	19	4	2	3	0	5	6	9
574	AGA	15	4	2	2	1	8	1	2	150173	5	3	5	7	4	3	1	5	3	2	1	2	2	1	1	3	1	1	2	2	1	7	0	4	3	4	3	1	0	1	4	11	3	10	6	4	4	2	1
575	TAC	2	2	0	0	1	0	1	6	4	1	2	1	0	0	2	0	0	6	1	0	1	1	2	0	1	0	2	2	2	0	0	0	0	3	2	1	0	1	3	0	3	1	7	5	2	0	5	2
576	CTA	5	4	0	2	4	1	6	1	2	1	4	3	6	3	1	10	11	3	9	6	23	3	2	2	4	1	3	7	150150	5	14	4	6	2	5	4	1	0	0	4	2	4	1	1	3	4	3	3
577	AAG	7	2	150259	19	1	3	6	1	0	6	38	2	6	5	6	3	3	2	7	2	1	4	3	3	0	4	4	3	5	3	4	4	0	3	5	2	2	2	3	1	0	1	0	0	0	1	1	0
578	GAT	6	2	2	1	2	5	2	2	3	4	2	0	2	0	2	3	1	1	0	1	1	4	2	4	1	2	3	3	0	1	3	1	5	3	1	149889	3	8	1	3	5	2	8	5	0	4	0	2
579	CAA	1	1	0	5	4	3	0	2	1	1	3	1	2	0	2	4	150047	2	6	4	4	3	1	3	55	7	1	5	4	8	2	4	4	2	1	0	2	5	5	2	2	2	1	2	5	2	0	7
580	CAG	5	1	4	12	11	7	3	2	0	5	2	5	0	0	7	1	43	17	149703	13	9	22	12	14	5	5	42	10	1	5	8	6	6	4	5	2	9	6	13	6	5	3	18	7	5	7	6	2
581	CTC	8	2	5	1	5	13	6	3	3	7	11	5	4	6	5	4	8	9	3	13	1	5	4	1	5	3	5	8	15	149924	5	12	3	3	3	5	5	7	6	5	7	3	5	7	11	4	9	11
582	CTA	8	6	2	6	3	5	10	7	1	3	9	4	9	3	8	4	4	9	0	0	65	15	4	3	3	2	3	7	149991	8	29	3	4	15	6	10	4	9	6	5	6	4	4	5	9	6	11	4
583	GGA	5	3	1	0	1	4	4	0	6	3	5	0	3	5	3	0	1	1	5	2	10	2	3	1	1	3	0	1	2	0	3	3	8	5	0	2	4	4	1	2	150272	4	5	6	8	0	1	3
584	ATT	6	5	6	6	8	8	1	7	2	6	4	12	3	10	8	150075	3	6	4	3	5	9	1	2	4	3	8	3	7	3	5	3	6	3	4	8	1	2	2	2	6	0	8	3	2	9	5	10
585	TGG	7	5	5	1	7	2	4	0	3	1	9	4	1	5	4	4	0	5	8	6	3	0	2	4	1	1	36	2	4	4	2	2	2	3	3	6	1	1	7	2	3	7	17	6	1	2	9	0
586	GGC	0	5	4	3	2	7	1	4	0	18	1	2	2	3	1	3	0	3	2	2	4	8	1	1	3	5	3	5	1	6	2	4	7	51	4	0	10	11	9	4	8	150023	8	62	3	9	5	1
587	TGC	6	8	5	14	25	12	11	9	7	23	19	18	10	27	23	14	15	17	16	15	27	29	14	6	8	50	10	10	1	25	9	20	25	16	13	8	17	22	25	12	8	27	18	5	9	14	17	12
588	TCT	10	27	11	11	16	19	13	68	0	12	23	24	9	9	18	8	26	39	16	32	34	39	27	92	20	17	28	18	12	9	20	10	24	17	24	12	29	13	23	26	33	15	38	16	20	28	31	14
589	GGA	49	38	17	23	32	45	24	14	97	25	30	27	22	30	24	8	26	41	13	13	32	4	34	37	39	22	31	22	13	32	18	19	143	31	33	28	25	23	33	25	520390	42	80	60	40	38	45	53
590	AAA	522250	21	26	20	31	7	11	10	20	14	11	14	8	7	7	5	25	11	7	6	46	23	22	8	7	20	12	17	21	14	4	17	21	18	6	12	13	10	13	13	20	22	19	39	9	3	10	6
591	CTC	11	18	15	12	9	13	6	2	7	11	15	1	6	23	10	13	8	34	9	9	11	79	14	5	17	25	22	23	17	521088	12	14	9	4	10	10	9	20	14	7	23	13	26	9	13	22	18	8
592	ATC	12	22	10	11	7	20	10	6	10	10	14	25	14	522373	23	58	8	13	0	2	8	16	4	3	6	11	7	11	7	11	0	3	12	15	16	15	4	5	16	4	11	27	30	5	21	50	22	8
593	TGC	23	20	20	11	18	18	8	21	16	37	28	5	12	8	9	11	13	37	2	9	22	26	17	20	19	133	20	13	13	24	0	7	16	17	8	9	21	19	17	11	30	23	33	24	7	20	15	16
594	ACC	7	16	22	7	15	522216	6	116	8	8	8	18	10	45	12	13	1	11	7	9	29	33	8	15	16	21	12	13	6	15	4	12	21	15	10	5	21	33	8	2	14	6	10	8	16	6	5	6
595	ACT	10	4	9	9	10	119	7	520728	9	3	4	10	10	2	1	39	1	7	2	6	4	13	7	15	6	2	10	9	7	6	13	19	1	3	4	8	3	1	4	18	17	5	6	10	9	15	7	9
596	AAT	8	19	9	522447	1	1	3	9	1	3	3	17	8	3	0	11	2	7	4	12	10	1	2	4	0	0	2	9	0	1	0	7	2	5	1	48	1	1	2	4	5	6	2	9	4	6	8	8
597	GTG	18	7	16	9	7	12	12	12	16	10	17	7	4	11	51	8	15	13	9	13	13	14	16	8	14	8	14	11	3	6	21	5	8	14	20	21	9	31	35	4	11	19	32	15	116	10	521580	8
598	CCC	9	4	3	2	16	21	5	13	5	19	10	0	8	8	4	12	4	39	6	16	55	521598	33	41	17	20	9	2	7	26	4	8	5	8	4	7	14	13	7	6	7	12	7	0	4	10	5	7
599	TGG	15	2	20	14	12	1	12	14	5	15	53	11	16	3	20	11	8	5	10	10	19	2	15	5	16	19	570	4	13	10	10	8	10	19	17	7	12	2	23	16	18	10	75	31	9	9	20	10
600	AAC	32	521297	16	47	4	22	3	17	20	20	21	3	0	8	31	2	8	7	10	8	13	7	5	4	8	10	17	12	20	5	7	0	9	14	21	14	12	9	16	11	16	20	25	8	9	4	33	13
601	TCT	15	15	14	9	19	14	25	8	11	14	21	10	10	13	22	0	14	18	7	3	25	17	11	34	12	18	16	10	12	4	20	3	18	8	21	7	29	5	11	22	25	22	23	22	15	10	12	7
602	AGT	14	21	8	18	26	21	7	6	11	28	17	521683	12	13	22	20	24	24	15	10	7	29	12	7	10	16	20	24	5	12	19	11	20	20	23	13	9	20	9	10	14	25	44	129	19	10	22	20
603	TGG	14	10	10	12	13	6	9	7	11	8	31	27	9	17	11	8	20	13	8	7	6	1	13	10	17	8	38	22	19	8	14	24	5	6	9	23	5	4	7	11	16	18	13	55	14	7	36	23
604	AGT	4	9	5	60	7	13	11	3	18	83	20	521084	12	3	15	8	12	6	7	2	14	31	11	8	7	7	14	12	5	10	2	10	6	1	6	8	8	12	8	6	12	2	18	150	16	8	8	21
605	AAT	23	56	17	521631	13	14	7	12	8	9	17	18	9	6	19	17	27	8	1	11	12	21	15	17	6	8	4	24	13	5	11	11	8	15	8	27	14	12	3	10	12	18	8	8	12	1	9	15
606	AAA	521358	5	13	12	20	15	14	9	7	7	4	5	5	1	3	12	14	15	3	8	8	13	2	2	15	7	5	2	6	3	11	1	123	8	17	0	6	5	6	3	7	10	21	9	8	10	11	3
607	TCC	28	14	7	28	12	24	7	8	22	3	21	15	21	9	27	16	24	19	10	12	12	11	12	11	10	25	17	18	16	9	9	17	16	14	21	26	13	17	10	6	18	19	36	20	10	26	25	23
608	CAG	3	8	41	6	9	11	12	15	11	15	18	19	8	12	19	17	43	16	520859	66	8	17	35	7	8	9	335	13	11	11	32	16	15	13	26	8	18	14	23	9	12	20	28	23	13	4	13	15
609	GAT	11	13	8	38	10	13	22	26	6	7	8	9	7	6	7	18	14	7	11	8	10	21	24	19	10	14	13	9	10	13	19	12	15	8	13	518047	18	16	13	14	12	18	26	36	20	8	22	15
610	GAG	23	11	21	22	18	23	20	17	13	9	12	24	5	24	12	24	15	8	22	9	18	14	9	17	13	4	11	13	18	20	15	29	67	14	516982	35	32	13	42	15	28	20	215	20	13	18	43	30
611	ATA	27	19	17	30	20	5	16	16	10	10	14	20	520693	22	66	33	22	6	11	33	11	0	6	3	13	12	20	16	23	13	21	11	12	8	21	12	14	6	19	13	16	12	30	15	29	5	31	17
612	TGG	26	15	17	22	8	13	16	23	20	30	32	22	9	4	17	12	9	6	12	13	8	29	13	7	21	22	36	14	23	14	3	34	11	9	10	12	8	26	21	7	15	20	20	18	16	12	5	17
613	GGA	19	16	6	16	10	18	15	19	111	15	13	13	24	7	10	10	16	25	12	20	38	50	4	14	18	27	17	24	12	21	18	21	56	15	14	17	20	39	30	16	519841	19	73	38	25	12	29	42
614	AAC	62	520115	42	110	22	49	30	20	9	70	16	13	31	28	18	32	26	45	21	16	32	49	26	26	28	25	9	18	25	21	11	15	15	38	10	13	14	8	12	13	12	11	23	24	21	13	14	25
615	ATG	22	22	22	25	16	18	52	9	18	7	43	20	30	18	519694	34	15	16	18	6	13	17	26	13	10	18	27	16	17	7	25	10	16	19	21	11	3	11	21	7	32	26	40	22	15	13	126	17
616	ACC	26	21	21	14	39	520285	21	71	22	33	28	18	12	70	30	23	15	33	18	24	16	84	34	19	38	33	30	17	13	32	29	25	29	20	12	18	9	155	32	14	28	44	44	15	10	26	23	21
617	TGG	36	32	32	23	10	17	33	19	19	33	83	66	35	25	47	40	15	23	43	33	25	13	34	13	34	34	75	32	10	25	25	12	29	20	35	36	43	24	58	34	63	60	117	51	37	24	90	36
618	CTG	12	19	27	10	17	14	7	11	9	11	18	8	8	11	24	28	23	20	22	9	13	16	109	27	11	37	34	16	391	14	514104	23	10	19	21	13	1	3	16	16	25	16	27	14	19	9	30	28
619	CAA	26	27	19	11	22	14	11	18	13	13	11	16	12	21	15	7	518796	27	63	36	30	23	13	21	62	23	12	12	22	13	19	18	32	19	25	13	13	19	21	16	26	8	19	14	35	14	28	19
620	TGG	22	10	27	6	13	10	9	0	13	22	51	16	13	13	20	6	18	11	23	13	21	19	12	20	35	16	68	20	22	8	20	13	16	11	41	12	10	11	24	14	28	31	63	35	19	27	42	10
621	GAT	10	19	12	79	13	13	17	13	13	8	16	12	18	12	11	5	10	8	16	17	14	21	10	12	14	29	9	14	19	9	10	16	22	30	27	519256	13	20	33	27	29	25	22	81	31	26	23	28
622	AAA	519429	28	92	44	35	19	11	27	93	15	18	16	27	15	11	27	16	28	12	10	14	31	18	15	9	14	14	19	8	22	31	24	86	16	21	14	16	17	16	24	16	29	42	20	31	18	18	32
623	GAA	40	6	12	15	8	10	10	14	7	9	18	8	13	6	20	14	27	22	22	16	12	9	15	11	18	19	19	16	21	16	17	8	515717	17	23	22	21	20	14	9	20	10	34	20	22	19	22	10
624	GTT	12	20	16	7	20	13	4	12	17	5	22	11	23	17	14	85	6	10	19	13	21	10	15	5	8	13	6	6	5	22	22	14	18	13	15	10	9	20	10	16	27	35	38	30	28	23	29	515034
625	AGC	15	59	4	21	22	15	9	19	19	516515	19	335	30	30	23	18	12	14	5	22	8	15	11	9	18	18	12	13	3	9	21	21	19	1	19	18	8	18	15	16	18	77	28	25	19	29	26	30
626	AAT	13	18	26	520164	11	15	10	11	11	6	14	22	10	14	7	7	14	22	14	18	13	19	18	2	18	13	22	19	12	28	11	10	8	13	3	16	14	11	19	12	16	13	24	13	11	20	19	10
627	TAC	11	15	17	2	2	5	8	9	18	8	9	12	12	14	14	13	10	19	4	7	16	6	4	15	8	8	3	1	8	10	8	10	7	9	12	9	24	17	16	4	9	12	28	19	12	8	25	30
628	ACA	13	5	13	3	517103	16	62	9	4	15	17	10	85	16	5	14	6	14	5	9	17	10	8	11	10	7	13	12	8	13	4	3	12	6	7	9	52	5	10	8	12	9	29	16	6	10	11	17
629	CAG	2	10	7	5	4	6	5	11	3	1	6	10	5	3	5	2	24	2	516716	8	4	4	14	2	1	12	88	11	6	18	13	13	2	3	11	12	10	7	5	2	10	9	28	6	2	12	10	7
630	ATA	9	9	17	1	13	4	5	1	13	1	13	7	510430	4	29	9	6	5	8	11	5	4	2	4	9	15	8	2	10	6	9	5	4	4	7	6	8	6	6	4	6	4	15	18	6	13	3	12
631	ATA	35	10	10	18	31	10	13	4	13	10	19	13	511407	10	21	20	24	13	6	9	20	4	10	14	9	6	11	10	14	5	19	8	13	4	13	8	9	13	13	11	10	15	16	22	26	18	16	17
632	TAT	6	22	19	18	15	6	17	19	20	14	12	18	20	10	16	33	10	14	12	15	12	7	13	12	9	13	7	13	13	5	12	20	17	5	12	18	11	5	4	2	11	10	17	16	37	21	20	18
633	ACT	21	4	7	23	22	22	10	474459	6	9	19	10	2	8	11	33	11	1	9	14	10	3	2	14	6	4	7	2	13	10	4	11	6	9	11	9	9	3	12	47	9	10	15	4	17	7	7	6
634	CTA	10	11	6	10	13	15	9	10	19	9	11	11	31	12	12	17	26	23	15	11	69	20	25	16	26	17	12	16	494565	12	22	8	4	9	9	25	15	7	0	11	14	11	9	13	14	18	4	21
635	ATT	5	15	11	16	14	4	12	8	3	7	9	13	17	20	20	487356	13	12	2	9	13	5	12	8	7	6	16	11	14	20	10	8	8	10	10	7	13	8	11	8	12	3	22	21	3	7	18	31
636	GAA	25	14	10	8	6	5	8	7	2	2	14	8	3	12	2	20	15	4	3	9	2	7	4	5	7	3	0	7	3	2	6	4	480823	38	100	55	7	6	2	0	78	6	7	6	13	14	9	8
637	GAA	44	5	6	20	16	5	1	13	20	5	7	7	18	6	5	15	16	8	14	9	11	8	7	2	4	6	10	8	11	13	13	7	473706	8	18	22	9	4	15	4	14	4	13	2	12	1	5	12
638	TCG	4	1	5	7	2	1	2	8	2	3	5	6	1	5	5	6	7	1	9	4	4	6	6	4	6	8	6	10	5	5	2	7	3	7	5	3	3	7	6	7	2	5	11	4	3	4	7	13
639	CAG	4	7	18	14	12	11	8	9	32	12	14	20	7	0	17	6	136	7	451282	18	14	12	19	15	16	5	200	14	4	13	35	20	16	8	12	15	24	14	11	7	11	14	10	16	8	7	18	13
640	AAC	13	492511	10	75	6	89	13	16	9	33	5	9	4	10	6	1	6	7	7	1	8	9	4	7	3	3	11	5	1	3	13	8	23	14	7	14	12	8	13	8	9	25	24	13	11	14	18	9
641	CAG	4	10	59	5	13	2	14	14	21	8	23	19	3	7	4	9	288	16	467228	16	9	3	24	10	10	12	78	19	9	9	18	4	5	11	19	8	2	6	9	7	10	20	26	8	11	7	24	16
642	CAA	80	17	4	10	13	13	6	12	11	8	7	6	13	5	10	8	492663	23	11	8	21	10	23	16	26	17	23	17	9	17	19	10	63	7	7	15	28	22	11	8	7	16	16	6	4	7	9	21
643	GAA	181	13	5	21	11	10	4	14	34	8	13	17	13	9	15	22	20	15	13	13	8	7	6	11	17	11	16	11	16	16	23	21	509667	17	17	21	21	5	13	8	19	14	11	23	30	31	19	20
644	AAA	521680	24	37	45	15	10	13	14	27	18	4	16	24	15	18	12	7	7	12	22	14	11	6	14	12	11	19	20	6	10	14	8	3	9	28	19	7	12	15	8	8	11	28	20	12	13	32	14
645	AAT	124	14	10	495723	7	9	10	9	9	9	15	52	19	9	23	23	3	6	10	6	16	16	7	10	16	5	8	13	9	6	5	14	13	4	9	22	10	12	16	12	11	8	26	21	26	1	27	19
646	GAA	66	7	14	8	15	0	14	4	12	7	3	20	8	1	8	16	6	4	7	13	5	2	3	8	9	3	10	20	10	4	6	5	477330	5	19	12	7	5	16	11	27	7	11	11	14	2	21	18
647	CAA	22	8	11	19	39	5	11	15	8	9	15	15	11	19	24	17	376904	11	41	14	11	7	10	9	37	14	17	11	16	9	13	9	8	7	10	14	8	3	14	6	1	8	5	11	12	12	14	16
648	GAC	12	9	7	4	6	3	10	9	14	9	2	5	8	7	8	16	21	20	11	16	15	8	7	8	8	4	7	14	4	2	12	24	23	411270	16	16	11	7	12	12	5	16	8	19	14	14	19	17
649	TTA	11	10	8	14	9	0	13	6	9	5	16	11	19	3	10	12	5	4	4	5	15	3	13	4	10	4	7	14	20	10	10	26	11	12	9	12	8	7	4	7	11	0	9	5	11	6	10	8
650	TTA	30	22	10	16	10	10	10	14	9	5	4	12	26	13	21	24	9	16	10	15	13	9	7	13	12	6	11	15	23	10	7	7	14	12	8	7	13	7	20	6	7	7	10	4	14	10	18	15
651	GCA	30	5	16	14	72	8	31	33	19	12	13	27	17	5	20	18	21	3	8	27	13	19	10	12	21	11	17	25	6	8	13	17	27	0	26	17	483005	14	35	23	32	11	25	34	163	4	26	41
652	TTG	30	16	11	15	10	14	9	8	17	14	25	16	19	15	34	23	10	2	15	18	16	6	18	12	16	15	26	18	8	15	60	5	14	11	12	19	15	7	11	10	20	20	37	23	21	19	33	20
653	GAC	9	56	11	14	9	9	1	13	16	23	24	21	11	9	4	8	13	17	10	10	4	12	8	8	10	11	20	10	4	9	9	6	20	498900	19	41	25	18	12	7	10	98	16	18	14	22	43	7
654	AAG	51	14	512497	20	16	8	21	4	2	5	110	13	16	4	34	9	6	5	20	12	11	8	14	12	15	6	12	5	13	6	5	5	9	7	96	18	8	9	14	5	23	14	16	19	5	8	16	24
655	TGG	14	12	10	10	9	6	10	0	10	7	22	7	7	3	12	10	7	24	7	6	3	0	9	6	14	13	41	10	7	0	6	7	6	7	14	12	6	3	19	7	2	5	31	21	9	9	17	12
656	GCA	1	9	13	15	294	7	6	7	18	9	5	3	8	9	14	9	11	7	11	5	11	7	2	9	9	17	13	10	1	12	22	12	17	11	15	9	398252	17	55	19	29	19	15	20	374	9	12	21
657	AGT	6	14	17	35	9	10	5	19	26	23	19	468809	46	10	30	15	10	14	11	17	3	6	5	3	14	8	17	19	12	9	6	16	7	3	12	15	9	0	12	6	25	11	39	44	18	9	25	8
658	CTG	9	6	17	9	15	10	23	9	27	16	42	29	15	11	33	24	5	15	44	11	14	13	237	5	26	10	45	19	177	12	447624	11	17	7	28	11	14	4	18	19	36	16	33	25	14	20	49	23
659	TGG	18	7	11	19	15	2	16	19	17	25	49	33	16	17	34	34	8	2	9	12	3	0	8	2	17	9	154	17	12	4	20	12	18	18	32	11	28	7	23	23	47	47	77	44	35	34	31	24
660	AAT	16	16	19	518453	8	7	17	13	1	11	28	33	11	22	20	24	32	12	20	24	26	22	14	12	11	41	50	33	16	13	11	21	12	16	39	39	16	6	32	10	22	55	82	30	14	18	33	36
661	TGG	14	16	27	13	18	27	31	13	11	34	70	25	25	25	20	20	22	26	24	31	27	23	22	19	17	27	50	18	21	16	25	40	23	5	21	17	12	6	13	14	21	13	56	23	9	11	9	6
662	TTT	22	5	11	13	19	18	10	8	13	12	25	17	14	6	16	15	18	19	14	4	14	18	9	13	11	15	36	17	7	11	10	34	14	3	3	15	18	13	22	23	27	25	17	24	31	14	5	19
663	AAC	18	515872	19	77	1	18	17	18	19	103	36	24	14	20	17	28	12	6	9	7	3	9	14	6	21	21	31	12	18	9	23	17	5	63	13	17	4	7	11	11	17	29	62	35	7	6	8	8
664	ATC	14	6	17	11	11	35	10	8	19	17	15	27	45	512716	13	56	9	27	8	14	21	7	20	10	22	33	16	30	14	26	25	14	21	15	26	20	9	2	16	15	15	12	17	24	23	32	23	34
665	TCA	18	10	14	19	46	6	16	23	11	7	21	20	10	17	15	25	17	6	14	12	135	14	2	7	5	5	7	12	19	7	10	32	15	4	7	15	31	10	18	14	31	10	23	48	40	18	32	18
666	CAA	19	5	10	26	15	9	12	10	6	13	9	12	12	10	8	25	519466	14	67	26	27	14	10	4	63	6	10	5	14	13	12	13	20	9	20	9	15	13	9	4	18	6	9	7	7	15	21	16
667	TGG	3	0	9	2	5	1	6	2	0	6	7	7	8	3	7	2	1	1	6	4	3	8	0	0	9	4	7	5	4	8	3	0	1	2	4	4	3	4	2	2	2	1	17	14	3	0	2	0
668	CTG	10	5	10	2	5	15	8	3	10	5	7	9	6	9	24	1	12	14	12	14	2	8	70	1	3	9	12	7	59	3	484167	17	5	13	7	9	3	7	5	1	3	13	5	6	0	3	23	8
669	TGG	13	5	7	3	4	11	11	2	4	11	9	9	5	4	17	8	6	8	6	0	10	12	5	2	3	11	14	6	3	8	9	7	3	2	20	10	1	17	4	3	12	7	9	27	15	6	26	15
670	TAT	13	5	12	8	9	13	9	3	13	15	12	14	3	18	2	0	16	11	7	88	3	9	6	5	10	12	12	10	4	6	1	3	22	11	3	4	3	6	12	4	9	4	34	9	17	11	4	19
671	ATA	10	8	6	13	24	20	11	11	22	0	21	13	521917	14	37	20	16	6	15	5	9	17	6	7	10	10	15	10	16	8	12	10	12	4	9	5	17	10	6	11	19	5	27	10	15	16	7	8
672	AAG	34	10	521668	39	15	6	21	5	9	7	36	17	14	14	32	25	31	5	21	14	17	14	19	11	17	13	18	16	3	13	22	18	14	7	32	18	6	10	14	13	27	19	11	27	14	9	18	23
673	ATA	27	8	32	21	15	16	15	17	9	10	19	13	521113	15	36	22	14	10	16	12	3	3	16	8	11	7	14	13	7	12	22	13	18	11	32	19	14	10	10	29	11	18	27	18	22	6	35	45
674	TTT	25	13	11	14	25	7	12	14	7	22	15	11	20	19	11	21	14	12	12	9	11	12	12	15	10	21	9	7	10	11	10	18	13	8	12	16	12	8	12	9	11	13	22	12	16	12	15	28
675	ATA	34	21	19	25	36	6	22	13	15	12	25	49	520783	26	55	35	26	6	22	25	18	23	12	15	11	8	16	25	26	22	12	27	10	21	24	13	33	18	21	8	21	18	34	24	29	18	25	61
676	ATA	29	14	5	22	11	0	5	3	17	2	13	9	522247	5	38	9	12	3	25	6	4	6	5	3	11	3	2	3	3	2	3	7	9	6	3	12	4	7	3	3	11	0	9	23	15	15	11	14
677	ATA	10	4	13	7	9	5	9	2	9	10	11	1	522150	15	108	8	4	16	2	5	6	4	6	0	8	5	9	6	12	5	6	6	9	12	9	16	8	3	13	3	11	2	8	14	17	9	8	3
678	GTA	0	4	2	4	11	5	11	1	1	1	9	8	34	6	6	6	0	7	9	7	12	3	3	3	2	5	3	4	3	6	8	2	13	2	5	11	19	4	7	8	26	7	13	7	522229	10	139	19
679	GGA	15	11	9	8	11	8	0	1	24	11	14	3	5	7	11	7	6	12	4	2	6	12	1	7	4	8	11	5	0	3	1	9	17	7	4	4	5	10	7	2	521267	16	163	26	14	17	9	11
680	GGC	11	3	0	6	3	3	9	2	12	32	11	5	1	4	6	0	7	4	3	2	4	2	2	7	12	9	4	4	2	3	12	5	3	81	5	5	5	9	10	7	11	520598	9	41	9	7	7	9
681	TTA	6	5	17	4	19	1	26	10	7	17	10	5	40	6	10	3	16	3	9	15	5	9	7	5	3	15	6	0	52	4	17	7	7	6	15	11	2	19	21	11	8	9	14	8	38	8	20	5
682	ATA	19	11	6	3	22	15	22	14	11	5	16	19	521962	24	137	40	9	16	7	3	18	20	9	8	3	14	18	5	7	25	10	8	10	11	22	2	20	3	12	11	3	4	21	13	15	16	6	18
683	GGA	16	26	15	13	19	19	9	8	31	13	10	12	17	12	1	9	14	18	16	16	7	7	8	9	10	3	9	11	8	9	14	24	45	4	20	12	16	11	19	15	520807	21	32	31	20	7	1	26
684	TTA	19	13	12	23	11	15	21	24	12	3	19	12	22	17	2	18	11	28	18	9	22	8	11	12	7	13	18	23	30	21	13	16	21	5	25	10	20	19	17	17	36	23	38	33	34	13	7	21
685	AGA	38	26	11	26	13	25	15	10	520952	5	32	17	52	20	11	18	31	20	17	13	11	19	14	12	24	20	21	27	29	14	14	7	23	10	12	26	9	12	14	18	43	30	48	36	38	24	30	22
686	ATA	17	18	8	14	18	15	15	10	19	6	27	9	521781	23	77	10	13	14	7	20	7	21	18	10	15	8	10	4	20	25	21	51	13	11	8	23	9	17	11	23	17	12	17	21	15	13	23	46
687	GTT	7	2	12	14	15	13	22	6	6	10	27	19	8	10	12	19	10	3	18	5	7	6	8	12	8	10	16	5	15	8	14	18	15	6	17	20	8	15	30	20	25	10	30	22	12	28	35	521926
688	TTT	3	7	17	19	11	13	4	15	5	7	17	15	5	3	10	12	3	21	12	14	9	10	17	14	3	8	8	10	16	13	21	10	2	8	6	9	8	11	7	3	10	14	29	15	24	10	3	22
689	GCA	10	9	9	7	65	5	2	20	2	12	6	7	11	11	6	13	4	10	9	10	6	7	11	4	8	6	8	16	14	6	6	3	8	8	10	4	520735	23	149	13	10	6	12	14	676	7	15	5
690	GTG	8	17	13	3	17	18	12	5	10	8	13	6	13	6	58	15	11	12	9	10	11	11	6	9	13	15	16	16	8	14	16	16	13	13	15	19	11	22	18	10	14	8	23	16	418	19	521373	10
691	CTT	17	8	16	18	14	9	22	15	4	15	15	16	9	6	14	25	13	12	11	24	24	22	7	61	24	25	13	11	14	18	6	522160	8	7	15	14	8	10	16	12	14	20	21	14	14	4	11	26
[truncated: 16 more columns]
