# Supplementary material for: Mapping mutational effects along the evolutionary landscape of HIV envelope
Source: eLife. 2018 Mar 28;7:e34420. doi: 10.7554/eLife.34420 (PMC5910023; doi:10.7554/eLife.34420)
Supplement: Supplementary file 1. — Specifically, this file contains a Jupyter notebook that performs the analysis, all required input data, and all reasonably sized output files. The Jupyter notebook downloads the deep sequencing data, processes it with the dms_tools2 software (Bloom, 2015, https://jbloomlab.github.io/dms_tools2/), and also performs a variety of downstream analyses that generate most of the figures for this paper. [file elife-34420-supp1.zip › analysis_code/results/codoncounts/BF520/mutDNA-1_readsperbc.csv]

number of reads	number of barcodes
1	3970615
2	1284925
3	691940
4	324761
5	147093
6	69974
7	36568
8	20183
9	11310
10	6043
11	3098
12	1439
13	712
14	294
15	142
16	61
17	17
18	11
19	5
20	3
23	1
27	1
33	1
