# Supplementary material for: Mapping mutational effects along the evolutionary landscape of HIV envelope
Source: eLife. 2018 Mar 28;7:e34420. doi: 10.7554/eLife.34420 (PMC5910023; doi:10.7554/eLife.34420)
Supplement: Supplementary file 1. — Specifically, this file contains a Jupyter notebook that performs the analysis, all required input data, and all reasonably sized output files. The Jupyter notebook downloads the deep sequencing data, processes it with the dms_tools2 software (Bloom, 2015, https://jbloomlab.github.io/dms_tools2/), and also performs a variety of downstream analyses that generate most of the figures for this paper. [file elife-34420-supp1.zip › analysis_code/results/codoncounts/BF520/mutDNA-2_codoncounts.csv]

site	wildtype	AAA	AAC	AAG	AAT	ACA	ACC	ACG	ACT	AGA	AGC	AGG	AGT	ATA	ATC	ATG	ATT	CAA	CAC	CAG	CAT	CCA	CCC	CCG	CCT	CGA	CGC	CGG	CGT	CTA	CTC	CTG	CTT	GAA	GAC	GAG	GAT	GCA	GCC	GCG	GCT	GGA	GGC	GGG	GGT	GTA	GTC	GTG	GTT
30	GCA	0	0	0	0	164	0	0	0	0	0	0	0	0	0	0	0	0	0	0	0	0	0	0	0	0	0	0	0	0	0	0	0	0	0	0	0	324892	12	42	26	2	0	0	0	94	0	0	0
31	GGA	5	6	0	8	18	17	2	7	26	1	5	0	0	2	1	1	11	3	1	0	1	3	1	2	6	4	2	5	0	7	2	1	41	5	5	3	0	3	5	5	324925	3	10	14	4	7	4	4
32	AAC	19	325236	8	28	3	3	8	12	6	12	12	1	10	5	7	10	10	7	3	10	3	9	12	5	2	4	3	10	11	5	3	6	10	8	4	0	6	5	9	1	7	10	5	2	5	12	3	3
33	TTG	3	14	4	6	3	6	5	4	0	0	3	7	1	0	8	2	4	4	5	4	6	2	3	6	0	2	3	4	1	1	24	0	2	4	6	5	4	3	1	2	3	1	12	3	3	2	4	5
34	TGG	3	2	3	2	0	2	0	4	3	4	1	4	3	5	8	3	7	2	0	4	2	10	6	0	1	3	17	5	3	8	3	1	2	1	6	9	8	4	3	4	2	4	5	5	3	5	9	3
35	GTT	6	3	3	13	2	1	1	0	2	4	0	6	4	3	6	46	8	6	12	17	4	5	5	10	11	7	6	1	9	0	8	7	13	1	5	16	2	2	3	23	7	0	12	11	11	14	10	324430
36	ACT	7	14	8	12	13	30	13	325121	3	3	0	3	3	4	2	70	11	6	8	4	8	12	2	8	7	4	2	1	4	8	7	0	7	4	9	2	3	6	3	18	1	2	2	1	8	6	2	0
37	GTC	16	2	15	8	12	24	7	5	2	7	2	0	3	85	5	2	9	13	4	8	8	8	5	5	9	6	3	4	5	24	16	3	15	13	16	8	8	12	8	8	20	17	7	16	4	324733	11	12
38	TAC	9	14	8	6	11	10	7	5	4	4	4	0	9	17	1	1	8	29	5	10	5	11	7	6	6	10	7	4	11	3	5	10	6	11	3	8	3	5	8	7	7	4	5	4	3	1	3	12
39	TAT	13	0	4	13	0	2	0	0	1	9	2	5	5	5	1	8	18	8	6	59	7	9	2	15	7	1	1	7	7	5	1	3	10	5	6	8	2	9	8	1	2	7	3	5	4	0	1	13
40	GGG	15	10	2	7	2	11	8	7	10	9	30	4	1	2	16	3	3	5	1	4	10	11	15	19	3	2	10	0	2	5	4	8	1	6	25	0	7	5	10	12	43	8	324085	12	3	9	39	1
41	GTG	8	3	0	2	2	17	6	4	2	3	14	0	9	3	50	0	1	3	4	4	2	10	8	0	13	6	2	5	3	7	17	7	0	8	5	5	8	0	5	6	5	5	11	2	194	3	324008	6
42	CCT	5	9	12	2	10	16	5	11	4	4	6	11	6	11	4	2	11	17	1	52	34	249	44	322481	11	6	6	11	7	8	3	37	7	8	5	8	3	13	5	12	4	2	5	3	7	4	5	1
43	GTG	5	3	13	9	0	20	16	8	9	3	15	4	7	4	72	7	9	9	5	12	3	7	10	8	4	5	12	10	2	18	13	6	10	15	9	8	9	9	45	3	14	12	22	26	39	19	321246	12
44	TGG	6	2	4	15	9	3	10	7	4	2	30	6	10	2	8	11	1	6	3	12	4	9	5	4	2	3	49	0	1	1	12	2	2	1	13	6	0	0	3	5	3	3	33	4	5	5	10	10
45	AAG	88	9	322961	92	2	10	30	6	6	12	124	9	17	0	39	3	10	7	4	3	7	4	3	4	3	2	4	7	1	0	2	1	5	8	116	12	0	2	7	4	0	7	6	6	6	1	1	0
46	GAC	5	28	9	3	7	5	6	5	3	7	3	4	6	9	8	2	6	2	3	2	4	5	3	5	5	1	11	0	5	3	3	2	21	324472	10	18	8	5	3	1	8	46	5	3	3	3	9	5
47	GCA	0	2	12	2	392	6	6	7	1	2	9	1	9	2	0	6	1	1	5	2	4	5	1	3	7	4	7	0	3	6	2	0	6	1	1	19	323441	17	97	13	2	1	4	3	77	4	5	4
48	GAG	3	8	18	6	3	10	5	4	4	4	1	10	2	10	8	0	1	3	5	6	10	3	7	0	5	5	0	4	5	0	8	2	28	8	324378	7	5	4	11	1	3	1	39	1	4	6	14	0
49	ACC	0	7	0	1	12	323541	3	33	0	5	2	1	8	12	1	3	3	9	3	0	11	13	10	2	7	3	2	0	5	8	0	7	0	4	1	1	8	16	0	5	0	9	7	5	2	11	2	4
50	ACT	8	13	6	10	17	24	11	323893	4	4	6	12	3	6	4	17	12	7	4	6	8	9	2	3	17	4	11	5	3	1	2	10	4	2	3	1	5	3	1	13	3	5	18	6	3	0	5	1
51	CTA	3	2	3	3	3	3	0	3	3	1	3	0	5	3	1	7	5	5	1	4	40	8	4	1	4	2	3	7	324945	7	3	4	4	2	0	0	6	0	0	5	0	0	3	3	2	0	0	1
52	TTC	2	12	0	2	0	6	0	6	1	1	1	0	3	11	1	6	3	1	1	1	2	8	0	8	7	8	0	0	4	1	2	3	2	3	3	1	2	2	1	7	2	4	2	4	3	9	0	0
53	TGT	6	7	3	3	5	3	4	5	1	5	12	9	2	2	3	2	5	2	2	4	3	11	10	6	0	4	9	63	6	4	2	7	1	4	2	1	3	4	7	2	4	3	3	16	5	2	6	6
54	GCA	6	3	0	1	199	1	2	0	0	0	0	0	3	3	5	1	4	4	0	3	3	9	3	0	1	1	0	3	0	1	1	2	4	2	4	3	324039	6	6	3	2	3	4	4	266	0	1	1
55	TCA	2	3	0	0	1	2	0	1	3	3	1	5	0	0	9	3	1	2	0	2	21	8	3	1	0	1	6	3	4	0	0	6	1	0	2	3	7	4	0	2	0	9	4	0	0	0	0	1
56	GAT	0	0	0	15	0	0	0	0	0	0	0	0	0	0	0	0	0	0	0	1	0	2	0	0	0	0	0	1	0	0	0	0	0	6	0	324491	3	0	1	0	0	0	0	5	0	0	0	0
57	GCT	0	0	0	0	0	0	0	136	0	0	0	0	0	0	0	0	0	0	0	0	0	5	0	0	0	0	0	0	0	0	0	0	0	0	0	11	0	27	0	322255	0	1	0	0	0	0	0	23
58	AAA	324581	1	7	2	0	0	0	0	5	0	0	0	0	0	0	0	0	0	0	0	0	0	0	0	0	0	0	0	0	0	0	0	12	1	0	0	0	0	0	0	0	0	0	0	0	0	0	0
59	GCA	0	0	0	0	22	0	0	0	0	0	1	1	0	0	0	0	0	0	0	0	2	0	0	0	0	3	1	0	0	0	0	0	5	0	0	0	323366	3	7	0	2	0	0	2	102	0	0	0
60	TAT	1	0	6	0	0	0	0	0	1	0	1	0	1	0	4	0	0	0	0	24	0	0	0	0	0	0	1	2	0	0	4	2	0	0	1	0	6	1	0	1	7	0	1	0	1	0	3	0
61	GAT	2	5	1	9	0	7	7	0	3	0	3	0	3	2	8	0	0	0	3	3	0	1	1	5	0	1	2	0	1	1	0	6	4	6	0	324122	0	0	0	3	1	1	4	16	1	0	4	0
62	GCA	6	3	2	2	107	3	1	3	1	7	1	2	3	0	1	0	0	0	3	2	4	2	0	5	4	3	2	0	1	0	3	0	7	1	0	2	323296	14	103	20	9	3	0	3	274	0	1	0
63	GAA	23	0	1	8	3	4	5	0	1	2	1	7	0	10	0	2	0	2	0	3	2	14	10	8	0	2	0	5	3	0	0	0	322972	3	8	4	2	2	0	0	3	1	7	5	5	4	1	1
64	GTG	4	3	3	3	6	1	1	0	11	0	0	0	7	7	22	6	2	0	2	1	6	6	3	0	2	4	1	0	3	6	1	1	2	1	1	5	2	6	9	2	0	8	3	6	114	3	310937	4
65	CAT	1	1	0	10	2	0	1	2	1	0	0	0	1	4	0	0	0	13	1	318034	6	2	9	0	5	2	4	9	0	6	7	6	1	0	0	0	0	4	0	0	2	2	2	0	1	0	1	5
66	AAT	3	9	8	323139	1	3	7	4	6	1	5	8	5	1	3	11	1	1	0	1	3	2	1	1	0	0	1	0	3	3	1	3	8	9	0	8	2	2	2	7	2	2	2	3	1	0	4	2
67	ATC	5	5	0	4	4	4	2	6	3	2	0	0	9	314180	3	18	2	9	5	0	0	5	3	7	4	4	1	2	6	4	6	0	0	4	1	2	1	8	2	3	1	2	2	1	0	13	0	7
68	TGG	1	2	2	1	3	3	2	1	5	4	9	1	1	4	3	4	5	1	1	7	5	11	6	1	0	1	47	8	4	6	3	2	8	2	4	3	5	2	1	10	2	5	3	0	0	4	9	3
69	GCT	5	0	1	1	5	6	2	63	1	6	9	0	2	13	1	1	3	5	2	1	5	3	2	10	5	1	8	0	8	4	7	4	8	2	5	7	1	27	11	263396	6	2	13	0	5	1	4	18
70	ACA	1	2	0	1	322405	4	18	5	3	3	1	1	105	4	6	6	5	6	2	1	3	8	3	6	0	0	5	0	6	7	1	2	8	8	2	2	9	2	0	2	0	0	1	0	0	2	1	0
71	CAT	3	1	2	11	8	2	2	10	1	2	0	1	10	1	0	11	7	17	5	321110	5	1	2	4	0	1	0	43	4	5	3	3	1	4	0	5	0	2	8	2	7	1	2	1	0	1	0	3
72	GCC	0	0	2	1	6	90	3	7	1	4	0	1	1	1	1	5	0	1	3	3	0	6	3	0	3	6	0	0	2	3	1	4	2	8	5	4	42	259704	4	18	2	1	0	2	0	81	0	5
73	TGT	11	16	1	3	11	8	7	2	8	3	3	23	3	14	1	7	13	12	4	6	7	5	13	6	4	11	5	190	7	6	5	6	1	12	1	6	3	2	3	0	5	1	2	29	2	3	3	2
74	GTA	11	12	2	8	6	8	2	2	2	8	0	0	65	5	2	6	11	16	3	15	14	14	5	10	7	3	9	9	11	5	2	10	20	11	6	10	20	19	9	9	11	1	13	4	316850	6	36	5
75	CCT	8	2	5	2	5	0	8	17	3	0	0	1	1	1	2	6	11	5	12	49	29	145	19	307941	8	5	6	8	12	10	6	15	15	0	2	5	5	4	9	8	0	3	3	3	7	4	1	5
76	ACA	12	2	0	15	310168	25	154	16	7	4	1	7	74	8	2	5	8	4	2	10	20	9	9	5	8	6	5	9	7	7	5	5	5	1	3	12	19	5	5	9	2	1	2	4	3	6	5	10
77	GAC	4	12	1	1	3	2	4	2	0	1	7	0	1	2	2	0	2	6	1	1	1	4	0	1	2	1	1	2	2	2	0	0	5	290118	7	43	3	8	6	5	4	35	11	4	0	2	0	5
78	CCC	5	0	0	0	3	72	0	0	1	2	0	0	0	0	2	0	1	22	1	2	78	234546	6	17	0	3	1	1	1	22	3	1	3	0	1	1	3	6	1	1	2	3	3	0	0	1	3	0
79	AAC	11	306961	12	65	1	88	6	10	0	45	1	0	3	6	3	2	5	8	1	5	6	12	1	4	2	2	1	4	4	4	2	6	5	44	4	6	8	2	10	4	2	16	2	1	4	3	6	2
80	CCA	9	15	5	4	9	14	0	11	7	3	4	4	3	2	9	3	19	99	3	7	312514	32	12	20	3	6	0	3	7	5	1	7	1	6	5	3	6	10	2	8	5	1	2	1	3	1	3	1
81	CAA	22	14	101	3	22	11	10	15	3	3	4	4	6	13	5	1	270142	15	24	14	12	10	3	21	61	7	8	9	7	5	5	6	9	2	7	2	4	5	4	6	6	6	7	5	9	2	3	1
82	GAA	42	9	6	12	6	10	3	6	7	2	5	9	13	8	10	9	9	8	5	24	22	10	2	10	8	7	6	6	16	9	3	7	315300	11	3	9	4	6	9	4	4	4	6	2	10	3	11	12
83	ATA	29	5	0	19	13	1	2	4	11	7	1	8	316624	14	31	6	4	5	4	5	2	10	2	3	5	1	6	2	6	8	5	5	8	7	5	5	1	4	10	8	7	7	4	7	15	5	3	6
84	AAT	51	4	4	318278	4	8	9	7	1	3	0	7	5	5	4	13	3	2	1	1	6	6	3	9	4	0	0	7	7	7	3	6	8	2	0	17	3	2	0	10	0	5	0	1	0	2	6	1
85	TTG	8	2	8	6	5	6	4	5	7	2	6	7	4	5	19	2	16	1	7	9	9	7	2	3	4	2	5	7	2	3	12	6	8	5	8	3	9	10	5	4	11	4	12	9	8	7	6	1
86	GAA	16	8	6	2	0	2	1	0	5	3	1	0	2	0	0	3	3	1	4	0	1	2	1	1	3	5	2	0	0	1	2	2	283936	4	10	8	7	2	1	4	284	2	15	2	10	1	1	5
87	AAT	16	3	1	270111	3	3	7	9	1	0	1	5	6	0	1	3	7	2	2	5	4	2	2	1	0	3	0	4	0	2	2	3	2	0	3	5	1	0	1	4	0	0	2	5	0	1	1	5
88	GTG	15	9	2	3	3	4	3	1	2	2	0	0	3	3	16	1	1	1	0	4	0	6	2	5	3	2	1	11	7	2	2	1	7	2	2	2	2	1	10	8	9	4	7	2	8	1	301542	9
89	ACA	14	3	3	4	302560	10	22	3	2	0	0	2	24	3	2	0	5	6	1	4	12	4	4	2	0	2	3	1	1	8	3	2	3	8	0	5	71	0	0	2	2	0	0	0	1	6	4	3
90	GAA	41	7	2	2	1	1	2	7	5	0	2	2	5	2	1	8	8	4	0	2	3	6	1	2	3	10	0	2	8	7	6	1	295035	5	41	13	2	5	3	0	12	11	0	2	4	2	2	6
91	GAG	1	11	2	4	3	0	1	3	3	1	1	0	5	2	1	0	5	0	3	4	1	2	1	3	5	0	3	0	1	2	5	4	29	4	294583	3	5	2	0	1	3	4	9	1	4	0	9	0
92	TTT	8	1	4	0	6	7	3	8	4	2	2	2	0	1	2	3	5	7	5	3	10	3	5	5	5	3	5	3	3	3	1	8	3	4	2	1	0	4	3	2	3	5	1	4	6	6	2	14
93	AAC	11	309334	6	31	5	6	10	1	5	110	3	4	5	2	3	2	7	12	6	5	13	2	4	3	2	7	6	2	3	2	2	0	3	24	1	4	1	0	0	3	2	1	2	1	6	0	4	8
94	ATG	6	21	3	5	3	0	11	0	9	2	7	0	50	4	316620	11	2	1	9	1	0	2	1	4	2	0	8	7	5	0	5	1	3	5	0	5	7	2	1	1	1	7	5	0	2	3	43	3
95	TGG	1	2	4	4	2	1	4	5	3	0	1	3	6	6	4	4	0	1	5	3	2	4	3	1	1	1	46	2	1	4	1	0	3	3	3	2	0	5	3	3	4	4	12	5	0	3	12	6
96	AAA	323693	6	3	9	6	2	4	1	3	1	1	0	5	1	0	0	12	4	3	2	2	5	8	5	3	4	0	4	0	0	1	7	4	3	5	1	2	2	0	5	5	2	1	0	2	0	5	0
97	AAT	9	7	4	323227	8	2	9	15	3	16	2	8	11	3	9	8	12	12	4	6	7	5	12	6	6	7	0	1	7	5	3	7	2	2	8	3	2	9	5	6	1	8	3	4	3	3	5	2
98	AAC	13	319709	4	25	9	11	2	7	3	66	1	0	2	10	5	2	7	0	1	1	1	3	0	6	4	2	3	1	3	1	2	5	3	113	0	2	3	1	3	1	0	4	1	1	1	1	3	6
99	ATG	16	0	5	4	8	11	6	10	6	7	7	2	15	7	310097	28	6	5	8	9	7	6	3	1	5	3	8	3	5	4	3	1	3	5	4	1	2	3	10	6	4	4	0	1	3	7	62	7
100	GTA	4	6	2	4	2	13	0	0	0	4	5	2	18	4	2	2	4	3	9	5	6	3	3	1	1	2	1	4	2	3	0	6	0	0	2	4	21	4	0	2	3	3	6	2	308519	8	38	6
101	GAA	32	2	0	6	2	3	3	3	2	7	9	3	0	0	2	2	1	8	2	6	0	3	2	0	1	3	4	4	2	1	0	0	321150	4	20	3	4	5	0	3	8	1	7	1	4	0	0	1
102	CAG	5	11	19	13	10	9	15	3	4	4	0	1	6	2	1	1	44	8	323757	13	15	8	14	21	8	4	92	6	3	7	26	6	10	1	3	2	11	13	6	2	1	5	10	4	9	4	7	5
103	ATG	8	3	3	2	1	7	5	4	3	2	7	2	92	8	324021	5	9	4	4	3	4	7	2	3	3	2	2	0	4	5	1	2	5	1	7	2	3	0	6	2	1	4	2	6	9	2	13	4
104	CAT	6	2	1	2	5	18	6	1	3	3	4	3	4	2	2	6	6	26	8	322909	13	14	10	6	0	6	4	4	9	9	6	10	0	4	1	3	2	4	9	11	3	3	2	6	2	4	0	0
105	ACA	9	14	1	13	324334	15	76	11	3	6	3	0	84	10	2	9	10	12	7	10	10	6	5	3	10	3	4	12	2	4	2	6	3	3	15	1	50	6	6	10	2	6	3	2	3	0	11	4
106	GAT	9	7	6	22	8	4	5	6	7	9	5	3	4	1	1	10	4	13	8	4	10	14	11	6	4	11	8	1	7	15	10	5	12	19	6	323956	12	4	10	16	3	4	6	21	2	5	4	13
107	ATA	8	10	3	7	19	12	2	4	9	8	9	5	324494	17	26	11	4	7	7	4	2	5	6	4	11	0	7	4	18	0	6	10	3	1	2	10	4	7	4	5	1	2	5	2	6	8	2	7
108	ATC	2	13	5	4	7	20	4	7	3	11	7	8	11	323818	6	60	14	8	3	13	6	17	3	6	2	3	6	1	8	11	5	5	2	7	0	2	2	3	7	6	5	3	6	6	16	25	0	2
109	AGC	7	31	5	13	14	4	3	4	14	323059	0	94	6	8	11	3	6	10	10	11	2	17	9	2	10	14	8	6	0	11	11	12	5	6	11	5	15	18	6	10	12	37	14	5	7	4	7	6
110	CTA	3	14	3	4	12	4	2	2	4	2	5	5	19	4	7	3	14	5	4	4	76	3	9	6	11	3	6	3	324825	10	15	10	9	8	1	2	2	6	1	0	4	5	11	0	3	5	4	0
111	TGG	2	5	1	2	4	7	4	7	4	4	15	7	2	5	12	4	1	10	1	0	8	12	10	1	4	4	12	3	2	3	4	5	7	9	1	7	3	4	5	0	2	12	6	11	5	4	1	8
112	GAC	11	26	7	10	9	7	6	3	5	11	3	2	11	8	6	2	9	14	2	1	1	20	2	10	6	11	0	2	1	7	9	1	12	324569	4	24	10	5	7	3	9	34	9	2	9	10	9	8
113	CAA	13	4	2	1	4	3	7	5	10	9	4	2	0	0	4	3	323341	29	100	41	7	14	8	11	99	2	5	3	6	14	2	6	6	6	7	4	3	6	7	2	1	1	1	2	9	4	3	5
114	GGC	7	7	8	2	4	0	0	5	6	19	4	9	2	4	3	2	7	3	5	0	6	2	1	4	11	6	7	3	4	2	5	0	2	85	9	9	3	4	2	7	20	320968	18	35	0	15	7	4
115	CTA	5	5	6	10	12	9	2	5	16	4	0	7	21	3	8	2	16	4	7	3	112	0	3	2	10	4	4	7	324280	8	70	7	1	2	4	1	3	0	0	4	2	3	2	3	3	3	4	3
116	AAG	16	7	324994	5	10	1	7	3	8	6	8	1	10	3	16	4	8	1	9	7	1	1	10	6	4	0	1	0	6	4	0	4	1	1	23	0	10	0	0	2	0	2	9	2	5	0	5	0
117	CCA	14	3	1	4	2	6	3	1	2	10	4	1	9	0	7	5	16	6	7	11	323697	7	8	0	2	12	5	0	11	5	5	9	1	6	3	6	10	4	22	3	5	4	10	6	5	13	4	5
118	TGT	7	6	11	7	10	3	4	14	13	5	5	11	6	1	14	8	8	8	3	7	1	11	5	7	6	4	1	48	4	7	7	5	11	10	7	3	11	6	1	15	8	11	4	11	8	4	5	10
119	GTA	5	4	1	4	6	5	8	2	2	7	8	5	76	4	1	3	3	5	1	3	17	15	5	3	11	2	4	4	6	9	3	10	13	6	1	6	36	7	3	1	3	2	2	4	324881	12	38	14
120	AAG	16	6	323864	4	6	12	8	10	6	1	12	1	10	4	11	12	4	13	13	5	8	26	5	4	1	7	3	3	8	2	6	5	3	2	27	7	5	7	8	2	3	1	9	6	8	5	10	2
121	TTA	3	9	4	1	5	11	10	12	1	5	7	2	6	11	3	5	20	5	3	6	7	15	3	4	3	5	5	6	14	9	0	3	4	4	5	6	8	8	6	1	2	4	7	5	11	7	3	1
122	ACC	2	14	1	3	5	323839	1	29	5	7	4	3	2	61	1	20	3	3	3	4	8	19	1	2	1	8	1	4	2	5	0	1	3	2	0	0	2	31	1	1	4	2	3	2	5	1	2	0
123	CCT	6	3	0	0	2	6	5	23	11	3	1	2	1	2	1	2	2	6	1	37	9	97	10	325051	8	1	13	6	5	12	3	16	8	0	1	3	12	0	2	2	7	4	1	3	2	0	0	5
124	CTC	11	2	1	1	9	13	0	3	7	4	0	3	0	6	8	8	13	7	4	8	2	46	4	5	0	7	7	5	18	324848	2	9	10	6	2	5	8	3	1	4	5	5	3	2	4	5	0	4
125	TGT	2	0	4	3	2	1	1	4	9	7	0	13	1	4	7	8	11	4	0	1	4	3	3	3	2	5	2	132	11	3	0	3	5	3	2	1	4	7	0	0	7	0	0	13	10	3	4	5
126	GTT	8	8	1	7	1	9	7	18	5	3	2	6	3	3	3	34	3	2	6	7	2	5	1	4	5	1	3	9	0	0	4	0	6	1	4	3	0	4	5	15	5	2	11	10	4	10	2	325025
127	ACT	4	17	0	9	2	23	8	325139	9	6	1	3	2	6	5	16	3	10	4	2	11	50	8	10	1	6	5	2	2	6	4	1	3	3	5	5	6	0	6	7	0	4	2	12	5	4	4	7
128	TTA	5	9	10	2	8	9	5	12	1	5	3	4	1	4	3	2	1	13	4	2	4	13	2	3	3	1	1	0	21	5	3	4	12	1	7	5	4	7	4	3	2	2	8	6	8	5	2	6
129	GAT	3	6	5	11	1	9	2	10	4	3	0	1	1	1	2	3	5	5	2	2	5	20	0	5	2	6	2	2	1	2	1	1	9	11	7	325217	3	4	5	6	4	4	2	7	2	3	7	5
130	TGC	3	3	3	6	0	4	11	4	1	1	0	0	3	0	4	1	7	6	2	1	3	5	1	1	5	13	4	4	10	4	3	2	3	4	5	2	3	4	4	8	9	1	15	4	1	2	4	3
131	CAT	11	4	3	16	1	7	4	5	2	4	10	3	3	1	3	0	3	35	5	325130	3	12	4	6	1	3	9	12	5	3	1	4	5	5	5	3	5	0	1	2	1	2	11	11	5	5	4	0
132	AAT	2	6	1	325432	3	2	1	8	4	0	0	10	2	2	2	7	3	2	2	5	5	5	2	3	2	1	0	1	9	2	0	10	6	1	4	15	5	3	4	3	1	3	4	0	1	1	5	2
133	GTC	9	3	11	1	1	11	6	1	1	1	1	0	0	24	0	0	4	9	1	3	8	15	9	4	2	9	3	1	0	2	0	3	0	6	0	3	1	11	2	5	1	5	0	5	5	325288	2	14
134	ACC	12	10	2	1	37	325293	4	5	5	8	2	4	6	11	1	0	0	2	1	4	14	28	1	5	0	6	5	1	4	10	0	0	2	3	4	1	5	18	2	0	0	6	8	2	1	0	3	1
135	TAT	3	0	0	19	2	2	1	0	0	0	1	0	1	8	0	1	6	0	0	124	2	2	5	0	0	0	0	1	2	1	0	0	9	2	1	9	0	0	0	0	0	0	0	0	0	1	0	0
136	AAT	4	15	1	325361	1	1	1	3	0	4	0	6	1	0	0	3	6	3	3	1	6	4	2	3	0	3	0	1	5	0	0	2	0	0	0	12	0	0	2	0	1	0	2	0	0	1	0	0
137	ATC	0	0	0	0	0	5	0	1	0	2	0	0	0	325327	1	21	0	1	0	0	0	4	0	0	0	0	1	0	0	4	1	0	0	0	1	0	0	2	0	0	1	0	0	1	1	4	0	0
138	ACC	0	3	0	0	6	325416	0	28	0	3	1	0	0	14	0	4	0	0	0	0	0	1	0	0	2	1	0	0	0	1	0	0	0	3	1	0	0	32	0	3	1	1	0	0	0	1	0	0
139	AGT	5	0	0	8	5	3	5	0	4	1	1	325375	7	0	5	12	3	8	1	0	0	1	1	0	0	0	2	2	4	1	1	0	4	0	1	1	1	0	0	0	0	0	3	24	3	1	2	1
140	GAC	19	34	0	0	6	10	5	3	1	2	9	1	2	2	1	0	10	5	4	2	4	10	13	9	6	4	2	2	5	6	1	5	21	409099	6	37	2	11	2	5	5	58	11	6	7	4	8	3
141	ATG	9	12	9	2	13	7	27	5	1	1	3	0	20	8	408674	8	6	9	8	14	4	5	5	2	3	2	11	8	5	1	11	5	2	1	6	2	1	6	6	1	5	6	7	2	6	6	67	1
142	AAG	37	20	408725	63	9	17	41	3	9	1	84	5	1	7	31	0	4	16	8	7	15	12	6	17	7	10	6	12	6	6	6	2	8	7	80	1	4	15	5	3	0	5	9	2	9	1	6	4
143	GAA	32	7	8	6	3	5	1	4	3	0	3	1	3	3	5	2	9	4	5	9	15	52	6	5	0	5	3	6	3	0	1	2	409117	19	41	9	0	15	0	1	35	9	4	5	4	2	2	2
144	GAA	49	3	3	0	7	3	1	1	3	4	1	0	1	1	0	0	8	5	3	2	5	51	3	10	8	6	1	6	9	0	3	0	409283	2	10	0	7	10	5	3	22	4	12	5	2	6	0	8
145	ATA	4	9	5	9	24	8	1	8	0	1	8	4	409044	6	35	6	5	11	2	6	1	9	2	7	0	1	4	11	11	8	0	8	1	4	0	0	0	4	2	3	2	3	9	2	8	3	1	1
146	ACA	8	10	6	1	409180	20	22	8	1	2	1	0	15	3	0	0	5	1	2	2	13	13	1	3	1	2	6	0	2	2	3	9	5	1	1	0	25	17	1	1	2	4	2	8	2	3	8	9
147	AAC	25	408889	7	39	12	10	2	6	6	9	2	5	2	4	4	1	6	10	1	3	2	28	3	0	2	0	1	1	2	7	4	2	11	8	1	1	1	3	0	4	4	5	15	7	2	1	4	0
148	TGC	20	7	2	11	5	16	6	6	14	15	9	8	2	1	4	6	16	7	2	3	12	13	6	22	1	19	4	3	7	14	13	4	3	1	1	1	14	1	5	8	13	8	9	14	7	6	4	10
149	TCT	13	6	4	8	9	1	1	2	6	5	1	2	1	8	0	0	5	10	7	6	5	11	4	16	5	8	2	2	2	12	5	3	3	6	3	5	8	1	5	1	4	2	3	0	7	2	6	5
150	TAC	12	16	1	7	6	13	0	2	4	11	5	0	1	3	3	1	4	60	1	3	12	40	4	5	1	5	5	2	2	6	2	3	3	3	3	0	2	4	6	2	4	2	3	4	6	2	1	5
151	AAT	7	25	8	409043	2	17	8	4	5	2	3	39	4	2	0	9	2	9	1	4	16	24	12	6	2	4	5	4	6	12	4	0	7	7	0	71	1	3	3	9	2	2	4	0	3	2	1	6
152	GTG	15	2	5	5	3	11	0	2	2	14	6	3	2	4	25	2	2	16	11	1	7	16	9	8	11	3	6	2	9	1	0	1	6	7	3	4	1	6	20	2	5	3	15	5	45	6	408826	9
153	ACC	3	2	0	2	7	409140	3	29	3	1	1	3	0	6	12	0	5	17	6	4	6	18	10	2	0	4	1	1	2	6	5	1	1	4	1	0	3	83	2	1	2	5	14	1	3	3	7	0
154	ACA	7	7	5	0	408695	13	240	17	11	5	0	0	46	0	0	0	5	2	1	1	9	31	3	3	5	6	7	5	5	4	6	0	5	3	2	7	6	1	4	0	3	9	2	1	7	3	7	5
155	GTA	2	3	1	4	9	5	5	0	4	0	4	5	46	1	0	0	2	2	2	4	10	4	1	2	3	3	4	3	3	1	0	1	2	1	13	1	42	1	3	3	8	1	10	11	408856	7	2	5
156	ATA	13	12	1	3	6	8	4	3	8	0	2	5	408581	2	164	7	1	0	7	11	0	13	5	6	4	0	3	2	1	6	1	5	11	0	1	1	3	4	3	0	5	5	2	3	5	2	8	1
157	AGG	7	8	9	6	5	12	0	8	14	4	408255	8	3	2	67	1	3	7	2	2	14	27	5	12	1	10	33	0	8	8	6	6	0	8	0	3	3	3	3	8	10	3	200	3	3	1	5	2
158	GAT	0	2	1	38	10	8	2	3	3	3	0	2	6	6	0	0	1	7	5	15	7	45	5	14	3	6	3	0	3	8	0	1	3	4	3	408445	1	11	10	2	4	1	4	6	3	1	7	2
159	AAG	43	14	408024	20	5	5	36	0	5	7	128	0	2	8	29	3	16	16	13	2	14	34	2	2	0	9	10	9	9	5	5	5	0	6	172	1	1	5	4	6	2	8	5	4	2	0	16	5
160	AAA	409123	5	4	3	5	6	7	3	9	7	5	4	0	5	0	7	6	8	9	9	18	35	5	14	12	7	3	0	3	12	1	6	9	7	1	1	1	3	2	2	2	8	2	0	2	9	9	5
161	CAG	7	4	4	0	3	5	7	0	4	3	1	6	0	2	0	2	27	15	408377	6	15	4	6	5	1	11	64	1	8	7	6	0	2	3	3	4	3	4	1	0	5	7	10	1	2	0	0	6
162	AAA	409320	23	22	11	13	4	8	1	12	4	7	6	4	7	2	4	7	8	0	6	5	5	1	3	7	3	3	2	0	5	8	3	11	3	3	2	4	2	4	3	1	3	13	2	3	2	2	4
163	GTA	2	5	8	7	5	4	1	8	0	1	0	2	39	0	1	4	6	1	7	5	7	19	0	3	6	4	2	4	2	4	0	5	2	8	1	0	12	3	0	2	2	0	1	2	408917	0	2	5
164	TCC	8	7	2	3	8	13	4	3	3	0	0	1	0	5	3	2	0	9	4	18	15	2	5	2	0	2	4	2	0	1	8	4	2	1	10	3	4	9	4	4	2	2	3	4	1	3	8	8
165	TCA	8	3	7	5	15	17	4	9	9	8	7	10	3	0	1	1	7	6	4	5	79	6	5	8	0	6	1	1	0	0	1	2	5	10	8	4	9	4	11	4	5	10	5	4	3	4	7	5
166	CTT	3	2	1	1	3	0	0	0	0	1	10	0	3	5	3	6	6	7	0	1	5	12	7	15	5	1	1	2	4	3	1	408600	2	2	1	2	1	0	4	4	3	2	6	3	1	3	1	6
167	TTT	7	3	1	0	0	1	3	0	5	2	3	1	1	1	1	5	5	5	0	0	9	8	2	7	5	3	2	1	6	0	0	3	6	2	1	1	5	15	4	0	5	3	0	3	8	1	4	11
168	TAT	3	10	4	3	10	3	1	2	4	0	0	4	4	3	4	3	1	2	0	31	6	5	8	13	0	0	3	1	0	2	3	0	2	7	8	1	3	2	4	2	2	0	11	2	0	1	1	0
169	AAA	408379	6	5	5	7	3	1	9	12	0	7	2	5	4	1	8	9	9	3	2	8	35	8	5	6	7	2	3	2	5	0	7	25	2	2	7	1	3	2	3	1	8	1	2	0	5	10	0
170	CTT	12	7	1	4	10	8	1	1	6	7	1	1	15	6	6	13	17	5	6	2	7	20	2	8	10	4	5	4	4	53	9	406949	14	4	6	2	4	1	3	0	0	5	3	4	0	1	11	3
171	GAT	16	6	2	5	8	4	2	0	5	1	0	9	1	2	3	4	3	6	5	9	3	12	0	2	0	0	0	0	4	4	2	1	2	4	2	408309	1	9	3	12	8	2	4	29	0	2	7	4
172	GTA	5	11	2	6	10	9	2	10	11	10	0	1	35	3	2	6	8	6	4	4	10	10	5	8	11	1	1	0	8	3	0	1	0	6	4	4	13	1	2	2	3	1	3	6	407994	3	76	5
173	GTA	9	8	8	6	11	2	4	4	5	6	1	6	68	1	0	0	6	9	0	3	7	4	2	4	13	0	1	0	4	0	7	2	9	2	6	2	70	2	2	0	0	2	4	4	404311	0	60	4
174	CAA	7	8	0	1	3	0	0	1	2	0	7	4	1	1	9	5	407427	6	10	6	15	17	3	5	19	3	1	4	3	5	0	3	4	1	0	1	0	0	5	1	4	2	2	0	0	0	2	0
175	ATT	0	4	0	1	1	4	1	2	3	0	1	2	2	3	2	402531	4	6	3	3	14	34	4	6	2	1	2	0	0	1	4	2	3	1	1	2	1	5	0	1	0	7	0	0	4	4	1	3
176	GGA	5	7	1	1	3	8	1	1	17	0	0	2	5	1	1	1	2	1	5	2	4	7	2	2	2	0	0	0	2	10	0	4	15	2	3	2	2	0	6	1	376991	6	179	42	11	0	1	1
177	GGT	1	8	6	4	4	10	4	3	1	3	0	38	0	3	2	0	7	2	5	2	13	9	7	4	0	14	5	8	0	7	2	0	4	2	7	60	6	4	8	2	1	32	11	383137	0	0	4	12
178	AAT	13	27	7	406579	13	4	4	4	1	4	6	2	5	0	13	2	8	4	6	7	4	3	5	6	3	4	2	4	9	13	0	1	6	0	5	6	3	2	1	2	7	3	8	2	0	7	0	3
179	AAT	10	15	5	405439	11	9	6	9	1	4	9	8	4	7	2	4	1	6	0	5	5	15	4	9	8	0	1	0	1	3	1	5	11	3	2	15	6	0	6	9	3	3	12	1	2	3	4	1
180	AGG	9	7	13	7	15	4	9	0	9	4	390892	6	1	3	88	2	6	5	1	0	0	13	4	1	2	2	10	0	2	5	1	5	4	6	6	0	1	9	6	2	5	2	160	3	2	5	11	7
181	ACT	3	0	2	8	12	78	1	398607	2	4	1	3	1	1	2	6	10	0	2	2	11	5	2	0	2	2	2	4	3	1	6	0	2	2	0	0	1	8	4	14	0	0	0	2	0	0	2	2
182	AAT	11	3	2	405885	3	9	0	2	3	2	1	10	2	2	1	4	4	1	1	6	17	13	3	3	7	0	2	0	4	2	7	5	2	1	5	11	5	0	0	4	0	5	5	1	1	0	1	0
183	AGT	11	10	5	7	1	8	1	4	6	9	1	390571	0	4	6	6	3	5	6	4	10	6	3	7	1	4	7	7	1	10	0	2	3	5	4	0	3	3	1	0	9	6	3	41	0	2	4	2
184	CAG	5	14	9	3	10	12	6	16	8	6	4	2	13	8	4	8	39	15	391279	6	12	11	17	6	3	10	24	7	8	7	9	3	1	3	2	5	1	1	1	5	0	7	7	6	3	1	5	6
185	TAT	7	2	1	6	4	11	1	4	4	4	3	0	5	6	0	3	6	12	2	13	1	18	1	9	8	0	0	1	2	6	3	11	1	4	0	8	3	4	1	3	1	6	12	9	12	8	4	4
186	AGA	31	6	0	7	18	15	1	8	365908	2	9	6	5	11	7	5	8	9	0	7	10	21	7	4	8	6	2	2	6	4	8	3	10	2	11	6	2	5	2	8	56	7	3	3	4	6	6	6
187	TTA	25	4	0	9	3	15	4	9	1	0	5	4	19	6	3	5	14	8	0	1	5	43	3	1	4	1	4	5	7	0	1	5	6	3	4	5	2	2	3	14	8	3	8	10	4	7	2	6
188	ATA	16	4	5	4	10	2	1	15	10	3	2	1	398243	6	33	9	5	9	2	3	9	1	4	5	3	1	1	5	6	3	6	2	0	2	4	1	7	3	1	1	1	1	2	4	15	0	5	2
189	AAC	30	386434	13	47	8	10	3	40	4	6	3	0	7	5	0	5	14	15	5	5	9	1	3	2	3	7	0	1	7	0	0	2	6	7	3	0	3	0	0	1	3	1	2	3	0	4	0	5
190	TGT	6	5	1	7	6	11	7	2	2	7	5	7	2	9	4	5	7	11	8	17	9	8	6	7	5	5	10	31	1	5	6	9	0	10	3	4	5	3	4	5	5	10	12	17	67	13	14	3
191	AAC	32	379911	7	76	101	11	1	1	1	59	1	2	1	1	2	0	6	17	8	5	4	20	0	10	0	3	0	0	1	2	3	0	1	82	3	5	3	7	4	0	0	0	1	1	4	2	1	2
192	ACC	5	12	3	4	36	351230	5	16	0	4	2	1	3	17	2	1	2	12	0	13	7	29	6	20	1	1	0	3	3	7	5	2	0	0	0	0	1	5	4	2	0	0	2	3	6	0	4	3
193	TCA	7	6	4	4	10	2	7	5	1	5	1	4	4	3	0	0	2	6	5	4	157	26	3	5	0	8	8	3	1	14	7	3	2	6	7	6	7	14	4	2	3	1	11	11	3	3	7	8
194	GCC	8	0	9	6	12	51	3	5	6	5	1	0	3	3	2	4	10	12	3	7	12	51	9	4	0	0	1	4	2	7	3	4	2	7	16	7	31	379235	2	1	8	4	5	2	9	123	1	7
195	ATT	7	12	1	5	20	7	2	49	5	3	16	6	4	51	8	383953	11	4	1	3	16	8	3	4	1	0	3	3	1	6	1	7	7	3	1	3	6	12	0	5	5	1	4	0	17	3	3	8
196	ACA	9	7	2	2	344102	9	15	9	4	2	0	2	43	1	7	2	16	3	1	1	6	2	2	3	2	4	4	2	4	7	0	4	3	3	2	6	35	1	15	6	0	0	0	0	7	1	1	3
197	CAG	1	2	8	6	25	7	3	5	1	1	5	6	1	6	1	2	25	9	340295	30	4	1	32	3	7	2	196	15	5	7	39	6	1	4	6	5	1	4	1	0	1	5	6	5	11	5	4	17
198	GCT	0	4	0	0	6	4	1	90	0	4	9	0	8	6	4	1	0	15	3	6	3	23	1	2	3	9	5	2	0	16	2	6	5	4	2	7	12	13	14	336950	3	18	9	18	2	3	5	46
199	TGT	13	4	3	3	3	7	3	7	5	2	2	3	1	4	3	1	8	5	4	1	8	9	5	1	0	6	4	49	5	3	2	8	1	2	3	3	1	5	1	1	3	3	9	10	2	4	6	2
200	CCA	3	4	3	3	15	8	2	4	6	3	4	4	2	1	7	2	11	11	5	6	372699	22	27	17	6	5	5	4	7	2	0	8	0	2	0	2	6	12	3	1	4	0	4	1	1	3	0	4
201	AAG	29	8	384086	25	9	14	34	9	5	2	35	1	12	2	8	5	12	11	26	6	14	12	4	0	6	5	3	5	9	8	4	3	2	6	40	5	7	6	5	5	1	2	0	3	3	4	4	6
202	GTA	8	7	1	0	5	5	2	1	12	2	2	6	43	1	7	1	0	6	1	3	5	5	0	0	8	2	1	3	3	6	1	0	6	0	0	3	21	2	0	0	4	0	0	2	398604	4	17	6
203	ACC	11	16	4	15	41	374281	6	35	6	12	9	10	9	36	7	6	5	10	4	4	16	8	8	8	9	6	1	0	4	6	3	11	0	9	1	6	2	17	2	0	3	3	2	7	2	1	8	3
204	TTT	8	16	10	20	5	22	3	2	9	9	13	8	5	15	5	17	8	5	13	2	9	34	7	3	3	6	3	1	1	3	11	79	9	6	15	14	6	6	5	9	8	12	35	20	11	9	22	34
205	GAG	13	7	7	6	6	13	4	2	0	4	6	2	3	2	1	2	4	5	13	3	4	12	3	7	2	9	4	6	0	10	10	2	43	3	388741	6	0	3	6	6	0	4	69	3	0	2	17	4
206	CCA	1	5	1	5	13	5	4	0	2	0	3	2	0	1	2	0	37	11	3	7	351194	2	14	11	4	1	2	5	14	2	1	0	2	0	6	1	3	2	2	1	0	0	7	5	4	0	5	0
207	ATT	6	4	3	15	12	10	2	13	3	3	7	1	8	12	3	398155	5	5	3	7	11	18	2	3	1	2	4	2	2	0	2	9	3	8	0	5	9	9	1	1	3	2	11	8	5	1	2	2
208	CCC	11	11	1	2	20	24	3	2	9	10	7	7	23	10	7	5	9	24	3	4	25	380670	18	24	6	5	14	9	9	27	4	11	15	4	2	4	9	4	23	13	26	17	0	4	12	6	11	9
209	ATA	30	15	10	10	53	24	7	4	8	8	6	18	403764	12	33	12	8	7	6	2	11	18	8	6	5	16	3	2	8	13	12	2	11	10	14	17	4	7	0	6	13	8	0	9	22	7	7	12
210	CAT	11	6	11	18	16	5	5	8	4	4	12	7	9	2	7	8	26	30	12	401643	15	28	12	16	14	6	10	10	16	2	10	11	5	4	5	21	11	8	4	13	7	2	1	6	2	13	2	2
211	TAT	7	14	18	3	5	6	14	15	4	2	8	5	9	8	3	8	19	13	4	36	14	14	4	7	3	2	0	5	4	1	8	2	9	10	11	15	10	5	15	7	4	2	1	12	8	7	5	12
212	TGT	13	5	13	7	9	6	3	14	9	5	8	10	5	6	2	15	4	20	8	8	10	39	21	8	3	7	3	10	11	13	11	7	0	4	1	4	7	8	12	10	1	7	13	22	3	9	10	12
213	GCC	4	12	6	1	7	184	9	6	7	4	3	3	2	2	7	2	5	8	1	6	6	57	16	1	6	8	12	4	3	5	4	7	10	6	7	0	15	401453	7	41	2	15	27	13	6	123	1	4
214	CCA	9	5	2	5	22	14	3	11	3	5	16	1	3	6	2	2	17	7	9	2	402996	47	12	16	6	5	14	8	24	5	15	8	8	12	5	3	7	6	7	7	8	11	11	12	5	10	14	4
215	GCT	13	8	4	0	7	22	3	232	7	5	6	3	1	4	0	4	6	8	3	5	17	58	9	21	5	12	3	2	6	10	7	3	6	6	1	13	20	83	8	405010	6	6	22	12	2	2	5	101
216	GGT	21	17	6	6	14	19	22	9	12	8	12	37	4	11	2	5	1	31	7	20	18	50	16	9	3	17	13	4	10	12	9	14	8	9	11	32	8	26	8	4	24	14	48	407601	9	17	17	6
217	TTT	15	20	6	12	7	15	16	4	17	0	19	6	9	9	6	17	9	2	14	5	4	32	17	3	9	6	6	2	7	6	1	6	9	5	8	5	1	7	2	3	6	3	4	8	6	8	8	14
218	GCG	19	4	14	11	26	14	37	8	6	5	2	0	1	2	4	5	10	25	1	4	28	19	11	3	5	10	4	6	3	7	1	1	17	7	14	10	51	16	404363	22	5	17	7	7	0	3	530	3
219	ATT	7	7	1	3	3	7	0	11	9	4	10	1	4	19	12	407087	0	10	0	1	11	12	5	4	6	2	4	5	2	5	2	5	2	4	3	2	7	2	1	6	1	7	16	4	7	6	5	19
220	CTA	15	4	3	6	14	4	3	0	3	6	4	5	13	6	9	9	21	8	6	3	95	13	9	9	15	2	7	0	404879	4	134	15	6	0	2	3	1	1	7	2	7	13	14	16	21	2	4	13
221	AAG	17	7	408657	8	7	15	17	2	2	4	25	2	0	3	6	0	6	5	3	12	7	34	4	6	3	13	0	3	6	4	4	7	10	1	18	0	0	6	15	1	3	8	18	8	6	4	3	7
222	TGT	4	5	2	2	3	10	2	4	5	1	3	2	5	2	1	4	2	3	2	1	11	41	7	5	3	1	1	6	15	1	6	2	4	0	3	0	2	15	6	0	4	14	5	5	12	0	2	10
223	AAG	38	4	407859	24	6	15	79	5	9	14	178	4	5	4	43	6	4	14	9	9	6	22	6	5	2	8	3	2	2	7	3	4	1	1	86	0	1	11	1	0	2	1	0	0	0	3	0	0
224	GAT	3	2	10	11	6	9	0	0	0	0	9	2	3	0	1	6	1	5	0	7	14	16	2	8	2	4	5	4	4	7	10	3	3	11	0	409095	1	9	8	7	7	5	5	16	6	4	7	15
225	GAG	16	21	18	19	16	19	20	3	3	3	5	3	8	9	2	1	18	13	1	4	20	14	8	7	2	5	1	1	4	0	5	4	17	11	408723	11	2	14	12	6	1	8	151	6	7	0	10	5
226	AAG	45	18	408593	7	15	9	7	1	6	16	11	7	5	5	2	1	9	13	9	15	24	13	11	6	6	1	3	5	1	11	3	6	5	7	18	2	5	3	9	0	3	4	3	0	2	1	4	12
227	TTC	8	11	1	3	7	15	14	2	4	13	0	5	7	10	8	6	12	16	1	5	8	5	1	7	10	6	1	5	5	15	0	5	7	9	8	3	11	12	4	10	4	9	9	5	10	7	8	9
228	AAT	12	28	14	408449	9	14	0	15	2	3	5	156	5	2	12	3	16	6	1	12	7	13	11	3	1	17	2	0	7	5	1	5	6	3	4	123	3	11	1	4	6	1	15	2	5	6	4	0
229	GGA	8	6	6	2	11	10	3	6	33	2	4	0	3	0	3	1	2	14	3	3	17	6	7	5	4	1	4	3	4	4	3	0	28	7	0	0	6	8	7	8	407272	4	35	10	2	6	5	4
230	ACA	16	10	9	9	408461	45	280	23	20	1	17	8	56	6	1	2	12	7	4	6	16	22	4	3	6	1	8	7	5	5	9	4	2	8	6	0	23	13	5	3	5	3	7	4	0	5	11	4
231	GGG	2	13	5	2	2	8	3	6	0	4	20	2	6	5	1	1	9	16	7	0	13	21	1	7	1	12	17	0	1	4	5	5	2	6	24	4	7	8	5	3	61	8	407973	7	3	9	29	10
232	CTA	8	12	4	5	15	5	1	6	1	3	19	1	17	6	16	8	22	15	4	11	78	27	11	11	13	10	6	10	408563	19	12	6	2	0	4	0	4	15	7	7	2	7	7	9	13	2	7	12
233	TGT	10	11	10	4	7	30	7	8	11	1	7	13	11	12	11	10	26	13	7	8	5	22	7	1	1	9	13	64	10	9	9	7	6	8	5	9	12	11	0	4	6	4	12	6	5	8	3	4
234	AAA	408735	12	9	14	15	26	7	8	20	6	6	9	3	15	7	13	22	18	8	4	15	24	5	9	6	11	11	1	5	9	9	12	45	6	5	3	6	1	3	1	13	13	17	11	7	4	8	11
235	AAT	22	5	18	408719	10	8	0	14	5	3	7	22	8	1	12	5	6	22	6	8	3	16	8	11	3	3	9	7	8	6	14	2	7	5	4	8	4	4	7	1	6	12	10	5	2	1	5	3
236	GTC	10	25	5	6	5	10	4	9	11	2	17	0	13	21	11	7	7	6	4	0	14	22	15	4	5	8	5	5	9	15	5	3	9	9	2	20	18	35	4	9	10	10	8	5	17	408404	22	110
237	AGC	20	162	9	11	11	17	4	8	15	408046	8	182	6	9	13	3	18	14	16	7	19	9	23	19	9	29	9	0	6	8	1	1	8	6	8	4	10	12	14	1	12	129	21	2	4	2	3	6
238	ACA	12	12	3	2	408912	27	108	8	3	1	2	2	32	4	0	5	4	4	2	1	15	34	6	2	2	16	4	2	7	3	6	6	5	5	5	2	15	3	1	5	2	6	12	14	1	5	5	5
239	GTA	3	10	2	3	13	11	3	5	5	0	10	6	76	3	2	0	7	14	2	10	10	27	3	9	8	4	2	2	14	8	3	0	7	6	3	2	62	8	7	2	12	3	11	3	408564	3	38	7
240	CAA	11	2	1	10	2	20	4	4	4	5	5	1	0	4	3	7	408766	14	47	10	19	25	7	0	15	2	1	2	4	6	1	4	7	0	3	5	5	19	5	0	2	0	6	1	2	3	0	3
241	TGC	12	7	1	15	8	16	5	4	7	15	5	5	1	13	2	1	9	12	13	5	9	16	6	5	2	15	8	3	3	10	8	8	6	5	3	5	9	15	7	14	10	8	23	5	6	6	1	7
242	ACA	12	9	8	13	408535	23	27	11	18	6	12	2	114	4	7	11	19	28	6	3	22	40	9	11	10	14	1	2	11	6	9	11	11	6	18	9	12	7	6	11	9	13	23	12	3	10	8	10
243	CAT	9	14	9	9	5	11	1	5	16	5	6	11	2	2	7	3	9	86	2	408703	9	21	6	10	13	6	6	43	14	6	1	10	3	8	9	5	4	7	4	8	5	7	13	12	4	4	6	7
244	GGA	6	12	3	1	6	10	3	4	38	5	10	0	2	11	4	3	4	7	0	9	8	13	10	0	15	4	9	2	7	9	3	9	34	3	3	4	10	8	8	1	408899	1	44	11	7	1	7	2
245	ATC	4	14	8	2	5	19	5	5	3	5	5	8	19	409196	13	25	14	21	7	2	10	27	9	7	1	16	2	1	4	15	1	2	3	7	10	6	1	8	7	5	8	9	10	3	2	8	2	7
246	AAG	49	13	408522	20	7	13	23	4	3	5	73	6	2	5	11	3	13	5	9	8	5	20	9	6	0	5	10	1	19	2	4	14	3	2	156	8	4	12	8	2	7	3	14	9	1	1	4	1
247	CCA	3	5	4	6	22	16	1	8	10	3	11	5	2	1	8	7	20	17	3	10	408706	42	20	27	6	10	15	7	16	7	14	5	10	1	8	12	5	5	10	6	4	0	16	13	4	7	1	5
248	GTA	13	4	5	10	16	20	2	17	4	9	8	3	40	1	3	8	8	24	8	17	10	21	7	3	9	5	2	3	11	14	3	6	24	5	6	4	18	6	2	0	11	3	13	1	408907	6	69	8
249	GTA	35	12	11	5	14	18	7	9	10	6	7	7	34	7	8	3	17	11	7	18	12	27	7	15	11	10	13	18	12	6	8	14	4	9	11	5	43	16	7	3	6	8	28	7	408818	11	27	15
250	TCA	9	3	2	8	8	5	12	7	5	5	0	2	7	4	5	7	9	4	0	9	32	27	1	6	4	6	5	1	2	6	1	3	5	1	5	0	2	4	1	2	3	2	11	14	1	2	7	5
251	ACT	12	4	4	12	6	33	2	409016	3	2	4	8	1	2	5	20	4	4	13	6	8	11	12	12	0	17	0	4	1	1	3	3	2	0	3	11	2	1	1	3	1	4	9	1	5	7	2	1
252	CAA	34	6	3	8	4	10	4	1	17	8	4	5	7	4	4	7	412002	9	32	20	15	44	3	20	60	10	11	4	2	12	9	10	9	3	0	4	1	8	4	4	7	1	23	10	1	12	12	11
253	CTG	3	4	6	7	12	13	1	4	1	10	19	8	4	4	14	2	7	10	13	2	3	11	8	6	3	6	25	4	149	16	412225	12	3	3	10	1	2	10	6	3	2	5	8	11	9	0	12	1
254	CTG	9	14	9	7	2	5	6	5	0	4	0	1	8	0	12	8	4	8	6	6	0	4	95	1	5	5	16	2	51	2	411884	1	5	3	7	3	4	3	7	3	6	10	17	8	2	3	12	4
255	TTA	11	18	11	3	6	17	4	8	17	2	9	2	3	3	2	8	17	13	4	6	11	15	2	4	9	6	6	4	35	7	4	4	3	9	2	6	5	5	3	8	14	2	11	2	7	4	4	8
256	AAT	7	11	3	412716	0	8	3	4	15	2	1	9	3	2	8	5	4	0	7	1	0	12	5	3	10	0	7	6	5	0	1	0	0	0	0	8	7	0	3	1	11	0	2	12	4	0	8	2
257	GGC	6	4	1	11	6	7	6	1	3	8	11	2	6	1	0	4	3	9	14	1	11	31	8	6	6	11	3	0	6	7	10	4	0	378	8	3	13	12	7	1	11	410894	17	396	2	13	18	1
258	AGT	0	6	5	70	1	3	9	3	1	24	15	412050	0	1	9	1	0	0	1	0	3	17	14	4	12	16	5	6	2	1	9	4	2	3	3	2	0	8	2	8	2	5	7	39	1	3	1	3
259	CTA	3	4	2	20	9	5	5	1	5	6	11	11	7	1	8	13	9	33	7	25	38	27	16	9	22	8	16	10	411910	4	89	9	8	6	8	3	2	6	3	4	1	9	22	8	7	7	19	7
260	GCA	5	12	11	1	124	7	19	6	6	1	16	10	6	7	15	7	23	15	2	6	7	6	8	7	8	11	14	0	3	6	9	8	14	3	11	10	411254	11	93	9	19	14	9	32	162	10	18	13
261	GAA	32	10	1	14	13	7	6	1	2	4	7	0	7	7	5	6	8	14	0	6	21	23	16	3	1	1	5	1	0	0	1	3	412059	15	50	6	6	3	7	2	23	3	27	2	7	5	3	8
262	GGA	16	8	4	2	8	14	1	8	45	6	3	9	8	7	3	3	6	12	11	6	15	21	7	7	4	8	4	8	10	8	3	8	8	5	12	2	13	0	8	13	412073	10	76	20	15	3	4	7
263	GAG	2	5	22	0	6	0	7	3	1	1	15	10	3	3	4	3	12	11	6	1	13	30	7	1	4	9	4	3	10	6	2	2	71	0	411752	32	0	6	14	8	10	3	115	6	5	9	30	4
264	GTA	7	17	6	4	4	6	2	3	1	2	4	1	57	4	0	1	3	8	0	2	9	16	8	7	8	5	2	7	6	7	5	3	1	4	0	4	40	3	0	1	10	1	13	6	412310	6	73	15
265	AGA	23	17	0	5	16	13	0	7	412407	5	11	6	13	9	10	8	9	12	6	6	3	18	9	5	12	7	3	5	4	9	5	15	3	2	1	4	9	5	5	3	21	2	12	6	3	3	4	1
266	ATT	3	5	1	6	7	21	1	5	10	4	4	8	7	18	1	412543	6	15	3	4	2	7	8	3	5	12	3	9	7	13	5	7	6	8	3	2	7	3	4	6	8	8	13	21	8	9	8	19
267	AGA	12	21	2	0	12	7	1	5	412250	6	19	3	19	10	2	11	6	7	11	3	10	0	2	0	7	12	8	6	1	8	7	2	2	1	9	6	10	5	7	4	121	1	10	4	18	9	6	1
268	TCT	11	21	6	10	25	21	3	7	9	7	2	5	4	6	9	3	15	14	3	4	25	25	25	25	5	25	5	3	10	13	7	14	11	6	2	7	9	9	4	5	3	12	11	4	6	2	3	14
269	GAA	62	3	6	17	8	0	11	4	10	6	11	3	5	6	2	1	13	14	0	7	23	6	21	13	6	11	8	7	8	4	9	6	411749	9	6	10	13	7	9	10	24	3	13	20	13	3	12	5
270	AAT	13	16	7	412270	4	11	3	6	7	5	1	10	4	4	18	5	11	8	1	9	6	15	3	4	0	3	0	13	6	3	1	7	6	9	1	7	5	4	9	1	4	1	5	8	18	2	1	8
271	ATC	3	2	10	2	11	23	2	6	10	2	7	2	11	411833	1	42	11	11	2	3	12	17	6	4	6	5	2	3	1	6	2	3	6	2	5	4	3	3	2	4	5	7	8	12	1	43	4	1
272	ACA	4	5	0	0	412003	7	23	3	0	2	3	10	36	4	0	6	1	6	7	10	13	13	6	4	3	2	1	10	4	6	5	7	2	3	1	15	70	6	3	3	3	1	3	8	5	3	13	3
273	AAC	5	412324	9	22	2	8	1	3	3	6	2	0	7	2	0	1	2	1	0	4	8	7	1	0	2	2	0	6	6	2	6	2	5	12	2	1	1	0	2	2	0	0	11	6	8	5	4	5
274	AAT	11	11	2	411613	4	2	14	3	0	4	2	15	2	7	1	3	4	13	6	4	14	9	4	2	14	4	8	6	9	2	1	1	5	3	2	27	8	1	11	3	3	7	4	10	1	1	1	5
275	GCC	10	9	5	6	11	365	7	5	4	3	6	5	8	3	5	5	5	19	2	7	10	13	5	6	4	11	17	3	2	3	0	5	5	22	2	1	18	409807	11	11	2	29	6	8	9	171	8	23
276	AAA	411985	7	10	6	33	24	13	9	3	5	10	6	5	9	7	13	75	24	5	3	14	33	7	8	9	9	6	10	12	21	6	16	25	17	12	7	5	10	10	13	5	9	10	15	6	4	11	9
277	AAC	12	411728	9	15	13	13	20	12	8	8	14	8	2	4	2	12	7	32	3	6	18	24	13	7	7	21	9	7	15	9	6	8	4	9	16	11	6	5	13	2	20	9	6	17	2	1	10	7
278	ATA	21	17	10	9	39	9	8	5	3	0	5	12	411871	8	98	8	5	14	3	8	11	16	2	8	9	1	14	1	7	20	1	4	17	9	14	8	6	1	2	7	3	0	17	11	9	11	17	5
279	ATA	10	16	5	17	28	32	12	12	28	6	6	9	411957	4	40	11	24	23	13	3	13	34	16	20	19	20	12	5	15	3	15	7	10	3	12	17	7	4	13	2	10	2	17	15	28	14	8	4
280	GTA	41	29	8	11	23	29	16	9	19	16	11	10	65	13	4	4	19	32	10	13	20	27	25	30	32	23	11	26	19	9	6	11	10	8	7	7	101	22	24	11	21	5	19	14	410301	6	97	21
281	CAA	23	7	7	5	15	18	4	9	1	10	1	8	12	6	3	11	411496	9	23	8	17	12	14	18	33	13	10	13	15	8	1	8	11	5	10	1	3	6	1	3	6	4	0	4	6	0	7	2
282	CTT	11	7	5	6	4	15	11	9	3	2	6	10	15	6	6	6	13	8	3	11	18	17	3	18	15	9	7	10	8	31	18	410842	12	9	5	15	7	12	3	1	5	2	10	1	7	6	16	10
283	GCC	5	7	5	2	4	205	5	13	0	0	12	5	5	3	3	6	7	1	11	3	12	18	8	3	3	7	6	5	0	9	9	8	7	17	11	1	16	408447	25	155	3	8	16	6	3	322	8	6
284	AGC	3	44	4	4	4	15	1	7	11	408499	21	107	13	11	7	5	3	16	3	3	10	16	6	1	9	22	4	4	4	5	3	3	1	4	2	10	3	12	5	1	2	55	6	8	0	2	2	1
285	CCT	12	5	5	1	14	4	6	23	0	1	6	3	4	9	5	5	6	4	2	78	55	300	34	409775	12	4	3	4	4	3	8	18	5	3	3	5	2	7	7	3	2	2	15	11	1	2	7	1
286	GTA	17	4	19	2	13	7	10	13	12	6	2	2	147	10	9	2	10	12	11	2	11	6	15	2	6	3	4	0	9	7	0	5	5	0	1	0	52	5	8	0	0	1	6	1	407500	4	25	4
287	ACA	14	10	8	15	410309	21	14	10	15	19	12	3	24	12	3	11	12	6	20	14	30	22	9	10	6	15	7	11	19	7	12	8	7	23	1	8	17	6	5	3	4	6	12	24	7	8	16	5
288	ATT	17	12	23	17	25	23	11	13	8	4	7	10	13	18	16	409978	20	11	5	5	19	31	23	19	12	17	8	6	16	9	11	14	17	10	12	4	5	15	1	5	16	11	16	29	5	13	24	25
289	AAT	10	34	7	411834	7	10	7	1	6	3	2	26	11	10	11	21	12	19	4	9	8	16	12	2	3	3	5	8	1	4	11	7	9	3	13	22	15	6	7	7	1	8	11	12	15	16	15	10
290	TGT	24	17	6	12	25	8	6	7	5	13	2	30	6	13	26	9	16	16	7	9	21	15	27	22	5	0	11	12	11	5	5	17	8	12	13	6	24	6	12	8	6	15	20	13	8	6	13	1
291	ATC	5	2	4	7	6	8	13	3	15	2	16	0	2	408922	3	65	8	0	10	3	6	0	12	1	6	1	7	12	25	5	6	5	4	0	2	3	18	10	7	5	8	2	5	5	4	21	21	7
292	AGA	11	6	0	18	17	0	3	2	401416	5	16	2	9	8	7	2	6	5	2	1	7	6	1	5	43	8	5	3	6	4	7	6	5	4	1	4	9	2	7	1	295	2	13	8	6	2	4	2
293	CCT	2	2	2	0	0	3	1	3	2	4	0	3	3	1	0	0	4	9	2	18	3	98	9	402408	7	5	15	6	2	6	3	8	0	0	0	0	2	1	1	1	1	7	14	12	0	0	2	11
294	AAC	17	409809	2	14	7	8	0	3	7	14	5	3	4	1	0	1	12	15	4	2	2	8	9	5	3	3	1	6	2	1	4	0	13	9	6	5	8	3	4	4	4	1	14	6	2	0	4	9
295	AAC	7	410588	11	17	3	8	4	4	2	12	6	2	6	4	0	3	3	8	2	3	8	18	7	1	3	2	5	7	13	4	3	1	4	26	6	9	3	9	1	1	2	10	4	3	4	1	10	13
296	AAT	3	14	7	402185	14	10	3	3	4	3	5	12	3	5	0	1	14	14	2	7	6	16	9	9	13	2	6	3	5	9	4	8	0	4	6	14	9	0	8	7	3	10	4	11	4	7	28	10
297	ACA	12	24	11	7	405848	10	109	10	1	5	6	8	36	6	4	2	5	4	6	8	12	15	3	6	6	5	7	8	10	5	6	14	3	10	7	3	57	10	7	3	4	5	18	13	17	5	3	9
298	AGA	28	22	2	4	18	4	1	1	406748	10	11	9	19	8	3	3	8	10	3	9	3	7	1	13	24	7	2	10	12	8	9	9	10	3	8	3	7	17	8	1	71	5	21	11	8	19	9	7
299	AAA	409044	15	8	28	6	25	1	10	10	2	3	3	12	3	0	6	12	8	10	13	15	15	4	14	13	6	5	2	10	12	4	16	4	10	5	14	8	8	2	11	4	0	2	8	12	17	5	6
300	AGT	3	7	5	18	10	9	3	7	11	12	2	340221	8	3	5	15	13	10	6	3	9	8	4	1	1	6	4	15	5	10	0	10	4	5	3	6	0	2	3	8	6	8	13	70	3	8	29	6
301	GTA	7	8	6	10	19	10	8	6	7	3	1	2	55	2	7	1	10	12	2	7	10	11	2	0	1	4	2	4	3	5	3	5	3	14	4	4	47	9	3	8	3	4	2	0	358698	6	67	6
302	CAC	1	15	9	6	9	76	2	2	3	2	4	1	4	2	0	2	4	389377	9	30	6	33	3	10	5	3	3	5	11	3	19	6	5	4	4	8	1	5	12	6	2	0	3	3	3	2	11	2
303	CTA	10	5	10	2	9	8	10	9	10	5	4	2	17	15	1	7	13	20	7	14	83	28	5	21	7	5	6	10	375068	22	101	8	2	5	7	2	3	8	7	3	10	1	8	1	4	6	6	1
304	GGA	6	6	6	0	9	15	1	9	4	4	4	9	0	1	5	13	4	10	1	1	8	16	1	7	8	3	1	1	8	4	0	5	22	56	2	4	5	8	7	5	292366	11	18	1	13	2	14	3
305	CCA	7	5	1	6	14	17	1	3	3	1	3	4	7	4	4	6	24	10	50	9	372850	32	135	31	9	3	2	6	54	5	10	2	4	2	11	5	15	13	4	1	5	0	4	2	4	7	9	4
306	GGA	9	13	6	5	14	8	4	3	29	4	10	4	3	4	4	3	10	13	2	1	15	5	3	6	9	10	5	1	7	19	2	1	40	61	10	7	2	5	6	4	339231	10	14	22	10	11	6	3
307	CAA	31	11	6	1	7	14	4	1	5	8	5	9	7	4	1	4	407500	34	53	12	9	22	1	9	24	7	15	9	7	13	13	2	17	8	2	0	1	3	5	1	11	5	7	3	12	1	6	0
308	GCA	13	6	4	3	138	15	8	3	7	0	4	3	5	3	4	6	19	4	4	1	20	10	9	7	0	9	3	4	18	8	1	4	14	0	1	1	383448	6	7	6	10	6	19	7	197	4	11	6
309	TTC	13	3	5	6	8	4	5	5	3	6	6	13	16	3	1	34	16	8	10	13	3	3	2	6	12	3	5	5	4	4	4	0	5	9	1	5	4	3	5	0	11	5	8	11	6	4	9	3
310	TAT	6	9	5	10	15	23	1	5	10	10	7	15	8	6	20	9	7	6	6	59	11	2	2	8	6	2	13	3	29	2	4	8	10	5	17	12	5	0	3	4	1	11	18	8	7	6	9	10
311	GCA	7	10	3	0	147	5	2	5	10	5	5	5	4	2	2	0	9	11	6	4	10	6	1	3	3	7	0	4	2	2	3	4	14	9	0	3	235536	0	16	1	8	2	6	10	159	4	4	5
312	ACA	18	13	3	9	362312	12	69	24	7	5	2	7	48	3	4	4	8	8	4	4	6	9	3	2	4	4	1	0	6	1	0	4	4	2	1	3	15	2	3	8	1	1	4	3	10	2	5	3
313	GAT	6	8	14	17	9	0	4	6	21	4	14	11	8	7	3	0	14	10	6	1	4	0	2	3	5	2	4	2	8	0	5	2	3	7	13	293135	3	1	4	4	10	5	7	21	4	6	15	5
314	GGC	11	3	8	6	0	2	4	5	5	25	6	4	6	1	1	7	4	4	10	3	5	5	4	1	3	6	6	0	7	1	6	1	3	147	5	5	10	12	5	1	21	251108	4	203	1	5	10	9
315	ATA	13	1	1	13	31	1	1	2	5	0	2	4	401301	2	37	4	9	1	3	7	3	0	4	2	3	1	0	2	8	0	2	0	6	1	1	2	7	0	8	0	5	0	5	6	8	2	9	1
316	ATA	8	5	1	24	12	0	2	5	4	11	14	7	396745	9	156	32	6	11	4	5	11	5	10	4	2	1	2	4	4	5	2	12	8	3	5	4	2	2	4	0	4	0	9	7	31	3	12	4
317	GGG	4	5	3	5	18	17	12	7	3	8	29	2	4	9	11	3	6	13	9	4	12	19	7	6	14	5	14	9	5	6	10	9	2	2	11	7	11	3	17	2	37	8	362639	40	9	12	33	7
318	GAG	7	13	24	9	5	6	5	8	4	2	9	7	8	5	4	4	7	4	9	8	3	6	5	4	1	5	15	5	4	3	5	5	51	10	400485	24	1	4	7	2	4	6	76	10	6	5	17	7
319	ATA	15	22	8	7	23	17	2	7	7	7	0	9	408998	5	107	4	18	13	8	10	10	28	3	2	6	7	5	8	8	4	3	18	12	4	7	6	6	11	3	2	11	2	8	10	13	5	4	7
320	AGA	15	7	15	24	14	18	5	24	409454	8	11	7	26	7	5	3	11	13	2	11	11	8	10	4	12	25	8	1	4	8	11	13	9	6	2	5	9	4	3	0	58	7	11	11	2	11	11	2
321	CAA	12	10	7	12	7	22	8	8	10	7	12	1	11	7	6	10	406851	10	60	16	30	16	4	16	22	2	8	12	6	8	4	10	3	3	20	3	20	18	5	2	10	8	14	7	4	3	6	10
322	GCA	5	3	6	4	95	1	2	3	3	1	1	13	11	3	4	9	10	13	10	18	16	9	4	8	6	2	3	4	15	2	8	6	12	5	8	3	393154	8	8	5	4	4	5	1	164	4	5	6
323	CAT	7	9	23	4	15	9	5	4	5	5	11	5	15	5	4	4	21	27	11	387715	3	4	0	4	3	6	5	20	17	7	9	3	1	4	2	5	1	3	0	1	5	10	0	1	6	6	1	2
324	TGT	19	3	9	5	8	4	13	4	16	6	16	20	12	2	9	8	13	16	1	4	14	8	1	4	7	12	9	54	18	6	9	10	12	6	3	6	6	9	7	4	13	10	28	11	7	10	3	17
325	AAT	16	4	13	409792	10	12	3	12	5	1	3	18	5	7	5	6	7	15	3	9	7	5	5	7	11	15	1	3	5	2	7	0	7	5	6	32	1	0	3	8	4	5	2	11	1	2	2	14
326	GTT	4	13	7	3	21	7	8	9	9	6	5	14	10	5	1	15	6	7	18	5	10	22	6	17	16	4	7	3	7	9	14	7	5	7	10	3	7	19	5	10	6	9	10	12	2	24	15	402036
327	AGT	3	11	4	30	10	17	5	13	11	24	4	408407	2	6	5	11	9	13	2	3	12	17	6	9	5	14	4	19	7	5	10	3	10	4	4	9	3	5	2	1	7	5	11	88	2	9	4	8
328	AAA	411623	14	11	13	11	13	14	9	6	4	3	2	11	6	1	5	19	10	5	3	5	14	4	13	1	11	14	12	8	11	10	9	15	11	2	2	3	6	6	1	5	3	5	7	2	11	8	2
329	AAA	411977	26	148	12	5	8	7	9	18	13	4	0	9	5	0	3	13	12	4	2	3	9	17	21	9	15	2	5	7	12	2	0	11	7	2	1	5	4	3	4	3	10	3	2	2	12	0	7
330	GAA	17	10	5	7	4	5	1	0	0	13	5	1	10	3	3	2	12	7	7	3	9	10	4	12	4	4	1	2	8	2	2	2	412031	1	20	3	1	3	2	1	11	3	7	0	4	0	0	4
331	TGG	12	8	14	0	9	9	2	5	13	0	3	3	3	2	6	3	5	5	4	4	6	10	1	1	7	7	13	2	5	4	5	1	2	3	10	5	5	3	0	0	5	10	5	4	3	1	1	9
332	AAT	3	9	6	411756	6	5	11	1	1	8	9	4	5	2	3	0	9	5	2	4	23	22	7	10	5	0	2	6	3	4	3	0	5	0	1	8	3	6	1	0	6	1	1	4	5	0	2	2
333	AGC	24	92	4	6	9	23	18	9	21	409493	12	167	5	19	11	3	4	9	12	8	11	26	11	2	3	22	12	7	6	14	8	9	13	3	26	4	10	13	9	4	3	106	6	10	5	15	5	7
334	ACT	6	3	7	16	24	14	18	396457	6	11	11	9	2	9	11	13	11	11	9	5	18	24	11	9	8	6	16	13	14	3	4	2	4	5	5	16	12	8	12	24	9	8	8	4	3	0	8	14
335	TTG	9	14	10	18	13	3	12	13	20	18	2	18	7	9	12	9	12	20	15	7	27	9	9	7	5	8	10	2	11	7	30	1	9	7	11	11	3	11	14	3	14	12	11	1	3	7	7	5
336	CAA	16	5	7	8	10	7	8	3	6	1	2	1	13	12	3	9	410758	20	17	4	10	17	21	18	84	6	8	6	13	22	12	2	8	0	8	0	14	8	5	2	13	3	15	6	7	6	7	1
337	AAG	58	10	411544	21	6	16	18	6	3	11	200	3	4	8	14	1	4	21	19	0	17	18	8	15	2	17	12	12	4	18	10	2	9	12	15	6	1	7	11	6	4	9	20	11	7	13	6	3
338	GTA	9	9	10	14	18	12	5	3	2	3	12	5	55	2	6	10	10	1	11	5	5	16	4	10	15	2	12	7	16	6	8	8	10	5	2	15	12	17	14	10	12	11	21	9	411193	11	45	7
339	GCC	7	8	9	5	16	90	10	6	1	1	10	7	25	8	4	2	11	20	12	16	16	23	5	6	26	11	8	14	7	6	4	3	11	13	2	7	18	401793	9	23	8	16	20	9	5	211	33	12
340	AAC	7	411605	12	26	7	10	12	7	7	14	15	9	4	18	2	4	5	16	9	5	5	20	2	4	1	2	13	4	2	3	7	3	2	2	6	1	5	8	1	4	5	6	4	1	3	2	3	5
341	CAA	12	18	8	8	15	8	4	8	4	9	6	4	8	3	6	10	411511	3	15	4	22	23	8	9	15	3	5	4	7	7	14	13	7	7	2	11	16	3	20	4	7	5	18	13	6	5	8	8
342	TTA	6	6	10	13	8	6	9	11	2	6	11	2	14	6	12	9	6	5	6	0	14	8	15	12	2	10	5	0	13	10	7	15	3	5	4	4	0	7	3	9	8	3	13	6	10	2	2	7
343	AGA	37	10	13	4	14	7	5	6	411748	22	36	15	14	5	4	6	8	20	5	10	20	16	6	20	7	8	5	1	9	5	15	9	6	4	7	10	6	10	8	2	32	3	9	15	4	4	14	16
344	CCA	10	19	19	3	32	34	11	8	0	6	4	6	10	5	5	13	41	14	17	3	411854	25	27	25	9	10	22	1	17	5	7	5	12	7	5	3	3	7	6	8	4	2	2	8	3	13	2	4
345	TAC	13	4	8	2	15	17	12	2	8	6	3	8	9	8	5	4	5	32	9	11	17	17	6	16	13	6	15	1	8	17	5	12	8	10	13	6	3	7	8	6	8	12	5	4	1	10	9	5
346	TTT	10	6	6	9	19	21	9	15	10	4	9	8	2	8	12	13	4	7	4	3	4	10	14	4	7	4	5	5	9	6	5	11	6	16	4	3	13	17	10	30	7	6	17	19	21	10	8	22
347	AAG	23	8	411815	12	7	22	15	3	7	9	61	9	2	4	7	4	11	11	2	12	9	4	5	7	10	7	8	4	6	7	3	6	7	4	64	3	2	9	13	7	8	1	24	14	9	8	6	6
348	AAC	19	412317	11	35	6	6	2	6	2	4	11	5	5	2	6	1	3	22	8	2	2	10	3	3	4	6	3	2	2	5	7	11	5	17	2	2	4	6	5	0	2	12	19	14	1	4	1	1
349	AAC	4	412063	8	23	1	11	11	2	5	19	8	5	2	3	1	3	2	2	4	4	11	9	4	3	3	2	2	3	2	8	4	5	9	16	2	5	4	8	7	7	11	6	11	7	4	4	4	5
350	ACA	9	4	1	9	411958	15	20	13	0	5	7	9	4	0	9	2	8	6	1	2	2	13	13	5	0	13	7	9	6	2	2	6	4	13	12	0	22	12	2	4	1	3	7	5	2	6	5	10
351	ATA	4	9	5	15	23	11	6	2	4	2	4	5	412105	8	7	3	12	14	7	4	11	5	0	1	6	11	1	5	7	3	4	4	4	4	4	3	5	6	0	3	0	6	4	2	12	6	1	0
352	ATA	20	7	4	9	42	9	6	20	10	6	4	5	412081	7	61	8	4	10	13	5	14	9	2	9	2	5	4	3	4	15	3	4	4	7	4	4	8	3	0	6	2	2	1	4	8	2	2	6
353	AAA	411922	15	9	32	12	20	7	5	16	5	8	0	14	6	4	6	22	24	8	7	21	47	5	5	9	11	15	5	9	17	12	2	13	8	2	1	8	21	13	7	12	3	6	8	4	15	2	9
354	TTT	27	24	12	6	18	12	13	12	7	6	8	13	8	8	13	16	17	8	3	19	17	27	5	8	3	5	11	5	15	11	18	11	10	22	18	11	9	4	8	7	2	5	4	16	12	12	14	6
355	GCT	19	4	10	10	12	5	10	198	5	5	5	1	12	5	10	7	18	17	9	14	5	11	12	8	9	2	7	10	12	8	10	4	20	15	10	17	8	33	14	411332	11	8	13	17	9	9	8	266
356	AAC	22	412180	17	86	15	18	5	3	0	12	0	8	9	9	6	6	6	13	7	21	5	7	3	4	4	10	4	7	6	6	5	3	9	15	6	10	4	9	2	3	6	26	17	4	4	4	11	4
357	TCA	13	26	25	9	19	14	8	7	14	14	6	2	11	10	4	12	6	4	10	2	34	11	8	0	3	9	15	4	3	11	10	3	16	11	13	6	24	5	11	4	9	16	5	8	12	5	7	8
358	TCA	2	9	5	2	5	2	4	3	1	1	5	4	5	3	5	2	19	8	3	9	37	16	4	5	2	2	4	4	1	3	2	7	3	12	2	8	8	2	3	7	7	3	5	8	2	0	17	2
359	GGA	4	5	16	12	6	8	2	11	10	3	7	4	16	11	6	10	25	9	5	11	8	15	5	8	3	9	0	4	7	12	3	5	12	8	5	12	15	13	5	5	412145	6	57	6	15	10	2	1
360	GGG	9	2	2	1	10	6	8	3	5	1	16	5	5	2	4	11	10	3	7	6	8	12	16	2	2	2	10	8	8	3	0	3	1	2	19	3	8	10	19	4	59	11	412150	12	4	3	33	13
361	GAT	9	12	2	39	9	15	12	7	3	7	8	18	26	2	14	12	11	20	5	15	13	20	18	18	5	9	12	7	2	6	11	5	20	8	11	411865	14	10	9	14	17	24	35	35	17	11	16	20
362	CTA	9	14	13	14	9	30	23	4	3	8	6	6	28	8	9	30	18	10	19	19	131	20	4	2	8	10	8	10	411812	21	87	19	7	4	8	0	12	15	4	5	8	10	15	11	12	11	3	9
363	GAA	29	11	2	12	16	8	12	18	4	5	8	16	11	9	13	7	14	19	22	11	20	13	3	5	10	9	4	1	12	8	2	3	412106	10	8	10	12	18	7	6	19	15	16	15	9	5	14	12
364	ATT	20	22	10	15	6	20	9	7	8	13	13	12	24	43	20	411968	14	8	17	11	27	36	7	27	9	20	4	19	7	5	11	9	4	3	3	10	2	6	3	8	19	5	13	15	10	0	5	12
365	ACA	1	8	5	12	287590	13	54	7	12	10	5	6	66	14	11	5	11	10	3	10	19	27	14	4	3	7	9	5	14	7	7	6	3	18	6	6	34	5	7	8	12	7	14	8	5	1	1	9
366	ACA	22	18	3	6	287854	7	5	7	19	3	8	8	12	6	4	5	10	11	7	10	22	30	11	3	9	6	12	11	16	6	4	2	4	7	7	13	23	7	7	13	4	8	6	7	7	3	3	8
367	CAT	11	6	3	10	18	4	7	6	4	3	4	11	7	2	8	4	7	12	3	288048	8	4	9	4	5	6	7	3	18	7	7	5	7	4	12	4	3	5	2	8	5	2	3	6	1	8	5	4
368	AGT	11	15	7	7	4	10	14	7	6	14	3	287826	3	5	13	7	3	7	10	1	6	6	7	6	7	4	8	9	2	2	2	5	1	3	7	0	3	1	0	5	5	13	8	39	5	3	22	12
369	TTT	2	7	4	4	12	6	4	3	0	1	8	2	10	3	11	3	6	7	1	3	5	10	12	4	6	2	5	0	7	7	1	3	4	4	5	2	6	4	9	5	9	3	5	0	2	8	0	3
370	AAT	5	7	3	288187	0	2	2	0	0	5	2	12	2	2	1	1	2	3	6	0	6	8	4	0	11	4	1	4	0	4	0	0	9	1	4	77	5	2	5	2	5	1	8	2	1	2	6	0
371	TGT	4	2	4	3	2	4	1	5	4	2	5	7	4	1	2	3	0	3	8	0	6	2	4	0	3	4	1	7	1	6	2	3	3	1	4	3	7	3	4	4	5	1	6	4	6	7	3	1
372	GGA	3	4	1	0	1	2	0	4	24	1	1	1	0	0	0	6	4	0	4	1	2	6	1	1	0	2	1	2	0	1	1	0	8	0	1	6	1	2	8	4	288113	3	59	8	13	0	0	1
373	GGA	5	12	2	12	1	2	5	0	16	2	7	4	6	4	6	5	12	8	10	3	13	13	5	8	6	8	3	6	2	9	2	5	13	6	10	5	3	5	6	2	287947	15	22	7	4	3	14	10
374	GAA	29	3	5	3	8	4	0	5	0	4	0	3	3	3	3	5	8	10	0	2	11	14	9	0	4	1	1	2	0	0	2	1	288155	2	2	9	3	2	1	0	3	1	2	1	2	7	3	0
375	TTT	7	3	8	4	9	12	5	4	4	9	4	4	12	8	9	16	3	3	14	12	11	8	0	5	4	3	3	11	2	2	7	5	2	4	5	2	4	1	4	3	5	3	4	1	1	3	2	8
376	TTC	15	11	5	10	6	24	13	11	9	5	17	6	9	9	3	14	21	7	5	10	14	25	22	20	12	11	7	9	9	6	9	2	9	12	17	9	4	1	15	3	8	17	10	9	7	11	9	19
377	TAT	10	6	6	6	9	17	10	10	4	9	6	3	1	14	4	2	7	21	19	18	13	33	8	19	5	15	5	13	6	3	5	6	6	10	14	9	9	3	11	21	2	3	13	10	4	4	9	9
378	TGT	10	20	10	15	12	8	5	5	4	3	10	12	11	1	10	5	12	13	14	16	17	26	9	6	8	9	12	24	16	2	9	8	6	12	8	10	15	3	3	8	9	8	20	27	13	3	11	4
379	AAC	7	287873	7	39	11	19	1	7	3	13	5	3	10	5	6	4	7	26	13	1	6	17	7	10	3	9	9	2	7	5	4	13	7	32	7	5	7	15	4	6	11	9	11	6	4	9	9	4
380	ACA	4	18	0	2	288004	28	16	10	5	7	3	6	9	4	6	9	12	13	5	7	26	12	10	5	7	10	8	4	1	16	3	3	4	6	6	7	16	19	17	3	8	10	8	4	6	3	5	4
381	TCA	3	5	11	2	6	7	1	6	3	9	3	1	0	5	7	2	3	10	8	5	52	12	5	12	1	6	5	1	2	5	3	11	3	10	2	3	6	6	2	7	2	3	0	1	5	5	5	5
382	GGC	1	4	2	5	3	3	6	8	6	7	2	6	4	11	1	1	4	8	5	5	15	35	8	4	8	12	5	4	9	7	2	6	3	80	2	6	13	11	4	5	16	287219	12	58	11	8	0	6
383	CTG	11	12	14	8	8	8	6	6	9	6	3	11	12	3	47	9	11	13	11	8	7	15	89	4	7	11	20	5	36	15	287408	11	8	1	10	4	4	5	6	3	3	5	13	4	3	5	8	9
384	TTT	14	18	13	9	3	12	8	7	7	2	9	6	11	9	12	6	17	8	5	12	10	15	6	14	7	15	6	10	12	6	4	33	20	8	9	9	11	1	2	12	5	3	13	15	14	6	6	35
385	AAT	19	25	17	287654	12	13	13	12	14	14	11	12	9	5	14	10	11	7	21	15	20	27	13	12	5	14	4	5	5	5	7	12	8	11	16	31	5	4	7	13	4	15	10	7	9	6	8	9
386	AGC	4	98	16	7	19	26	8	4	12	286368	9	47	8	14	6	10	11	21	5	10	15	19	3	9	7	14	12	9	4	4	11	3	1	17	3	15	15	7	11	20	10	94	12	6	2	15	4	5
387	ACT	38	19	19	27	33	13	20	287428	11	15	7	10	10	8	12	19	13	22	16	21	12	12	15	7	19	11	11	10	21	14	10	11	7	13	18	13	15	2	10	18	17	10	11	11	3	16	5	9
388	TGG	17	11	10	11	24	31	14	7	8	7	14	12	19	11	13	11	15	18	17	10	24	17	10	17	1	18	47	13	9	9	18	6	11	13	17	8	9	16	5	5	10	13	21	14	5	5	19	9
389	GAG	18	23	17	30	2	11	11	12	25	11	24	5	5	3	30	12	10	14	15	11	22	15	10	14	6	4	9	8	8	8	10	10	66	9	287308	17	12	5	8	10	16	8	51	15	25	4	17	17
390	TTT	0	9	6	6	6	6	6	3	8	1	10	7	5	2	0	14	9	13	5	6	6	6	4	3	7	2	1	2	0	7	3	4	4	2	5	4	3	6	2	6	1	4	3	4	3	4	10	14
391	AAT	15	17	10	287918	6	6	2	3	5	7	6	33	9	3	4	9	9	8	8	2	9	1	3	3	12	11	2	0	4	7	6	6	2	2	4	15	4	2	8	0	8	2	3	4	6	2	6	6
392	AGC	3	48	2	8	8	3	1	1	2	285404	4	56	8	17	5	5	7	8	12	8	21	3	4	5	6	13	9	1	2	9	7	5	3	5	3	5	8	2	10	2	7	95	5	5	3	1	5	2
393	ACT	4	13	8	18	27	30	28	285778	16	7	15	8	6	8	5	12	12	13	7	9	11	23	15	12	8	6	7	6	17	2	10	15	6	12	7	0	7	6	14	5	14	3	11	12	10	16	15	12
394	TGG	3	3	4	5	6	1	2	2	13	17	26	9	0	4	5	9	7	11	9	12	9	1	3	5	6	9	97	11	9	5	6	5	2	9	18	7	14	2	13	3	6	10	33	15	4	7	15	6
395	AAT	6	9	8	287597	3	17	10	6	6	6	2	4	16	8	5	21	11	13	6	6	16	7	9	16	5	3	4	11	6	4	13	6	6	4	5	23	6	4	13	10	6	7	7	13	11	4	14	4
396	AAT	11	14	1	287388	10	6	1	4	3	8	1	6	15	5	7	6	5	17	3	6	13	10	6	6	2	4	5	1	5	8	9	2	1	7	7	8	6	2	5	0	7	0	9	12	2	8	4	0
397	TCA	3	24	5	9	14	17	7	7	8	12	12	8	8	5	9	11	3	9	7	24	16	14	3	17	5	10	8	9	7	8	13	16	4	8	7	1	9	14	16	5	3	9	11	12	7	4	13	18
398	AAT	17	7	9	287764	7	19	9	5	9	13	9	7	7	5	7	4	8	11	5	10	9	7	10	6	2	3	7	4	3	7	15	10	6	5	4	31	10	8	4	5	8	0	5	8	6	3	11	5
399	AGC	13	48	5	8	4	6	2	3	3	280929	7	67	9	6	2	4	6	10	1	3	7	13	4	9	8	9	5	7	7	9	5	5	3	6	6	6	2	0	5	7	2	29	16	6	9	10	3	7
400	ACA	12	4	3	5	287500	10	27	5	0	7	4	5	14	8	1	0	2	6	3	1	4	13	5	9	0	3	2	2	0	12	6	5	1	4	5	7	20	6	4	4	0	4	3	1	6	2	0	4
401	GAG	5	14	15	11	7	5	9	2	5	2	4	1	3	5	3	6	11	7	6	8	4	3	9	9	2	5	4	6	5	6	8	8	19	7	284801	7	2	2	10	7	7	1	15	8	5	8	8	8
402	AAT	6	34	3	286011	9	7	2	6	2	0	2	5	8	7	4	4	10	9	1	6	5	8	6	1	3	2	4	7	2	10	7	1	9	0	0	10	5	3	7	1	19	4	15	7	9	5	2	5
403	ATA	7	9	1	5	22	1	5	3	6	2	5	3	287707	2	24	8	10	6	1	6	3	11	3	0	2	4	0	3	5	2	1	2	0	6	0	1	4	5	7	3	2	2	3	2	7	1	13	4
404	ACT	1	2	4	10	4	11	3	275207	0	0	2	2	2	4	4	16	11	6	1	1	2	7	6	11	3	4	4	2	2	3	1	6	2	6	3	4	3	7	2	12	3	5	0	1	0	1	3	3
405	CTC	5	3	5	1	5	9	6	2	8	4	9	3	7	7	7	2	11	12	1	6	4	68	6	6	2	9	16	3	6	277099	8	3	13	3	4	7	6	2	1	2	21	2	3	1	7	9	3	2
406	CAA	3	4	2	6	2	4	1	1	6	4	2	1	2	5	1	4	286804	5	5	11	9	1	0	7	27	3	3	1	3	0	0	1	3	4	0	2	4	4	0	2	1	4	3	2	0	4	1	1
407	TGC	5	3	2	5	1	6	1	6	2	6	6	5	0	15	2	3	8	3	3	1	0	10	7	0	6	2	3	12	5	1	2	3	9	8	2	5	2	8	8	2	9	6	1	8	2	4	6	7
408	AGA	33	5	2	6	8	3	3	3	276021	6	13	8	4	5	1	6	2	2	2	1	5	4	4	4	6	0	2	3	5	2	6	4	2	1	6	2	6	9	3	1	60	6	3	1	0	4	2	0
409	ATA	10	4	7	9	13	11	3	2	10	5	4	8	284593	8	14	11	14	9	0	11	10	5	6	13	5	1	11	6	4	4	9	7	5	5	3	5	1	1	2	2	9	12	6	7	13	1	6	4
410	AAG	50	1	280959	16	1	4	9	2	3	7	12	5	3	1	10	8	8	7	10	4	1	8	2	7	2	10	5	7	1	2	5	4	6	6	20	5	1	1	8	5	0	4	8	10	1	0	8	1
411	CAA	17	6	5	4	9	3	2	5	3	4	3	4	5	3	6	3	284473	7	8	6	13	6	7	3	11	6	11	4	4	5	3	3	8	4	5	18	4	3	2	2	8	2	7	3	4	6	8	5
412	ATT	11	0	1	2	1	9	8	3	11	2	6	9	9	13	3	184847	5	5	2	2	9	8	1	3	1	2	1	5	3	6	4	2	3	3	3	5	3	1	8	2	8	2	3	3	9	2	6	6
413	ATA	14	8	6	10	11	5	3	9	9	11	6	5	248172	1	36	6	16	2	8	3	8	10	5	0	3	5	2	6	6	5	5	11	5	2	7	7	1	2	2	3	7	0	6	2	10	2	4	5
414	AAT	23	13	27	270896	18	9	8	6	7	8	16	14	18	4	5	10	12	14	7	4	14	7	13	10	5	3	5	9	4	1	2	2	5	8	5	18	5	3	1	5	9	2	12	9	3	7	2	3
415	ATG	9	4	1	3	6	3	3	3	1	4	2	3	20	1	125661	3	4	2	4	2	6	0	3	2	2	1	1	3	4	3	3	15	4	1	0	0	4	2	0	0	2	0	1	1	1	0	0	2
416	TGG	23	0	19	10	8	2	1	3	8	4	6	5	15	0	7	9	0	2	1	4	2	0	3	1	0	2	10	1	1	0	0	0	8	3	2	3	0	0	2	1	6	7	7	5	9	0	4	0
417	CAA	14	5	1	1	15	3	2	6	1	2	5	0	11	3	4	6	275270	9	11	1	9	11	5	9	21	3	2	4	9	6	3	2	4	5	2	6	5	2	5	2	1	1	4	1	3	5	2	5
418	AGA	14	4	9	2	6	2	2	1	265904	3	13	4	10	3	0	0	6	8	3	8	15	1	0	11	8	1	1	1	10	0	3	0	5	4	10	3	0	0	4	2	25	1	3	1	0	3	2	1
419	GCA	11	12	3	2	27	9	11	8	0	11	12	3	5	0	3	3	8	5	14	2	4	7	3	7	3	5	1	1	7	5	1	4	2	6	5	8	129226	3	54	3	4	4	1	2	129	0	3	1
420	GGA	10	8	1	0	8	3	0	2	12	3	4	1	7	9	3	1	4	2	2	1	0	4	2	2	9	3	3	4	8	4	4	2	12	12	4	2	2	0	1	2	130899	8	8	6	13	5	1	3
421	CAA	76	20	34	9	19	5	3	7	3	7	0	6	11	13	2	3	205722	23	27	8	12	13	3	7	3	4	2	7	7	6	2	6	4	1	0	0	1	4	1	0	0	0	0	1	1	3	2	1
422	GCA	17	8	14	7	63	6	5	7	7	22	5	12	11	5	6	11	27	5	4	12	3	2	2	3	8	5	4	6	7	0	3	6	20	10	8	6	131484	3	5	8	8	1	5	7	110	3	5	3
423	ATA	14	10	9	72	30	12	7	13	7	4	2	5	262965	12	25	16	13	21	12	6	5	11	5	4	9	7	4	3	13	4	1	9	2	7	2	4	11	7	2	3	7	2	1	3	23	0	9	3
424	TAT	6	4	9	24	4	1	15	3	5	4	6	12	57	3	13	17	2	2	6	18	4	0	1	1	14	13	7	4	10	3	8	0	7	6	16	14	4	1	0	2	7	6	13	5	2	5	8	11
425	GCC	12	10	7	10	13	69	13	7	1	14	13	0	3	6	7	3	6	6	3	4	12	15	8	1	15	16	9	1	3	7	5	3	8	12	2	11	15	199854	12	8	11	6	1	1	5	244	18	7
426	CCT	7	4	7	2	4	0	4	11	1	3	7	3	2	2	4	2	7	3	2	8	9	13	5	100002	4	2	4	3	7	3	5	23	9	2	2	1	0	5	11	0	11	2	7	3	12	2	2	0
427	CCC	13	7	0	6	13	22	6	3	14	4	8	4	8	2	6	2	11	52	8	2	12	73926	4	7	5	4	4	8	2	8	3	6	12	2	12	6	1	7	5	1	5	4	1	9	11	3	9	2
428	ATA	4	9	1	7	24	1	4	3	12	1	7	8	274549	2	19	1	4	3	1	6	7	1	2	1	4	0	4	1	8	0	0	4	8	2	7	9	2	2	6	1	3	0	8	3	5	0	4	2
429	CCA	13	7	4	2	7	6	3	5	2	10	3	3	8	1	5	7	14	4	5	4	253331	10	81	21	6	5	5	5	22	11	3	5	6	7	0	3	6	2	8	1	2	1	0	6	11	1	9	3
430	GGA	25	9	1	9	16	1	0	2	18	2	3	4	3	2	0	1	8	8	4	4	7	1	2	3	11	0	3	3	4	5	2	8	12	9	8	9	8	1	2	2	242188	6	25	7	30	2	7	5
431	GTA	15	8	4	9	4	3	0	1	2	1	0	6	44	2	2	12	16	8	6	8	9	6	3	1	7	2	3	5	9	4	4	10	7	6	0	0	13	1	4	5	5	5	1	3	280893	6	6	9
432	ATA	3	4	10	2	15	1	6	1	17	1	4	7	282392	8	149	14	3	1	6	5	1	1	2	0	2	5	2	8	0	2	2	1	1	5	11	6	5	3	4	0	2	7	2	7	9	5	11	5
433	AGG	3	3	19	8	5	2	5	0	14	7	272739	5	3	2	20	1	7	1	5	8	9	1	4	4	4	0	3	5	9	0	5	1	4	3	2	4	2	0	6	0	0	0	26	5	2	2	1	0
434	TGT	2	5	9	6	1	7	6	3	14	7	5	10	5	0	6	0	5	8	9	0	2	1	3	8	4	3	1	17	6	2	6	5	5	3	10	1	6	5	3	1	2	7	26	10	5	9	2	0
435	AAA	287783	7	1	1	11	2	1	2	2	2	2	0	6	2	2	1	3	8	1	1	3	2	1	1	0	3	0	0	3	0	0	1	8	0	1	4	4	0	2	4	0	2	1	2	4	2	0	1
436	TCA	1	3	1	4	4	1	4	1	8	1	2	1	1	1	5	2	2	1	2	1	28	7	1	6	3	1	6	2	1	0	1	6	8	0	0	1	4	0	5	3	4	3	3	2	5	0	2	0
437	AAT	7	7	3	286608	4	2	9	11	6	7	10	14	1	1	6	5	1	1	7	4	4	1	0	3	2	8	5	1	3	1	2	0	1	3	5	14	0	0	3	4	2	6	4	9	5	2	3	4
438	ATT	1	4	4	6	7	1	0	6	4	6	2	6	1	13	6	275302	2	1	9	2	4	4	3	2	6	4	4	2	2	5	2	15	1	3	1	7	3	1	2	3	5	2	5	0	1	6	5	7
439	ACA	13	8	0	3	285167	30	154	18	5	3	2	0	159	7	2	9	8	14	2	4	16	15	4	1	1	4	4	2	4	2	4	5	0	3	1	0	46	2	3	4	1	8	2	5	1	3	0	0
440	GGA	31	1	5	7	0	1	3	7	14	0	3	3	5	1	7	11	3	0	3	2	4	0	2	5	3	0	4	4	8	4	4	6	17	1	4	5	5	7	0	4	287424	9	8	8	10	2	7	3
441	CTA	14	6	4	11	2	12	1	8	7	5	7	1	7	4	1	2	3	6	11	11	42	12	6	5	11	3	6	8	287208	17	23	10	6	8	4	4	1	4	7	4	1	4	1	4	6	7	1	7
442	ATA	26	16	10	14	17	17	12	3	11	6	10	8	286497	4	17	10	9	15	9	6	13	18	2	9	2	12	5	5	4	3	6	6	7	8	10	2	7	12	10	2	8	9	8	3	15	0	5	0
443	TTA	6	5	6	2	5	8	5	9	3	6	6	1	12	8	3	6	9	3	5	5	7	9	8	2	2	6	3	8	7	0	2	0	4	12	5	7	2	5	3	1	4	8	4	2	2	3	0	3
444	ACA	6	1	4	8	287374	5	52	10	3	0	0	4	9	6	2	3	4	6	3	3	12	5	11	4	2	4	1	3	6	1	3	0	0	1	3	0	12	9	1	6	10	0	11	1	7	0	2	10
445	AGA	4	1	0	0	2	0	0	0	287494	2	22	8	15	0	0	10	0	2	4	0	0	0	0	1	1	2	1	1	0	0	11	0	4	0	0	3	0	0	2	0	27	0	4	0	6	0	1	1
446	GAT	11	4	5	25	7	5	0	5	2	5	1	7	3	9	4	4	3	7	3	5	3	7	3	5	11	2	0	3	2	2	2	0	4	2	0	287558	5	4	3	3	12	2	3	17	2	1	2	4
447	GGT	4	10	3	8	4	8	4	4	0	0	0	18	3	6	3	8	8	5	3	6	11	3	4	4	3	2	1	7	10	0	5	0	3	0	5	7	0	4	4	6	2	8	9	287885	4	5	3	12
448	GGG	1	1	4	10	7	1	7	3	2	2	13	4	7	2	4	2	7	0	1	0	2	2	2	1	6	0	6	1	10	3	12	1	1	0	31	3	10	0	4	1	16	3	287128	8	5	5	15	2
449	AGT	7	11	0	50	7	9	7	3	3	43	12	287710	11	5	10	4	2	8	0	4	4	4	0	4	5	5	6	4	4	3	1	1	13	3	1	0	3	5	3	2	2	3	8	55	2	4	3	6
450	AAT	11	13	18	287948	5	17	7	4	8	2	9	3	3	0	5	1	5	7	12	3	8	6	4	8	2	5	1	1	6	2	10	2	12	5	9	3	6	13	5	5	5	7	9	9	1	1	6	2
451	AAG	16	9	287666	17	6	4	12	1	0	5	41	5	4	1	6	8	4	11	6	9	2	11	9	4	5	5	4	1	6	6	9	4	1	3	113	9	15	3	2	6	10	3	12	14	8	11	9	5
452	AAT	4	15	3	287883	18	10	14	13	6	12	11	2	6	6	10	7	9	7	1	19	9	6	8	7	4	10	1	12	4	4	1	9	3	6	7	4	0	0	7	6	2	10	6	9	8	10	9	3
453	ACA	8	10	7	19	287548	19	70	8	17	10	5	8	43	4	10	4	12	24	4	7	32	2	6	7	9	7	13	6	12	21	4	7	3	11	12	5	41	16	6	6	5	10	18	10	7	10	18	19
454	AGT	2	10	9	11	6	12	6	6	6	21	8	287730	4	4	4	19	5	8	4	7	11	11	9	11	8	6	12	16	13	7	10	6	2	7	7	2	3	1	5	4	6	5	25	74	5	2	4	10
455	GAA	30	12	4	11	14	13	0	17	1	10	3	8	6	4	3	4	18	7	2	14	12	12	5	5	1	10	6	3	1	11	0	4	287416	5	10	7	9	10	9	0	19	6	8	8	1	2	10	9
456	ACC	13	13	11	8	37	287810	6	18	14	6	4	7	6	34	6	9	10	1	3	8	8	6	0	1	1	0	8	6	5	1	6	3	2	2	7	5	3	15	6	1	5	2	13	9	8	7	7	11
457	TTC	6	15	6	13	5	9	3	4	3	7	0	10	17	21	0	4	10	16	11	7	17	11	4	11	6	4	4	3	7	67	15	12	4	6	1	9	10	6	1	4	8	5	6	7	15	13	3	9
458	AGA	4	11	7	5	10	5	14	0	287603	3	43	5	18	16	5	4	15	9	9	9	3	3	4	0	14	8	4	1	4	1	2	0	14	13	6	12	8	10	9	8	179	9	10	16	2	9	8	1
459	CCT	1	4	2	3	3	9	2	11	0	5	0	3	1	5	1	4	3	7	3	17	15	145	29	287522	7	2	9	7	8	6	7	17	7	1	4	2	1	10	6	6	2	1	8	9	2	4	10	8
460	GGA	12	16	10	3	8	24	6	7	17	6	5	11	5	2	7	10	22	10	10	8	8	18	5	6	8	20	2	4	15	10	6	10	8	9	2	4	16	15	16	3	287192	11	121	34	8	3	13	5
461	GGA	8	11	3	8	5	14	13	9	16	4	3	5	3	14	3	13	9	10	8	4	14	16	14	13	24	9	6	3	9	17	2	10	23	7	6	9	4	7	8	3	287763	12	56	13	22	8	8	10
462	GGA	9	2	6	4	6	7	1	2	21	2	7	7	1	10	4	8	5	13	4	4	5	6	7	2	10	6	4	6	3	15	2	10	27	5	1	9	5	6	7	1	287750	5	100	23	16	5	5	7
463	GAT	10	9	2	45	17	19	8	14	5	6	8	17	9	21	2	19	14	9	5	5	14	24	6	5	4	4	1	10	12	7	7	23	16	12	12	287831	13	11	15	3	11	7	5	7	5	5	7	15
464	ATG	20	6	17	22	14	5	17	10	16	14	12	16	23	7	287590	32	11	0	6	3	1	2	2	0	8	1	9	5	9	2	11	12	18	9	9	9	3	2	9	5	3	11	30	16	9	5	32	13
465	AGG	9	12	36	11	5	10	8	13	23	13	287117	26	9	17	64	15	9	16	7	12	5	28	23	3	6	9	13	13	2	7	7	3	2	5	2	0	4	3	9	4	7	10	116	10	9	5	6	4
466	GAC	19	45	4	9	23	11	4	4	2	9	10	2	16	5	1	2	14	26	1	4	11	22	6	8	6	15	6	8	4	8	7	5	17	287585	17	25	9	15	5	4	17	45	20	4	4	2	11	2
467	AAT	19	16	12	287793	7	5	2	8	6	4	12	11	3	8	5	6	16	2	8	3	6	23	5	5	9	3	8	9	6	6	9	5	5	1	3	29	2	8	4	11	8	3	14	10	14	5	19	5
468	TGG	9	3	6	10	9	9	7	8	1	10	18	12	5	5	9	18	5	7	5	3	6	12	5	3	6	3	18	4	11	5	6	8	3	3	14	3	2	5	10	2	9	8	20	9	7	4	15	7
469	AGA	38	7	3	7	13	6	2	7	287764	4	7	10	11	10	1	3	10	6	11	7	13	14	8	2	3	4	4	3	5	2	3	5	1	9	5	3	7	9	4	5	89	2	13	8	5	3	5	16
470	AGT	5	5	0	24	5	7	4	7	12	8	3	449276	7	8	4	5	11	17	8	5	7	22	15	18	5	5	1	12	7	5	1	0	9	7	13	6	6	4	2	2	5	15	17	25	0	0	5	3
471	GAA	16	2	1	2	1	4	1	1	0	2	3	1	5	1	0	11	6	7	0	9	8	1	2	4	4	6	2	4	10	4	15	1	449343	1	9	0	3	7	5	6	5	7	4	6	2	1	6	12
472	TTA	22	8	26	15	13	3	0	8	8	1	11	12	23	10	16	7	0	1	0	3	2	0	1	2	2	1	4	8	12	3	1	6	21	9	14	20	5	0	5	1	4	5	21	8	7	1	9	2
473	TAT	7	5	10	19	17	7	9	7	3	16	8	21	14	27	11	14	8	4	9	25	7	17	17	10	2	10	10	7	8	12	10	11	21	12	10	9	7	10	10	7	9	3	23	12	13	8	6	4
474	AAG	11	18	449136	6	9	14	22	10	6	7	34	6	2	0	14	4	4	8	11	2	2	10	7	4	4	6	6	8	6	7	4	9	4	4	92	12	6	3	10	11	6	12	19	4	5	7	3	2
475	TAT	8	4	2	7	6	9	9	4	2	6	4	1	1	0	2	13	6	7	1	21	5	16	16	4	5	3	6	3	3	5	4	3	5	2	5	5	5	2	9	0	16	3	8	11	9	10	7	5
476	AAA	448931	12	14	18	5	22	6	7	59	3	2	12	13	3	12	7	10	7	16	8	13	7	17	15	2	5	9	7	6	5	14	2	62	13	7	7	11	24	11	9	3	10	9	9	5	8	7	5
477	GTA	3	12	1	8	6	19	9	0	3	1	6	9	15	0	1	2	6	6	3	9	7	6	5	9	5	11	3	3	12	7	1	1	10	4	7	4	13	3	7	1	17	1	6	3	449274	2	20	8
478	GTA	2	18	17	3	9	6	4	7	0	5	2	4	29	1	3	4	12	3	13	9	9	5	6	2	7	2	4	6	5	1	7	3	3	0	5	8	36	7	1	2	6	7	32	13	449121	4	46	22
479	AAA	449038	15	4	34	27	15	10	11	7	5	4	12	15	8	13	12	14	29	19	3	15	24	5	13	8	10	5	1	17	12	11	7	16	7	3	11	4	13	0	7	2	2	5	5	7	11	11	13
480	ATT	13	13	9	55	17	0	7	16	7	3	8	11	34	28	22	448971	11	9	10	7	5	2	0	5	13	3	16	5	9	7	2	3	7	2	13	8	6	6	1	5	7	5	17	9	14	1	6	34
481	GAA	34	15	8	12	8	9	21	5	4	2	5	8	20	10	9	10	14	6	12	10	13	26	10	4	9	6	3	11	14	19	2	4	448658	7	96	22	18	9	10	7	78	10	31	10	16	6	8	10
482	CCA	17	23	5	15	32	15	9	12	5	8	9	7	12	5	6	0	22	19	10	11	449117	12	15	19	17	14	6	6	14	4	9	6	15	6	8	4	13	15	2	5	8	6	9	11	6	8	4	5
483	ATA	2	5	3	12	7	1	6	0	3	7	4	2	160842	7	71	5	2	0	3	4	2	0	3	2	4	5	1	3	2	7	3	2	1	5	1	4	4	7	3	1	2	6	13	0	1	2	4	7
484	GGA	3	2	1	3	3	3	3	0	8	3	7	5	6	1	17	5	5	6	1	3	6	4	6	2	5	7	2	5	3	3	0	1	7	6	2	3	6	8	10	1	160908	5	15	6	4	4	0	10
485	GTA	3	7	1	1	9	3	2	1	4	4	1	4	24	0	6	7	5	3	4	1	3	4	5	5	2	5	3	5	15	0	2	2	3	3	6	4	6	2	3	4	4	3	11	6	160855	6	62	13
486	GCA	8	3	2	0	55	0	3	4	0	1	3	7	2	2	1	4	6	4	3	2	12	8	2	1	4	3	3	1	4	1	1	0	4	4	2	4	160778	1	21	6	4	1	5	4	126	0	0	1
487	CCC	6	6	0	10	3	6	0	5	1	4	3	2	2	6	3	3	7	8	4	5	12	160926	6	21	5	13	0	0	4	15	4	1	1	1	0	2	4	2	6	1	1	3	5	2	3	1	2	3
488	ACC	6	6	3	0	6	160876	6	30	6	1	12	5	3	13	3	6	2	0	2	0	4	0	3	0	4	0	3	3	2	4	2	0	10	9	2	3	1	5	4	3	2	1	7	1	2	5	1	3
489	AGG	2	6	25	3	5	1	6	1	13	3	160701	24	4	4	28	10	5	2	0	7	3	1	4	3	6	0	8	0	1	0	4	4	3	3	8	3	2	5	2	1	3	4	70	8	1	1	12	4
490	GCA	4	6	8	3	123	3	2	1	3	3	3	3	9	8	7	0	4	12	5	13	17	6	5	2	3	3	17	1	5	1	1	1	11	5	3	4	160474	11	10	3	10	6	11	8	12	4	1	1
491	AAA	160957	3	9	7	4	5	2	3	12	0	4	0	3	2	6	9	3	3	1	6	0	3	3	2	1	2	2	2	5	3	2	4	6	2	7	6	2	1	5	2	4	1	6	5	14	4	3	5
492	AGA	11	8	6	1	7	1	1	2	160860	3	19	11	8	5	7	6	0	2	2	3	2	2	1	2	8	2	4	2	2	2	8	3	4	4	0	5	1	4	1	1	69	2	5	10	13	7	6	3
493	AGA	9	2	1	6	6	4	2	3	160845	1	27	11	12	3	12	12	3	0	8	1	4	8	1	2	6	2	3	6	8	3	2	5	6	2	8	5	7	3	4	1	28	2	16	14	4	5	9	5
494	GTG	10	8	7	2	8	4	2	1	6	1	5	2	2	6	8	5	4	2	2	2	8	5	3	5	1	2	2	1	5	1	7	5	6	2	2	2	7	2	3	0	5	1	7	2	18	2	160233	9
495	GTG	11	4	7	1	4	10	9	1	3	0	2	4	1	1	3	2	1	11	2	6	5	6	2	2	3	3	8	3	1	3	0	3	5	6	1	2	1	5	5	3	0	0	3	6	27	4	159968	12
496	GAG	7	2	15	3	0	1	3	0	13	1	4	3	4	7	8	2	3	0	2	9	2	0	0	2	2	3	6	3	1	1	3	3	10	5	160453	11	3	3	11	3	4	8	56	21	4	3	10	9
497	AGA	8	4	7	1	5	3	1	0	160754	9	35	7	6	5	11	4	3	7	4	3	4	4	5	0	4	7	4	5	4	4	0	0	2	2	3	1	5	4	3	4	10	6	5	7	8	3	0	5
498	GAA	21	6	1	8	3	8	6	0	12	4	4	7	2	7	2	2	4	7	4	2	9	0	8	3	5	5	2	4	1	1	0	3	160695	6	14	6	9	13	7	9	39	10	11	8	4	3	7	5
499	AAA	160829	9	10	9	10	8	4	6	6	1	4	6	7	1	2	3	8	11	1	8	9	3	1	0	3	2	4	0	2	3	5	7	7	13	2	13	5	8	5	5	6	4	4	6	6	5	3	7
500	AGA	10	6	3	5	6	5	5	2	160451	5	19	2	6	3	4	2	8	11	6	0	4	3	5	2	8	4	11	5	3	2	8	3	6	3	9	8	2	11	0	7	76	6	9	5	4	4	4	4
501	GCA	7	2	2	6	22	9	4	7	3	4	3	3	1	3	5	3	1	4	9	1	9	6	3	4	1	3	2	1	4	5	1	5	1	4	6	3	160321	3	10	5	5	3	7	3	149	2	9	11
502	GTT	1	0	6	5	5	9	6	4	1	2	1	2	2	2	1	10	5	2	7	2	3	4	5	7	9	2	0	4	2	1	5	7	5	0	8	0	5	4	1	2	3	4	5	6	7	10	4	154636
503	GGA	4	1	1	3	0	5	2	0	8	2	5	3	2	3	2	4	2	2	0	1	1	9	0	3	2	6	0	6	0	5	4	2	7	5	0	0	4	6	0	2	160674	0	31	3	3	5	0	0
504	ATA	13	2	4	11	6	2	0	2	5	0	5	6	160616	5	54	2	2	2	0	0	1	1	1	2	1	1	0	1	4	1	5	4	0	0	3	3	4	3	0	2	2	0	2	7	4	6	6	3
505	GGA	3	3	4	8	17	3	1	0	12	4	5	3	5	7	3	4	7	5	7	2	2	7	8	0	4	1	0	3	4	8	4	5	3	0	3	4	0	8	4	4	160156	2	21	4	5	3	2	1
506	GCT	4	6	7	3	5	3	5	10	5	8	4	8	7	2	7	1	9	6	8	4	9	17	1	7	3	4	12	1	1	1	5	2	4	4	9	2	14	19	20	157740	11	2	6	7	2	1	4	27
507	GTC	6	6	0	1	1	1	0	0	4	0	4	0	2	31	2	7	5	6	3	3	2	6	4	0	3	9	2	2	1	5	4	0	3	9	2	6	4	11	6	4	10	8	13	6	6	158362	5	9
508	TTC	2	1	3	1	3	5	5	8	6	4	7	6	6	9	1	3	2	3	3	5	5	3	2	3	3	5	0	1	1	12	1	2	3	0	2	4	3	4	5	7	2	1	2	4	4	3	4	2
509	ATT	5	1	3	3	13	3	2	11	4	1	4	6	8	14	5	159413	1	10	3	3	5	13	16	1	1	3	3	0	1	10	2	3	2	1	6	3	1	2	3	1	3	1	2	4	3	1	5	6
510	GGG	3	6	2	4	4	4	3	0	5	6	5	4	0	5	3	3	9	5	6	2	1	7	4	2	3	3	2	2	5	0	0	3	2	8	12	0	6	7	5	3	32	4	157875	3	2	4	15	5
511	TTC	7	8	2	3	7	2	2	0	6	3	1	3	9	5	4	2	4	3	0	3	3	6	2	4	2	3	4	1	6	3	2	5	8	5	0	3	1	7	1	1	6	0	12	3	11	3	3	4
512	TTA	6	4	2	2	5	6	0	4	2	0	3	1	4	2	0	2	0	3	2	0	3	6	9	0	4	2	0	4	27	1	0	1	4	1	0	4	3	0	0	0	2	0	5	2	7	2	7	8
513	GGA	5	1	2	2	7	5	7	0	3	3	1	1	4	2	6	3	4	11	1	2	4	6	2	9	4	1	6	4	3	3	0	4	4	2	4	1	8	1	3	7	157502	5	33	9	6	1	1	8
514	GCA	5	13	6	1	51	1	1	5	2	0	2	4	4	2	4	1	6	5	12	2	9	2	5	7	6	5	5	0	0	3	3	4	7	3	7	3	159821	6	18	5	7	6	9	2	76	3	4	1
515	GCA	1	2	11	0	77	3	0	3	6	0	2	3	3	1	2	3	1	2	6	2	0	0	0	0	2	0	5	0	1	2	7	3	2	3	1	1	159327	10	70	5	7	1	4	2	63	2	5	4
516	GGA	5	1	0	4	4	8	2	2	6	2	8	3	4	3	2	2	12	3	4	2	3	12	6	8	1	3	5	3	1	0	2	2	6	4	2	0	2	5	2	4	155591	6	11	18	3	3	4	2
517	AGC	6	26	2	1	5	9	3	6	8	155765	15	55	5	10	7	1	1	19	7	4	6	11	7	1	4	13	7	6	6	4	2	4	10	3	4	2	8	5	9	3	5	19	16	12	10	6	1	7
518	ACT	4	7	2	11	12	65	10	153641	10	4	10	7	7	1	3	5	4	10	7	4	4	16	5	6	3	2	0	4	3	4	5	5	5	4	2	1	1	0	1	12	3	3	6	2	0	2	4	8
519	ATG	1	5	11	5	5	4	10	4	5	3	6	1	13	5	151990	19	2	13	9	3	0	3	2	2	2	5	7	4	4	5	10	2	5	0	4	3	2	1	4	6	11	1	10	2	1	7	14	3
520	GGC	4	4	3	1	5	5	3	2	2	9	5	0	1	0	0	1	1	5	0	2	2	7	3	0	4	12	2	0	2	2	2	0	7	27	7	3	2	5	6	0	15	148518	9	57	3	3	6	6
521	GCG	1	3	8	2	2	6	53	2	1	3	1	2	0	1	1	2	5	3	5	3	3	2	4	0	0	2	1	0	3	1	3	0	5	3	12	0	38	2	159028	9	0	5	4	1	2	1	47	0
522	GCG	2	8	4	1	10	1	21	2	0	1	3	1	9	2	7	1	1	1	3	2	10	4	16	2	3	3	8	3	3	0	2	1	0	7	8	8	67	2	150287	0	1	9	17	7	6	2	78	3
523	TCA	5	6	13	4	10	5	7	4	2	2	9	11	4	4	1	7	5	3	9	2	36	10	7	1	3	0	4	4	2	2	1	6	6	11	6	6	3	3	7	9	10	5	9	9	5	7	7	8
524	GTA	2	6	0	0	4	0	1	2	1	1	1	4	8	3	1	2	2	2	0	3	7	2	0	0	1	1	0	3	2	0	1	3	0	0	4	2	14	1	0	0	2	0	2	6	156125	4	6	4
525	ACG	0	3	1	0	71	0	147100	2	0	0	3	0	0	0	27	0	0	0	0	0	0	0	1	0	1	3	0	0	0	0	1	0	0	2	1	0	0	0	9	0	0	1	0	1	0	0	2	0
526	CTG	3	0	4	1	3	3	5	2	1	0	2	1	1	0	6	0	2	0	2	1	1	2	27	2	2	2	4	0	18	5	146443	5	2	0	0	1	0	0	0	0	0	0	1	1	2	0	2	0
527	ACG	0	3	6	3	10	1	138135	7	0	0	5	2	0	0	101	0	0	1	1	0	2	0	2	1	2	3	2	3	0	0	0	1	0	1	3	0	0	0	8	0	3	0	0	0	1	1	1	1
528	GTA	0	0	0	1	0	1	3	2	0	0	0	4	31	1	0	1	0	0	0	0	0	0	0	0	0	0	0	3	0	0	0	0	3	2	2	0	14	0	0	0	11	3	5	5	146502	0	15	0
529	CAG	2	1	2	1	3	0	2	2	4	2	4	4	2	0	4	1	12	1	137470	11	0	2	5	1	6	0	87	0	0	0	7	1	0	0	4	0	0	0	1	1	3	0	6	3	1	2	4	2
530	GCC	3	1	0	0	0	23	0	0	0	0	3	1	1	0	4	1	1	0	0	0	0	0	0	2	2	0	0	0	7	0	3	1	5	4	1	2	7	144149	4	16	2	0	3	1	0	38	5	0
531	AGA	12	0	2	2	1	4	2	2	156590	0	12	2	5	3	2	0	3	1	1	0	0	2	2	0	0	0	0	0	0	3	0	1	4	0	0	1	1	3	0	0	4	3	3	1	4	0	2	1
532	CAA	5	0	0	1	1	0	0	2	0	1	1	3	0	0	1	2	143113	1	0	1	0	5	0	0	0	0	0	0	0	0	0	1	1	1	0	1	0	0	1	2	1	2	1	0	7	0	0	1
533	TTA	0	1	0	0	0	0	0	0	2	0	0	1	2	0	1	0	0	0	0	0	0	0	0	0	0	0	0	0	7	0	0	0	0	1	0	0	0	0	0	0	0	1	1	4	1	0	0	1
534	TTG	5	1	1	3	0	0	0	1	1	3	3	0	0	0	1	2	2	0	1	1	0	0	0	1	1	1	0	3	0	2	3	2	1	0	1	1	1	0	4	1	0	2	19	0	4	2	3	2
535	TCT	3	1	0	4	1	0	1	5	0	2	3	1	1	1	0	0	0	0	0	3	1	0	2	1	1	2	0	0	2	1	1	1	2	4	1	0	0	0	1	1	1	0	6	7	1	1	1	6
536	GGT	1	0	0	1	2	0	0	0	1	0	0	13	1	0	0	0	1	3	0	1	0	1	0	1	0	0	1	1	0	2	0	2	0	0	0	46	4	0	1	0	0	3	0	149559	7	0	1	2
537	ATA	1	1	0	0	2	4	0	2	0	1	0	0	159121	0	18	0	0	3	0	2	0	2	1	0	0	1	0	2	1	0	0	1	0	0	1	0	0	0	1	0	0	1	1	1	13	1	0	0
538	GTG	1	0	1	0	1	1	0	0	1	0	1	0	0	0	6	0	0	0	2	1	0	2	1	1	2	1	3	1	0	1	2	1	2	0	0	0	3	1	21	1	2	1	7	2	73	2	156218	4
539	CAA	0	1	0	0	0	0	0	1	0	1	0	0	0	0	0	1	159978	1	34	1	2	3	0	0	5	1	0	0	0	0	0	0	1	0	0	0	0	0	0	0	1	0	0	0	1	0	0	0
540	CAG	2	0	1	4	1	0	4	1	0	2	1	0	0	1	0	1	60	3	157827	1	1	3	7	1	1	2	15	2	5	1	3	2	4	0	4	7	2	0	4	1	1	3	2	2	0	0	0	1
541	CAA	9	1	0	1	3	2	6	0	0	0	4	3	1	0	0	1	157557	2	2	1	3	2	3	2	5	4	1	2	2	0	1	1	0	0	1	1	0	0	0	0	1	1	0	0	4	0	4	3
542	AGC	0	18	0	0	0	6	0	0	1	158321	0	49	0	4	1	0	0	1	0	0	4	0	0	0	1	6	2	3	0	0	0	3	1	0	4	1	1	4	1	1	0	6	6	0	0	0	0	1
543	AAT	5	3	4	160026	1	1	0	0	4	0	1	0	4	0	0	1	0	0	1	0	0	0	0	0	0	0	0	0	1	2	1	0	0	4	0	6	0	1	3	0	4	6	1	0	2	0	2	3
544	TTG	4	4	1	3	3	1	1	1	1	0	3	2	3	2	3	2	2	1	3	1	3	8	5	0	2	2	1	1	1	5	1	1	4	6	4	2	1	2	0	2	3	3	4	0	8	3	0	3
545	CTG	8	9	4	1	3	8	7	2	4	2	1	5	6	2	5	5	7	5	11	3	6	9	31	5	1	8	4	6	7	1	159895	8	5	4	10	3	5	3	8	1	3	0	8	7	3	1	8	7
546	AGG	3	0	13	0	1	2	1	0	5	2	160525	5	1	1	23	3	1	4	0	1	4	5	2	5	0	4	5	6	5	1	0	1	0	0	0	5	3	0	2	1	3	4	48	2	2	2	2	1
547	GCT	1	3	3	4	2	5	2	36	1	0	3	2	2	0	1	1	1	0	1	2	1	3	0	9	1	2	0	2	4	0	0	1	3	3	7	8	10	41	3	160005	5	2	4	3	1	1	2	23
548	ATA	1	7	5	2	13	6	2	2	1	0	1	1	160579	9	42	3	3	5	3	1	2	6	0	2	5	0	3	1	1	5	6	4	1	4	0	1	2	1	2	3	1	0	6	0	5	5	3	0
549	GAG	4	4	21	3	1	8	4	0	0	0	9	3	2	3	1	1	3	0	6	10	5	5	3	0	3	0	7	4	5	2	0	4	6	4	160470	8	0	0	9	2	2	4	68	10	1	7	24	5
550	GCT	4	0	4	0	0	3	1	51	0	0	1	1	0	2	0	3	0	0	0	0	5	6	0	4	2	0	4	3	0	3	4	0	1	0	0	6	7	25	6	159523	3	2	5	0	1	3	2	12
551	CAA	7	1	4	1	5	4	1	1	0	0	0	2	0	0	2	2	160697	4	19	4	6	7	7	0	32	8	2	0	4	8	6	2	1	1	0	3	2	0	9	1	4	2	6	3	3	1	0	4
552	CAG	2	6	7	3	9	7	6	8	4	3	2	2	5	0	6	2	74	14	160550	6	8	2	8	4	3	0	21	2	5	0	4	3	1	1	9	1	5	2	3	0	7	2	5	4	1	3	8	0
553	CAT	0	0	0	0	2	0	0	3	1	2	2	0	0	0	1	0	1	2	1	160773	0	1	3	0	1	0	1	3	1	0	1	1	1	1	0	1	0	0	0	1	0	0	4	0	0	0	0	1
554	CTG	2	1	5	2	4	2	2	6	8	6	1	4	8	4	3	3	5	6	10	2	9	14	38	1	10	5	17	1	50	8	160401	10	7	1	2	1	7	6	3	2	3	3	3	3	8	2	6	0
555	TTG	3	0	2	2	3	1	1	0	1	4	1	4	3	3	10	1	4	3	3	5	5	5	2	1	5	4	4	1	2	1	19	7	0	0	7	5	1	0	2	1	2	2	8	11	4	2	5	6
556	AAA	160590	3	8	5	6	2	3	8	3	2	6	3	6	0	2	3	2	8	9	4	6	2	2	7	2	7	7	1	0	0	4	2	15	1	3	4	0	3	4	0	7	4	4	2	2	0	7	6
557	CTC	5	6	5	5	6	6	4	4	7	7	6	7	2	12	5	10	5	14	0	5	3	50	8	3	7	5	8	2	8	160268	6	11	6	0	4	6	3	7	1	2	8	5	5	3	3	5	2	7
558	ACG	1	2	8	1	39	3	160498	21	3	1	5	6	2	3	156	7	1	9	1	0	1	3	12	2	3	3	5	5	3	8	4	6	3	2	8	2	3	0	38	2	5	1	3	1	2	2	6	4
559	GTC	1	0	0	1	0	0	6	6	6	1	4	6	4	9	5	4	1	4	0	2	3	3	0	1	2	2	2	3	3	2	2	1	5	2	3	8	0	8	0	3	2	8	6	5	3	160802	4	5
560	TGG	7	1	6	7	10	4	7	3	8	3	16	6	4	6	5	4	1	5	6	4	1	2	4	6	4	7	80	5	3	2	2	2	6	3	4	3	3	2	10	1	3	11	16	5	7	8	5	0
561	GGC	3	4	3	0	2	13	8	4	1	1	0	0	4	0	2	0	1	8	1	12	4	9	7	2	2	1	2	3	6	6	1	8	1	102	4	5	6	6	11	3	12	160625	10	42	6	5	2	4
562	ATT	2	2	3	4	3	5	5	31	2	6	5	3	2	26	6	160894	4	3	8	4	6	3	5	6	4	3	3	4	6	5	0	4	5	3	5	1	6	3	3	2	3	2	2	0	5	4	2	6
563	AAA	160923	6	10	1	7	6	2	2	5	2	1	0	0	1	1	2	6	10	3	1	8	0	1	2	1	0	2	0	0	0	0	2	13	0	1	0	3	1	0	0	1	0	2	3	1	0	1	3
564	CAG	2	5	1	0	0	3	0	3	2	0	4	4	0	0	0	4	54	7	160814	1	5	10	5	9	2	1	25	5	5	0	4	3	3	3	8	5	3	2	0	2	3	4	11	8	2	4	2	3
565	CTC	8	9	8	15	7	5	8	5	4	9	7	7	12	11	12	5	9	14	6	8	5	21	9	9	4	5	4	4	14	160513	7	7	6	3	7	8	5	2	13	2	2	9	9	8	9	19	16	9
566	CAG	5	6	9	0	4	3	9	2	2	4	0	7	5	4	8	3	12	4	160846	2	6	8	7	7	3	4	91	5	6	2	5	3	2	3	6	3	1	1	2	1	0	0	1	0	1	2	5	1
567	GCA	3	0	4	3	57	0	2	0	0	3	4	2	1	1	3	2	2	2	1	6	3	0	2	4	0	6	1	4	2	0	7	4	10	1	7	1	160728	1	13	2	3	2	6	4	29	1	1	4
568	AGA	8	4	4	1	7	0	3	3	160885	4	14	2	21	5	0	1	4	3	0	3	0	6	2	0	5	5	2	4	2	10	0	1	0	3	4	4	1	6	6	0	26	8	5	5	3	1	4	3
569	GTC	0	1	1	0	4	1	1	1	2	3	3	6	0	8	0	0	2	5	3	1	3	4	1	0	2	1	5	2	1	1	1	2	3	4	5	3	2	4	0	1	7	5	8	10	5	160406	3	7
570	CTA	2	3	3	3	3	4	0	3	3	1	3	1	12	2	3	2	1	4	3	1	2	5	0	4	1	1	2	3	160821	2	38	3	3	2	6	1	1	0	2	2	2	4	4	4	4	0	0	0
571	GCT	9	7	1	6	9	11	0	9	5	4	9	5	0	2	1	4	9	3	2	4	2	10	2	1	0	3	8	1	1	4	1	2	1	2	2	6	3	12	4	160913	0	2	4	3	3	1	5	17
572	GTG	4	0	2	1	0	1	3	4	3	1	14	6	3	5	22	3	2	5	2	4	3	4	1	2	0	4	3	3	5	5	5	1	3	5	8	3	4	5	36	3	2	4	12	11	5	4	160868	8
573	GAA	8	4	3	5	3	2	3	1	5	2	4	4	1	4	3	0	4	2	2	1	5	1	3	2	4	1	3	5	0	3	5	4	160897	1	10	5	3	7	0	4	23	0	4	3	8	0	1	0
574	AGA	5	4	1	1	1	4	2	1	160935	1	13	7	5	0	0	2	9	3	5	0	1	0	2	0	3	1	5	2	1	6	0	0	3	3	2	1	3	2	2	1	13	4	6	2	3	1	4	3
575	TAC	0	6	2	2	2	6	0	0	0	0	0	1	4	0	0	1	0	2	0	0	1	0	0	0	0	3	2	1	1	0	3	0	8	0	3	1	1	2	1	0	1	3	2	1	2	5	1	0
576	CTA	3	3	1	1	4	4	0	1	3	0	4	1	13	3	2	3	8	1	6	7	36	6	6	0	4	7	5	8	160870	2	5	4	1	1	5	3	0	0	6	8	8	7	5	1	11	1	6	3
577	AAG	18	1	161013	8	8	1	9	1	1	6	32	2	1	6	5	3	4	0	4	3	3	4	2	0	0	5	6	2	1	2	3	3	0	5	8	4	1	3	0	1	0	0	0	0	0	1	1	1
578	GAT	3	0	1	6	0	2	5	5	1	1	5	1	0	0	5	3	0	2	2	1	4	4	0	3	1	3	8	2	3	0	1	1	0	7	0	160592	5	3	3	5	2	1	9	9	1	0	8	4
579	CAA	5	2	1	1	5	6	0	6	3	1	3	3	9	6	2	4	160767	9	18	3	9	3	1	10	38	2	0	3	9	6	2	0	6	3	2	1	1	2	0	11	3	0	9	5	5	1	1	5
580	CAG	9	8	7	4	13	6	6	7	6	8	5	7	0	4	10	0	34	16	160414	5	8	18	10	14	6	7	42	6	13	3	3	11	5	1	11	7	4	6	3	5	5	6	5	8	4	3	9	3
581	CTC	12	10	7	5	3	5	9	3	9	6	7	7	5	6	6	2	11	3	6	5	1	2	2	3	2	3	17	15	1	160536	10	11	5	4	11	5	10	9	2	8	5	14	12	20	10	8	6	9
582	CTA	3	6	4	5	8	5	8	5	8	7	2	5	15	3	7	4	3	4	0	0	50	18	16	11	1	16	3	6	160677	5	26	14	3	9	8	7	6	9	0	6	8	8	9	5	3	3	11	14
583	GGA	6	8	2	0	7	1	0	2	6	0	1	1	5	1	3	1	2	4	1	0	5	11	0	1	5	2	1	0	2	2	3	2	9	2	2	1	1	2	5	0	161017	2	18	7	6	2	9	5
584	ATT	3	3	8	3	3	2	4	3	9	2	5	6	14	10	11	160849	3	1	6	5	1	4	5	0	5	1	11	3	2	3	2	6	5	4	5	2	3	5	1	3	4	1	5	7	5	4	1	4
585	TGG	5	11	10	0	3	4	6	3	5	4	8	1	1	1	7	8	1	3	7	6	2	1	5	6	4	6	31	5	5	3	7	1	4	1	5	5	10	3	4	2	3	10	26	5	0	3	11	0
586	GGC	2	2	2	0	6	3	0	2	3	11	3	2	0	2	4	5	2	4	4	0	7	7	2	1	3	9	0	8	5	1	2	0	2	44	1	2	9	5	3	4	3	160794	17	70	2	4	5	1
587	TGC	16	10	11	6	10	15	14	8	20	21	9	23	17	9	16	12	5	16	9	3	7	41	10	15	8	49	12	12	20	5	11	9	4	10	19	13	16	20	13	4	7	11	35	22	19	13	17	11
588	TCT	31	27	23	16	5	28	46	57	7	13	22	17	22	17	23	19	15	26	10	16	29	19	14	85	26	15	37	24	13	13	14	10	8	16	32	27	13	6	13	28	24	16	45	26	22	23	41	15
589	GGA	37	28	14	34	39	30	25	19	109	19	38	21	19	14	39	42	26	35	26	26	32	14	31	18	23	14	18	26	13	33	44	19	139	27	22	39	41	54	44	26	578152	26	84	66	39	14	58	41
590	AAA	579903	29	22	9	29	18	11	26	18	11	10	4	17	23	7	12	26	13	15	6	5	14	9	11	10	8	27	9	24	13	10	5	18	26	9	23	15	26	7	10	35	18	22	24	13	11	21	5
591	CTC	11	5	7	17	7	11	7	8	28	4	27	19	20	17	13	7	29	37	5	8	18	81	10	6	31	18	20	33	15	579004	22	16	29	14	23	16	23	16	24	8	20	16	24	20	11	23	22	16
592	ATC	17	11	11	5	17	28	13	15	14	17	18	11	26	579982	15	62	14	24	0	19	0	9	0	19	5	17	15	7	11	12	10	6	12	7	16	13	12	18	4	9	15	19	30	24	17	55	22	25
593	TGC	9	8	15	11	17	20	21	17	23	32	19	5	8	21	16	18	7	17	2	12	26	29	22	11	8	150	17	9	2	15	11	26	6	10	3	4	7	9	16	6	39	44	29	18	12	16	24	13
594	ACC	15	12	3	2	53	579992	9	76	3	15	9	9	10	39	2	5	7	12	7	23	21	30	35	30	14	6	11	8	19	11	16	6	15	6	3	3	8	30	8	19	17	8	19	15	6	4	12	13
595	ACT	3	11	5	24	11	99	21	578835	18	5	3	17	5	2	10	32	11	1	6	4	4	2	1	11	2	14	1	4	3	0	2	7	9	3	8	17	5	11	5	9	20	9	33	17	3	19	8	10
596	AAT	6	16	4	580311	1	3	5	11	2	11	8	34	6	0	0	18	8	1	0	3	6	1	0	0	2	4	4	6	3	5	0	3	5	15	6	30	5	2	8	14	3	1	6	10	3	10	2	10
597	GTG	18	22	12	10	22	11	14	9	11	9	18	20	6	5	55	10	7	6	10	14	8	6	10	20	9	4	20	4	5	14	17	8	9	5	27	11	14	10	47	5	10	17	36	2	90	12	579417	3
598	CCC	6	9	10	5	17	39	7	9	3	9	9	3	10	9	10	9	3	38	2	2	98	579429	19	57	5	17	7	2	16	28	7	20	8	10	4	14	10	27	11	6	10	10	7	4	3	5	0	10
599	TGG	15	9	7	32	24	7	15	2	26	6	79	21	11	6	10	12	10	10	12	0	4	14	16	7	7	12	565	13	7	2	8	22	9	21	10	32	14	12	38	5	15	22	134	38	10	12	36	10
600	AAC	9	579321	11	58	14	20	23	16	16	10	28	14	17	19	6	8	10	2	12	2	7	2	3	10	12	10	29	9	9	2	11	5	8	36	7	6	4	8	9	8	9	23	56	12	7	26	16	15
601	TCT	18	3	18	11	16	11	24	18	10	7	11	22	23	5	26	0	19	10	13	12	20	10	42	33	33	5	19	11	12	22	17	12	17	16	10	19	4	16	36	23	34	10	22	24	14	12	11	12
602	AGT	9	25	15	18	16	14	34	18	24	32	25	579417	6	6	12	31	21	26	8	15	2	35	20	21	6	18	27	17	15	2	6	16	21	12	19	39	12	26	16	10	15	8	23	136	18	14	11	22
603	TGG	13	9	16	9	6	8	14	12	8	14	19	14	10	12	19	19	9	13	5	9	6	6	18	11	18	6	33	28	16	6	17	16	14	5	17	9	3	1	11	19	17	17	6	27	4	8	28	25
604	AGT	12	5	13	76	1	11	7	7	16	89	18	579287	11	5	6	11	9	0	6	8	15	10	3	7	9	19	4	4	10	5	20	9	14	0	5	1	9	2	5	22	5	0	16	159	11	7	13	26
605	AAT	29	56	12	579568	19	13	15	11	7	12	12	13	15	17	6	27	13	6	18	14	21	22	19	11	5	3	8	14	9	9	15	0	12	8	10	20	1	5	10	8	11	14	8	16	6	2	13	18
606	AAA	579477	11	9	7	6	8	6	3	9	6	9	4	10	1	14	4	13	10	8	7	4	8	5	2	13	9	7	9	9	5	4	11	150	4	15	9	7	7	26	9	7	13	18	8	3	6	16	12
607	TCC	12	34	13	21	19	28	13	9	22	14	13	30	19	16	25	20	26	18	12	8	13	13	8	6	12	11	16	15	25	11	12	39	14	14	15	15	13	18	25	8	23	4	60	32	10	21	11	44
608	CAG	19	6	25	10	6	13	16	10	13	16	12	13	15	11	31	14	38	9	578761	64	3	12	14	19	8	14	377	21	14	14	27	22	11	23	26	8	14	10	9	14	22	31	59	22	22	7	23	0
609	GAT	7	10	6	28	13	8	11	9	12	14	26	9	10	12	25	13	11	6	5	17	10	15	29	5	11	14	35	8	7	26	7	10	16	23	15	576928	8	10	12	15	33	16	30	40	12	13	11	37
610	GAG	28	20	15	26	10	19	12	19	12	10	10	23	12	10	19	16	6	10	20	29	9	10	24	12	12	13	11	22	12	27	14	16	99	9	576464	33	19	41	34	3	22	36	231	23	15	21	42	20
611	ATA	17	28	20	13	23	0	21	16	31	7	12	21	578769	12	66	24	7	1	15	11	9	7	16	9	12	6	9	8	35	9	8	20	26	6	25	10	12	7	17	20	19	14	49	23	52	15	37	35
612	TGG	7	15	22	20	13	14	39	8	10	11	42	13	9	13	25	12	15	15	11	17	9	41	15	10	19	10	46	24	16	11	4	17	8	10	5	20	2	17	27	5	8	19	30	29	18	20	8	18
613	GGA	5	13	13	9	15	25	9	11	72	19	20	10	13	9	10	11	8	16	16	16	14	26	19	19	26	6	14	23	10	7	14	28	55	16	41	12	24	25	23	9	578492	13	62	40	14	29	30	35
614	AAC	49	578284	32	111	22	24	19	19	16	76	23	10	39	29	12	44	16	37	14	25	28	46	18	18	33	20	13	16	16	34	27	19	51	17	13	10	21	6	20	13	26	11	33	11	15	8	10	18
615	ATG	19	5	32	16	6	33	50	18	8	12	47	11	47	21	577903	22	28	6	23	12	10	8	24	7	7	7	67	17	10	19	24	4	21	28	19	16	18	12	30	13	31	38	45	22	22	27	176	21
616	ACC	36	31	29	37	41	578338	31	56	21	35	28	22	30	126	29	22	24	27	16	22	47	76	30	23	23	22	25	32	24	25	15	10	26	43	19	12	5	174	23	21	44	40	29	23	15	15	32	43
617	TGG	26	19	20	29	14	30	37	35	23	29	74	49	20	17	58	13	17	24	16	7	23	19	17	13	36	41	89	56	12	18	28	41	18	21	47	37	30	46	59	15	61	52	138	50	38	36	71	50
618	CTG	14	3	16	14	8	14	6	10	9	24	31	33	3	14	36	18	25	26	39	36	31	16	89	13	17	24	24	17	483	11	574252	12	8	29	7	10	12	14	20	14	17	12	12	11	16	18	32	17
619	CAA	22	23	12	26	3	9	9	13	7	10	30	10	24	15	10	31	577353	14	49	29	22	25	13	7	64	18	28	16	14	15	20	19	25	21	11	22	21	7	14	15	41	22	29	24	22	23	31	30
620	TGG	15	26	24	17	15	4	8	6	14	21	39	10	13	16	15	12	8	18	30	17	17	9	27	13	22	32	54	21	16	22	16	18	33	16	22	20	24	11	21	14	35	31	98	39	24	12	29	11
621	GAT	7	7	22	64	25	36	14	13	16	10	23	22	11	18	29	16	9	10	6	21	16	17	15	25	32	5	13	18	15	28	9	21	16	42	49	577502	18	16	22	16	32	15	25	42	25	30	32	48
622	AAA	577904	43	105	46	14	27	32	12	93	15	31	7	32	28	17	25	18	23	5	8	7	26	14	20	12	11	18	20	22	31	10	12	57	29	22	28	21	21	26	12	15	18	51	26	16	18	38	25
623	GAA	38	8	20	20	19	11	22	1	16	12	12	16	13	9	16	7	44	31	24	22	32	6	23	10	18	23	36	20	12	28	16	30	575350	17	42	23	23	26	42	21	21	9	35	17	43	9	16	35
624	GTT	25	20	15	15	5	9	15	13	14	2	22	18	14	20	14	72	13	10	14	21	12	15	4	2	23	2	26	26	10	18	8	22	14	10	15	17	14	13	11	13	12	12	75	33	27	20	26	574050
625	AGC	17	46	14	11	12	32	17	5	27	575787	61	342	17	14	22	16	24	9	15	8	5	20	8	14	11	19	20	27	7	3	17	20	7	1	9	19	1	6	20	20	31	76	39	29	7	21	23	23
626	AAT	12	22	23	578434	6	31	20	12	13	12	20	9	12	9	15	33	6	1	19	25	13	6	15	16	6	13	27	35	17	1	10	14	21	11	21	28	10	6	28	11	33	5	15	18	29	13	9	9
627	TAC	16	33	10	5	19	6	16	27	7	7	24	18	7	7	3	15	2	37	5	12	2	10	16	11	3	8	6	7	10	14	6	10	8	16	8	9	5	6	18	12	7	15	26	11	24	19	6	14
628	ACA	17	3	11	2	576464	15	48	11	6	19	9	18	82	8	13	4	1	3	11	11	12	7	9	7	16	8	17	8	10	15	8	4	13	6	9	10	41	6	22	4	19	10	28	22	13	11	23	23
629	CAG	14	8	6	12	9	6	1	7	1	4	0	13	11	9	5	0	38	18	576358	11	7	11	41	10	0	2	85	2	0	4	12	1	3	8	17	6	0	5	0	11	7	5	27	5	7	19	21	7
630	ATA	0	2	1	12	22	8	21	1	6	4	6	4	572146	23	16	13	7	12	9	4	1	0	9	5	5	8	4	8	8	5	1	9	5	11	7	3	18	3	10	12	1	9	18	6	11	15	5	15
631	ATA	17	4	18	24	22	18	19	8	15	8	14	15	572478	8	12	24	6	25	12	15	6	5	17	13	7	15	11	2	14	10	11	18	13	5	16	19	8	12	16	14	15	23	26	34	24	18	22	26
632	TAT	21	9	11	10	12	17	2	8	22	9	6	22	21	11	16	20	14	9	15	13	9	6	8	13	16	11	19	26	22	7	22	26	22	13	22	38	15	17	2	5	32	21	35	16	24	17	18	17
633	ACT	20	5	6	20	13	36	22	546207	11	10	8	18	9	6	14	27	18	4	7	2	18	6	7	14	9	13	19	15	6	11	12	8	16	12	5	17	7	7	13	64	8	4	21	4	9	1	11	11
634	CTA	21	25	13	11	6	18	15	10	16	12	5	13	22	17	4	24	19	22	5	16	69	10	49	15	10	14	11	28	560221	14	19	16	15	17	5	4	16	24	0	5	18	27	13	12	22	24	8	23
635	ATT	17	14	12	10	7	19	6	29	33	3	18	12	10	19	22	554549	12	4	7	26	13	19	13	12	6	5	9	9	16	9	21	32	15	11	9	16	9	11	13	9	16	10	27	24	11	10	17	18
636	GAA	21	10	9	10	5	16	10	3	11	13	6	11	8	7	6	6	10	9	4	15	11	9	9	8	13	5	15	18	13	12	10	5	550559	53	166	70	23	6	2	0	88	12	25	26	13	20	11	6
637	GAA	86	9	4	24	9	14	10	7	15	12	5	9	14	5	6	12	14	5	7	2	8	18	4	10	4	10	9	4	7	11	2	18	545196	4	13	19	6	12	7	12	15	3	49	10	15	7	39	20
638	TCG	0	3	3	7	3	6	3	0	1	2	1	2	3	8	12	3	3	1	11	1	4	2	9	4	12	18	6	9	3	7	4	6	2	2	2	4	8	7	6	8	1	15	34	8	0	10	10	7
639	CAG	5	8	13	13	4	8	10	5	65	12	23	10	6	4	8	10	124	12	528187	47	13	13	31	4	17	6	276	9	11	14	45	11	15	4	6	16	7	22	17	8	21	18	11	22	18	9	20	24
640	AAC	13	559738	17	52	11	107	8	15	6	38	14	8	6	7	14	6	3	11	6	13	19	11	6	6	3	11	15	3	6	16	8	10	21	15	10	6	15	14	6	10	16	17	21	15	10	12	14	17
641	CAG	4	8	37	6	8	5	4	13	9	3	25	10	3	8	10	13	299	13	536041	14	8	5	14	6	4	4	51	26	2	7	17	3	4	5	30	9	2	3	21	17	7	21	55	28	10	14	15	15
642	CAA	55	2	7	18	6	8	10	11	12	3	25	11	12	21	8	14	555863	26	21	16	20	24	7	20	53	13	22	14	21	7	18	14	43	8	24	15	19	18	10	12	8	9	22	16	18	7	15	8
643	GAA	109	15	14	16	3	3	11	8	18	7	5	29	33	7	1	17	17	9	15	13	11	9	6	15	13	15	17	22	21	12	15	19	568852	21	18	31	31	7	14	12	39	16	26	25	23	18	42	34
644	AAA	579279	12	34	36	15	14	23	23	27	23	20	13	30	10	15	50	12	8	16	16	2	6	17	3	14	4	11	17	8	11	11	27	25	11	17	28	8	11	8	6	16	13	45	32	21	12	40	35
645	AAT	83	8	12	555081	20	16	28	20	18	6	17	29	28	8	27	35	9	19	7	11	20	10	9	10	6	7	20	8	22	10	7	5	14	16	10	29	15	16	13	8	22	12	24	22	6	2	30	15
646	GAA	91	12	2	15	13	11	7	6	11	9	9	15	13	12	8	22	12	11	10	7	2	9	8	5	11	8	10	25	8	4	8	6	538345	3	25	14	17	6	15	17	48	10	22	20	35	3	23	21
647	CAA	29	15	16	12	66	6	30	16	13	9	24	19	20	11	23	15	442679	17	56	37	15	12	4	12	29	9	16	21	24	12	23	12	23	14	13	20	11	6	19	10	5	6	18	15	11	10	15	9
648	GAC	10	15	10	17	10	18	5	8	22	12	6	10	18	1	9	22	17	23	10	2	8	9	9	19	8	6	10	7	17	7	9	23	17	474186	24	33	19	6	6	9	21	21	19	14	14	17	14	26
649	TTA	23	6	8	13	6	2	5	6	7	14	6	29	31	6	16	29	25	10	4	11	2	1	7	10	28	4	7	3	24	2	2	16	24	7	10	7	7	5	10	4	5	11	24	12	10	9	14	9
650	TTA	13	30	10	12	7	11	17	22	18	14	10	24	21	11	6	32	17	22	4	11	30	15	24	9	9	20	7	13	25	16	10	18	10	7	7	10	27	6	11	15	11	13	15	12	17	7	5	10
651	GCA	15	0	8	15	78	7	26	10	21	9	14	13	23	11	14	14	11	2	13	13	28	8	19	18	19	5	24	19	15	7	5	21	27	2	15	18	542349	18	38	28	31	11	36	48	193	9	40	59
652	TTG	10	12	26	15	32	14	15	9	12	32	53	33	13	33	25	30	12	11	16	14	9	14	15	14	21	11	27	14	10	3	27	24	15	8	37	17	13	11	12	17	29	21	38	25	11	13	38	31
653	GAC	10	59	13	6	15	22	2	12	13	4	14	15	9	14	7	9	11	12	0	6	11	5	9	2	19	21	4	19	6	20	11	8	34	558028	24	73	8	19	11	13	14	117	22	19	19	19	17	26
654	AAG	44	11	570645	17	12	9	21	8	10	15	108	17	16	10	46	14	14	8	6	12	5	11	2	1	7	8	23	4	12	2	13	2	10	5	125	9	7	8	15	2	21	13	27	19	12	6	21	12
655	TGG	20	8	21	12	14	0	8	3	11	7	29	33	12	12	7	12	13	5	8	16	12	4	10	6	10	7	23	25	11	5	8	9	12	7	6	8	6	2	14	12	7	7	40	29	18	5	24	7
656	GCA	3	13	11	21	263	5	26	11	14	18	3	15	12	3	15	17	19	7	21	15	4	5	6	1	2	21	20	17	9	8	6	4	23	6	11	16	460195	29	42	22	22	14	13	19	451	6	17	22
657	AGT	17	21	20	40	12	6	6	12	27	14	32	530564	17	12	40	18	6	24	7	9	10	10	6	9	14	6	21	19	10	6	13	18	6	8	15	22	5	7	16	8	14	16	27	47	13	10	32	15
658	CTG	16	23	44	36	13	18	20	23	8	18	42	18	3	9	48	21	8	37	51	14	14	5	256	4	6	9	51	34	202	17	508617	16	13	18	42	16	5	6	20	9	30	16	75	31	23	25	34	23
659	TGG	18	13	14	24	11	9	17	26	42	33	55	51	13	27	32	49	8	1	16	10	1	0	7	5	23	15	189	32	14	1	15	12	14	16	39	26	17	15	32	57	37	21	86	46	18	28	72	47
660	AAT	22	19	22	576239	10	8	35	18	6	18	24	24	10	14	30	20	20	22	28	22	15	26	23	13	21	20	42	14	18	20	31	18	16	8	31	43	22	12	46	11	23	38	98	56	24	20	53	23
661	TGG	22	58	42	11	24	29	18	12	28	21	55	33	18	31	31	37	32	28	20	30	45	10	21	38	19	21	42	25	24	28	22	33	13	14	15	13	18	9	18	7	28	33	73	29	7	5	10	15
662	TTT	21	17	11	17	19	17	11	6	17	20	19	10	6	17	18	16	16	15	31	13	8	5	25	10	18	29	17	11	4	19	35	13	17	12	2	7	18	4	6	17	16	28	30	28	33	11	8	36
663	AAC	30	574071	22	66	1	9	14	5	25	86	33	14	15	29	20	12	18	21	14	36	1	7	16	7	16	12	39	21	9	17	6	12	11	40	26	13	10	10	30	6	15	13	67	39	13	9	11	6
664	ATC	12	34	18	16	9	44	26	8	20	15	24	18	30	570781	37	51	13	14	15	16	15	19	21	15	14	20	22	12	18	35	29	10	10	13	25	14	7	11	21	19	24	12	40	27	26	28	28	17
665	TCA	13	13	13	13	45	10	11	20	6	9	30	20	23	11	28	24	20	13	22	33	141	9	4	13	11	5	17	14	17	16	24	28	14	13	18	21	35	12	22	15	10	10	31	31	34	19	20	15
666	CAA	37	23	11	11	9	20	14	8	9	8	15	12	5	11	13	20	577116	18	89	7	25	27	13	4	115	17	11	18	16	14	21	15	26	18	10	15	11	15	1	14	10	5	13	10	15	14	7	13
667	TGG	2	0	9	2	2	4	1	0	3	3	18	2	1	0	6	3	0	3	0	3	12	8	0	1	2	4	11	10	10	0	1	0	1	6	4	4	1	1	5	2	1	15	19	5	1	0	1	4
668	CTG	3	4	11	6	5	2	3	8	5	7	9	9	3	6	20	4	4	7	13	12	3	10	66	4	8	9	14	7	73	5	544798	15	5	4	3	10	2	1	16	2	10	2	8	10	3	8	8	4
669	TGG	7	7	9	6	5	14	7	11	4	0	14	8	8	4	19	9	6	7	9	5	8	8	4	5	1	2	25	2	12	4	10	8	0	3	9	9	19	5	21	3	29	11	23	10	3	4	12	20
670	TAT	19	7	6	9	7	2	5	15	0	3	26	17	23	4	0	4	16	11	20	93	2	4	3	0	14	7	2	9	6	4	5	15	9	4	26	11	8	4	11	3	23	11	33	2	20	11	18	12
671	ATA	8	17	7	10	29	16	10	7	13	12	36	8	579625	14	39	16	30	9	19	1	8	14	25	13	20	35	24	10	14	5	11	14	10	8	9	5	7	21	19	10	7	10	19	15	8	1	7	4
672	AAG	18	33	579391	34	12	9	23	9	27	17	20	29	9	13	34	35	8	9	38	8	9	4	19	30	11	16	37	27	7	22	6	17	19	9	31	16	24	4	14	14	11	16	29	26	18	6	28	28
673	ATA	11	1	17	14	14	14	7	8	35	17	28	21	578773	19	34	36	14	17	26	14	12	3	9	8	29	13	44	18	22	23	31	18	11	15	41	23	12	9	25	12	26	13	26	21	11	18	29	31
674	TTT	15	13	18	16	6	14	27	12	15	16	13	34	19	8	7	13	7	22	23	17	15	9	8	11	7	25	14	24	14	14	13	24	15	8	11	19	14	3	21	29	34	27	30	30	14	26	17	21
675	ATA	47	26	37	30	35	13	29	40	31	12	27	29	578389	26	32	31	16	6	27	22	5	19	20	14	13	13	25	24	43	14	14	23	17	21	18	26	23	18	22	21	36	33	27	60	47	39	38	35
676	ATA	34	7	13	4	16	9	4	23	6	7	13	26	579856	19	25	13	8	10	15	11	3	1	2	9	3	16	5	21	5	7	12	10	8	3	5	21	5	15	9	13	11	14	12	9	12	0	18	15
677	ATA	15	12	10	13	12	9	7	8	24	3	10	14	579707	12	130	12	9	8	1	0	2	5	0	2	10	6	3	2	6	7	19	4	11	9	14	4	12	12	7	13	2	24	17	15	25	8	17	8
678	GTA	9	3	7	12	5	15	7	2	4	5	10	4	18	5	8	5	4	1	4	3	19	2	5	3	3	2	8	7	11	0	1	1	4	7	10	5	21	1	10	3	6	19	29	7	579919	10	167	19
679	GGA	11	25	4	8	3	7	16	1	22	3	5	11	6	6	1	4	7	24	10	12	10	5	3	4	7	2	13	7	0	6	21	6	11	4	6	6	12	9	6	4	579035	14	164	24	23	11	4	11
680	GGC	5	1	3	7	2	4	0	2	2	30	2	2	1	2	3	17	5	7	2	5	12	3	4	5	4	3	2	5	4	6	7	9	11	62	4	2	4	1	3	5	23	578551	24	45	16	25	13	1
681	TTA	3	3	9	4	17	6	2	11	14	20	12	25	18	12	12	13	5	15	13	13	20	5	3	9	19	24	16	23	38	3	12	14	22	4	22	22	28	8	14	17	3	4	10	8	27	9	11	12
682	ATA	10	12	15	8	13	30	3	14	14	1	8	8	579595	12	136	22	13	18	26	15	16	26	6	4	18	14	14	14	11	19	11	2	10	9	9	10	21	18	8	14	30	7	25	21	46	14	7	15
683	GGA	15	12	6	15	11	4	14	10	22	5	19	14	16	8	0	12	19	8	16	5	22	12	16	14	19	30	23	14	8	14	2	19	43	7	30	11	24	9	16	20	578671	26	37	49	44	17	0	13
684	TTA	11	14	12	9	13	15	10	7	19	12	8	24	16	10	0	17	9	17	18	17	16	44	25	11	25	23	34	7	24	30	4	7	15	19	19	19	12	33	15	14	17	19	32	33	17	12	5	18
685	AGA	48	10	13	20	22	27	19	24	578783	14	33	31	65	20	7	18	23	16	15	17	21	17	18	15	20	12	13	15	28	14	19	28	16	12	35	24	36	11	22	19	83	22	30	24	14	23	25	41
686	ATA	29	17	22	26	10	9	6	9	22	2	7	23	579389	38	70	22	19	18	13	30	14	20	17	15	26	9	12	8	13	13	16	34	8	19	22	17	16	18	16	15	23	4	19	11	13	19	36	15
687	GTT	15	24	14	5	6	9	13	9	7	3	20	19	16	7	17	33	9	11	21	21	12	23	16	12	14	17	3	8	5	7	8	4	21	12	18	27	12	14	28	15	25	14	42	19	24	15	33	579607
688	TTT	19	6	19	14	7	9	10	6	2	8	11	21	36	0	19	10	6	15	14	9	9	19	15	20	13	7	3	2	7	12	8	15	12	4	13	16	11	10	16	26	18	13	30	11	11	18	21	15
689	GCA	15	16	3	14	61	6	10	3	3	20	16	5	5	3	11	11	9	10	7	25	8	7	12	9	5	3	6	7	1	11	12	15	8	14	8	5	578395	30	182	23	12	6	10	23	713	7	12	6
690	GTG	9	6	14	12	12	12	18	10	21	16	9	23	8	9	85	12	8	7	9	9	21	15	21	9	15	12	11	18	13	9	11	11	10	5	13	30	15	10	10	10	22	27	19	26	468	17	579010	27
691	CTT	22	2	22	18	6	13	20	15	8	11	12	18	18	8	11	16	16	17	19	24	17	20	8	37	11	9	26	33	29	20	23	579710	23	14	13	21	17	14	20	10	23	11	39	28	17	17	14	40
[truncated: 16 more columns]
