# Supplementary material for: Mapping mutational effects along the evolutionary landscape of HIV envelope
Source: eLife. 2018 Mar 28;7:e34420. doi: 10.7554/eLife.34420 (PMC5910023; doi:10.7554/eLife.34420)
Supplement: Supplementary file 1. — Specifically, this file contains a Jupyter notebook that performs the analysis, all required input data, and all reasonably sized output files. The Jupyter notebook downloads the deep sequencing data, processes it with the dms_tools2 software (Bloom, 2015, https://jbloomlab.github.io/dms_tools2/), and also performs a variety of downstream analyses that generate most of the figures for this paper. [file elife-34420-supp1.zip › analysis_code/results/codoncounts/BF520/mutDNA-2_readsperbc.csv]

number of reads	number of barcodes
1	3666836
2	1134339
3	824840
4	504614
5	268015
6	129516
7	59516
8	27141
9	12824
10	6229
11	3087
12	1505
13	789
14	393
15	172
16	79
17	47
18	11
19	6
20	6
21	2
22	1
23	1
36	1
