# Supplementary material for: Mapping mutational effects along the evolutionary landscape of HIV envelope
Source: eLife. 2018 Mar 28;7:e34420. doi: 10.7554/eLife.34420 (PMC5910023; doi:10.7554/eLife.34420)
Supplement: Supplementary file 1. — Specifically, this file contains a Jupyter notebook that performs the analysis, all required input data, and all reasonably sized output files. The Jupyter notebook downloads the deep sequencing data, processes it with the dms_tools2 software (Bloom, 2015, https://jbloomlab.github.io/dms_tools2/), and also performs a variety of downstream analyses that generate most of the figures for this paper. [file elife-34420-supp1.zip › analysis_code/results/codoncounts/BF520/mutDNA-3.log]

2018-02-15 17:10:35,600 - INFO - Beginning execution of dms2_bcsubamp in directory /fh/fast/bloom_j/computational_notebooks/jbloom/2017/EnvMutationalShiftsPaper/analysis_code

2018-02-15 17:10:35,600 - INFO - Progress is being logged to ./results/codoncounts/BF520/mutDNA-3.log
2018-02-15 17:10:37,443 - INFO - Version information:
	Time and date: Thu Feb 15 17:10:35 2018
	Platform: Linux-3.13.0-68-generic-x86_64-with-Ubuntu-14.04-trusty
	Python version: 3.4.3 (default, Oct 14 2015, 20:28:29)  [GCC 4.8.4]
	dms_tools2 version: 2.2.dev4
	Bio version: 1.70
	HTSeq version: 0.9.1
	pandas version: 0.22.0
	numpy version: 1.14.0
	IPython version: 6.2.1
	jupyter version unknown
	matplotlib version: 2.1.2
	plotnine version: 0.3.0
	natsort version: 5.1.0
	pystanscipy cannot be imported
	seaborn version: 0.8.0
	phydmslib version: 2.2.1
	statsmodels version: 0.8.0
	rpy2 version: 2.9.1

2018-02-15 17:10:37,443 - INFO - Parsed the following arguments:
	ncpus = -1
	bcinfo = False
	name = mutDNA-3
	use_existing = yes
	alignspecs = ['88,417,40,39', '418,753,39,35', '754,1092,36,39', '1093,1447,35,29', '1407,1758,35,32', '1759,2097,30,36']
	minreads = 2
	fastqdir = ./results/FASTQ_files/
	outdir = ./results/codoncounts/BF520
	purgebc = 0
	R2trim = [212]
	minconcur = 0.75
	minq = 15
	bclen2 = None
	refseq = ./data/BF520_env.fasta
	purgeread = 0
	R1trim = [205]
	maxmuts = 4
	R2 = None
	bclen = 8
	R1 = ['BF520-mutDNA-3_R1.fastq.gz']
	chartype = codon
	minfraccall = 0.95
	sitemask = ./results/codoncounts/BF520/sitemask.csv

2018-02-15 17:10:37,461 - INFO - Read refseq of 2559 codons from ./data/BF520_env.fasta
2018-02-15 17:10:37,461 - INFO - Reads are in these FASTQ pairs:
	./results/FASTQ_files/BF520-mutDNA-3_R1.fastq.gz and ./results/FASTQ_files/BF520-mutDNA-3_R2.fastq.gz

2018-02-15 17:10:37,462 - INFO - Now parsing read pairs...
2018-02-15 17:10:49,447 - INFO - Reads parsed so far: 500000
2018-02-15 17:11:01,443 - INFO - Reads parsed so far: 1000000
2018-02-15 17:11:11,725 - INFO - Reads parsed so far: 1500000
2018-02-15 17:11:22,028 - INFO - Reads parsed so far: 2000000
2018-02-15 17:11:32,949 - INFO - Reads parsed so far: 2500000
2018-02-15 17:11:44,172 - INFO - Reads parsed so far: 3000000
2018-02-15 17:11:53,510 - INFO - Reads parsed so far: 3500000
2018-02-15 17:12:06,321 - INFO - Reads parsed so far: 4000000
2018-02-15 17:12:15,527 - INFO - Reads parsed so far: 4500000
2018-02-15 17:12:28,932 - INFO - Reads parsed so far: 5000000
2018-02-15 17:12:38,222 - INFO - Reads parsed so far: 5500000
2018-02-15 17:12:47,483 - INFO - Reads parsed so far: 6000000
2018-02-15 17:12:56,955 - INFO - Reads parsed so far: 6500000
2018-02-15 17:13:12,003 - INFO - Reads parsed so far: 7000000
2018-02-15 17:13:21,328 - INFO - Reads parsed so far: 7500000
2018-02-15 17:13:30,461 - INFO - Reads parsed so far: 8000000
2018-02-15 17:13:39,636 - INFO - Reads parsed so far: 8500000
2018-02-15 17:13:49,110 - INFO - Reads parsed so far: 9000000
2018-02-15 17:14:05,513 - INFO - Reads parsed so far: 9500000
2018-02-15 17:14:14,766 - INFO - Reads parsed so far: 10000000
2018-02-15 17:14:24,383 - INFO - Reads parsed so far: 10500000
2018-02-15 17:14:33,723 - INFO - Reads parsed so far: 11000000
2018-02-15 17:14:43,102 - INFO - Reads parsed so far: 11500000
2018-02-15 17:14:48,757 - INFO - Parsed 11805301 reads, found 6037708 unique barcodes.
2018-02-15 17:14:48,767 - INFO - Summary stats on reads:
fail filter  low Q barcode     total
          0         944394  11805301
2018-02-15 17:14:48,767 - INFO - Writing these stats to ./results/codoncounts/BF520/mutDNA-3_readstats.csv

2018-02-15 17:14:54,499 - INFO - Number of reads per barcode:
                 number of barcodes
number of reads                    
1                           3586260
2                           1195041
3                            664514
4                            321484
5                            144115
6                             64180
7                             30202
8                             15384
9                              8201
10                             4141
11                             2200
12                             1049
13                              523
14                              241
15                               92
16                               49
17                               16
18                                6
19                                3
20                                1
21                                2
23                                1
25                                1
26                                1
29                                1
2018-02-15 17:14:54,499 - INFO - Writing these stats to ./results/codoncounts/BF520/mutDNA-3_readsperbc.csv

2018-02-15 17:14:54,507 - INFO - Examining the 6037708 barcodes to build and align subamplicons...
2018-02-15 17:15:00,388 - INFO - Barcodes examined so far: 200000
2018-02-15 17:15:06,155 - INFO - Barcodes examined so far: 400000
2018-02-15 17:15:11,810 - INFO - Barcodes examined so far: 600000
2018-02-15 17:15:17,462 - INFO - Barcodes examined so far: 800000
2018-02-15 17:15:23,062 - INFO - Barcodes examined so far: 1000000
2018-02-15 17:15:28,558 - INFO - Barcodes examined so far: 1200000
2018-02-15 17:15:34,081 - INFO - Barcodes examined so far: 1400000
2018-02-15 17:15:39,550 - INFO - Barcodes examined so far: 1600000
2018-02-15 17:15:45,167 - INFO - Barcodes examined so far: 1800000
2018-02-15 17:15:50,664 - INFO - Barcodes examined so far: 2000000
2018-02-15 17:15:56,030 - INFO - Barcodes examined so far: 2200000
2018-02-15 17:16:01,473 - INFO - Barcodes examined so far: 2400000
2018-02-15 17:16:06,934 - INFO - Barcodes examined so far: 2600000
2018-02-15 17:16:12,345 - INFO - Barcodes examined so far: 2800000
2018-02-15 17:16:17,674 - INFO - Barcodes examined so far: 3000000
2018-02-15 17:16:23,341 - INFO - Barcodes examined so far: 3200000
2018-02-15 17:16:29,018 - INFO - Barcodes examined so far: 3400000
2018-02-15 17:16:34,672 - INFO - Barcodes examined so far: 3600000
2018-02-15 17:16:40,299 - INFO - Barcodes examined so far: 3800000
2018-02-15 17:16:45,936 - INFO - Barcodes examined so far: 4000000
2018-02-15 17:16:51,502 - INFO - Barcodes examined so far: 4200000
2018-02-15 17:16:57,136 - INFO - Barcodes examined so far: 4400000
2018-02-15 17:17:02,719 - INFO - Barcodes examined so far: 4600000
2018-02-15 17:17:08,211 - INFO - Barcodes examined so far: 4800000
2018-02-15 17:17:13,690 - INFO - Barcodes examined so far: 5000000
2018-02-15 17:17:19,034 - INFO - Barcodes examined so far: 5200000
2018-02-15 17:17:24,396 - INFO - Barcodes examined so far: 5400000
2018-02-15 17:17:29,833 - INFO - Barcodes examined so far: 5600000
2018-02-15 17:17:35,284 - INFO - Barcodes examined so far: 5800000
2018-02-15 17:17:40,732 - INFO - Barcodes examined so far: 6000000
2018-02-15 17:17:41,761 - INFO - Examined all barcodes. Summary stats:
aligned  not alignable  too few reads    total
1786872         664576        3586260  6037708
2018-02-15 17:17:41,761 - INFO - Writing these stats to ./results/codoncounts/BF520/mutDNA-3_bcstats.csv

2018-02-15 17:17:41,795 - INFO - Filtering to only sites listed in sitemask ./results/codoncounts/BF520/sitemask.csv
2018-02-15 17:17:41,808 - INFO - Filtered from 853 to 662 sites.
2018-02-15 17:17:41,808 - INFO - Writing the counts of each codon identity at each site to ./results/codoncounts/BF520/mutDNA-3_codoncounts.csv

2018-02-15 17:17:41,859 - INFO - Successful completion of dms2_bcsubamp
