# Supplementary material for: Mapping mutational effects along the evolutionary landscape of HIV envelope
Source: eLife. 2018 Mar 28;7:e34420. doi: 10.7554/eLife.34420 (PMC5910023; doi:10.7554/eLife.34420)
Supplement: Supplementary file 1. — Specifically, this file contains a Jupyter notebook that performs the analysis, all required input data, and all reasonably sized output files. The Jupyter notebook downloads the deep sequencing data, processes it with the dms_tools2 software (Bloom, 2015, https://jbloomlab.github.io/dms_tools2/), and also performs a variety of downstream analyses that generate most of the figures for this paper. [file elife-34420-supp1.zip › analysis_code/results/codoncounts/BF520/mutDNA-3_codoncounts.csv]

site	wildtype	AAA	AAC	AAG	AAT	ACA	ACC	ACG	ACT	AGA	AGC	AGG	AGT	ATA	ATC	ATG	ATT	CAA	CAC	CAG	CAT	CCA	CCC	CCG	CCT	CGA	CGC	CGG	CGT	CTA	CTC	CTG	CTT	GAA	GAC	GAG	GAT	GCA	GCC	GCG	GCT	GGA	GGC	GGG	GGT	GTA	GTC	GTG	GTT
30	GCA	0	0	0	0	94	0	0	0	0	0	0	0	0	0	0	0	0	0	0	0	0	0	0	0	0	0	0	0	0	0	0	0	1	0	0	0	238121	13	17	23	0	0	0	0	64	0	0	0
31	GGA	4	4	2	3	7	2	4	6	13	1	1	1	1	3	7	6	2	1	0	1	5	5	4	0	3	0	4	3	2	7	0	5	32	3	2	0	2	5	6	5	238073	4	4	6	1	3	3	3
32	AAC	13	238467	9	11	7	2	5	5	7	4	3	2	3	5	2	6	8	11	1	4	8	5	4	6	1	9	4	2	4	10	6	3	4	5	3	4	4	0	3	3	6	3	1	1	8	1	2	1
33	TTG	6	4	4	4	4	2	0	1	1	1	4	3	9	5	7	1	2	1	5	1	2	2	4	3	0	3	1	1	3	1	15	4	2	4	4	1	1	3	2	1	1	0	6	4	0	2	7	6
34	TGG	10	5	3	5	4	2	1	6	1	2	3	1	6	0	3	2	2	3	0	0	3	3	4	1	1	2	4	7	3	5	3	5	2	1	4	5	4	7	4	5	1	5	9	1	3	1	3	2
35	GTT	6	4	2	3	4	6	3	13	2	2	4	0	7	0	3	61	7	2	6	0	3	2	7	3	6	2	7	3	6	1	4	9	4	3	4	4	4	1	1	21	10	3	2	4	4	25	3	237259
36	ACT	6	7	3	2	7	25	10	238308	13	1	0	8	2	6	4	49	8	6	5	5	5	8	2	1	3	1	3	0	8	4	4	4	9	9	0	4	3	4	4	14	1	3	0	0	0	2	0	2
37	GTC	7	7	5	9	13	5	5	5	5	10	3	3	2	60	3	3	6	3	6	2	0	6	5	8	10	11	4	6	2	14	8	2	7	6	4	9	3	11	5	1	11	4	7	4	6	238048	6	10
38	TAC	11	11	6	8	2	3	2	8	8	4	0	6	10	10	4	2	4	26	4	5	7	5	6	7	3	5	0	10	6	5	4	3	8	4	3	6	6	2	9	6	5	4	3	3	8	4	4	4
39	TAT	5	1	5	8	2	5	0	0	1	5	0	8	0	5	2	4	9	3	3	44	3	3	3	4	5	5	3	5	5	4	2	3	4	6	6	6	1	1	6	8	4	1	4	5	3	12	5	8
40	GGG	12	5	2	2	1	9	3	5	6	6	12	5	9	2	2	9	10	7	6	6	2	9	5	6	2	5	8	5	4	2	3	3	8	4	21	4	6	8	9	0	26	1	237175	18	0	5	25	1
41	GTG	3	8	6	8	5	1	3	3	6	2	2	5	6	1	29	1	6	5	2	3	6	2	4	5	3	8	13	6	2	8	7	6	5	5	7	5	0	3	9	1	0	6	15	5	141	4	237077	3
42	CCT	6	6	6	5	4	8	6	11	8	2	5	3	3	5	7	1	8	11	9	48	21	170	34	236643	4	10	7	15	11	5	5	29	6	3	7	2	2	13	4	8	3	1	1	1	6	0	3	4
43	GTG	7	11	6	4	7	11	8	9	4	4	3	2	0	5	57	5	2	7	10	3	8	5	7	3	5	9	13	11	5	8	5	11	7	6	15	8	5	15	27	6	18	6	9	10	31	12	237287	8
44	TGG	8	1	6	7	1	3	6	7	9	8	11	5	2	3	4	4	2	1	2	5	2	10	4	1	4	3	32	2	4	5	2	1	4	4	13	3	0	0	1	2	4	8	26	5	3	1	7	5
45	AAG	44	5	236287	50	0	2	31	5	1	4	106	7	4	2	29	3	0	0	10	0	1	5	2	0	1	3	4	3	4	5	4	6	4	1	76	3	2	2	4	0	4	4	8	5	0	4	7	2
46	GAC	3	18	2	5	2	3	2	1	3	6	3	5	1	5	2	1	7	5	0	4	5	5	2	3	0	6	6	4	6	3	2	5	7	237583	7	34	5	3	7	0	14	41	8	6	2	9	5	0
47	GCA	6	1	4	5	293	2	2	9	0	2	4	7	2	3	2	3	1	3	4	3	5	10	2	3	2	10	0	3	2	3	6	1	7	3	1	2	236483	10	109	2	1	6	4	3	51	2	8	3
48	GAG	5	6	21	3	3	5	2	4	2	1	2	1	3	4	7	3	3	2	4	2	6	3	7	1	2	11	7	3	6	1	3	2	13	4	237322	3	1	3	12	5	3	3	23	1	3	1	12	0
49	ACC	2	9	3	1	9	236450	6	25	0	4	1	1	4	9	3	2	3	8	7	1	8	15	3	6	1	1	4	0	0	5	2	1	0	5	2	0	4	12	5	0	3	3	5	1	2	1	5	0
50	ACT	4	7	2	15	5	26	4	236651	6	7	5	11	4	7	1	17	5	12	2	4	6	4	5	4	2	2	4	3	7	7	1	3	0	2	2	2	4	3	0	7	0	1	5	2	1	1	4	2
51	CTA	3	1	0	0	5	0	0	0	1	1	4	1	11	2	0	2	3	6	2	2	27	4	4	0	7	1	4	4	237984	3	6	8	1	3	0	0	0	3	4	2	2	2	0	0	6	1	0	1
52	TTC	1	2	1	7	2	2	0	3	1	1	0	0	5	4	1	2	0	1	4	2	0	3	1	1	2	1	0	1	1	5	2	1	1	4	1	7	1	0	0	5	1	3	4	3	2	8	2	2
53	TGT	6	7	6	9	1	3	3	4	6	0	4	11	0	1	6	0	2	9	1	0	3	1	4	3	2	4	4	39	2	4	1	4	2	1	1	3	2	2	7	1	3	3	3	6	3	6	3	4
54	GCA	4	1	0	6	169	4	1	2	1	1	3	3	2	0	1	4	4	6	1	2	11	6	1	1	0	1	0	0	1	1	0	3	6	2	1	2	237246	2	7	3	0	4	3	1	177	4	2	0
55	TCA	2	1	1	2	3	1	1	2	0	0	1	2	0	0	0	1	3	1	0	4	20	3	6	2	0	1	3	0	0	1	1	1	1	3	1	4	1	2	3	1	0	2	3	1	1	1	0	0
56	GAT	1	1	0	16	0	0	2	0	0	0	0	0	2	0	0	0	1	0	0	2	1	1	0	0	0	0	0	0	1	0	0	0	0	6	1	237427	0	0	0	0	0	0	0	7	0	0	0	1
57	GCT	0	0	0	0	0	0	0	103	0	0	0	0	1	0	0	0	0	0	0	0	0	0	2	0	0	0	0	0	0	0	1	0	0	0	0	3	0	31	0	234747	0	0	0	0	0	0	0	23
58	AAA	237654	1	4	1	0	0	0	0	3	0	0	0	2	0	0	0	0	0	0	0	0	0	0	0	0	0	0	0	0	0	0	0	3	0	0	0	0	0	0	0	0	0	0	0	0	0	0	0
59	GCA	0	0	1	0	10	0	0	0	0	0	0	0	0	0	0	0	0	0	0	0	0	0	0	0	0	0	0	0	0	0	0	0	4	0	0	0	235999	0	3	0	0	0	0	0	76	0	0	0
60	TAT	2	0	0	1	0	0	0	0	0	2	0	0	1	0	1	0	4	0	0	21	0	0	0	0	0	0	0	0	1	0	1	0	0	0	2	1	1	0	1	0	0	0	0	1	1	0	0	0
61	GAT	0	3	1	7	0	1	1	3	3	2	2	2	3	3	3	1	1	0	1	1	0	1	0	2	0	0	0	0	1	0	0	0	2	4	0	236886	2	0	1	5	0	0	0	8	2	3	3	3
62	GCA	1	4	2	3	58	5	1	1	0	0	1	2	2	4	3	3	3	1	1	6	1	2	0	4	6	4	3	2	2	3	0	0	1	2	3	1	236493	10	61	14	2	2	0	1	168	0	0	3
63	GAA	26	6	3	1	4	2	3	0	3	2	1	0	2	7	3	3	2	0	0	0	2	4	1	0	1	3	2	2	4	4	1	0	235337	4	3	4	5	1	2	3	5	1	0	1	3	3	3	0
64	GTG	0	0	1	2	7	0	0	0	2	3	2	8	1	4	11	2	3	6	2	0	6	3	1	3	1	2	0	3	1	2	6	1	3	4	0	1	2	1	3	2	5	6	8	1	91	4	222542	6
65	CAT	2	0	1	2	7	3	0	3	1	2	4	1	1	1	1	3	2	10	4	230054	5	2	3	0	4	1	1	14	3	4	1	2	2	0	0	1	3	0	1	2	1	0	1	0	0	2	0	2
66	AAT	8	10	5	235510	3	1	5	2	1	1	3	2	4	0	5	2	0	1	3	0	1	1	5	2	0	0	2	1	5	5	2	5	1	1	2	10	2	1	2	4	3	0	1	0	2	1	5	4
67	ATC	4	7	0	1	2	6	5	1	2	7	1	1	7	225878	4	12	3	3	4	3	5	7	2	5	1	5	1	1	1	7	2	0	3	1	2	2	2	3	1	0	2	1	0	5	2	5	2	0
68	TGG	2	3	3	0	2	2	3	0	3	2	6	3	0	4	2	5	5	0	1	0	2	4	4	1	3	3	21	4	2	3	9	4	3	1	3	2	2	1	4	3	2	2	5	3	1	3	4	5
69	GCT	0	4	5	2	7	0	2	39	3	3	4	2	1	1	4	0	7	4	3	4	3	1	5	7	3	1	2	0	2	2	2	4	3	1	2	8	5	12	5	178954	3	2	2	2	2	0	0	19
70	ACA	18	5	3	1	234954	7	33	5	4	1	1	1	45	7	4	3	7	4	3	2	1	6	4	3	2	2	1	1	4	0	0	0	3	1	3	5	7	2	2	1	3	0	1	5	2	3	4	1
71	CAT	3	1	1	8	4	2	0	1	0	1	0	2	3	3	1	5	5	7	3	233533	4	5	1	2	0	0	3	17	2	5	4	10	0	1	1	5	2	0	0	3	1	0	0	0	1	0	0	4
72	GCC	0	2	1	1	0	77	1	1	0	1	1	3	0	2	1	3	1	2	1	1	2	5	5	4	3	1	0	0	4	1	2	7	0	4	1	3	23	172986	4	14	0	3	3	2	1	60	1	1
73	TGT	2	2	2	6	4	10	10	4	3	5	1	14	1	1	4	3	2	7	5	4	5	9	3	3	4	8	1	138	10	10	5	6	7	6	6	2	8	1	8	7	1	3	6	17	6	6	5	2
74	GTA	4	2	2	4	10	10	2	2	4	5	2	9	44	10	3	2	12	16	3	6	7	10	2	6	10	6	3	8	7	8	3	1	13	4	2	8	10	7	6	7	6	9	3	1	228558	8	36	9
75	CCT	2	1	3	4	4	1	4	6	3	0	2	3	6	0	0	4	11	1	6	57	20	75	8	218889	6	8	3	8	7	4	4	9	1	2	2	3	5	3	3	6	3	1	1	5	5	3	0	6
76	ACA	9	8	6	6	221620	17	95	19	2	1	1	6	41	4	2	5	9	7	1	8	15	10	2	6	0	4	3	7	8	3	2	2	3	8	3	5	17	2	3	6	1	3	0	2	3	4	7	3
77	GAC	1	1	0	1	3	1	2	0	3	1	2	1	2	2	4	0	0	3	0	1	1	4	1	1	1	0	0	1	2	3	1	0	3	200906	5	32	2	3	5	3	4	17	10	4	6	5	7	1
78	CCC	3	1	1	0	1	43	0	2	0	0	0	0	3	0	1	2	4	12	0	0	34	150905	4	16	2	1	1	2	0	10	2	1	1	1	1	3	4	2	1	0	0	1	0	0	1	0	3	1
79	AAC	7	217171	4	32	3	43	1	1	3	23	3	3	5	5	4	7	7	8	1	4	2	1	2	2	6	3	5	5	1	3	3	1	2	27	0	1	0	2	2	2	0	3	5	0	3	1	6	0
80	CCA	2	3	2	1	24	5	0	6	4	3	0	4	7	5	1	1	33	55	6	6	223559	19	17	8	8	1	6	3	3	7	6	5	4	2	2	1	12	1	4	3	6	2	0	2	3	3	5	1
81	CAA	6	7	49	7	9	6	5	4	10	3	4	2	12	4	4	4	181253	11	19	10	7	3	3	4	31	4	2	4	8	6	3	6	2	2	4	2	4	2	3	1	4	1	0	2	2	1	1	2
82	GAA	46	9	9	5	9	3	5	2	7	2	5	5	3	1	5	5	3	9	7	11	1	9	4	7	1	8	4	8	5	5	4	2	228707	7	5	14	2	5	4	4	5	7	4	5	10	3	4	2
83	ATA	20	4	1	12	15	2	7	6	4	4	7	3	229866	7	40	15	0	4	6	9	6	7	3	8	1	4	3	0	7	4	6	8	9	3	1	0	2	4	10	4	3	4	0	4	1	3	6	3
84	AAT	50	8	2	230852	2	5	1	12	1	4	1	4	4	2	4	9	0	1	4	5	2	2	3	7	4	4	4	5	3	1	1	5	4	3	2	10	0	0	2	2	0	1	2	1	6	1	0	5
85	TTG	5	8	4	6	4	8	11	6	3	6	10	8	3	10	8	6	5	5	3	1	2	3	3	0	4	0	2	5	3	4	3	2	4	4	3	5	6	4	6	3	3	2	5	2	9	2	8	6
86	GAA	11	5	5	1	0	0	0	0	3	0	5	1	8	0	3	0	0	4	4	1	0	0	2	0	0	3	1	0	2	0	1	0	200827	5	8	7	2	1	5	3	215	5	2	6	5	0	7	3
87	AAT	21	3	3	184928	2	1	0	4	4	2	2	7	2	5	1	6	3	0	4	1	1	0	0	0	1	1	1	1	2	1	1	0	0	1	2	3	0	0	0	0	1	0	5	3	1	1	2	0
88	GTG	2	0	3	1	4	10	5	1	1	2	3	3	3	2	10	4	4	7	1	2	2	1	0	2	3	2	5	2	0	3	3	0	3	3	4	4	3	0	12	1	2	3	4	1	9	1	216016	4
89	ACA	5	3	1	2	217737	12	17	2	2	2	0	1	22	1	3	3	0	12	4	3	5	3	3	4	2	1	1	0	0	2	0	3	1	0	0	1	68	2	0	2	0	2	3	1	0	2	1	1
90	GAA	30	5	3	1	4	1	2	0	1	1	2	2	1	2	1	0	4	1	3	3	5	2	1	3	2	3	1	2	2	4	2	1	210963	7	16	8	4	0	0	3	11	2	3	3	2	0	1	2
91	GAG	1	4	5	0	1	6	3	1	2	2	2	5	1	1	4	1	5	3	1	2	1	2	0	1	0	0	0	1	1	1	3	0	17	2	209581	2	2	2	1	2	1	0	5	2	3	0	1	1
92	TTT	1	1	5	1	3	2	2	3	3	0	1	0	4	4	1	6	3	2	0	1	4	3	1	2	3	3	2	1	1	5	0	2	0	4	1	0	3	3	1	0	2	2	1	3	3	2	3	5
93	AAC	4	223601	6	33	3	6	8	4	1	61	6	3	5	5	3	4	3	7	7	5	7	3	3	4	1	11	8	2	8	2	2	1	5	11	6	3	3	2	3	2	1	1	2	5	4	3	3	3
94	ATG	1	8	6	2	2	1	19	6	2	2	2	3	35	5	230124	7	9	3	7	3	6	0	4	1	6	1	1	3	2	4	2	2	7	1	5	5	3	2	6	2	1	5	3	2	3	2	24	2
95	TGG	3	2	0	7	2	3	2	1	2	1	1	3	2	1	7	1	2	1	2	1	1	0	1	1	1	3	47	0	4	0	2	1	4	0	3	1	2	4	3	0	4	1	6	2	0	1	1	1
96	AAA	236912	1	2	5	5	2	1	3	3	0	0	2	3	1	2	1	4	3	2	0	3	2	2	2	2	2	3	0	4	2	1	6	7	3	0	1	6	1	3	1	0	0	1	1	0	0	1	1
97	AAT	3	14	6	236431	5	6	7	8	3	4	6	8	8	4	1	3	7	4	5	1	9	9	10	8	5	6	6	6	8	1	2	6	1	3	0	5	8	4	0	1	0	3	6	4	2	5	1	3
98	AAC	7	233248	2	15	10	6	6	0	2	37	2	3	3	5	4	1	5	3	3	5	6	0	3	0	2	0	0	0	8	4	0	2	3	43	1	0	3	3	3	4	6	1	2	0	5	3	0	0
99	ATG	6	3	6	2	0	5	6	3	1	4	6	8	18	8	223714	6	9	6	3	3	6	7	5	4	3	2	1	3	4	1	5	2	5	2	3	4	4	3	5	4	2	4	4	3	4	2	43	5
100	GTA	1	7	3	1	2	0	2	3	1	1	0	1	15	1	0	1	1	7	1	2	1	7	3	2	3	2	4	6	6	2	0	0	3	6	1	3	6	1	2	4	2	1	2	3	222421	2	28	3
101	GAA	21	0	1	2	2	3	1	4	4	2	0	0	0	0	4	2	1	0	5	1	3	5	1	3	2	2	1	2	0	0	0	1	234540	3	11	1	3	1	5	1	8	4	1	1	4	3	0	0
102	CAG	8	6	7	3	4	7	3	2	3	3	3	5	8	6	1	3	15	9	237049	7	7	6	11	7	6	4	67	7	5	4	17	2	7	2	5	5	4	4	1	3	2	1	4	3	4	7	4	5
103	ATG	3	2	6	6	1	2	3	5	0	1	3	6	56	1	237312	7	0	3	3	3	6	1	6	3	5	4	2	6	6	2	4	3	2	1	4	2	0	3	1	2	3	2	1	5	1	5	11	2
104	CAT	4	3	2	4	6	3	8	3	2	1	1	1	5	3	1	3	5	21	6	236266	11	7	4	4	4	11	6	9	6	1	10	7	0	3	1	3	5	3	2	2	1	4	2	7	3	1	1	5
105	ACA	5	8	4	3	237549	12	42	6	2	2	2	1	54	3	5	3	4	10	2	5	11	7	4	3	5	4	6	5	3	4	0	6	3	9	6	1	58	5	4	1	7	6	4	0	10	6	8	9
106	GAT	5	4	4	12	5	9	3	6	1	6	6	2	4	8	7	7	5	5	7	7	7	7	6	4	8	2	4	5	5	9	5	4	6	8	6	237305	7	5	10	4	3	5	9	16	8	6	10	8
107	ATA	12	5	4	7	9	8	4	3	5	5	4	1	237627	4	26	6	6	5	1	10	8	12	9	5	5	3	7	6	10	4	4	13	0	2	5	4	5	8	2	5	8	8	2	0	8	0	7	7
108	ATC	2	11	1	1	8	11	5	5	4	5	0	1	4	237052	2	35	9	7	3	2	4	4	6	2	4	4	5	1	8	7	2	4	1	3	0	1	3	5	0	3	4	4	4	2	1	13	5	1
109	AGC	8	21	2	6	3	7	8	3	4	236361	3	78	2	5	3	3	3	5	7	1	5	11	7	9	6	10	3	2	2	8	2	4	5	5	6	1	2	7	2	3	9	38	7	5	2	4	5	0
110	CTA	3	1	2	2	7	1	1	4	3	0	1	3	17	6	8	3	9	4	2	4	88	4	2	1	9	2	5	1	238023	4	5	4	1	0	6	3	2	2	4	0	1	0	2	3	2	1	0	1
111	TGG	1	3	1	1	3	5	3	4	0	2	3	0	4	1	2	0	10	5	2	3	6	4	1	2	0	2	9	4	4	4	2	3	2	1	1	6	4	3	2	3	2	7	10	6	1	1	1	1
112	GAC	3	25	1	5	3	13	3	6	6	6	2	7	5	3	4	4	5	9	5	1	2	7	1	1	6	2	7	1	1	5	1	2	5	237893	5	17	4	2	8	6	2	17	4	6	11	11	0	6
113	CAA	5	0	3	1	1	6	1	5	3	1	3	4	0	4	4	2	236670	15	93	13	19	11	10	3	62	8	3	2	3	9	2	2	2	6	2	2	5	4	3	0	1	0	1	3	4	1	5	0
114	GGC	4	5	2	4	3	4	3	1	7	24	2	2	0	0	5	2	1	2	0	2	1	4	4	4	5	10	2	3	3	2	3	2	2	49	5	2	6	5	4	3	9	234420	8	20	2	3	1	4
115	CTA	2	4	2	3	5	6	1	2	3	1	3	4	26	5	2	1	7	0	2	6	53	4	2	0	8	3	2	8	237600	8	29	1	4	3	4	2	5	2	2	5	4	6	1	1	7	1	0	2
116	AAG	7	2	238140	11	2	1	3	2	2	1	6	2	8	0	4	6	7	4	8	5	3	3	5	1	0	2	3	1	6	1	1	3	4	1	13	7	2	1	3	3	0	3	0	0	0	0	8	1
117	CCA	3	4	4	4	11	4	4	2	2	4	5	5	6	6	10	0	11	6	3	0	236844	8	6	0	4	10	9	6	10	4	4	0	7	4	4	3	4	5	5	0	3	4	12	1	6	3	3	3
118	TGT	7	11	10	4	5	9	7	7	2	2	8	6	6	2	11	8	1	6	3	7	2	6	3	5	1	8	0	36	4	6	2	1	6	8	6	5	6	5	2	8	2	12	0	7	9	8	5	1
119	GTA	5	9	5	4	3	12	7	8	3	3	3	3	45	3	2	6	5	10	6	8	7	6	5	1	9	4	6	4	11	7	0	5	7	10	4	6	23	2	4	1	4	8	4	2	238070	8	20	9
120	AAG	10	12	236936	12	6	8	9	2	3	3	9	3	4	6	9	3	6	3	10	3	6	7	4	3	1	1	3	4	5	5	4	2	4	1	9	7	8	5	5	4	1	0	6	6	10	2	0	5
121	TTA	4	4	9	3	1	6	1	4	1	0	2	3	1	2	4	1	1	1	4	2	7	6	8	8	7	5	4	4	6	4	4	8	5	3	5	3	4	4	6	1	1	2	2	2	3	3	2	9
122	ACC	3	9	3	2	1	237033	0	28	3	7	1	1	1	64	2	4	2	1	2	2	4	12	1	5	2	6	1	1	3	2	0	3	2	7	1	2	0	21	6	3	1	0	1	4	1	2	1	1
123	CCT	3	3	1	1	5	2	2	18	1	0	0	3	0	1	3	0	3	2	6	21	7	59	8	238342	5	4	3	2	1	1	3	7	0	0	2	3	1	5	2	3	1	0	3	1	0	0	1	2
124	CTC	3	4	4	5	1	3	0	8	7	2	2	4	1	8	1	3	3	10	5	5	2	33	0	4	2	6	4	8	11	238073	4	8	6	7	4	5	2	4	2	0	2	2	6	3	4	5	3	3
125	TGT	3	0	0	4	2	5	4	2	7	0	2	11	6	5	4	10	3	9	1	2	3	5	0	3	1	6	3	72	9	3	0	2	4	4	1	0	6	4	2	5	4	5	1	7	5	3	3	2
126	GTT	7	7	2	1	1	9	4	7	2	2	0	6	0	1	2	13	2	2	4	1	0	7	7	4	0	4	9	3	0	0	4	0	4	5	4	2	3	1	2	11	1	0	2	2	1	5	2	238279
127	ACT	5	4	4	0	7	16	4	238372	3	0	4	1	3	0	3	12	6	5	3	1	16	38	12	9	4	0	3	2	2	4	2	0	1	6	5	1	3	8	1	8	1	0	2	2	2	1	1	2
128	TTA	5	5	4	5	2	15	3	3	2	5	3	3	6	2	1	2	4	3	0	2	8	20	0	9	5	3	5	2	12	1	3	2	3	9	1	3	2	3	1	1	4	3	6	4	6	3	5	2
129	GAT	6	8	2	12	0	3	1	2	1	1	0	2	2	5	1	0	2	1	0	5	2	15	3	2	2	0	1	5	0	1	0	0	9	3	2	238387	0	3	1	1	1	3	1	5	0	1	5	4
130	TGC	7	5	1	1	7	6	2	2	6	3	3	2	2	2	2	0	2	5	5	2	1	8	2	0	2	9	2	0	1	1	2	6	11	0	3	3	0	3	1	0	0	2	7	2	4	0	5	2
131	CAT	5	5	3	18	5	4	3	4	3	4	5	3	1	0	2	1	10	23	3	238340	10	7	1	6	4	6	1	2	5	5	1	0	2	1	3	2	0	4	1	0	3	3	2	2	3	1	1	1
132	AAT	9	5	3	238574	0	3	2	1	3	3	2	8	4	2	2	5	1	2	2	1	9	11	6	6	1	4	2	2	2	4	3	2	4	3	3	18	1	1	5	1	0	0	4	2	3	3	3	3
133	GTC	1	2	3	1	0	3	0	1	1	2	0	1	3	13	0	0	3	7	1	2	5	10	6	1	3	2	6	1	0	5	0	1	2	1	0	2	0	8	0	2	5	2	7	3	2	238505	4	4
134	ACC	2	8	1	4	49	238463	0	12	0	5	0	1	1	7	0	1	3	3	3	3	5	15	3	0	4	3	1	1	5	5	2	3	1	2	2	1	1	12	0	1	0	5	6	3	0	0	2	0
135	TAT	0	0	1	15	1	3	0	1	0	0	0	1	3	2	1	1	2	0	1	100	1	8	3	3	2	0	1	0	2	1	0	0	0	0	0	3	0	0	1	0	0	0	0	0	0	0	0	1
136	AAT	2	5	1	238487	4	3	5	3	1	0	0	0	4	1	1	0	0	2	4	2	1	4	0	1	2	0	3	2	3	4	0	3	1	2	2	9	0	0	3	0	1	0	1	3	3	0	2	2
137	ATC	1	1	0	0	0	2	0	0	0	0	1	1	6	238447	2	12	1	1	0	0	1	1	0	1	0	1	0	0	1	1	2	0	3	2	1	0	0	0	0	0	1	0	0	0	0	7	0	0
138	ACC	3	3	2	0	4	238557	0	28	0	1	0	0	0	21	1	0	0	0	1	0	2	1	1	1	0	1	0	1	0	0	0	0	0	3	2	0	0	20	0	1	1	0	0	1	0	1	0	0
139	AGT	8	0	5	14	9	2	2	0	3	2	4	238429	7	0	4	1	5	7	0	0	3	1	0	3	0	1	2	1	2	0	2	1	0	2	1	0	0	0	2	0	3	0	3	26	2	0	2	2
140	GAC	4	22	2	4	7	7	1	6	4	0	2	4	0	2	0	2	11	5	2	0	7	10	2	6	5	4	6	10	3	2	3	0	4	336843	7	24	4	2	2	1	5	52	14	5	2	3	2	2
141	ATG	12	6	5	4	7	6	20	12	9	8	9	5	20	1	336257	7	8	9	5	2	9	13	4	9	2	7	3	4	5	3	7	4	7	2	4	2	7	6	7	3	4	7	9	4	5	7	57	4
142	AAG	35	3	336529	60	4	4	24	5	3	3	45	3	0	2	32	3	6	8	3	6	18	23	6	8	7	8	3	8	1	4	3	3	0	7	79	6	1	7	2	5	2	2	9	4	3	2	7	7
143	GAA	36	10	1	3	3	8	4	2	3	2	1	2	1	1	1	4	10	18	1	4	7	46	5	3	1	13	5	1	4	2	0	1	336781	9	32	8	3	3	1	5	30	2	4	8	5	0	2	3
144	GAA	39	7	0	3	6	8	0	4	0	0	1	0	2	2	0	0	9	5	1	0	5	17	2	3	0	7	1	1	4	0	0	1	336955	2	7	1	0	4	1	2	12	1	6	9	4	4	3	2
145	ATA	7	2	2	2	11	4	7	4	1	3	4	2	336683	2	47	4	9	7	0	4	6	7	6	1	1	2	4	0	6	2	0	0	2	1	1	0	0	3	3	5	3	2	4	6	4	5	2	3
146	ACA	8	6	2	4	336807	12	17	5	7	7	3	1	15	6	3	7	3	9	2	6	11	10	3	0	2	2	2	4	2	4	1	3	3	3	1	3	14	3	2	3	5	0	1	0	3	8	0	2
147	AAC	13	336526	8	20	4	6	5	4	5	11	1	6	9	1	4	2	6	9	4	3	2	9	5	4	2	6	3	1	2	5	5	3	10	9	0	3	5	1	0	1	3	2	11	2	2	1	0	2
148	TGC	0	7	2	6	3	6	3	2	6	6	1	3	7	2	1	1	9	5	5	4	8	12	8	6	3	7	4	3	2	7	3	8	8	1	2	0	0	3	4	5	9	6	11	5	5	1	4	0
149	TCT	9	10	2	10	5	11	4	3	3	2	4	0	5	2	5	1	7	5	3	7	9	15	9	9	5	6	2	3	9	4	3	1	3	4	2	5	1	2	3	10	3	6	2	0	5	4	8	7
150	TAC	8	13	2	1	5	8	6	0	1	4	1	0	7	1	1	0	5	84	1	1	6	31	6	6	1	1	4	5	0	8	1	2	5	2	3	1	0	6	2	3	4	5	3	4	4	2	5	1
151	AAT	8	19	2	336662	5	5	4	2	0	3	0	47	2	2	1	5	2	3	4	3	16	15	7	7	4	7	3	1	0	4	1	2	4	4	1	66	0	8	4	3	1	4	4	1	3	1	0	6
152	GTG	8	5	1	1	7	15	6	3	3	4	4	3	4	2	34	5	6	10	4	4	10	17	6	5	4	11	1	5	4	6	3	3	2	6	3	6	0	9	13	3	5	5	6	2	42	3	336409	2
153	ACC	10	0	5	6	12	336749	0	21	1	2	5	0	1	8	0	3	6	4	3	3	7	29	1	0	2	4	4	2	4	6	1	0	1	4	1	0	2	53	1	2	2	8	9	3	2	1	1	1
154	ACA	23	11	1	2	336391	34	202	13	1	3	6	1	29	0	2	2	9	9	5	8	16	15	5	3	5	9	3	3	3	3	1	0	8	1	1	1	4	3	1	5	3	1	3	6	3	1	2	2
155	GTA	4	2	0	4	2	3	4	1	2	3	0	1	34	2	1	1	5	11	4	2	4	3	2	3	7	2	2	1	5	1	2	1	7	3	1	3	27	1	0	1	4	4	4	5	336394	0	3	8
156	ATA	5	4	8	13	10	0	2	2	6	5	2	2	336131	5	123	2	8	4	3	3	2	6	0	1	1	6	1	2	4	5	6	0	3	3	1	2	1	6	3	0	3	2	4	4	6	2	7	1
157	AGG	5	9	16	4	7	17	8	5	16	2	335819	9	9	8	69	2	5	9	4	2	16	17	7	9	2	4	39	3	6	5	2	5	3	1	2	1	3	2	2	7	0	3	175	3	6	8	4	2
158	GAT	8	2	5	44	3	8	4	2	1	2	3	0	7	2	3	3	10	2	0	2	10	53	3	0	7	2	4	2	4	6	1	3	2	9	3	335652	6	3	2	2	2	0	9	11	0	2	2	2
159	AAG	35	8	335623	9	6	9	25	3	3	2	78	2	3	2	25	2	14	7	11	9	16	20	5	5	2	13	7	3	12	13	0	2	3	6	111	7	7	7	2	0	4	2	14	4	3	4	11	3
160	AAA	336805	6	5	4	7	10	4	7	5	2	6	6	7	2	3	2	10	7	3	8	4	33	8	12	2	2	1	3	4	6	7	2	8	0	3	3	1	4	5	0	2	1	5	2	1	0	2	4
161	CAG	0	5	4	2	2	7	1	5	2	2	3	1	1	4	0	2	15	10	335782	13	7	5	13	2	2	5	53	2	5	3	8	3	2	0	5	4	4	4	2	1	0	2	1	4	4	0	2	1
162	AAA	337024	7	5	5	2	6	1	3	8	3	1	5	3	3	2	5	2	12	1	1	8	10	8	3	3	1	2	2	10	2	2	6	13	6	2	5	5	9	6	3	1	4	3	6	2	0	5	1
163	GTA	4	3	1	1	3	3	8	3	2	0	1	1	15	4	1	3	1	13	2	2	3	9	4	8	0	3	0	0	4	4	2	0	6	3	1	0	5	5	0	0	5	2	3	4	336434	2	2	4
164	TCC	9	9	4	3	9	10	1	3	1	3	0	0	4	2	0	0	2	2	2	0	6	12	2	1	4	5	3	1	4	2	1	0	2	0	3	2	5	0	3	0	1	5	5	2	4	3	6	6
165	TCA	2	4	3	2	11	6	5	3	4	6	3	5	7	1	5	1	5	4	7	2	61	3	4	8	3	5	1	2	0	1	0	1	2	5	3	2	5	8	1	1	2	6	3	5	5	1	6	3
166	CTT	5	1	0	3	6	5	3	0	8	6	2	1	3	3	2	7	8	1	3	2	10	10	8	20	3	5	1	3	9	2	2	335949	0	2	3	1	4	6	1	0	3	1	6	6	1	1	6	4
167	TTT	3	4	2	4	3	2	4	6	4	1	8	5	1	1	1	6	5	5	2	2	7	8	4	4	2	0	1	3	2	2	0	11	7	1	4	1	0	2	5	3	2	1	7	0	3	6	1	13
168	TAT	3	8	3	2	6	9	2	3	2	6	2	1	3	4	3	3	6	5	0	19	3	0	9	4	2	0	0	1	1	4	0	5	1	0	2	5	2	3	2	6	2	2	2	3	0	0	2	2
169	AAA	335886	10	3	2	9	9	1	2	2	1	2	1	8	1	2	2	7	10	2	2	4	19	5	9	5	2	0	0	5	4	0	4	25	3	4	4	4	3	2	1	1	1	0	2	1	3	1	1
170	CTT	2	5	2	1	4	4	4	9	8	3	5	2	7	3	1	9	3	9	7	5	13	9	3	10	7	4	2	2	6	30	1	333960	5	6	7	3	5	3	3	3	2	0	3	6	2	0	0	2
171	GAT	8	6	6	7	5	11	5	2	1	1	0	1	3	2	0	4	4	3	0	7	3	5	3	5	6	2	1	0	3	1	2	2	9	2	2	335842	2	2	0	2	3	5	2	19	7	2	6	2
172	GTA	7	11	0	3	1	1	4	7	2	3	2	0	14	4	2	2	5	4	2	1	5	10	0	2	7	3	2	4	7	1	5	0	9	3	3	3	11	4	1	1	3	1	5	10	335303	5	68	3
173	GTA	6	9	4	8	6	6	2	8	1	3	2	1	55	3	0	7	3	9	1	2	12	8	2	1	2	3	2	7	7	2	3	1	6	2	4	0	39	4	4	0	6	4	2	10	330687	4	45	8
174	CAA	4	5	1	2	4	4	3	1	2	0	2	4	2	6	1	5	334576	8	6	7	6	15	1	4	8	2	1	3	5	1	1	1	2	2	0	1	0	4	1	3	1	3	4	3	1	3	0	1
175	ATT	1	2	2	5	2	4	0	1	2	2	3	1	9	7	2	327781	2	1	3	0	5	16	2	1	4	4	2	0	1	7	1	3	0	2	4	1	0	0	1	1	1	0	2	7	0	1	5	4
176	GGA	3	1	1	0	5	4	5	1	14	2	3	0	3	1	0	2	1	6	3	2	4	10	3	1	3	2	1	1	3	1	0	1	8	0	0	0	0	1	1	0	301700	3	114	39	7	3	1	1
177	GGT	3	6	4	2	3	8	2	4	1	1	0	42	2	2	2	0	2	6	2	1	7	12	0	3	0	5	3	4	8	3	0	2	1	5	7	52	3	7	1	5	1	39	8	307195	4	3	3	6
178	AAT	5	25	5	333392	8	12	3	5	5	1	1	7	0	2	3	3	8	7	2	3	3	9	0	2	0	2	1	7	0	3	3	3	3	0	1	9	2	1	3	2	0	1	6	6	4	0	1	3
179	AAT	12	16	0	332005	8	4	3	6	3	6	0	13	4	8	6	4	4	4	3	1	7	7	1	4	4	3	1	2	0	0	0	0	5	6	5	21	1	3	0	0	1	2	7	3	3	3	2	1
180	AGG	6	5	7	3	5	7	1	0	5	2	316021	3	1	11	32	4	6	6	1	3	1	7	5	4	4	1	2	1	4	2	1	0	2	1	2	2	2	2	5	1	1	5	121	4	0	0	2	4
181	ACT	3	3	1	4	10	50	5	324875	0	2	0	2	1	1	4	4	5	6	2	2	6	8	1	5	1	0	1	2	1	2	0	3	1	2	1	1	1	0	1	10	2	1	2	0	2	2	2	1
182	AAT	11	3	2	332937	2	0	2	0	1	1	0	7	8	0	1	5	4	5	0	1	4	10	5	3	0	2	4	0	6	5	4	0	0	3	0	12	3	0	2	1	1	0	1	3	1	0	1	0
183	AGT	2	5	3	14	2	4	1	2	3	5	1	314925	3	2	0	3	8	4	4	2	6	11	3	3	4	0	1	2	1	3	1	5	5	1	1	0	3	5	2	2	3	1	0	38	0	3	1	3
184	CAG	10	13	4	5	5	6	4	5	5	5	3	4	7	3	2	5	36	9	316440	9	9	10	4	8	5	2	22	5	1	12	4	2	3	5	3	3	3	9	5	2	1	4	5	4	3	3	4	8
185	TAT	4	7	1	5	7	7	5	2	7	1	2	6	7	5	3	5	7	6	4	13	4	18	5	4	2	3	0	2	1	3	9	3	3	3	0	3	3	1	5	0	4	3	2	7	5	3	1	5
186	AGA	16	5	0	2	7	8	4	5	290870	1	5	2	7	4	4	4	12	9	2	4	3	24	2	7	4	3	4	3	1	3	1	4	10	6	0	4	2	5	6	1	30	1	3	0	7	2	2	8
187	TTA	4	13	2	4	8	8	2	3	6	5	8	6	8	5	4	2	13	9	0	5	10	19	6	4	5	4	5	7	5	4	4	5	9	4	2	6	6	4	1	5	2	5	9	7	3	3	6	2
188	ATA	12	9	2	6	8	12	1	3	5	0	0	6	323314	6	18	10	4	8	3	5	16	1	7	6	1	1	2	1	3	5	1	2	1	4	3	0	1	2	0	0	0	0	1	7	10	1	1	5
189	AAC	15	310120	12	23	7	7	4	37	0	4	1	1	8	5	5	1	5	4	5	2	4	6	3	1	2	1	0	6	5	3	0	0	4	8	5	3	2	4	3	1	3	1	5	5	1	5	4	4
190	TGT	2	1	0	1	3	8	3	5	3	3	5	10	4	6	1	3	5	5	6	0	2	12	7	7	0	2	1	31	3	5	5	2	3	6	5	4	2	2	4	4	1	2	5	9	43	4	8	8
191	AAC	18	305711	0	58	74	7	1	14	0	32	1	1	4	5	0	2	6	3	1	3	7	7	2	3	4	3	1	2	0	1	1	2	0	38	1	6	1	2	1	1	0	0	1	1	1	0	1	3
192	ACC	5	8	0	2	51	276620	7	30	2	1	0	1	2	12	1	1	5	6	2	2	5	25	1	9	1	1	0	0	2	9	1	0	6	3	2	0	1	3	9	0	1	1	0	0	0	1	1	3
193	TCA	3	4	1	1	15	6	2	3	3	8	2	4	1	4	0	3	2	9	3	10	114	16	4	2	3	8	0	14	0	5	2	2	4	7	2	2	16	8	4	5	4	3	2	10	2	4	5	8
194	GCC	10	7	4	7	7	30	2	3	1	5	1	1	3	5	3	1	20	11	3	3	12	16	8	0	7	7	1	1	2	5	1	8	9	11	5	2	17	306598	6	12	3	3	3	3	7	98	4	4
195	ATT	6	5	4	9	9	8	2	45	3	2	8	9	9	39	5	312125	2	7	2	8	1	13	3	6	5	4	0	3	1	5	6	2	5	1	6	6	3	1	6	5	1	4	1	1	6	0	2	10
196	ACA	9	2	3	1	273581	10	17	3	2	0	10	1	39	1	1	6	5	7	3	5	4	5	5	2	0	1	4	1	5	2	5	2	8	1	6	0	33	1	4	0	0	1	3	2	1	1	5	6
197	CAG	6	7	9	11	34	9	5	5	5	3	10	7	12	1	5	4	14	10	271828	34	9	6	16	4	5	5	160	18	5	5	13	4	6	3	6	11	4	2	1	7	9	2	7	8	2	0	10	6
198	GCT	4	10	3	1	6	13	2	86	0	2	6	0	1	5	1	3	2	17	2	1	9	16	3	8	5	17	3	4	1	11	2	8	3	3	5	11	12	24	11	266434	2	28	7	19	7	3	4	28
199	TGT	5	6	3	2	3	4	3	3	5	2	5	5	4	3	9	3	7	3	5	0	7	6	5	6	1	6	6	46	2	3	3	5	1	0	5	0	6	6	6	3	3	4	5	10	6	8	5	4
200	CCA	4	3	4	5	21	7	1	5	2	0	0	1	2	3	3	2	8	10	1	3	301515	15	20	10	6	1	2	2	10	0	5	1	0	0	1	2	1	1	0	0	2	4	2	4	0	0	5	1
201	AAG	13	14	311967	38	7	14	17	8	7	7	42	2	7	12	3	4	7	7	10	7	8	15	6	0	8	3	12	3	2	8	10	3	4	2	29	2	2	1	7	4	3	3	2	0	4	2	8	4
202	GTA	7	2	2	6	2	2	1	2	2	4	2	5	32	4	1	5	5	9	4	0	4	13	3	0	4	3	0	1	6	11	2	5	2	1	6	1	11	1	5	4	4	4	1	8	325884	8	20	11
203	ACC	3	12	12	4	48	302510	5	16	11	5	8	6	6	32	0	3	7	4	5	2	18	13	4	2	1	3	6	3	3	1	5	5	5	6	2	4	6	17	1	5	4	4	3	1	3	2	1	4
204	TTT	4	15	3	15	4	7	3	6	4	5	6	5	4	3	6	27	3	11	3	10	8	15	6	11	6	13	8	8	6	9	4	82	3	2	4	11	6	10	4	4	5	8	24	21	8	9	15	28
205	GAG	4	2	6	4	4	7	5	0	0	3	2	2	4	1	4	0	5	5	4	4	10	8	1	4	0	3	3	2	4	5	1	2	34	2	316381	3	0	5	6	5	0	0	62	1	0	1	15	5
206	CCA	2	1	0	0	5	2	0	5	1	4	4	0	0	0	2	4	19	5	6	2	283693	8	9	0	4	4	0	7	15	3	2	4	2	0	1	1	3	4	2	0	1	0	9	2	1	0	0	3
207	ATT	5	10	1	9	7	4	2	3	4	2	2	2	8	9	5	325514	6	6	2	2	5	19	4	5	3	1	4	3	5	2	3	3	2	2	4	2	5	2	2	1	2	1	8	1	2	1	4	16
208	CCC	5	11	6	5	7	16	11	6	11	9	5	6	3	4	2	9	7	29	3	6	37	310153	6	19	6	8	8	8	10	19	8	6	11	3	2	5	10	13	6	8	4	8	0	14	10	13	3	7
209	ATA	16	23	3	8	30	16	11	11	11	10	10	4	331457	10	33	5	22	10	9	7	14	27	7	20	12	3	2	7	11	4	4	6	6	6	12	10	0	9	5	1	7	2	1	2	10	10	6	2
210	CAT	14	12	8	13	10	12	7	6	5	3	2	4	10	10	8	10	15	11	2	329330	7	13	12	13	11	9	3	12	13	8	6	8	9	6	3	9	12	7	7	4	3	1	1	1	4	8	7	3
211	TAT	9	6	9	17	3	9	6	6	5	3	11	6	10	3	7	4	8	6	7	26	2	3	1	10	9	2	3	4	6	6	3	7	2	7	14	7	1	5	1	4	10	4	2	6	1	3	4	5
212	TGT	7	13	2	7	7	8	8	7	4	5	12	9	8	3	3	12	10	9	11	3	4	10	9	13	4	5	5	14	11	5	3	6	6	4	6	6	0	15	6	6	1	11	7	13	3	7	10	15
213	GCC	11	15	5	12	7	158	8	9	4	5	0	5	12	11	2	3	3	10	4	6	6	51	20	9	2	7	7	5	7	18	4	8	9	15	21	9	22	329072	7	22	9	16	21	8	3	116	18	8
214	CCA	9	3	3	4	14	3	8	4	4	7	6	3	2	3	3	5	8	10	11	4	330932	27	17	14	5	7	6	12	20	7	7	6	2	4	1	2	11	6	7	6	5	3	21	10	3	4	12	8
215	GCT	11	7	4	3	11	8	6	167	4	3	3	5	5	7	0	6	5	8	4	8	15	33	3	23	1	7	2	3	3	12	3	2	3	5	6	8	11	67	11	332961	4	6	3	9	2	8	3	61
216	GGT	20	27	5	15	9	22	9	5	9	16	3	29	8	8	7	10	2	14	14	3	16	41	23	11	7	13	6	7	10	6	5	2	5	15	6	22	14	12	6	11	4	11	24	335322	4	4	10	19
217	TTT	17	16	15	14	4	17	3	7	2	7	3	6	3	5	4	11	13	10	9	4	4	22	6	10	6	10	5	8	7	7	0	5	10	10	8	4	3	3	2	2	5	2	1	8	4	4	4	11
218	GCG	6	8	3	3	9	9	28	14	8	6	2	3	5	6	7	4	10	22	7	4	17	22	4	2	8	12	11	6	0	5	4	4	11	9	5	3	46	13	332131	20	7	3	7	2	10	3	398	3
219	ATT	14	0	1	7	7	1	3	11	6	6	8	6	8	4	9	334474	11	2	0	7	3	8	0	6	10	4	2	1	4	6	6	3	1	7	6	6	4	9	5	3	14	1	8	7	5	3	3	7
220	CTA	15	9	4	5	6	5	4	8	3	7	5	3	6	6	3	3	20	11	4	9	53	14	2	1	7	6	7	1	332615	3	90	7	4	5	8	6	7	5	8	4	9	1	17	8	5	3	7	5
221	AAG	10	14	336354	6	7	11	8	4	4	2	9	5	1	1	7	5	3	10	9	4	7	27	9	4	5	4	2	3	1	5	10	0	2	4	15	2	3	7	1	3	2	4	4	3	3	2	2	2
222	TGT	10	2	0	3	3	11	3	3	2	1	2	2	3	1	3	4	4	4	4	7	2	29	3	3	1	1	3	9	0	1	4	2	3	6	2	1	2	8	3	4	1	4	4	7	2	1	8	3
223	AAG	28	10	335478	18	4	13	54	5	2	5	179	7	3	0	41	2	4	7	2	4	9	29	10	4	2	5	5	5	3	3	11	9	0	5	65	0	3	2	1	3	0	3	3	0	0	0	1	0
224	GAT	4	3	1	15	4	9	5	4	2	5	2	4	1	1	1	1	4	4	5	5	8	22	3	8	4	12	7	5	5	3	3	2	1	12	6	336719	1	7	7	4	2	6	6	8	5	3	6	5
225	GAG	8	12	15	10	12	10	8	5	2	4	3	3	4	6	1	7	6	10	5	8	11	16	8	10	5	6	7	6	6	4	7	3	10	3	336476	13	0	4	5	10	8	6	79	1	7	2	16	4
226	AAG	40	13	336124	7	8	17	3	7	2	11	8	3	2	1	6	4	10	4	5	5	5	12	7	0	7	4	7	3	6	11	1	3	5	3	12	0	4	7	7	3	3	1	7	4	2	1	1	7
227	TTC	6	13	5	3	11	14	4	12	3	7	5	6	4	8	1	3	6	9	3	1	9	14	6	2	6	11	0	7	4	7	3	2	6	6	6	2	3	9	4	1	6	5	5	7	8	6	7	10
228	AAT	16	18	15	336061	8	5	4	13	5	8	12	168	12	7	8	11	5	13	4	10	6	7	2	7	10	3	5	3	4	6	3	5	15	0	5	116	2	1	2	0	12	8	6	6	3	1	2	2
229	GGA	6	7	7	4	8	12	7	6	33	4	3	6	4	3	2	0	6	12	2	6	9	4	4	6	3	8	7	4	2	2	2	1	24	4	0	3	7	13	16	0	334665	11	27	4	5	2	5	0
230	ACA	5	8	5	4	336153	42	226	25	7	8	8	2	42	3	3	5	12	11	8	6	12	18	9	3	7	10	8	4	6	5	2	5	3	3	7	3	19	8	3	1	6	5	12	4	4	6	13	5
231	GGG	3	15	2	3	2	7	11	4	0	0	11	5	5	3	2	2	1	11	3	10	10	14	9	8	4	7	3	3	5	9	5	5	0	9	19	2	8	6	3	1	50	7	335693	11	2	6	16	3
232	CTA	4	4	3	4	8	14	6	4	8	7	9	3	13	2	3	4	19	16	3	4	61	27	15	12	17	5	2	6	336301	13	13	4	9	6	3	4	6	7	5	0	3	5	20	6	11	2	5	5
233	TGT	17	12	7	8	3	7	8	3	5	6	3	8	12	5	4	10	12	13	1	5	8	12	3	4	5	8	5	63	6	0	2	10	6	3	5	3	5	3	3	3	4	3	22	17	4	4	5	6
234	AAA	336326	15	9	8	15	16	10	3	9	2	16	5	13	2	7	6	7	15	9	6	21	22	12	9	7	8	5	3	10	10	4	4	31	5	10	9	10	6	7	1	10	11	16	8	8	5	6	9
235	AAT	9	6	15	336265	6	7	9	7	4	7	6	8	5	3	5	9	9	10	6	10	4	13	7	10	12	7	10	4	6	10	2	6	1	7	3	13	3	1	3	1	5	5	7	14	4	4	3	1
236	GTC	3	10	3	8	6	10	2	7	7	8	7	8	5	16	4	12	14	6	7	2	20	10	9	6	7	10	3	4	9	7	5	1	8	6	9	14	11	26	7	8	8	4	17	6	7	336082	12	79
237	AGC	15	148	4	3	10	27	5	6	5	335744	8	138	6	10	5	3	13	5	14	5	13	26	5	5	15	26	5	3	10	9	8	0	2	11	8	1	13	4	8	2	7	118	17	7	2	6	6	9
238	ACA	19	7	4	5	336670	16	77	14	7	3	7	1	36	5	0	4	4	13	4	3	10	25	3	4	2	4	4	1	2	0	0	1	1	1	2	3	11	2	3	3	2	1	13	8	4	3	2	2
239	GTA	3	5	2	4	11	9	3	4	2	5	5	3	57	5	2	2	5	13	7	3	12	22	8	7	3	5	3	9	9	5	2	5	7	3	7	4	58	15	7	2	6	4	9	6	336191	4	34	10
240	CAA	12	9	4	2	7	8	2	3	3	1	1	1	2	0	1	5	336424	8	61	2	11	14	5	3	12	1	0	6	8	4	4	2	2	2	1	1	7	3	1	3	2	3	10	2	0	4	4	6
241	TGC	3	12	4	9	7	18	11	9	3	9	10	4	9	5	5	5	17	19	5	5	8	8	4	5	4	15	12	2	5	4	8	8	4	8	5	8	8	11	10	8	3	15	12	9	3	2	5	9
242	ACA	13	18	3	3	336359	17	31	11	7	5	6	9	51	7	2	4	4	7	11	9	20	24	9	4	7	10	6	3	4	12	4	10	3	7	2	3	21	9	7	3	8	6	13	4	4	13	6	5
243	CAT	9	13	3	11	3	4	1	7	5	5	7	8	5	5	5	6	7	53	10	336402	14	13	6	12	7	2	8	19	7	6	1	9	3	6	9	6	2	10	7	4	5	7	7	8	1	2	3	5
244	GGA	4	5	1	10	10	8	5	6	33	10	3	2	5	0	0	3	11	12	3	6	14	5	2	5	11	4	0	6	7	10	7	7	16	6	2	2	7	4	10	10	336473	4	30	16	10	7	4	6
245	ATC	3	9	3	2	15	17	5	4	5	9	1	2	7	336858	4	22	6	5	4	8	6	14	8	3	5	13	11	2	8	14	5	5	8	6	3	6	7	14	5	5	1	9	12	3	1	7	12	5
246	AAG	34	9	336222	11	9	11	10	9	5	5	53	7	5	2	17	5	6	9	7	5	9	16	14	3	2	5	7	2	8	5	3	4	5	3	117	3	4	4	4	4	10	7	12	6	1	2	1	0
247	CCA	9	4	9	2	17	8	8	10	2	1	7	7	1	4	7	3	14	9	6	5	336485	31	18	11	5	10	5	3	11	6	4	5	4	7	4	4	13	4	3	8	13	3	11	4	1	4	3	4
248	GTA	15	8	7	7	16	16	6	3	10	6	3	4	29	3	1	1	6	9	4	4	16	18	8	2	2	3	6	7	5	5	6	3	7	7	8	2	19	6	5	0	9	1	9	6	336627	13	46	5
249	GTA	9	10	4	8	10	12	3	8	14	7	6	6	20	6	8	4	11	18	3	8	16	29	2	12	6	7	7	10	10	16	4	6	8	7	0	9	21	15	9	5	11	5	16	8	336604	6	15	7
250	TCA	4	5	1	4	6	4	2	4	5	5	5	3	4	3	8	7	10	6	6	7	15	23	3	3	2	7	3	5	5	9	9	3	2	1	2	2	0	3	5	5	3	2	6	4	2	3	4	0
251	ACT	7	4	5	3	6	32	6	336587	2	1	3	8	2	0	4	20	3	7	6	3	9	6	8	11	5	2	8	8	0	7	2	9	0	3	2	6	5	5	4	6	5	0	5	9	3	1	2	4
252	CAA	8	11	2	10	6	4	4	4	0	5	8	8	2	5	9	6	241554	14	15	5	6	14	15	5	38	9	1	2	4	8	3	5	4	7	1	2	2	9	4	2	4	0	7	3	1	1	3	3
253	CTG	3	6	7	7	0	2	1	2	4	0	11	2	2	2	8	3	2	11	12	5	1	6	12	5	0	5	9	1	109	4	241693	4	0	1	3	4	3	2	4	11	3	4	9	5	2	0	11	5
254	CTG	3	9	3	2	3	1	1	5	0	10	5	4	1	4	5	3	9	1	6	4	1	3	43	1	3	3	13	0	26	5	241474	5	1	3	4	2	0	5	2	3	1	3	1	6	7	1	8	3
255	TTA	3	3	2	1	7	4	3	5	3	2	2	1	3	2	2	1	3	4	1	1	1	5	2	3	3	3	1	0	18	2	2	3	7	2	3	6	6	0	4	0	2	2	8	1	4	1	7	1
256	AAT	14	11	5	242082	3	2	0	2	3	0	2	10	1	0	3	2	5	0	0	2	0	6	0	2	1	1	5	3	1	0	5	0	0	0	2	6	2	2	0	1	0	0	2	5	1	3	1	0
257	GGC	8	5	2	7	7	9	10	6	2	8	2	0	3	9	5	3	4	5	2	4	6	10	4	4	1	3	2	1	2	3	2	2	2	224	4	4	5	10	6	2	18	240864	8	259	8	10	3	8
258	AGT	1	7	2	51	1	3	3	0	6	3	5	241550	0	4	3	5	0	6	3	4	1	6	2	5	1	8	2	6	0	1	2	2	1	1	2	3	1	6	2	5	3	1	6	33	2	0	3	4
259	CTA	2	10	7	3	8	8	1	3	5	10	1	5	6	3	7	0	4	11	3	4	24	8	1	8	10	7	1	1	241554	3	50	5	8	9	5	3	11	11	1	3	3	4	12	5	4	4	4	3
260	GCA	2	2	4	5	49	3	1	1	3	4	3	8	4	1	3	3	6	2	5	5	29	8	7	7	5	6	5	3	9	4	4	1	9	5	2	3	241065	7	42	20	7	16	14	3	118	2	3	6
261	GAA	16	5	0	7	7	3	5	3	1	3	2	2	7	5	0	1	11	6	3	1	10	12	5	7	0	7	4	1	3	3	1	3	241453	5	33	12	4	5	2	2	14	2	17	3	3	2	9	6
262	GGA	6	7	9	4	5	6	5	1	24	1	4	4	6	4	2	5	11	7	5	4	10	4	3	11	5	5	4	8	1	3	0	4	8	2	3	3	4	5	2	3	241660	2	52	13	5	4	3	7
263	GAG	1	7	3	2	12	11	2	4	7	4	8	5	4	7	7	5	2	9	2	3	16	8	6	6	8	5	7	7	5	10	9	11	28	6	241288	10	3	6	10	3	5	5	58	6	1	3	15	3
264	GTA	1	8	3	1	4	3	0	3	2	4	4	3	47	2	3	3	2	4	2	1	9	15	6	0	1	5	1	2	4	5	2	3	3	3	2	2	11	0	4	0	4	1	10	3	241792	4	49	5
265	AGA	15	8	4	3	5	6	4	3	241826	6	8	5	6	3	2	1	6	6	2	7	11	15	3	3	2	4	1	2	4	7	6	11	0	4	1	2	2	3	2	4	17	3	1	4	1	1	3	5
266	ATT	7	4	3	6	12	4	1	2	2	6	5	2	3	6	2	241971	10	4	3	1	2	9	8	8	6	4	3	2	1	2	2	1	2	3	5	1	6	1	3	4	4	6	6	5	1	1	5	3
267	AGA	6	4	6	0	8	1	3	0	241768	4	7	9	13	5	1	3	4	12	7	2	8	5	1	1	7	5	7	2	1	4	1	0	1	2	2	2	1	2	1	0	79	12	6	5	2	5	5	0
268	TCT	3	9	5	6	11	20	4	7	1	2	4	1	2	10	5	3	5	7	8	5	11	22	3	8	2	5	4	2	7	7	4	8	4	9	4	6	2	2	1	2	7	5	6	2	3	3	1	3
269	GAA	42	6	1	5	11	9	3	11	3	4	5	5	0	1	1	2	7	11	5	7	7	16	4	6	4	4	2	10	3	4	4	2	241242	4	8	3	7	10	9	7	4	3	17	3	4	4	7	4
270	AAT	12	8	5	241720	6	2	1	6	1	0	1	2	7	3	3	0	7	8	10	8	7	11	5	2	4	0	2	4	6	3	3	2	0	0	2	11	6	3	1	0	3	0	6	6	1	3	3	5
271	ATC	1	6	1	1	4	16	4	5	1	3	3	3	6	241383	5	30	4	6	1	2	4	7	4	5	5	1	3	3	2	7	3	6	9	2	7	6	4	4	0	5	1	1	9	3	4	8	8	3
272	ACA	8	7	2	0	241508	2	14	4	1	5	1	5	18	1	1	2	2	5	1	2	6	5	2	10	8	7	3	1	2	6	2	1	1	5	0	0	35	5	5	1	1	4	3	4	1	4	3	2
273	AAC	4	241679	7	11	5	3	3	1	2	3	3	2	2	1	3	0	1	6	2	1	4	3	3	2	2	5	5	1	1	2	5	1	1	6	1	2	2	1	1	1	2	1	0	5	2	0	0	1
274	AAT	5	12	3	241054	2	4	3	4	2	2	6	13	6	3	0	5	5	3	1	8	5	4	2	2	0	2	3	1	3	9	4	2	4	1	3	17	5	2	2	2	3	4	6	6	0	3	3	6
275	GCC	9	1	3	6	6	211	8	2	10	4	4	7	6	5	0	5	9	12	4	1	4	10	7	3	9	4	1	2	6	10	1	3	2	4	1	3	10	239716	5	10	8	5	9	9	8	110	8	3
276	AAA	241578	10	3	4	8	10	7	5	9	6	4	3	12	4	4	3	48	8	9	5	9	15	9	14	3	5	0	5	11	8	6	12	7	4	5	2	10	10	4	6	5	2	7	2	5	6	3	7
277	AAC	13	241363	0	4	5	12	3	0	7	4	5	1	3	7	5	3	3	9	8	2	6	16	7	4	4	9	2	3	2	2	3	0	1	6	5	2	3	10	6	6	7	6	12	10	2	2	0	3
278	ATA	9	2	3	5	20	6	7	7	7	2	2	6	241445	4	49	8	17	2	2	5	7	19	4	3	3	4	2	0	6	4	1	1	6	2	1	4	6	4	5	3	4	0	7	4	5	0	1	6
279	ATA	14	21	3	2	16	16	10	5	7	4	9	3	241625	10	30	9	3	9	8	2	18	18	9	4	5	8	5	6	8	8	8	7	1	6	3	4	12	12	6	2	3	6	6	8	13	4	10	3
280	GTA	28	12	2	11	9	16	4	8	7	9	4	6	29	6	7	2	18	13	8	10	21	19	13	11	9	7	6	7	6	13	6	5	8	9	8	7	69	5	5	4	12	2	5	13	240344	11	61	10
281	CAA	9	1	2	1	5	10	1	5	2	4	1	1	1	5	1	4	241205	10	19	2	7	5	2	2	19	6	4	7	7	5	3	5	5	2	3	2	5	6	4	4	1	4	0	5	2	1	6	5
282	CTT	7	2	4	7	13	5	1	2	4	1	2	4	4	3	3	6	3	4	1	5	11	8	2	10	9	3	1	7	6	23	7	240560	1	4	4	6	5	2	0	2	1	0	4	10	3	5	6	4
283	GCC	3	2	6	7	2	109	6	1	1	1	5	3	2	5	1	4	5	9	5	3	6	4	7	7	3	5	3	3	4	4	2	2	3	7	1	3	11	238733	4	79	2	7	7	9	1	194	10	9
284	AGC	3	20	2	3	1	12	5	3	6	238577	3	61	1	6	3	0	2	3	3	2	12	7	9	3	4	9	7	3	3	3	4	3	2	1	2	2	4	4	3	3	0	39	2	2	1	0	7	2
285	CCT	1	6	4	1	8	4	1	15	2	3	3	5	6	4	0	0	3	9	6	46	17	174	25	239764	3	4	2	5	1	7	0	7	0	4	2	6	9	4	6	4	2	4	3	10	0	3	3	5
286	GTA	4	7	8	1	9	8	3	1	4	4	4	3	60	1	0	3	9	5	4	0	7	6	2	5	5	2	5	3	6	1	1	4	1	0	1	0	26	9	4	2	1	1	5	2	237725	1	18	2
287	ACA	12	6	3	1	240115	14	8	7	4	3	6	4	19	13	1	4	6	9	6	2	34	13	7	4	1	8	4	2	4	8	2	8	3	9	3	1	2	6	4	6	3	3	10	4	6	2	18	10
288	ATT	7	11	9	3	8	11	3	10	7	3	8	5	9	6	12	239848	8	13	4	6	8	17	10	6	6	7	7	11	8	14	9	10	2	5	3	13	12	4	10	9	5	1	4	9	5	6	13	10
289	AAT	10	13	11	241418	3	3	2	4	3	4	3	18	12	5	4	8	6	9	6	9	9	5	6	9	4	2	7	2	12	7	5	6	4	3	6	11	4	6	4	2	7	0	4	3	4	5	7	4
290	TGT	11	8	4	5	10	8	8	5	10	3	6	7	3	5	5	12	12	10	1	2	16	8	4	4	3	4	5	6	1	5	8	1	7	1	11	4	3	9	10	5	8	5	6	10	8	8	5	9
291	ATC	6	2	1	3	5	5	3	0	4	4	9	3	11	238841	3	50	1	0	6	1	3	0	1	3	8	2	5	1	4	3	5	4	4	0	5	3	5	2	6	1	2	1	5	4	4	17	2	5
292	AGA	6	9	1	2	2	7	2	2	232399	0	8	4	7	2	4	1	2	2	2	9	1	0	2	7	18	3	2	4	5	1	5	2	1	3	7	2	1	2	9	1	129	0	11	2	1	2	6	0
293	CCT	4	1	0	7	2	0	2	4	0	0	1	0	0	2	1	2	0	1	2	5	6	46	1	233155	1	0	0	1	2	0	2	3	0	1	1	1	1	0	1	1	1	3	5	2	0	0	2	0
294	AAC	2	239582	1	19	1	4	4	4	1	3	2	0	2	3	2	2	7	2	2	2	7	11	1	2	2	5	0	3	4	5	3	1	2	12	1	1	1	4	1	5	2	5	1	1	4	3	1	4
295	AAC	9	240256	0	14	3	8	2	2	3	6	1	0	1	6	4	3	9	12	3	4	6	9	3	2	2	4	1	3	2	3	0	2	1	8	4	5	1	3	3	1	1	0	8	3	2	0	1	1
296	AAT	6	5	2	232927	8	7	1	1	1	6	8	3	4	2	1	3	2	7	1	6	6	15	6	7	2	3	4	4	3	4	3	9	2	0	1	8	2	4	3	0	4	2	11	3	5	1	5	2
297	ACA	4	10	7	1	236162	12	59	5	6	3	3	6	18	7	0	1	1	8	1	3	9	9	3	1	2	9	6	5	5	2	2	5	3	6	8	3	34	1	3	3	1	4	6	4	4	0	4	4
298	AGA	16	3	6	3	10	13	2	5	236984	7	8	11	9	15	3	7	2	7	6	4	11	6	4	3	13	3	2	4	5	13	4	5	2	5	5	0	3	5	3	3	38	2	3	6	3	2	2	4
299	AAA	239089	7	2	6	4	8	2	7	5	1	3	1	2	6	1	2	10	10	3	6	11	8	5	9	4	6	2	1	7	3	3	2	1	2	0	4	2	5	4	3	5	4	1	3	3	3	5	2
300	AGT	7	10	4	5	3	5	3	4	4	4	2	185703	3	2	2	3	6	8	2	4	7	5	2	5	3	5	4	15	2	2	2	1	0	8	2	2	5	2	0	4	3	2	3	25	1	3	37	1
301	GTA	13	11	1	7	12	2	0	4	2	3	1	4	38	5	1	2	3	8	2	6	4	5	7	2	1	1	0	4	4	5	0	2	1	6	1	7	16	4	1	1	3	1	0	0	199378	2	22	6
302	CAC	8	9	6	1	8	66	2	6	8	3	1	0	3	4	2	3	9	222936	5	8	4	7	6	2	3	3	2	4	2	6	3	1	2	5	2	1	4	1	2	0	1	1	2	2	1	0	0	1
303	CTA	3	3	4	4	5	11	9	3	0	1	8	2	18	7	2	4	15	8	5	5	59	12	3	4	5	7	4	7	211242	8	51	6	4	5	4	5	1	0	2	3	0	2	6	2	0	4	4	3
304	GGA	4	4	5	1	3	4	2	6	4	4	3	0	2	5	0	1	7	5	0	2	4	8	3	3	3	3	0	1	4	5	2	3	8	48	2	1	1	0	4	3	154783	5	7	2	3	5	3	2
305	CCA	4	4	1	1	5	4	3	2	3	1	6	0	1	0	2	2	13	5	52	3	210507	22	77	8	5	3	5	1	34	1	3	3	3	4	1	2	1	2	2	2	0	0	1	0	1	5	5	0
306	GGA	5	1	4	2	10	6	5	2	8	2	2	1	3	3	1	2	5	5	1	4	12	11	4	1	5	5	4	0	0	2	2	2	11	46	4	2	5	3	2	6	186048	3	11	3	11	7	4	1
307	CAA	39	4	4	4	3	2	2	1	0	0	1	1	7	2	3	0	238287	24	42	3	7	12	3	6	10	3	5	6	8	3	1	0	4	6	10	2	6	2	1	2	1	1	3	7	3	2	1	1
308	GCA	2	1	2	3	99	6	1	3	1	3	5	1	5	2	4	3	8	3	6	3	8	13	2	3	0	1	1	2	4	4	1	2	11	3	3	2	221110	8	2	5	3	1	5	6	89	1	2	7
309	TTC	5	9	3	3	6	3	1	4	2	2	1	3	7	5	9	25	2	7	4	5	5	2	2	4	1	3	4	3	2	2	6	4	3	0	0	1	4	0	2	0	7	1	7	3	1	1	4	1
310	TAT	6	5	5	6	3	7	2	3	6	2	5	4	6	3	12	2	4	7	5	36	7	2	0	1	4	6	3	1	27	4	5	5	7	2	3	6	0	0	2	1	3	1	8	5	3	3	8	4
311	GCA	4	5	2	2	104	3	1	1	5	2	1	1	6	2	1	2	8	4	1	6	5	0	2	1	1	4	2	1	1	3	1	1	3	1	4	1	124367	0	6	2	2	0	1	1	109	2	1	1
312	ACA	12	8	5	1	208266	5	31	8	0	5	5	2	20	3	2	1	3	2	1	0	8	2	2	1	1	2	3	2	4	2	2	1	4	3	0	2	7	0	4	1	1	1	1	2	3	0	4	4
313	GAT	6	2	2	10	7	3	4	3	17	0	2	2	3	1	0	3	2	2	0	3	4	1	1	0	1	0	1	4	0	0	1	2	4	5	4	159813	2	1	2	0	0	5	5	7	2	3	3	8
314	GGC	5	4	1	5	3	1	3	3	3	1	3	3	1	2	4	7	6	2	3	4	8	3	0	0	5	2	2	2	1	3	2	1	4	87	3	1	3	4	1	0	5	131135	0	109	7	1	2	5
315	ATA	8	2	2	3	18	0	3	4	3	0	2	1	234005	2	18	4	4	2	3	5	2	0	0	0	1	0	1	0	3	1	0	1	4	2	7	5	1	0	2	3	5	0	1	1	2	0	3	0
316	ATA	8	9	3	9	5	6	3	2	8	0	4	1	230521	7	71	4	4	3	3	3	3	1	1	4	4	2	3	3	1	2	2	2	6	5	5	2	2	1	0	0	3	5	2	2	21	1	7	2
317	GGG	3	3	2	3	4	10	5	4	4	8	15	5	1	3	1	5	8	6	4	4	8	5	6	1	2	5	10	4	6	6	3	0	2	3	6	1	4	3	6	2	20	7	206016	16	1	2	15	6
318	GAG	2	11	10	5	1	6	6	8	3	6	2	6	0	6	7	2	3	11	6	0	1	2	4	0	5	8	2	2	0	4	1	4	43	4	233530	6	1	3	5	2	3	2	50	6	5	1	3	8
319	ATA	9	6	8	8	12	8	0	6	12	4	2	8	239358	5	65	6	5	12	7	6	4	10	2	3	3	4	2	2	6	7	4	5	6	1	5	7	6	4	3	2	2	2	7	7	10	2	4	3
320	AGA	15	9	4	4	9	6	3	1	239767	4	11	9	13	2	0	3	3	7	7	4	7	9	4	4	10	9	8	5	9	3	2	5	9	4	5	4	3	4	4	4	36	2	10	7	2	4	2	9
321	CAA	9	5	3	3	3	3	6	15	2	0	6	4	3	3	1	5	238046	8	27	9	14	12	5	9	11	7	3	2	7	4	6	4	4	3	3	1	6	6	3	11	7	5	6	3	6	2	1	4
322	GCA	10	3	2	5	53	1	0	4	1	2	1	2	3	1	1	3	7	2	4	3	4	4	5	6	1	1	2	2	4	2	4	1	9	4	9	4	228537	1	8	7	7	4	3	3	118	1	2	2
323	CAT	7	4	8	6	5	3	8	1	7	1	2	0	6	2	3	1	5	8	3	224333	1	2	4	2	1	0	0	4	3	4	2	0	1	6	1	8	6	2	2	4	8	3	4	3	0	0	0	3
324	TGT	13	11	2	11	5	5	2	8	5	6	4	6	6	1	3	7	1	4	6	5	1	4	2	2	5	6	2	24	6	0	5	0	5	3	3	5	9	4	1	1	3	1	7	5	12	3	4	3
325	AAT	5	6	6	239939	5	7	2	5	5	1	4	9	3	6	1	6	0	5	6	2	4	6	4	9	1	1	2	7	5	5	1	0	2	1	6	28	1	1	0	1	5	5	7	1	1	5	1	6
326	GTT	6	1	5	4	1	8	3	2	2	6	6	5	2	1	4	14	8	9	5	4	10	6	5	3	1	5	4	3	4	9	5	4	4	4	2	8	6	5	6	13	12	8	7	10	3	19	8	233890
327	AGT	4	5	6	21	5	6	4	6	6	23	3	238686	5	1	2	5	4	5	0	6	3	4	4	2	2	12	1	4	8	2	6	3	5	2	1	3	3	4	1	3	1	6	3	52	2	4	4	6
328	AAA	241210	11	4	5	8	6	8	5	5	2	1	8	8	1	11	4	10	6	4	4	7	9	2	6	2	3	2	2	5	3	5	8	2	2	2	2	5	5	1	1	4	1	2	4	0	4	2	5
329	AAA	241531	7	110	14	4	7	1	11	4	8	3	2	9	2	4	5	3	7	7	4	2	6	4	2	9	3	4	1	1	0	4	3	9	7	4	0	8	6	4	4	0	6	0	0	3	3	0	0
330	GAA	11	5	2	3	5	1	1	3	1	1	2	1	3	1	3	2	5	3	3	3	6	8	5	2	1	1	4	1	1	8	2	0	241581	2	12	2	0	8	4	1	6	0	3	3	3	0	4	0
331	TGG	2	3	3	3	5	11	2	1	3	6	7	2	2	6	4	1	4	9	2	3	8	7	4	3	3	1	10	4	4	5	1	4	2	2	1	0	3	0	4	2	4	6	0	4	1	3	1	1
332	AAT	3	4	3	241408	4	6	1	5	0	4	1	0	4	4	5	3	3	4	1	3	9	17	4	3	4	2	1	1	3	3	1	1	3	3	1	4	0	1	1	5	1	2	0	1	3	1	1	4
333	AGC	7	53	5	9	9	13	5	7	8	239851	5	91	4	17	6	3	8	5	6	4	8	20	5	9	14	9	4	6	2	6	3	1	3	9	4	0	7	7	4	6	3	89	9	0	4	8	8	7
334	ACT	12	7	3	8	12	16	5	230905	2	0	10	3	3	0	0	17	7	11	2	12	15	6	3	8	4	2	6	6	6	6	3	5	3	5	7	2	4	2	8	10	3	5	2	6	8	7	3	5
335	TTG	6	7	5	1	12	7	6	4	2	4	2	6	3	5	4	4	9	6	7	3	4	7	15	3	4	5	10	6	5	4	22	3	8	2	5	1	6	1	5	2	0	5	6	8	4	2	9	2
336	CAA	8	4	6	3	3	13	9	2	8	10	3	4	2	3	6	8	240687	13	29	12	13	24	6	9	47	5	9	3	7	6	7	5	5	7	6	4	7	5	6	3	3	5	6	6	4	4	3	1
337	AAG	40	7	241354	14	2	9	8	3	4	6	113	5	7	4	5	3	3	7	14	1	6	13	3	9	5	3	4	7	3	6	3	4	3	3	9	4	1	2	2	3	3	1	8	7	0	3	2	3
338	GTA	3	6	8	1	7	8	7	3	4	5	6	3	21	3	7	1	7	4	4	0	9	9	10	3	5	8	4	7	6	1	6	1	7	1	8	3	9	4	2	1	8	8	7	1	241010	4	40	6
339	GCC	6	8	3	4	2	67	6	6	1	8	4	4	13	6	2	4	8	9	2	0	0	9	5	1	11	9	7	4	4	2	5	2	3	10	2	3	11	234925	7	14	6	5	5	9	4	122	3	5
340	AAC	13	241149	4	23	3	3	6	3	3	14	4	5	2	4	3	5	4	9	4	5	4	12	1	5	1	4	8	2	2	1	1	5	1	9	7	6	5	8	3	2	1	5	9	1	6	6	3	3
341	CAA	10	8	3	0	3	3	12	6	4	2	6	3	7	8	1	5	241213	10	5	8	14	17	3	4	6	1	3	0	7	6	3	0	4	5	5	3	4	1	10	2	6	2	8	4	11	3	6	2
342	TTA	1	6	1	3	3	9	3	4	1	6	1	2	11	3	1	2	5	14	7	4	12	13	6	5	0	11	1	4	5	6	3	5	3	5	1	2	2	2	3	3	3	0	3	5	3	3	6	4
343	AGA	14	9	7	2	13	6	3	4	241414	8	15	3	11	6	4	3	7	4	5	6	8	5	10	6	14	5	5	6	3	1	3	4	2	2	2	2	3	4	4	2	19	0	5	5	7	6	9	6
344	CCA	2	6	4	4	4	16	8	4	4	10	5	3	7	2	2	6	19	12	3	1	241543	31	14	7	1	2	7	4	12	5	4	5	2	9	2	4	2	5	5	2	6	1	3	2	2	1	5	2
345	TAC	11	14	4	5	12	11	12	8	3	3	6	2	7	10	3	3	7	25	3	5	9	5	2	4	1	8	6	3	6	5	3	3	2	9	1	6	7	5	4	5	1	12	5	6	6	4	0	2
346	TTT	5	5	8	7	11	1	2	3	6	0	3	6	4	6	3	8	8	9	5	5	6	0	2	6	3	4	7	6	5	1	2	7	6	3	11	5	1	4	6	7	6	11	12	7	4	8	10	8
347	AAG	6	8	241491	8	5	5	11	4	2	3	26	5	3	2	13	2	7	6	11	5	9	5	2	1	2	4	6	4	0	2	3	3	2	3	25	2	12	4	6	5	5	7	9	5	8	6	8	9
348	AAC	6	241814	2	20	1	5	5	1	2	8	3	3	3	2	1	1	5	3	4	4	8	16	6	2	2	2	4	3	1	3	4	0	4	3	1	1	2	4	0	5	1	3	6	5	1	0	0	3
349	AAC	4	241555	8	23	6	10	2	1	4	13	1	3	2	6	0	0	2	3	2	1	8	9	4	4	1	6	2	1	3	1	1	6	7	8	3	2	5	4	5	2	1	9	9	7	4	4	2	4
350	ACA	6	2	1	1	241558	5	5	4	2	8	2	10	8	2	4	0	7	6	1	4	3	6	6	1	4	6	2	1	2	2	3	0	6	4	3	3	9	1	2	2	2	4	4	3	5	3	4	5
351	ATA	9	9	4	4	21	2	0	2	5	1	5	1	241583	1	8	4	3	4	5	8	2	5	5	0	1	1	6	3	4	4	1	3	2	3	2	3	3	3	2	1	2	4	2	2	0	0	1	7
352	ATA	8	2	6	2	18	4	3	6	8	4	1	5	241711	10	29	4	2	9	7	4	6	6	3	0	3	2	5	1	8	4	5	3	7	2	3	2	5	3	5	0	1	6	3	1	3	4	1	2
353	AAA	241518	7	12	12	11	15	2	5	6	4	3	0	7	2	7	6	6	20	2	6	11	23	9	11	4	11	3	7	9	9	4	4	7	5	5	4	3	5	5	5	1	6	5	5	6	8	3	2
354	TTT	7	12	6	8	15	4	6	6	9	7	5	5	5	4	8	6	21	9	4	13	8	7	2	6	5	11	5	6	5	7	8	5	9	5	10	4	6	7	6	3	4	4	4	1	5	8	6	5
355	GCT	5	15	1	11	6	10	9	104	7	7	8	2	4	2	8	6	8	6	5	6	12	7	2	6	5	4	2	8	6	2	4	4	9	13	4	4	16	18	9	241182	2	9	7	12	3	6	6	136
356	AAC	8	241681	5	38	6	1	6	7	2	5	1	7	6	12	1	5	7	4	1	2	5	9	6	8	2	2	5	0	7	6	4	8	10	10	4	3	7	5	3	8	0	4	4	1	4	5	2	2
357	TCA	9	5	7	6	17	8	5	8	4	3	9	5	5	4	4	3	8	10	9	5	27	9	5	10	7	7	6	5	1	3	7	3	11	6	13	5	7	1	2	3	1	6	6	6	6	5	2	8
358	TCA	6	7	5	3	4	3	4	4	3	1	6	0	3	2	2	4	6	7	2	1	29	3	1	8	2	2	5	2	3	1	2	0	3	4	1	4	5	4	0	0	2	1	5	8	0	3	2	1
359	GGA	7	10	1	8	9	8	1	6	12	11	4	2	1	7	4	4	4	8	5	5	6	8	1	5	5	8	4	6	0	3	5	6	13	5	5	2	7	13	4	3	241709	4	33	7	8	3	3	5
360	GGG	7	0	2	3	9	4	2	5	5	0	9	1	3	5	2	2	2	3	2	1	10	5	8	5	2	4	4	1	3	1	0	4	3	3	12	5	6	5	10	2	39	2	241780	10	0	4	21	3
361	GAT	9	3	3	17	9	2	2	2	1	7	4	4	8	4	1	4	6	10	4	7	4	14	8	3	10	3	16	9	2	8	5	7	5	11	9	241623	5	4	11	5	12	6	9	6	5	3	10	9
362	CTA	10	10	15	4	10	15	8	5	4	8	4	6	17	7	2	9	11	15	9	14	71	10	4	2	6	5	11	6	241433	8	55	10	4	4	0	5	13	6	9	2	1	11	3	6	11	5	3	4
363	GAA	19	5	0	3	9	3	7	4	4	1	10	10	7	9	5	3	14	12	2	4	12	9	3	0	11	4	2	6	9	4	2	3	241649	5	4	6	7	5	2	10	16	14	8	14	5	3	4	1
364	ATT	12	9	10	13	8	5	4	10	4	4	9	6	8	24	7	241569	11	11	1	5	6	13	8	9	5	10	6	6	6	10	3	5	4	5	5	9	4	2	15	3	5	5	13	10	4	6	13	8
365	ACA	9	5	3	3	233356	8	57	15	6	7	1	9	59	7	5	6	8	11	9	12	9	9	8	9	4	7	3	11	4	4	12	1	4	7	3	0	21	1	12	4	1	2	8	4	4	1	6	7
366	ACA	16	12	10	6	233494	13	12	9	9	4	6	6	12	2	7	3	14	7	11	4	11	15	5	8	3	5	1	6	6	3	1	4	8	3	8	1	15	3	4	4	7	5	14	6	6	4	2	8
367	CAT	6	11	7	10	2	1	4	10	5	7	1	3	2	9	2	7	6	11	4	233626	11	8	8	4	1	5	4	8	1	4	4	2	8	2	3	5	3	2	3	1	9	2	5	3	2	5	5	5
368	AGT	2	10	2	4	3	4	2	5	3	5	5	233463	5	2	5	10	3	7	4	5	4	5	4	3	6	4	5	6	7	1	5	4	2	3	7	5	2	2	5	2	6	3	10	44	5	7	7	8
369	TTT	3	7	3	4	6	7	3	1	2	4	2	2	3	0	3	2	0	10	0	1	7	12	5	4	4	8	3	1	5	6	1	3	3	4	1	2	8	4	3	3	2	2	5	3	1	5	1	5
370	AAT	5	5	1	233653	5	2	1	2	4	1	1	10	4	1	0	5	4	2	1	2	7	6	5	0	0	2	1	2	4	2	1	3	2	0	1	57	3	4	5	0	3	7	4	2	2	3	5	8
371	TGT	9	4	0	0	5	2	3	7	2	2	5	2	9	1	2	7	2	5	5	1	11	4	3	4	2	0	3	4	2	2	2	0	3	5	2	2	2	3	2	2	4	3	5	3	2	1	3	1
372	GGA	2	0	2	1	0	1	1	1	25	0	4	0	0	3	3	4	1	2	0	1	3	1	4	4	0	1	1	0	2	3	3	2	8	1	4	2	0	0	2	0	233649	1	46	7	1	3	0	1
373	GGA	9	4	5	7	7	13	8	3	20	5	5	7	0	4	6	7	15	7	3	3	9	10	3	4	8	9	10	2	10	4	3	3	11	2	7	6	2	12	13	2	233464	12	16	13	7	2	6	8
374	GAA	8	2	4	3	3	4	2	2	2	1	0	1	4	1	5	2	7	7	1	5	9	9	2	9	4	1	3	1	1	0	1	3	233668	3	5	15	2	1	2	0	3	4	3	0	5	0	8	0
375	TTT	5	10	5	3	7	9	4	1	4	3	5	6	5	4	0	6	5	2	4	6	7	7	8	6	10	4	4	1	6	2	1	4	3	3	8	10	1	3	1	3	2	1	2	10	4	2	1	3
376	TTC	8	13	3	6	6	17	6	6	9	18	6	8	5	8	2	12	10	9	8	8	16	17	9	13	5	2	10	5	3	4	7	4	15	5	3	12	8	4	8	6	7	11	8	15	9	12	8	4
377	TAT	8	4	8	16	10	13	7	6	3	11	8	8	8	4	3	7	8	18	8	13	16	21	8	8	6	8	7	6	6	4	5	7	9	8	7	7	10	7	6	4	8	7	7	6	10	6	1	10
378	TGT	10	4	8	5	12	10	6	5	7	10	15	5	10	8	8	5	16	9	3	11	12	10	5	9	3	6	6	14	3	12	4	6	3	6	8	11	8	19	5	7	12	5	15	9	10	7	11	8
379	AAC	15	233435	5	25	12	11	6	2	4	17	4	5	8	10	10	5	5	8	7	4	6	8	7	0	8	9	3	2	7	9	3	7	8	43	9	6	7	8	8	2	4	8	12	12	7	7	5	4
380	ACA	5	8	4	2	233605	25	15	3	3	2	1	1	13	2	5	1	4	15	11	1	14	22	11	10	4	21	1	1	2	0	2	6	4	2	4	6	16	8	6	4	6	2	3	1	7	2	8	4
381	TCA	3	2	3	8	13	5	6	6	2	5	1	0	5	3	4	5	2	15	9	7	38	5	7	2	9	8	3	5	7	6	3	4	1	1	5	2	11	1	5	0	3	3	3	1	3	3	3	6
382	GGC	2	5	8	0	7	7	3	2	3	10	3	3	3	1	5	2	3	5	5	3	10	16	6	9	6	5	5	2	3	8	4	3	1	53	3	1	6	10	3	1	9	233106	13	45	3	3	0	5
383	CTG	12	10	3	3	6	8	7	8	10	4	9	3	6	6	29	8	7	10	22	10	7	14	101	8	8	4	17	9	32	11	233176	5	4	2	5	4	2	9	5	1	4	0	15	8	7	2	3	0
384	TTT	8	10	7	7	10	12	7	12	10	3	9	4	6	6	9	17	13	9	8	8	12	5	12	5	4	4	4	6	3	4	5	26	7	5	4	10	9	8	2	6	3	12	10	7	10	10	10	17
385	AAT	21	20	13	233301	7	14	10	12	11	10	4	14	9	11	14	11	11	8	8	20	14	15	10	5	5	8	12	10	6	5	8	7	9	10	5	12	14	11	11	9	13	8	11	7	6	1	12	8
386	AGC	7	78	5	11	8	11	5	7	16	232314	12	41	3	12	3	4	8	19	11	10	8	11	1	6	5	16	9	8	4	3	10	9	5	4	3	10	14	6	9	11	3	89	24	18	7	10	10	4
387	ACT	21	11	10	8	25	18	20	233103	4	8	10	21	14	8	11	12	9	9	14	9	9	9	18	14	13	4	6	12	8	5	9	4	16	8	15	9	10	1	12	5	14	12	16	9	9	7	9	19
388	TGG	17	13	5	8	13	11	17	3	12	11	13	9	16	1	10	12	18	15	7	7	14	24	14	12	6	11	53	7	10	5	3	11	9	12	5	9	13	13	7	7	6	14	24	14	9	6	11	3
389	GAG	11	3	15	6	9	17	11	12	9	10	12	16	11	7	7	3	7	9	12	12	14	23	18	3	5	9	14	14	4	9	11	17	37	10	232649	7	9	9	14	8	13	10	37	14	12	15	13	11
390	TTT	7	8	3	3	8	5	3	2	2	3	4	1	8	0	1	5	8	3	1	2	7	11	9	4	4	5	1	0	5	3	4	13	9	4	4	2	5	7	3	2	7	2	9	0	12	1	10	2
391	AAT	5	7	5	233526	6	6	6	6	6	4	2	22	3	0	2	4	8	13	4	7	3	7	0	4	7	9	6	5	3	2	2	6	2	2	3	32	3	2	3	6	4	5	4	8	2	5	1	8
392	AGC	10	36	6	5	11	8	6	5	8	232224	4	37	5	9	3	5	5	13	5	10	6	13	4	6	5	10	5	6	5	3	3	7	2	6	2	8	4	4	3	1	3	88	9	5	7	8	7	3
393	ACT	13	3	5	16	10	19	14	232474	8	12	12	7	7	11	7	8	13	9	7	13	9	22	9	17	6	5	9	1	10	4	2	12	6	6	3	1	7	15	12	6	9	9	9	8	10	16	12	6
394	TGG	8	6	6	4	10	5	5	3	12	4	16	4	3	2	5	6	6	2	3	5	1	0	8	5	4	7	80	1	9	3	5	4	5	5	13	2	3	8	4	2	7	11	25	12	3	7	8	10
395	AAT	3	21	8	233137	9	13	7	4	4	4	8	11	4	4	3	3	4	8	2	5	4	9	8	14	6	10	7	7	6	3	11	4	8	4	8	11	5	4	2	3	1	7	12	5	7	7	2	9
396	AAT	6	6	5	233127	5	5	6	2	1	4	3	5	4	3	1	6	6	3	2	6	6	5	7	7	4	3	7	1	9	2	4	5	0	2	4	5	3	3	1	4	5	4	5	2	3	0	6	5
397	TCA	11	15	3	9	14	5	6	4	4	4	8	9	5	7	7	10	7	4	5	8	29	16	4	3	6	11	4	10	6	4	8	5	6	8	9	4	6	3	5	11	9	5	3	14	1	3	9	13
398	AAT	8	13	6	233423	6	13	6	3	2	6	4	7	1	8	5	8	5	13	9	10	7	13	4	9	8	9	6	5	2	3	5	4	3	9	3	28	7	2	8	5	8	6	2	7	3	4	6	9
399	AGC	7	52	5	5	9	10	3	3	13	229949	6	51	3	19	4	6	6	7	4	2	10	13	13	5	5	12	3	7	4	4	5	4	3	4	8	13	1	7	5	1	5	26	9	2	5	11	6	5
400	ACA	4	6	7	3	233121	12	26	7	3	2	5	1	18	6	0	0	4	6	3	5	8	12	2	0	6	5	6	0	6	2	0	9	3	5	4	3	13	8	4	9	0	4	4	7	3	3	0	5
401	GAG	7	1	12	2	4	7	5	3	5	9	3	10	0	2	7	4	6	1	6	2	4	4	7	8	4	5	3	7	2	5	2	9	10	5	231910	8	5	4	7	3	8	4	16	6	2	2	13	5
402	AAT	7	15	8	232541	3	7	4	0	1	5	5	2	5	1	1	3	9	3	10	4	10	7	2	1	7	2	4	2	1	4	3	3	3	3	4	0	6	5	2	6	11	3	3	7	2	0	0	0
403	ATA	5	3	1	2	22	8	2	7	5	4	1	5	233213	2	13	5	3	3	4	4	3	2	3	3	3	3	3	0	3	4	1	2	2	5	4	3	7	4	3	9	3	5	4	5	9	5	4	8
404	ACT	2	5	4	10	12	13	3	227785	3	2	5	3	5	1	5	15	4	4	1	6	6	10	1	3	2	2	2	4	7	2	1	0	2	2	3	1	4	0	4	16	2	2	10	9	3	3	3	1
405	CTC	5	7	3	0	4	3	2	3	0	8	9	10	7	10	0	4	1	12	4	4	5	47	4	2	5	6	5	4	3	228242	4	10	6	4	10	2	5	5	1	10	6	5	7	1	4	8	1	10
406	CAA	10	4	0	3	4	5	6	3	1	5	3	1	5	2	2	1	232669	2	8	0	10	5	2	8	20	1	4	1	4	1	3	1	3	0	1	1	4	3	1	2	1	5	5	4	2	2	0	1
407	TGC	3	5	2	2	2	4	2	5	0	7	2	0	2	2	1	4	1	2	6	2	1	0	1	3	2	6	0	3	3	2	2	1	2	7	1	1	3	1	6	2	4	1	0	5	5	4	3	4
408	AGA	22	3	5	1	3	1	3	6	227738	0	3	2	8	3	5	1	5	2	6	1	5	3	4	6	11	1	4	4	1	3	1	3	0	3	3	1	2	6	1	0	65	3	1	4	3	4	3	2
409	ATA	3	7	3	4	10	5	8	5	6	0	6	5	231781	4	4	4	4	10	4	4	9	12	5	4	4	6	5	8	5	1	2	0	2	5	1	5	0	6	2	4	5	3	5	3	4	5	6	2
410	AAG	46	12	229867	8	2	8	10	1	0	1	14	7	1	2	7	5	6	2	1	2	3	6	3	3	1	1	5	8	1	0	4	3	1	2	16	4	5	4	6	6	8	5	10	2	9	2	9	2
411	CAA	13	2	2	4	5	5	3	7	2	4	2	3	3	4	4	5	231629	3	6	10	13	3	1	4	4	6	6	8	9	5	8	1	6	6	1	4	4	1	6	3	7	2	3	3	6	2	3	4
412	ATT	6	7	2	7	5	7	2	6	8	3	7	3	3	9	5	195403	3	3	0	5	4	9	2	4	1	2	3	1	2	5	4	3	4	4	3	2	7	0	3	3	6	6	3	6	6	0	3	6
413	ATA	7	9	3	6	16	3	9	5	4	16	3	3	217882	5	36	11	7	8	6	8	3	7	4	9	5	4	1	2	8	3	7	3	6	10	2	7	7	1	6	4	9	1	10	5	14	4	7	6
414	AAT	15	14	13	225754	13	7	9	5	9	7	6	7	10	8	6	2	11	14	8	13	9	19	16	5	5	5	5	8	9	4	5	9	8	9	2	15	3	9	5	4	4	12	11	11	3	7	5	7
415	ATG	5	9	1	7	2	4	0	3	1	3	0	6	16	11	179782	11	5	1	4	3	8	2	2	0	0	3	0	3	3	3	2	0	3	2	0	0	2	3	3	0	1	0	1	1	1	0	10	5
416	TGG	10	0	9	5	0	1	4	1	6	4	8	4	7	1	11	2	1	0	5	0	2	0	2	0	6	3	13	1	2	0	0	1	6	0	7	6	0	0	5	1	6	2	16	3	3	0	4	3
417	CAA	9	5	0	10	4	6	5	2	5	3	4	2	3	2	3	5	227704	8	14	5	8	9	3	8	29	2	2	3	5	3	1	6	2	3	3	4	7	2	5	3	1	2	6	2	2	4	1	4
418	AGA	21	5	8	2	6	14	6	1	223295	2	26	8	13	0	4	1	4	12	4	0	3	12	1	4	10	2	2	5	2	1	4	0	1	4	13	3	4	2	0	1	11	3	5	2	1	3	1	3
419	GCA	8	3	6	2	36	12	4	3	7	8	6	4	9	6	4	5	11	9	12	7	8	10	4	2	9	2	8	4	3	1	8	2	18	7	10	7	179933	13	97	11	10	8	12	4	214	3	10	5
420	GGA	8	4	3	6	6	4	4	3	12	9	9	2	8	3	6	7	11	7	1	2	1	6	4	5	1	11	9	3	4	7	0	0	28	27	4	5	10	4	0	2	180129	14	26	19	14	5	10	5
421	CAA	19	13	33	13	17	13	7	5	9	5	2	4	3	8	2	11	202150	19	48	7	32	24	4	8	12	9	1	10	13	4	4	8	4	3	4	2	9	2	4	3	5	4	0	4	6	4	7	8
422	GCA	7	5	10	8	77	10	5	9	14	35	8	8	6	3	9	11	21	18	7	17	12	7	7	10	4	11	5	5	9	0	8	3	17	10	10	8	177054	4	8	12	11	10	8	5	109	7	9	9
423	ATA	16	8	9	52	15	10	4	8	7	2	4	6	221770	16	23	21	28	8	11	9	6	15	5	5	13	4	6	7	14	6	11	8	3	8	4	3	6	7	2	5	2	3	0	5	12	6	6	10
424	TAT	8	6	14	19	2	2	2	4	9	3	11	4	44	4	14	6	5	11	3	16	1	0	5	2	8	4	8	8	4	3	3	7	3	3	14	8	5	4	4	5	4	5	16	12	5	2	9	12
425	GCC	11	12	5	7	8	87	4	5	0	6	2	2	5	2	15	3	5	7	1	6	7	15	4	1	3	5	6	0	7	5	3	1	5	12	7	5	14	199836	13	25	5	12	7	6	11	227	5	4
426	CCT	6	1	9	7	4	5	8	10	5	1	4	5	1	3	0	6	4	8	10	11	13	67	11	163032	5	4	10	2	6	1	5	30	2	1	5	8	6	2	5	7	5	7	12	7	0	1	3	1
427	CCC	5	5	4	11	4	6	4	1	8	6	3	0	9	3	4	1	6	29	17	9	21	160706	1	13	2	7	4	1	4	9	1	2	4	0	3	3	0	3	3	3	5	2	3	0	5	3	7	4
428	ATA	7	5	9	3	27	6	5	2	2	1	5	3	226536	3	19	8	2	4	2	5	3	1	0	3	1	5	1	2	5	1	3	8	3	2	8	5	5	2	5	1	4	1	5	1	4	1	3	3
429	CCA	2	8	6	2	8	6	4	1	6	3	3	6	5	4	5	5	20	4	6	9	217188	15	77	13	5	5	4	7	26	5	3	2	6	2	4	9	8	6	1	4	5	5	6	6	13	1	4	6
430	GGA	9	4	7	10	8	4	1	8	27	5	8	5	7	5	3	4	7	11	1	9	7	3	6	6	12	4	5	3	6	7	1	5	18	9	6	7	3	2	2	4	213686	10	18	11	6	5	14	14
431	GTA	10	1	6	10	6	0	0	3	5	4	1	5	45	6	3	7	9	6	8	10	16	8	4	2	4	5	7	3	7	6	3	6	6	5	4	7	27	5	5	7	7	1	1	2	229206	7	5	8
432	ATA	15	4	6	6	4	1	5	2	4	2	12	1	229415	9	100	15	2	1	4	5	1	0	2	2	2	3	4	1	2	1	6	5	6	4	3	6	1	1	5	3	3	2	9	4	12	4	10	10
433	AGG	4	2	13	0	4	3	2	4	13	3	226538	6	2	5	12	0	8	4	3	7	3	2	2	1	2	1	9	0	2	3	4	3	3	0	7	3	6	2	3	1	5	2	38	0	0	0	3	5
434	TGT	7	2	3	0	3	2	5	2	4	4	6	3	3	2	7	3	7	4	7	3	3	1	2	2	1	2	7	17	5	2	4	2	5	3	1	7	4	1	2	2	5	4	13	8	0	3	5	2
435	AAA	233358	2	4	3	3	0	0	1	4	1	0	1	1	1	2	3	6	3	0	0	1	6	1	0	3	1	1	2	1	0	2	1	17	1	0	1	2	2	3	1	0	1	0	0	1	0	0	0
436	TCA	2	4	0	1	14	1	2	5	3	2	2	3	2	2	5	3	3	2	4	0	13	6	2	5	1	2	4	1	3	5	1	4	2	2	3	1	5	2	2	0	3	0	5	1	3	1	2	1
437	AAT	5	6	5	232480	2	1	4	1	3	2	6	3	1	4	2	3	3	3	5	6	2	3	1	1	4	5	2	2	2	5	2	0	1	7	4	15	4	1	1	4	5	4	8	6	2	1	5	4
438	ATT	3	0	1	7	0	7	2	4	3	3	3	6	4	8	5	226438	9	3	0	2	4	2	3	5	4	6	4	3	3	5	2	4	3	4	4	1	7	2	1	2	5	2	1	2	1	1	6	5
439	ACA	3	2	0	2	231783	19	142	15	2	1	2	3	127	1	2	3	7	6	4	4	7	10	1	5	1	1	2	7	3	0	1	9	2	5	0	4	48	2	0	1	1	1	2	4	1	3	2	0
440	GGA	11	2	8	6	2	2	1	8	9	3	5	3	5	0	4	9	4	0	2	2	0	0	1	0	5	1	5	1	2	1	4	4	16	4	5	5	1	6	2	3	231922	5	19	9	2	0	9	6
441	CTA	8	3	8	3	12	6	4	0	8	1	3	3	13	2	3	5	13	11	4	6	31	12	6	3	7	14	9	4	231726	6	17	6	2	3	4	4	3	1	4	2	0	5	5	3	5	1	2	6
442	ATA	13	9	2	5	9	10	6	6	13	4	8	4	231879	8	13	4	11	10	11	7	7	7	4	3	4	7	3	5	13	9	5	4	3	2	11	4	6	6	5	2	7	2	7	6	7	3	3	3
443	TTA	5	2	4	0	17	5	3	1	2	1	3	11	7	4	2	2	4	2	3	1	4	4	5	4	3	3	3	6	6	2	1	6	8	6	8	6	2	5	1	2	8	5	11	9	4	3	8	4
444	ACA	12	2	4	6	232971	6	26	4	3	1	5	0	14	0	4	7	13	2	5	5	5	10	2	6	1	1	1	1	10	1	3	3	0	0	1	0	12	7	2	2	3	5	1	1	4	4	0	3
445	AGA	9	1	1	0	0	1	0	0	231492	7	26	6	13	0	1	2	1	1	0	3	1	1	0	2	3	1	1	2	4	0	1	0	0	2	1	1	0	0	1	0	14	0	1	1	0	4	1	3
446	GAT	7	3	1	14	4	5	3	3	3	2	1	2	1	4	3	2	5	6	3	4	7	2	5	2	4	3	1	4	2	3	1	3	4	3	4	232503	7	1	4	2	10	1	2	8	4	6	6	5
447	GGT	3	4	4	2	7	8	7	2	4	3	0	21	11	5	4	6	9	5	2	3	6	13	4	7	2	9	3	4	2	5	6	4	5	2	2	6	2	3	3	5	3	6	5	232177	3	6	2	7
448	GGG	6	4	7	2	3	0	0	3	5	4	15	8	5	0	5	2	2	1	0	3	0	0	0	1	6	0	2	2	1	3	4	2	6	7	43	1	2	1	3	1	8	2	232003	10	1	2	19	3
449	AGT	10	4	1	61	4	8	3	7	6	38	7	232660	4	3	9	11	6	6	9	3	8	1	5	3	2	9	0	1	5	3	7	4	3	10	3	3	1	4	4	1	2	10	15	53	2	2	0	4
450	AAT	10	15	3	232898	4	6	1	6	1	4	5	3	6	2	4	2	5	4	5	2	8	6	3	4	7	5	4	0	2	4	3	2	7	3	2	6	2	9	4	4	4	7	4	7	8	6	6	0
451	AAG	12	6	232261	4	5	8	9	7	3	7	34	2	8	1	5	5	12	7	14	8	4	8	4	3	5	5	1	2	3	6	10	8	5	7	77	6	5	7	9	5	4	7	7	7	5	10	10	12
452	AAT	15	11	11	233000	6	7	5	9	3	4	7	10	7	10	5	4	7	11	2	10	6	7	3	6	2	6	4	3	7	6	6	12	4	0	5	11	4	8	5	4	3	9	10	6	12	1	3	1
453	ACA	9	17	10	11	231965	18	73	9	13	4	3	5	31	3	9	6	12	5	4	5	18	8	15	13	2	7	10	7	5	12	4	9	7	9	7	5	22	12	12	5	7	9	12	3	10	3	4	11
454	AGT	5	5	5	9	5	10	9	8	11	18	12	232816	4	3	7	9	6	5	3	3	1	6	5	5	6	5	12	18	6	4	4	10	3	1	5	6	7	5	7	2	12	2	17	40	5	7	3	11
455	GAA	20	6	8	3	8	4	4	13	3	4	0	2	8	9	3	3	15	5	1	10	11	10	5	1	2	3	2	3	11	3	2	6	232074	3	6	5	5	4	0	3	17	2	4	2	2	1	4	5
456	ACC	14	8	9	13	28	232096	2	13	9	10	4	10	9	27	4	6	3	0	9	6	3	1	1	1	3	1	4	5	1	2	3	6	8	4	5	7	1	4	2	5	8	4	13	1	2	5	7	6
457	TTC	10	17	1	7	11	6	4	9	6	3	5	4	6	21	11	6	4	14	4	14	5	14	9	10	6	11	1	7	4	39	3	2	13	6	3	5	16	7	10	6	3	3	4	3	10	17	6	13
458	AGA	6	3	5	6	11	9	8	3	232774	3	22	5	5	7	4	2	8	7	6	3	7	6	3	3	14	6	5	4	1	3	4	1	2	7	2	4	4	2	5	0	151	8	18	6	3	1	7	6
459	CCT	7	1	9	6	3	8	3	7	3	0	1	0	2	7	3	3	9	7	7	25	17	127	12	231260	3	5	4	4	3	4	4	8	3	0	1	2	5	1	2	3	2	6	2	5	3	3	3	3
460	GGA	9	10	3	10	13	10	1	7	23	5	4	9	7	3	3	1	5	11	2	3	3	17	4	2	13	2	8	9	5	10	3	8	14	8	2	6	8	10	7	6	232405	3	85	18	7	10	6	10
461	GGA	9	16	3	4	6	20	4	7	18	2	6	4	3	2	1	5	7	19	8	10	15	22	6	6	5	3	12	6	25	11	3	8	11	4	7	0	9	10	5	3	233252	4	61	16	11	5	11	10
462	GGA	5	4	1	4	3	10	9	3	26	6	4	2	7	2	4	5	3	3	1	6	2	10	3	2	12	11	3	6	6	2	4	4	13	10	6	1	5	5	8	3	233162	7	67	12	13	4	6	4
463	GAT	15	12	3	33	13	15	7	8	7	4	6	6	9	6	0	10	7	16	11	10	14	10	5	10	6	2	1	8	2	9	8	5	6	9	3	233157	4	4	5	10	6	6	8	6	7	6	6	8
464	ATG	13	5	12	14	4	3	18	1	11	13	10	11	20	9	233184	30	6	5	9	6	2	4	3	5	0	4	11	3	1	1	5	4	11	3	17	18	4	2	3	6	13	8	48	13	12	4	24	18
465	AGG	6	8	20	5	10	14	9	4	19	10	232496	23	8	9	71	7	9	6	4	5	9	20	11	7	10	10	11	13	8	4	11	5	5	5	6	9	3	7	8	1	9	5	96	7	5	3	17	4
466	GAC	15	46	8	11	11	18	9	2	8	6	10	2	7	14	10	8	11	16	5	9	10	17	7	5	10	11	6	2	7	7	7	3	18	233123	7	19	10	9	10	2	8	23	17	4	4	7	2	4
467	AAT	12	10	5	232964	3	5	9	9	3	8	3	15	3	1	7	10	3	7	7	3	10	5	7	4	1	5	7	5	6	3	6	1	3	2	7	39	6	6	12	6	11	6	9	8	1	2	9	5
468	TGG	5	3	1	3	10	9	3	7	9	6	8	4	5	3	7	5	6	5	6	7	11	10	10	9	8	10	21	2	8	10	3	4	4	4	8	7	8	8	7	3	8	12	10	5	4	4	13	13
469	AGA	31	7	6	5	4	8	7	1	233439	4	10	4	7	7	3	1	6	11	3	7	6	12	4	3	13	3	4	2	6	4	10	5	3	4	2	0	6	4	2	3	62	8	6	7	11	5	8	10
470	AGT	11	6	4	28	10	10	4	5	4	15	4	369953	5	5	9	11	11	7	11	0	6	9	10	6	2	3	2	9	2	0	3	6	8	2	8	4	6	2	9	3	8	11	10	18	5	0	6	3
471	GAA	29	18	7	3	3	4	1	0	1	4	4	7	4	6	5	6	8	5	2	5	4	0	3	7	3	3	2	4	8	12	4	11	370108	8	4	8	9	6	0	2	5	4	2	6	3	6	1	2
472	TTA	27	4	7	9	8	6	8	5	10	12	8	9	13	2	5	1	3	4	4	6	4	1	2	1	3	0	5	6	8	0	4	1	3	3	6	5	0	5	3	4	13	9	12	4	4	1	8	8
473	TAT	15	11	3	19	10	6	5	8	6	13	8	16	6	12	8	19	14	5	3	27	11	10	12	5	7	10	8	7	8	7	5	4	13	6	7	10	12	8	10	8	10	9	8	10	10	8	14	12
474	AAG	24	5	369909	13	7	10	10	1	9	2	32	1	10	8	11	4	4	6	4	10	9	8	12	5	3	1	5	10	4	2	5	4	8	3	102	15	7	5	12	1	6	5	12	5	3	4	4	3
475	TAT	4	9	2	8	7	7	8	0	2	1	2	3	1	1	4	4	5	8	3	19	11	6	3	2	3	1	5	2	8	4	1	2	2	5	9	3	6	4	4	10	5	13	12	8	3	7	8	3
476	AAA	369644	9	12	20	14	8	4	11	35	2	12	2	8	9	9	4	8	5	6	6	5	8	12	6	6	3	8	9	7	9	5	2	48	6	3	5	12	9	7	5	3	8	12	12	6	8	12	11
477	GTA	6	11	7	4	5	9	4	8	6	1	6	6	15	2	1	4	11	1	3	5	7	3	6	3	1	1	12	3	1	6	5	1	3	2	4	9	2	7	5	1	8	7	11	11	370006	6	19	18
478	GTA	4	6	8	4	11	4	3	7	1	7	7	2	23	2	1	4	7	9	4	6	3	10	1	4	0	7	7	7	6	3	4	4	1	1	5	5	39	1	7	2	4	5	11	14	369784	2	31	8
479	AAA	369718	13	5	9	20	9	2	12	9	7	2	15	5	3	8	17	10	19	10	2	24	16	12	9	7	9	12	5	13	7	7	5	19	6	5	6	5	3	3	2	6	4	3	4	11	10	5	9
480	ATT	8	1	10	34	1	9	5	15	12	3	7	14	9	19	7	369640	5	1	8	14	5	3	4	4	3	2	9	10	2	2	5	7	2	3	6	10	2	7	9	4	7	6	24	12	12	2	10	13
481	GAA	19	12	10	5	8	12	7	7	10	4	7	10	7	2	11	4	15	9	6	8	5	13	6	4	5	6	17	7	13	11	6	9	369546	12	66	9	14	17	12	10	92	11	14	6	7	4	14	10
482	CCA	8	6	9	4	27	12	10	5	6	7	8	8	9	6	6	1	13	10	6	3	369857	31	9	11	14	11	6	5	10	3	7	6	11	7	8	7	14	16	6	6	9	7	10	7	9	4	5	3
483	ATA	0	3	3	1	4	3	3	5	4	7	5	2	136147	8	61	17	9	6	0	2	1	1	7	3	4	4	2	2	4	2	5	3	3	1	4	10	3	5	2	0	5	7	4	0	8	0	0	3
484	GGA	2	4	1	2	3	7	2	4	6	3	6	1	2	7	5	3	6	2	5	2	4	5	3	1	6	4	2	0	4	3	2	4	5	1	1	2	2	1	1	3	136208	2	17	7	5	4	2	7
485	GTA	1	1	0	6	7	6	3	7	2	0	4	5	20	7	7	1	3	6	3	3	10	11	2	6	4	6	8	2	4	1	0	4	6	1	1	4	2	1	8	4	4	3	11	4	136141	4	53	13
486	GCA	5	1	0	1	57	1	5	4	0	1	1	1	5	2	1	2	3	4	0	4	6	8	1	1	6	0	2	5	3	0	0	3	4	0	6	5	136069	6	21	4	5	7	5	4	93	6	2	3
487	CCC	4	2	3	6	2	6	2	1	3	3	0	2	3	3	2	2	7	8	1	3	21	136233	4	5	5	4	2	4	2	13	0	3	1	2	0	4	3	2	2	3	2	4	3	0	2	1	5	2
488	ACC	0	4	1	2	10	136182	4	17	5	3	3	1	3	13	4	7	3	1	4	5	3	4	0	2	1	1	1	4	4	4	1	4	4	3	6	6	2	1	2	0	3	1	5	4	1	4	5	2
489	AGG	6	2	14	3	1	3	6	0	15	2	136080	13	1	3	29	3	4	0	10	1	1	4	2	1	2	2	7	3	3	1	8	0	4	6	2	1	2	3	3	3	2	1	60	1	1	2	1	3
490	GCA	8	4	5	2	120	5	1	3	3	5	4	5	6	5	2	1	10	9	9	6	3	3	3	4	2	3	9	5	1	3	1	0	5	4	8	4	135878	10	6	2	6	4	9	5	32	3	2	3
491	AAA	136255	11	10	5	4	6	1	1	4	4	1	2	8	4	3	4	4	3	4	1	2	2	2	0	0	2	2	3	2	1	1	0	6	1	5	4	0	2	5	2	5	2	8	4	2	3	1	5
492	AGA	8	5	4	6	2	3	1	3	136159	6	11	7	8	3	4	2	4	2	0	0	6	2	2	1	7	2	2	1	2	3	3	0	1	4	9	1	3	1	1	5	48	4	17	3	6	3	7	5
493	AGA	11	2	6	1	2	0	2	2	136165	3	24	18	15	1	3	8	2	0	4	4	3	0	3	0	2	4	4	5	3	4	2	3	5	2	4	6	1	1	2	3	28	4	10	10	6	3	3	7
494	GTG	5	3	2	5	4	6	1	1	2	2	3	1	7	1	16	3	2	0	4	2	5	5	7	1	5	3	2	3	0	4	4	0	4	1	8	4	4	0	2	5	4	6	6	5	19	4	135628	6
495	GTG	0	4	6	4	3	8	2	6	5	6	2	0	2	4	13	2	7	3	2	9	6	7	4	1	3	3	2	1	2	4	0	5	1	2	3	4	3	3	4	1	4	2	3	1	27	2	135433	12
496	GAG	8	4	5	6	2	3	5	3	7	1	6	4	3	0	5	2	0	1	7	0	2	2	4	0	1	5	4	5	1	3	5	1	7	5	135840	5	4	1	5	3	3	4	36	6	8	2	17	5
497	AGA	6	2	2	5	4	3	5	4	136067	4	23	5	3	3	2	11	3	0	5	8	0	5	11	3	7	7	3	4	2	1	0	6	4	7	1	3	2	2	2	3	13	4	3	1	2	3	1	4
498	GAA	20	2	2	3	4	3	4	4	2	7	3	2	5	1	2	5	16	9	4	4	7	10	5	4	4	3	7	3	1	1	1	2	136059	7	12	8	3	4	6	4	10	8	12	3	5	3	0	4
499	AAA	136180	9	6	3	1	1	2	4	5	2	2	3	6	4	2	1	9	5	5	5	8	7	2	0	2	1	3	1	2	4	4	5	8	4	9	7	2	2	4	1	5	5	4	2	4	1	3	4
500	AGA	21	3	0	1	10	0	1	3	135897	10	27	10	10	2	1	2	4	4	2	2	4	5	4	1	1	8	2	1	3	5	2	2	0	5	4	1	1	9	3	5	38	0	5	7	1	1	9	4
501	GCA	3	3	1	3	14	4	2	1	2	3	3	4	0	4	3	1	6	14	5	6	8	2	4	7	1	5	6	2	1	2	3	7	5	3	3	6	135733	8	8	8	4	5	4	5	114	3	5	1
502	GTT	2	1	3	0	3	5	3	1	2	1	2	0	0	2	2	10	4	3	4	3	3	6	5	5	3	5	2	3	1	2	6	1	8	2	3	4	5	7	1	5	6	8	4	6	4	10	3	131519
503	GGA	2	3	0	3	1	1	0	4	6	1	0	4	0	1	1	0	3	1	1	2	6	4	1	5	0	0	1	1	1	1	4	4	5	2	2	1	1	3	1	2	135998	1	32	5	4	3	1	0
504	ATA	5	4	2	2	7	2	6	3	8	2	5	5	135884	4	41	8	3	1	1	2	1	2	1	0	0	0	1	2	1	3	3	3	6	0	2	6	3	1	0	2	1	0	2	1	5	5	5	6
505	GGA	2	1	5	4	6	4	4	3	17	1	3	3	4	4	2	4	1	5	2	3	6	3	2	2	2	3	1	5	4	6	3	8	5	3	1	5	1	2	4	3	135604	6	21	1	6	3	4	4
506	GCT	9	2	9	6	8	7	0	26	3	3	4	0	2	4	2	2	9	7	8	6	5	16	9	3	7	4	6	4	7	6	3	2	9	4	0	3	7	29	9	133555	5	6	11	2	3	1	4	23
507	GTC	5	9	4	4	2	10	1	3	1	3	4	2	3	31	0	0	2	1	3	2	5	8	2	1	2	4	6	1	1	1	0	2	3	8	3	2	5	19	6	3	13	8	17	9	10	134130	14	12
508	TTC	1	3	4	2	3	1	3	3	2	0	1	4	0	8	3	4	6	2	2	0	2	14	2	2	3	5	1	6	3	9	2	2	3	5	3	1	5	2	5	4	2	4	9	2	2	4	7	5
509	ATT	6	7	0	0	3	3	2	13	3	0	1	0	6	8	4	134635	2	7	1	6	7	5	4	3	0	4	0	0	1	3	1	3	2	2	0	1	0	4	0	1	3	1	2	1	0	1	0	1
510	GGG	4	6	3	1	4	7	0	3	1	3	6	2	1	4	1	0	2	8	3	1	7	3	6	3	5	5	1	3	11	2	2	3	2	5	17	2	5	1	5	2	27	9	134060	4	3	2	15	2
511	TTC	5	5	2	2	1	2	2	3	1	1	7	2	3	8	3	0	3	3	1	0	6	5	2	2	2	3	2	2	4	3	0	0	6	4	2	0	1	0	2	1	4	3	6	2	5	1	4	1
512	TTA	5	5	3	1	5	5	1	2	11	0	4	1	5	3	3	3	2	3	0	1	3	11	4	0	2	1	1	3	17	1	0	2	2	2	2	2	3	2	3	1	3	1	3	3	8	1	2	7
513	GGA	4	6	2	2	12	4	4	1	11	2	2	3	1	3	0	2	3	4	3	0	1	6	4	1	4	1	5	3	3	3	1	7	8	0	5	2	6	1	3	4	133873	4	23	5	9	3	4	2
514	GCA	3	2	1	2	43	3	1	4	1	5	1	1	2	2	2	3	6	1	4	2	6	4	1	2	3	3	10	4	1	2	5	4	8	3	5	2	135358	8	19	4	5	5	13	7	71	5	7	7
515	GCA	2	2	1	2	91	2	4	3	3	0	1	1	1	3	2	2	0	0	0	1	0	0	0	2	1	1	3	5	0	1	1	1	2	2	1	3	134910	9	73	9	3	2	8	5	53	2	5	1
516	GGA	3	2	3	1	3	7	2	0	6	5	6	2	4	6	7	3	3	3	2	7	3	4	7	3	5	8	3	0	1	6	5	3	16	5	6	2	5	2	5	5	132235	3	21	8	4	7	2	4
517	AGC	10	31	5	6	5	9	6	1	6	132316	12	60	1	5	10	6	3	9	6	1	7	8	2	4	2	3	12	4	2	8	4	5	4	2	2	2	9	6	8	4	2	16	11	5	4	6	4	5
518	ACT	9	10	5	8	10	56	6	131072	6	6	11	7	3	3	16	1	1	10	3	0	4	3	5	3	0	2	4	0	1	2	0	1	11	3	7	0	1	0	1	3	1	5	5	7	1	1	3	2
519	ATG	6	2	8	3	5	5	5	3	6	3	12	0	6	5	129980	14	2	1	5	5	3	1	4	3	4	1	4	5	1	2	7	9	4	1	4	0	2	0	2	1	0	1	16	4	6	5	12	6
520	GGC	5	2	0	1	2	1	1	1	1	20	3	3	1	0	2	4	2	2	5	0	2	6	2	1	0	9	1	3	1	4	3	0	2	13	6	2	8	5	2	2	4	127888	11	64	2	3	8	0
521	GCG	1	2	5	3	2	0	39	1	1	4	9	1	0	0	1	2	0	3	2	2	6	2	1	2	1	1	4	1	1	1	3	0	2	3	5	1	42	3	134778	8	0	4	1	1	2	1	46	0
522	GCG	1	2	6	3	3	7	17	2	4	1	7	3	1	0	2	0	3	1	5	2	0	2	6	7	4	3	12	4	1	1	2	2	2	4	11	4	66	5	129071	7	6	1	8	6	3	1	65	3
523	TCA	4	2	6	12	4	2	4	7	4	2	2	7	7	6	3	4	5	7	4	6	48	7	12	1	2	0	5	2	3	3	3	7	11	4	9	6	7	3	8	5	8	6	6	5	9	4	8	8
524	GTA	1	3	0	3	1	0	0	1	0	0	0	1	18	3	0	2	3	0	0	2	0	1	0	0	5	0	0	4	1	4	4	3	3	4	6	2	8	0	0	0	3	0	3	2	132551	0	8	1
525	ACG	0	1	1	0	87	1	126792	0	0	1	4	1	0	0	30	0	0	1	0	0	0	0	1	0	0	8	0	0	0	0	1	0	0	0	0	0	0	0	8	0	0	1	1	0	0	0	0	0
526	CTG	0	0	0	0	0	2	2	0	1	2	2	0	2	1	7	0	3	1	3	1	1	4	29	1	2	0	4	0	7	4	127032	9	1	0	0	0	0	0	4	3	0	1	1	0	2	0	0	0
527	ACG	0	1	0	3	20	1	121429	8	2	0	7	1	1	1	84	0	5	0	3	2	1	5	5	1	1	1	1	1	1	0	1	1	1	3	0	1	1	0	11	0	3	0	4	1	2	1	1	1
528	GTA	5	0	5	0	0	0	0	1	0	0	2	0	37	0	2	0	2	0	1	1	0	1	0	0	0	2	1	1	1	0	0	1	2	1	3	1	16	0	0	0	4	1	13	4	126306	2	16	3
529	CAG	1	0	7	1	5	2	2	3	2	1	7	1	1	0	2	2	4	1	120664	10	2	3	6	3	1	1	65	2	0	2	16	1	2	1	1	1	0	0	2	0	4	1	6	1	0	2	2	0
530	GCC	0	0	2	2	1	30	0	0	1	0	1	0	1	0	0	1	1	0	4	2	2	1	9	0	2	1	3	0	1	0	0	1	0	1	2	0	1	124750	2	4	2	0	5	1	0	34	3	1
531	AGA	14	0	4	2	2	0	1	1	133373	0	4	0	4	4	2	0	0	3	0	0	0	2	0	0	0	0	0	0	3	1	2	0	1	0	0	2	2	0	4	0	6	0	2	3	0	0	0	4
532	CAA	1	0	2	3	2	1	2	0	0	0	0	1	1	1	1	1	124705	1	2	1	5	1	1	1	2	0	0	0	4	0	0	0	0	1	1	1	0	1	0	0	1	1	0	1	0	0	0	1
533	TTA	1	1	0	0	0	0	0	0	4	0	0	0	1	0	0	1	0	0	0	0	1	0	1	1	1	1	1	1	4	0	0	1	0	0	0	0	0	0	0	2	0	0	0	0	0	0	1	0
534	TTG	2	0	1	0	2	0	0	0	3	1	2	1	0	1	0	0	0	1	1	0	1	0	0	1	0	2	4	0	1	1	4	2	1	0	1	1	0	0	0	1	2	2	8	2	1	1	3	1
535	TCT	1	2	1	0	1	0	2	1	3	0	0	2	2	0	0	2	3	0	2	0	1	0	1	0	1	2	0	0	1	2	1	0	0	4	3	2	1	0	2	1	2	1	6	4	0	1	1	4
536	GGT	0	4	1	0	0	0	0	0	0	0	0	17	0	0	0	1	1	0	0	2	0	0	1	0	1	0	0	1	0	0	0	0	0	0	1	23	1	1	0	1	0	6	1	128306	0	1	1	3
537	ATA	2	2	2	1	3	1	0	0	1	0	1	1	134874	3	19	1	0	2	1	1	2	1	2	1	1	0	1	0	0	0	1	0	2	1	0	0	0	0	0	0	0	4	1	0	4	0	0	0
538	GTG	2	0	1	1	2	0	0	0	0	2	3	0	1	0	3	0	0	0	2	0	5	4	1	2	1	3	2	5	0	0	2	0	2	0	2	1	1	2	13	0	0	1	8	1	55	2	132657	0
539	CAA	5	0	1	0	0	0	0	1	0	0	0	0	0	0	0	0	135503	2	19	4	2	0	0	0	1	0	0	0	1	1	1	1	0	0	0	0	0	0	0	0	0	0	0	0	0	0	0	0
540	CAG	2	1	5	1	2	1	3	1	0	0	0	0	0	1	0	1	49	0	133980	4	1	3	4	2	2	5	16	1	4	1	1	1	0	1	0	1	0	0	2	0	3	1	3	5	1	0	2	3
541	CAA	5	1	2	0	0	1	2	1	2	2	2	2	0	2	1	2	133813	2	3	1	2	4	1	1	3	0	1	1	2	1	0	3	0	0	0	0	1	0	1	0	1	1	2	1	4	1	1	1
542	AGC	1	11	0	0	0	1	0	2	3	134333	0	36	0	4	0	0	1	0	1	2	0	4	2	1	0	9	2	2	0	0	0	1	1	0	0	0	0	4	1	4	0	9	0	2	0	1	3	0
543	AAT	6	3	2	135458	0	0	0	1	0	0	0	1	1	1	2	1	3	0	0	0	0	1	0	1	1	2	1	1	1	0	0	0	1	2	2	2	0	1	0	2	0	1	3	2	3	1	1	0
544	TTG	3	2	4	0	0	4	2	1	1	0	4	7	2	4	5	2	3	1	5	2	4	2	4	1	2	1	1	1	8	4	1	3	0	0	0	3	3	1	1	4	3	0	0	1	2	3	2	2
545	CTG	2	5	4	2	3	5	6	4	2	2	4	2	2	1	3	3	7	5	13	3	9	10	28	5	4	3	5	1	11	7	135422	4	5	1	4	1	3	1	4	6	3	0	4	5	3	7	7	1
546	AGG	0	5	9	1	1	1	2	3	6	1	135916	8	0	0	29	2	1	2	0	1	2	5	3	1	4	1	14	0	1	0	4	2	1	1	4	0	0	1	1	3	1	4	44	6	0	1	6	1
547	GCT	1	2	0	1	5	2	2	36	2	2	0	1	1	1	1	2	2	1	2	0	0	4	3	2	0	0	0	0	0	1	1	0	1	4	3	2	5	52	3	135527	4	3	2	3	3	0	2	25
548	ATA	4	4	0	2	12	7	2	2	5	2	3	3	135940	5	33	2	15	2	0	2	9	6	0	1	2	0	4	1	4	1	1	0	3	2	4	1	2	3	1	0	3	1	3	2	5	0	3	0
549	GAG	1	1	5	2	3	4	4	4	4	1	4	1	0	0	3	4	2	3	9	3	5	3	4	1	1	1	3	2	5	0	1	3	3	6	135862	7	2	0	10	1	4	3	50	7	4	4	27	5
550	GCT	0	2	0	2	1	2	0	41	1	0	2	0	3	2	2	0	0	3	1	3	0	1	2	1	2	2	5	0	4	0	2	2	1	1	4	3	8	29	6	135131	3	0	7	4	1	0	4	7
551	CAA	3	3	2	1	1	2	5	0	4	0	5	2	3	2	3	1	136056	6	5	4	7	3	3	2	29	1	5	0	2	6	2	2	1	2	1	0	3	2	2	0	1	3	6	1	0	1	3	2
552	CAG	4	1	5	4	3	3	3	4	5	2	0	7	0	2	4	5	68	6	135862	4	8	8	6	2	3	1	26	5	2	1	3	2	5	3	7	3	5	6	2	2	3	2	10	5	3	1	3	4
553	CAT	0	0	0	4	1	2	0	0	1	0	0	1	0	0	0	0	2	4	3	136114	1	0	2	1	1	0	2	2	1	1	0	1	0	0	2	1	3	0	1	1	0	0	2	2	1	0	3	1
554	CTG	3	2	6	3	3	4	2	1	3	4	4	2	1	2	8	10	5	5	5	4	3	4	47	7	1	3	7	6	41	1	135799	11	3	4	1	1	2	1	2	7	9	5	7	4	2	3	4	0
555	TTG	2	2	3	5	4	2	6	6	1	5	2	2	0	1	2	1	2	0	4	6	3	1	2	1	4	1	4	1	2	2	17	2	0	3	5	3	2	2	0	3	2	4	6	4	4	1	6	7
556	AAA	135884	5	6	0	3	3	3	3	3	1	2	6	2	2	2	1	3	5	1	1	5	1	1	3	1	3	4	0	8	0	2	3	20	2	2	3	4	3	3	7	1	1	4	2	1	1	2	0
557	CTC	5	11	5	5	7	7	3	4	5	4	4	4	0	8	3	6	10	14	2	10	5	46	6	1	11	14	3	4	9	135599	4	7	3	3	1	7	3	8	1	2	3	2	7	8	8	5	2	0
558	ACG	3	1	7	2	15	7	135872	21	5	1	8	1	2	3	123	1	2	2	3	2	5	3	5	2	0	4	6	4	1	1	3	2	2	1	6	1	2	2	26	1	5	4	8	6	1	4	10	2
559	GTC	4	7	0	0	4	4	0	1	2	0	4	0	1	14	0	3	3	3	2	2	3	2	1	0	3	3	4	0	2	5	2	1	4	2	4	0	4	14	3	4	4	4	3	3	11	136108	4	5
560	TGG	2	2	7	1	3	5	2	2	3	2	16	2	7	2	9	2	2	2	5	3	5	2	3	3	0	7	52	0	2	0	2	3	4	2	5	5	4	0	9	4	8	4	15	6	0	1	3	5
561	GGC	0	6	0	1	2	7	1	2	1	8	1	0	2	1	3	3	2	4	4	2	4	3	6	3	2	3	2	2	1	4	1	1	5	98	1	2	2	7	5	3	9	135962	11	40	1	8	0	1
562	ATT	0	4	4	3	3	5	2	31	3	5	2	3	0	22	7	136213	5	7	3	5	7	4	0	6	0	2	1	0	2	5	3	9	3	4	2	1	4	4	2	4	0	4	1	2	2	1	1	6
563	AAA	136212	6	7	2	3	6	4	3	6	0	4	1	3	1	1	1	2	5	0	0	4	4	1	0	1	0	0	2	1	1	2	1	22	2	0	1	1	0	1	0	3	1	2	1	3	0	3	1
564	CAG	2	4	2	1	1	7	2	0	4	2	3	6	1	1	3	2	48	6	136104	4	5	6	5	7	1	1	26	5	4	2	5	1	0	3	5	7	2	0	1	3	5	2	7	8	2	4	2	4
565	CTC	3	10	10	10	5	5	5	8	6	8	12	0	5	5	6	6	5	13	6	7	5	7	5	5	12	10	4	8	13	135855	10	11	3	5	6	5	8	4	3	5	5	9	8	9	10	5	12	6
566	CAG	5	4	5	0	7	3	7	1	1	5	1	4	4	1	3	6	13	2	136097	20	3	6	5	5	5	5	67	3	3	5	9	2	0	1	2	3	3	2	4	2	0	1	1	2	2	2	2	3
567	GCA	2	1	0	5	50	2	1	1	3	3	5	2	2	0	2	0	1	0	6	2	2	4	0	3	1	1	2	0	0	2	2	1	3	0	4	2	136061	6	2	3	2	1	2	2	28	3	4	2
568	AGA	7	4	2	3	14	4	5	2	136202	3	14	6	10	3	3	6	2	0	1	1	1	2	0	2	3	2	1	1	1	1	4	1	4	5	5	2	5	2	1	1	10	2	4	3	4	1	4	4
569	GTC	2	3	4	1	3	2	0	1	2	2	1	2	2	9	1	0	5	5	2	4	1	3	2	0	3	0	2	2	4	0	3	2	3	1	0	4	1	7	4	0	11	3	9	3	2	135702	3	3
570	CTA	4	4	1	0	4	7	0	1	3	2	4	1	6	2	4	1	1	9	3	4	5	2	1	1	2	2	5	1	136100	6	31	4	5	3	2	2	1	1	4	5	2	3	4	2	5	2	2	0
571	GCT	2	2	3	0	3	4	2	9	2	4	3	1	3	3	2	2	0	4	3	1	4	8	1	3	1	0	1	1	4	5	2	2	2	1	1	4	5	11	8	136199	6	4	2	3	4	1	4	18
572	GTG	4	1	3	3	2	5	3	2	1	2	3	1	2	1	26	3	1	2	2	6	3	2	4	1	2	1	5	2	0	3	4	3	0	3	13	4	3	3	26	2	6	2	11	5	11	3	136178	13
573	GAA	3	5	3	1	0	1	0	1	1	1	1	3	1	1	3	1	3	5	1	4	5	5	1	1	1	0	3	2	1	2	1	1	136206	3	7	2	4	0	7	2	15	3	4	6	4	2	4	2
574	AGA	13	2	2	2	2	2	0	2	136208	1	11	5	6	1	2	2	1	3	3	0	0	5	0	0	6	0	2	0	5	1	5	0	3	1	6	3	2	1	2	1	8	5	5	1	1	0	4	0
575	TAC	0	1	2	4	0	0	4	0	3	0	2	1	2	1	1	0	0	5	4	1	0	1	1	0	0	0	2	0	3	0	0	2	1	1	1	1	1	1	5	0	1	2	5	1	3	1	1	0
576	CTA	4	2	2	8	1	1	2	3	2	3	2	4	8	3	2	1	3	1	2	1	28	6	3	3	2	2	5	7	136179	3	7	3	0	1	3	3	3	1	3	3	5	4	3	2	9	1	4	4
577	AAG	5	3	136289	12	2	1	6	1	1	3	27	4	2	1	5	0	3	3	3	1	4	3	2	4	5	2	2	4	2	3	2	3	1	3	5	1	0	0	4	1	0	0	0	3	2	4	5	4
578	GAT	1	1	0	10	0	0	2	2	1	0	2	5	2	0	6	0	1	2	4	4	1	5	0	0	0	2	6	4	2	0	3	0	1	5	0	135890	3	3	3	3	5	5	10	4	7	1	2	3
579	CAA	4	1	5	3	3	4	1	6	3	0	3	0	3	3	1	5	136075	5	18	1	3	7	3	5	31	1	0	2	5	3	2	10	3	2	1	3	2	1	1	4	10	5	1	1	3	0	2	5
580	CAG	2	6	9	2	5	8	3	4	5	8	4	4	3	1	1	1	21	12	135817	10	7	10	11	4	6	6	44	3	5	5	6	7	4	6	11	9	4	6	3	2	6	2	15	5	6	3	5	7
581	CTC	3	3	3	5	4	6	2	6	8	2	6	4	4	3	7	4	4	5	5	8	9	4	1	3	6	2	9	9	6	135979	9	5	6	3	5	5	6	5	4	4	9	5	14	8	7	8	11	5
582	CTA	2	6	7	2	3	9	4	7	2	1	10	15	5	1	1	4	4	4	1	2	55	10	7	6	5	6	0	0	135992	2	24	6	7	9	5	3	5	2	10	6	9	4	10	12	6	8	8	6
583	GGA	2	2	3	6	4	2	3	2	5	0	4	1	3	0	4	4	9	4	2	5	2	2	5	0	5	1	4	0	2	2	3	1	14	3	5	5	6	1	2	1	136268	2	3	4	3	2	3	3
584	ATT	4	2	3	6	4	2	3	5	8	2	11	6	12	8	8	136124	6	2	2	9	4	6	4	3	3	0	3	4	0	2	2	6	6	0	7	5	2	1	1	0	2	7	10	6	3	0	4	4
585	TGG	3	3	4	1	2	1	7	2	2	0	7	5	4	5	4	1	2	2	7	3	0	2	2	5	6	1	37	4	5	1	2	3	4	3	4	1	2	2	9	2	2	2	20	3	7	5	4	2
586	GGC	1	3	1	2	4	1	1	1	2	17	2	1	2	1	0	1	1	1	5	2	7	3	1	1	0	3	4	4	3	2	2	2	3	34	2	6	4	3	7	3	9	136096	11	41	5	5	2	0
587	TGC	8	23	12	18	12	28	16	9	9	23	18	13	14	7	13	10	6	27	15	12	14	20	8	14	8	55	17	13	12	4	15	10	11	14	25	17	15	13	20	18	20	31	27	23	14	21	13	18
588	TCT	16	22	19	15	12	28	16	78	8	14	22	16	20	12	23	6	17	27	18	17	13	29	18	95	13	15	32	23	20	18	4	13	13	17	16	24	6	15	17	19	20	28	38	41	29	11	43	20
589	GGA	33	35	18	22	57	22	28	25	102	22	28	25	39	26	16	30	31	39	16	15	46	11	26	27	47	27	32	25	36	30	31	40	170	24	33	24	41	37	36	20	593001	52	84	60	42	35	41	42
590	AAA	595108	32	20	22	22	21	15	20	24	21	17	8	17	15	11	10	16	26	7	15	15	25	7	12	16	8	28	9	14	20	17	8	12	11	6	12	16	16	14	10	20	14	25	23	9	12	23	7
591	CTC	5	21	13	4	7	22	8	5	21	9	18	19	16	17	12	10	14	27	1	7	6	78	4	9	18	29	23	20	31	593824	21	22	17	8	4	7	33	7	4	3	29	16	15	19	16	20	9	12
592	ATC	18	12	23	13	9	13	21	11	10	8	13	25	33	595155	21	58	10	7	5	6	5	6	1	7	15	11	17	11	15	16	11	15	14	3	15	6	16	6	18	10	12	19	36	20	23	72	14	13
593	TGC	15	28	20	9	17	17	16	8	20	39	22	8	10	17	8	8	12	30	6	12	33	37	18	20	24	124	24	8	28	14	16	13	16	15	21	9	19	14	15	15	19	32	51	16	16	14	25	4
594	ACC	13	15	12	13	34	595041	19	98	20	26	11	19	12	55	6	16	8	9	19	8	27	28	13	21	9	2	16	11	5	21	17	16	13	4	6	16	14	26	7	9	20	15	22	12	11	6	12	19
595	ACT	5	8	8	20	10	150	9	593387	11	13	4	14	7	3	17	46	12	1	0	6	7	8	7	12	6	2	3	19	5	2	14	6	10	7	6	9	2	3	8	18	9	6	17	16	9	6	13	25
596	AAT	10	27	7	595253	7	0	0	8	1	6	4	35	11	8	1	13	6	9	2	11	2	2	4	5	4	6	2	2	3	7	2	2	5	3	6	55	6	9	4	11	7	9	5	7	7	17	2	13
597	GTG	27	17	20	8	5	16	19	9	8	9	27	6	10	8	74	6	13	20	29	5	20	20	21	6	10	4	20	10	4	12	25	5	18	18	17	15	12	15	42	6	14	21	53	8	116	14	594191	5
598	CCC	2	9	7	9	6	17	13	6	23	7	16	11	9	13	6	7	10	39	8	16	75	594218	11	45	16	18	7	13	13	34	24	8	5	10	3	8	3	23	13	4	9	17	8	6	4	14	3	9
599	TGG	4	10	15	16	17	9	13	12	6	11	90	15	13	15	18	16	8	13	17	29	15	2	17	9	7	12	612	9	10	18	20	5	11	7	12	16	12	6	35	7	22	28	128	15	15	18	29	30
600	AAC	22	593964	31	58	19	21	18	1	20	20	32	17	17	7	11	8	9	2	10	5	12	9	13	5	10	14	19	14	10	10	13	6	8	19	21	9	12	4	8	7	21	17	45	16	11	14	30	15
601	TCT	16	11	15	10	15	10	20	16	11	11	24	14	9	7	5	4	24	17	8	15	20	26	12	41	15	18	17	15	7	7	6	3	27	8	24	8	18	17	9	22	17	4	23	9	10	24	22	10
602	AGT	17	33	12	18	22	32	23	20	28	33	35	594319	19	19	21	14	13	29	23	6	3	19	17	16	19	15	34	28	20	13	21	15	11	12	28	21	12	20	28	15	23	28	39	179	9	20	16	27
603	TGG	12	13	10	16	13	0	10	9	13	15	18	24	15	7	28	17	15	14	9	24	13	3	7	8	20	10	56	11	13	13	13	19	5	13	14	18	5	3	21	16	23	14	13	26	13	11	20	34
604	AGT	5	10	12	78	17	5	5	15	10	76	25	593895	3	8	11	19	4	0	6	13	14	20	10	8	5	12	11	22	14	10	12	4	11	2	6	3	4	7	13	7	2	16	25	151	16	11	16	20
605	AAT	34	87	17	594524	12	10	18	8	12	15	14	10	7	6	9	18	11	8	4	8	13	15	9	10	8	5	17	3	7	6	17	3	10	8	10	20	16	7	12	17	9	14	21	17	13	19	11	14
606	AAA	594188	13	9	13	22	16	5	8	14	15	9	12	7	2	11	5	9	9	5	13	10	13	8	14	5	6	11	8	7	4	7	3	151	10	4	13	5	6	8	10	13	14	29	12	6	6	8	11
607	TCC	33	13	17	23	15	24	15	26	22	8	28	32	36	3	11	19	20	12	11	15	15	17	12	7	17	13	9	12	19	11	19	14	11	9	18	17	19	12	22	6	16	14	40	31	17	25	23	28
608	CAG	15	5	38	14	19	12	24	4	8	14	16	7	5	8	11	13	44	20	593467	75	4	11	27	6	10	12	411	25	10	4	41	9	9	14	30	15	7	13	10	19	22	24	45	30	9	22	31	19
609	GAT	25	19	23	36	10	10	12	30	17	15	12	23	8	10	18	25	12	16	20	14	23	21	24	11	9	11	12	11	10	12	9	20	10	40	24	590833	12	22	12	5	11	17	25	39	19	13	15	37
610	GAG	20	16	33	20	14	10	11	24	15	17	8	14	11	11	17	14	18	26	22	18	18	18	9	7	11	24	10	9	14	14	11	13	47	22	589682	20	24	25	40	8	18	24	238	24	28	24	60	26
611	ATA	26	10	9	32	22	2	10	13	23	8	10	17	593500	16	39	26	18	11	12	25	13	2	14	18	18	8	16	24	26	15	8	17	16	16	17	27	19	5	11	10	30	13	43	18	39	19	28	26
612	TGG	16	11	15	17	16	33	11	7	6	22	42	18	18	14	22	30	19	15	10	19	13	53	6	10	30	31	42	25	19	11	3	19	20	15	13	21	18	10	10	21	15	24	47	22	20	11	17	21
613	GGA	8	12	8	28	18	14	7	20	83	10	26	17	17	16	15	26	19	13	13	21	24	59	15	30	20	19	18	30	10	24	31	19	72	18	19	26	16	16	9	22	592685	33	80	54	24	6	36	32
614	AAC	33	592913	28	134	40	45	14	28	18	98	7	18	44	32	22	22	33	31	17	21	33	45	22	19	11	27	13	16	18	22	23	26	41	35	24	16	8	5	20	10	19	22	32	18	15	13	12	25
615	ATG	14	19	41	23	12	22	63	12	28	18	37	17	43	15	592215	38	27	18	23	8	18	14	19	4	33	17	30	12	11	16	42	22	26	22	19	10	25	10	34	13	23	18	71	38	35	22	194	32
616	ACC	27	27	31	16	40	592973	20	70	29	38	30	23	37	86	30	28	36	37	18	33	30	72	26	28	16	50	40	23	17	31	22	29	18	23	31	26	11	159	38	21	33	37	51	21	17	24	30	34
617	TGG	28	23	28	27	22	20	40	29	27	41	98	48	23	18	46	46	30	9	52	30	25	25	26	27	27	40	87	57	29	30	27	21	20	17	61	38	21	27	59	34	48	67	134	62	36	36	61	57
618	CTG	9	18	17	13	17	16	12	14	23	9	26	17	14	16	23	14	10	25	31	25	21	25	109	24	17	22	43	10	422	18	586765	45	4	9	18	10	10	19	20	17	11	14	29	9	17	11	28	20
619	CAA	29	14	25	15	21	23	6	23	10	20	18	23	15	19	30	20	591459	24	51	23	27	21	15	22	60	15	19	16	27	15	24	16	26	18	28	26	6	15	18	24	14	16	24	33	10	16	20	22
620	TGG	25	8	15	16	13	9	12	2	15	13	38	16	31	10	31	8	20	18	23	22	20	10	26	15	18	13	59	14	22	21	27	33	29	11	27	23	14	11	24	5	35	36	92	35	17	15	42	20
621	GAT	13	16	17	74	6	22	14	15	21	19	24	21	16	15	24	13	7	24	11	10	8	21	10	29	16	9	20	28	12	11	14	29	22	39	35	591762	22	18	29	27	33	22	40	76	22	20	33	44
622	AAA	592304	41	93	44	22	24	17	10	78	11	12	6	30	17	28	26	19	31	11	15	14	19	29	17	13	24	23	19	20	24	22	26	67	9	18	25	24	14	25	22	15	32	65	31	21	15	44	15
623	GAA	31	12	19	5	15	14	15	21	10	13	21	15	21	9	19	16	34	22	16	13	18	30	7	19	22	19	17	21	11	18	15	14	588163	47	39	26	24	24	14	14	63	23	50	18	18	17	32	23
624	GTT	25	8	25	22	14	19	13	12	26	19	17	15	25	24	19	93	37	22	24	16	4	12	6	9	13	10	32	14	16	28	15	12	41	20	35	16	17	12	35	27	31	15	69	18	20	27	37	586081
625	AGC	20	54	29	22	13	27	17	15	25	588901	35	377	22	26	33	25	11	22	18	17	2	16	8	18	20	27	37	15	17	22	11	15	16	3	9	23	26	13	18	24	24	82	36	31	22	25	27	33
626	AAT	23	27	19	592784	10	16	22	16	14	9	20	30	11	9	18	21	14	25	13	15	15	21	5	23	17	6	25	17	15	7	18	11	12	23	21	28	17	11	19	15	22	16	34	29	23	10	24	18
627	TAC	5	20	20	17	6	12	5	11	10	11	19	21	8	12	10	25	8	19	7	8	8	4	4	8	5	12	13	15	17	10	7	19	18	15	6	15	14	7	8	10	26	21	14	18	28	12	25	27
628	ACA	14	11	8	6	589879	11	53	6	7	5	23	12	97	9	11	17	4	11	12	11	7	19	20	6	9	13	15	8	3	2	5	9	7	15	9	18	50	14	18	10	13	20	19	19	9	7	22	16
629	CAG	2	3	11	7	5	6	4	6	8	1	7	7	3	9	13	7	33	11	589586	19	11	8	15	6	5	9	87	3	7	15	25	18	8	16	16	10	9	7	10	9	6	16	19	14	5	10	21	9
630	ATA	11	5	5	10	14	10	2	15	7	4	7	11	583313	10	33	17	3	10	6	7	1	6	5	13	2	7	11	6	3	15	7	3	2	9	4	13	1	10	6	10	7	4	15	10	12	3	12	11
631	ATA	22	7	9	22	16	6	10	8	16	3	14	8	583694	20	33	20	16	12	6	12	19	17	11	17	14	6	11	15	9	9	13	12	14	17	19	21	17	13	12	15	22	13	17	18	20	10	15	23
632	TAT	21	10	20	45	18	8	12	17	27	22	11	28	12	17	15	39	31	12	14	20	15	6	10	17	10	14	19	6	19	18	11	19	26	14	8	21	12	12	13	7	21	22	17	29	26	16	32	22
633	ACT	13	11	18	21	21	43	18	545752	14	8	21	23	17	9	7	40	10	9	8	14	8	10	4	12	7	10	14	5	15	11	7	11	11	11	26	10	11	13	3	52	14	12	25	6	15	7	9	9
634	CTA	30	22	8	20	17	17	9	9	14	12	13	15	26	18	25	25	16	7	14	19	101	16	17	7	19	11	9	25	567216	14	25	18	12	10	3	13	11	14	1	21	17	24	3	19	14	19	6	20
635	ATT	16	7	10	16	11	12	16	17	12	6	18	30	18	29	35	560616	14	8	7	16	9	15	24	18	12	9	12	11	5	11	14	16	18	9	10	11	12	4	15	18	18	16	36	16	19	15	12	26
636	GAA	28	6	12	5	5	10	7	6	8	4	5	12	11	4	9	12	10	10	15	6	7	3	4	4	4	23	6	11	10	1	6	5	552774	44	186	72	23	8	9	3	85	7	12	12	19	11	18	10
637	GAA	55	3	6	28	4	4	5	10	12	11	16	6	22	3	12	13	20	9	5	14	14	10	3	2	4	9	4	4	1	15	10	6	544781	16	18	27	7	13	14	7	20	16	26	1	15	7	17	13
638	TCG	12	0	3	3	5	5	12	7	2	3	4	6	2	4	4	5	2	3	1	8	8	5	15	5	5	17	3	6	0	0	9	3	0	5	9	4	5	8	24	2	6	8	20	13	4	2	9	9
639	CAG	11	11	17	12	14	8	6	14	45	1	15	15	14	5	15	16	109	15	522202	29	11	6	23	9	22	12	242	24	7	4	43	9	13	10	16	15	18	5	22	10	6	14	26	21	20	19	33	25
640	AAC	15	563934	11	65	11	101	7	17	10	29	5	13	20	8	19	5	10	10	15	5	14	8	17	8	7	6	6	9	8	12	5	10	12	15	9	11	12	8	12	6	8	16	15	20	9	12	9	11
641	CAG	11	4	44	4	11	12	10	12	13	7	26	7	5	5	11	9	330	23	539038	25	13	7	18	8	7	17	68	4	16	4	27	9	2	5	20	9	9	5	6	6	7	10	27	14	13	11	16	16
642	CAA	73	11	11	15	17	13	13	10	13	5	14	13	8	7	12	10	565348	13	12	22	24	12	21	22	49	17	17	15	18	7	18	20	63	8	13	21	17	9	7	14	5	24	15	12	13	17	7	14
643	GAA	196	17	10	16	16	12	16	15	31	11	9	16	39	18	12	21	21	14	11	12	10	9	12	14	25	15	18	25	8	7	10	9	581361	14	30	30	9	18	10	12	40	21	19	29	27	19	33	36
644	AAA	594445	17	38	35	24	18	26	8	26	12	20	11	30	13	11	28	27	10	9	18	14	9	11	10	18	14	22	17	4	13	17	12	23	16	19	13	12	8	11	13	15	18	46	16	20	13	26	28
645	AAT	156	20	23	563185	19	3	10	18	12	17	16	54	11	8	20	29	13	9	17	10	21	11	12	8	12	17	21	7	11	8	6	25	15	6	21	21	10	9	7	11	19	7	30	20	19	2	14	15
646	GAA	59	9	11	5	5	8	5	14	18	2	18	20	13	5	16	16	12	5	8	16	9	7	6	9	12	5	15	6	6	9	7	3	544266	9	46	20	16	8	10	19	55	12	12	18	17	2	19	21
647	CAA	37	22	17	13	53	5	9	4	12	3	11	14	16	7	19	27	432343	20	43	23	19	11	11	12	56	7	8	14	19	17	24	18	15	9	7	12	11	5	11	10	3	3	14	16	10	15	18	21
648	GAC	16	27	14	12	7	12	16	5	13	5	8	14	18	7	12	24	20	21	3	22	14	14	12	8	3	6	13	6	14	3	8	16	16	468613	15	25	10	9	12	12	6	11	13	16	24	28	14	21
649	TTA	8	3	14	7	4	1	10	18	8	9	9	14	26	2	22	15	7	5	10	16	15	11	6	6	10	10	8	8	29	3	14	23	9	9	18	7	9	11	8	11	27	14	13	22	17	7	15	14
650	TTA	16	7	7	18	20	11	17	16	16	5	13	22	49	15	16	31	9	22	15	12	13	15	2	18	14	13	8	8	12	13	7	10	9	6	12	16	17	8	7	8	10	7	11	7	12	6	16	6
651	GCA	10	1	26	14	56	12	23	16	15	15	22	32	19	8	29	28	24	5	14	20	29	8	15	7	17	15	10	21	18	8	12	23	39	1	20	24	553973	6	31	26	27	17	26	27	180	8	38	22
652	TTG	16	17	19	13	11	21	22	10	29	14	46	29	26	16	24	20	24	9	16	14	22	13	13	11	14	26	19	31	9	7	49	15	18	21	33	14	10	9	29	30	29	34	37	31	22	10	44	16
653	GAC	16	71	17	14	18	16	8	14	20	21	16	23	20	10	21	20	13	16	10	11	6	15	8	3	6	18	13	12	11	21	11	9	29	568267	22	51	10	17	11	8	13	136	35	26	26	33	24	36
654	AAG	50	14	583971	35	8	3	35	9	6	7	146	14	11	11	28	8	8	11	13	6	13	11	4	1	3	5	17	7	16	7	9	10	17	13	112	11	27	8	9	9	11	25	20	17	8	15	15	24
655	TGG	14	15	18	11	12	6	13	10	6	7	37	13	6	3	14	12	9	10	7	13	4	11	10	10	8	3	36	8	15	7	11	6	6	8	17	14	6	5	21	12	13	7	45	31	20	8	21	13
656	GCA	12	12	17	9	352	3	10	10	18	22	13	21	22	6	14	6	16	9	15	18	12	7	14	8	9	11	10	6	11	7	10	15	16	17	18	19	456203	16	51	35	25	7	18	38	470	18	28	11
657	AGT	10	16	21	44	17	8	15	12	11	14	29	535719	27	3	25	21	19	6	8	18	1	6	5	8	17	11	22	20	14	11	14	17	15	10	12	24	6	4	9	11	18	12	34	63	29	11	34	21
658	CTG	12	8	28	14	14	12	18	15	30	15	43	28	18	10	45	35	8	8	58	13	19	10	289	10	16	17	58	30	184	15	509021	21	29	15	26	12	12	8	19	18	37	22	54	33	9	18	50	34
659	TGG	18	9	17	38	21	8	35	25	20	33	46	44	29	12	44	40	4	3	11	16	3	0	17	7	17	13	175	22	17	3	26	14	13	11	17	17	33	10	39	42	29	28	87	60	26	27	56	31
660	AAT	18	21	24	590557	18	13	18	11	5	39	59	31	27	13	26	19	15	22	31	25	19	19	33	15	17	26	69	24	19	9	37	29	8	13	27	19	23	22	34	13	43	35	125	34	17	31	52	13
661	TGG	27	28	27	24	39	28	22	9	30	24	57	29	22	27	35	23	37	26	23	16	36	28	18	41	23	25	55	30	23	28	33	30	25	12	25	16	22	24	27	13	20	40	59	37	17	12	12	9
662	TTT	28	19	14	12	10	12	12	24	26	15	33	11	24	13	25	20	12	4	16	19	13	20	22	11	25	23	20	19	19	7	24	19	21	13	4	12	31	17	16	28	22	28	34	24	18	17	18	26
663	AAC	31	587675	14	97	6	12	14	8	16	116	43	30	15	25	26	15	21	12	12	14	2	14	12	12	12	33	19	22	21	30	22	10	15	94	16	10	8	17	22	12	18	25	75	35	8	11	8	11
664	ATC	28	10	14	16	7	62	20	11	19	13	19	19	43	583735	37	52	18	13	17	15	13	15	7	28	18	14	29	33	29	26	43	20	15	13	29	20	22	4	20	18	24	21	36	34	42	41	28	35
665	TCA	19	7	19	21	36	15	26	29	25	7	27	16	28	27	17	32	10	13	14	16	141	12	6	17	12	10	26	15	19	25	12	26	27	9	20	22	41	20	27	19	27	21	37	49	42	22	35	28
666	CAA	23	18	18	20	17	11	8	17	29	15	7	16	28	23	11	17	591573	26	57	24	17	22	12	19	80	13	17	21	22	7	12	8	18	10	9	9	17	14	8	5	16	9	15	5	17	10	28	15
667	TGG	1	2	3	1	1	3	4	3	3	2	7	2	4	3	8	2	3	2	3	4	1	4	0	8	3	3	14	8	5	3	5	7	3	1	8	1	6	7	5	1	9	2	22	10	8	10	4	4
668	CTG	13	9	18	8	4	5	1	11	4	7	9	17	0	10	19	6	12	9	23	12	3	14	78	10	7	12	20	6	80	4	552305	11	11	9	11	8	15	16	4	5	6	11	12	7	10	14	21	14
669	TGG	6	6	8	11	14	10	7	10	7	0	20	13	14	8	13	10	7	8	5	9	9	7	8	10	9	11	33	7	3	10	9	12	14	13	29	3	10	4	14	9	11	14	24	22	16	13	33	5
670	TAT	6	7	14	15	19	15	7	7	11	7	25	17	12	10	4	3	4	20	18	111	4	4	11	10	6	5	14	12	9	6	0	16	13	12	21	12	12	7	17	10	10	14	27	11	7	19	21	18
671	ATA	17	11	6	12	18	17	13	6	18	17	16	14	594642	26	42	21	10	22	21	1	6	11	6	2	14	9	31	15	19	13	6	4	7	11	32	2	15	4	15	14	15	17	38	15	19	8	16	4
672	AAG	32	12	594433	42	8	7	29	23	13	29	39	26	11	13	41	26	14	20	27	17	12	14	21	14	32	12	15	15	12	11	19	22	11	17	37	12	21	5	11	16	19	18	23	29	11	13	23	20
673	ATA	14	4	16	16	21	8	12	11	33	10	18	25	593834	23	43	25	21	20	21	18	11	16	13	12	9	8	15	15	17	16	17	20	22	19	16	26	9	16	23	19	23	13	22	17	21	13	32	48
674	TTT	18	26	16	24	25	18	16	11	19	10	23	31	16	25	13	49	7	12	15	10	5	8	15	15	9	15	16	19	8	15	17	32	10	9	12	11	21	11	9	30	12	12	25	26	17	19	20	32
675	ATA	35	22	29	31	43	8	9	12	22	12	30	24	593279	18	58	51	39	23	17	25	16	11	14	20	28	7	16	33	31	17	26	33	32	33	27	34	16	28	29	16	24	21	50	27	53	16	47	44
676	ATA	11	4	16	13	19	2	6	6	15	12	20	22	594994	9	31	22	21	2	5	10	5	5	8	7	16	12	14	3	11	7	18	8	20	7	10	8	3	7	10	15	12	14	19	24	22	5	16	12
677	ATA	13	5	13	16	20	8	4	16	14	3	19	13	594796	8	144	13	10	3	7	9	2	11	2	6	18	5	9	9	9	14	20	6	9	10	7	6	1	12	8	9	11	9	15	12	18	4	14	9
678	GTA	10	3	13	2	10	6	7	1	3	6	12	8	31	6	4	7	2	7	9	7	5	4	3	4	6	8	11	9	6	5	7	5	9	9	8	7	23	4	8	5	15	2	17	8	595115	21	163	10
679	GGA	8	13	5	9	7	4	9	10	22	8	21	3	8	4	13	9	9	14	11	11	20	4	3	9	9	12	14	5	4	6	4	15	12	6	6	7	13	6	13	7	593872	28	175	50	18	7	7	18
680	GGC	5	1	6	9	9	4	10	4	11	31	14	4	11	7	13	11	4	9	4	13	7	2	7	6	6	23	12	13	10	4	8	4	8	71	3	7	12	12	1	9	16	592991	26	51	6	14	9	17
681	TTA	9	5	6	14	6	10	12	5	16	17	8	15	31	7	7	7	13	8	11	12	5	7	13	8	12	8	4	5	61	12	12	11	12	8	16	14	17	8	13	12	9	12	10	10	40	10	15	11
682	ATA	16	3	18	5	21	10	14	3	18	8	17	10	594703	26	157	30	7	15	13	4	20	23	11	21	18	13	18	6	12	4	21	15	5	5	16	8	15	21	10	31	10	17	24	13	22	16	6	16
683	GGA	19	19	17	23	14	17	15	7	35	20	28	17	14	8	0	20	17	26	18	14	8	12	11	17	24	13	15	13	11	17	14	22	43	5	13	20	20	16	28	18	593299	44	60	55	39	17	0	31
684	TTA	17	16	10	12	16	22	17	10	17	9	27	10	11	14	0	14	14	12	10	27	13	18	21	20	13	12	24	14	12	13	9	30	19	14	18	25	19	19	14	24	28	13	36	25	30	30	6	32
685	AGA	38	14	14	21	26	24	25	26	593564	19	45	26	44	8	9	33	20	14	21	23	23	23	19	22	36	10	23	21	34	13	21	21	16	19	14	27	28	16	31	15	65	23	64	40	31	33	21	40
686	ATA	17	11	17	22	26	8	27	9	34	20	25	11	594441	20	77	40	11	12	8	23	20	23	5	14	19	18	18	14	21	44	17	26	17	7	15	18	20	13	13	6	9	12	22	19	19	22	25	33
687	GTT	15	19	21	6	20	19	14	17	11	18	25	9	15	17	10	21	16	13	16	13	10	12	17	9	10	13	27	11	11	12	18	35	23	11	20	27	5	11	22	14	24	23	57	29	35	16	29	594505
688	TTT	17	8	10	9	6	15	13	7	12	11	20	11	10	0	7	10	2	11	5	11	9	14	16	12	6	16	6	9	3	15	18	16	6	4	15	11	14	14	13	16	18	14	23	24	20	14	22	22
689	GCA	5	6	9	10	85	7	16	10	1	16	16	3	9	0	5	11	7	10	5	3	8	5	7	2	19	10	12	4	10	12	8	9	28	12	18	16	593175	32	240	34	24	20	21	16	758	18	11	10
690	GTG	7	12	8	17	10	10	12	8	14	8	23	17	20	3	51	19	10	15	17	14	17	9	14	9	7	19	19	15	13	11	29	15	3	9	22	8	22	15	25	5	11	9	36	22	462	24	594023	21
691	CTT	15	9	21	11	10	25	22	12	13	11	20	7	39	6	17	28	21	20	17	45	27	40	20	40	25	22	25	25	45	31	16	594877	27	9	25	14	10	12	10	21	21	19	31	20	20	20	13	21
[truncated: 16 more columns]
