# Supplementary material for: Mapping mutational effects along the evolutionary landscape of HIV envelope
Source: eLife. 2018 Mar 28;7:e34420. doi: 10.7554/eLife.34420 (PMC5910023; doi:10.7554/eLife.34420)
Supplement: Supplementary file 1. — Specifically, this file contains a Jupyter notebook that performs the analysis, all required input data, and all reasonably sized output files. The Jupyter notebook downloads the deep sequencing data, processes it with the dms_tools2 software (Bloom, 2015, https://jbloomlab.github.io/dms_tools2/), and also performs a variety of downstream analyses that generate most of the figures for this paper. [file elife-34420-supp1.zip › analysis_code/results/codoncounts/BF520/mutDNA-3_readsperbc.csv]

number of reads	number of barcodes
1	3586260
2	1195041
3	664514
4	321484
5	144115
6	64180
7	30202
8	15384
9	8201
10	4141
11	2200
12	1049
13	523
14	241
15	92
16	49
17	16
18	6
19	3
20	1
21	2
23	1
25	1
26	1
29	1
