# Supplementary material for: Mapping mutational effects along the evolutionary landscape of HIV envelope
Source: eLife. 2018 Mar 28;7:e34420. doi: 10.7554/eLife.34420 (PMC5910023; doi:10.7554/eLife.34420)
Supplement: Supplementary file 1. — Specifically, this file contains a Jupyter notebook that performs the analysis, all required input data, and all reasonably sized output files. The Jupyter notebook downloads the deep sequencing data, processes it with the dms_tools2 software (Bloom, 2015, https://jbloomlab.github.io/dms_tools2/), and also performs a variety of downstream analyses that generate most of the figures for this paper. [file elife-34420-supp1.zip › analysis_code/results/codoncounts/BF520/mutvirus-1.log]

2018-02-15 17:10:35,623 - INFO - Beginning execution of dms2_bcsubamp in directory /fh/fast/bloom_j/computational_notebooks/jbloom/2017/EnvMutationalShiftsPaper/analysis_code

2018-02-15 17:10:35,623 - INFO - Progress is being logged to ./results/codoncounts/BF520/mutvirus-1.log
2018-02-15 17:10:37,503 - INFO - Version information:
	Time and date: Thu Feb 15 17:10:35 2018
	Platform: Linux-3.13.0-68-generic-x86_64-with-Ubuntu-14.04-trusty
	Python version: 3.4.3 (default, Oct 14 2015, 20:28:29)  [GCC 4.8.4]
	dms_tools2 version: 2.2.dev4
	Bio version: 1.70
	HTSeq version: 0.9.1
	pandas version: 0.22.0
	numpy version: 1.14.0
	IPython version: 6.2.1
	jupyter version unknown
	matplotlib version: 2.1.2
	plotnine version: 0.3.0
	natsort version: 5.1.0
	pystanscipy cannot be imported
	seaborn version: 0.8.0
	phydmslib version: 2.2.1
	statsmodels version: 0.8.0
	rpy2 version: 2.9.1

2018-02-15 17:10:37,504 - INFO - Parsed the following arguments:
	use_existing = yes
	R1trim = [205]
	maxmuts = 4
	minfraccall = 0.95
	ncpus = -1
	R1 = ['BF520-mutvirus-1_R1.fastq.gz']
	chartype = codon
	minq = 15
	R2 = None
	sitemask = ./results/codoncounts/BF520/sitemask.csv
	bcinfo = False
	bclen = 8
	purgebc = 0
	refseq = ./data/BF520_env.fasta
	minconcur = 0.75
	outdir = ./results/codoncounts/BF520
	R2trim = [212]
	fastqdir = ./results/FASTQ_files/
	purgeread = 0
	minreads = 2
	bclen2 = None
	name = mutvirus-1
	alignspecs = ['88,417,40,39', '418,753,39,35', '754,1092,36,39', '1093,1447,35,29', '1407,1758,35,32', '1759,2097,30,36']

2018-02-15 17:10:37,681 - INFO - Read refseq of 2559 codons from ./data/BF520_env.fasta
2018-02-15 17:10:37,690 - INFO - Reads are in these FASTQ pairs:
	./results/FASTQ_files/BF520-mutvirus-1_R1.fastq.gz and ./results/FASTQ_files/BF520-mutvirus-1_R2.fastq.gz

2018-02-15 17:10:37,690 - INFO - Now parsing read pairs...
2018-02-15 17:10:48,670 - INFO - Reads parsed so far: 500000
2018-02-15 17:10:59,220 - INFO - Reads parsed so far: 1000000
2018-02-15 17:11:09,062 - INFO - Reads parsed so far: 1500000
2018-02-15 17:11:19,302 - INFO - Reads parsed so far: 2000000
2018-02-15 17:11:28,362 - INFO - Reads parsed so far: 2500000
2018-02-15 17:11:37,912 - INFO - Reads parsed so far: 3000000
2018-02-15 17:11:50,080 - INFO - Reads parsed so far: 3500000
2018-02-15 17:11:59,520 - INFO - Reads parsed so far: 4000000
2018-02-15 17:12:08,594 - INFO - Reads parsed so far: 4500000
2018-02-15 17:12:17,525 - INFO - Reads parsed so far: 5000000
2018-02-15 17:12:26,599 - INFO - Reads parsed so far: 5500000
2018-02-15 17:12:35,585 - INFO - Reads parsed so far: 6000000
2018-02-15 17:12:44,692 - INFO - Reads parsed so far: 6500000
2018-02-15 17:12:54,324 - INFO - Reads parsed so far: 7000000
2018-02-15 17:13:03,603 - INFO - Reads parsed so far: 7500000
2018-02-15 17:13:12,793 - INFO - Reads parsed so far: 8000000
2018-02-15 17:13:25,941 - INFO - Reads parsed so far: 8500000
2018-02-15 17:13:35,068 - INFO - Reads parsed so far: 9000000
2018-02-15 17:13:44,323 - INFO - Reads parsed so far: 9500000
2018-02-15 17:13:53,278 - INFO - Reads parsed so far: 10000000
2018-02-15 17:14:02,304 - INFO - Reads parsed so far: 10500000
2018-02-15 17:14:11,361 - INFO - Reads parsed so far: 11000000
2018-02-15 17:14:25,809 - INFO - Reads parsed so far: 11500000
2018-02-15 17:14:30,915 - INFO - Parsed 11779457 reads, found 1855891 unique barcodes.
2018-02-15 17:14:30,919 - INFO - Summary stats on reads:
fail filter  low Q barcode     total
          0         796729  11779457
2018-02-15 17:14:30,919 - INFO - Writing these stats to ./results/codoncounts/BF520/mutvirus-1_readstats.csv

2018-02-15 17:14:32,614 - INFO - Number of reads per barcode:
                 number of barcodes
number of reads                    
1                            576081
2                            152821
3                            115550
4                             97394
5                             86572
6                             84848
7                             86789
8                             89770
9                             89420
10                            86561
11                            79652
12                            70876
13                            59488
14                            49042
15                            38413
16                            28993
17                            21201
18                            14738
19                             9921
20                             6624
21                             4139
22                             2641
23                             1695
24                              966
25                              552
26                              366
27                              228
28                              161
29                              112
30                               84
31                               57
32                               43
33                               25
34                               23
35                               16
36                                7
37                                3
38                                6
39                                4
40                                1
41                                3
42                                1
43                                1
45                                2
46                                1
2018-02-15 17:14:32,614 - INFO - Writing these stats to ./results/codoncounts/BF520/mutvirus-1_readsperbc.csv

2018-02-15 17:14:32,619 - INFO - Examining the 1855891 barcodes to build and align subamplicons...
2018-02-15 17:14:44,752 - INFO - Barcodes examined so far: 200000
2018-02-15 17:14:56,624 - INFO - Barcodes examined so far: 400000
2018-02-15 17:15:08,565 - INFO - Barcodes examined so far: 600000
2018-02-15 17:15:21,294 - INFO - Barcodes examined so far: 800000
2018-02-15 17:15:33,990 - INFO - Barcodes examined so far: 1000000
2018-02-15 17:15:46,746 - INFO - Barcodes examined so far: 1200000
2018-02-15 17:15:59,662 - INFO - Barcodes examined so far: 1400000
2018-02-15 17:16:12,858 - INFO - Barcodes examined so far: 1600000
2018-02-15 17:16:25,405 - INFO - Barcodes examined so far: 1800000
2018-02-15 17:16:28,733 - INFO - Examined all barcodes. Summary stats:
aligned  not alignable  too few reads    total
1163189         116621         576081  1855891
2018-02-15 17:16:28,733 - INFO - Writing these stats to ./results/codoncounts/BF520/mutvirus-1_bcstats.csv

2018-02-15 17:16:28,755 - INFO - Filtering to only sites listed in sitemask ./results/codoncounts/BF520/sitemask.csv
2018-02-15 17:16:28,767 - INFO - Filtered from 853 to 662 sites.
2018-02-15 17:16:28,767 - INFO - Writing the counts of each codon identity at each site to ./results/codoncounts/BF520/mutvirus-1_codoncounts.csv

2018-02-15 17:16:28,811 - INFO - Successful completion of dms2_bcsubamp
