# Supplementary material for: Mapping mutational effects along the evolutionary landscape of HIV envelope
Source: eLife. 2018 Mar 28;7:e34420. doi: 10.7554/eLife.34420 (PMC5910023; doi:10.7554/eLife.34420)
Supplement: Supplementary file 1. — Specifically, this file contains a Jupyter notebook that performs the analysis, all required input data, and all reasonably sized output files. The Jupyter notebook downloads the deep sequencing data, processes it with the dms_tools2 software (Bloom, 2015, https://jbloomlab.github.io/dms_tools2/), and also performs a variety of downstream analyses that generate most of the figures for this paper. [file elife-34420-supp1.zip › analysis_code/results/codoncounts/BF520/mutvirus-1_codoncounts.csv]

site	wildtype	AAA	AAC	AAG	AAT	ACA	ACC	ACG	ACT	AGA	AGC	AGG	AGT	ATA	ATC	ATG	ATT	CAA	CAC	CAG	CAT	CCA	CCC	CCG	CCT	CGA	CGC	CGG	CGT	CTA	CTC	CTG	CTT	GAA	GAC	GAG	GAT	GCA	GCC	GCG	GCT	GGA	GGC	GGG	GGT	GTA	GTC	GTG	GTT
30	GCA	0	0	0	0	114	0	0	0	0	0	0	0	0	0	0	0	0	0	0	0	1	0	0	0	0	0	0	0	0	0	0	0	3	0	0	0	153239	7	23	14	0	0	0	0	45	0	0	0
31	GGA	0	2	0	0	0	1	1	0	73	4	0	0	1	1	3	0	3	0	3	0	0	0	1	4	1	0	0	0	2	0	0	0	70	1	2	1	0	4	2	3	153292	3	8	4	2	0	0	1
32	AAC	20	153364	11	28	4	0	4	1	1	5	1	1	0	2	2	0	6	7	1	0	1	0	0	1	4	1	4	2	0	4	0	0	1	7	0	0	5	1	2	1	0	1	1	0	0	1	0	2
33	TTG	0	0	1	2	4	2	1	2	0	0	1	2	0	1	9	4	1	0	0	0	0	0	0	0	0	2	0	1	2	0	20	1	3	1	1	0	1	1	0	2	0	0	1	1	0	1	3	0
34	TGG	0	0	0	0	0	0	3	1	0	0	2	0	1	0	2	2	0	0	0	0	0	0	0	0	1	1	8	0	1	0	0	2	0	0	0	0	0	0	0	0	0	0	2	0	1	0	0	0
35	GTT	2	0	1	1	0	2	1	0	0	0	0	3	0	0	0	59	0	0	1	1	1	1	1	0	0	0	1	0	1	2	0	0	0	0	0	3	1	0	1	16	0	0	0	1	10	20	7	153362
36	ACT	0	0	0	27	12	25	5	153374	0	7	1	5	1	0	0	36	0	0	0	1	0	2	0	0	0	0	1	1	2	1	0	0	1	0	0	2	0	0	1	8	0	0	0	0	0	0	1	0
37	GTC	1	1	0	3	0	0	0	0	2	1	0	1	0	107	0	8	2	4	1	0	1	1	0	2	0	4	1	0	1	6	0	0	0	0	0	1	0	15	1	1	2	3	2	0	16	153304	2	24
38	TAC	0	3	1	0	2	0	0	0	0	0	0	0	0	1	1	0	2	12	0	1	0	1	3	2	1	0	0	0	1	0	1	0	0	2	0	1	0	0	2	0	2	3	0	0	0	1	1	0
39	TAT	0	0	1	8	0	0	0	0	0	0	0	0	0	0	0	0	0	0	0	26	0	0	2	0	0	0	0	0	2	0	2	0	0	0	0	1	3	1	0	3	0	0	2	0	2	3	0	0
40	GGG	0	0	1	0	0	0	0	0	0	0	26	2	0	1	1	0	0	4	1	1	0	0	1	0	0	2	1	0	0	0	1	0	0	0	24	0	1	4	0	0	50	0	153336	2	0	1	14	0
41	GTG	0	0	0	1	0	0	0	1	0	0	0	1	0	0	33	0	0	0	0	0	0	0	2	0	0	1	2	0	0	0	2	1	1	0	9	1	0	1	10	0	1	0	1	1	144	6	153239	6
42	CCT	0	0	1	1	0	1	1	4	3	0	0	0	0	0	0	0	0	0	0	15	15	125	32	153114	2	0	2	2	1	0	1	18	0	1	0	1	0	0	1	3	0	3	0	0	1	1	1	0
43	GTG	10	0	11	1	0	0	1	1	2	0	0	5	2	0	54	2	0	0	0	0	1	0	1	1	3	0	2	0	1	1	6	0	0	1	3	0	3	2	17	6	0	1	2	0	53	6	153277	7
44	TGG	3	2	0	0	0	0	0	1	0	1	0	1	1	0	1	2	1	0	3	0	0	0	0	0	0	0	9	2	1	0	0	0	0	0	1	0	0	0	1	0	0	1	6	0	1	0	1	3
45	AAG	88	2	153027	49	3	2	18	1	2	3	65	3	2	1	19	1	1	0	4	5	1	1	0	2	3	1	2	0	0	0	1	3	4	2	54	0	0	5	5	6	0	0	2	2	1	0	4	1
46	GAC	1	42	0	0	0	1	1	0	0	3	0	0	0	0	0	0	0	3	0	0	1	7	2	2	1	0	0	0	0	0	1	0	8	153326	5	45	5	3	1	1	2	18	0	0	0	3	2	0
47	GCA	0	0	0	2	270	3	1	4	0	1	1	5	1	4	0	2	1	2	0	1	0	1	1	0	1	0	0	0	0	1	0	0	7	0	0	2	152917	18	83	11	4	1	4	2	52	0	0	1
48	GAG	0	2	32	4	1	8	8	0	4	2	0	4	3	2	7	0	1	4	3	4	1	0	0	0	1	0	1	0	2	1	2	0	60	6	153268	11	5	4	3	0	0	1	16	2	0	3	13	1
49	ACC	0	1	0	0	15	153310	1	30	1	6	0	2	3	25	0	0	1	1	0	2	5	7	4	5	1	0	0	0	2	1	1	1	0	0	0	0	3	4	2	3	2	2	1	1	1	3	5	2
50	ACT	1	3	0	12	7	16	9	153286	1	3	1	2	1	0	1	38	2	6	1	4	2	3	4	3	3	0	0	0	0	2	2	0	1	1	1	0	3	0	4	3	5	2	3	2	1	2	5	5
51	CTA	0	0	0	1	0	1	0	0	0	1	0	0	23	0	1	0	2	3	0	0	9	1	0	0	0	0	0	0	153413	0	6	3	0	0	2	0	0	0	0	0	0	0	0	0	1	0	0	1
52	TTC	1	1	0	1	1	2	0	0	0	0	1	0	0	6	2	2	0	1	0	0	1	0	2	0	0	0	0	0	0	9	0	1	0	0	0	0	0	1	0	0	0	0	0	0	2	3	1	0
53	TGT	0	2	0	1	0	1	1	0	0	0	1	4	0	0	0	1	0	0	0	0	0	0	0	0	0	0	1	36	2	0	0	0	1	1	0	0	2	0	0	0	0	0	2	0	0	0	1	0
54	GCA	0	0	0	0	125	1	1	3	1	1	0	1	0	0	1	0	0	0	0	0	0	0	1	0	0	0	0	0	0	0	0	0	2	0	0	0	153184	3	3	7	0	0	0	4	98	2	0	0
55	TCA	0	3	0	1	1	4	3	1	0	1	0	3	0	0	0	0	0	0	0	1	8	0	1	0	0	1	0	1	0	0	1	0	0	0	0	0	2	5	1	5	0	0	0	0	1	3	0	2
56	GAT	0	0	0	36	1	0	0	1	0	0	0	0	0	0	0	0	0	1	0	3	0	0	2	0	0	0	0	0	0	0	0	0	4	13	2	153281	0	0	0	0	0	0	0	6	0	0	0	0
57	GCT	0	0	0	0	0	0	0	105	0	2	0	0	2	0	0	0	0	0	2	0	0	0	0	1	0	0	0	0	1	0	0	0	0	0	0	3	1	26	1	153262	1	0	0	1	0	0	0	22
58	AAA	153347	1	13	2	1	0	0	0	9	0	0	0	0	0	0	0	0	0	0	0	0	0	0	0	0	0	0	0	0	0	0	0	5	0	0	0	0	0	0	0	0	0	0	0	0	0	0	0
59	GCA	0	0	0	0	64	0	0	0	0	0	0	0	0	0	0	0	0	0	0	0	0	0	0	0	0	0	0	0	1	0	0	0	4	0	0	0	153332	1	4	5	1	0	0	0	56	0	0	0
60	TAT	0	0	1	0	0	0	0	0	0	1	0	0	3	0	0	0	0	0	3	18	0	0	0	0	0	0	0	0	0	0	3	0	0	0	0	3	0	0	1	0	0	4	2	0	0	0	0	0
61	GAT	0	0	2	25	0	1	1	1	1	0	0	3	1	0	3	1	3	1	1	1	0	1	0	0	2	0	1	0	0	1	1	1	0	6	3	153380	1	1	2	3	0	3	0	16	0	0	0	1
62	GCA	5	0	1	3	71	0	0	1	0	0	2	0	0	1	0	0	3	3	4	2	6	1	2	2	1	0	0	0	3	1	0	2	5	0	3	0	153062	3	51	7	1	3	0	1	137	5	0	1
63	GAA	44	8	0	1	0	4	0	6	1	4	0	2	2	1	0	0	2	0	3	1	0	0	0	0	0	0	0	1	0	1	0	1	153285	2	6	2	5	1	1	5	7	1	0	0	0	2	2	1
64	GTG	7	2	1	6	5	1	0	0	2	2	3	3	0	3	64	0	2	4	1	1	1	2	0	1	3	1	1	3	6	4	4	3	0	2	8	1	2	1	9	1	2	2	8	11	114	7	152878	12
65	CAT	0	3	0	9	4	2	1	4	0	0	2	2	1	1	3	5	4	10	5	153115	7	5	5	1	1	0	2	4	7	3	0	6	0	0	1	0	4	3	0	3	1	1	1	0	0	2	0	1
66	AAT	6	10	2	153413	2	3	2	4	0	0	0	9	2	1	0	1	0	0	2	0	2	0	1	1	0	0	0	1	0	0	1	0	0	2	0	12	0	0	1	0	0	1	0	1	2	0	0	1
67	ATC	0	1	0	0	0	6	0	0	0	2	0	0	25	153255	2	16	0	0	1	1	0	0	0	0	0	0	0	0	0	4	1	0	0	1	0	0	0	0	0	0	0	1	0	0	0	10	3	0
68	TGG	2	0	0	0	0	1	0	0	0	0	11	0	1	0	6	0	0	4	0	0	2	0	1	1	0	0	28	0	1	1	5	0	0	0	0	0	0	0	1	0	0	0	3	0	0	0	1	0
69	GCT	0	0	0	1	0	4	2	82	3	1	0	0	2	1	0	0	4	4	3	2	1	1	1	2	0	2	0	0	3	1	2	0	2	0	2	19	6	19	5	151700	4	3	8	1	2	0	5	27
70	ACA	5	1	0	0	153302	2	17	10	1	0	0	0	50	0	1	1	2	0	0	1	1	1	1	2	0	1	0	0	0	1	0	1	2	0	0	0	6	1	1	0	1	1	1	1	0	0	0	0
71	CAT	0	0	0	8	3	2	1	0	0	2	1	4	0	0	2	0	6	13	2	153323	3	2	0	2	3	0	1	18	2	0	0	3	0	1	1	0	0	0	1	0	0	0	0	0	0	0	0	0
72	GCC	0	3	0	1	0	60	2	0	0	0	0	1	3	0	1	0	1	0	0	2	0	0	0	0	0	0	0	0	1	4	1	3	0	4	1	0	49	151741	5	22	2	2	0	2	0	49	1	0
73	TGT	2	2	4	2	1	1	1	0	2	0	0	6	3	1	0	1	0	2	1	0	1	0	0	0	0	2	0	43	1	0	0	0	0	1	0	0	0	1	2	2	0	1	1	8	0	2	1	0
74	GTA	1	2	0	2	5	3	2	6	1	0	0	2	76	1	2	7	2	5	0	0	0	1	5	3	0	0	1	0	4	0	0	1	3	3	2	0	17	3	2	2	0	1	0	0	153116	3	32	9
75	CCT	1	0	2	1	1	1	0	15	0	1	1	1	1	0	0	0	5	0	4	26	13	86	15	152857	0	0	0	2	4	0	3	13	0	1	1	0	2	1	3	7	1	0	3	5	0	0	0	0
76	ACA	5	3	1	3	152838	24	125	8	4	2	2	2	54	3	4	4	2	1	2	4	0	0	3	1	0	0	0	3	9	2	2	2	5	0	0	1	19	2	8	2	2	2	0	1	3	7	7	8
77	GAC	1	34	2	0	0	0	1	0	1	0	9	0	0	2	1	0	1	2	0	0	2	1	0	1	0	0	4	0	0	0	0	0	11	152596	5	32	4	2	1	0	3	20	5	2	5	3	3	1
78	CCC	2	0	0	0	0	11	0	1	0	1	0	0	1	1	1	0	4	22	2	0	38	150387	4	18	0	0	1	0	0	12	0	1	0	0	0	0	0	3	0	0	2	0	0	0	2	0	0	0
79	AAC	11	152871	2	50	2	17	1	1	1	27	2	1	3	3	12	1	9	7	1	3	1	0	0	1	1	4	3	3	3	0	2	4	3	32	0	1	6	2	3	8	6	2	1	1	2	1	1	3
80	CCA	0	4	1	6	14	1	7	7	4	3	0	0	1	0	2	7	20	18	6	2	153018	10	8	4	5	0	1	1	19	5	5	7	9	7	5	0	7	4	6	1	1	1	1	3	2	0	3	1
81	CAA	11	7	17	2	7	6	3	4	0	1	2	3	2	6	3	4	151710	7	12	6	1	2	3	1	35	2	8	7	8	4	10	5	1	3	3	2	1	5	0	10	3	0	3	2	4	5	0	4
82	GAA	16	1	0	1	0	1	0	0	0	0	0	2	0	0	2	1	2	1	9	1	1	1	2	1	2	0	1	1	0	1	1	1	153136	11	7	4	2	1	3	1	3	3	6	2	2	1	4	3
83	ATA	10	6	2	0	10	4	0	1	6	4	5	2	153076	9	27	7	0	3	5	4	0	1	1	1	3	2	0	2	2	1	1	8	2	3	0	1	0	4	1	3	3	0	0	3	14	2	2	3
84	AAT	9	15	2	153127	1	4	2	4	2	0	0	17	3	6	0	17	1	1	1	4	3	2	4	0	0	1	1	3	0	2	4	0	2	0	0	3	0	0	0	0	0	1	0	1	2	0	8	1
85	TTG	0	0	0	4	0	0	1	3	1	0	1	0	2	7	15	2	6	1	0	1	0	0	1	0	3	0	0	0	2	4	14	0	0	0	0	1	6	0	1	0	2	0	2	0	0	5	2	2
86	GAA	37	4	1	1	0	0	0	0	3	3	3	4	1	0	2	1	1	3	1	0	0	5	1	2	0	1	1	0	0	3	0	0	152504	2	16	7	4	5	2	5	138	3	1	0	3	1	2	1
87	AAT	17	5	3	151977	2	0	0	1	1	0	0	9	0	1	0	4	2	2	1	3	1	2	0	1	1	1	1	2	0	0	0	0	0	0	5	8	2	1	2	1	2	0	0	0	0	0	0	0
88	GTG	0	1	0	0	2	2	1	0	0	0	0	0	3	2	25	3	0	2	0	0	1	0	0	0	2	1	0	1	2	3	5	2	0	0	2	0	0	1	12	0	0	0	2	0	26	0	152805	4
89	ACA	10	4	3	0	152794	5	16	1	1	1	2	1	32	4	0	0	2	2	1	3	0	1	0	1	1	6	0	0	0	0	3	0	3	4	1	0	49	3	0	0	0	2	0	0	0	0	0	1
90	GAA	29	1	1	0	3	4	0	1	3	3	0	1	0	2	0	0	1	0	3	0	3	1	0	0	0	0	0	0	0	0	0	3	152756	5	16	1	1	8	1	2	8	0	1	0	5	4	0	0
91	GAG	2	6	41	1	2	1	1	0	0	0	0	3	1	2	1	1	2	5	3	3	0	3	1	0	2	2	0	1	1	2	5	0	64	3	152507	8	0	2	0	7	0	2	4	0	2	0	3	1
92	TTT	0	0	2	0	1	0	0	0	0	0	0	0	0	3	0	5	0	0	1	0	1	0	0	1	0	0	1	1	0	1	1	12	0	1	0	0	0	0	0	0	1	0	0	0	0	0	0	1
93	AAC	15	152879	2	24	0	2	4	3	0	47	0	0	1	1	1	2	5	5	5	2	2	1	1	2	0	1	1	1	1	0	0	1	4	14	4	2	1	0	2	0	0	0	1	0	0	1	0	0
94	ATG	0	0	4	0	0	0	13	1	0	3	0	0	57	5	152965	5	0	2	0	2	1	0	0	0	1	0	2	0	0	2	7	5	0	0	0	1	0	1	0	1	2	0	0	4	0	0	21	3
95	TGG	1	0	1	2	0	1	0	0	0	1	1	0	0	1	1	2	0	0	0	0	0	1	1	1	0	0	22	1	0	1	0	0	0	1	0	1	0	2	0	1	0	0	1	3	1	1	1	0
96	AAA	153369	1	3	2	1	1	0	0	19	0	2	0	2	1	0	3	0	2	0	3	0	0	0	1	1	1	0	0	1	0	1	0	9	3	0	2	2	0	0	2	1	1	0	0	0	1	1	2
97	AAT	3	14	0	153263	2	0	0	4	0	1	0	6	1	1	1	42	0	1	1	4	2	5	0	2	0	0	0	0	2	0	0	2	0	0	0	10	1	0	2	2	2	0	0	2	0	0	0	1
98	AAC	11	153197	6	38	1	3	1	1	2	28	3	0	2	2	1	1	3	1	0	2	3	2	4	3	4	2	3	0	0	1	4	0	0	35	1	1	1	3	3	0	1	3	2	0	0	2	2	1
99	ATG	1	1	1	1	2	1	6	1	0	1	3	0	16	1	152975	7	1	0	1	0	1	0	0	0	1	0	1	0	4	2	5	1	3	0	1	0	1	0	0	0	0	1	1	0	1	0	26	2
100	GTA	1	1	0	1	0	0	0	0	0	0	2	0	49	2	0	2	0	0	0	0	3	1	0	2	0	2	0	0	3	0	2	0	2	0	0	1	10	1	1	2	1	0	0	3	153158	2	17	4
101	GAA	50	1	0	0	0	1	0	0	1	0	0	5	0	0	1	0	1	6	3	0	0	1	1	0	0	0	4	0	0	2	0	0	153197	1	9	1	1	2	0	1	4	0	1	2	1	0	0	1
102	CAG	0	4	9	1	6	4	3	0	0	3	0	1	1	2	0	1	64	4	153214	8	0	0	3	0	0	0	24	0	3	2	3	0	4	3	0	3	4	2	2	2	0	0	0	2	2	0	1	0
103	ATG	1	0	4	0	1	0	2	2	0	0	4	0	58	0	153104	6	0	1	1	0	0	0	0	0	0	0	0	0	0	1	6	1	1	0	0	0	0	0	0	1	0	2	0	0	1	1	6	0
104	CAT	0	8	2	12	1	2	1	0	0	2	0	0	2	1	1	0	7	12	12	153015	1	1	0	0	3	1	2	10	1	4	3	6	2	1	3	3	2	5	4	2	0	0	0	0	0	0	0	0
105	ACA	16	14	0	1	153136	13	35	10	4	2	3	0	68	4	1	0	4	5	1	2	0	1	0	0	1	3	2	1	1	5	1	1	4	0	2	3	21	0	2	0	2	4	4	2	4	5	1	4
106	GAT	1	0	0	21	0	1	1	0	1	0	1	0	0	2	0	0	3	2	1	0	1	0	1	1	3	0	2	0	1	3	1	1	2	7	2	153282	0	0	1	1	0	0	1	5	0	1	2	2
107	ATA	1	0	0	1	18	4	4	1	1	0	3	5	153263	1	26	11	1	1	0	1	1	2	2	1	0	1	0	1	3	1	4	4	0	1	0	0	3	2	0	1	1	0	0	0	16	0	2	1
108	ATC	1	12	1	2	1	17	2	2	1	1	1	2	11	152893	5	53	7	3	3	0	1	0	3	0	2	4	0	2	4	8	1	5	1	4	2	1	0	0	0	0	0	1	0	1	0	9	2	5
109	AGC	0	39	2	0	5	1	2	0	4	153059	1	52	1	6	4	1	1	1	1	2	0	0	0	1	1	2	5	3	2	1	1	1	5	3	5	1	10	2	11	3	4	29	5	3	0	0	0	3
110	CTA	2	0	1	0	2	4	1	2	0	0	2	2	10	0	2	0	11	3	0	2	39	1	0	0	5	1	1	0	153018	5	13	5	1	0	0	0	1	1	0	3	0	1	0	2	3	2	1	3
111	TGG	0	0	0	1	0	1	0	0	1	1	3	0	0	0	0	2	0	2	0	1	0	0	0	0	0	1	6	1	0	1	0	1	0	0	0	1	1	0	0	0	0	0	0	1	0	1	0	2
112	GAC	3	41	0	2	1	1	1	2	3	4	2	1	2	0	0	0	1	9	1	4	0	0	0	0	2	0	0	1	2	0	0	0	22	153147	7	38	1	2	4	1	0	6	0	0	4	1	0	1
113	CAA	3	4	1	1	0	1	0	1	0	1	0	1	0	0	2	0	153142	7	64	12	3	1	0	2	34	1	0	2	3	3	1	3	1	7	8	0	0	5	4	1	0	1	1	1	0	4	1	0
114	GGC	1	1	2	1	0	2	2	0	0	53	1	0	0	1	4	1	3	1	1	1	0	0	0	0	1	3	3	5	1	0	1	0	4	40	1	3	0	5	1	0	7	152925	9	19	0	4	2	0
115	CTA	0	0	0	1	0	1	0	0	0	1	1	0	11	0	1	0	1	0	0	0	32	0	1	0	2	1	0	2	153292	6	30	4	0	0	0	1	1	2	0	0	0	0	0	0	1	1	0	0
116	AAG	59	7	153197	15	6	6	6	2	6	3	9	2	1	2	11	1	1	6	2	3	0	0	1	2	0	4	0	1	2	0	0	5	2	0	11	1	1	0	2	1	1	0	3	0	1	0	2	6
117	CCA	1	0	1	1	8	0	3	1	2	5	0	6	0	1	0	1	10	0	0	8	153107	11	14	1	1	1	0	0	6	0	1	0	1	1	0	0	2	0	1	5	5	0	2	2	0	0	2	0
118	TGT	0	2	0	2	1	0	1	0	0	0	2	7	0	0	2	1	1	0	0	0	0	2	0	1	0	1	0	22	0	0	0	1	2	0	0	1	1	1	1	2	0	1	0	3	2	0	2	0
119	GTA	3	1	0	0	1	3	2	2	2	0	0	1	58	2	1	2	0	0	1	0	3	0	0	0	1	4	1	0	2	3	0	2	1	1	0	0	7	3	4	1	2	0	0	0	153345	3	32	3
120	AAG	32	2	153290	5	6	1	2	3	2	1	20	2	1	1	5	1	1	4	4	1	3	3	0	0	0	0	5	1	2	1	2	0	1	0	7	0	2	5	2	2	1	0	0	2	0	2	3	3
121	TTA	0	0	2	0	1	1	1	0	0	0	0	0	1	0	2	3	0	1	0	0	2	1	1	0	0	1	0	0	18	0	1	1	2	1	0	0	0	0	2	1	0	0	0	1	3	0	1	0
122	ACC	0	3	1	0	6	153180	0	19	0	3	1	0	0	30	0	0	2	0	0	1	0	1	0	1	0	1	1	0	0	0	1	0	0	0	1	0	2	11	2	0	1	1	1	0	2	3	0	0
123	CCT	0	1	0	0	1	0	0	4	0	2	0	0	0	0	1	1	3	1	2	13	5	51	12	153247	0	0	3	0	0	0	0	16	5	1	0	0	1	2	0	0	2	0	0	0	0	0	1	0
124	CTC	1	1	1	0	0	0	0	0	0	0	1	0	1	4	2	3	0	2	0	0	0	13	0	2	1	1	1	2	11	153241	4	25	0	1	2	0	0	0	0	0	3	2	0	0	0	1	0	0
125	TGT	0	1	0	1	0	1	0	1	0	0	0	13	0	0	0	2	0	0	0	0	1	2	1	0	0	2	0	47	0	1	0	0	0	0	0	0	0	0	0	0	0	0	0	7	1	0	1	0
126	GTT	2	0	0	3	0	1	0	0	0	0	1	0	2	1	0	34	0	0	0	0	0	0	0	0	0	0	0	0	0	0	0	3	3	0	2	3	0	2	0	13	2	0	1	2	3	12	2	153394
127	ACT	3	1	1	2	9	32	5	153253	0	0	2	5	1	0	0	31	0	1	1	0	4	4	2	2	0	0	0	2	0	1	0	0	0	0	3	0	0	1	1	6	0	0	0	1	0	2	1	1
128	TTA	0	3	2	0	0	0	0	0	0	0	0	1	11	0	4	1	0	0	0	0	0	6	0	1	1	1	1	0	13	2	4	1	1	0	0	0	1	1	0	0	0	0	0	1	0	1	0	2
129	GAT	1	3	0	32	2	5	0	3	0	1	0	2	1	0	1	1	1	0	2	1	0	0	0	0	0	1	0	3	0	0	0	0	7	18	3	153374	0	0	0	0	0	1	0	4	0	3	0	0
130	TGC	1	2	1	0	0	0	0	0	0	12	0	0	0	0	1	1	0	2	0	0	1	0	0	0	0	8	0	0	0	0	0	0	0	1	0	2	0	0	0	0	1	3	0	0	0	0	0	0
131	CAT	3	0	3	18	2	6	2	0	6	0	3	0	0	2	1	3	3	22	3	153341	1	0	0	0	1	1	1	3	3	1	0	2	5	3	5	6	0	1	3	3	0	0	4	1	3	0	1	4
132	AAT	8	8	3	153341	1	5	3	2	3	1	0	11	2	0	1	5	10	2	0	2	7	7	9	5	2	0	0	1	0	1	1	2	1	4	1	16	6	1	4	1	1	3	3	2	0	1	2	4
133	GTC	0	2	0	1	2	4	2	1	0	0	0	0	1	45	0	0	0	0	0	0	2	7	4	1	0	1	0	0	3	4	1	5	0	2	0	0	0	11	0	0	0	0	0	0	3	153373	2	24
134	ACC	5	13	2	1	42	153235	1	27	4	2	1	0	1	17	0	2	8	11	0	1	1	18	2	1	1	2	2	10	6	2	0	2	1	3	6	0	0	13	1	2	0	0	0	3	1	3	5	2
135	TAT	0	1	0	10	0	0	0	0	0	0	0	0	0	0	1	1	0	3	0	66	1	3	0	1	0	0	0	0	0	0	0	0	0	0	0	5	0	0	0	0	0	0	0	1	1	0	1	0
136	AAT	20	6	2	153356	1	4	0	4	0	0	0	9	3	0	2	2	2	0	0	2	0	1	0	3	0	3	0	0	2	0	0	1	2	0	0	18	0	0	2	0	0	0	0	0	0	0	0	0
137	ATC	0	10	0	0	0	12	0	0	0	2	0	2	14	153306	1	28	0	0	0	0	0	2	0	0	0	0	0	0	0	0	0	1	1	0	0	0	1	2	0	0	0	0	0	1	0	14	0	0
138	ACC	2	9	0	1	27	153334	3	37	0	4	2	0	0	23	0	1	1	0	0	0	0	0	0	1	0	0	0	0	0	0	0	0	0	0	1	1	1	18	0	0	4	1	0	0	0	1	0	0
139	AGT	5	2	4	50	1	3	2	1	10	7	5	153347	3	0	0	9	4	1	2	0	1	0	4	0	0	0	0	1	0	0	2	0	1	0	2	0	2	0	1	0	0	0	1	24	0	1	5	0
140	GAC	5	63	1	0	1	6	0	3	2	2	2	1	0	1	1	1	5	8	1	2	4	8	1	0	0	3	1	6	1	3	0	1	11	172900	4	30	3	3	2	4	0	38	2	0	1	4	2	0
141	ATG	1	4	5	1	4	0	12	4	0	1	3	3	43	4	172957	5	7	1	2	3	1	8	0	1	0	1	5	0	3	2	3	1	1	1	2	4	7	2	0	0	0	1	1	3	0	2	43	2
142	AAG	50	6	172868	29	6	2	14	1	2	0	48	4	0	2	17	1	4	8	3	6	1	2	1	0	2	4	3	2	1	3	2	0	1	0	19	1	0	3	1	3	2	0	5	3	4	0	3	0
143	GAA	54	3	0	2	4	3	0	0	1	0	5	2	0	3	1	1	11	6	1	0	1	14	3	0	2	3	0	1	1	1	0	0	172915	11	21	6	0	4	1	0	23	6	9	2	5	2	0	2
144	GAA	51	0	0	0	1	0	3	1	0	2	1	0	1	0	0	0	2	0	0	0	1	1	0	3	1	0	0	1	0	2	2	0	173085	1	1	4	1	1	6	2	6	1	1	0	0	0	0	1
145	ATA	5	0	0	0	1	1	0	0	0	0	0	0	173145	4	14	4	0	0	1	0	0	0	0	0	0	0	0	0	0	2	0	0	0	0	0	0	0	1	0	0	1	0	0	3	6	0	0	3
146	ACA	20	0	2	0	173068	4	12	4	0	0	4	4	19	3	3	1	1	1	0	1	0	1	0	0	2	0	0	2	4	2	1	3	0	0	0	1	16	1	0	0	0	0	2	2	1	3	0	4
147	AAC	1	173130	1	26	0	1	0	0	2	4	0	0	0	1	0	3	1	1	0	0	0	2	0	0	0	0	0	0	0	0	0	0	0	5	0	0	0	0	0	1	0	0	2	2	1	0	0	0
148	TGC	0	1	4	0	0	0	0	0	2	3	1	0	2	0	0	0	4	2	1	0	0	2	1	0	0	3	1	1	1	0	0	0	0	0	0	0	0	0	0	0	0	4	0	0	0	2	1	0
149	TCT	3	0	0	0	1	4	1	5	0	3	0	0	1	1	0	0	0	0	2	0	0	3	0	5	0	0	0	0	0	0	0	0	1	0	3	0	0	0	0	2	0	0	0	0	0	0	2	1
150	TAC	0	2	0	0	2	1	0	1	1	1	0	0	0	0	1	1	0	20	0	0	0	2	2	0	0	0	0	0	0	1	0	0	1	3	0	0	0	1	0	0	0	0	0	0	0	1	4	0
151	AAT	9	13	3	173075	0	1	0	0	1	2	2	24	1	4	2	7	0	2	0	2	0	1	0	2	0	0	0	1	0	2	0	0	3	0	1	21	0	2	0	0	1	2	2	0	0	0	0	1
152	GTG	0	0	1	0	3	2	2	1	2	0	2	0	0	1	41	3	0	1	0	1	3	1	3	0	0	0	0	0	1	3	1	1	2	0	5	0	0	1	6	2	1	2	0	1	47	1	173023	6
153	ACC	1	15	0	2	15	173005	4	28	0	2	1	0	0	19	0	1	0	0	1	0	3	5	2	2	0	1	0	0	1	1	2	0	0	2	0	0	3	33	4	0	0	1	7	0	0	0	0	0
154	ACA	11	0	0	0	172940	14	108	15	1	1	0	1	17	0	0	0	3	3	0	2	2	8	0	0	1	1	0	0	0	0	0	0	0	1	0	0	7	3	0	0	3	1	0	1	0	0	1	0
155	GTA	0	0	1	0	1	3	1	1	1	1	0	1	82	2	0	0	1	0	0	2	5	8	0	3	1	1	0	0	5	0	1	1	11	0	0	0	19	0	0	2	1	0	7	0	172950	1	8	5
156	ATA	8	0	1	0	3	0	0	0	1	0	0	0	172945	0	90	3	3	0	1	0	2	6	3	4	1	3	1	0	6	0	0	3	2	2	0	0	0	3	0	0	0	1	2	1	4	0	1	2
157	AGG	4	2	42	6	1	3	2	4	60	4	172804	7	2	3	21	1	5	5	1	0	3	2	1	1	4	2	11	7	1	4	0	1	3	2	0	0	2	3	1	1	1	0	76	0	5	4	7	2
158	GAT	1	0	0	52	1	0	0	0	0	0	0	0	1	0	3	0	2	0	0	2	1	6	1	1	0	0	0	0	1	0	0	0	11	9	4	173036	0	0	0	1	0	1	3	5	2	1	0	0
159	AAG	25	4	172860	8	1	2	16	1	0	1	68	0	3	0	11	1	3	5	7	1	2	1	0	2	4	8	4	0	3	4	1	2	2	0	90	0	1	1	1	0	1	1	1	3	1	1	2	4
160	AAA	173042	7	16	2	3	6	4	4	5	1	0	2	4	4	0	0	2	5	0	4	6	14	4	3	1	1	0	0	4	3	2	1	4	1	0	0	1	4	1	2	0	2	0	0	3	1	0	2
161	CAG	0	1	7	1	2	2	2	0	0	3	1	0	2	1	0	2	32	4	173039	2	2	0	2	1	2	3	23	1	3	1	3	0	0	0	7	0	2	1	0	0	0	0	0	0	0	1	0	2
162	AAA	173069	1	15	1	5	1	0	1	8	2	1	2	2	1	1	0	3	9	1	0	4	2	1	2	4	0	1	1	2	2	3	5	16	0	1	1	1	2	2	3	1	1	0	0	0	4	0	2
163	GTA	3	0	2	0	4	2	0	0	0	1	0	0	62	0	2	1	0	1	1	1	0	0	0	0	0	0	0	0	4	1	1	0	7	0	0	0	8	0	0	0	1	0	0	0	173079	0	5	4
164	TCC	0	2	0	1	4	7	3	0	0	3	1	2	0	2	0	0	2	6	1	0	0	10	0	0	0	1	4	0	0	0	0	0	0	1	0	1	0	2	0	0	0	0	0	0	4	0	0	4
165	TCA	0	2	0	0	8	2	2	0	0	4	1	0	0	0	0	0	0	0	0	1	28	0	0	0	1	0	0	0	0	0	0	1	0	0	0	1	1	1	1	0	2	0	2	0	0	0	2	5
166	CTT	0	0	0	0	1	0	0	1	0	0	2	0	0	5	0	5	0	0	0	2	0	2	1	580	0	0	0	0	17	20	4	172473	0	0	1	0	0	3	1	0	0	0	3	0	2	0	0	1
167	TTT	0	0	0	0	0	1	0	0	0	0	1	1	0	0	0	5	0	0	0	0	0	0	1	0	4	0	1	0	1	2	0	7	0	0	2	0	0	0	0	0	0	0	0	0	0	0	0	3
168	TAT	1	0	0	4	0	2	0	1	0	0	0	1	1	0	0	1	0	1	0	19	2	0	0	0	0	0	0	0	0	0	0	0	0	0	1	1	0	0	0	0	0	0	0	0	0	0	0	0
169	AAA	173048	2	9	5	11	8	0	5	12	0	2	1	3	3	0	0	0	7	0	0	0	2	0	1	1	4	4	0	1	1	0	0	12	0	0	0	4	0	3	1	1	0	1	1	2	0	0	1
170	CTT	0	0	0	3	2	2	5	0	0	1	0	0	1	2	2	18	1	5	0	6	1	0	0	8	0	1	1	1	26	32	7	172987	0	1	0	0	0	0	1	0	1	1	0	0	0	1	4	1
171	GAT	1	1	0	30	0	0	1	0	0	1	0	0	0	0	2	0	1	0	1	2	0	0	0	0	1	0	0	0	0	0	1	0	2	1	3	173094	0	0	0	0	2	0	2	9	0	0	0	1
172	GTA	1	1	0	0	0	1	2	0	1	0	0	0	70	6	1	1	1	0	0	0	0	0	2	0	0	1	0	0	6	5	2	0	10	0	0	2	7	0	0	0	0	2	0	1	172981	2	35	8
173	GTA	0	1	0	0	4	1	1	6	0	0	1	0	90	0	0	1	5	2	1	0	1	3	0	0	0	0	1	0	0	1	0	1	6	0	0	1	27	0	0	0	3	0	0	1	172858	1	45	1
174	CAA	18	1	2	4	0	1	1	0	2	2	1	0	0	3	0	0	172972	2	16	5	5	8	0	2	13	2	0	2	5	3	0	1	1	1	0	0	3	1	0	0	0	1	0	1	1	0	3	0
175	ATT	0	0	0	3	1	2	3	6	0	0	0	2	9	7	5	173009	0	0	1	0	0	1	0	0	0	0	0	0	1	2	0	1	0	0	0	0	0	0	0	0	0	0	0	0	0	0	0	6
176	GGA	1	7	0	7	0	1	1	1	41	1	2	0	1	5	2	1	2	0	0	2	8	5	0	1	6	1	0	0	0	1	0	1	37	2	0	1	6	1	1	1	172299	8	81	14	10	0	0	0
177	GGT	1	2	2	3	2	6	4	2	3	1	0	68	7	0	0	0	3	2	2	5	8	12	0	3	0	0	2	2	0	1	0	0	5	6	1	86	0	10	4	3	14	24	6	172401	1	3	3	6
178	AAT	18	14	7	172974	2	6	0	2	1	0	0	6	1	0	0	1	1	2	4	2	3	4	2	0	1	1	2	0	1	1	1	0	0	0	2	12	2	1	0	1	2	3	3	0	3	0	1	0
179	AAT	16	12	4	172965	0	9	2	1	0	2	2	18	3	0	0	1	2	3	2	1	0	1	2	5	0	1	1	1	0	4	0	0	0	1	2	23	5	3	0	1	2	3	1	4	0	0	2	1
180	AGG	9	2	32	1	3	4	5	1	54	6	172536	10	0	1	42	1	4	2	1	4	6	1	0	1	1	0	3	0	0	1	2	0	0	0	0	2	6	2	0	1	0	2	87	2	0	0	3	2
181	ACT	5	0	0	16	7	40	2	172772	0	2	0	5	0	2	0	23	2	0	0	2	2	10	6	3	2	3	0	2	0	3	2	0	0	0	1	3	2	0	2	21	0	3	0	1	1	0	0	1
182	AAT	17	7	3	172992	3	6	2	1	0	0	4	6	0	0	0	10	5	6	3	1	3	11	1	0	0	0	0	0	2	3	0	0	0	3	1	17	3	6	0	0	0	4	1	1	1	1	0	2
183	AGT	8	7	0	44	8	2	1	0	51	18	7	172667	1	0	0	7	2	7	2	0	1	1	2	3	1	1	5	0	0	2	1	0	2	1	1	2	1	2	2	0	1	1	0	17	0	0	2	0
184	CAG	7	0	15	3	2	5	4	1	3	0	1	0	1	1	0	3	76	13	172630	10	1	3	6	0	3	7	14	2	6	6	3	2	0	1	1	1	1	1	3	3	1	2	2	0	2	1	2	2
185	TAT	1	0	0	2	0	1	0	1	0	1	0	0	0	1	0	0	1	0	0	11	0	1	0	0	0	0	0	0	0	0	0	2	0	1	0	1	0	0	0	0	1	4	0	0	0	0	0	0
186	AGA	21	2	0	0	3	1	0	1	172335	1	2	0	15	3	0	2	0	2	1	1	0	0	4	0	0	3	1	1	1	3	0	0	0	0	0	0	1	1	4	0	33	0	0	0	2	0	2	0
187	TTA	1	1	0	1	1	1	0	0	2	0	1	0	20	2	1	4	1	1	0	0	1	2	2	0	0	1	1	0	11	4	3	0	0	1	0	0	1	0	0	0	0	0	1	0	3	4	0	0
188	ATA	16	1	2	3	10	5	1	1	4	3	0	4	172887	3	18	6	2	4	0	3	5	1	1	0	0	2	0	4	3	1	2	0	1	0	0	0	1	1	4	1	0	0	1	2	8	0	8	4
189	AAC	19	172713	7	32	0	1	2	8	0	11	1	0	2	4	0	1	1	5	0	1	0	0	0	0	0	1	1	2	2	0	1	1	0	12	2	3	1	0	2	0	2	0	3	12	0	0	0	1
190	TGT	1	0	0	0	0	1	0	1	0	1	1	3	0	0	0	0	0	0	0	0	1	0	1	0	1	0	0	9	0	0	0	0	0	2	2	0	0	0	1	0	0	0	1	4	8	2	3	0
191	AAC	7	172463	4	60	13	0	0	2	1	38	0	1	0	2	0	0	2	1	0	0	1	2	0	1	0	0	0	0	0	2	0	0	1	83	1	0	0	1	2	0	1	1	1	1	0	0	0	0
192	ACC	1	6	0	0	23	172163	2	25	1	3	2	2	0	11	1	1	1	2	1	2	2	2	0	0	0	0	1	2	0	1	0	1	0	1	0	1	0	6	4	0	1	0	0	1	0	0	3	0
193	TCA	2	1	0	1	13	4	4	2	1	0	0	0	0	0	0	0	0	2	1	0	46	2	3	0	3	7	2	1	0	0	3	0	1	0	4	1	6	3	3	2	0	0	0	0	0	1	2	0
194	GCC	11	0	4	1	8	90	0	3	6	1	1	0	2	2	2	1	14	4	1	2	2	5	1	1	2	0	2	0	0	3	7	2	3	2	0	3	20	172504	5	11	1	0	1	0	3	115	1	3
195	ATT	0	0	1	5	0	0	0	20	1	0	0	1	6	36	1	172233	0	0	0	0	0	1	0	0	0	0	0	0	1	1	0	0	2	0	0	1	0	0	0	0	1	1	0	0	0	1	0	4
196	ACA	9	0	1	0	171270	5	5	5	4	1	3	0	45	0	0	3	0	1	2	3	2	2	3	0	3	1	1	2	1	1	0	3	0	0	0	0	16	1	0	1	0	0	0	1	3	1	0	5
197	CAG	5	3	22	0	2	0	0	0	2	1	3	2	0	0	1	0	43	5	171649	15	0	0	5	1	0	0	62	1	0	0	10	1	2	0	1	0	0	2	3	0	0	0	1	1	1	1	0	1
198	GCT	0	2	1	0	1	8	1	89	3	0	3	0	5	4	2	2	1	1	1	0	0	1	0	3	2	2	0	0	1	2	1	3	0	0	0	7	4	18	6	171382	0	1	0	0	4	0	4	47
199	TGT	0	0	0	0	0	0	0	0	2	0	1	4	0	0	0	1	0	0	0	2	1	1	1	0	0	0	0	20	0	1	1	0	0	0	0	0	0	1	1	0	1	0	3	3	0	0	0	1
200	CCA	2	11	0	0	7	9	2	3	1	1	0	2	2	0	2	3	6	2	0	8	172008	25	12	8	4	0	1	0	16	2	2	2	0	1	2	4	0	0	1	0	0	2	1	0	0	0	1	0
201	AAG	74	3	172171	5	2	1	7	2	5	0	42	0	2	4	5	2	0	8	4	3	8	1	3	0	4	8	2	4	2	1	0	2	1	0	20	1	5	3	0	0	0	1	1	0	1	1	0	1
202	GTA	3	0	0	2	0	6	8	0	0	0	2	1	67	2	4	1	4	0	4	4	1	1	0	0	1	0	0	0	1	6	2	2	1	0	0	0	26	0	0	0	5	0	2	2	172728	4	23	1
203	ACC	8	8	1	2	21	172141	2	26	0	5	2	3	5	40	1	0	7	6	4	1	1	2	0	1	2	0	2	1	3	1	1	2	1	2	4	0	2	18	2	0	4	1	1	2	2	1	0	0
204	TTT	2	0	0	1	4	3	0	1	2	4	2	1	3	8	4	11	1	0	1	5	1	2	1	4	1	1	2	1	2	0	2	51	2	0	1	0	0	1	3	1	5	1	5	8	3	2	4	9
205	GAG	2	1	23	2	7	11	1	2	0	1	2	0	0	1	0	1	0	6	1	1	1	2	0	0	0	2	0	0	1	3	3	2	70	5	172127	6	0	2	2	1	0	0	41	1	0	3	4	3
206	CCA	0	1	0	1	11	1	4	0	0	0	0	1	1	0	0	0	7	1	0	0	171417	10	17	3	0	0	0	0	12	0	0	1	0	0	0	0	3	0	0	1	0	0	0	2	2	2	3	1
207	ATT	5	4	5	8	4	7	3	9	5	1	0	7	11	14	5	171973	5	7	2	3	2	4	1	6	4	0	2	0	1	3	1	3	1	0	1	0	0	1	1	2	1	0	0	0	1	4	0	8
208	CCC	1	0	1	2	2	14	1	1	0	0	2	0	1	0	0	3	1	15	0	0	22	172007	7	24	3	1	4	3	2	16	1	2	1	0	2	4	2	11	4	3	5	0	1	3	3	2	0	0
209	ATA	10	0	1	2	16	3	0	0	10	1	0	0	172570	6	10	5	2	0	0	0	2	1	1	1	1	3	1	1	3	3	0	3	2	2	1	1	0	0	1	0	0	0	1	2	12	4	7	1
210	CAT	10	3	4	17	5	4	3	2	1	2	3	0	1	2	2	0	13	23	4	172632	1	0	1	0	1	0	1	11	1	0	2	3	2	0	1	1	2	3	0	1	0	0	1	0	4	0	2	0
211	TAT	0	2	0	10	1	0	0	1	1	1	0	4	2	1	1	5	2	1	0	9	1	1	0	0	0	1	0	0	2	1	2	4	0	1	0	4	0	0	1	2	0	0	1	1	2	0	0	0
212	TGT	2	0	2	2	0	0	0	1	0	0	1	12	0	0	0	0	1	1	0	1	1	1	0	0	0	0	0	6	1	4	0	1	0	1	1	0	0	2	2	1	0	0	1	3	0	0	0	0
213	GCC	0	1	0	0	3	140	4	3	0	2	2	2	1	3	0	1	0	2	0	2	1	8	3	0	1	0	0	0	5	0	0	0	0	1	1	0	15	172367	6	33	3	3	4	0	3	83	6	6
214	CCA	0	1	2	0	7	3	0	1	0	1	0	0	0	1	1	0	7	4	0	0	172493	20	17	17	1	0	0	1	18	1	0	0	0	0	1	0	2	0	5	1	1	0	4	0	0	0	2	1
215	GCT	0	11	0	4	11	3	2	113	0	1	0	1	0	1	5	2	14	3	3	2	4	37	7	6	0	2	3	3	3	0	1	1	1	3	0	6	8	45	21	172468	2	7	0	6	0	2	1	37
216	GGT	6	1	1	2	3	5	2	3	1	1	3	26	0	0	1	1	2	5	1	4	3	7	1	1	1	2	5	2	0	0	0	1	0	1	0	30	1	4	5	2	9	18	9	172769	2	0	0	4
217	TTT	2	3	0	2	0	0	0	0	0	1	0	2	0	0	0	2	0	4	1	0	1	0	0	0	3	2	0	1	0	1	0	7	2	0	1	1	0	1	0	0	0	0	0	1	0	1	0	2
218	GCG	2	0	0	3	2	5	56	4	0	2	0	0	5	1	0	0	1	0	0	1	0	1	0	0	2	2	0	0	0	2	0	0	0	2	2	0	52	7	172310	4	2	4	6	2	4	3	234	1
219	ATT	2	0	0	1	1	0	1	5	0	0	0	0	3	15	0	172908	0	1	0	1	0	1	0	0	1	0	0	1	3	0	0	4	1	0	0	1	0	0	0	0	0	1	1	0	0	1	5	4
220	CTA	0	3	2	0	0	1	0	0	1	1	0	0	14	2	2	3	1	0	1	0	23	0	0	0	0	2	0	1	172860	1	51	4	0	0	0	0	0	0	0	0	0	0	1	0	3	0	2	1
221	AAG	67	5	172906	8	2	2	4	1	0	2	34	1	2	0	4	0	3	6	0	1	0	3	0	1	3	1	7	2	0	2	0	0	1	0	11	0	0	2	1	0	0	0	0	0	2	1	3	1
222	TGT	0	0	0	4	0	0	0	0	0	0	0	10	0	1	0	0	0	0	0	0	0	4	0	0	0	0	0	4	0	0	0	0	0	0	0	3	3	0	0	0	0	0	0	1	0	0	0	0
223	AAG	58	6	172695	12	3	3	25	7	1	6	136	4	2	0	19	0	6	3	2	0	1	1	1	1	4	2	4	1	2	3	1	0	0	1	37	0	0	2	1	1	0	0	0	0	0	0	1	0
224	GAT	0	1	0	31	2	5	1	2	0	1	0	1	1	2	2	1	4	3	1	5	0	4	0	0	1	0	1	1	2	1	0	0	1	10	4	172964	0	2	1	4	1	0	4	1	0	0	3	2
225	GAG	7	6	32	2	7	1	3	7	1	1	0	7	4	8	0	3	7	6	2	3	5	10	4	4	8	2	0	1	1	1	0	1	55	9	172767	13	1	3	3	0	5	2	65	1	1	1	0	2
226	AAG	63	9	172854	3	6	6	7	1	5	5	12	3	3	2	5	1	6	6	7	1	6	5	1	1	1	2	2	7	1	1	4	0	5	4	20	0	4	2	3	8	0	4	6	2	3	0	0	6
227	TTC	0	1	1	3	0	4	0	0	0	1	0	0	0	3	2	0	2	2	1	1	1	0	1	0	0	0	0	0	1	5	0	1	2	0	0	0	1	0	0	2	0	1	0	0	0	0	0	0
228	AAT	18	25	7	172729	6	1	6	11	4	0	0	81	10	6	2	3	2	1	3	7	2	5	2	6	1	0	3	1	2	1	0	4	1	1	2	78	3	1	2	0	0	6	0	0	3	5	5	1
229	GGA	0	0	0	1	2	3	0	0	38	0	2	1	0	0	0	0	0	3	0	1	0	0	1	0	0	2	0	0	0	0	0	2	39	0	1	0	4	0	0	1	172859	5	10	6	5	0	2	0
230	ACA	9	3	3	2	172676	17	155	10	5	5	4	3	30	3	2	2	7	4	5	0	2	1	0	2	3	4	4	0	6	1	1	0	3	7	3	3	9	4	1	3	3	3	3	0	2	1	4	1
231	GGG	0	0	0	1	0	1	1	0	0	1	31	2	1	0	1	0	0	4	1	2	0	4	2	1	1	0	0	1	0	3	0	0	2	0	34	0	0	1	2	0	93	1	172835	6	0	3	16	0
232	CTA	8	2	2	3	6	10	1	7	3	0	5	0	14	2	1	3	12	6	6	2	48	11	3	5	3	3	4	2	172777	6	9	9	4	4	6	2	3	7	4	3	3	9	3	1	3	3	2	6
233	TGT	1	0	0	0	1	2	0	2	1	0	2	7	0	0	0	2	0	0	1	4	0	6	1	0	0	2	0	24	1	0	0	0	0	0	0	0	1	0	0	4	0	2	1	7	1	1	1	0
234	AAA	172891	3	8	5	6	7	8	2	14	0	1	1	3	1	1	5	3	9	2	6	5	17	10	9	8	3	4	2	7	5	5	1	28	1	4	2	1	2	2	2	11	3	8	5	1	0	0	3
235	AAT	5	14	3	172866	7	3	3	0	10	2	0	4	2	3	1	25	1	5	4	6	10	5	4	2	5	6	2	1	2	0	2	1	11	3	3	13	2	1	1	2	3	0	3	6	0	1	6	3
236	GTC	0	1	1	0	0	1	5	2	1	0	0	0	4	54	2	3	0	0	0	0	0	6	2	1	1	1	0	0	6	4	5	4	0	8	0	0	0	16	0	1	3	2	0	3	9	172782	13	86
237	AGC	0	79	1	0	7	11	4	5	3	172688	4	96	2	7	0	0	0	0	0	2	3	1	0	0	0	1	1	2	0	1	0	0	0	1	0	0	8	3	0	3	0	32	2	2	0	5	6	1
238	ACA	3	2	0	0	172895	16	51	10	3	1	0	1	29	0	1	0	2	2	0	0	7	2	0	0	0	0	0	0	0	0	0	1	1	2	0	1	12	6	3	4	0	2	2	0	2	1	4	9
239	GTA	0	0	2	0	1	4	3	0	4	0	0	2	107	2	1	2	4	0	2	0	1	3	1	0	0	4	1	1	17	1	0	3	4	1	1	0	33	1	2	0	0	1	0	0	172921	3	35	3
240	CAA	12	1	2	0	3	4	0	0	3	1	1	1	1	2	2	2	172882	8	46	4	1	8	2	1	7	0	1	2	14	4	0	4	1	0	0	0	0	1	1	2	2	0	3	3	4	3	3	1
241	TGC	0	1	1	0	0	2	0	0	1	11	0	0	0	3	0	0	1	2	2	1	0	4	2	1	1	6	0	0	0	1	0	1	0	0	0	0	0	0	0	0	1	2	0	1	0	1	0	0
242	ACA	9	1	1	3	173014	11	28	6	4	2	1	0	37	3	1	0	2	0	0	1	1	3	1	1	1	0	0	2	1	2	1	0	2	0	0	2	6	2	0	0	0	0	0	1	1	1	0	0
243	CAT	1	2	2	9	2	3	1	0	0	1	1	3	1	0	0	0	4	43	9	172782	4	1	0	3	0	0	2	9	2	1	0	1	2	0	2	2	1	1	1	0	1	2	6	0	0	1	0	0
244	GGA	1	2	1	0	0	0	1	0	34	4	0	2	1	1	1	0	0	0	0	0	14	3	2	1	2	1	0	0	2	1	1	0	41	0	0	0	8	3	1	4	172970	8	20	7	2	1	1	0
245	ATC	1	7	1	0	3	6	0	0	0	1	0	0	25	173046	2	30	4	0	0	1	2	2	0	0	0	1	0	0	3	3	0	1	0	0	0	0	0	1	0	0	0	0	0	0	0	7	4	3
246	AAG	71	8	172781	12	1	2	6	0	12	2	42	1	0	0	13	0	2	3	4	1	6	1	3	2	2	7	8	3	3	1	2	0	3	0	53	1	1	2	10	1	1	3	5	2	1	2	7	3
247	CCA	0	1	0	0	11	4	0	2	0	0	0	0	1	1	0	0	5	7	0	0	172961	15	7	5	1	0	0	0	9	0	0	0	1	0	0	0	3	4	2	1	4	0	0	0	2	1	3	2
248	GTA	0	1	1	0	10	6	5	2	0	0	0	1	74	3	1	1	5	6	3	2	0	0	0	1	2	1	1	0	3	3	5	2	8	3	1	1	15	3	1	2	1	1	4	3	172900	3	46	6
249	GTA	0	1	3	0	3	6	8	3	1	3	1	2	87	10	3	0	3	3	0	2	18	16	2	2	1	0	2	1	6	0	0	2	3	4	0	0	19	1	5	1	2	0	1	8	172836	9	13	9
250	TCA	1	1	1	2	7	0	4	1	1	2	0	0	1	0	0	0	2	0	0	1	3	1	2	3	3	4	0	0	0	0	0	0	0	0	0	0	2	1	2	4	0	2	2	0	1	0	1	2
251	ACT	0	0	0	5	16	28	4	172783	1	5	0	1	1	0	0	24	1	1	0	0	0	2	1	3	0	0	1	0	0	0	0	0	0	0	0	1	2	1	0	6	0	0	0	0	2	11	2	0
252	CAA	8	1	0	0	0	0	2	0	0	0	0	1	1	0	0	1	178758	4	8	13	0	6	0	3	16	0	2	1	0	1	0	2	2	0	0	0	0	0	1	0	0	0	1	0	1	1	0	1
253	CTG	0	0	0	0	1	1	0	0	0	0	0	0	1	3	3	4	0	1	0	0	0	6	10	0	2	0	1	0	128	4	178605	6	1	0	2	0	3	0	2	0	0	5	0	0	3	3	7	1
254	CTG	1	0	3	0	0	0	0	0	2	0	1	1	2	3	9	1	2	1	4	0	0	0	30	0	0	1	4	0	49	2	178630	6	0	0	0	0	0	1	1	0	2	0	1	0	0	0	5	4
255	TTA	0	0	0	0	1	0	0	0	0	0	1	0	7	8	1	2	0	0	0	0	0	0	0	0	3	1	3	1	20	4	1	3	2	0	0	2	0	0	2	0	0	0	0	0	0	2	0	1
256	AAT	9	6	1	178805	0	1	0	4	0	0	1	5	0	1	0	7	1	0	0	0	0	0	0	0	0	0	0	0	0	0	0	1	0	1	0	4	0	0	0	2	0	0	0	1	1	0	1	0
257	GGC	0	4	0	1	1	0	0	0	1	34	0	0	4	0	0	0	2	0	0	3	0	0	1	0	0	0	0	0	0	2	2	3	0	146	1	0	0	2	1	2	9	178231	10	220	0	7	2	3
258	AGT	0	3	1	60	4	1	0	3	4	15	4	178687	0	0	0	3	0	0	0	0	0	1	0	0	0	4	0	0	0	0	0	0	2	0	0	0	0	0	0	2	1	0	0	19	0	0	4	0
259	CTA	9	4	3	2	4	4	3	1	0	0	5	1	28	3	3	2	9	5	3	0	8	1	0	1	1	2	4	2	178621	2	37	4	2	0	1	1	0	1	0	1	3	1	3	2	4	0	4	1
260	GCA	0	0	2	1	74	2	1	0	0	0	2	2	2	2	1	0	6	1	0	0	2	1	0	2	1	0	2	2	0	5	1	2	10	2	3	1	178496	6	42	12	3	3	2	5	75	2	2	3
261	GAA	54	0	5	1	4	3	2	3	3	1	5	2	2	3	5	2	4	5	5	5	2	11	0	0	0	1	0	0	1	1	1	1	178554	9	26	11	3	3	5	3	16	0	3	2	4	0	1	2
262	GGA	3	7	9	5	5	1	9	0	56	2	0	2	1	1	0	1	3	5	0	5	3	2	2	5	5	7	1	2	4	3	1	3	26	2	0	1	4	6	5	2	178463	6	72	8	4	5	2	0
263	GAG	9	2	38	1	5	5	7	1	3	0	2	2	1	0	1	2	14	0	4	0	2	9	0	5	1	1	3	4	3	1	7	2	72	5	178407	20	6	1	3	7	6	1	67	6	0	3	11	2
264	GTA	0	1	0	3	4	8	0	2	1	3	0	1	62	2	0	0	1	5	0	1	2	13	2	1	1	0	0	0	1	0	1	4	8	7	3	3	22	6	0	0	0	3	4	2	178594	4	51	6
265	AGA	63	0	3	4	4	3	4	1	178598	2	10	6	12	3	3	3	7	7	2	3	2	2	0	0	1	2	0	1	4	7	2	3	3	1	2	0	4	0	4	0	14	2	4	1	0	0	3	6
266	ATT	0	1	0	6	2	0	1	8	0	1	0	3	14	13	4	178731	0	1	0	0	3	1	1	0	0	0	0	0	1	2	4	11	0	0	0	1	1	3	7	1	0	1	1	0	3	10	1	6
267	AGA	32	0	7	1	10	0	2	0	178618	5	11	4	9	2	1	0	5	8	2	0	0	1	0	0	0	5	2	2	2	1	0	0	0	1	0	0	2	0	0	2	61	1	1	3	1	5	1	0
268	TCT	2	2	0	2	12	7	3	7	0	2	0	1	6	0	1	1	2	1	1	2	7	15	4	16	1	2	0	0	5	2	2	10	2	0	2	0	5	3	1	7	5	1	7	1	1	2	2	1
269	GAA	56	1	1	4	2	0	1	1	3	3	3	0	0	2	3	4	8	3	0	3	9	7	1	2	1	1	6	1	2	3	1	3	178562	8	6	6	11	9	7	6	10	1	8	1	4	2	2	4
270	AAT	18	17	1	178702	5	2	0	1	2	7	2	8	0	0	1	3	3	2	3	5	0	0	1	0	0	2	2	2	4	0	0	0	1	6	1	11	0	2	1	1	0	3	2	0	1	0	0	2
271	ATC	2	5	0	1	1	13	0	2	4	1	1	0	13	178628	7	54	0	0	0	1	1	3	1	0	0	3	1	0	2	6	3	1	0	0	0	0	0	0	0	2	2	1	0	0	3	20	1	3
272	ACA	21	2	5	0	178611	3	12	13	5	0	0	3	32	2	1	2	1	6	0	0	0	5	3	2	0	5	1	0	3	2	0	1	3	1	0	1	51	1	2	0	4	1	0	4	0	3	1	2
273	AAC	16	178764	0	36	0	0	0	1	0	6	1	0	0	0	0	0	2	6	1	1	1	0	0	0	0	2	0	0	1	1	0	0	2	5	0	0	2	0	0	0	0	1	0	0	0	0	2	0
274	AAT	4	12	0	178770	1	1	0	2	0	0	0	9	0	0	0	2	1	2	0	0	2	1	0	1	0	0	0	0	0	0	0	1	0	0	0	15	0	1	0	0	0	0	2	0	1	0	1	0
275	GCC	0	0	1	2	0	105	0	0	0	9	0	6	7	0	2	1	3	4	0	1	1	5	0	0	4	0	2	0	2	9	0	3	0	12	0	2	20	178347	4	15	0	3	3	6	3	111	3	4
276	AAA	178663	8	5	6	1	1	2	2	17	0	2	0	6	0	3	3	20	8	1	2	0	1	0	1	2	13	2	7	0	3	5	1	5	3	0	2	4	3	8	2	3	0	0	1	2	3	0	3
277	AAC	18	178730	1	35	1	6	4	0	0	3	0	0	2	3	0	0	0	2	3	0	0	1	0	0	0	1	0	3	5	1	0	1	1	9	1	0	2	1	1	0	1	3	0	4	0	1	0	0
278	ATA	4	0	0	0	18	1	1	1	1	0	1	0	178717	1	29	10	0	3	0	0	1	1	0	0	1	0	1	0	9	3	3	2	0	0	1	0	0	0	0	0	0	0	0	0	8	0	2	5
279	ATA	8	4	0	0	8	1	1	0	0	0	1	0	178665	9	21	5	3	11	3	5	0	11	1	2	0	0	0	2	6	2	6	8	1	1	0	0	1	0	0	1	0	0	3	4	9	4	6	1
280	GTA	4	1	0	2	1	3	0	1	2	4	1	1	85	10	0	4	3	9	0	1	4	4	0	0	2	1	1	0	5	1	3	6	5	1	0	0	60	8	5	4	2	2	0	0	178441	6	65	11
281	CAA	14	1	2	9	3	1	0	7	2	4	2	4	5	4	4	1	178624	7	28	5	1	2	0	0	6	0	2	1	8	1	1	1	1	0	0	2	2	2	3	1	2	5	8	4	2	0	0	1
282	CTT	0	5	0	1	0	2	0	0	0	0	1	2	2	1	2	5	0	0	0	10	1	1	0	5	0	1	1	0	15	20	10	178681	0	0	2	1	0	2	1	2	2	0	3	0	1	0	1	7
283	GCC	1	6	1	0	2	152	1	0	0	1	3	0	3	0	2	1	4	4	0	3	2	19	4	0	1	5	1	3	3	1	3	2	3	28	3	5	33	177949	1	97	2	8	7	6	1	180	12	5
284	AGC	1	46	5	1	5	5	3	0	10	178458	9	53	0	6	0	3	4	7	1	2	0	0	2	0	4	2	5	1	0	6	4	0	3	5	2	0	1	10	0	0	1	28	0	0	0	0	1	0
285	CCT	0	1	0	0	4	4	2	4	0	1	0	2	0	0	0	1	3	4	1	27	27	131	26	178420	3	3	1	3	3	1	1	10	0	1	1	1	1	0	2	0	1	2	2	3	1	1	3	0
286	GTA	0	2	0	0	6	1	1	0	0	0	0	0	116	1	3	0	1	0	0	1	2	0	0	0	0	3	0	1	2	3	1	3	1	0	0	0	21	1	0	0	1	0	0	0	178502	4	22	3
287	ACA	12	6	5	5	178429	13	15	4	6	5	4	7	47	6	7	2	6	8	1	5	14	20	2	6	2	5	4	4	5	7	2	3	1	9	2	2	11	11	5	3	3	1	3	6	4	2	3	6
288	ATT	4	1	2	9	0	2	6	11	0	0	2	3	24	12	19	178550	1	3	0	0	2	0	0	0	0	0	0	3	9	10	10	7	0	1	0	1	3	5	3	4	2	1	2	3	3	1	9	15
289	AAT	14	20	7	178528	1	8	2	7	1	0	2	31	4	4	3	11	5	0	1	9	1	6	2	1	3	4	5	5	1	0	4	3	7	2	5	10	7	2	3	1	1	3	4	9	4	2	12	4
290	TGT	0	3	0	1	1	1	3	1	1	0	2	4	2	1	1	1	1	0	0	1	1	1	0	2	1	2	0	8	1	2	1	0	2	1	0	2	0	2	0	2	1	1	3	5	0	0	1	1
291	ATC	2	4	1	1	2	10	2	0	2	2	0	1	12	178525	2	78	4	2	2	1	1	0	1	0	3	0	3	0	4	3	0	2	3	0	0	4	0	1	3	1	0	1	3	1	3	10	4	0
292	AGA	39	0	2	1	2	1	1	0	178373	0	22	1	5	1	0	0	0	5	0	0	0	0	1	0	12	3	3	0	1	0	0	3	0	0	2	1	0	0	0	0	85	0	1	0	0	0	2	1
293	CCT	0	0	0	0	0	1	0	11	0	0	0	1	0	0	1	0	0	1	0	12	14	57	2	178442	0	0	0	0	0	0	0	21	0	0	1	0	0	0	0	3	3	0	0	0	0	0	1	1
294	AAC	17	178640	2	31	3	7	4	0	3	10	4	2	2	4	0	2	1	4	0	1	1	0	1	0	0	0	2	2	0	0	1	0	0	6	1	0	6	2	1	0	0	2	0	0	1	0	0	0
295	AAC	16	178687	5	32	0	1	0	1	2	10	0	0	0	4	0	0	3	8	0	1	1	5	0	0	2	1	0	0	0	0	0	0	0	3	0	0	1	0	0	0	2	1	1	3	0	0	1	0
296	AAT	5	8	0	178500	1	2	2	0	0	3	0	5	1	0	0	2	6	2	0	5	0	3	3	2	1	0	1	1	1	1	2	1	1	3	0	5	5	0	7	4	1	1	2	0	1	0	1	1
297	ACA	7	0	1	2	178486	11	53	7	4	7	2	2	31	0	0	1	1	2	2	0	2	5	0	0	0	3	1	3	0	0	0	1	0	0	0	0	15	3	0	0	0	2	1	1	1	0	0	1
298	AGA	49	0	1	1	0	1	0	0	178396	4	13	2	8	6	2	7	3	4	3	3	0	3	2	0	17	10	3	8	6	4	4	7	1	4	1	1	0	4	4	1	23	1	2	4	8	9	11	10
299	AAA	178577	6	7	1	7	10	3	3	6	3	3	1	4	5	2	6	9	7	1	3	0	2	3	0	0	3	2	1	7	11	1	2	5	0	3	2	7	3	3	0	1	2	5	7	1	5	6	2
300	AGT	2	4	0	37	6	7	3	9	13	17	15	175787	1	0	6	6	2	2	2	1	7	3	4	2	9	1	1	4	2	5	0	1	4	5	0	1	6	5	2	0	3	2	8	956	4	3	2	6
301	GTA	0	0	2	1	1	1	3	1	0	0	0	0	117	4	0	4	3	1	0	1	0	1	3	0	3	0	2	0	4	2	4	0	2	2	0	1	12	0	3	0	0	0	2	3	177311	0	57	8
302	CAC	5	24	1	1	7	7	2	0	1	1	1	1	5	3	3	0	19	178040	2	30	9	16	4	0	0	7	0	3	5	13	0	4	1	10	3	1	3	1	2	1	3	0	3	2	1	1	1	0
303	CTA	1	0	1	0	2	1	1	0	0	2	0	0	29	1	2	2	12	4	1	0	48	4	0	1	0	0	0	0	177784	9	44	2	1	0	0	2	3	1	0	3	0	0	0	0	3	1	0	0
304	GGA	5	3	5	0	1	3	1	0	43	4	2	2	0	0	2	3	5	5	1	8	0	2	0	0	5	6	2	1	1	1	8	2	42	5	3	2	4	2	3	2	174811	13	22	11	7	1	1	1
305	CCA	0	0	1	0	12	1	1	0	1	0	0	2	0	1	0	4	22	0	4	0	177629	27	108	2	2	2	1	1	34	0	1	1	0	2	0	0	1	3	4	0	0	0	1	2	3	1	4	1
306	GGA	1	4	3	1	1	1	5	0	41	2	4	0	1	0	2	0	3	3	2	5	1	2	1	0	4	2	2	4	6	2	0	0	16	8	0	0	14	3	3	2	176822	15	15	11	5	1	7	0
307	CAA	11	2	1	0	1	7	2	2	5	3	1	0	0	0	0	0	178556	4	37	5	0	4	4	0	21	12	2	4	3	4	0	0	3	2	2	0	3	6	4	4	0	1	4	4	0	1	3	0
308	GCA	0	3	0	0	132	6	5	1	2	2	0	0	4	11	3	2	3	1	3	7	9	5	0	3	0	0	0	4	0	2	0	4	6	1	2	0	177932	8	9	3	2	0	4	1	124	8	14	3
309	TTC	0	1	0	1	2	1	0	0	0	1	3	0	1	8	0	4	3	4	5	1	2	0	0	1	1	1	1	0	1	11	0	2	0	3	0	0	0	2	0	0	10	4	1	0	2	0	3	0
310	TAT	0	0	0	7	0	3	1	0	0	0	7	0	4	0	3	5	11	3	7	33	1	3	0	2	1	2	2	0	4	5	5	1	1	2	3	2	4	4	2	0	0	1	0	1	6	1	5	2
311	GCA	2	0	0	0	170	14	4	1	1	12	0	5	7	4	6	3	0	17	0	3	0	1	1	0	0	1	0	2	0	2	0	1	3	0	3	0	168416	5	18	2	1	1	4	0	114	2	4	3
312	ACA	18	6	0	0	177374	12	37	14	7	4	0	1	53	9	3	5	5	5	2	6	3	6	0	0	2	7	1	1	4	4	6	2	3	1	0	1	12	0	1	0	1	0	0	0	0	1	0	1
313	GAT	2	6	2	52	5	1	4	2	4	7	0	0	0	6	0	0	0	1	0	5	0	1	1	0	1	0	2	6	3	0	2	0	21	11	7	175221	5	5	13	6	2	7	9	13	1	4	7	8
314	GGC	6	3	2	4	8	0	3	0	1	53	6	2	0	0	1	0	3	6	2	1	0	1	1	1	0	5	1	2	2	1	0	1	5	126	0	2	3	10	2	0	6	171263	8	167	4	7	3	2
315	ATA	1	0	0	0	14	0	0	0	2	0	0	0	178401	0	14	7	2	0	1	0	1	0	0	0	0	0	0	0	1	0	0	1	0	0	1	0	0	1	0	1	0	0	2	0	8	1	2	4
316	ATA	12	6	1	4	10	1	4	3	4	2	0	0	177942	12	67	5	1	7	1	1	1	1	0	0	2	0	3	1	9	2	2	1	0	0	1	0	3	3	0	1	0	0	0	1	17	3	2	0
317	GGG	0	0	0	2	0	0	1	1	1	0	36	1	0	0	0	2	2	0	1	0	2	0	2	2	1	0	4	0	2	2	1	0	0	0	17	0	0	0	0	1	57	5	177895	18	0	1	7	4
318	GAG	2	9	44	0	1	5	4	0	6	2	0	1	0	5	5	2	9	9	5	1	10	9	9	0	5	3	1	0	4	7	1	1	99	2	178038	15	0	2	5	2	3	3	64	5	4	7	8	2
319	ATA	6	1	0	0	12	2	0	0	3	1	0	0	178503	8	44	4	0	4	0	0	1	1	2	3	0	1	0	0	7	2	1	1	0	1	3	3	0	7	0	0	2	0	2	0	7	9	3	3
320	AGA	52	1	2	2	1	2	0	2	178564	6	10	2	5	0	1	2	1	5	2	8	1	2	5	1	11	6	4	0	2	0	3	0	0	0	1	0	1	1	0	0	12	0	2	1	1	1	0	1
321	CAA	40	5	1	3	5	7	4	4	2	9	8	4	4	4	2	1	178265	11	22	10	4	3	1	0	23	6	2	3	11	7	0	1	6	5	1	4	1	11	1	4	3	2	2	4	4	3	0	6
322	GCA	0	0	3	0	104	9	5	1	0	2	0	6	0	2	0	0	0	3	0	1	3	2	0	0	1	0	1	0	0	0	1	0	9	0	0	1	177491	1	12	5	1	1	0	0	79	0	0	1
323	CAT	1	2	4	24	4	1	3	0	1	2	0	0	8	2	1	0	14	32	3	177700	3	1	0	0	0	1	1	7	1	0	0	13	6	2	2	2	0	2	0	0	3	2	1	0	1	3	3	1
324	TGT	4	1	1	1	1	1	3	0	0	0	2	2	1	0	1	0	1	0	1	2	1	0	1	1	0	1	0	14	1	0	1	0	2	2	2	0	0	1	0	0	0	0	3	2	1	0	2	3
325	AAT	10	10	5	178504	1	5	0	4	0	4	0	13	4	3	1	2	5	4	0	1	0	1	0	0	4	0	1	0	2	3	1	0	0	1	0	22	1	4	0	1	0	1	2	0	2	5	1	0
326	GTT	0	3	1	3	2	0	3	0	1	0	2	2	1	0	1	53	0	0	0	3	2	5	1	1	0	2	0	0	3	3	1	12	1	0	0	12	0	1	2	9	1	0	0	2	9	21	10	178152
327	AGT	3	5	1	51	2	0	6	3	6	20	0	178451	0	0	0	4	7	2	0	0	3	4	1	0	0	1	3	1	1	0	1	1	1	5	1	1	1	0	0	0	1	2	3	28	0	0	0	0
328	AAA	178614	6	6	11	4	1	1	1	12	0	2	0	10	2	3	4	11	1	5	6	0	6	0	1	1	6	2	3	5	0	2	5	13	1	0	0	14	1	5	2	1	5	3	5	0	1	5	3
329	AAA	178385	7	269	5	8	13	4	5	8	1	0	5	6	3	1	3	3	3	1	2	3	0	2	0	0	2	2	4	4	3	1	3	8	2	3	3	4	6	4	1	0	4	2	0	2	2	0	5
330	GAA	39	1	1	0	0	4	1	0	0	0	0	0	0	0	1	0	3	4	0	0	0	0	0	0	1	3	2	1	5	1	0	3	178625	5	26	12	4	1	0	1	10	1	2	2	7	1	0	1
331	TGG	0	1	2	0	1	0	1	1	0	0	4	0	0	2	0	0	2	0	0	0	1	0	1	1	0	0	9	0	0	0	2	0	0	3	0	1	1	0	0	1	0	0	4	0	0	2	0	0
332	AAT	24	14	10	178566	11	5	4	1	0	0	1	15	0	0	3	5	2	9	3	0	0	3	0	0	3	3	2	1	5	1	0	2	2	1	1	16	1	1	3	2	0	0	1	0	3	1	0	3
333	AGC	6	105	7	4	5	17	5	1	19	178157	7	111	0	9	5	3	9	6	3	6	7	22	5	3	2	15	8	1	2	5	4	14	0	3	1	1	8	0	4	2	1	63	3	2	6	1	1	3
334	ACT	3	4	0	31	16	22	10	178173	3	2	4	2	0	2	10	41	6	6	2	6	0	4	1	0	3	8	3	2	1	5	5	4	1	0	2	0	2	8	8	15	1	2	3	4	4	3	10	6
335	TTG	2	4	3	0	1	2	2	2	4	2	1	0	4	3	9	0	0	1	5	2	1	0	2	1	2	0	0	2	10	3	28	3	0	1	2	0	0	1	1	0	1	0	1	0	1	2	8	2
336	CAA	20	8	4	1	7	17	3	2	3	0	2	3	6	2	2	2	178311	7	27	8	3	8	3	0	38	5	9	9	12	4	0	3	1	1	3	1	2	3	2	0	4	3	6	1	9	0	0	1
337	AAG	58	5	178314	12	3	6	15	7	2	2	143	3	5	1	6	1	3	3	7	2	1	6	2	0	3	2	8	2	4	3	0	3	1	5	22	1	0	6	5	2	4	1	1	4	1	4	1	3
338	GTA	0	1	3	0	5	3	0	0	0	0	0	0	85	3	2	6	0	0	0	0	2	4	2	0	1	0	0	0	6	6	1	3	5	1	1	0	12	0	0	1	0	0	0	2	178518	8	38	10
339	GCC	1	0	3	1	2	89	4	0	2	3	1	3	1	0	1	3	6	3	0	0	2	4	0	0	1	0	2	1	1	4	2	1	2	11	1	0	20	178182	7	27	1	5	4	2	3	105	3	8
340	AAC	16	178412	7	33	3	2	1	7	3	11	4	2	2	3	1	0	7	5	0	0	0	0	2	0	1	2	0	0	1	4	1	0	1	13	5	1	1	2	2	3	0	3	2	5	6	2	5	5
341	CAA	10	5	1	6	2	8	6	3	7	4	4	4	1	6	4	7	178476	2	7	7	2	0	0	0	10	3	5	1	18	4	3	0	7	1	4	0	6	5	4	1	3	5	1	1	10	1	5	2
342	TTA	1	0	1	1	0	3	0	0	0	1	0	0	10	2	1	3	0	0	0	0	1	1	2	0	2	3	1	1	6	2	2	5	1	1	1	1	0	1	0	0	0	0	0	1	0	1	1	4
343	AGA	84	9	0	1	11	5	2	0	178530	5	16	6	16	8	2	0	1	6	4	3	1	2	1	0	11	2	2	6	1	4	0	3	1	0	0	0	2	1	4	1	27	3	8	2	1	5	7	1
344	CCA	4	4	2	4	21	5	4	4	1	5	6	7	2	2	5	2	17	2	7	6	178400	21	20	8	9	0	2	3	29	11	8	2	4	2	4	12	10	4	0	2	5	2	2	3	2	4	3	7
345	TAC	4	14	3	3	2	0	1	0	2	1	5	1	2	1	7	1	1	22	4	7	2	1	1	3	2	1	1	0	7	1	1	0	1	3	1	0	0	1	5	5	0	3	1	0	0	2	3	0
346	TTT	2	0	0	0	2	1	1	1	0	0	0	0	1	0	2	8	1	1	1	3	1	0	6	0	1	0	1	0	4	4	0	16	0	0	0	1	1	4	1	0	2	1	0	3	2	0	4	2
347	AAG	86	8	178420	20	3	6	6	0	1	10	40	4	2	1	10	8	3	4	10	2	4	12	11	2	4	0	0	1	3	4	2	1	0	7	28	2	4	3	2	1	4	4	3	5	2	5	8	2
348	AAC	22	178552	3	31	1	9	2	3	8	8	3	0	0	3	3	1	0	2	6	7	5	5	0	12	2	0	3	2	4	2	1	2	0	8	1	5	3	1	3	2	1	5	1	5	4	6	2	5
349	AAC	24	178526	1	41	4	9	3	1	5	21	3	5	1	6	0	0	0	5	1	2	12	4	0	0	3	0	4	0	1	5	6	1	3	7	7	1	1	2	0	0	1	2	5	3	3	4	0	3
350	ACA	24	2	1	0	178613	6	12	12	2	2	1	0	26	0	1	0	7	6	4	1	5	2	4	6	5	1	1	5	1	1	1	4	1	0	4	0	13	2	3	1	4	0	3	0	0	0	7	2
351	ATA	8	3	1	1	16	1	2	0	1	4	3	5	178659	2	13	3	5	3	9	1	2	1	4	2	2	2	0	2	0	1	1	0	2	2	3	5	1	2	2	2	1	0	1	2	7	5	1	1
352	ATA	27	0	0	0	10	2	0	0	3	0	1	0	178643	6	13	12	0	1	0	0	1	1	0	0	1	2	0	0	3	1	1	2	1	0	1	0	0	2	0	0	0	0	0	0	10	1	3	4
353	AAA	178372	12	6	8	6	11	9	5	19	3	1	1	5	5	8	3	9	7	2	4	0	3	3	1	9	5	4	1	7	5	4	3	16	6	1	1	2	1	2	4	2	0	0	1	6	2	6	6
354	TTT	2	1	1	1	3	0	0	0	1	1	2	1	0	0	2	13	6	0	1	1	1	0	0	0	0	3	0	2	1	3	1	7	2	1	1	0	2	0	0	2	2	0	2	0	1	1	1	0
355	GCT	10	11	4	8	1	6	2	110	5	6	0	2	0	0	0	2	7	3	0	0	0	1	1	1	2	5	2	9	0	8	3	4	4	9	3	24	19	18	8	178209	1	5	1	8	10	1	5	128
356	AAC	7	178621	7	45	1	6	0	0	0	13	2	1	4	3	0	3	3	2	11	4	5	7	5	2	1	1	2	0	0	0	0	3	2	9	3	7	3	2	5	0	1	1	1	0	4	0	1	1
357	TCA	2	8	2	3	9	0	0	1	0	7	0	5	0	0	1	0	0	9	2	3	25	1	3	5	0	1	0	0	0	2	0	0	1	1	0	0	9	0	11	1	7	0	3	0	1	3	1	1
358	TCA	0	3	0	0	16	2	0	2	0	5	0	0	0	0	0	2	0	1	2	0	17	2	2	2	1	0	0	0	0	2	0	0	0	0	0	2	7	2	1	5	1	0	1	1	0	0	1	0
359	GGA	2	4	0	1	3	1	0	0	23	0	2	1	1	0	1	0	0	0	4	0	2	1	1	2	2	0	1	0	0	1	0	0	27	3	1	2	4	1	0	0	178681	3	42	3	4	1	0	0
360	GGG	0	1	0	0	0	2	0	5	1	1	162	0	0	0	0	0	0	2	2	0	0	1	2	0	0	0	1	1	0	0	2	0	0	1	20	0	0	2	0	0	61	1	178405	16	0	1	10	0
361	GAT	1	1	0	18	0	0	0	2	1	1	3	1	0	2	0	0	2	1	0	0	1	2	1	2	3	0	1	1	2	1	1	2	5	11	1	178701	1	1	0	0	3	0	0	7	0	0	0	3
362	CTA	1	3	0	2	1	2	0	2	4	0	1	4	14	6	1	2	6	4	1	6	50	3	0	0	1	0	0	2	178536	5	49	8	3	1	0	1	1	2	0	3	0	1	0	1	2	2	3	0
363	GAA	24	0	0	0	2	0	0	1	0	0	0	0	1	0	0	1	2	0	0	1	2	1	1	0	0	0	1	0	3	1	0	0	178713	0	7	2	1	2	1	2	11	3	4	1	3	0	1	1
364	ATT	1	0	2	12	0	2	1	6	1	0	1	3	15	40	1	178645	0	1	0	4	0	1	1	0	2	0	3	0	0	0	4	1	0	1	0	1	0	0	0	1	3	0	4	3	7	5	8	9
365	ACA	7	5	3	1	162774	11	45	5	3	5	1	0	87	11	1	5	5	5	1	1	2	0	1	0	1	3	0	1	0	4	3	0	0	0	1	1	11	6	3	1	3	1	4	4	2	0	1	3
366	ACA	7	2	0	2	162841	13	10	8	8	1	0	3	22	1	1	0	8	7	4	9	0	2	2	0	2	3	4	3	6	0	1	4	0	5	1	4	18	5	5	4	0	1	0	4	0	2	0	5
367	CAT	2	2	0	11	3	0	3	5	1	8	0	0	1	2	0	0	6	7	3	162865	2	2	0	4	0	0	1	3	5	3	2	4	0	1	0	1	4	8	7	0	2	1	3	2	0	1	1	1
368	AGT	1	6	2	30	3	14	2	12	0	27	1	162794	4	4	4	11	2	4	4	2	1	1	2	1	0	0	2	1	6	3	0	2	1	2	0	1	4	7	2	0	4	2	2	30	3	0	3	1
369	TTT	0	0	0	0	0	4	1	1	0	0	0	1	0	2	1	0	0	0	0	0	0	2	0	1	0	0	0	0	0	0	4	8	1	1	0	0	1	1	0	0	0	0	0	1	0	1	3	0
370	AAT	12	8	3	162945	3	0	0	1	1	1	0	6	2	0	2	7	3	1	1	2	0	2	1	0	0	0	0	0	1	0	0	3	0	1	0	33	0	0	0	0	3	0	0	1	0	0	0	1
371	TGT	0	0	0	4	0	0	1	0	0	0	0	6	0	0	0	0	2	0	1	2	1	0	0	0	0	1	0	6	0	0	0	0	1	0	0	0	0	0	0	0	0	0	0	3	0	0	0	2
372	GGA	1	0	0	4	0	0	0	0	36	0	2	0	0	1	0	0	1	0	0	0	3	0	0	0	5	1	0	1	0	0	0	2	21	1	4	0	0	0	1	1	162878	4	51	8	6	0	1	0
373	GGA	1	0	0	1	0	0	0	1	38	1	0	0	0	0	0	1	4	1	2	0	1	1	0	0	0	1	1	0	1	1	0	0	17	0	0	0	0	1	0	2	162949	2	14	6	0	0	1	0
374	GAA	26	1	0	1	3	4	2	1	0	0	0	0	1	0	3	0	3	0	2	1	0	0	1	0	0	1	0	0	0	1	0	0	163000	1	9	9	2	0	0	0	4	0	0	0	0	3	0	0
375	TTT	0	3	0	0	1	0	0	0	1	0	0	1	0	0	0	35	1	4	0	0	0	2	0	0	0	0	0	0	1	0	0	6	0	0	0	0	3	2	0	0	0	0	0	0	0	0	0	2
376	TTC	1	4	0	0	1	0	1	2	0	1	1	0	2	7	1	0	1	1	2	1	0	0	4	1	0	2	0	0	4	4	6	1	0	6	1	0	0	0	0	2	0	0	1	0	0	0	1	1
377	TAT	1	0	0	8	0	0	0	1	0	1	1	0	0	1	0	1	5	4	2	15	2	2	2	1	1	2	4	0	5	1	2	4	3	0	0	0	1	1	0	0	0	0	0	0	3	1	0	3
378	TGT	1	1	1	0	0	0	3	0	1	3	1	5	0	0	0	0	1	1	1	1	2	2	0	1	2	2	1	12	0	0	0	2	2	1	4	1	0	1	1	0	0	3	2	1	0	0	3	3
379	AAC	17	162736	4	54	5	6	9	1	6	19	4	0	1	5	3	4	8	7	2	6	4	11	5	3	1	0	1	2	2	5	1	3	0	29	6	2	5	3	1	1	7	5	5	5	9	7	5	4
380	ACA	12	0	0	0	162932	17	9	5	3	1	1	0	25	0	0	2	1	0	0	1	1	4	1	0	2	2	0	0	2	1	0	0	1	1	0	3	9	1	0	3	0	0	2	0	0	4	0	0
381	TCA	5	3	1	3	9	6	7	1	2	2	1	0	1	1	5	2	1	6	3	4	23	4	1	0	1	3	2	0	1	6	4	5	7	6	6	3	4	4	1	3	2	5	1	4	1	2	2	3
382	GGC	9	4	7	1	5	8	2	4	1	45	0	1	4	1	0	0	8	4	3	1	4	5	5	8	5	9	2	2	4	5	1	0	1	75	0	6	5	8	6	6	15	162605	9	35	0	13	0	5
383	CTG	0	1	3	0	1	0	0	0	0	0	0	0	5	2	22	2	1	4	5	3	0	3	37	1	0	0	9	0	49	5	162867	2	0	0	3	0	0	0	0	1	2	0	0	0	0	1	0	1
384	TTT	0	2	1	3	1	3	1	0	1	2	0	0	0	2	0	0	2	0	2	0	1	0	4	0	1	0	2	0	0	1	1	19	1	0	0	1	2	0	1	0	1	0	1	1	1	0	1	3
385	AAT	20	18	10	162657	9	14	7	18	11	6	10	12	6	4	7	9	7	4	3	16	7	8	3	10	5	3	11	3	3	2	6	2	7	4	4	14	9	4	4	6	10	1	1	5	5	0	3	9
386	AGC	0	78	3	0	9	10	3	9	13	162550	3	66	1	2	2	1	8	7	0	4	9	9	2	6	2	3	5	0	2	0	1	0	0	7	4	2	8	4	4	7	7	72	12	5	3	3	1	2
387	ACT	17	12	14	13	31	32	14	162516	5	3	12	17	7	11	5	37	11	7	18	5	2	1	13	2	11	6	5	5	9	10	1	4	6	10	11	8	6	3	12	22	5	5	12	8	8	1	9	2
388	TGG	1	2	0	6	4	9	0	4	2	1	4	0	6	5	2	4	6	15	4	8	6	6	6	1	0	2	40	0	10	6	4	2	5	9	1	2	1	14	0	6	2	7	7	0	4	6	4	1
389	GAG	11	5	51	9	9	13	5	10	4	11	14	4	3	14	18	7	1	7	1	5	12	5	13	2	2	11	5	3	2	5	13	8	75	7	162396	18	8	6	6	11	8	9	28	6	8	7	13	15
390	TTT	6	4	0	4	6	8	1	3	3	2	2	1	3	0	3	5	7	5	0	6	8	11	6	4	0	2	3	0	1	7	2	18	3	1	3	0	0	6	1	2	1	1	5	5	6	1	4	6
391	AAT	10	12	5	162797	3	3	2	4	2	3	3	27	6	0	0	6	1	4	4	8	6	4	4	3	1	2	2	2	1	2	5	0	7	2	5	30	8	4	1	2	1	2	4	1	8	5	3	4
392	AGC	5	81	1	2	4	5	6	1	16	162540	3	52	2	13	8	2	5	9	2	5	3	2	4	5	5	9	4	1	0	8	2	7	4	0	2	4	5	6	3	0	3	68	1	1	0	1	6	4
393	ACT	8	7	5	8	27	29	18	162589	3	2	9	6	3	10	5	17	12	4	7	2	12	15	5	5	6	5	10	5	8	7	3	1	8	3	1	3	2	2	6	11	6	4	7	5	8	2	11	4
394	TGG	3	3	3	6	6	2	4	2	0	2	14	4	0	3	8	3	1	8	4	3	6	0	4	2	2	4	73	4	3	1	5	4	0	7	3	4	2	5	5	8	7	3	16	10	3	5	3	6
395	AAT	10	18	6	162653	3	12	2	6	8	4	6	5	4	4	3	11	0	5	5	6	7	5	11	0	2	14	6	7	7	10	7	3	7	4	4	13	2	0	7	0	4	6	9	7	8	1	10	3
396	AAT	7	19	5	162791	7	7	2	7	1	0	3	10	0	4	2	3	5	7	5	5	5	10	6	8	0	2	10	2	1	2	1	0	0	3	2	9	2	4	4	2	7	3	8	6	1	2	1	2
397	TCA	4	6	2	4	21	7	4	4	6	2	1	2	0	0	3	4	2	5	1	5	15	10	7	3	1	5	4	6	1	2	4	2	7	5	7	7	7	2	10	1	4	6	4	3	4	1	6	0
398	AAT	13	16	6	162740	4	8	2	8	2	1	7	7	7	1	5	9	8	5	4	7	10	11	5	7	6	6	6	4	3	5	4	2	1	0	2	39	2	6	4	0	4	3	4	5	3	3	3	2
399	AGC	3	94	5	2	4	10	4	9	7	162389	2	65	1	11	5	7	2	11	6	5	8	11	0	1	2	5	0	0	3	3	1	1	5	0	7	1	0	4	7	1	1	20	5	1	1	0	2	4
400	ACA	22	3	2	3	162719	7	15	5	5	4	2	0	33	2	0	0	1	7	2	5	7	11	7	6	3	2	6	2	6	2	0	1	1	6	6	0	16	5	5	1	1	2	7	4	3	2	0	0
401	GAG	5	5	25	4	6	4	1	2	1	4	0	1	2	1	0	0	4	2	1	2	0	4	2	2	6	1	1	3	3	5	1	2	51	7	162705	10	0	5	4	4	2	7	11	2	3	1	2	2
402	AAT	18	12	4	162785	3	2	2	2	1	5	3	4	1	2	6	7	0	2	0	2	1	5	1	6	2	2	4	0	1	3	0	0	1	4	6	2	1	3	3	3	0	6	5	0	1	6	9	4
403	ATA	2	0	0	2	12	0	0	1	1	0	0	0	162937	5	22	2	3	5	0	0	0	0	4	0	3	0	1	1	2	0	1	2	0	1	0	0	1	2	4	0	0	3	1	0	9	2	1	3
404	ACT	11	3	0	12	8	4	3	162414	2	1	6	2	3	2	0	28	1	6	2	3	2	2	0	0	3	3	4	3	0	0	1	0	0	0	0	0	2	2	1	21	0	0	3	3	2	0	0	0
405	CTC	0	0	0	0	0	0	0	0	0	2	3	1	5	11	3	0	0	1	0	0	3	24	0	0	0	0	0	1	8	162472	8	13	0	0	0	0	4	1	0	0	0	1	1	0	2	0	0	0
406	CAA	20	0	4	4	3	3	0	2	8	0	2	1	0	3	0	5	162784	1	2	3	2	5	0	5	25	3	5	0	18	0	1	1	3	1	3	0	5	2	1	0	1	1	3	0	4	3	3	3
407	TGC	1	1	0	0	1	0	0	1	1	4	0	1	0	2	0	1	0	1	0	1	0	0	1	0	0	5	0	1	0	0	0	0	0	1	0	0	0	1	0	1	0	6	0	2	0	0	0	0
408	AGA	29	4	1	3	2	1	0	3	162351	1	11	1	6	6	0	0	1	0	1	0	0	1	0	0	7	3	3	3	0	0	0	1	0	0	2	0	3	2	0	0	39	0	0	1	1	3	1	0
409	ATA	1	3	0	1	3	0	0	0	2	0	1	0	162859	1	16	0	0	3	0	1	0	1	0	0	0	2	2	0	4	1	2	0	0	0	0	0	3	1	0	1	1	0	0	2	7	2	0	0
410	AAG	89	2	162666	5	0	0	3	2	1	0	5	0	0	1	1	0	2	2	2	0	0	1	1	0	0	0	6	7	0	0	1	0	2	0	14	0	0	1	1	0	0	0	1	1	1	0	0	1
411	CAA	10	0	2	1	2	0	1	2	3	5	3	1	1	0	0	1	162785	0	9	6	1	0	2	0	5	2	4	10	2	0	0	0	0	0	0	2	0	0	0	1	1	0	1	2	1	2	1	2
412	ATT	0	3	0	4	0	0	1	6	1	1	2	1	7	18	2	156123	1	1	0	0	2	0	0	0	0	1	1	0	2	2	0	4	1	0	0	1	0	0	1	0	1	0	1	1	3	2	1	9
413	ATA	3	3	1	5	9	2	4	3	1	3	2	0	160993	5	21	6	0	3	0	1	0	1	1	1	2	1	4	3	2	5	2	2	1	0	1	1	1	1	0	1	0	2	3	0	11	5	5	4
414	AAT	23	12	9	162185	12	11	6	13	1	5	3	11	0	2	6	9	5	2	9	7	3	2	1	1	0	1	5	3	0	0	2	1	4	2	8	15	4	3	12	3	2	6	11	10	1	2	2	2
415	ATG	2	0	3	7	0	2	10	1	4	0	1	2	64	8	142280	13	1	1	2	3	5	5	0	0	0	1	2	0	0	2	3	4	1	0	1	0	0	4	2	0	0	0	0	0	0	1	18	0
416	TGG	1	0	1	0	0	0	0	0	4	0	5	2	0	0	0	0	0	0	1	0	0	0	0	0	0	1	8	0	0	0	0	0	1	0	0	0	0	0	3	0	1	0	4	4	2	0	1	0
417	CAA	10	1	0	2	3	4	4	2	0	0	0	2	1	0	2	1	162313	8	12	3	0	3	0	1	16	0	0	2	1	3	0	2	1	1	1	0	1	0	1	2	0	1	0	3	3	0	1	0
418	AGA	46	1	9	0	3	4	0	1	161763	6	11	2	15	1	1	2	3	4	6	1	1	0	1	0	4	2	5	1	5	2	1	3	4	2	6	0	5	4	3	0	24	6	6	2	8	1	0	3
419	GCA	5	4	3	5	63	4	4	2	3	6	6	6	1	2	5	4	7	5	7	6	12	16	6	2	4	5	7	4	3	7	6	2	17	3	15	0	144380	14	83	10	5	7	8	0	158	2	3	3
420	GGA	8	2	4	3	4	1	2	2	30	6	11	2	3	0	2	2	4	7	3	4	0	1	2	0	4	1	4	2	0	6	1	0	30	6	3	0	2	0	0	1	147980	9	18	5	9	2	2	4
421	CAA	41	8	12	2	19	6	3	5	7	7	2	5	4	2	0	5	154529	21	44	4	9	3	1	4	25	5	7	7	17	7	1	3	8	2	1	3	0	4	6	6	3	0	0	1	8	5	1	3
422	GCA	5	8	4	0	100	6	1	1	1	18	6	1	2	1	3	5	4	2	3	6	4	4	0	0	4	10	0	1	8	5	4	8	5	1	1	3	154554	5	26	9	4	0	3	3	83	1	9	3
423	ATA	8	0	0	9	18	5	0	4	2	1	0	1	161814	9	28	21	3	0	1	2	1	2	2	0	0	0	0	1	10	8	10	8	1	0	0	0	0	5	0	5	0	1	1	0	9	2	5	7
424	TAT	1	1	0	3	2	3	1	2	0	0	0	3	6	0	2	3	0	0	3	12	0	0	0	0	0	0	0	0	1	0	0	1	1	0	1	2	0	1	1	3	1	3	2	0	0	1	2	1
425	GCC	2	2	2	3	1	82	4	3	0	2	1	0	1	5	7	1	2	1	3	1	1	13	1	0	3	1	1	0	2	0	4	2	1	7	0	2	11	157291	8	22	1	1	0	0	0	183	4	0
426	CCT	0	1	0	2	3	4	2	9	0	1	0	0	5	3	1	4	2	1	3	31	18	51	8	143240	0	0	0	3	2	0	0	46	1	1	0	0	1	0	0	1	1	2	4	3	2	0	0	6
427	CCC	0	3	0	3	12	22	4	2	1	1	0	2	2	1	2	2	1	42	1	0	29	134345	9	24	1	1	0	0	1	25	0	1	1	1	0	0	5	3	3	1	0	4	2	0	4	2	4	2
428	ATA	9	10	8	1	12	5	0	2	4	0	2	0	162549	3	14	3	1	2	1	3	1	1	0	0	0	1	2	2	3	2	4	5	2	0	1	4	2	0	3	1	0	1	0	1	11	1	3	2
429	CCA	0	4	3	5	21	2	1	6	2	2	1	0	0	4	3	1	13	1	0	10	161648	10	66	15	1	4	0	1	25	2	4	2	1	2	0	0	5	1	1	5	3	4	4	3	1	1	0	1
430	GGA	8	2	0	2	0	5	0	2	20	1	1	0	4	2	0	0	3	3	0	0	0	3	0	0	5	2	2	7	0	1	0	2	29	3	1	0	1	0	4	2	160745	14	28	11	11	0	1	0
431	GTA	6	3	1	2	3	4	2	4	2	7	0	1	82	6	6	3	5	5	4	2	4	6	0	4	1	2	0	1	8	2	0	3	21	1	0	2	23	1	0	3	2	1	0	1	162349	6	6	18
432	ATA	7	3	1	0	9	2	0	2	0	1	2	2	162534	6	65	6	2	0	0	2	1	5	2	0	0	1	1	0	4	2	3	2	1	0	3	0	0	1	0	1	1	2	2	0	10	2	2	12
433	AGG	4	6	40	1	1	1	7	1	55	3	162369	8	4	0	13	0	3	3	7	0	1	0	2	0	1	1	8	0	3	0	2	2	2	0	1	1	1	1	1	4	4	1	23	2	0	0	6	0
434	TGT	0	0	1	0	4	1	2	0	1	0	1	2	0	0	1	0	1	1	0	0	1	0	1	0	0	1	2	6	2	0	0	0	0	1	1	0	1	0	1	0	2	0	1	5	1	0	0	0
435	AAA	162920	4	14	7	10	3	0	0	7	3	2	5	2	0	2	1	1	2	0	1	0	0	1	0	5	4	4	0	0	1	1	1	16	0	0	1	0	3	0	0	0	1	1	1	0	1	0	0
436	TCA	1	1	1	3	4	2	1	0	1	4	0	4	0	0	0	0	0	2	2	2	7	1	0	0	1	0	0	1	0	0	0	0	0	0	1	0	7	4	5	0	0	3	2	1	0	0	0	0
437	AAT	14	14	4	162785	3	5	5	3	2	1	7	5	3	0	3	8	3	2	1	2	0	0	0	0	0	3	5	2	2	0	1	0	2	4	0	13	1	8	0	0	1	5	2	1	2	1	1	4
438	ATT	0	1	0	7	3	0	0	7	0	0	2	0	5	10	0	162260	0	0	0	1	0	0	0	0	0	1	0	0	0	2	0	0	0	1	0	0	0	0	0	0	0	0	0	0	2	2	0	5
439	ACA	8	2	0	0	162642	25	116	21	1	0	0	0	53	1	0	0	0	1	1	0	1	1	2	0	0	0	0	0	0	0	0	0	0	1	0	1	23	0	0	0	3	0	0	0	0	3	1	3
440	GGA	3	2	1	0	0	0	0	0	20	3	0	4	1	0	0	0	3	0	1	1	0	0	0	0	0	0	1	0	0	0	0	0	21	0	1	1	5	1	3	1	162825	3	19	11	3	0	0	0
441	CTA	0	0	1	0	0	0	1	0	3	0	2	0	12	8	3	2	1	1	1	0	14	2	1	1	0	1	2	1	162619	3	32	5	0	0	0	0	0	1	0	2	1	0	0	0	3	2	2	3
442	ATA	9	0	2	5	10	2	3	0	0	5	0	0	162539	10	11	11	1	3	2	0	0	1	1	0	0	2	0	0	2	3	4	4	1	0	1	2	0	0	1	0	1	1	4	2	13	0	1	6
443	TTA	3	0	2	0	2	0	0	0	2	1	3	0	13	3	1	3	0	0	0	0	0	0	1	0	0	0	0	0	6	0	0	1	0	0	1	0	0	3	0	2	0	0	1	5	1	1	1	3
444	ACA	8	0	0	4	162732	4	32	8	1	2	0	2	12	1	0	0	5	0	2	0	0	2	0	0	2	0	0	0	0	0	0	1	0	0	0	0	2	0	0	0	0	0	0	0	2	0	1	1
445	AGA	17	0	0	0	0	0	0	0	162704	1	19	0	3	1	1	1	0	0	0	0	0	0	1	0	0	4	0	1	0	0	0	0	0	0	0	0	0	0	1	0	9	0	0	0	1	0	0	0
446	GAT	3	0	0	31	2	2	1	1	0	0	0	1	2	0	1	0	0	1	1	1	0	0	1	0	3	1	2	0	4	0	0	1	4	12	4	162702	1	0	6	2	1	1	0	4	1	0	1	0
447	GGT	1	1	0	2	3	0	0	1	0	0	0	24	0	1	0	0	1	3	1	0	0	2	0	0	0	0	0	0	0	1	0	1	0	0	0	28	0	1	0	0	5	9	3	162770	0	1	0	4
448	GGG	0	0	3	0	3	0	0	1	3	0	25	0	1	0	1	1	1	0	1	0	0	0	0	0	0	0	0	0	1	0	0	0	1	1	49	2	1	0	0	0	34	4	162640	10	0	0	11	0
449	AGT	2	6	4	103	16	2	2	6	14	41	8	162542	6	7	3	7	4	4	2	3	5	9	3	4	5	6	3	2	7	5	8	1	6	2	0	2	4	3	1	2	4	2	8	41	3	4	7	9
450	AAT	13	19	8	162629	3	3	3	5	2	3	3	9	2	2	0	1	6	1	2	6	7	6	5	3	2	7	5	1	5	4	2	0	2	4	3	11	3	0	4	4	1	4	1	3	4	3	2	2
451	AAG	38	12	162494	19	11	5	7	7	1	11	25	4	2	8	7	14	1	4	4	2	5	7	9	0	3	5	11	1	1	7	3	3	4	4	120	8	4	4	4	3	0	6	3	8	6	3	8	3
452	AAT	12	20	3	162729	5	3	2	5	1	2	1	11	2	6	6	9	2	10	7	4	6	7	4	8	8	1	5	1	3	3	6	6	2	2	5	14	2	3	1	5	3	5	2	4	1	5	2	0
453	ACA	10	8	5	8	162312	11	48	2	5	3	1	5	35	4	7	6	7	8	4	7	23	11	2	1	6	6	6	3	6	6	1	7	5	6	2	4	30	13	4	2	4	1	6	5	2	5	3	7
454	AGT	10	4	4	46	8	5	2	6	11	19	11	162471	1	5	3	14	9	7	5	2	4	3	2	8	10	8	5	8	6	0	3	2	3	3	4	5	1	3	0	1	4	3	16	56	7	2	5	10
455	GAA	39	4	0	7	2	1	0	0	1	1	0	0	0	0	0	0	2	1	2	1	1	4	0	4	0	0	1	0	1	0	0	4	162709	1	7	0	1	2	0	1	9	0	0	0	1	0	0	0
456	ACC	3	6	3	3	29	162606	2	17	2	2	1	3	6	36	3	8	0	0	0	2	0	0	0	0	0	1	2	3	0	1	0	2	1	0	0	2	0	12	3	1	0	0	1	2	2	3	7	1
457	TTC	0	0	2	0	2	0	2	0	0	0	0	0	4	10	2	4	0	2	1	0	1	1	0	0	0	3	1	0	4	34	0	5	1	0	2	1	1	2	0	0	0	0	2	0	2	8	1	2
458	AGA	16	0	2	1	2	0	0	0	162849	1	19	3	11	0	1	2	1	2	0	1	1	4	1	0	8	5	2	6	0	0	0	1	0	1	1	1	0	1	0	0	62	0	0	0	0	2	0	0
459	CCT	0	0	0	0	0	0	0	2	0	0	1	0	2	0	0	1	1	0	1	11	21	128	8	162366	0	1	0	1	0	0	0	8	1	0	1	1	5	0	0	4	1	0	3	0	1	1	0	1
460	GGA	2	7	0	3	10	11	3	8	18	10	0	2	5	5	2	5	1	5	0	0	1	1	0	1	0	0	0	1	5	7	0	6	35	1	2	0	3	2	2	4	162443	6	73	17	33	16	6	10
461	GGA	1	0	1	1	3	2	1	0	24	0	1	0	1	0	0	0	0	3	0	1	1	0	0	3	0	0	0	0	0	3	0	1	21	0	0	0	2	0	0	1	162879	6	58	4	5	1	1	1
462	GGA	2	0	2	0	1	1	0	0	24	0	1	0	1	2	1	0	2	0	2	1	1	1	0	0	0	5	0	0	2	0	0	0	23	0	1	1	3	0	3	1	162801	7	59	14	3	0	2	2
463	GAT	3	12	1	55	2	3	1	2	0	2	0	2	1	1	1	2	9	8	2	2	2	2	2	2	1	0	0	0	0	1	1	1	14	9	3	162856	2	2	2	0	0	0	1	8	1	2	0	2
464	ATG	0	0	5	3	2	0	10	2	3	0	5	3	28	3	162802	11	1	0	2	0	0	1	0	1	2	0	2	0	2	0	7	2	0	0	0	3	1	0	3	0	1	0	5	1	3	1	25	3
465	AGG	8	1	53	3	3	9	3	5	57	2	162521	8	2	1	37	2	4	7	5	6	0	3	3	1	6	3	8	4	1	3	0	1	1	0	2	0	3	1	1	1	0	0	38	1	0	1	1	0
466	GAC	0	25	1	0	1	2	5	2	0	0	1	0	0	0	0	0	1	1	3	1	1	5	0	2	1	2	1	1	0	3	1	1	14	162813	1	47	1	3	2	0	1	10	1	0	0	1	0	0
467	AAT	15	10	0	162686	3	3	6	0	1	4	1	9	3	4	0	17	0	1	0	1	0	2	1	2	0	0	2	1	1	2	4	7	0	0	0	15	0	0	0	2	0	0	0	0	6	1	1	0
468	TGG	1	2	2	5	0	1	3	0	2	1	6	0	4	2	0	4	0	0	1	0	1	4	2	2	0	2	14	0	5	2	0	1	0	1	0	0	0	0	1	0	1	3	0	2	0	2	4	5
469	AGA	54	4	1	0	7	0	0	2	162845	2	15	1	4	0	0	0	2	5	3	1	0	1	2	2	1	5	3	3	1	1	4	0	0	2	0	1	1	3	0	0	30	2	0	2	0	1	3	0
470	AGT	1	3	0	109	1	11	0	13	7	37	2	386575	1	1	0	14	0	6	4	0	3	1	1	1	0	3	2	0	1	0	2	0	1	0	1	0	1	2	11	1	9	6	5	21	0	2	1	0
471	GAA	115	2	3	0	2	1	2	0	3	0	0	1	3	0	3	1	8	5	0	3	0	0	0	0	0	3	0	0	0	2	0	3	387609	7	18	19	1	2	0	3	7	2	0	1	4	0	0	4
472	TTA	6	1	0	6	1	1	0	0	2	0	1	0	65	0	4	7	2	0	0	0	1	0	0	0	0	0	1	0	25	2	0	9	1	0	2	2	0	0	0	1	1	0	1	4	6	1	2	1
473	TAT	1	3	2	17	6	7	1	0	3	6	3	4	3	0	2	1	3	6	0	27	0	1	0	1	1	1	2	0	5	0	4	6	1	0	1	2	0	2	8	3	10	3	10	0	3	3	1	5
474	AAG	137	21	387205	17	5	3	10	4	4	1	39	3	2	2	15	2	8	14	12	1	6	13	6	3	6	13	2	2	7	3	5	0	7	3	78	5	10	2	16	1	13	8	18	3	2	1	1	0
475	TAT	3	0	3	6	0	0	0	0	3	0	2	1	0	0	2	0	0	0	0	20	0	2	2	1	1	2	2	1	0	0	1	1	4	0	1	2	0	1	2	0	1	4	0	1	0	0	0	3
476	AAA	387529	2	99	11	5	0	0	1	33	0	0	4	10	0	0	1	1	1	1	2	1	2	0	2	0	2	0	0	0	2	0	0	21	0	4	0	3	5	1	4	6	3	4	1	0	1	1	0
477	GTA	1	0	0	3	6	6	3	2	0	4	0	7	141	6	3	10	3	0	2	2	3	2	0	0	0	1	1	2	7	3	2	1	9	0	0	3	16	0	1	2	0	1	5	1	387440	4	37	6
478	GTA	0	3	1	1	1	3	0	6	0	0	0	0	104	6	0	2	0	4	3	1	0	5	0	0	1	0	0	2	3	0	0	0	84	0	0	1	31	2	1	3	5	3	1	1	387472	10	43	20
479	AAA	387282	6	27	13	11	12	2	13	21	10	1	14	18	5	9	18	14	3	5	4	2	4	0	2	7	4	4	7	5	14	11	4	20	2	0	0	3	5	2	2	3	0	6	10	4	2	6	9
480	ATT	4	2	8	23	5	3	6	20	1	0	0	1	18	30	4	387228	1	0	2	1	0	0	1	0	2	4	1	2	3	4	17	14	2	0	2	2	0	1	1	1	1	1	4	0	4	14	6	30
481	GAA	95	10	6	11	6	8	2	3	4	12	5	6	1	7	8	4	15	2	16	11	1	0	1	0	4	8	9	3	9	5	5	8	386995	6	108	15	13	7	0	4	69	4	4	2	21	14	18	16
482	CCA	2	3	0	0	14	1	3	1	1	2	0	1	4	0	2	0	8	3	3	2	387556	22	31	20	0	0	0	2	23	1	2	3	2	1	0	0	7	8	4	1	0	2	1	2	3	0	2	2
483	ATA	5	0	0	0	5	2	0	1	3	0	3	1	224547	3	77	12	2	1	0	0	0	0	1	0	2	0	1	0	5	1	4	1	1	1	0	1	0	2	0	3	1	3	1	0	9	2	2	1
484	GGA	0	0	0	1	0	1	3	2	51	2	0	0	1	0	0	0	0	1	2	1	3	1	1	1	2	2	0	0	4	0	2	3	22	1	1	1	1	1	0	1	224520	21	38	5	6	0	0	0
485	GTA	0	5	0	1	3	1	2	1	1	1	6	0	118	4	2	7	3	2	1	0	0	0	1	0	1	1	6	0	5	2	0	2	8	2	1	0	9	0	1	0	0	0	3	0	224368	7	104	10
486	GCA	1	0	0	1	91	4	1	3	0	0	0	0	1	0	0	1	0	0	1	0	3	0	0	0	0	1	1	1	0	1	0	0	7	0	1	1	224337	7	35	9	4	2	0	0	158	3	5	3
487	CCC	4	0	0	0	1	8	0	1	0	0	2	0	1	4	3	1	1	15	0	4	37	224493	13	54	3	7	0	2	0	22	0	1	1	0	0	0	0	1	0	0	0	1	0	0	1	0	0	0
488	ACC	0	5	0	1	23	224579	8	53	0	6	0	1	2	24	1	3	0	0	0	0	0	0	3	0	0	0	0	1	0	0	0	0	1	0	0	0	0	3	0	0	2	0	2	0	2	0	1	0
489	AGG	2	2	40	2	1	1	4	0	67	7	224359	7	0	1	22	1	2	3	1	0	0	2	3	0	2	3	13	2	3	2	2	4	2	0	3	1	0	1	1	0	1	3	97	1	4	3	3	1
490	GCA	0	1	1	1	166	1	0	0	0	10	0	4	0	0	1	1	2	3	0	0	0	1	0	0	4	2	0	0	2	1	0	0	10	2	3	2	224281	16	17	15	6	3	0	1	21	0	0	0
491	AAA	224625	10	32	2	2	0	0	2	14	1	4	0	0	0	5	0	6	1	4	3	1	1	1	1	3	2	10	1	2	2	0	1	9	1	1	0	1	4	0	0	1	1	3	0	1	1	0	2
492	AGA	30	0	0	3	0	2	1	1	224419	0	31	3	6	1	3	1	0	1	0	0	1	0	0	0	5	2	3	0	1	0	0	4	1	1	1	0	0	0	1	3	186	4	3	5	0	1	1	0
493	AGA	53	2	3	0	2	0	1	3	224438	5	28	4	24	2	10	13	7	1	5	1	2	0	2	1	5	5	4	0	6	1	1	5	0	0	0	2	2	2	3	2	31	0	3	1	8	2	1	2
494	GTG	0	1	2	2	1	1	7	0	0	2	0	0	0	0	35	0	0	0	1	1	0	1	0	0	0	0	0	0	0	0	6	1	0	2	1	0	0	1	4	0	0	1	2	0	33	2	224310	2
495	GTG	1	0	0	0	1	2	0	0	0	0	1	0	0	0	30	0	4	0	3	1	4	0	1	0	0	1	1	1	0	0	1	0	0	2	1	0	0	0	7	0	1	0	1	0	45	1	224109	15
496	GAG	2	0	51	6	0	0	1	1	0	2	1	5	1	0	3	1	2	0	22	0	0	1	2	0	0	0	3	0	3	3	0	3	29	4	224188	7	3	6	8	6	6	0	56	1	2	2	4	0
497	AGA	33	4	1	1	0	3	3	1	224475	1	49	1	13	2	5	1	1	3	2	1	0	2	0	1	5	2	2	3	1	0	1	2	1	0	0	0	1	1	0	1	19	0	1	0	1	1	2	3
498	GAA	83	7	1	2	6	6	3	2	1	7	0	0	1	0	1	3	6	5	2	0	4	5	8	3	3	4	3	1	0	0	0	4	224376	7	20	6	10	6	18	8	33	7	13	2	10	4	1	2
499	AAA	224533	4	25	3	14	13	2	6	14	3	2	1	1	3	1	1	6	7	1	0	2	16	3	1	8	4	4	2	0	2	2	0	13	0	8	0	6	3	7	3	2	0	1	0	1	3	4	2
500	AGA	25	0	0	0	0	0	0	0	223933	2	14	0	3	0	0	0	0	0	0	0	0	2	0	0	4	1	6	0	1	0	0	0	0	0	0	0	0	0	0	0	572	0	3	0	0	0	1	0
501	GCA	1	1	0	0	47	1	0	0	0	0	0	0	1	0	0	0	2	1	0	0	0	0	0	1	0	0	0	0	1	0	0	0	7	0	0	1	224208	7	38	4	2	0	2	2	138	2	4	0
502	GTT	0	0	0	0	5	17	5	1	1	3	0	0	3	3	0	42	0	0	2	0	7	13	2	8	0	1	0	4	1	10	1	6	0	1	0	10	8	5	0	20	2	3	7	2	14	30	11	220121
503	GGA	0	2	0	4	4	5	0	10	33	3	0	0	0	1	0	1	2	8	0	1	4	14	1	0	3	0	0	0	0	2	0	1	53	0	1	0	13	0	0	1	224372	3	47	2	8	0	2	2
504	ATA	5	0	1	0	9	3	2	2	2	1	0	2	224279	4	111	14	1	0	0	0	1	2	1	7	0	0	0	0	7	1	2	5	1	0	0	1	1	4	6	3	0	2	0	0	25	4	8	10
505	GGA	0	0	0	0	0	0	0	0	34	0	1	0	0	2	2	0	2	2	0	4	0	1	1	0	0	0	0	0	1	0	0	0	19	0	0	0	0	1	0	0	224319	0	16	2	0	0	0	0
506	GCT	0	0	0	0	0	0	0	49	0	0	0	1	0	0	0	0	0	0	0	0	1	0	0	2	0	0	0	0	0	0	0	0	0	0	0	7	2	29	10	222704	2	0	0	4	0	1	0	40
507	GTC	0	0	0	0	1	0	3	1	0	0	0	2	7	42	2	0	0	0	0	0	0	0	0	0	0	0	0	3	2	0	4	0	0	3	1	1	13	26	7	3	13	9	12	11	20	222796	34	48
508	TTC	1	0	0	0	2	8	1	3	0	0	0	0	0	14	1	0	0	0	0	0	1	1	1	1	0	0	0	0	7	18	6	3	1	2	0	2	0	7	3	1	0	0	0	0	8	17	2	5
509	ATT	0	0	0	4	1	2	0	19	0	0	0	1	3	11	4	223544	6	6	1	2	2	2	0	2	3	4	1	3	3	16	11	18	0	0	0	1	2	2	2	1	0	2	0	0	0	3	0	17
510	GGG	0	1	0	2	1	1	0	0	1	0	48	2	2	0	0	0	1	0	0	3	0	0	0	2	0	0	2	1	0	1	0	0	0	0	14	0	3	1	0	0	60	1	222306	6	0	0	8	1
511	TTC	0	0	0	0	0	0	0	1	0	0	0	0	0	6	0	0	0	0	0	0	0	0	0	0	0	0	0	1	0	8	0	0	0	0	0	0	1	0	0	0	0	0	0	0	0	4	0	0
512	TTA	2	0	1	0	1	0	0	0	0	0	0	0	4	0	0	0	0	0	0	0	0	0	1	0	0	0	0	0	29	11	0	1	1	0	0	0	0	0	0	1	0	0	0	0	2	0	0	1
513	GGA	3	2	3	5	6	11	4	5	31	13	3	1	5	0	0	2	13	19	1	3	0	6	0	3	4	0	2	0	1	0	1	1	32	4	2	0	10	13	8	3	222287	3	21	7	13	3	0	3
514	GCA	0	0	0	0	150	1	3	0	1	0	0	0	0	0	0	0	0	2	2	0	3	0	0	1	0	0	0	0	1	1	1	2	3	0	0	0	223964	7	18	1	0	0	0	0	66	3	1	0
515	GCA	0	0	0	0	115	0	0	0	0	0	0	0	0	0	0	0	0	0	0	0	0	0	0	0	0	0	0	0	0	0	0	0	8	0	0	0	223488	25	125	9	0	0	0	1	60	1	0	1
516	GGA	0	0	0	0	3	2	0	1	50	0	0	0	4	1	1	1	1	7	0	0	2	0	3	1	1	1	0	0	0	1	2	1	44	0	1	0	2	0	2	1	221114	9	36	10	9	2	1	1
517	AGC	0	52	0	0	0	2	0	0	5	221116	1	46	0	4	1	1	2	3	0	0	0	1	0	0	0	2	0	0	1	0	0	3	0	0	0	0	0	1	0	0	0	21	0	0	0	2	0	0
518	ACT	1	0	0	8	8	78	11	218613	0	0	0	5	0	0	0	11	0	0	0	2	0	0	0	0	0	0	0	0	0	0	0	0	0	0	0	0	0	0	0	1	0	0	0	0	0	0	0	0
519	ATG	0	0	6	1	0	0	5	0	0	0	1	0	18	0	218223	10	0	0	0	0	0	0	2	0	0	0	1	0	0	0	2	0	0	0	0	0	0	0	2	0	0	0	1	0	0	0	18	0
520	GGC	0	0	0	0	0	0	0	0	0	34	0	0	0	0	0	0	0	0	0	0	0	0	0	0	0	3	0	0	0	0	0	0	0	33	0	0	0	1	0	0	6	213638	0	78	0	3	0	0
521	GCG	0	0	0	0	0	0	70	0	0	0	0	0	0	0	0	0	0	0	0	0	0	0	3	0	0	0	0	0	0	1	0	0	0	0	6	0	150	0	223235	11	0	0	0	0	0	3	61	0
522	GCG	0	0	0	0	0	0	31	0	0	0	0	0	0	0	0	0	0	0	0	0	0	0	4	0	0	0	0	0	0	0	0	0	0	0	9	0	115	4	215260	11	0	0	2	0	0	0	76	0
523	TCA	1	6	1	1	29	7	11	1	1	2	0	11	1	2	7	9	4	2	3	3	57	0	1	0	1	2	1	0	6	3	1	3	7	1	2	5	9	7	5	8	6	3	4	4	19	10	14	10
524	GTA	1	0	1	1	4	4	0	2	0	0	0	7	143	0	3	4	1	1	0	0	0	0	0	0	0	0	0	0	13	5	0	0	2	2	0	0	34	0	0	0	0	1	2	0	220992	2	48	0
525	ACG	0	0	4	0	63	3	209717	7	0	0	3	0	0	0	35	0	0	0	2	0	0	0	0	0	0	1	0	0	0	0	0	0	0	0	0	0	0	0	17	0	0	0	0	0	0	0	0	0
526	CTG	0	0	0	0	0	0	0	0	0	0	0	0	0	0	6	0	0	0	3	0	0	0	38	0	0	0	3	0	14	0	213265	3	0	0	0	0	0	0	0	0	0	0	0	0	0	0	1	0
527	ACG	0	0	2	0	21	0	195910	9	0	0	1	0	0	0	157	0	0	0	1	0	0	0	0	0	0	1	0	0	0	0	0	0	0	1	0	0	0	0	13	0	0	0	0	0	0	0	1	0
528	GTA	0	0	0	0	0	0	0	0	0	0	0	0	73	0	0	0	1	0	0	0	0	0	0	0	0	0	0	0	4	0	0	0	7	1	1	0	19	0	0	0	2	0	0	0	214241	0	20	0
529	CAG	0	0	6	0	0	0	1	0	0	0	0	0	0	0	0	0	40	0	198625	22	0	0	5	0	1	0	78	0	1	0	16	1	0	0	0	0	0	0	0	0	0	0	0	0	0	0	0	0
530	GCC	0	0	0	0	0	97	0	0	0	0	0	0	0	0	0	0	0	0	0	0	0	3	0	0	0	0	0	0	0	0	0	0	0	10	0	0	4	214665	2	18	0	1	0	0	0	57	0	0
531	AGA	41	0	1	1	0	0	0	0	221948	0	15	0	0	0	0	0	0	0	0	0	0	0	0	0	0	0	0	0	0	0	0	0	0	0	0	0	0	0	0	0	13	0	1	0	0	0	0	0
532	CAA	5	0	0	3	1	2	2	0	0	0	0	1	0	0	0	0	210227	2	6	5	3	2	0	1	5	2	0	0	5	1	0	0	2	0	0	0	0	0	0	3	0	0	0	0	1	0	1	0
533	TTA	0	0	0	0	1	3	1	0	0	0	2	2	9	0	2	0	0	0	0	0	0	0	0	0	0	0	0	0	13	0	1	2	0	2	0	0	0	0	0	0	0	1	0	0	2	0	0	0
534	TTG	0	0	0	1	0	0	0	1	0	1	1	2	0	0	9	0	2	0	0	0	0	0	0	0	0	1	0	0	0	0	11	0	1	0	0	0	0	0	3	1	0	0	2	0	0	0	3	2
535	TCT	0	0	0	0	0	0	0	1	0	0	0	0	0	0	0	0	0	0	0	0	0	0	0	8	0	0	0	0	0	0	0	0	0	0	0	1	0	0	0	1	0	0	0	0	0	0	0	0
536	GGT	0	0	0	0	0	0	0	0	0	0	0	25	0	0	0	0	0	0	0	0	0	0	0	0	0	0	0	0	0	0	0	0	0	0	0	39	0	0	0	0	4	12	1	218980	0	0	0	1
537	ATA	11	1	0	1	9	0	0	0	1	0	0	0	223852	0	29	3	1	0	0	0	2	0	0	0	0	0	0	0	3	0	0	0	1	0	0	0	0	0	0	0	0	0	0	0	22	0	0	0
538	GTG	0	0	0	0	0	0	0	0	0	0	0	0	0	0	25	0	0	0	0	0	0	0	0	0	0	0	0	0	0	0	0	0	0	0	3	0	0	0	10	0	0	0	1	0	59	0	223282	2
539	CAA	6	0	0	0	0	1	0	0	0	0	0	0	0	0	0	0	224306	5	55	6	0	0	0	0	13	0	0	0	5	0	2	0	0	0	0	0	0	0	0	0	0	0	0	0	0	0	0	0
540	CAG	0	0	7	0	1	2	0	1	0	1	0	0	0	0	0	1	106	5	223317	6	0	0	2	0	0	0	22	0	0	0	1	0	0	0	2	0	1	2	3	0	1	1	1	0	0	0	1	0
541	CAA	7	2	3	1	1	0	1	0	1	0	1	0	0	0	0	0	221404	0	14	2	0	1	0	0	10	0	0	0	0	0	0	0	1	0	0	0	0	0	1	0	0	0	1	1	0	0	0	0
542	AGC	0	83	0	0	2	1	0	2	17	222353	1	119	0	7	0	0	1	2	1	0	0	0	0	1	1	5	0	1	1	0	0	0	0	2	2	0	1	4	0	1	0	16	0	0	1	2	0	2
543	AAT	3	10	12	223659	0	0	3	0	1	2	4	12	2	0	0	5	3	1	1	1	0	0	0	0	0	0	0	2	0	0	0	0	0	0	1	6	0	0	0	0	1	4	1	6	1	0	0	2
544	TTG	0	0	0	0	0	0	0	0	0	0	0	0	0	0	2	0	0	1	0	0	0	0	0	0	0	0	0	0	0	1	13	1	0	0	0	0	0	0	0	1	3	0	0	0	0	0	2	3
545	CTG	1	0	0	0	0	0	0	0	0	0	0	0	0	0	2	0	7	9	6	6	2	0	27	0	1	0	5	2	22	5	224042	4	0	0	0	0	2	0	0	0	0	0	0	0	0	0	0	0
546	AGG	2	3	78	4	5	0	6	0	48	1	224129	9	0	3	50	1	8	2	4	3	0	2	0	1	1	0	11	0	1	2	4	2	1	0	1	1	3	4	6	5	0	0	85	7	1	2	2	0
547	GCT	3	0	0	0	10	8	0	163	0	0	0	3	2	0	1	1	0	0	0	0	0	0	0	2	0	0	0	0	2	0	1	0	2	1	0	15	6	56	5	223756	2	0	2	1	1	0	0	42
548	ATA	10	1	3	1	23	1	3	0	1	1	0	0	224296	4	116	15	5	1	4	1	1	0	0	0	1	0	0	0	11	3	2	3	0	0	0	1	0	5	0	0	1	0	0	1	9	1	0	0
549	GAG	1	1	27	1	0	0	6	0	4	0	1	5	1	0	2	1	2	0	4	0	0	1	0	0	4	0	1	1	2	0	2	1	30	1	224228	13	2	0	2	0	3	0	59	1	0	0	25	0
550	GCT	2	0	0	0	0	1	2	165	0	0	0	5	0	0	0	0	2	0	0	8	0	0	0	9	1	0	0	0	0	3	1	4	0	0	0	9	12	22	5	222785	1	0	1	2	1	1	0	39
551	CAA	6	0	0	0	1	0	0	2	0	0	0	1	0	0	0	0	224507	2	26	2	0	0	0	0	32	0	0	0	3	0	1	1	0	0	0	0	0	0	2	0	0	0	0	0	0	0	1	1
552	CAG	0	1	1	5	0	3	0	1	0	0	0	2	0	1	0	0	219	8	224132	17	1	1	4	1	2	0	34	0	0	1	5	2	2	0	0	0	0	0	1	0	0	2	2	1	0	0	0	0
553	CAT	1	0	0	14	2	0	0	1	0	0	0	2	0	5	0	0	13	12	7	224278	0	0	0	1	1	0	2	5	2	0	2	6	2	0	1	0	0	0	0	6	1	0	0	1	0	0	0	1
554	CTG	0	0	0	0	4	0	0	1	0	1	0	1	0	4	24	1	3	0	13	0	0	0	57	0	0	0	12	0	53	1	224335	3	0	0	0	2	0	1	0	2	3	2	3	2	1	1	11	2
555	TTG	0	1	0	3	0	0	0	0	0	2	0	1	0	0	4	0	0	1	4	0	1	0	0	0	0	1	0	0	1	1	56	1	0	0	0	1	0	3	0	1	0	1	0	0	0	1	1	3
556	AAA	224311	1	9	2	9	15	1	5	31	7	7	1	0	1	0	2	0	0	6	0	1	1	0	1	1	2	3	6	0	0	1	0	16	1	3	1	3	0	2	1	3	6	6	13	0	1	1	5
557	CTC	1	1	0	3	1	2	1	4	0	2	4	2	0	12	1	0	1	7	2	0	0	30	1	2	0	4	2	0	10	224071	4	11	0	0	0	0	5	3	0	4	1	0	1	0	0	5	0	1
558	ACG	1	5	12	3	83	6	223880	38	0	6	5	5	0	0	166	2	0	5	0	8	0	0	4	0	1	3	0	0	2	0	0	0	3	1	2	1	3	0	41	2	8	14	15	8	1	0	0	1
559	GTC	0	0	0	1	0	5	1	1	1	0	0	0	0	79	0	0	1	1	2	4	1	0	0	0	0	0	1	1	1	8	1	0	1	0	0	0	0	34	0	0	0	0	0	0	11	224203	2	26
560	TGG	0	0	0	0	0	0	0	0	0	0	6	0	0	0	0	0	0	0	0	0	1	0	0	0	0	0	108	0	0	0	0	0	0	0	0	2	0	1	0	0	2	0	7	0	0	0	0	0
561	GGC	1	0	0	0	1	2	0	0	0	37	0	0	0	0	0	0	0	1	0	0	1	2	0	0	0	1	1	0	1	0	0	1	0	134	2	0	0	1	0	0	11	224140	5	95	0	2	1	0
562	ATT	0	3	0	4	16	8	4	56	1	3	1	3	7	56	5	224085	3	1	0	3	0	3	0	1	0	0	0	0	14	15	8	5	7	1	4	0	14	8	11	5	0	1	0	0	4	13	13	12
563	AAA	223970	9	22	8	6	1	0	0	17	1	0	0	2	0	0	0	8	6	1	5	0	0	0	0	1	1	0	1	0	0	0	0	18	1	0	0	1	2	3	1	0	0	2	0	0	0	0	0
564	CAG	2	4	14	1	1	9	5	5	5	0	4	5	3	3	0	7	127	6	224226	8	0	1	3	3	3	7	37	4	4	0	3	0	0	1	8	4	2	4	5	3	0	7	8	2	1	3	3	2
565	CTC	0	0	0	0	0	0	0	0	0	0	0	0	0	9	0	0	0	4	0	0	2	17	3	2	0	2	0	1	11	224430	4	30	0	1	0	0	0	0	0	0	0	0	0	0	0	3	0	0
566	CAG	0	1	10	0	2	7	2	2	2	1	0	0	0	1	1	0	44	0	224408	12	3	0	6	2	2	0	128	0	10	2	13	5	1	0	0	0	1	2	0	4	0	0	0	0	0	0	1	0
567	GCA	0	0	3	0	110	1	2	0	0	0	0	2	0	0	2	0	1	1	1	1	2	0	2	1	0	0	0	0	0	3	0	0	10	0	1	3	224173	2	20	4	4	0	1	3	38	2	0	0
568	AGA	35	9	3	1	4	2	0	0	224545	0	21	2	13	1	5	2	1	1	0	2	1	0	0	1	15	0	6	1	1	2	0	1	2	1	0	1	3	1	0	0	22	1	0	3	1	0	0	0
569	GTC	0	1	0	0	0	0	1	0	0	2	0	0	1	72	0	1	0	2	0	0	0	0	2	1	0	1	0	1	0	12	0	0	0	3	0	0	0	18	0	0	0	3	1	0	4	223999	1	14
570	CTA	0	2	0	0	0	15	0	6	0	0	0	1	17	1	0	2	7	4	6	3	4	2	1	4	0	1	0	3	224441	12	69	6	3	0	0	0	3	5	2	1	0	0	0	1	1	0	1	1
571	GCT	0	0	0	0	0	1	1	44	0	0	0	0	0	0	1	0	0	0	0	0	0	0	0	1	0	0	0	0	0	0	0	0	0	0	0	3	3	11	3	224572	0	0	0	0	0	0	0	11
572	GTG	0	0	0	0	0	5	0	0	0	0	0	0	0	0	36	0	3	2	0	1	1	0	0	0	0	3	0	1	2	2	4	4	0	1	2	0	2	1	40	1	0	3	1	0	29	7	224497	6
573	GAA	26	2	0	2	1	0	1	0	0	0	0	0	2	0	1	0	2	0	0	2	1	0	1	1	0	0	0	0	0	1	0	0	224544	1	15	3	1	0	0	1	17	0	0	0	0	0	0	0
574	AGA	30	2	1	2	1	1	2	1	224564	7	7	2	2	0	4	0	0	0	1	4	1	0	0	0	4	0	2	0	7	0	1	1	3	1	1	1	1	0	3	0	26	0	0	1	0	0	0	0
575	TAC	0	17	0	0	0	1	0	0	0	1	0	0	0	2	0	1	0	7	0	0	0	0	0	0	0	0	0	0	0	0	0	0	0	3	0	0	0	0	1	0	0	0	0	2	0	0	0	1
576	CTA	0	0	0	0	1	2	1	0	0	0	0	1	7	0	0	1	7	0	0	0	45	0	1	2	0	0	0	0	224471	0	19	5	0	0	0	0	0	0	0	1	0	0	2	0	0	0	0	0
577	AAG	49	5	224361	30	0	7	16	6	4	1	80	6	4	6	26	4	2	3	4	4	0	0	0	3	0	2	4	8	2	8	13	8	0	0	15	0	0	3	1	3	0	0	0	0	0	5	10	7
578	GAT	0	2	0	42	3	5	1	3	0	4	1	0	2	2	1	3	0	1	1	2	0	0	1	0	0	0	2	0	0	0	3	0	17	14	1	224352	0	1	0	0	0	0	0	7	1	1	1	2
579	CAA	18	4	3	0	7	2	1	2	5	2	0	4	6	0	2	11	224378	4	15	3	1	5	0	1	48	1	1	1	7	4	1	3	1	2	0	0	2	4	2	3	6	0	0	0	5	2	3	9
580	CAG	0	2	4	1	0	0	3	1	0	0	1	0	0	0	4	0	56	4	224360	4	0	0	6	0	1	0	40	0	3	4	6	4	0	0	3	0	4	0	3	4	0	0	0	0	1	1	3	0
581	CTC	0	0	0	0	0	0	0	0	1	0	0	0	0	4	0	0	0	4	0	1	0	2	0	0	2	0	0	0	6	224223	2	11	0	0	0	0	0	0	0	0	0	0	0	0	1	1	0	0
582	CTA	4	0	0	1	0	0	2	0	0	0	0	3	3	4	1	0	1	0	0	0	37	5	0	0	2	2	0	2	224503	5	50	3	0	1	0	1	0	1	0	0	3	0	1	0	0	0	3	4
583	GGA	13	7	8	2	8	6	3	2	56	0	2	0	4	1	2	2	14	8	6	6	3	0	1	1	13	0	5	2	1	2	1	3	22	4	0	2	7	5	4	4	224385	6	14	8	6	2	2	8
584	ATT	1	0	0	2	4	1	5	12	0	0	1	9	7	9	9	224608	0	0	2	2	1	0	0	2	1	0	1	1	8	1	2	14	0	1	1	0	2	0	1	2	0	0	0	3	0	4	1	10
585	TGG	3	1	2	0	0	0	1	1	0	0	2	0	2	3	10	1	2	5	2	0	0	1	5	2	0	0	44	0	5	5	0	5	1	0	4	1	1	0	1	1	2	4	13	0	0	0	2	1
586	GGC	0	2	2	0	0	0	0	2	0	30	1	1	1	1	0	0	1	2	0	0	1	4	0	1	0	5	0	3	0	0	0	0	0	70	0	0	0	9	0	1	15	224365	15	80	0	6	2	0
587	TGC	0	1	0	0	0	2	0	0	0	5	0	2	0	1	0	0	0	1	0	0	0	0	0	0	0	23	0	0	0	0	0	1	0	0	0	0	1	1	0	0	0	2	0	0	0	0	0	0
588	TCT	1	1	0	2	2	0	0	10	0	1	0	5	0	3	1	1	1	1	2	0	0	1	2	29	1	0	0	4	0	1	2	2	2	0	0	2	0	0	1	3	1	0	5	3	1	1	5	0
589	GGA	3	6	1	12	8	4	3	0	54	3	4	5	1	4	3	1	16	21	1	7	0	1	1	1	10	5	7	1	2	2	1	5	62	4	1	0	11	6	4	7	267767	21	41	12	4	0	3	5
590	AAA	269169	0	23	0	6	0	2	0	12	0	3	2	2	1	1	0	4	5	0	3	3	1	0	1	8	5	7	3	1	1	0	0	15	3	2	2	0	2	1	0	0	0	0	0	3	0	0	0
591	CTC	0	0	1	0	0	3	1	3	0	2	2	0	3	19	2	0	0	2	0	1	0	26	1	2	1	2	3	0	7	269194	3	19	1	0	0	0	1	1	0	0	1	0	1	0	2	4	0	0
592	ATC	1	1	1	0	0	6	0	0	2	2	1	2	11	269215	1	24	2	0	0	0	0	0	0	0	0	2	0	2	0	1	0	0	0	1	0	0	0	1	0	0	2	1	1	0	2	30	5	1
593	TGC	0	1	1	0	0	4	0	1	0	6	0	0	0	1	1	1	0	1	0	1	3	3	1	2	1	29	0	0	1	2	0	0	0	1	0	0	0	0	0	0	0	2	0	0	1	0	0	2
594	ACC	0	10	0	0	8	269159	2	46	0	1	0	1	1	31	1	3	1	0	2	0	3	12	4	3	3	2	2	0	0	1	2	0	0	0	2	0	0	12	0	0	0	0	0	0	1	2	0	0
595	ACT	0	0	0	8	8	90	5	269180	0	0	1	3	0	0	0	14	0	0	0	0	0	0	1	1	0	0	0	0	2	0	1	0	0	0	0	0	0	0	3	2	0	0	0	0	0	0	0	0
596	AAT	38	18	3	269134	2	0	1	3	0	0	0	19	9	2	0	3	2	1	2	1	0	0	0	0	3	0	2	12	4	2	0	0	0	3	0	29	0	0	0	1	0	0	0	2	2	3	2	7
597	GTG	1	0	0	1	0	2	2	1	1	0	1	0	2	0	61	1	0	2	1	0	2	1	1	1	3	0	0	0	1	2	14	0	3	0	7	3	1	5	10	2	0	1	3	0	98	6	269041	4
598	CCC	2	0	1	0	0	3	0	0	0	1	0	0	3	9	1	0	0	10	0	0	26	269097	6	23	2	7	7	0	1	17	0	1	0	0	1	0	0	10	0	2	0	0	0	2	1	0	2	0
599	TGG	0	1	0	0	1	0	0	2	1	0	9	2	0	0	1	0	0	0	0	2	0	0	0	0	1	0	179	0	2	1	0	0	0	1	0	1	0	2	4	2	1	0	18	3	3	1	2	2
600	AAC	24	269014	16	56	1	6	0	4	9	15	4	1	0	2	8	0	7	3	1	6	1	0	1	0	2	3	1	8	5	0	4	1	2	9	7	3	0	4	2	3	3	0	3	0	2	2	1	0
601	TCT	10	9	18	3	8	7	6	16	6	8	3	8	7	9	5	1	9	7	3	3	20	10	5	15	4	6	9	14	7	1	8	6	5	7	13	6	11	8	3	9	8	4	1	7	7	0	0	5
602	AGT	7	11	17	60	15	4	6	11	34	38	19	268738	5	6	15	27	12	9	16	12	0	0	1	0	13	4	4	7	7	6	1	6	7	7	8	3	5	6	8	10	8	6	11	54	8	1	6	8
603	TGG	3	0	2	4	0	0	0	1	2	1	20	0	0	5	3	0	2	0	2	1	3	0	1	0	3	0	12	2	2	0	0	0	1	1	2	1	1	0	0	2	2	1	1	0	0	2	6	3
604	AGT	2	4	0	120	0	2	2	2	10	59	3	268912	0	0	0	3	7	0	0	0	0	3	0	2	0	0	3	2	0	2	0	0	1	0	0	1	0	0	1	0	1	2	6	49	2	4	6	4
605	AAT	18	63	7	269043	2	11	2	8	1	2	5	19	0	0	4	5	5	7	0	3	2	4	3	4	4	2	3	4	1	0	1	0	0	0	0	22	7	4	8	4	6	9	3	8	1	3	1	1
606	AAA	269190	4	13	6	2	1	0	4	12	2	4	0	1	0	1	0	1	3	0	1	5	0	0	0	1	4	2	4	1	1	0	0	63	0	1	1	0	2	1	0	0	1	2	0	0	0	0	0
607	TCC	7	2	5	5	13	17	4	3	5	8	2	24	6	0	3	1	3	3	4	1	2	14	4	2	3	7	4	6	0	1	0	2	4	0	0	2	4	2	4	2	3	0	6	2	1	2	0	9
608	CAG	0	1	15	3	1	4	6	3	1	1	3	9	5	5	11	10	58	6	268757	33	2	5	18	2	0	0	112	1	7	9	28	12	5	0	19	0	4	2	4	5	0	0	2	3	1	6	10	4
609	GAT	5	10	4	72	5	11	8	4	2	2	4	9	4	0	0	11	1	9	2	9	6	2	1	4	2	2	6	8	5	6	2	4	20	20	11	268643	16	21	15	6	8	5	7	34	13	8	2	9
610	GAG	6	6	84	1	9	8	7	8	9	9	5	4	4	9	5	7	7	2	12	3	4	3	3	6	7	3	1	4	10	3	9	7	101	6	268431	31	9	6	9	4	2	4	87	5	5	16	28	13
611	ATA	10	0	1	1	16	0	1	2	4	1	0	0	268980	8	12	24	2	2	0	2	1	0	1	0	0	1	0	3	9	0	0	4	5	2	3	1	0	1	2	0	0	1	3	0	29	2	6	4
612	TGG	2	0	1	1	1	2	0	1	5	1	25	1	1	0	3	0	0	0	0	3	0	7	0	1	2	0	4	0	4	3	0	1	1	0	3	1	0	2	3	0	0	0	6	2	0	0	0	0
613	GGA	7	12	8	4	2	7	9	5	111	2	5	4	2	2	3	2	15	25	1	3	3	7	0	0	6	7	16	2	4	17	3	18	100	7	5	7	13	4	5	8	268639	11	48	24	8	2	1	2
614	AAC	35	268522	29	95	13	24	18	16	13	54	11	5	5	6	12	10	9	22	11	11	2	5	3	4	13	13	7	5	11	11	9	6	3	15	2	2	8	4	10	9	6	17	24	11	7	4	4	8
615	ATG	1	1	6	2	9	10	72	15	0	2	2	3	56	2	268913	16	0	0	1	0	1	1	2	0	3	2	1	1	5	6	12	6	0	2	1	4	1	0	1	0	0	2	8	1	2	1	42	1
616	ACC	1	5	0	2	37	268965	10	42	2	12	1	3	1	37	0	3	1	5	0	1	3	9	0	1	1	4	2	1	3	5	1	3	1	4	4	3	0	47	4	1	3	5	3	7	3	4	0	0
617	TGG	2	0	6	2	5	1	5	2	0	6	11	5	2	1	10	3	1	3	3	3	0	1	1	2	0	1	15	1	5	7	0	4	2	7	10	3	6	2	8	7	5	3	9	5	1	2	11	6
618	CTG	7	12	5	4	0	7	1	3	10	1	2	2	3	3	47	8	7	2	14	1	1	1	33	2	4	10	15	7	361	9	268173	26	6	1	3	2	0	4	0	1	5	2	4	5	3	2	4	2
619	CAA	70	1	4	0	3	2	0	2	5	1	15	7	2	1	5	6	268589	4	36	15	1	2	0	4	27	4	2	5	9	3	3	1	20	9	6	7	9	8	2	15	4	0	0	4	2	0	5	2
620	TGG	8	2	5	3	1	2	0	0	1	1	18	4	4	0	2	2	1	0	3	0	1	3	1	1	1	1	8	1	2	0	0	0	1	0	1	0	5	0	0	4	4	2	13	2	1	1	9	2
621	GAT	4	7	6	97	11	11	5	16	3	8	8	9	4	2	9	1	5	4	8	10	1	5	0	1	5	4	2	4	2	1	2	2	17	30	11	268590	21	11	24	14	18	1	18	33	19	14	8	22
622	AAA	268832	11	49	6	8	8	1	3	47	2	4	7	2	1	4	5	6	15	1	8	1	5	5	2	2	4	5	4	1	6	6	6	50	2	2	3	4	9	2	9	8	3	7	1	1	0	2	5
623	GAA	37	1	1	1	6	3	7	10	0	1	0	0	4	4	3	7	11	5	9	7	0	0	1	4	2	4	6	1	6	8	7	3	268859	0	19	2	11	6	10	6	1	0	5	1	17	9	12	9
624	GTT	0	1	3	5	6	7	3	5	2	0	0	0	20	3	8	116	0	1	0	0	1	3	0	0	0	0	1	1	1	7	4	5	1	2	2	13	0	3	2	18	2	3	9	9	15	21	16	268763
625	AGC	14	135	2	10	2	8	13	10	55	268272	23	255	3	13	6	2	0	12	4	11	2	2	1	2	4	12	14	10	1	4	4	3	6	1	7	7	11	8	5	8	12	56	16	12	4	1	8	4
626	AAT	50	27	10	268853	10	2	7	5	6	5	8	22	3	3	5	12	9	3	8	3	1	4	4	3	6	6	2	10	4	3	1	6	6	5	4	11	5	3	9	10	5	9	16	6	12	5	6	6
627	TAC	1	28	6	1	1	2	0	2	0	9	2	2	3	3	0	2	0	36	0	4	1	1	0	0	0	4	2	0	1	0	0	1	3	1	0	1	4	1	3	4	1	0	2	2	6	4	2	6
628	ACA	18	2	1	5	268745	5	38	9	3	8	6	2	54	6	3	4	1	9	2	12	3	2	3	1	6	8	6	5	4	3	0	0	2	0	1	2	30	6	9	1	0	2	2	1	5	3	7	2
629	CAG	1	5	28	14	2	2	3	9	0	0	1	6	1	0	1	0	40	12	268860	17	0	1	3	1	0	3	43	12	2	4	10	4	0	5	8	4	5	1	8	1	2	0	4	2	4	1	3	0
630	ATA	34	6	2	2	26	4	5	4	6	5	1	6	268714	7	16	8	5	1	4	4	0	1	0	0	4	4	1	1	4	4	3	0	4	1	13	2	1	11	2	4	3	1	7	5	12	5	0	2
631	ATA	25	0	0	7	12	2	0	0	0	1	2	2	268827	18	16	12	3	0	1	1	2	2	3	1	3	1	0	1	2	0	0	0	1	0	0	0	2	0	3	1	0	1	2	0	14	0	1	0
632	TAT	1	0	1	8	1	0	0	4	3	1	3	0	1	2	4	2	0	3	3	3	0	0	3	0	1	2	2	4	0	1	1	2	2	0	0	3	1	1	0	0	5	0	6	4	2	2	2	1
633	ACT	17	2	2	44	17	24	7	267891	0	5	12	9	1	0	6	48	4	2	5	7	3	2	1	2	7	3	10	3	11	3	0	4	6	3	4	7	4	8	7	34	2	8	1	7	0	2	1	5
634	CTA	8	0	2	0	1	1	0	0	3	0	3	1	44	1	2	2	12	3	2	3	22	5	0	1	6	7	5	12	268508	11	10	14	7	1	0	0	1	6	0	8	0	0	0	0	1	3	0	4
635	ATT	1	1	1	3	0	1	3	8	0	0	0	3	18	23	18	268333	0	0	2	0	3	0	1	1	3	0	3	0	10	13	6	23	0	0	1	1	0	2	0	0	0	1	3	3	0	0	2	16
636	GAA	74	2	0	2	3	2	1	2	0	0	5	7	3	4	13	2	0	0	2	0	1	0	0	0	1	5	1	0	2	1	1	2	267954	9	96	24	3	3	4	0	76	1	6	3	8	0	3	1
637	GAA	62	3	2	1	4	1	2	5	3	2	2	3	1	7	5	8	6	8	5	1	4	0	1	1	0	1	3	0	4	4	9	4	268158	8	21	7	5	5	2	0	13	4	2	0	5	3	2	5
638	TCG	0	1	1	0	1	0	3	0	0	0	0	1	1	1	0	0	1	0	2	6	1	0	11	1	0	0	1	0	1	2	0	1	0	0	1	0	0	3	5	3	0	1	4	4	1	0	1	7
639	CAG	0	7	6	4	1	0	2	0	3	1	4	2	1	0	13	1	96	2	267478	9	0	0	6	0	1	1	153	9	0	1	9	0	1	2	7	0	12	1	1	1	4	0	0	1	0	1	2	0
640	AAC	5	268541	2	59	2	7	5	13	3	18	0	6	1	7	0	0	2	1	2	1	0	0	0	0	0	0	1	0	0	0	1	5	4	17	4	2	2	5	0	2	3	0	1	8	1	5	4	4
641	CAG	1	3	30	4	2	1	4	10	2	4	10	11	5	2	3	10	189	3	260907	15	1	0	1	1	3	8	42	5	2	6	20	6	5	2	21	3	9	3	13	7	0	6	7	8	11	3	8	5
642	CAA	36	6	4	2	1	0	1	0	2	0	2	3	7	1	5	8	261528	6	19	5	2	5	3	1	13	2	0	2	7	8	8	3	6	1	1	0	6	8	9	2	2	0	2	1	2	4	2	7
643	GAA	651	7	2	7	0	4	1	1	4	1	0	0	3	4	0	5	11	1	0	2	2	0	3	1	2	3	1	1	1	0	6	2	261609	3	12	9	2	1	5	9	7	4	2	0	3	5	11	6
644	AAA	268852	6	31	19	5	2	2	3	27	8	6	12	22	8	14	16	6	1	15	2	0	0	1	1	16	14	10	3	2	9	4	4	7	1	10	1	1	11	12	5	3	4	3	2	9	2	20	15
645	AAT	28	11	1	266724	17	6	2	4	8	4	8	31	1	3	11	100	6	6	9	4	1	1	0	0	12	6	4	1	2	2	4	2	6	5	6	38	6	16	8	10	9	4	7	3	3	2	9	8
646	GAA	75	1	1	4	3	0	6	0	6	7	1	10	2	1	4	1	8	1	6	4	2	1	0	0	1	3	2	1	0	5	3	6	267321	3	37	6	7	4	2	3	30	3	13	7	1	2	8	6
647	CAA	33	3	10	7	3	4	0	5	3	5	8	6	5	2	8	3	265513	7	36	9	1	0	0	1	28	7	8	2	13	12	10	9	9	2	2	2	10	1	14	5	0	2	3	0	7	8	19	4
648	GAC	7	75	1	16	8	3	6	6	3	6	1	5	5	5	10	12	14	4	8	7	2	1	0	3	0	0	0	2	2	4	1	6	41	264809	6	61	6	10	6	7	1	7	3	4	13	11	20	1
649	TTA	5	0	0	3	3	2	2	0	2	2	3	1	28	8	9	0	1	1	6	0	0	7	1	0	3	0	0	3	36	0	4	10	20	1	5	1	3	3	0	1	0	0	2	1	6	4	2	4
650	TTA	3	3	0	2	1	2	0	0	1	2	2	0	33	2	13	0	8	2	1	0	1	0	2	2	0	0	1	0	36	3	7	3	1	2	0	1	0	0	2	1	1	1	2	0	2	4	0	1
651	GCA	13	0	11	1	106	2	4	5	6	8	9	7	5	0	9	1	11	0	5	2	6	2	1	0	7	2	8	9	1	3	1	0	31	0	17	3	267661	12	21	23	3	2	7	13	67	1	4	8
652	TTG	2	3	6	3	1	12	1	2	1	2	0	5	3	1	41	9	4	3	0	2	5	0	2	2	1	0	3	2	8	7	45	3	3	1	2	5	8	1	4	0	0	3	7	0	1	3	5	0
653	GAC	3	111	7	6	3	5	7	2	4	9	0	5	2	2	0	3	5	3	1	3	1	6	2	4	4	3	5	0	1	1	0	2	62	267879	13	77	5	10	4	2	13	78	20	9	3	5	3	2
654	AAG	96	19	268578	17	2	2	19	1	1	4	56	9	10	1	28	5	7	2	11	9	5	2	1	0	3	1	6	7	1	8	6	1	2	7	58	8	3	18	3	3	5	5	6	11	1	2	5	3
655	TGG	0	2	3	0	0	0	4	2	1	0	16	1	0	1	2	0	1	6	3	1	1	0	0	1	0	5	10	1	2	0	0	0	3	0	0	0	0	2	7	2	0	0	6	1	0	2	2	3
656	GCA	0	4	3	2	243	6	1	1	6	3	4	3	3	4	6	2	5	4	4	4	2	2	1	0	5	6	6	3	6	3	2	1	12	5	3	2	262691	7	33	14	17	5	9	8	244	11	4	6
657	AGT	0	8	1	65	3	4	2	16	1	26	3	267382	12	1	13	13	5	2	19	4	0	1	1	0	0	1	4	1	5	5	0	6	7	0	8	9	3	6	5	4	9	5	7	27	5	9	11	4
658	CTG	7	0	1	0	3	0	2	0	2	4	3	1	4	6	10	3	2	1	13	1	2	5	124	0	1	0	9	2	188	15	266629	9	2	0	1	1	0	0	4	3	6	7	1	3	7	2	9	2
659	TGG	1	0	1	5	1	1	4	5	1	2	21	8	4	1	18	4	4	2	2	2	0	0	2	0	0	1	56	11	6	1	5	6	3	4	16	4	2	2	4	2	5	7	13	5	9	4	17	9
660	AAT	4	24	4	268818	13	6	13	7	0	13	3	21	3	0	3	4	5	1	2	3	5	2	3	3	4	2	8	2	0	1	6	1	1	4	11	18	2	1	6	3	5	9	27	8	2	0	5	3
661	TGG	1	1	1	0	1	11	0	2	1	4	12	3	2	6	3	4	3	2	4	2	8	9	4	3	3	5	7	3	4	6	2	4	3	0	2	0	1	0	3	4	5	3	9	1	2	2	2	0
662	TTT	3	1	4	1	0	0	4	0	1	5	8	5	1	0	0	11	2	1	2	0	6	0	3	1	3	0	11	9	0	1	0	15	0	0	0	1	3	0	4	1	2	1	0	8	1	0	2	9
663	AAC	39	268495	15	63	5	17	9	8	16	81	17	20	5	8	3	5	11	2	12	4	3	2	4	2	5	10	17	0	4	4	7	4	3	31	7	6	16	5	9	8	4	8	22	9	3	5	4	6
664	ATC	2	2	3	0	2	23	1	2	6	4	1	4	27	268210	5	80	1	2	0	0	2	1	5	2	2	1	3	1	4	12	12	8	0	0	0	4	2	1	0	0	5	2	3	4	4	22	4	7
665	TCA	2	1	1	2	49	5	3	13	3	9	1	6	3	1	5	2	0	0	4	6	52	1	0	0	1	4	3	1	4	3	5	7	2	1	1	0	7	4	8	11	2	1	1	5	10	16	33	9
666	CAA	30	2	4	6	6	6	2	7	16	5	6	8	4	1	3	6	268638	12	50	7	2	3	0	0	56	5	8	4	11	7	7	10	4	2	4	1	2	3	1	8	1	0	0	1	1	3	2	3
667	TGG	0	0	0	0	1	0	0	1	1	2	3	0	1	0	1	0	4	0	2	0	0	0	3	0	1	0	3	1	0	0	0	0	1	0	0	2	0	0	0	0	0	1	2	2	0	0	0	0
668	CTG	0	0	1	0	0	3	0	0	4	0	1	1	0	0	3	0	2	2	7	4	0	4	27	1	0	1	4	3	128	10	268026	12	0	0	1	1	0	0	3	0	3	2	0	0	1	0	7	4
669	TGG	1	0	0	1	0	3	3	3	0	2	6	5	2	1	5	4	0	4	3	0	0	0	1	0	0	1	16	1	0	2	0	1	0	2	5	0	2	2	1	2	0	0	4	1	1	0	4	2
670	TAT	4	1	11	9	4	5	4	0	6	3	2	1	1	9	0	1	3	2	1	32	0	0	1	3	6	0	5	2	0	0	4	0	1	2	0	1	2	0	1	1	2	3	3	1	4	0	2	0
671	ATA	11	0	1	6	18	10	5	3	3	4	1	4	269044	5	13	10	3	1	3	0	2	3	3	0	0	0	2	1	5	3	2	1	1	3	5	0	2	3	2	0	0	0	5	0	9	0	7	0
672	AAG	76	1	268963	16	0	0	5	1	6	2	31	1	0	2	4	4	9	7	5	5	3	0	1	1	10	4	15	4	1	3	2	0	4	0	10	0	4	0	0	2	0	1	0	3	1	2	1	2
673	ATA	22	3	2	3	13	8	9	7	11	4	1	7	268870	11	24	17	5	5	2	5	2	0	2	1	4	0	6	4	4	6	7	6	5	4	4	6	1	3	2	6	9	3	4	11	8	2	10	6
674	TTT	2	2	1	6	10	4	4	3	0	15	5	4	5	10	8	26	5	7	4	4	2	0	2	0	0	0	0	1	6	3	7	21	2	0	1	1	2	1	4	1	4	5	14	6	9	2	12	19
675	ATA	19	4	3	16	21	3	10	18	3	5	0	6	268801	10	27	14	4	2	1	4	4	4	3	3	1	0	0	3	12	4	2	17	4	0	4	1	1	0	1	0	2	0	10	4	18	6	11	25
676	ATA	21	2	1	5	18	0	2	2	7	2	0	4	269064	3	26	5	4	3	9	0	0	3	0	1	0	1	0	0	5	4	2	1	5	2	1	4	2	1	0	1	1	0	12	1	19	3	4	10
677	ATA	7	1	6	6	11	3	6	0	5	1	3	5	268967	5	77	4	0	0	5	1	3	5	3	0	1	0	0	1	2	2	4	0	4	2	0	1	5	0	9	1	1	1	6	6	15	1	5	4
678	GTA	0	5	0	1	6	0	1	0	0	3	0	2	90	3	2	0	0	1	4	1	0	1	0	1	1	0	0	2	4	4	4	2	11	0	2	0	7	4	7	3	7	7	7	1	269002	7	75	9
679	GGA	2	2	2	3	6	4	2	0	42	5	2	2	0	3	1	3	1	8	0	1	3	5	0	3	3	2	0	0	1	6	0	5	61	0	0	0	7	6	4	0	268817	17	65	12	12	0	6	10
680	GGC	2	4	1	6	1	8	2	7	1	82	4	6	0	1	5	6	2	6	4	0	2	0	0	0	0	0	0	0	0	0	1	2	1	83	1	0	3	9	7	4	25	268337	7	68	3	7	7	0
681	TTA	6	3	3	5	10	2	15	5	1	8	8	3	45	7	5	4	6	2	3	6	3	2	5	1	0	4	0	1	27	5	5	2	0	0	2	2	2	3	8	8	6	23	2	6	15	4	6	2
682	ATA	6	7	3	2	22	6	5	3	0	6	0	15	268884	16	91	14	3	9	8	2	0	1	0	0	0	2	2	3	4	4	6	5	4	1	3	3	11	4	12	2	1	3	13	6	14	4	5	2
683	GGA	4	6	0	0	4	0	6	4	40	7	2	7	6	3	0	6	4	1	3	2	5	6	3	3	2	0	0	2	2	2	3	15	53	0	3	0	10	14	11	13	268781	8	18	10	15	6	0	8
684	TTA	2	2	1	10	4	8	15	8	0	3	2	3	26	7	1	10	4	11	6	3	8	10	8	7	1	3	1	2	17	11	10	12	9	0	3	3	11	7	6	11	16	8	12	13	30	5	4	20
685	AGA	66	6	12	7	7	3	0	5	268770	6	32	10	28	3	1	6	8	5	4	14	6	8	2	12	2	14	10	15	7	7	3	7	0	2	10	8	1	6	6	5	26	9	12	4	8	4	7	7
686	ATA	3	1	0	3	21	0	6	5	2	10	0	4	268904	13	58	16	2	1	4	1	0	2	0	0	2	2	2	2	7	7	11	18	1	0	2	1	6	7	8	10	10	8	10	6	13	2	3	12
687	GTT	0	4	1	7	5	16	10	4	0	1	8	9	8	4	4	68	0	0	4	3	2	9	6	2	1	1	3	2	9	1	9	2	4	0	1	0	5	1	9	35	10	15	21	7	27	18	18	268609
688	TTT	1	1	3	7	2	5	4	14	2	1	6	12	8	2	2	18	1	9	2	2	4	9	11	8	3	3	5	3	4	10	17	18	1	2	3	7	4	2	8	3	3	2	6	4	3	6	5	7
689	GCA	3	4	3	6	119	5	2	7	0	1	4	5	3	7	0	3	2	10	1	2	7	2	3	0	0	0	0	4	1	2	6	3	23	2	1	4	268237	14	122	14	8	6	9	6	364	5	9	7
690	GTG	2	0	0	0	5	5	5	4	2	11	0	8	5	9	107	14	0	2	4	0	1	1	4	2	3	1	0	3	1	9	8	7	0	3	8	0	6	7	10	11	8	7	12	8	385	7	268484	11
691	CTT	4	8	4	4	3	5	15	7	6	14	4	5	8	3	0	17	5	12	3	22	7	14	7	29	10	7	16	15	23	34	11	268660	5	4	10	4	5	3	5	3	8	4	4	19	5	3	14	10
[truncated: 16 more columns]
