# Supplementary material for: Mapping mutational effects along the evolutionary landscape of HIV envelope
Source: eLife. 2018 Mar 28;7:e34420. doi: 10.7554/eLife.34420 (PMC5910023; doi:10.7554/eLife.34420)
Supplement: Supplementary file 1. — Specifically, this file contains a Jupyter notebook that performs the analysis, all required input data, and all reasonably sized output files. The Jupyter notebook downloads the deep sequencing data, processes it with the dms_tools2 software (Bloom, 2015, https://jbloomlab.github.io/dms_tools2/), and also performs a variety of downstream analyses that generate most of the figures for this paper. [file elife-34420-supp1.zip › analysis_code/results/codoncounts/BF520/mutvirus-1_readsperbc.csv]

number of reads	number of barcodes
1	576081
2	152821
3	115550
4	97394
5	86572
6	84848
7	86789
8	89770
9	89420
10	86561
11	79652
12	70876
13	59488
14	49042
15	38413
16	28993
17	21201
18	14738
19	9921
20	6624
21	4139
22	2641
23	1695
24	966
25	552
26	366
27	228
28	161
29	112
30	84
31	57
32	43
33	25
34	23
35	16
36	7
37	3
38	6
39	4
40	1
41	3
42	1
43	1
45	2
46	1
