# Supplementary material for: Mapping mutational effects along the evolutionary landscape of HIV envelope
Source: eLife. 2018 Mar 28;7:e34420. doi: 10.7554/eLife.34420 (PMC5910023; doi:10.7554/eLife.34420)
Supplement: Supplementary file 1. — Specifically, this file contains a Jupyter notebook that performs the analysis, all required input data, and all reasonably sized output files. The Jupyter notebook downloads the deep sequencing data, processes it with the dms_tools2 software (Bloom, 2015, https://jbloomlab.github.io/dms_tools2/), and also performs a variety of downstream analyses that generate most of the figures for this paper. [file elife-34420-supp1.zip › analysis_code/results/codoncounts/BF520/mutvirus-2.log]

2018-02-15 17:10:35,626 - INFO - Beginning execution of dms2_bcsubamp in directory /fh/fast/bloom_j/computational_notebooks/jbloom/2017/EnvMutationalShiftsPaper/analysis_code

2018-02-15 17:10:35,626 - INFO - Progress is being logged to ./results/codoncounts/BF520/mutvirus-2.log
2018-02-15 17:10:37,485 - INFO - Version information:
	Time and date: Thu Feb 15 17:10:35 2018
	Platform: Linux-3.13.0-68-generic-x86_64-with-Ubuntu-14.04-trusty
	Python version: 3.4.3 (default, Oct 14 2015, 20:28:29)  [GCC 4.8.4]
	dms_tools2 version: 2.2.dev4
	Bio version: 1.70
	HTSeq version: 0.9.1
	pandas version: 0.22.0
	numpy version: 1.14.0
	IPython version: 6.2.1
	jupyter version unknown
	matplotlib version: 2.1.2
	plotnine version: 0.3.0
	natsort version: 5.1.0
	pystanscipy cannot be imported
	seaborn version: 0.8.0
	phydmslib version: 2.2.1
	statsmodels version: 0.8.0
	rpy2 version: 2.9.1

2018-02-15 17:10:37,485 - INFO - Parsed the following arguments:
	outdir = ./results/codoncounts/BF520
	purgeread = 0
	ncpus = -1
	R1trim = [205]
	fastqdir = ./results/FASTQ_files/
	bclen = 8
	sitemask = ./results/codoncounts/BF520/sitemask.csv
	R2trim = [212]
	maxmuts = 4
	purgebc = 0
	R1 = ['BF520-mutvirus-2_R1.fastq.gz']
	minq = 15
	name = mutvirus-2
	bclen2 = None
	chartype = codon
	refseq = ./data/BF520_env.fasta
	alignspecs = ['88,417,40,39', '418,753,39,35', '754,1092,36,39', '1093,1447,35,29', '1407,1758,35,32', '1759,2097,30,36']
	minreads = 2
	R2 = None
	bcinfo = False
	minfraccall = 0.95
	minconcur = 0.75
	use_existing = yes

2018-02-15 17:10:37,586 - INFO - Read refseq of 2559 codons from ./data/BF520_env.fasta
2018-02-15 17:10:37,604 - INFO - Reads are in these FASTQ pairs:
	./results/FASTQ_files/BF520-mutvirus-2_R1.fastq.gz and ./results/FASTQ_files/BF520-mutvirus-2_R2.fastq.gz

2018-02-15 17:10:37,604 - INFO - Now parsing read pairs...
2018-02-15 17:10:49,219 - INFO - Reads parsed so far: 500000
2018-02-15 17:11:00,552 - INFO - Reads parsed so far: 1000000
2018-02-15 17:11:10,509 - INFO - Reads parsed so far: 1500000
2018-02-15 17:11:22,254 - INFO - Reads parsed so far: 2000000
2018-02-15 17:11:31,210 - INFO - Reads parsed so far: 2500000
2018-02-15 17:11:42,031 - INFO - Reads parsed so far: 3000000
2018-02-15 17:11:53,843 - INFO - Reads parsed so far: 3500000
2018-02-15 17:12:02,763 - INFO - Reads parsed so far: 4000000
2018-02-15 17:12:14,734 - INFO - Reads parsed so far: 4500000
2018-02-15 17:12:23,716 - INFO - Reads parsed so far: 5000000
2018-02-15 17:12:32,777 - INFO - Reads parsed so far: 5500000
2018-02-15 17:12:45,793 - INFO - Reads parsed so far: 6000000
2018-02-15 17:12:54,794 - INFO - Reads parsed so far: 6500000
2018-02-15 17:13:03,796 - INFO - Reads parsed so far: 7000000
2018-02-15 17:13:18,123 - INFO - Reads parsed so far: 7500000
2018-02-15 17:13:27,718 - INFO - Reads parsed so far: 8000000
2018-02-15 17:13:36,868 - INFO - Reads parsed so far: 8500000
2018-02-15 17:13:45,911 - INFO - Reads parsed so far: 9000000
2018-02-15 17:13:54,964 - INFO - Reads parsed so far: 9500000
2018-02-15 17:14:11,062 - INFO - Reads parsed so far: 10000000
2018-02-15 17:14:20,003 - INFO - Reads parsed so far: 10500000
2018-02-15 17:14:29,049 - INFO - Reads parsed so far: 11000000
2018-02-15 17:14:38,256 - INFO - Reads parsed so far: 11500000
2018-02-15 17:14:47,488 - INFO - Reads parsed so far: 12000000
2018-02-15 17:14:56,907 - INFO - Reads parsed so far: 12500000
2018-02-15 17:15:06,283 - INFO - Reads parsed so far: 13000000
2018-02-15 17:15:13,520 - INFO - Parsed 13392653 reads, found 7572478 unique barcodes.
2018-02-15 17:15:13,526 - INFO - Summary stats on reads:
fail filter  low Q barcode     total
          0        1185151  13392653
2018-02-15 17:15:13,526 - INFO - Writing these stats to ./results/codoncounts/BF520/mutvirus-2_readstats.csv

2018-02-15 17:15:20,988 - INFO - Number of reads per barcode:
                 number of barcodes
number of reads                    
1                           5172860
2                           1416134
3                            573307
4                            216624
5                             87721
6                             41164
7                             20705
8                             10746
9                              5344
10                             2654
11                             1452
12                              833
13                              564
14                              477
15                              456
16                              482
17                              574
18                              705
19                              802
20                              895
21                             1065
22                             1103
23                             1223
24                             1318
25                             1320
26                             1290
27                             1326
28                             1377
29                             1193
30                             1133
31                              982
32                              876
33                              771
34                              600
35                              488
36                              437
37                              314
38                              263
39                              186
40                              146
41                              100
42                               89
43                               63
44                               44
45                               27
46                               25
47                               19
48                               24
49                               16
50                               16
51                               15
52                               13
53                                9
54                                9
55                               11
56                                7
57                                8
58                               10
59                                4
60                                5
61                               10
62                                6
63                                3
64                                8
65                                6
66                                3
67                                4
68                                4
69                                2
71                                1
72                                1
73                                1
74                                1
77                                1
78                                2
79                                1
2018-02-15 17:15:20,989 - INFO - Writing these stats to ./results/codoncounts/BF520/mutvirus-2_readsperbc.csv

2018-02-15 17:15:20,995 - INFO - Examining the 7572478 barcodes to build and align subamplicons...
2018-02-15 17:15:26,058 - INFO - Barcodes examined so far: 200000
2018-02-15 17:15:30,949 - INFO - Barcodes examined so far: 400000
2018-02-15 17:15:35,696 - INFO - Barcodes examined so far: 600000
2018-02-15 17:15:40,386 - INFO - Barcodes examined so far: 800000
2018-02-15 17:15:45,055 - INFO - Barcodes examined so far: 1000000
2018-02-15 17:15:49,641 - INFO - Barcodes examined so far: 1200000
2018-02-15 17:15:54,196 - INFO - Barcodes examined so far: 1400000
2018-02-15 17:15:58,662 - INFO - Barcodes examined so far: 1600000
2018-02-15 17:16:03,165 - INFO - Barcodes examined so far: 1800000
2018-02-15 17:16:07,813 - INFO - Barcodes examined so far: 2000000
2018-02-15 17:16:12,687 - INFO - Barcodes examined so far: 2200000
2018-02-15 17:16:17,472 - INFO - Barcodes examined so far: 2400000
2018-02-15 17:16:22,133 - INFO - Barcodes examined so far: 2600000
2018-02-15 17:16:26,585 - INFO - Barcodes examined so far: 2800000
2018-02-15 17:16:31,034 - INFO - Barcodes examined so far: 3000000
2018-02-15 17:16:35,447 - INFO - Barcodes examined so far: 3200000
2018-02-15 17:16:39,798 - INFO - Barcodes examined so far: 3400000
2018-02-15 17:16:44,073 - INFO - Barcodes examined so far: 3600000
2018-02-15 17:16:48,384 - INFO - Barcodes examined so far: 3800000
2018-02-15 17:16:52,853 - INFO - Barcodes examined so far: 4000000
2018-02-15 17:16:57,307 - INFO - Barcodes examined so far: 4200000
2018-02-15 17:17:01,700 - INFO - Barcodes examined so far: 4400000
2018-02-15 17:17:06,000 - INFO - Barcodes examined so far: 4600000
2018-02-15 17:17:10,317 - INFO - Barcodes examined so far: 4800000
2018-02-15 17:17:14,611 - INFO - Barcodes examined so far: 5000000
2018-02-15 17:17:18,871 - INFO - Barcodes examined so far: 5200000
2018-02-15 17:17:23,134 - INFO - Barcodes examined so far: 5400000
2018-02-15 17:17:27,404 - INFO - Barcodes examined so far: 5600000
2018-02-15 17:17:31,673 - INFO - Barcodes examined so far: 5800000
2018-02-15 17:17:35,912 - INFO - Barcodes examined so far: 6000000
2018-02-15 17:17:40,190 - INFO - Barcodes examined so far: 6200000
2018-02-15 17:17:44,395 - INFO - Barcodes examined so far: 6400000
2018-02-15 17:17:48,485 - INFO - Barcodes examined so far: 6600000
2018-02-15 17:17:52,602 - INFO - Barcodes examined so far: 6800000
2018-02-15 17:17:56,749 - INFO - Barcodes examined so far: 7000000
2018-02-15 17:18:00,833 - INFO - Barcodes examined so far: 7200000
2018-02-15 17:18:04,947 - INFO - Barcodes examined so far: 7400000
2018-02-15 17:18:08,474 - INFO - Examined all barcodes. Summary stats:
aligned  not alignable  too few reads    total
1563765         835853        5172860  7572478
2018-02-15 17:18:08,475 - INFO - Writing these stats to ./results/codoncounts/BF520/mutvirus-2_bcstats.csv

2018-02-15 17:18:08,498 - INFO - Filtering to only sites listed in sitemask ./results/codoncounts/BF520/sitemask.csv
2018-02-15 17:18:08,510 - INFO - Filtered from 853 to 662 sites.
2018-02-15 17:18:08,510 - INFO - Writing the counts of each codon identity at each site to ./results/codoncounts/BF520/mutvirus-2_codoncounts.csv

2018-02-15 17:18:08,553 - INFO - Successful completion of dms2_bcsubamp
