# Supplementary material for: Mapping mutational effects along the evolutionary landscape of HIV envelope
Source: eLife. 2018 Mar 28;7:e34420. doi: 10.7554/eLife.34420 (PMC5910023; doi:10.7554/eLife.34420)
Supplement: Supplementary file 1. — Specifically, this file contains a Jupyter notebook that performs the analysis, all required input data, and all reasonably sized output files. The Jupyter notebook downloads the deep sequencing data, processes it with the dms_tools2 software (Bloom, 2015, https://jbloomlab.github.io/dms_tools2/), and also performs a variety of downstream analyses that generate most of the figures for this paper. [file elife-34420-supp1.zip › analysis_code/results/codoncounts/BF520/mutvirus-2_codoncounts.csv]

site	wildtype	AAA	AAC	AAG	AAT	ACA	ACC	ACG	ACT	AGA	AGC	AGG	AGT	ATA	ATC	ATG	ATT	CAA	CAC	CAG	CAT	CCA	CCC	CCG	CCT	CGA	CGC	CGG	CGT	CTA	CTC	CTG	CTT	GAA	GAC	GAG	GAT	GCA	GCC	GCG	GCT	GGA	GGC	GGG	GGT	GTA	GTC	GTG	GTT
30	GCA	0	0	0	0	173	0	0	0	0	0	0	0	0	0	0	0	0	0	0	0	1	0	0	0	0	0	0	0	0	0	0	0	2	0	0	0	213810	12	39	21	0	0	0	0	90	0	0	0
31	GGA	0	0	0	1	1	0	0	1	83	3	0	0	0	0	0	0	1	1	0	0	0	1	0	0	0	0	0	0	1	1	1	0	64	6	4	0	1	4	1	0	213814	6	14	18	0	2	0	0
32	AAC	16	214367	4	40	2	0	1	3	3	7	2	0	1	3	0	1	11	4	0	2	0	0	0	0	4	3	8	2	3	0	1	0	2	12	3	0	1	1	5	1	4	1	1	0	0	3	0	0
33	TTG	1	2	2	0	4	1	7	2	0	0	6	4	1	0	9	0	2	0	1	0	0	2	0	5	0	0	2	1	0	1	36	0	3	1	6	1	0	1	0	0	3	1	1	0	0	1	2	1
34	TGG	0	0	0	2	0	0	0	0	0	0	4	0	0	0	0	0	0	0	0	1	0	3	0	0	0	0	6	1	3	0	0	1	0	0	0	1	0	0	0	0	0	2	2	0	0	3	1	0
35	GTT	0	0	0	0	7	0	1	6	0	0	0	1	4	4	1	83	0	0	0	1	0	0	0	0	0	0	0	1	0	0	0	3	1	0	2	3	3	0	0	26	0	0	4	5	12	25	7	212781
36	ACT	3	2	0	34	15	21	2	214198	1	6	0	0	0	0	0	75	0	0	0	0	1	3	3	1	1	0	1	0	1	0	1	0	0	0	0	0	0	1	0	18	0	0	0	0	0	0	0	0
37	GTC	3	1	3	3	0	0	2	0	0	2	0	0	1	120	0	0	5	1	2	0	0	0	0	0	2	0	0	0	0	1	0	1	0	0	2	0	2	11	2	0	0	1	1	2	21	213915	8	27
38	TAC	5	6	0	0	0	0	2	1	1	0	0	0	2	0	0	0	0	15	0	5	0	3	0	0	0	1	2	0	0	0	0	0	0	1	0	0	0	1	0	1	1	0	1	0	0	0	0	0
39	TAT	0	0	0	9	0	1	0	2	0	0	0	0	0	0	0	0	1	0	1	28	0	1	0	0	1	0	0	0	0	0	0	0	2	1	4	4	0	0	0	0	0	0	0	0	0	1	2	1
40	GGG	1	4	1	0	0	0	4	2	0	0	28	0	0	0	0	0	0	1	1	0	0	0	3	0	0	0	1	2	0	2	0	0	0	0	48	0	0	0	4	2	58	11	212963	3	0	0	16	0
41	GTG	0	1	0	0	1	2	0	1	0	0	0	0	5	1	55	0	0	0	1	1	1	0	0	1	2	0	0	1	0	0	3	0	0	1	6	1	0	0	10	1	1	1	1	0	201	15	212616	8
42	CCT	0	0	3	0	1	2	1	7	0	0	0	0	1	3	0	0	1	0	2	18	40	194	35	212607	1	0	0	1	1	0	1	22	0	0	0	1	0	0	2	0	0	1	1	0	0	0	2	0
43	GTG	3	0	5	2	0	4	4	0	0	0	4	0	0	0	48	4	3	0	8	0	0	0	1	0	1	1	0	3	3	0	1	1	2	3	2	0	0	2	25	5	3	1	2	5	70	9	213179	21
44	TGG	1	0	1	0	1	0	1	0	0	0	7	1	0	0	1	2	0	1	0	0	2	2	1	1	1	0	15	1	0	0	1	0	0	1	1	0	0	0	2	1	0	0	4	2	1	0	0	0
45	AAG	126	1	211721	65	1	5	11	5	1	4	80	2	2	4	17	3	2	1	7	0	1	3	0	0	1	0	0	4	2	0	4	0	2	5	77	0	0	2	6	2	0	0	6	3	2	0	3	0
46	GAC	0	58	0	0	3	0	0	5	1	2	1	3	0	0	0	0	2	5	0	3	3	3	2	2	1	1	5	1	0	0	0	0	34	213262	16	48	1	3	2	2	9	23	3	0	0	3	0	1
47	GCA	0	0	0	0	368	8	0	2	0	4	1	2	0	0	0	0	0	0	1	1	2	0	0	0	1	2	1	0	0	0	0	0	13	2	4	5	211959	5	77	16	1	0	3	2	58	1	1	1
48	GAG	1	3	31	1	10	1	1	1	6	1	1	5	1	2	14	2	3	0	3	0	1	1	4	0	5	1	1	2	2	1	1	1	74	13	212878	20	0	0	3	0	5	0	23	0	2	4	11	1
49	ACC	0	5	0	1	14	211972	3	37	0	6	0	0	3	22	0	0	0	0	0	0	5	8	7	1	0	0	0	0	2	0	0	0	0	0	0	0	0	21	0	2	0	1	4	0	2	8	1	0
50	ACT	0	3	2	13	8	27	7	211979	0	2	0	5	6	4	0	50	2	2	7	0	3	0	0	3	2	1	1	0	1	3	1	2	4	2	1	1	5	2	3	9	2	1	2	3	1	0	5	7
51	CTA	0	0	0	0	0	0	0	0	2	0	0	0	18	0	0	0	2	0	0	1	16	1	0	0	1	1	0	1	213754	0	4	6	0	1	0	1	2	0	0	0	3	0	0	0	1	0	0	0
52	TTC	0	0	0	1	1	1	0	2	0	0	0	0	5	7	0	3	0	0	0	0	0	2	0	0	1	1	3	0	0	11	1	1	0	0	0	0	1	1	0	0	1	0	0	0	0	5	0	0
53	TGT	1	0	1	0	0	0	0	0	0	0	0	7	0	0	0	0	0	1	0	1	1	2	0	0	0	1	0	44	1	0	0	0	0	0	2	0	0	1	1	0	1	0	0	3	0	0	0	0
54	GCA	1	0	0	0	180	4	1	0	0	1	0	0	0	0	6	0	0	4	2	0	0	1	0	0	0	0	0	0	0	0	0	0	3	0	0	1	212970	5	8	4	2	6	0	2	143	0	0	1
55	TCA	0	0	0	0	3	0	0	0	2	5	1	2	0	0	1	0	0	3	0	2	18	0	1	0	2	0	0	3	0	0	0	4	0	0	0	1	3	5	0	2	0	1	2	1	2	2	0	0
56	GAT	0	0	0	44	0	0	0	0	0	0	0	0	0	0	0	0	1	0	0	2	0	3	0	0	0	0	0	0	0	1	0	0	6	13	0	213207	3	0	0	3	0	0	0	9	0	0	0	0
57	GCT	0	0	0	0	0	0	0	166	0	0	0	0	0	0	0	0	0	0	0	0	0	2	0	2	0	0	0	0	0	0	0	0	0	0	0	8	1	25	5	210029	0	1	0	1	0	0	0	38
58	AAA	213492	0	18	3	1	0	0	0	8	0	0	0	2	0	0	0	0	0	0	0	0	0	0	0	0	0	0	0	0	0	0	0	8	1	0	0	0	0	0	0	0	0	0	0	0	0	0	0
59	GCA	1	0	2	0	93	0	0	0	0	0	0	0	0	0	0	0	0	0	0	4	0	0	0	0	0	0	2	0	0	0	0	0	1	0	0	0	211365	3	9	5	0	0	0	0	86	0	0	1
60	TAT	1	2	5	0	0	0	1	0	0	4	1	0	0	1	2	0	0	0	0	38	0	0	0	0	0	2	0	0	0	0	4	1	0	0	2	2	1	1	0	0	1	1	1	4	0	0	2	0
61	GAT	5	0	1	50	3	0	0	0	0	0	0	0	1	1	0	0	0	0	1	2	1	3	0	10	0	0	2	0	0	4	0	0	3	13	0	212337	0	0	1	3	0	4	5	22	2	2	0	5
62	GCA	6	3	2	2	126	5	1	0	4	2	0	1	1	0	1	1	0	0	0	1	2	4	0	7	2	3	0	3	0	0	0	0	2	0	0	0	212009	2	93	6	1	0	0	3	225	1	3	0
63	GAA	78	1	3	4	17	6	9	0	5	0	0	12	0	1	0	0	13	0	0	8	3	6	6	13	1	3	2	1	0	1	0	2	210241	4	11	11	3	3	2	1	9	0	1	2	13	8	0	9
64	GTG	10	5	4	3	5	3	0	1	1	1	2	0	4	2	45	3	7	0	1	0	4	2	2	0	1	9	1	3	0	1	1	1	2	2	3	0	1	3	21	0	1	0	7	2	185	2	196712	3
65	CAT	1	2	0	11	5	3	0	0	0	0	0	0	0	0	1	1	7	17	4	204735	4	5	3	1	0	0	0	4	0	3	13	8	0	0	0	0	0	3	4	1	9	1	3	0	0	0	1	1
66	AAT	3	6	0	210915	5	1	0	2	3	3	0	8	1	0	0	0	2	0	0	0	4	0	2	0	0	0	0	0	0	0	0	0	2	6	0	18	1	0	0	0	0	0	0	0	0	0	2	0
67	ATC	0	6	0	0	0	5	0	0	0	1	1	0	12	199934	4	35	0	1	0	0	0	1	0	0	0	0	0	0	1	0	0	1	0	0	0	0	0	2	0	0	4	0	0	0	0	8	0	0
68	TGG	0	1	0	1	0	0	1	0	1	0	17	0	1	1	0	1	0	0	0	3	0	1	1	0	0	0	19	0	4	3	0	0	0	0	0	0	0	1	0	2	0	0	1	0	0	0	1	2
69	GCT	0	0	5	2	6	2	5	100	2	4	4	0	1	9	0	0	4	6	6	0	0	1	0	0	2	0	1	1	0	0	2	1	5	1	2	12	3	27	2	150319	8	3	10	1	2	0	1	19
70	ACA	0	0	1	2	210219	10	33	7	1	4	0	0	69	1	1	0	0	0	1	1	4	0	3	1	0	0	1	0	0	0	1	1	3	1	0	0	10	2	0	0	2	0	0	0	0	1	0	0
71	CAT	0	1	0	2	4	0	0	2	0	1	0	0	1	2	0	1	7	12	0	208522	3	1	0	4	0	1	0	10	4	3	1	3	1	0	1	6	1	1	0	0	0	0	1	1	0	0	0	0
72	GCC	0	0	0	0	2	106	1	2	0	3	0	0	1	0	3	5	2	0	6	0	0	1	0	1	0	0	0	0	6	0	3	5	0	6	0	1	29	144574	4	40	2	0	1	2	2	57	0	1
73	TGT	2	5	0	0	0	0	0	1	0	0	0	22	0	1	0	0	0	2	0	0	1	1	1	0	1	0	0	97	1	1	0	1	1	1	2	0	0	1	0	0	0	0	2	10	0	1	0	1
74	GTA	1	1	0	1	7	1	2	1	1	0	0	0	80	1	0	0	6	1	1	1	10	3	2	2	0	1	0	0	10	4	0	10	6	1	0	1	18	6	2	1	3	0	0	0	203284	7	29	5
75	CCT	0	0	1	0	5	0	0	4	0	0	0	1	0	1	1	0	1	2	1	34	25	92	9	192032	1	0	0	2	4	3	2	25	1	0	1	1	3	6	2	16	1	0	1	2	2	0	0	0
76	ACA	11	0	0	7	195211	7	83	24	2	0	0	3	117	7	1	2	10	13	0	3	2	1	1	0	4	0	0	1	6	9	9	8	2	0	0	3	16	5	0	3	3	1	1	2	3	3	6	7
77	GAC	0	42	0	1	0	2	0	0	0	0	0	0	2	1	0	1	0	1	0	1	0	1	2	0	0	0	5	2	6	1	0	0	21	173155	5	34	1	4	0	3	5	11	3	0	0	5	0	0
78	CCC	0	0	0	1	0	54	0	0	0	0	0	0	1	0	1	0	0	28	1	0	35	121765	3	25	0	1	0	0	2	30	1	0	1	0	1	1	1	8	0	2	0	1	1	0	2	0	2	0
79	AAC	10	190045	1	68	2	22	3	1	1	36	0	0	1	1	3	0	4	5	1	5	0	0	0	0	1	1	1	2	6	1	1	1	10	28	2	1	5	0	1	2	0	3	0	0	1	2	0	0
80	CCA	11	6	0	0	12	19	1	1	7	2	0	3	6	0	2	0	23	24	5	10	197233	12	12	7	4	2	0	1	19	5	3	2	3	4	3	1	3	7	4	4	0	0	1	3	6	2	11	0
81	CAA	12	9	15	5	4	7	1	8	2	1	3	0	2	7	5	9	153163	7	11	9	7	5	0	4	40	5	2	9	4	4	5	8	1	4	4	1	0	2	3	3	0	3	3	3	2	0	2	1
82	GAA	39	1	0	0	2	0	0	0	0	0	0	1	0	0	0	1	3	0	0	1	2	0	1	2	3	0	0	1	3	1	1	1	204016	3	3	3	0	3	0	4	3	0	1	0	5	1	2	1
83	ATA	16	0	2	4	14	4	1	1	8	3	0	3	204714	8	26	6	0	5	2	5	0	2	2	0	3	0	0	1	2	6	3	3	4	4	1	2	2	0	5	3	4	2	2	2	13	7	3	2
84	AAT	50	10	3	205801	3	0	1	1	0	2	3	9	6	0	2	25	0	4	0	3	1	3	0	6	7	0	0	2	3	3	1	0	0	0	4	9	8	0	3	3	0	1	0	0	4	0	1	3
85	TTG	5	0	1	1	0	1	0	0	0	0	0	0	3	1	28	3	1	0	5	1	2	0	0	0	0	0	1	1	0	2	14	3	2	0	0	1	1	1	0	0	0	1	1	0	2	3	4	5
86	GAA	57	0	0	1	1	0	0	0	0	2	1	1	1	1	1	0	0	1	3	0	0	0	0	0	2	2	2	0	0	2	1	0	169702	0	19	2	7	1	0	3	142	2	1	0	2	0	0	8
87	AAT	14	1	5	156621	4	0	0	1	1	0	1	6	1	0	2	7	1	0	0	3	0	0	0	0	2	2	0	0	0	0	0	0	0	0	1	1	1	0	0	1	2	1	1	5	0	0	0	0
88	GTG	1	0	0	0	0	3	0	0	0	0	1	0	0	1	43	2	0	2	0	2	0	0	0	0	1	1	1	0	0	2	4	0	0	1	2	0	0	1	3	0	0	0	2	0	45	3	188972	7
89	ACA	18	1	0	0	191292	4	21	4	3	0	0	1	49	1	0	0	6	0	4	3	1	1	1	0	0	0	2	1	0	1	2	1	1	1	1	0	62	1	2	1	0	0	1	0	0	1	3	3
90	GAA	42	1	0	0	4	0	0	4	0	0	0	0	0	2	0	1	7	0	0	0	0	0	0	0	0	1	1	0	3	1	0	0	182697	2	27	6	1	1	1	0	6	1	0	1	6	0	0	2
91	GAG	1	4	30	1	1	0	2	3	1	1	0	0	0	2	2	1	2	3	2	1	3	1	0	1	3	0	1	1	1	0	1	1	57	4	180645	4	2	0	0	0	1	1	5	0	1	0	2	0
92	TTT	1	0	0	2	0	1	0	0	0	2	0	0	1	0	2	7	0	0	2	0	0	0	0	2	1	0	0	0	0	0	0	9	0	1	0	1	0	0	0	0	2	0	0	0	0	0	1	3
93	AAC	21	197517	2	49	2	6	8	2	2	81	6	0	3	2	2	0	1	8	1	0	1	0	2	0	3	5	1	1	1	0	0	2	3	28	0	2	0	0	1	1	4	0	5	0	0	0	1	1
94	ATG	2	0	5	0	1	0	17	0	0	1	4	2	74	4	204752	4	0	1	0	1	0	1	0	2	0	0	0	0	4	0	1	0	2	0	1	0	5	0	2	1	0	0	5	1	0	5	35	0
95	TGG	0	0	0	0	0	0	1	0	0	0	4	0	0	1	1	0	0	1	0	2	0	0	0	0	1	0	26	0	1	0	0	0	2	0	0	0	0	0	1	0	0	4	1	0	0	0	0	0
96	AAA	212421	1	2	2	0	1	0	1	11	3	0	2	4	1	2	0	5	3	4	4	0	0	0	1	7	2	0	0	0	0	0	0	10	0	1	0	6	0	2	5	2	1	0	1	2	0	2	0
97	AAT	3	9	0	212177	1	3	0	3	1	5	0	8	0	0	1	72	2	2	0	0	1	0	3	2	0	0	0	0	1	6	2	0	0	0	2	4	0	4	0	0	0	0	1	2	0	0	0	0
98	AAC	21	208102	2	38	1	2	5	5	1	33	1	0	1	11	1	5	11	2	6	5	1	4	0	4	2	6	16	0	3	1	0	4	0	63	2	0	0	0	0	0	1	2	3	5	1	0	2	0
99	ATG	2	0	3	0	0	0	1	1	1	0	3	1	32	0	197915	5	0	1	0	1	1	2	1	0	1	0	0	0	5	1	1	2	0	1	1	0	1	1	3	0	0	3	0	0	3	0	38	0
100	GTA	0	0	0	0	1	4	0	0	0	4	0	3	84	3	0	1	0	0	2	0	0	1	1	1	0	1	0	0	1	0	0	0	1	1	0	0	17	5	0	7	1	0	0	1	195513	7	27	3
101	GAA	55	0	2	1	1	0	3	1	0	1	2	1	0	0	0	0	3	2	0	2	0	2	1	1	6	2	2	1	2	2	0	1	209837	3	15	3	0	0	0	0	7	0	2	1	0	0	0	0
102	CAG	0	0	9	5	0	2	2	4	0	0	0	0	0	0	1	2	61	3	212864	6	2	1	5	0	0	0	51	1	2	1	9	2	2	0	2	0	4	2	4	0	0	0	2	1	1	0	2	0
103	ATG	2	1	14	0	0	1	7	0	0	0	0	0	90	1	213030	4	1	0	0	0	1	0	0	0	0	1	0	0	5	2	0	2	1	0	0	0	0	0	2	1	0	2	0	0	0	2	2	1
104	CAT	3	0	3	15	3	6	0	0	0	5	1	0	0	0	4	5	22	26	1	211913	0	0	0	1	0	2	1	13	8	0	1	10	0	0	0	6	2	2	4	4	0	1	1	4	4	2	0	3
105	ACA	31	2	1	10	213299	9	40	21	2	1	1	0	99	10	4	1	1	3	4	6	0	1	1	0	4	0	0	4	4	1	3	1	4	2	6	0	58	4	2	5	2	4	0	0	0	7	10	1
106	GAT	0	0	0	45	2	2	0	1	1	0	2	0	0	0	1	1	1	1	0	5	1	0	1	0	0	1	1	0	0	2	0	0	12	30	0	213129	0	0	0	1	1	2	3	12	0	0	3	1
107	ATA	4	0	0	1	25	4	2	3	8	2	3	1	213429	7	31	10	5	1	1	0	0	0	0	0	1	0	0	1	10	3	6	11	0	0	0	2	4	2	4	0	0	0	0	0	15	1	6	4
108	ATC	0	22	0	2	5	15	0	0	2	5	1	0	17	212789	4	46	0	1	1	0	3	0	0	0	0	0	2	0	5	15	7	8	0	0	4	1	0	0	0	0	0	1	1	1	7	8	0	0
109	AGC	4	85	2	2	7	5	2	2	7	212035	0	89	0	7	5	0	1	6	2	1	2	0	1	0	5	4	2	2	1	7	3	1	2	9	7	2	20	15	6	4	2	33	4	6	1	3	0	0
110	CTA	6	3	0	0	3	3	1	0	0	0	0	3	19	0	0	0	11	1	2	4	47	0	0	0	1	2	1	0	213832	1	14	3	0	1	0	0	4	3	1	2	0	0	1	4	2	2	1	2
111	TGG	0	1	1	0	0	2	0	1	0	0	6	0	0	2	0	1	0	0	0	0	0	1	0	0	0	0	10	0	0	0	0	0	0	0	0	0	2	0	1	0	0	0	2	0	0	0	0	0
112	GAC	0	46	2	2	1	3	0	1	1	3	0	1	3	1	1	0	8	2	0	0	0	2	2	5	0	0	0	0	0	0	2	0	20	213700	4	44	0	0	3	2	2	13	0	0	1	8	3	0
113	CAA	8	1	0	4	0	1	2	5	2	0	0	0	0	0	1	2	212261	6	71	10	0	0	0	1	37	1	1	0	5	0	2	1	16	4	2	3	3	2	3	1	0	0	0	0	1	0	2	0
114	GGC	1	0	1	0	0	0	6	8	2	54	2	10	2	2	0	0	2	0	0	0	0	0	2	0	2	1	0	1	0	0	0	0	2	63	2	2	2	10	15	9	16	209544	21	35	4	6	0	0
115	CTA	0	0	1	0	2	6	0	6	1	1	0	2	30	3	2	1	8	2	0	0	47	0	0	2	2	0	2	0	213399	7	45	4	0	0	0	0	0	0	0	0	0	0	0	0	1	0	0	0
116	AAG	89	8	213754	11	5	2	7	2	4	3	9	6	1	0	22	3	8	1	9	4	1	0	1	0	2	1	0	2	3	2	0	6	0	0	32	1	4	0	8	4	0	6	8	2	1	0	2	1
117	CCA	0	1	0	1	9	0	2	1	0	0	1	1	0	0	1	0	8	6	3	7	212728	3	13	1	0	2	0	0	12	0	1	0	0	0	2	1	0	0	8	0	2	4	5	6	0	2	3	1
118	TGT	0	1	2	2	1	0	2	0	4	0	3	10	1	0	0	0	0	0	2	1	0	0	0	0	0	0	0	32	0	1	1	0	2	3	0	1	3	3	1	2	1	2	0	8	2	0	1	2
119	GTA	2	0	2	0	4	1	5	4	1	1	1	0	70	0	1	0	1	0	0	2	0	4	0	0	0	0	0	0	5	7	5	8	0	2	1	2	25	1	0	0	2	0	0	0	214049	4	19	6
120	AAG	53	4	212381	6	4	0	0	1	3	1	16	3	1	1	7	0	2	0	13	1	0	0	0	1	0	3	1	4	2	1	0	2	1	2	18	2	1	5	3	0	0	0	0	0	2	0	2	0
121	TTA	1	1	4	0	0	0	0	2	0	2	0	0	4	2	0	1	1	3	0	3	0	0	1	0	2	0	0	0	24	3	4	3	0	0	2	0	1	0	0	0	0	0	0	0	3	0	0	0
122	ACC	2	6	0	2	9	212709	0	27	0	5	0	1	0	36	0	1	0	0	1	2	0	0	0	0	0	0	0	1	2	0	0	0	3	1	0	0	0	21	2	0	0	0	0	1	2	3	1	0
123	CCT	4	3	0	1	0	0	0	15	0	0	0	0	0	1	0	1	3	0	0	13	0	59	8	214133	0	0	0	1	2	2	1	19	15	0	6	1	2	0	2	1	1	0	0	5	0	0	0	0
124	CTC	5	0	0	1	0	0	0	0	0	0	0	0	0	6	1	1	1	1	0	0	1	21	0	1	0	2	1	1	18	213870	4	17	1	0	1	2	3	0	0	0	0	1	0	0	2	1	0	1
125	TGT	2	1	1	1	0	1	0	0	0	1	0	6	0	0	0	1	0	0	1	1	2	1	0	0	0	0	0	54	0	1	0	1	0	0	0	0	0	0	1	0	2	0	0	4	0	0	0	1
126	GTT	1	2	0	0	1	2	3	5	0	0	2	1	0	0	0	81	0	0	0	0	4	0	0	0	0	0	0	0	0	0	1	2	3	0	0	3	0	0	0	29	2	1	2	2	11	9	9	213997
127	ACT	0	0	0	3	2	29	3	214262	3	0	1	6	0	2	0	26	1	0	0	0	5	12	0	0	2	0	0	2	0	3	0	0	0	3	0	0	1	0	1	4	0	0	0	0	2	1	4	0
128	TTA	0	1	0	0	0	2	0	0	0	0	0	1	13	0	1	0	1	2	0	0	1	0	0	0	0	0	5	0	34	0	0	0	0	0	0	0	0	2	0	0	0	0	0	0	4	0	2	0
129	GAT	2	2	1	33	3	3	0	0	0	1	0	2	4	3	0	4	0	2	0	1	1	3	0	1	3	3	0	1	0	0	0	0	22	15	3	214177	4	0	1	0	0	1	0	8	0	1	1	5
130	TGC	0	3	0	0	0	0	0	0	0	22	0	0	0	0	0	0	0	2	1	1	1	1	0	0	0	11	0	0	0	0	0	2	0	0	0	0	0	0	0	1	0	2	0	0	0	0	0	2
131	CAT	12	1	0	10	5	1	4	2	0	4	6	5	8	2	1	3	12	31	6	214079	0	0	1	0	1	1	11	16	1	1	0	3	6	2	2	2	3	0	3	0	0	2	1	2	3	3	10	2
132	AAT	6	6	6	214223	5	11	1	2	4	0	0	17	3	2	4	9	7	6	1	3	16	9	10	10	0	3	0	8	10	1	0	10	9	6	4	48	3	6	9	1	2	0	1	1	0	2	2	2
133	GTC	0	1	0	0	3	5	0	1	0	0	1	0	0	69	0	0	1	2	0	0	8	26	3	9	0	1	0	0	0	2	0	0	0	3	0	1	0	13	0	0	0	4	0	0	5	214201	8	37
134	ACC	3	10	0	2	66	214156	1	21	0	5	0	3	5	31	1	0	0	10	0	1	7	16	0	1	3	4	7	4	10	11	0	0	2	1	2	1	3	20	0	0	0	0	11	1	0	10	0	3
135	TAT	1	0	0	22	0	6	1	0	0	0	0	0	0	0	0	0	0	0	0	96	0	2	3	1	1	0	0	0	0	0	1	0	1	0	0	9	0	0	0	0	0	0	0	0	0	0	1	0
136	AAT	33	12	0	214224	2	0	2	1	0	0	0	8	3	0	0	5	2	1	1	6	0	2	3	0	4	0	0	0	0	0	0	3	0	0	0	14	0	0	0	0	0	0	0	2	0	0	2	0
137	ATC	0	19	0	0	1	13	0	2	0	0	0	0	19	214067	1	38	0	0	0	0	2	4	0	0	0	0	0	0	0	0	0	1	0	0	0	0	0	1	0	1	2	0	1	1	0	14	0	0
138	ACC	0	4	1	0	27	214229	1	50	0	3	0	0	0	40	0	0	0	0	0	0	0	3	0	0	3	0	0	0	0	0	0	0	0	0	0	0	1	29	0	0	0	1	0	0	0	1	0	0
139	AGT	8	1	2	58	2	6	4	1	11	5	7	214185	1	0	0	7	0	0	1	0	0	0	0	1	0	0	0	0	0	0	2	0	9	0	0	1	2	0	1	0	0	0	2	33	0	0	0	0
140	GAC	11	97	3	0	4	5	0	3	3	4	4	4	2	6	0	0	10	1	2	0	3	14	2	4	3	2	2	1	3	1	0	4	11	282385	0	77	8	5	3	2	6	44	2	6	1	5	3	0
141	ATG	1	2	3	2	0	2	30	3	0	0	0	1	52	6	282207	4	4	3	1	3	1	0	0	1	0	0	0	0	8	1	3	3	1	0	0	0	0	5	0	2	4	0	0	2	2	0	75	0
142	AAG	82	9	282170	54	3	11	17	3	1	0	51	1	2	8	27	0	9	11	9	1	0	5	5	2	7	7	8	5	0	0	2	1	0	4	30	0	0	3	3	0	0	1	1	4	9	2	0	1
143	GAA	93	5	5	4	4	3	4	1	2	2	5	3	2	5	4	0	20	3	2	4	5	27	3	6	1	6	1	0	0	2	0	0	282289	23	31	15	4	8	0	0	34	4	3	3	6	3	0	0
144	GAA	43	0	0	2	2	2	3	0	0	0	1	0	0	0	1	0	12	3	0	0	0	2	1	3	3	2	0	4	1	0	0	0	282634	2	17	0	1	5	0	0	11	0	6	2	3	1	0	0
145	ATA	6	0	0	2	13	4	0	0	9	0	0	0	282552	5	32	6	0	1	0	0	1	0	0	0	0	1	0	0	6	4	0	2	0	0	0	0	2	1	0	0	0	0	0	0	14	0	0	1
146	ACA	17	1	0	0	282535	14	30	7	1	0	3	0	45	0	0	0	0	0	0	1	4	6	1	0	2	1	2	0	3	0	2	4	1	0	1	0	17	7	3	1	0	0	0	0	0	0	3	5
147	AAC	5	282503	1	52	0	2	1	1	0	10	1	0	0	3	1	0	0	1	0	0	1	3	0	0	0	1	0	0	0	1	0	0	1	6	0	0	0	0	0	0	0	0	2	0	0	0	0	0
148	TGC	1	0	0	1	1	0	0	0	0	4	2	0	0	0	0	0	0	1	0	0	0	0	3	1	0	10	1	0	0	1	0	0	0	0	0	0	0	2	1	1	0	0	2	1	0	0	1	0
149	TCT	1	0	0	0	10	2	5	9	0	1	0	6	1	1	0	0	2	5	1	1	0	1	0	14	0	0	0	0	2	1	0	0	1	1	1	0	1	1	1	0	0	0	0	0	0	0	0	0
150	TAC	3	4	0	1	0	0	0	0	1	2	0	0	0	0	0	0	0	38	1	0	0	0	0	1	0	3	0	0	0	0	0	2	0	4	1	0	0	2	0	0	2	1	0	0	0	0	0	0
151	AAT	24	23	7	282407	3	3	1	4	2	3	7	31	3	0	1	3	6	9	0	0	5	0	4	0	0	2	0	3	4	4	0	1	1	2	0	34	2	1	3	1	3	0	2	0	3	0	1	1
152	GTG	0	0	0	3	0	2	0	5	0	0	0	2	0	0	71	0	0	2	3	0	2	0	1	3	0	1	0	1	0	2	5	0	1	0	3	3	0	4	12	0	1	0	5	1	88	3	282281	5
153	ACC	1	18	0	0	11	282458	0	43	0	5	0	0	0	28	1	0	5	4	0	0	2	8	2	0	1	3	2	1	0	0	4	2	2	0	4	0	0	34	2	0	1	1	0	0	0	0	1	0
154	ACA	5	2	0	0	282158	22	191	17	4	0	0	0	55	0	0	0	0	0	0	0	6	12	0	0	0	1	0	0	0	0	0	0	0	0	0	2	9	0	0	0	0	1	2	2	0	1	0	0
155	GTA	0	1	1	1	2	2	3	0	0	0	0	2	91	0	0	0	0	1	0	0	3	8	0	4	4	0	3	0	6	0	0	0	14	0	4	1	36	0	0	6	5	4	4	3	282064	6	17	6
156	ATA	6	0	0	0	10	0	2	1	5	0	1	0	281996	2	91	7	1	0	1	0	0	8	4	3	1	0	0	2	1	3	1	0	0	0	0	2	0	2	0	0	1	0	6	5	11	3	5	1
157	AGG	3	4	79	0	1	9	0	4	81	4	281702	7	2	2	45	0	2	7	6	0	4	3	1	0	3	6	34	0	6	10	0	3	0	2	1	1	3	3	1	9	4	0	113	1	9	2	0	1
158	GAT	0	0	0	37	2	0	1	0	0	0	0	0	1	0	0	0	1	1	0	0	0	5	0	3	0	0	0	0	0	0	0	0	7	14	2	281844	0	0	0	0	0	0	0	5	2	0	0	0
159	AAG	74	8	281686	17	3	4	31	3	4	4	119	0	1	9	18	2	4	4	4	7	1	2	2	1	1	5	0	1	2	8	0	5	1	0	129	0	1	3	1	0	0	0	11	2	1	0	10	5
160	AAA	282451	0	6	6	7	4	1	0	13	1	3	1	14	7	0	8	2	5	3	1	15	37	6	12	2	0	1	4	1	13	2	3	2	0	1	2	0	0	0	0	0	2	0	3	1	3	5	3
161	CAG	3	0	1	0	4	0	3	0	1	1	0	0	1	0	0	2	44	5	281721	4	1	0	3	1	1	2	33	0	0	2	3	3	1	0	1	0	5	1	7	1	1	1	0	0	9	0	0	0
162	AAA	282596	2	21	1	1	2	12	4	7	5	13	0	5	0	1	5	9	6	0	2	1	0	0	1	12	1	4	2	1	1	3	0	19	0	1	0	6	1	2	1	5	0	1	0	1	3	0	2
163	GTA	2	1	0	1	1	0	0	2	0	0	0	0	132	2	2	2	1	0	3	1	0	2	0	3	3	0	0	0	10	1	0	0	19	0	3	0	15	1	0	0	4	0	2	0	282175	1	24	8
164	TCC	2	1	0	0	3	19	2	3	0	1	0	0	0	0	1	0	1	0	6	2	0	10	2	0	0	0	2	1	2	0	1	0	1	0	3	0	2	0	0	4	1	0	0	1	1	0	3	2
165	TCA	0	6	2	0	3	3	1	2	0	3	0	6	0	3	2	3	4	0	0	0	50	0	2	2	0	1	0	0	0	0	0	0	1	1	0	0	0	1	2	0	0	1	0	0	0	0	0	0
166	CTT	0	0	3	0	0	0	0	0	0	0	3	0	3	0	1	14	1	3	0	2	2	4	0	918	0	1	0	1	26	13	0	281031	0	0	0	0	0	0	3	2	1	0	3	2	0	0	2	3
167	TTT	2	0	0	3	0	0	0	0	0	0	0	0	0	1	0	17	0	1	0	0	0	0	0	0	0	0	0	0	0	0	0	5	0	0	0	0	0	0	0	0	0	0	0	0	0	0	0	3
168	TAT	2	0	0	1	1	0	0	0	1	0	0	1	1	0	3	0	2	0	0	33	0	0	0	0	0	0	0	0	0	0	0	0	2	0	0	0	0	1	0	0	0	0	1	0	0	0	0	0
169	AAA	281845	7	4	2	6	0	3	0	13	0	11	1	2	5	4	4	0	1	0	1	0	0	1	0	3	2	9	0	0	3	0	1	19	0	0	0	0	0	0	1	0	0	0	0	0	0	3	0
170	CTT	0	1	0	0	3	2	0	0	0	0	0	0	8	0	0	44	1	0	1	6	0	2	0	14	0	0	0	4	48	27	15	280712	0	0	1	3	2	0	1	0	0	0	0	0	0	1	3	2
171	GAT	2	1	0	55	0	0	0	0	0	2	0	4	0	0	0	0	0	2	0	4	0	2	1	0	0	0	4	0	2	0	0	0	3	9	4	281788	1	0	0	1	1	0	0	5	0	0	0	2
172	GTA	0	2	1	1	3	4	0	3	2	0	0	0	136	2	0	0	1	2	0	0	2	1	1	0	0	0	0	0	13	4	2	2	5	0	0	3	12	0	0	0	4	1	0	0	281353	1	75	13
173	GTA	1	1	2	0	4	2	2	1	1	0	0	3	131	4	0	0	2	1	0	0	1	3	0	0	1	0	0	0	1	0	0	0	9	0	4	0	44	1	0	0	7	0	0	1	278500	0	57	1
174	CAA	21	1	1	0	1	5	0	0	2	0	13	1	0	0	3	4	281081	9	7	9	7	2	3	1	16	2	3	0	8	1	2	0	0	0	3	0	0	1	6	1	2	1	0	1	0	0	2	0
175	ATT	2	0	0	10	0	0	0	10	0	0	0	3	7	20	3	276995	0	1	0	0	0	2	0	0	0	0	0	0	0	1	1	0	0	0	0	0	0	0	0	0	1	0	0	2	0	0	0	3
176	GGA	0	9	1	0	1	1	0	7	67	1	0	0	2	0	0	0	0	4	0	1	0	4	0	0	1	3	1	0	1	8	0	2	54	0	3	0	1	3	5	0	260357	10	134	26	3	0	1	0
177	GGT	0	1	1	10	1	5	2	0	10	6	0	95	0	0	0	0	1	2	2	0	7	16	2	1	1	6	2	1	0	3	0	0	1	4	2	152	3	1	3	4	23	49	1	263574	1	0	2	16
178	AAT	44	26	2	280038	5	4	4	1	1	1	0	5	4	1	4	7	3	1	3	4	3	4	1	2	0	5	0	0	5	4	1	0	1	0	0	21	3	0	1	0	1	0	2	4	0	2	6	0
179	AAT	17	9	2	279426	5	2	3	4	0	3	0	23	2	0	7	6	5	4	0	5	1	2	2	2	1	0	1	0	0	3	1	0	5	3	2	27	5	2	1	1	9	3	4	1	2	1	7	2
180	AGG	5	3	99	3	6	4	6	0	106	6	268284	12	1	0	48	3	2	1	0	3	0	12	3	3	1	1	2	0	2	2	1	1	0	0	8	1	0	0	3	2	1	0	117	1	3	4	6	2
181	ACT	3	4	0	11	3	54	3	273774	3	1	0	2	0	16	4	29	3	3	7	1	3	9	2	2	7	4	4	0	0	1	0	0	0	1	0	0	0	12	0	27	0	0	0	0	0	0	3	4
182	AAT	32	5	0	279828	7	3	0	2	0	4	1	12	1	1	0	11	2	0	0	1	17	6	0	2	7	2	2	0	1	1	0	2	2	0	0	29	0	0	3	0	5	2	1	0	0	0	1	4
183	AGT	10	8	4	68	1	6	0	3	62	23	5	268774	0	2	7	4	0	6	1	0	1	5	0	5	0	6	4	5	0	1	0	2	2	3	0	0	1	2	0	0	0	0	1	28	3	1	1	0
184	CAG	1	7	25	5	2	1	5	2	2	1	2	1	4	7	6	0	137	15	269213	30	0	4	2	3	4	4	12	5	10	5	10	0	1	0	0	0	5	2	0	1	2	0	6	0	1	1	0	2
185	TAT	2	1	0	11	1	1	0	0	0	0	0	0	0	0	2	0	4	1	0	11	0	1	0	0	0	0	0	1	0	0	3	1	0	0	0	4	0	2	0	1	0	1	2	0	0	1	0	0
186	AGA	38	1	0	1	6	5	0	1	255981	2	4	5	25	1	2	6	0	5	1	4	4	2	0	0	2	5	2	6	3	6	4	2	0	0	1	0	0	2	2	1	47	0	2	0	0	0	1	1
187	TTA	1	1	1	0	1	1	4	0	2	0	1	0	40	5	0	3	0	2	0	0	0	1	0	0	0	0	0	0	12	7	3	0	1	0	0	0	0	0	0	0	0	0	2	1	4	0	0	0
188	ATA	9	5	1	3	14	4	0	6	11	2	5	5	274317	5	27	2	3	4	1	1	0	0	0	0	1	0	1	7	10	2	3	0	0	0	1	2	3	0	1	3	0	3	2	0	17	0	3	5
189	AAC	21	266471	1	67	2	1	1	7	3	16	2	0	1	5	0	1	5	2	0	1	0	0	0	1	0	1	0	0	0	0	0	0	0	11	0	1	0	5	0	0	0	0	8	1	1	0	0	3
190	TGT	1	0	0	2	1	2	1	1	1	0	0	6	0	1	0	2	0	1	0	1	0	0	2	0	0	0	1	21	0	0	2	0	0	0	0	0	0	5	0	0	3	0	1	4	18	0	1	3
191	AAC	17	263481	2	76	24	2	0	0	0	38	0	0	0	1	0	1	0	2	0	2	1	1	2	0	0	0	0	0	2	0	1	0	0	55	0	1	0	1	0	0	0	0	1	0	1	0	2	1
192	ACC	3	9	0	1	42	248079	7	49	0	7	1	2	0	15	1	0	2	8	0	5	0	5	1	1	0	2	0	1	0	0	0	0	0	0	0	0	3	3	0	0	0	0	1	0	0	0	0	1
193	TCA	2	2	2	1	5	5	5	0	2	1	2	3	0	0	0	3	0	1	0	3	69	3	0	0	0	2	0	2	0	1	1	0	1	2	1	0	3	1	1	0	0	1	1	0	0	2	1	0
194	GCC	6	0	3	0	17	113	2	4	10	4	6	0	5	1	4	6	15	3	5	1	0	3	3	0	0	3	0	2	14	18	1	25	4	16	28	2	27	264527	6	21	0	1	6	0	38	232	0	4
195	ATT	2	6	2	3	0	2	0	35	0	0	0	0	10	33	2	266227	0	2	0	2	5	0	1	0	0	0	0	0	0	5	0	3	0	0	0	0	0	1	0	0	0	0	0	0	1	0	0	4
196	ACA	3	0	0	0	246499	4	19	5	2	6	2	1	49	0	1	2	0	2	1	0	0	0	0	0	1	2	0	1	0	0	0	0	0	1	1	0	17	0	0	1	0	0	0	0	2	0	4	2
197	CAG	1	0	9	0	3	2	2	0	2	0	1	0	0	0	1	0	66	0	241352	14	1	0	4	1	1	6	114	1	0	1	10	0	1	1	4	3	2	1	3	1	0	0	0	2	1	0	1	0
198	GCT	0	0	0	0	3	5	3	91	0	0	2	0	2	0	6	14	0	3	0	0	1	7	0	3	1	1	0	0	6	11	2	16	0	0	0	5	13	33	8	240665	0	3	1	0	11	4	9	70
199	TGT	0	0	0	2	1	0	0	2	0	1	0	2	0	0	3	0	1	1	1	2	0	4	0	0	0	0	0	30	2	0	0	0	0	0	1	3	0	0	0	0	0	2	0	9	0	0	0	0
200	CCA	3	0	2	5	12	1	0	0	2	3	0	1	1	7	4	3	10	3	0	4	262121	18	16	15	0	1	0	1	12	1	1	3	0	2	0	0	3	1	1	0	0	0	2	1	3	5	0	2
201	AAG	62	1	265847	11	3	4	12	0	3	0	40	0	4	0	16	3	2	2	12	3	5	6	6	0	3	1	0	2	0	0	0	0	0	0	32	2	2	1	1	2	0	1	1	0	2	0	3	1
202	GTA	3	9	0	0	4	6	0	8	1	0	2	2	156	2	3	1	2	4	0	6	0	2	0	0	2	0	0	1	9	5	7	0	1	0	0	0	28	0	1	0	2	2	0	0	275077	3	13	6
203	ACC	4	17	0	1	27	259898	1	54	0	14	4	10	3	44	5	3	4	1	1	3	2	2	0	0	7	2	0	0	0	7	0	3	0	2	0	0	0	18	2	1	2	5	1	0	0	1	0	2
204	TTT	1	5	0	12	2	4	1	4	0	6	0	6	1	5	2	12	5	3	3	3	0	3	1	0	0	0	1	7	0	2	4	58	0	0	4	0	1	3	1	3	5	5	5	4	8	1	5	17
205	GAG	5	5	26	0	6	5	10	1	0	1	1	0	3	0	0	0	3	3	8	7	0	0	1	0	1	2	0	2	0	4	5	0	111	2	267114	5	3	0	4	2	0	0	64	2	0	0	15	2
206	CCA	0	0	1	0	19	7	0	1	1	0	1	4	0	1	0	0	16	2	0	0	247313	1	23	4	2	3	0	0	12	0	0	0	0	0	0	0	6	0	1	1	2	0	1	2	0	0	4	0
207	ATT	12	2	16	38	5	4	1	31	15	4	4	6	8	30	3	270255	5	6	12	7	3	9	5	7	1	4	2	0	3	0	5	7	1	0	4	0	10	4	3	3	2	1	3	4	12	1	1	15
208	CCC	3	2	0	8	8	22	0	0	3	0	1	0	4	0	1	2	6	23	2	2	34	258416	7	40	0	8	2	2	1	29	1	2	6	2	9	1	2	2	5	14	6	16	0	5	1	0	7	1
209	ATA	15	2	4	1	21	3	1	1	13	0	0	2	278405	7	25	9	2	0	1	3	0	1	2	1	7	3	0	0	6	2	0	4	0	1	0	0	2	0	0	0	0	0	0	4	13	3	7	0
210	CAT	7	5	0	20	3	4	6	0	1	1	6	5	4	2	0	5	29	26	2	276285	1	1	2	1	7	6	3	7	4	0	4	4	5	2	0	4	3	8	0	1	0	0	0	0	1	1	4	1
211	TAT	4	2	0	5	0	0	1	0	1	0	0	0	1	0	1	1	4	1	0	22	0	0	0	1	0	0	0	0	3	5	2	1	1	4	2	6	0	0	1	0	0	0	0	0	2	1	1	0
212	TGT	1	1	0	1	0	1	2	0	1	0	0	16	0	0	0	0	1	2	0	3	0	3	4	1	0	1	2	13	0	1	0	0	0	2	0	0	0	0	0	4	1	1	0	5	0	0	3	0
213	GCC	0	0	2	0	1	228	7	7	0	0	0	3	0	1	1	0	0	3	1	1	2	16	2	2	0	3	1	1	2	0	0	0	0	6	0	1	23	276456	6	52	1	8	7	1	1	145	8	2
214	CCA	2	4	0	0	17	1	0	0	0	3	0	0	0	1	0	0	11	0	0	1	278282	38	24	16	1	0	1	0	27	0	3	2	0	1	0	0	5	1	2	0	1	3	0	1	0	0	2	0
215	GCT	1	2	0	1	11	12	2	225	4	5	0	5	0	0	2	0	0	0	0	3	7	55	6	5	0	3	1	4	2	3	1	0	2	6	1	6	16	93	4	279301	6	4	19	2	1	4	0	60
216	GGT	6	0	0	1	2	8	7	2	1	6	1	65	0	0	0	1	0	11	2	14	3	4	2	2	1	2	1	0	4	1	1	1	0	1	0	48	1	11	0	3	13	18	27	280895	1	0	2	10
217	TTT	0	1	3	4	0	2	6	2	0	0	0	0	0	5	1	1	1	10	0	1	0	2	0	0	0	0	0	0	0	0	0	8	1	0	0	0	3	0	0	0	0	0	0	1	2	0	0	2
218	GCG	2	1	1	1	7	1	86	11	0	2	0	0	0	2	0	0	0	2	0	0	1	0	3	0	3	0	0	1	0	0	0	0	2	1	3	0	66	11	279266	16	0	4	3	1	0	3	382	3
219	ATT	2	1	0	3	0	0	0	9	1	0	0	2	7	31	10	280560	1	0	0	0	1	0	0	0	0	0	0	2	0	0	0	0	0	0	0	0	0	1	3	1	0	0	1	0	0	3	0	16
220	CTA	0	1	0	1	0	0	0	0	1	0	0	0	28	7	2	4	0	4	1	0	43	0	1	2	2	0	0	0	279697	2	113	4	0	0	0	0	0	0	0	1	0	5	2	2	0	5	6	2
221	AAG	102	7	281830	10	7	8	6	0	0	3	38	1	0	6	11	1	1	2	13	3	0	2	0	0	4	8	3	2	1	2	2	1	3	0	16	1	4	3	3	2	1	0	0	0	5	5	0	8
222	TGT	0	1	0	3	0	1	0	2	1	0	5	10	0	0	0	0	0	1	0	0	0	3	0	0	0	0	0	15	0	0	0	0	0	0	0	0	0	1	1	0	0	2	0	5	1	0	0	1
223	AAG	132	8	281410	27	3	0	53	5	1	6	173	4	1	4	41	2	0	6	4	2	0	3	3	0	2	5	6	0	2	9	4	1	1	1	41	0	0	18	0	4	2	0	0	0	0	1	0	0
224	GAT	0	1	4	65	0	8	0	0	2	0	0	7	0	0	1	0	2	2	1	1	2	0	3	0	0	0	2	0	0	0	9	0	14	12	4	282278	2	0	5	2	1	1	1	14	0	5	1	0
225	GAG	9	4	57	8	10	5	16	0	4	6	4	6	5	9	3	1	8	10	4	2	7	9	5	7	0	4	0	2	3	1	4	2	88	6	281950	14	0	5	8	5	0	0	97	5	2	0	8	3
226	AAG	91	12	281798	16	3	7	4	2	3	6	19	4	0	5	13	3	13	2	5	6	15	18	5	7	4	9	6	5	5	7	0	9	5	2	13	1	5	8	10	3	2	1	6	0	1	0	1	2
227	TTC	2	3	1	2	1	1	2	0	2	1	0	0	1	3	0	0	4	22	0	2	0	1	0	0	0	0	0	2	2	9	0	1	1	0	1	1	3	1	1	0	0	2	5	0	0	6	2	0
228	AAT	25	14	12	281457	2	9	1	9	2	4	4	137	10	1	2	6	9	3	4	11	7	9	0	9	8	10	4	2	12	9	0	2	2	0	9	143	6	3	0	6	7	0	1	2	5	1	3	0
229	GGA	3	0	2	0	1	0	0	0	45	1	0	0	0	0	0	0	0	0	0	0	0	0	0	0	1	0	5	0	1	0	0	0	48	1	0	0	5	0	0	0	280796	0	26	6	2	0	1	0
230	ACA	12	15	8	1	281892	28	212	20	2	0	4	6	45	9	3	0	12	10	1	6	4	4	0	1	3	3	3	3	5	4	11	0	1	4	1	0	31	1	0	4	0	1	1	4	2	2	8	5
231	GGG	0	3	0	2	0	2	1	0	0	3	40	7	0	3	0	1	2	14	1	5	0	8	0	0	0	3	2	0	2	3	0	0	0	0	48	4	1	7	1	3	116	6	281290	6	0	0	8	0
232	CTA	6	4	0	6	22	2	3	3	0	9	6	6	17	5	5	4	16	14	0	12	49	17	10	18	5	2	4	6	281949	15	26	4	1	0	1	1	5	5	6	2	2	5	0	4	3	0	12	3
233	TGT	2	0	3	0	0	4	0	0	0	0	0	5	1	1	0	0	5	3	4	3	0	1	0	0	0	0	0	38	2	0	0	1	0	0	0	1	0	2	0	0	0	1	0	3	3	0	0	0
234	AAA	281969	13	23	3	6	18	9	3	12	12	11	6	3	3	3	12	19	17	4	2	6	18	5	14	0	7	8	3	1	2	2	8	35	0	3	0	4	2	1	0	13	5	4	14	6	6	3	5
235	AAT	20	13	9	281816	7	18	0	12	11	7	7	18	5	1	3	31	2	10	4	7	4	5	1	0	5	2	7	1	7	4	5	3	2	5	7	23	0	0	0	1	0	3	3	0	2	0	1	3
236	GTC	0	3	0	0	1	9	0	4	0	0	0	0	12	80	1	7	0	1	2	0	1	4	1	1	0	2	0	1	11	10	1	4	0	14	0	1	1	22	3	4	1	4	0	0	17	281901	12	96
237	AGC	2	176	1	1	6	6	0	4	5	281484	4	143	0	6	0	3	2	4	0	2	7	3	1	1	0	4	0	0	1	1	0	0	2	2	0	0	5	12	7	10	5	76	3	4	0	6	3	2
238	ACA	8	3	0	2	282200	10	80	6	0	0	1	2	46	0	0	0	5	2	0	0	1	0	2	1	1	7	0	1	1	0	0	1	0	0	0	5	21	6	8	9	2	6	7	1	0	7	13	0
239	GTA	0	7	2	4	9	6	0	1	1	2	0	1	198	1	1	0	2	1	2	1	0	13	0	1	1	4	1	0	13	4	3	0	1	2	1	0	51	6	1	0	3	1	1	0	281988	0	48	11
240	CAA	12	0	0	3	4	5	6	3	2	2	0	0	2	0	1	10	281985	18	42	19	5	3	4	0	18	3	0	0	7	1	0	2	4	0	0	0	0	0	8	0	0	0	2	4	0	0	1	0
241	TGC	0	1	0	0	0	4	0	0	0	15	1	0	0	3	0	0	0	3	1	0	2	3	0	0	0	8	0	2	2	0	1	3	0	0	0	0	1	1	1	2	1	5	4	2	0	3	0	1
242	ACA	9	0	0	1	282259	9	28	27	5	2	0	4	89	0	1	1	1	1	0	0	3	5	3	1	0	0	1	0	0	0	0	0	0	0	2	0	10	2	0	1	0	5	0	0	3	0	2	0
243	CAT	4	4	2	8	4	3	1	1	3	1	0	5	0	0	0	1	11	82	7	281420	1	1	1	1	1	3	3	22	4	1	4	1	1	5	5	11	3	5	0	1	10	1	3	6	0	0	1	0
244	GGA	1	1	0	0	0	6	1	2	57	6	0	0	0	0	0	0	3	0	0	1	7	1	15	0	0	2	2	2	0	1	2	2	48	0	0	0	9	10	2	0	282387	8	29	10	3	0	1	0
245	ATC	0	4	1	2	1	12	2	1	0	0	3	0	33	282462	5	49	1	1	1	0	0	5	2	2	0	5	0	0	7	12	1	0	0	1	2	1	0	3	0	0	0	0	0	0	3	11	2	1
246	AAG	116	1	281996	11	5	4	3	0	0	10	75	2	4	3	13	4	9	1	9	3	2	11	11	3	5	3	7	1	7	2	3	5	0	0	104	8	7	4	5	2	0	2	6	4	1	0	4	1
247	CCA	0	1	0	0	12	5	0	2	0	6	0	1	2	0	4	0	7	0	1	0	282311	28	12	21	1	0	0	1	20	2	0	0	1	0	0	1	5	10	3	1	0	0	6	1	1	4	8	1
248	GTA	0	1	0	0	12	10	2	9	1	5	0	6	109	2	3	2	5	9	6	11	1	1	1	0	0	0	1	1	14	7	7	2	15	0	0	0	27	6	0	0	7	3	7	1	282233	1	84	15
249	GTA	2	0	3	0	14	17	6	8	1	2	0	2	194	9	18	5	2	3	3	1	14	36	17	19	2	3	0	1	26	9	3	3	8	1	0	0	88	10	8	2	1	2	4	1	282032	8	27	8
250	TCA	4	1	0	1	11	1	11	0	0	4	0	2	0	0	0	0	0	0	0	0	7	1	0	2	0	0	0	0	0	0	0	1	3	0	0	0	7	6	0	0	6	0	5	2	1	0	6	0
251	ACT	0	0	0	12	25	40	7	281688	0	0	2	8	1	1	0	29	0	1	0	0	1	5	0	1	0	2	0	0	0	0	0	1	0	0	0	3	1	5	0	5	1	0	1	0	0	1	2	0
252	CAA	15	2	0	0	0	0	0	0	0	0	0	1	1	0	0	2	359040	28	41	51	0	7	1	1	45	2	0	0	1	2	5	0	3	0	0	1	4	5	1	2	4	0	2	0	0	2	0	5
253	CTG	2	2	0	3	1	2	1	1	0	0	4	1	0	7	25	2	0	2	1	0	3	0	6	0	0	2	7	1	222	12	359125	6	0	0	1	0	0	1	1	0	0	0	3	0	1	1	11	1
254	CTG	0	2	0	0	5	0	0	0	0	4	2	0	3	0	34	8	3	0	12	2	0	1	47	0	1	0	9	0	115	3	358603	2	0	1	0	0	1	0	0	2	0	4	0	1	0	0	6	5
255	TTA	0	0	0	1	2	6	0	0	4	0	0	0	13	0	0	7	2	0	1	2	1	3	0	0	1	1	0	3	49	6	0	1	2	1	0	2	0	0	1	0	0	0	0	0	3	0	4	11
256	AAT	17	18	11	359600	0	0	1	1	1	1	0	10	0	0	0	13	2	0	0	0	0	2	0	0	0	0	0	0	1	0	1	0	0	0	0	8	1	0	3	0	2	0	1	1	0	0	0	0
257	GGC	0	3	0	4	0	0	3	1	2	40	1	1	0	1	0	0	2	3	4	0	7	3	0	0	1	2	0	0	0	11	0	4	1	348	0	0	6	18	12	0	15	357841	14	478	0	6	2	0
258	AGT	0	1	0	88	0	3	4	22	6	28	0	358835	0	1	0	6	0	0	0	0	1	1	0	1	1	0	0	0	0	0	0	1	0	0	0	0	0	1	3	1	0	1	0	27	0	0	0	1
259	CTA	5	2	0	11	3	4	1	2	1	1	6	0	56	0	3	2	16	10	4	6	26	5	4	2	3	3	13	3	358739	4	74	12	1	0	1	0	2	9	0	0	3	13	1	1	8	8	16	5
260	GCA	0	2	0	0	188	4	8	2	1	0	1	14	2	5	6	0	18	9	0	1	1	1	0	1	0	2	5	7	1	1	4	5	8	5	2	0	358097	18	111	5	9	6	10	7	168	6	10	11
261	GAA	119	8	1	5	6	7	4	3	1	0	6	0	18	15	11	0	18	20	0	6	16	11	5	0	1	1	5	0	0	7	0	0	358468	24	55	26	2	8	22	3	47	5	14	4	6	1	3	6
262	GGA	8	5	0	19	14	23	1	5	93	7	7	15	1	5	0	2	8	9	9	4	4	5	8	7	13	4	5	8	7	11	1	5	53	6	9	2	9	0	1	1	358791	11	68	14	4	4	2	5
263	GAG	8	4	79	2	8	10	2	5	4	2	4	12	6	2	0	1	10	7	7	0	6	9	0	0	8	21	5	4	1	10	1	4	139	1	358295	37	7	1	2	5	12	1	94	6	4	0	14	14
264	GTA	3	4	0	0	5	3	0	1	1	3	0	2	161	5	8	7	0	2	0	2	19	19	2	10	0	0	0	2	15	0	0	0	7	2	2	2	34	5	0	0	0	0	4	3	359079	7	102	5
265	AGA	110	18	9	1	17	8	1	3	359116	2	7	25	33	0	7	2	11	14	2	3	1	2	1	0	4	5	3	7	10	2	3	1	1	0	0	1	1	9	0	7	25	0	10	6	1	3	1	3
266	ATT	0	0	1	10	4	12	1	15	2	1	0	2	14	34	0	359526	0	2	0	0	0	0	0	0	1	0	2	0	1	4	1	4	0	1	2	0	10	2	1	7	0	3	1	0	13	4	2	22
267	AGA	67	2	9	1	4	1	5	2	359098	5	23	6	7	5	2	2	3	5	3	6	0	0	0	0	14	2	9	0	0	0	5	0	1	0	5	0	8	3	7	7	93	2	6	3	2	1	5	0
268	TCT	1	6	1	1	13	10	3	23	4	11	1	4	11	8	7	4	1	6	1	0	7	14	0	29	3	6	0	1	3	7	1	7	0	1	0	3	7	1	5	11	2	9	4	8	12	0	6	16
269	GAA	119	3	5	11	3	5	4	5	8	0	8	2	3	0	3	0	16	10	2	10	20	6	17	3	2	4	2	5	3	4	3	3	358314	10	29	15	9	5	8	7	11	1	10	9	2	0	7	0
270	AAT	23	45	6	358933	2	4	3	10	1	2	1	15	3	1	7	12	13	7	4	7	0	0	0	3	0	0	2	8	0	2	5	3	2	11	1	12	4	0	4	6	1	1	2	5	5	2	3	2
271	ATC	1	19	0	0	8	31	8	2	0	1	0	0	17	358411	5	66	1	6	0	0	7	15	1	5	3	0	0	1	6	14	0	0	0	0	0	0	1	0	0	0	0	1	0	1	2	39	2	3
272	ACA	14	4	2	0	358685	20	30	23	1	0	3	3	31	0	0	4	0	5	2	9	6	2	3	5	1	5	0	5	3	3	2	0	0	0	0	6	75	2	4	0	6	3	2	0	3	3	5	1
273	AAC	14	359033	3	54	2	1	0	0	0	14	1	2	2	3	1	2	0	2	0	5	1	0	0	0	3	0	0	3	0	3	0	1	2	8	0	1	0	2	0	0	0	1	0	1	0	0	0	0
274	AAT	3	15	3	358200	1	1	3	3	0	1	0	14	1	0	1	5	2	2	2	0	9	1	2	4	0	0	1	1	0	1	1	0	0	2	0	27	0	0	3	3	1	3	0	3	0	0	2	3
275	GCC	3	8	0	2	0	248	0	0	4	3	0	9	5	3	5	2	0	9	2	8	1	1	4	3	0	0	1	1	2	8	0	7	0	13	0	0	11	355975	9	34	1	9	0	8	1	176	5	8
276	AAA	359051	4	23	0	6	5	4	1	14	0	10	0	1	8	11	6	60	9	11	0	3	8	2	0	13	5	3	3	3	6	2	15	5	8	9	5	5	8	9	8	1	5	2	10	1	2	5	8
277	AAC	11	358565	6	46	5	9	5	8	0	13	0	11	3	9	1	1	2	2	0	0	1	4	1	1	0	2	0	0	5	0	0	0	1	7	1	1	0	1	2	2	9	3	4	4	0	3	4	3
278	ATA	5	1	1	1	27	1	1	0	2	0	0	0	358816	7	77	10	3	6	1	2	2	0	0	2	3	0	2	0	5	13	1	2	0	2	1	0	1	0	0	1	1	0	4	0	6	3	4	1
279	ATA	17	2	2	4	16	0	0	2	16	4	2	1	359255	1	50	5	3	5	4	1	5	1	1	0	0	5	2	3	7	5	11	6	0	1	1	2	2	1	1	0	0	0	3	0	44	5	7	4
280	GTA	7	4	3	0	9	6	0	1	1	1	2	0	148	9	0	7	5	6	1	2	0	5	1	0	4	3	0	1	17	4	1	5	21	4	0	0	98	15	19	7	1	0	3	7	356660	15	102	19
281	CAA	14	5	5	0	5	13	1	4	0	9	0	3	8	3	1	3	358177	8	35	10	5	1	2	2	24	5	8	4	8	4	2	3	1	2	1	0	3	0	5	3	3	3	2	1	3	0	0	1
282	CTT	1	2	0	2	0	1	2	0	0	0	0	0	3	5	1	16	2	1	0	14	5	1	2	14	1	0	1	0	25	49	16	356898	1	0	0	0	0	1	0	0	0	0	1	3	2	0	2	7
283	GCC	5	4	1	2	4	322	2	10	0	0	7	1	6	0	1	3	0	0	10	5	7	24	5	0	5	7	2	0	0	8	4	3	3	43	11	0	66	353586	15	188	4	7	6	8	4	327	2	14
284	AGC	4	126	0	6	6	7	1	7	11	353606	12	136	4	8	3	4	0	9	2	9	0	0	0	3	7	11	8	9	3	11	2	0	0	3	2	0	2	13	0	3	0	58	2	11	1	4	1	2
285	CCT	3	0	0	0	9	1	6	21	0	1	9	7	1	5	0	0	0	6	1	63	48	273	38	355696	0	0	2	0	1	1	3	29	4	0	2	0	0	9	4	1	1	0	5	8	0	3	2	1
286	GTA	0	0	5	0	4	0	7	3	1	1	3	0	234	6	0	0	2	1	0	0	4	0	3	0	2	0	1	0	0	10	1	3	1	0	0	0	39	1	0	0	4	0	0	0	352163	3	27	2
287	ACA	48	12	16	11	356064	22	21	9	13	8	9	2	57	12	2	8	14	5	14	11	35	22	11	5	6	10	2	8	17	7	8	7	0	10	3	6	19	2	4	12	4	4	9	7	7	1	14	8
288	ATT	6	1	3	18	5	3	0	23	0	0	3	4	58	31	20	356185	2	1	0	2	1	4	1	6	0	0	2	2	9	7	1	17	0	3	1	1	0	6	0	1	0	0	3	0	6	7	23	29
289	AAT	14	37	9	358506	8	11	5	6	10	11	1	13	1	7	5	32	14	8	8	4	0	0	0	2	2	2	2	4	16	0	1	7	5	2	13	24	10	9	9	10	3	2	4	12	9	7	9	2
290	TGT	0	1	0	4	3	5	0	0	1	0	0	5	0	2	7	1	0	1	1	4	4	1	3	4	0	1	1	10	0	2	2	2	0	1	0	0	6	0	1	2	0	0	1	2	2	0	4	0
291	ATC	4	23	3	1	10	23	5	3	6	7	8	6	15	353896	6	130	11	0	5	2	1	0	0	0	3	1	1	4	4	5	0	1	0	0	0	2	5	3	5	5	2	0	5	0	2	14	9	1
292	AGA	61	2	2	2	1	0	0	0	343291	1	16	5	5	3	2	2	0	2	0	0	0	0	0	0	19	1	0	12	1	0	0	1	0	0	0	0	1	0	0	1	161	0	1	0	0	0	4	0
293	CCT	0	0	0	0	0	0	0	12	0	0	0	2	0	1	0	0	1	0	0	18	48	84	15	343677	2	1	0	1	2	2	0	11	0	0	0	0	0	0	0	1	1	1	1	4	0	0	0	2
294	AAC	35	355335	0	69	3	6	0	5	11	6	0	1	4	5	1	0	5	5	2	8	0	3	0	1	2	0	1	2	0	2	0	0	0	10	3	3	0	4	0	0	0	1	3	1	0	0	0	3
295	AAC	38	356584	0	84	0	2	0	2	0	11	3	2	0	5	0	0	3	4	0	4	3	4	0	0	2	0	1	2	0	0	1	2	1	11	0	0	0	0	0	0	4	3	7	1	0	2	1	1
296	AAT	18	28	7	343773	3	0	0	4	4	2	1	25	0	0	0	8	15	19	3	16	1	2	4	3	2	0	1	0	4	6	0	6	0	5	8	20	3	4	5	5	0	0	4	0	1	2	2	3
297	ACA	8	1	1	2	349727	17	94	10	1	0	3	0	48	1	1	3	5	0	2	3	2	3	0	5	0	0	1	3	2	1	0	2	0	0	3	0	42	2	1	1	2	0	0	2	3	8	0	1
298	AGA	51	3	0	3	4	2	0	0	350915	4	11	9	27	15	3	15	3	10	2	7	0	2	0	1	13	6	1	5	2	5	7	6	2	0	0	2	1	7	0	0	41	0	6	3	11	12	17	8
299	AAA	354448	12	14	5	4	31	1	9	11	2	3	5	28	1	5	4	7	5	2	5	4	0	1	2	6	1	1	0	10	8	6	4	9	0	0	0	6	2	0	4	3	1	0	4	14	5	10	3
300	AGT	2	1	5	35	4	14	2	15	26	37	3	260375	3	6	2	11	0	0	5	0	3	17	5	0	0	2	3	17	2	3	0	3	5	3	3	2	2	7	3	2	3	3	3	775	2	3	57	1
301	GTA	4	0	0	0	5	0	0	1	2	2	0	0	217	0	0	0	2	3	0	0	0	1	2	0	2	0	0	0	8	4	2	0	4	0	1	0	29	0	1	0	0	1	0	0	287839	5	44	2
302	CAC	1	22	3	1	15	153	0	1	0	1	0	3	0	0	2	3	17	326769	6	54	13	14	0	5	1	8	0	1	6	10	23	2	2	1	1	0	4	2	0	4	2	0	0	0	0	1	9	0
303	CTA	4	4	3	0	2	3	0	0	0	3	2	0	64	13	2	4	9	6	0	0	63	3	1	8	2	1	0	0	303971	14	84	6	0	0	0	0	7	0	0	0	9	0	2	3	2	0	3	0
304	GGA	14	5	11	0	7	10	0	1	51	2	4	0	2	0	1	1	37	5	3	8	3	0	0	1	10	9	0	2	1	2	1	3	73	86	2	0	15	2	1	1	217013	13	11	4	12	6	5	0
305	CCA	5	0	0	1	8	8	1	2	0	2	1	0	0	0	2	4	55	5	83	1	308559	21	125	17	1	0	0	1	52	6	2	3	2	0	1	0	17	7	0	1	0	0	4	0	0	0	3	0
306	GGA	6	4	3	1	9	1	0	1	63	1	0	3	0	0	0	1	8	3	6	0	5	1	0	1	4	2	0	1	5	5	0	0	44	86	1	4	14	5	5	1	268631	8	12	7	4	1	1	0
307	CAA	63	6	9	0	1	3	0	0	6	0	9	0	1	2	1	5	353222	9	41	3	5	1	1	2	21	16	4	7	8	2	5	0	29	0	1	0	0	3	3	0	3	0	4	2	0	0	5	0
308	GCA	2	1	7	1	246	9	7	8	0	4	0	1	3	5	2	3	18	2	4	1	14	14	9	9	1	3	3	1	7	3	1	5	31	0	2	0	324691	5	9	10	1	0	1	2	320	4	4	2
309	TTC	1	0	0	0	0	0	0	0	0	0	0	0	2	6	0	9	2	3	6	4	3	1	0	1	5	0	0	1	2	9	0	0	0	1	0	0	0	0	0	0	2	1	0	0	0	0	3	1
310	TAT	2	0	0	11	1	1	1	3	3	3	0	0	13	2	21	6	2	5	1	47	2	1	0	0	0	0	0	0	10	1	4	0	2	1	5	4	1	0	0	2	2	0	0	1	5	0	4	5
311	GCA	3	1	0	0	272	8	4	2	0	1	3	3	1	2	2	1	9	18	0	6	1	0	1	0	2	2	1	0	1	0	0	1	9	1	0	0	179521	0	14	6	1	0	3	2	213	0	2	9
312	ACA	28	4	2	2	304830	5	69	14	12	0	1	0	99	5	5	2	5	2	3	2	1	1	0	1	3	2	1	1	2	6	9	0	1	0	1	0	15	1	1	4	0	0	0	4	0	2	0	2
313	GAT	10	3	4	44	6	0	1	1	9	6	2	9	6	0	1	1	2	1	2	2	1	0	0	0	1	0	1	1	0	1	0	0	16	20	13	224296	10	1	4	10	0	4	4	14	7	5	1	8
314	GGC	12	3	3	1	5	4	13	1	4	72	4	1	1	3	0	3	7	4	1	16	0	0	0	1	0	2	3	1	2	1	2	0	0	218	3	0	2	5	4	0	15	184700	1	166	0	5	1	0
315	ATA	12	0	0	2	28	1	0	1	2	0	0	0	346915	0	25	1	0	0	1	3	1	0	0	0	0	0	0	1	0	1	0	2	0	0	0	0	2	0	1	0	0	0	2	1	12	0	8	0
316	ATA	22	6	0	18	12	0	4	1	3	4	5	1	340644	5	118	8	7	11	6	6	1	0	1	0	0	1	3	1	7	3	0	2	0	0	0	5	1	0	1	0	0	1	0	1	36	1	9	3
317	GGG	0	1	4	2	2	4	4	0	1	1	59	0	0	0	1	0	0	1	5	0	2	3	1	0	0	1	2	4	0	1	3	1	0	0	45	0	3	0	0	0	94	7	299035	42	0	0	9	1
318	GAG	8	11	79	2	5	4	6	3	0	6	0	3	2	0	5	2	6	2	5	3	3	6	3	1	0	0	6	1	0	6	3	0	163	6	346011	21	2	3	6	4	0	2	86	1	1	2	13	10
319	ATA	25	2	2	0	19	1	0	2	1	0	1	0	355979	4	112	4	0	1	1	2	1	5	1	2	1	1	2	1	2	6	0	13	3	1	2	1	0	0	5	0	0	2	0	3	18	4	2	1
320	AGA	74	1	14	3	3	3	0	3	356471	0	11	1	7	1	3	2	4	7	0	7	0	1	1	0	19	15	0	5	0	0	1	3	0	1	2	1	3	2	2	2	24	0	2	0	0	0	3	0
321	CAA	96	6	8	8	8	7	5	1	3	6	0	5	5	6	5	9	353086	9	49	16	2	3	4	3	35	10	6	12	12	5	2	0	4	6	16	0	7	9	4	1	4	5	3	1	5	0	1	5
322	GCA	0	0	2	2	184	2	3	13	0	3	1	7	1	0	0	3	0	0	6	0	3	0	3	2	0	1	0	0	1	0	0	1	11	0	1	0	338443	7	15	0	0	0	2	1	200	2	5	2
323	CAT	5	6	2	46	8	2	0	1	3	2	0	1	2	1	4	3	37	45	16	329379	0	1	2	0	1	2	1	5	2	2	1	5	1	0	3	0	0	2	1	2	5	1	0	2	2	1	3	0
324	TGT	3	4	0	0	0	2	0	0	0	0	2	14	2	0	1	1	0	4	0	0	2	1	4	0	0	0	1	27	2	0	0	1	1	2	0	1	0	2	0	2	2	3	1	5	0	5	3	2
325	AAT	25	19	6	356496	1	2	3	1	4	0	5	23	5	1	9	12	2	6	1	15	2	4	0	0	0	4	0	2	3	2	5	0	3	1	1	37	1	2	8	4	1	0	0	0	4	1	3	8
326	GTT	0	0	0	0	3	3	0	0	2	0	1	0	1	6	2	105	0	0	3	0	3	1	0	1	0	4	2	0	3	12	5	10	1	2	1	20	2	10	4	32	1	1	1	1	9	25	23	347179
327	AGT	0	1	2	91	5	6	6	8	14	30	1	354557	0	0	2	5	2	2	0	0	1	1	0	0	1	4	2	9	0	2	0	0	0	1	3	2	2	1	0	1	1	2	4	58	0	1	0	0
328	AAA	358359	13	18	10	9	3	2	6	22	1	11	0	7	0	5	4	11	6	4	0	0	0	0	0	5	0	23	1	9	3	13	3	24	3	0	3	3	1	0	2	8	8	0	2	10	12	2	0
329	AAA	358445	15	405	15	7	2	0	4	34	2	3	0	22	4	0	4	7	7	2	1	7	10	15	9	6	5	2	1	0	3	1	6	19	3	0	1	0	2	1	8	7	3	4	2	3	7	0	12
330	GAA	81	1	0	12	5	3	0	0	0	6	5	0	11	3	2	1	15	1	3	2	2	4	1	3	0	3	0	1	5	0	0	0	358799	4	33	9	0	2	0	1	18	1	4	0	14	0	2	1
331	TGG	0	1	2	1	0	4	0	0	1	1	8	2	0	0	2	1	0	6	1	0	0	0	0	0	0	1	14	0	1	0	2	0	0	0	0	0	2	0	0	0	1	0	6	0	0	0	0	0
332	AAT	43	11	8	358267	1	10	3	5	1	2	1	37	0	0	2	5	5	18	1	11	4	7	5	4	8	0	0	0	2	5	0	0	4	0	2	17	3	8	2	0	1	0	0	3	3	0	0	1
333	AGC	23	225	5	0	3	21	14	3	38	355643	11	198	6	21	10	4	5	5	2	3	7	10	8	5	0	14	9	9	1	14	11	6	8	3	8	4	6	20	7	1	10	93	8	0	1	14	8	4
334	ACT	5	5	3	19	58	23	16	339442	5	7	8	13	1	8	6	46	10	6	6	10	4	1	1	3	2	2	5	3	7	3	15	0	7	2	5	5	8	9	8	28	2	6	8	4	1	4	5	4
335	TTG	0	2	4	1	2	0	0	1	4	2	1	6	5	3	13	10	0	0	2	0	0	3	1	2	2	0	2	0	21	7	46	0	1	0	2	0	1	1	2	0	7	1	0	0	5	2	7	1
336	CAA	20	3	3	4	11	6	3	0	1	1	5	1	13	1	2	4	357904	7	23	8	4	6	1	1	65	2	5	9	12	21	13	3	4	0	0	2	4	6	7	2	12	0	8	1	8	4	7	0
337	AAG	124	19	358284	23	8	22	19	6	2	1	265	1	1	3	11	2	13	8	7	0	3	6	1	0	1	5	3	8	3	7	7	0	0	1	34	5	4	2	5	2	2	3	16	4	3	8	8	4
338	GTA	3	3	1	1	5	5	3	2	0	0	2	0	152	3	1	12	2	0	0	0	3	7	0	3	2	0	1	0	14	7	6	1	1	0	3	2	16	2	8	2	0	0	3	3	357883	9	72	5
339	GCC	9	1	4	1	13	184	2	3	0	0	6	1	12	2	6	3	2	5	0	5	0	6	1	0	4	7	1	2	1	0	2	1	3	15	5	0	25	347078	8	42	4	14	13	10	7	236	11	5
340	AAC	20	358201	11	88	1	9	4	2	0	19	2	10	1	9	0	2	12	21	3	3	0	2	1	0	3	6	3	0	0	5	3	1	3	6	5	1	10	0	0	1	0	3	3	1	5	5	7	2
341	CAA	18	11	4	1	9	14	16	5	2	4	5	6	3	1	4	7	358150	14	12	5	0	4	1	3	12	8	1	2	37	1	2	3	9	0	1	1	15	6	6	3	6	4	5	1	1	8	8	9
342	TTA	1	4	1	0	0	1	3	1	0	0	0	1	15	9	7	17	0	0	1	0	1	0	0	1	0	0	3	0	40	7	2	4	2	1	0	1	0	1	1	0	1	0	0	0	6	0	1	6
343	AGA	138	3	13	7	12	3	7	3	358538	5	30	13	45	1	5	1	6	5	2	2	3	0	1	4	7	6	1	2	9	3	6	4	4	0	4	1	4	1	6	0	30	1	3	4	2	3	5	2
344	CCA	14	13	8	4	48	19	6	11	0	1	2	3	10	8	6	9	55	19	8	1	358515	15	14	12	0	12	16	10	54	8	10	2	7	4	4	0	8	11	6	4	3	0	11	1	4	16	9	0
345	TAC	6	34	2	4	3	3	2	2	4	0	2	5	0	9	1	7	11	34	1	5	5	0	5	3	4	0	7	0	7	10	3	11	1	6	3	1	1	0	6	8	2	4	0	2	0	8	1	6
346	TTT	0	1	0	5	3	4	1	0	2	1	4	3	2	7	3	24	1	1	0	1	0	0	0	0	0	4	1	0	2	2	7	37	0	1	0	0	0	2	4	8	2	3	2	0	11	0	10	17
347	AAG	182	15	358511	26	7	21	13	6	4	0	72	13	8	4	16	0	3	6	5	4	5	10	1	0	12	5	10	1	5	3	9	3	6	15	55	6	2	4	5	9	6	2	17	9	0	3	9	0
348	AAC	48	359088	12	67	9	8	2	5	0	22	2	5	7	5	5	1	9	5	6	1	4	11	5	3	6	5	2	1	6	0	1	0	0	15	7	0	2	5	5	1	1	2	10	10	3	0	1	0
349	AAC	31	358658	3	46	5	8	15	2	3	24	3	11	3	9	2	4	5	8	0	3	10	3	6	7	5	7	2	3	7	5	1	1	4	37	0	2	8	1	2	3	1	1	5	4	4	0	2	5
350	ACA	45	4	5	4	358659	7	20	36	3	0	5	5	51	1	1	0	1	3	0	2	4	11	5	8	0	11	1	6	10	2	2	0	1	3	0	0	30	1	4	14	4	0	3	1	2	5	0	6
351	ATA	26	15	8	5	30	12	5	0	4	0	11	0	358725	7	24	3	10	12	2	0	3	0	0	4	8	12	0	6	5	3	1	0	6	2	11	0	4	0	0	2	0	7	2	4	14	4	4	0
352	ATA	48	0	1	0	19	1	0	2	8	1	0	0	359136	5	56	8	0	0	1	1	0	2	0	1	1	0	1	0	11	2	0	1	0	0	0	0	0	0	0	0	0	0	0	1	14	2	2	2
353	AAA	358812	15	24	37	11	22	6	2	30	3	3	2	12	2	6	6	8	16	6	4	1	7	0	2	12	9	4	5	4	13	7	0	28	6	0	0	8	6	4	5	11	0	3	5	3	8	0	11
354	TTT	1	4	1	3	2	1	3	0	1	1	3	0	0	4	3	28	6	1	0	8	1	0	0	3	0	3	3	0	1	4	3	12	0	2	1	1	0	2	0	1	4	0	0	1	0	2	2	4
355	GCT	11	7	2	5	4	0	5	211	5	5	5	2	6	3	2	8	6	5	12	6	0	2	0	0	1	5	2	9	4	9	8	0	13	7	14	42	21	31	15	358222	3	10	2	14	10	2	1	264
356	AAC	38	358912	20	115	7	15	12	2	1	19	0	6	3	11	1	3	4	9	9	18	3	9	3	0	3	5	0	3	1	2	6	1	0	27	7	9	0	8	2	3	3	7	11	4	1	1	4	1
357	TCA	5	38	0	7	20	5	4	1	1	13	4	4	5	0	0	3	7	8	0	1	34	3	3	1	0	0	1	1	1	1	0	1	1	2	2	1	15	1	8	8	1	3	3	1	0	0	0	1
358	TCA	0	1	0	0	24	2	5	3	0	1	1	8	0	1	0	1	1	0	0	1	35	4	2	2	1	2	2	0	0	3	0	0	0	0	0	2	3	1	7	0	4	2	2	2	0	0	2	1
359	GGA	9	1	0	1	2	5	4	0	57	1	1	0	0	0	0	2	2	2	3	2	1	0	0	4	3	0	0	0	1	1	1	1	32	3	0	2	1	5	1	0	359235	14	55	5	5	0	0	0
360	GGG	0	1	0	0	2	3	0	2	0	1	369	0	0	0	2	0	0	0	0	1	0	6	0	1	0	0	1	1	4	0	0	0	0	1	61	4	0	0	1	1	103	17	358852	20	0	1	18	1
361	GAT	2	6	0	32	0	0	2	1	0	0	2	0	5	3	4	2	0	4	0	1	2	1	0	1	0	0	0	2	4	0	0	0	6	25	0	359260	0	5	1	0	1	0	0	17	0	0	1	2
362	CTA	0	3	3	5	4	7	1	9	4	3	0	2	28	15	5	12	4	7	10	5	90	5	1	4	1	3	7	2	358864	7	82	29	4	0	0	0	4	0	0	7	0	1	2	4	16	10	4	2
363	GAA	42	0	0	1	1	6	0	3	0	0	0	7	4	0	0	0	7	3	0	0	5	7	0	0	1	2	1	0	3	0	0	0	359241	6	21	10	0	4	1	1	20	3	8	4	6	0	3	7
364	ATT	7	5	1	41	0	3	0	20	4	2	0	3	25	64	3	359125	2	6	4	3	0	9	2	13	1	1	4	2	3	3	2	5	0	0	3	1	1	0	0	3	2	1	1	0	2	3	5	33
365	ACA	15	2	4	6	269774	12	77	10	5	3	3	9	126	7	5	3	4	4	4	2	3	1	1	1	1	1	5	2	4	7	1	11	4	2	6	1	21	8	4	2	3	4	0	9	5	1	8	3
366	ACA	10	3	3	3	270032	8	21	8	9	5	3	0	26	0	4	1	10	14	4	13	2	2	0	4	11	2	1	1	2	2	10	1	0	1	0	0	36	6	6	2	1	4	3	7	7	1	1	3
367	CAT	1	9	0	13	2	8	5	7	0	2	0	10	0	1	2	0	9	24	3	270066	0	4	0	1	0	1	0	1	4	9	5	7	3	1	2	1	14	3	0	5	2	0	4	1	0	0	0	1
368	AGT	5	1	3	50	1	2	6	5	10	22	0	269768	1	4	3	12	2	3	6	0	1	0	1	0	4	0	3	0	0	6	0	3	0	0	3	0	3	6	1	8	10	5	14	75	10	1	7	5
369	TTT	0	0	0	0	4	4	2	1	0	0	1	1	8	0	7	2	2	0	2	2	0	4	0	0	0	0	3	0	3	1	4	19	1	2	0	0	0	2	0	5	1	0	3	0	0	4	0	2
370	AAT	11	22	2	270127	2	0	2	0	2	4	2	17	0	3	1	14	2	4	1	0	0	0	0	0	0	2	0	0	0	0	0	0	1	1	2	46	1	0	1	0	0	0	2	3	3	5	1	0
371	TGT	0	0	2	0	0	2	0	0	1	4	0	10	3	0	0	0	0	0	0	0	0	0	0	1	0	1	0	13	0	0	0	0	0	0	0	0	0	1	0	0	0	0	3	5	0	0	0	1
372	GGA	0	5	2	0	0	2	0	0	73	0	2	0	1	1	3	0	4	7	0	0	0	0	0	0	1	1	0	0	0	2	4	0	61	0	2	8	1	0	0	4	269976	5	45	14	5	1	0	0
373	GGA	4	5	1	3	2	1	2	2	59	1	0	3	0	1	4	1	9	3	11	3	2	4	0	0	4	1	2	2	2	4	0	0	41	4	5	0	2	3	0	0	270124	5	27	4	4	0	0	0
374	GAA	25	4	1	0	7	6	1	3	0	0	0	0	1	0	1	0	5	0	0	0	1	1	0	3	0	0	0	0	0	0	0	1	270185	3	9	9	4	0	1	1	12	0	0	2	5	6	1	1
375	TTT	1	4	1	2	0	2	0	0	0	0	1	0	0	0	0	55	2	0	2	2	1	3	1	0	1	0	0	0	0	5	0	12	3	1	0	0	0	1	0	1	5	1	1	0	0	0	1	0
376	TTC	5	0	2	3	1	0	1	2	1	0	4	0	1	10	7	4	3	0	0	4	3	6	1	4	0	1	2	4	2	9	3	3	3	4	2	2	1	0	3	0	3	1	3	4	0	0	1	2
377	TAT	0	0	1	14	2	0	0	3	0	2	0	0	0	4	2	1	0	14	0	30	2	6	1	1	2	0	0	0	10	1	7	5	0	0	2	3	3	0	3	1	0	1	2	1	0	1	0	4
378	TGT	1	5	0	2	0	3	0	3	0	1	1	13	4	2	2	1	3	2	2	2	5	4	4	0	1	1	0	20	4	0	1	0	1	4	2	1	3	0	1	2	1	0	7	1	3	0	1	5
379	AAC	16	269882	4	75	11	10	1	9	2	22	4	5	5	9	7	4	7	13	6	5	11	11	0	6	2	0	3	1	9	2	5	6	6	47	9	8	11	11	8	2	5	7	11	7	4	8	8	5
380	ACA	10	3	0	1	270203	10	23	19	1	4	0	1	27	1	0	1	1	0	0	1	0	9	2	1	2	3	0	0	0	2	0	1	3	0	5	1	22	3	3	2	2	4	0	0	0	0	1	0
381	TCA	4	3	6	2	16	4	1	2	1	2	4	4	1	13	9	3	2	10	8	8	33	2	2	1	7	1	3	1	6	3	2	9	1	4	1	4	7	6	5	4	0	4	0	1	9	0	13	1
382	GGC	4	9	1	8	0	2	7	0	2	67	0	3	6	2	2	0	11	14	5	6	7	11	0	5	7	13	3	4	3	4	2	4	3	122	5	1	2	11	3	2	21	269230	12	101	2	7	0	1
383	CTG	2	2	1	8	1	2	0	3	0	0	0	0	2	4	33	2	4	2	6	1	1	3	82	0	0	1	7	4	105	12	269659	9	2	3	3	0	1	0	0	1	0	0	0	2	2	1	3	8
384	TTT	5	3	0	0	3	0	0	0	0	0	3	0	0	0	4	6	1	1	0	0	0	5	0	1	0	2	0	3	0	7	2	21	2	2	4	0	0	0	0	0	2	0	1	2	1	0	2	7
385	AAT	36	31	15	269717	11	17	4	18	7	11	4	31	21	7	10	4	19	8	12	10	10	13	12	3	10	17	9	6	9	5	11	1	8	7	8	17	10	8	5	16	6	12	19	8	6	2	7	3
386	AGC	0	136	6	3	7	10	7	5	8	268541	7	93	0	10	1	6	7	13	5	4	12	12	12	2	1	1	1	0	3	0	3	4	1	0	5	3	5	1	5	10	3	86	10	4	11	6	1	0
387	ACT	29	12	25	28	56	36	19	269313	8	18	9	15	11	12	7	62	16	30	13	13	7	18	3	17	9	12	7	13	10	12	7	9	16	9	5	17	6	4	14	23	14	7	14	21	8	19	12	10
388	TGG	9	7	6	14	10	21	11	4	3	7	9	4	16	3	10	16	6	8	14	6	8	7	3	15	0	0	52	1	14	5	13	2	7	12	4	10	5	15	11	3	0	16	23	12	6	13	13	5
389	GAG	14	7	70	17	6	8	9	10	28	7	13	15	7	7	20	4	7	3	23	2	12	13	5	10	9	7	19	14	12	10	9	6	144	14	268850	25	5	4	11	20	9	1	42	11	14	8	14	16
390	TTT	1	7	4	0	5	13	3	9	1	2	3	6	0	4	0	21	18	10	8	8	8	20	18	6	2	2	1	9	0	2	5	19	4	2	4	1	1	5	1	2	3	4	0	1	6	10	3	20
391	AAT	18	20	8	269908	7	2	1	14	6	1	0	52	2	0	1	9	8	2	1	3	5	2	9	3	3	10	2	1	1	22	0	5	0	6	0	31	4	2	5	1	3	4	1	3	3	0	3	9
392	AGC	3	123	1	6	2	5	4	0	33	268080	8	65	8	17	14	6	12	20	14	4	3	4	3	7	10	5	11	2	3	9	4	0	4	8	6	9	10	4	4	0	1	107	16	18	1	1	8	3
393	ACT	17	10	0	30	42	46	19	268221	12	9	15	5	8	13	1	46	7	6	11	7	11	12	9	5	3	8	10	0	13	1	5	12	6	4	2	10	18	3	3	8	9	12	12	12	9	8	13	9
394	TGG	4	6	9	10	6	1	0	2	2	11	40	5	6	5	9	8	10	7	8	7	5	0	5	10	1	2	110	9	11	7	7	2	4	6	8	8	2	3	8	1	8	8	22	9	6	17	4	1
395	AAT	12	18	10	269493	3	5	5	8	6	0	1	15	12	5	7	39	12	6	9	1	16	3	4	17	2	12	0	8	8	1	4	3	2	4	1	14	11	4	3	17	8	1	12	2	8	4	8	1
396	AAT	31	19	10	269283	7	3	5	4	0	5	6	13	12	2	11	16	0	4	11	9	2	15	1	3	0	3	7	0	3	11	0	9	0	2	1	15	5	1	4	0	9	1	7	0	3	7	6	2
397	TCA	8	7	3	3	28	11	9	0	5	4	4	10	2	9	13	12	4	6	10	9	20	2	3	8	11	2	3	7	1	5	7	10	2	3	7	7	14	19	12	8	9	7	7	11	12	4	10	7
398	AAT	10	18	17	269753	9	14	8	7	10	17	2	20	1	8	13	6	7	13	7	4	9	11	4	9	4	9	4	8	7	8	8	10	4	10	1	33	5	7	5	18	6	1	2	7	4	0	18	6
399	AGC	10	174	4	3	10	9	2	3	11	264213	10	102	3	18	6	2	2	14	3	5	3	5	5	4	5	17	3	4	4	3	2	7	0	3	5	6	1	5	7	0	6	32	9	7	8	3	4	1
400	ACA	18	2	1	1	269373	9	36	14	0	17	4	2	60	0	2	0	1	2	0	1	8	20	1	10	0	3	0	1	0	4	5	0	1	4	0	0	21	6	3	4	1	6	3	1	5	2	0	2
401	GAG	2	3	37	7	0	3	3	0	0	3	5	3	2	1	2	2	6	5	3	4	7	5	5	7	1	4	4	0	5	0	0	2	66	5	267438	14	5	2	15	9	13	0	28	4	6	2	16	3
402	AAT	10	36	11	268359	5	8	6	4	6	1	4	20	1	1	3	5	0	4	10	3	7	7	5	0	0	0	0	2	0	3	0	4	1	3	0	10	5	7	9	0	4	2	3	10	8	8	1	2
403	ATA	5	1	1	0	19	1	8	0	3	0	2	2	269557	6	33	8	2	4	4	2	0	1	2	1	0	0	0	0	5	0	0	2	0	0	0	1	1	0	0	4	1	2	0	1	25	0	4	10
404	ACT	1	3	0	50	7	22	3	261206	6	3	6	2	3	1	0	55	5	5	1	2	1	1	3	2	2	5	0	1	5	0	1	2	2	0	4	0	0	2	3	26	0	0	1	0	0	0	1	0
405	CTC	1	2	1	0	2	0	0	0	1	1	0	3	3	20	6	1	0	8	0	0	3	46	0	0	0	2	2	0	12	262697	9	28	0	1	0	0	0	0	0	1	0	1	0	0	0	8	0	1
406	CAA	25	0	1	5	10	8	0	7	4	19	0	0	7	5	0	6	268508	6	17	10	16	5	0	1	21	2	0	2	15	0	0	7	11	1	0	0	8	3	5	8	1	3	1	3	3	3	0	1
407	TGC	6	2	0	0	0	0	2	0	1	0	1	1	0	4	1	1	2	0	1	0	0	1	2	0	0	2	0	0	0	0	4	0	2	0	0	2	0	0	0	0	3	3	0	0	0	0	0	0
408	AGA	80	0	2	3	2	3	0	2	262276	0	6	2	1	0	2	0	2	4	2	0	0	1	0	0	5	0	3	2	3	3	1	1	0	4	0	0	8	2	4	0	41	0	3	1	0	0	3	0
409	ATA	5	3	0	3	10	1	1	0	1	0	0	0	267431	4	28	11	8	0	0	2	2	1	0	0	0	0	1	0	4	5	2	3	0	1	1	1	0	0	1	1	3	0	1	0	8	7	2	1
410	AAG	146	6	264905	2	0	2	2	0	3	1	23	1	3	0	0	1	2	1	1	2	0	4	3	1	3	5	8	1	0	0	0	0	0	1	13	1	0	0	1	1	3	0	0	0	0	1	8	3
411	CAA	13	2	1	2	1	0	0	2	4	3	1	4	1	0	4	1	267563	1	15	1	5	0	1	2	9	5	5	1	5	0	2	0	4	0	1	1	4	0	1	4	0	0	1	1	0	1	0	0
412	ATT	3	1	0	10	1	3	1	7	4	0	0	1	13	21	2	216427	1	0	1	0	2	0	0	1	1	0	0	0	3	0	1	7	0	0	1	0	2	0	5	0	0	0	1	1	13	4	2	0
413	ATA	11	1	0	2	16	2	3	1	3	0	2	1	246936	7	35	8	1	0	0	2	2	1	2	1	3	0	0	1	9	2	1	1	0	0	0	1	0	0	0	3	1	0	0	0	14	1	3	4
414	AAT	32	16	10	258061	20	22	11	9	5	8	6	15	6	1	3	17	9	10	4	3	3	1	3	4	3	3	2	2	0	2	1	0	8	0	4	19	11	9	8	10	9	6	6	5	2	7	3	2
415	ATG	3	2	4	3	4	0	5	2	0	0	4	0	116	7	198289	7	3	2	1	1	2	7	1	2	3	0	1	0	3	0	14	3	0	0	0	0	2	0	0	0	0	0	0	0	1	0	12	1
416	TGG	0	0	2	0	0	0	1	2	1	1	4	0	2	2	0	1	0	0	0	1	0	0	0	0	0	1	9	0	0	0	0	0	0	1	0	2	0	0	0	1	1	1	1	4	2	0	5	0
417	CAA	7	5	1	7	7	5	2	14	0	0	3	2	1	3	1	0	262042	8	20	5	1	2	3	4	24	1	1	0	8	4	6	1	0	0	4	3	0	0	4	5	0	1	4	1	1	2	2	0
418	AGA	69	4	9	4	6	1	6	1	256818	12	19	8	17	5	0	0	6	6	2	2	2	1	1	2	22	5	1	0	3	4	2	0	4	3	9	1	0	4	3	3	36	3	10	2	1	1	6	1
419	GCA	5	10	6	13	88	16	7	3	1	16	18	6	1	6	5	3	10	11	16	8	2	6	3	12	11	10	3	6	7	4	3	13	21	5	8	4	199464	13	96	13	8	7	8	3	191	0	1	1
420	GGA	7	18	0	4	4	0	2	2	73	2	15	5	3	4	1	1	3	7	1	0	0	0	0	1	15	1	3	6	3	2	1	2	66	8	4	5	5	3	1	16	197572	19	31	19	4	2	5	2
421	CAA	60	16	16	10	12	10	12	4	4	4	0	1	9	12	9	6	228952	35	80	12	10	8	2	8	24	0	3	1	13	7	4	8	15	5	10	3	4	5	2	9	0	4	0	3	4	3	2	7
422	GCA	9	0	4	3	118	9	5	5	1	9	5	9	7	8	1	5	17	7	7	7	11	2	0	0	7	8	1	4	5	7	5	5	15	14	2	4	190796	10	14	8	6	1	6	4	85	0	3	1
423	ATA	11	0	0	22	22	4	1	1	1	3	2	0	254149	9	42	14	3	2	6	5	0	3	2	0	0	1	0	0	6	10	4	2	0	2	0	3	2	1	0	1	2	0	0	0	18	9	3	5
424	TAT	0	0	5	3	0	0	0	2	2	1	1	3	22	3	6	1	0	0	4	17	1	0	0	0	0	3	5	0	1	0	2	0	5	4	5	4	3	0	1	0	0	4	3	3	2	0	1	3
425	GCC	3	3	4	4	7	113	7	0	3	3	1	0	2	3	3	7	3	0	3	0	3	9	1	0	3	3	1	0	2	10	1	3	2	4	2	7	30	223164	9	43	7	0	1	0	3	270	5	3
426	CCT	1	1	0	3	1	1	0	11	2	0	0	0	10	1	2	0	9	3	0	46	26	66	6	175581	4	1	0	1	5	6	1	83	1	1	0	0	0	0	0	0	2	3	2	0	0	0	1	1
427	CCC	4	4	0	5	14	37	14	5	0	5	0	9	3	0	0	4	0	45	0	0	32	172345	4	30	0	2	0	2	0	43	0	0	5	2	5	0	12	1	3	3	1	0	1	1	10	9	4	3
428	ATA	18	3	0	7	28	0	0	2	4	3	2	5	260176	0	15	4	2	2	1	0	1	2	1	0	2	5	2	3	7	0	3	1	3	0	1	0	2	0	5	0	0	0	3	0	9	3	4	3
429	CCA	4	8	2	4	18	8	5	5	2	2	0	1	4	1	2	9	10	1	1	2	246741	11	105	19	1	6	5	0	29	5	1	0	2	2	0	0	7	0	2	1	0	1	0	6	10	0	5	1
430	GGA	1	6	2	3	3	2	0	1	43	4	0	0	1	1	0	0	0	1	0	3	0	3	0	0	1	2	1	0	0	2	1	1	35	2	3	1	4	0	0	1	242970	3	38	14	7	0	3	1
431	GTA	12	1	0	1	2	2	3	1	5	2	0	5	108	3	10	9	1	2	4	5	14	8	3	1	2	2	1	5	15	2	2	11	42	0	0	0	20	1	1	7	2	1	0	0	264242	3	23	27
432	ATA	18	1	4	1	22	0	4	2	5	1	3	6	264275	3	114	12	2	2	3	1	0	1	4	1	0	1	1	0	7	7	2	2	0	0	2	0	1	5	4	1	2	0	0	2	11	4	13	11
433	AGG	8	5	45	7	11	2	12	0	93	12	260148	5	2	0	21	3	3	0	0	3	1	0	3	0	14	1	28	6	3	0	2	0	7	0	8	3	1	0	1	0	0	0	45	0	0	0	1	0
434	TGT	1	0	1	0	0	0	0	0	1	0	4	2	0	1	1	5	0	1	2	0	1	0	0	0	0	0	0	8	1	0	0	2	0	3	0	0	1	1	3	0	1	0	6	3	0	0	0	0
435	AAA	269610	2	25	2	10	2	1	1	20	1	2	0	6	0	3	0	0	6	1	0	0	0	0	0	2	1	1	2	6	0	0	0	18	0	0	1	7	0	1	0	0	0	0	0	3	2	0	3
436	TCA	2	7	1	2	16	0	3	2	0	0	0	1	0	2	4	0	2	7	1	5	9	0	0	1	0	0	0	0	0	0	0	2	2	0	0	0	5	0	5	1	0	6	1	1	0	0	0	0
437	AAT	30	16	3	268311	0	1	2	4	5	0	3	16	4	0	2	10	3	0	0	0	2	0	0	0	2	2	3	0	4	0	2	0	0	0	6	20	0	0	5	1	5	0	4	4	4	6	3	1
438	ATT	4	2	0	12	0	0	0	8	2	1	0	0	13	17	3	260052	0	0	0	0	0	0	0	0	0	0	3	0	2	2	2	3	0	0	0	0	0	0	0	0	1	1	0	0	0	5	2	8
439	ACA	9	7	0	0	267828	20	160	13	5	2	0	1	107	0	0	0	3	2	2	0	5	2	1	3	2	0	0	1	0	1	1	0	0	1	0	0	35	3	0	0	0	0	0	0	1	2	0	0
440	GGA	5	0	2	0	0	0	0	0	31	0	1	2	2	0	1	2	0	0	0	0	0	0	0	0	0	0	0	4	2	1	0	0	73	0	0	4	14	0	1	2	267878	4	18	5	15	0	1	0
441	CTA	0	3	1	0	10	1	1	0	3	2	2	0	17	0	1	5	8	1	0	1	27	2	0	2	4	0	3	2	267890	15	31	4	0	0	2	2	1	0	2	0	0	0	1	0	1	1	0	2
442	ATA	9	3	1	2	16	4	1	1	2	0	0	0	268102	4	21	12	1	7	2	2	2	0	1	1	0	0	0	0	5	1	0	9	3	0	2	2	1	0	0	0	0	1	4	1	11	5	3	6
443	TTA	0	0	3	0	0	1	2	0	0	0	1	0	17	4	6	4	0	1	0	4	0	0	2	0	3	4	2	0	6	2	1	4	0	1	1	3	1	0	0	0	0	1	4	2	8	4	0	6
444	ACA	5	4	1	5	269365	7	71	7	3	4	0	1	33	1	1	2	0	1	1	0	0	1	1	0	0	0	0	0	1	0	1	1	0	0	0	0	16	6	1	7	3	1	1	0	3	0	0	2
445	AGA	33	2	0	0	1	1	0	0	267267	0	40	3	12	0	0	0	0	0	0	0	0	1	0	0	9	1	3	2	0	0	0	0	1	1	0	1	0	0	1	3	12	0	2	0	4	0	0	3
446	GAT	1	0	1	48	0	2	1	0	0	0	0	0	0	0	3	1	1	3	0	0	0	2	0	0	1	0	0	0	0	3	1	0	9	13	0	268764	0	0	0	0	0	0	0	7	2	1	0	3
447	GGT	0	4	1	2	1	1	0	0	2	0	0	55	0	1	0	0	5	1	0	2	0	0	0	0	0	2	1	5	0	0	0	0	0	0	0	55	0	2	0	3	17	27	7	268397	0	0	0	6
448	GGG	3	1	2	1	1	5	1	2	0	0	44	3	0	0	6	0	4	0	0	0	1	0	0	0	1	0	2	0	0	0	0	0	1	1	81	5	5	0	5	0	54	7	267883	14	0	0	10	2
449	AGT	8	10	2	171	10	10	14	3	25	43	4	268725	19	4	4	11	1	3	0	2	5	4	0	8	1	0	2	12	2	0	1	0	3	2	10	3	2	6	5	3	4	4	4	61	4	5	6	7
450	AAT	31	17	10	269002	8	6	2	3	1	2	2	8	1	8	5	3	4	13	1	6	2	7	3	13	5	3	1	0	6	3	0	4	5	3	3	14	2	11	1	12	4	0	5	6	0	0	6	2
451	AAG	78	12	268309	16	5	6	22	0	2	7	36	9	1	5	15	10	10	13	7	3	2	8	4	3	3	3	3	2	5	5	6	7	9	8	135	2	5	3	1	10	14	3	14	4	3	4	5	7
452	AAT	14	19	6	269308	6	3	5	17	0	2	3	5	3	4	11	20	7	4	7	15	4	13	4	5	5	4	0	3	6	2	5	3	6	10	6	7	3	2	11	2	4	4	3	5	6	6	7	1
453	ACA	18	14	4	12	268238	23	78	21	13	5	9	9	79	2	8	8	1	15	18	6	1	6	2	10	1	4	7	13	7	13	2	10	1	7	6	11	51	10	20	0	7	14	20	1	11	18	3	19
454	AGT	2	3	11	61	2	3	0	12	17	41	11	269081	5	14	7	12	11	8	0	2	4	20	6	4	15	4	14	19	6	10	3	0	3	5	4	3	0	3	4	8	16	2	12	63	4	4	6	3
455	GAA	43	2	0	3	2	9	2	4	0	1	0	2	0	3	0	0	9	4	3	1	0	0	2	0	0	0	0	0	0	0	0	1	268490	1	16	6	3	1	4	2	11	2	2	6	2	1	2	2
456	ACC	5	16	6	8	26	268262	3	43	10	5	1	7	3	52	2	5	4	2	3	1	1	1	0	0	1	0	2	0	0	0	2	1	1	1	4	4	1	24	4	2	2	0	4	0	4	3	3	3
457	TTC	2	1	0	0	2	1	1	0	1	1	0	1	8	16	3	1	2	3	4	1	2	1	2	1	1	1	0	0	2	50	5	8	0	0	2	3	0	2	1	0	0	0	0	1	5	6	1	2
458	AGA	39	4	1	2	3	3	2	0	269079	2	38	5	9	1	0	0	1	7	3	1	1	1	1	0	22	8	2	7	1	0	0	0	0	0	0	6	2	0	1	0	108	1	5	0	0	1	3	0
459	CCT	1	4	1	0	1	2	0	7	1	1	1	0	3	0	0	0	3	4	0	25	40	181	21	267162	1	1	0	1	1	0	1	20	2	0	1	1	0	3	1	2	1	0	1	5	1	3	0	1
460	GGA	0	8	0	12	3	12	6	1	47	10	0	15	3	6	3	9	16	6	6	2	3	4	0	2	1	2	0	0	7	9	6	2	36	7	2	1	17	14	5	9	268493	14	102	22	20	18	10	9
461	GGA	3	1	0	2	0	0	1	1	57	1	0	1	0	0	0	1	0	0	1	0	1	2	0	3	1	0	0	0	0	4	0	0	38	2	2	0	1	1	0	0	269955	8	69	14	8	3	2	7
462	GGA	1	0	6	0	0	0	2	0	50	0	0	2	0	1	2	0	0	5	1	0	4	1	0	0	2	0	1	0	0	1	0	0	28	1	0	3	9	0	0	0	269693	10	78	19	7	0	2	0
463	GAT	3	6	0	111	1	0	0	3	0	1	2	4	2	7	1	4	4	5	5	7	2	1	1	1	0	0	0	1	0	0	0	4	24	36	8	269763	0	8	3	2	1	4	0	8	3	0	1	7
464	ATG	3	2	4	7	10	2	12	3	7	3	3	2	57	13	269750	21	10	2	7	0	0	2	0	11	4	1	0	0	11	4	11	14	1	5	0	7	1	1	5	2	0	5	5	1	2	2	32	7
465	AGG	7	3	98	4	3	15	4	3	84	7	268698	22	2	3	91	9	5	10	8	7	0	3	0	1	14	13	19	13	5	9	11	11	1	0	1	0	7	0	14	4	0	2	68	4	0	0	3	2
466	GAC	7	62	0	3	7	4	2	1	1	0	2	6	2	2	0	0	1	6	0	0	2	1	0	3	0	6	5	2	1	3	2	0	36	269682	9	87	6	3	4	3	4	16	6	0	0	1	0	2
467	AAT	24	35	2	269304	2	4	0	6	0	4	1	12	6	14	1	42	0	5	0	2	1	1	0	1	1	0	3	0	3	5	9	3	0	0	1	21	2	1	1	0	0	0	3	3	14	8	7	5
468	TGG	0	1	1	0	1	1	0	1	0	0	14	1	5	5	2	12	0	2	1	4	0	1	2	1	0	0	27	1	4	4	4	4	1	0	1	0	0	0	1	1	1	1	6	2	7	1	3	6
469	AGA	94	5	3	2	7	1	4	3	270002	4	16	3	4	5	2	0	2	0	5	1	1	2	0	0	5	7	6	8	0	2	1	3	0	1	3	0	2	8	3	2	58	3	2	0	0	0	1	2
470	AGT	1	0	0	72	7	8	0	2	7	11	5	330561	1	1	0	6	9	1	7	0	0	3	1	5	1	0	0	1	1	0	1	0	4	0	0	0	4	1	3	1	1	1	6	15	2	0	2	2
471	GAA	77	0	1	2	1	2	0	0	0	0	1	1	0	0	0	0	7	3	0	2	3	0	0	0	0	0	0	0	4	0	0	0	330738	6	12	6	4	0	0	0	5	0	0	1	10	2	0	2
472	TTA	4	0	3	1	4	0	0	0	0	1	2	2	56	1	11	4	0	2	0	2	2	0	0	0	0	0	0	0	29	1	0	2	0	1	1	6	0	0	0	2	3	0	1	2	3	2	2	0
473	TAT	0	5	0	18	3	0	0	0	0	3	3	5	2	2	1	0	5	1	3	29	2	0	9	1	0	0	1	0	3	3	6	3	7	6	0	5	4	3	1	7	11	4	6	1	2	2	4	2
474	AAG	129	2	330358	35	1	5	8	3	6	4	46	2	2	6	13	11	3	6	2	5	10	2	5	4	3	8	5	10	2	3	10	8	3	4	81	11	15	0	6	7	2	11	6	4	7	1	3	0
475	TAT	0	0	1	4	0	0	0	2	0	0	0	0	2	0	0	2	0	0	0	15	0	0	1	1	0	0	0	0	5	0	1	0	0	1	1	3	1	0	2	2	3	0	3	4	0	0	0	0
476	AAA	330442	4	75	8	1	3	0	0	42	0	0	0	0	0	0	0	4	0	2	3	0	1	3	0	0	0	0	0	0	2	6	0	31	4	1	2	0	3	1	1	0	2	0	4	1	0	0	1
477	GTA	4	0	0	0	5	7	10	0	0	0	0	2	120	0	0	0	0	0	1	0	0	0	1	0	1	1	1	0	1	2	3	0	17	1	0	0	26	5	0	0	4	1	1	2	330561	3	24	11
478	GTA	2	0	1	0	0	0	4	0	0	1	0	0	90	4	2	8	1	2	0	1	0	2	0	0	0	0	0	0	2	0	0	0	63	0	2	0	36	2	1	0	4	0	0	2	330328	1	42	12
479	AAA	330332	7	19	6	26	5	0	4	12	8	4	8	9	4	12	25	16	4	10	1	0	3	3	3	6	4	2	2	20	1	8	0	27	4	1	2	6	2	0	7	2	0	1	4	10	5	5	11
480	ATT	3	0	0	22	3	3	0	10	0	0	1	5	35	52	6	330242	0	0	0	0	0	0	0	2	3	0	2	0	13	8	0	2	3	0	0	0	0	0	0	0	0	0	3	0	4	6	1	33
481	GAA	95	9	14	5	3	10	13	2	4	2	0	5	6	5	4	3	26	3	7	13	3	2	1	0	7	0	3	4	6	26	11	3	330154	18	97	10	3	11	5	7	52	2	2	1	18	4	6	14
482	CCA	0	0	1	0	8	0	5	6	0	5	1	5	1	0	2	0	15	6	0	0	330706	7	18	8	2	1	1	1	31	0	0	1	1	1	3	0	12	8	0	1	1	0	0	0	3	1	0	1
483	ATA	1	1	0	0	2	0	0	0	1	1	0	0	60409	0	14	8	0	0	1	0	2	0	0	0	0	0	0	1	0	0	1	1	0	0	0	1	0	0	0	0	0	0	0	0	2	1	0	1
484	GGA	0	0	0	0	0	0	0	0	7	2	0	0	0	0	0	0	1	0	0	0	0	0	0	0	0	0	0	0	0	1	0	0	4	0	0	0	0	0	0	0	60434	2	9	0	0	0	0	2
485	GTA	0	2	0	0	3	1	0	0	0	1	0	0	48	0	0	2	0	0	0	5	0	0	1	2	0	1	0	1	2	1	3	0	0	0	0	0	2	0	0	0	1	0	0	1	60397	2	31	7
486	GCA	0	0	0	0	23	0	1	0	1	0	0	0	0	0	0	0	0	0	0	0	0	0	0	1	0	0	0	0	0	0	0	0	1	1	0	0	60418	0	5	2	0	1	1	0	46	0	0	0
487	CCC	0	0	1	0	0	6	0	0	0	0	0	0	0	0	0	1	0	2	1	1	10	60398	1	16	0	0	0	0	0	3	0	0	1	0	0	0	0	0	1	0	0	0	0	1	0	1	0	1
488	ACC	0	3	0	0	1	60316	3	14	0	0	1	2	1	3	0	0	0	0	0	0	0	0	0	0	1	0	0	0	0	1	0	0	1	0	0	0	0	1	0	0	1	0	0	0	0	1	0	0
489	AGG	0	0	12	0	0	0	0	0	4	2	60296	2	0	0	6	0	0	0	0	1	1	0	0	0	2	0	6	0	1	0	0	0	0	1	0	0	0	1	3	0	0	0	35	0	1	0	1	1
490	GCA	0	0	0	0	44	1	0	0	0	0	0	0	0	2	0	0	0	0	0	0	0	0	0	0	2	3	0	0	1	0	0	0	6	0	0	1	60170	2	2	4	0	1	0	0	9	0	0	0
491	AAA	60397	2	8	0	0	0	0	0	1	0	0	0	0	0	0	0	6	0	0	1	1	0	0	0	3	3	1	0	0	0	1	0	4	0	1	0	0	0	0	0	0	0	0	0	1	0	1	1
492	AGA	17	0	0	0	0	1	0	2	60426	1	6	0	1	2	0	1	0	0	0	0	1	1	0	0	2	3	0	1	0	0	0	0	0	1	0	0	0	0	0	0	30	0	1	0	0	0	0	0
493	AGA	4	1	0	0	1	0	0	1	60447	0	12	1	8	0	0	1	0	2	3	0	1	2	0	1	4	0	0	2	2	0	0	1	0	0	0	1	0	0	0	0	6	0	0	0	0	0	2	1
494	GTG	0	0	0	1	0	0	0	1	0	0	0	0	0	0	3	0	0	0	0	0	0	0	0	0	0	0	0	0	0	0	0	0	0	0	0	0	0	1	0	0	0	0	0	0	12	0	59657	1
495	GTG	0	0	0	0	1	0	0	0	0	0	0	0	0	0	7	0	0	0	0	1	0	0	0	0	0	0	0	0	0	0	1	0	0	0	0	0	0	0	1	0	0	0	0	0	8	0	59386	2
496	GAG	0	0	16	2	2	0	1	0	1	0	0	0	1	0	2	0	2	0	1	2	1	0	0	0	0	0	0	0	0	0	0	0	9	0	59968	2	1	0	0	0	0	0	15	0	0	0	2	0
497	AGA	7	1	0	0	0	0	0	0	60335	1	11	2	3	0	0	1	0	0	0	0	0	0	0	1	1	0	0	0	1	0	0	1	0	0	0	0	0	0	1	0	3	1	0	0	0	0	0	1
498	GAA	18	2	0	1	2	0	0	0	2	1	1	1	0	1	0	0	0	1	0	1	0	0	2	0	1	0	1	0	0	0	0	1	60182	2	2	0	4	5	1	1	7	2	1	0	4	0	6	1
499	AAA	60352	0	9	2	3	4	3	1	3	2	0	0	1	2	0	1	1	1	0	0	0	5	0	0	0	4	1	1	0	0	1	0	4	0	0	0	1	1	1	0	2	0	0	0	0	0	0	0
500	AGA	8	0	1	0	0	0	0	0	60019	0	6	0	0	0	0	0	0	0	0	0	0	0	0	0	6	0	1	1	0	0	0	0	0	0	0	0	0	0	0	0	103	0	1	0	0	2	0	0
501	GCA	0	0	0	0	10	0	1	0	0	0	0	0	0	0	0	0	0	0	0	0	0	0	0	0	0	0	0	0	0	0	0	0	0	0	0	0	60023	0	5	1	0	0	1	0	33	0	0	1
502	GTT	0	1	0	2	2	4	2	1	0	1	0	0	1	1	1	10	0	0	0	0	0	1	1	4	0	0	0	0	0	1	3	3	0	0	0	1	1	3	0	8	0	1	1	1	4	9	2	54248
503	GGA	0	1	0	1	2	2	0	1	5	1	0	0	0	0	0	1	0	1	1	0	3	4	0	1	0	0	0	0	0	0	0	1	18	0	0	1	2	3	0	0	60209	0	10	2	2	0	0	0
504	ATA	1	0	0	0	4	0	1	1	0	0	0	1	59977	3	27	2	0	0	0	0	3	0	2	1	0	0	0	0	3	0	3	2	0	0	1	0	0	0	1	2	1	0	1	1	4	0	2	1
505	GGA	0	1	0	1	0	0	1	0	5	0	0	0	0	0	0	1	0	1	1	0	0	0	0	0	0	0	0	0	3	1	0	0	4	0	0	0	0	0	0	0	59636	4	4	1	1	0	0	0
506	GCT	0	0	0	0	0	0	0	13	0	0	0	0	0	0	0	0	0	1	0	0	0	1	1	0	0	0	0	0	0	0	0	0	1	0	0	1	0	13	7	57197	0	0	0	0	0	0	1	15
507	GTC	1	0	0	0	0	0	2	0	0	0	0	0	0	9	2	0	0	0	0	0	0	0	0	0	1	0	0	0	0	0	1	1	0	0	0	0	1	7	2	2	6	2	1	3	0	57736	3	12
508	TTC	0	0	0	0	0	0	2	0	0	0	0	0	0	3	0	0	0	0	0	0	0	0	0	0	0	0	0	0	0	5	0	2	0	0	0	0	3	0	2	0	1	0	1	0	1	0	1	3
509	ATT	0	0	0	2	0	0	0	7	0	0	0	2	4	6	0	58895	0	1	0	0	1	1	1	1	1	1	0	0	2	0	0	3	0	0	0	0	0	0	0	0	1	2	0	1	0	0	0	5
510	GGG	0	0	0	0	0	0	0	0	0	0	11	1	0	0	0	0	0	0	1	0	0	0	0	1	0	0	0	0	0	0	0	0	0	0	2	0	0	0	0	0	13	0	56841	0	0	0	1	0
511	TTC	0	0	0	0	0	0	0	0	0	0	0	0	0	0	0	0	0	0	0	0	1	0	0	0	0	0	0	0	0	3	0	0	0	0	0	0	0	1	0	0	0	0	0	0	0	0	0	0
512	TTA	2	0	0	0	0	0	0	0	0	0	0	0	2	2	0	0	0	0	0	0	0	0	0	0	0	0	0	0	4	0	0	0	0	0	0	0	1	0	0	0	0	0	0	1	1	0	2	2
513	GGA	1	1	0	3	2	0	1	0	14	1	1	2	0	1	0	0	3	0	1	0	0	1	0	5	0	0	1	0	0	1	0	0	19	0	1	0	1	2	2	2	56548	2	6	1	3	1	0	0
514	GCA	0	0	0	0	53	1	0	0	0	0	0	0	0	0	0	0	0	0	0	0	1	0	0	0	0	0	0	0	0	2	0	0	1	0	0	0	59354	0	5	2	0	0	0	0	22	0	0	0
515	GCA	0	0	0	0	23	0	0	0	0	0	0	0	0	0	0	0	0	0	0	0	0	0	0	0	0	0	0	0	0	0	0	0	1	0	0	0	58706	1	30	2	0	0	1	0	12	1	0	0
516	GGA	0	2	0	0	0	1	0	0	9	0	0	0	0	1	0	0	0	1	2	0	0	0	0	0	0	0	0	0	0	1	0	0	10	0	0	0	1	2	0	0	54958	2	5	3	1	0	0	1
517	AGC	0	8	0	0	0	1	0	0	2	55161	0	12	0	0	0	0	0	0	1	0	0	0	0	0	0	0	0	0	0	0	0	0	0	0	0	0	0	0	0	0	0	3	0	0	0	0	0	0
518	ACT	0	0	0	0	6	18	3	53896	0	0	1	1	0	0	0	1	0	0	0	0	0	0	0	0	0	0	0	0	0	0	0	0	0	0	0	0	0	0	0	0	0	0	0	0	0	0	0	0
519	ATG	0	0	1	0	0	0	2	0	0	0	2	0	3	0	51167	0	0	0	0	0	0	0	0	0	0	0	0	0	0	0	0	0	0	0	0	0	0	0	0	0	0	0	0	0	0	0	1	0
520	GGC	0	0	0	0	0	0	0	0	0	6	0	0	0	0	0	0	0	0	0	0	0	0	0	0	0	0	0	0	0	0	0	0	0	10	0	0	0	1	0	0	1	47697	0	21	0	1	0	0
521	GCG	0	0	0	0	1	0	27	0	0	0	0	0	0	0	0	0	0	0	0	0	0	0	0	0	0	0	0	0	0	0	0	0	0	0	1	0	33	0	58252	3	0	0	0	0	0	1	10	0
522	GCG	0	0	0	0	0	0	5	0	0	0	0	0	0	0	0	0	0	0	0	0	0	0	1	0	0	0	0	0	0	0	0	0	0	0	1	0	26	0	49391	0	0	0	0	0	0	0	11	0
523	TCA	0	1	0	0	6	0	3	1	0	0	0	2	0	1	4	2	1	0	0	0	8	0	2	0	0	0	0	0	1	0	0	0	0	1	1	1	10	0	2	3	3	5	2	2	0	2	0	4
524	GTA	0	0	0	0	0	0	0	6	0	0	0	0	38	0	0	0	0	0	1	0	0	0	0	0	0	2	0	0	2	9	0	0	0	0	0	0	2	0	0	0	0	0	1	0	54864	0	10	0
525	ACG	0	0	2	0	13	0	46187	0	0	0	0	0	0	0	4	0	0	0	0	0	0	0	0	0	0	0	0	0	0	0	0	0	0	0	0	0	0	0	6	0	0	0	0	0	0	0	0	0
526	CTG	0	0	0	0	0	0	0	0	0	0	0	0	0	0	0	0	0	0	0	0	0	0	6	0	0	0	1	0	3	0	47713	0	0	0	0	0	0	0	0	0	0	0	0	0	0	0	0	0
527	ACG	0	0	0	0	4	0	40664	1	0	0	0	0	0	0	36	0	0	1	0	0	0	0	0	0	0	0	0	0	0	0	0	0	0	0	0	0	0	0	4	0	0	0	0	0	0	0	1	0
528	GTA	0	0	0	0	0	0	0	0	0	0	0	0	13	0	0	0	0	0	0	0	0	0	0	0	0	0	0	0	0	0	0	0	1	0	0	0	1	0	0	0	0	0	0	0	47026	0	4	0
529	CAG	0	0	3	0	0	0	0	0	0	0	0	0	0	0	0	0	13	0	40250	3	0	0	0	0	0	0	13	0	0	0	0	0	0	0	0	0	0	0	0	0	0	0	0	0	0	0	0	0
530	GCC	0	0	0	0	0	18	0	0	0	0	0	0	0	0	0	0	0	0	0	0	0	0	0	0	0	0	0	0	0	0	0	0	0	2	0	0	0	46658	0	7	0	0	0	0	0	20	0	0
531	AGA	14	0	0	0	0	0	0	0	56597	0	1	0	0	0	0	0	0	0	0	0	0	0	0	0	0	0	0	0	0	0	0	0	0	0	0	0	0	0	0	0	3	0	1	0	0	0	0	0
532	CAA	0	0	1	1	1	0	0	0	0	0	0	0	0	1	0	0	44499	1	3	0	0	0	0	0	2	0	0	0	0	1	0	0	0	0	0	0	1	0	0	1	0	0	0	0	1	0	0	0
533	TTA	0	0	0	0	0	0	1	1	0	2	0	0	1	0	0	0	0	0	0	0	0	0	0	0	0	0	0	0	1	0	0	0	0	0	0	0	3	0	0	0	0	0	0	0	1	1	0	0
534	TTG	0	0	0	1	0	0	0	0	0	0	0	0	0	0	0	0	1	0	0	0	0	0	0	0	0	0	0	0	0	0	0	0	0	0	1	0	1	0	0	0	0	0	0	0	0	0	0	0
535	TCT	0	0	0	0	0	0	0	0	0	0	0	0	0	0	0	0	0	0	0	0	0	0	0	0	0	0	0	0	0	0	2	0	0	1	0	0	0	0	0	0	0	0	0	0	0	0	0	0
536	GGT	0	0	0	0	0	0	0	0	0	0	0	6	0	0	0	0	0	0	0	0	0	0	0	0	0	0	0	0	0	0	0	0	0	0	0	8	0	0	0	0	0	1	1	50558	0	0	0	0
537	ATA	3	1	0	0	1	0	0	0	0	0	0	0	58744	2	11	0	0	0	0	1	0	0	0	0	0	0	0	0	0	0	0	0	0	0	0	0	1	0	0	0	0	0	0	0	7	0	0	0
538	GTG	0	0	0	0	0	0	0	0	0	0	0	0	0	0	6	0	0	0	0	0	0	0	0	0	0	0	0	0	0	0	0	0	0	0	0	0	0	0	1	0	0	0	2	0	23	0	56610	1
539	CAA	2	0	0	0	0	0	0	0	0	0	0	0	0	0	0	0	59523	0	11	2	1	0	0	0	1	0	0	0	0	0	1	0	0	0	0	0	0	0	0	0	0	0	0	0	0	0	0	0
540	CAG	0	0	5	0	1	0	0	0	0	0	0	0	0	0	0	0	27	0	58416	2	0	0	0	0	0	0	7	0	0	0	1	0	0	0	0	1	1	0	0	1	0	0	0	0	0	0	0	0
541	CAA	0	2	0	0	0	0	1	0	0	0	0	0	0	0	0	0	57613	0	4	1	0	0	0	0	2	0	1	1	0	0	0	0	0	0	0	0	0	0	0	0	1	0	0	0	0	0	0	0
542	AGC	0	30	0	0	0	3	0	0	2	58327	1	16	0	2	0	0	0	3	0	0	0	0	0	0	0	2	0	0	0	0	1	0	0	0	1	2	0	1	0	0	0	2	0	0	0	1	0	0
543	AAT	7	3	2	59614	1	0	0	0	0	1	0	1	3	1	0	0	0	0	1	1	0	0	0	0	0	0	0	0	0	0	0	0	0	1	0	0	0	0	1	0	2	0	0	0	3	0	1	0
544	TTG	0	0	0	0	0	0	0	0	0	0	0	1	0	0	0	1	0	0	0	0	0	0	0	0	0	0	0	0	0	0	5	0	0	0	0	0	0	0	0	0	0	0	0	0	1	0	2	0
545	CTG	1	0	0	1	0	0	0	0	0	0	0	0	1	0	0	0	0	5	3	4	0	0	15	0	0	1	2	1	14	0	59879	2	0	0	0	0	1	1	1	0	0	0	0	0	0	0	2	0
546	AGG	1	0	13	0	1	0	2	0	10	2	60142	2	2	0	4	0	1	1	0	1	0	0	0	0	0	0	2	2	2	0	0	1	0	0	0	0	1	1	0	1	0	0	20	0	0	0	1	0
547	GCT	0	0	0	0	3	4	1	51	0	0	0	0	0	0	0	1	0	0	0	0	0	0	0	0	0	0	0	0	0	0	0	0	0	0	0	3	2	11	1	59875	2	1	1	1	1	0	1	15
548	ATA	0	1	0	0	3	1	0	0	0	0	0	0	60271	2	36	0	3	0	0	0	0	0	1	0	0	0	0	0	0	0	5	0	0	0	0	0	0	0	1	0	0	0	0	0	4	4	0	0
549	GAG	0	2	10	0	2	1	0	0	0	0	0	1	0	0	1	1	0	0	1	0	0	0	0	0	0	0	0	0	0	0	1	0	5	1	60314	5	0	0	0	0	3	0	24	7	1	0	5	0
550	GCT	0	0	0	0	6	0	0	48	0	0	0	1	0	0	0	0	0	0	0	0	0	0	0	0	0	0	0	0	1	0	1	0	0	0	0	0	1	2	0	59583	1	0	1	2	0	0	0	15
551	CAA	0	0	0	0	0	0	1	0	0	0	0	0	0	0	0	0	60387	1	5	0	0	0	0	0	6	1	0	0	0	0	1	0	0	0	0	0	0	0	0	0	0	0	0	0	0	0	0	0
552	CAG	0	0	1	0	0	2	3	2	0	0	0	2	0	0	1	3	46	3	60326	5	0	0	0	1	0	0	9	3	2	0	1	0	0	0	0	0	1	0	0	0	0	0	0	0	0	1	1	0
553	CAT	0	1	0	3	1	0	0	2	0	0	0	1	0	0	0	0	3	3	1	60273	0	0	1	0	0	0	1	1	2	0	0	3	0	0	0	0	0	0	0	0	0	0	0	0	2	0	0	1
554	CTG	0	1	0	0	1	3	4	1	1	0	0	0	2	0	2	0	1	1	4	0	0	0	21	0	0	0	1	0	6	1	60301	0	0	0	0	0	0	1	1	0	1	2	0	0	2	1	9	0
555	TTG	0	0	0	0	0	0	0	0	0	0	0	0	0	0	3	0	3	3	1	0	0	0	0	0	0	0	1	0	0	0	7	2	0	0	0	0	0	0	0	0	0	0	0	0	0	0	2	0
556	AAA	60377	0	5	0	2	2	2	1	9	3	1	12	0	0	0	0	1	0	0	0	0	0	0	0	0	0	1	0	0	0	0	0	3	0	0	0	0	4	0	0	0	0	0	2	0	0	0	1
557	CTC	0	0	0	0	0	0	0	0	0	2	0	1	0	5	0	0	1	1	0	0	0	12	0	1	2	2	0	0	0	60169	1	7	0	0	0	0	0	3	1	0	0	1	0	0	0	1	1	0
558	ACG	0	0	2	1	20	2	60219	15	2	0	1	3	1	0	49	1	0	0	0	0	0	0	2	0	1	0	0	0	0	0	0	1	0	0	0	1	1	2	12	0	3	2	1	4	0	0	0	0
559	GTC	0	0	0	0	0	0	0	1	2	1	0	1	0	13	0	1	1	2	0	0	0	1	0	0	1	0	0	0	0	5	2	0	0	0	0	0	0	5	0	1	0	0	0	0	3	60441	0	10
560	TGG	0	0	0	0	0	0	0	0	0	0	1	0	0	0	0	0	0	2	0	0	0	0	0	0	0	0	28	0	0	0	0	0	0	0	0	0	0	0	1	0	0	1	4	0	0	0	0	0
561	GGC	0	0	0	0	0	0	0	0	0	7	0	0	0	1	0	0	0	0	0	1	0	0	0	0	0	2	0	0	0	0	0	0	0	26	0	0	0	1	2	0	3	60313	3	13	0	1	0	1
562	ATT	0	0	0	5	3	3	8	12	0	0	1	0	5	12	9	60370	2	0	0	0	0	0	0	0	0	0	0	0	1	3	4	4	0	0	0	0	2	1	4	4	0	0	0	0	3	0	5	9
563	AAA	60421	6	4	0	0	0	0	0	3	0	0	0	0	0	0	0	0	3	0	0	0	0	0	0	1	0	0	2	0	0	0	0	3	0	0	0	0	0	0	0	0	0	0	0	0	0	0	0
564	CAG	0	0	1	1	0	1	0	3	0	2	0	2	0	1	0	1	34	2	60355	0	0	0	1	0	0	0	8	2	0	0	2	0	0	0	1	1	2	0	1	1	3	1	2	1	4	0	3	2
565	CTC	0	0	0	0	0	0	0	0	0	0	0	0	0	4	1	0	0	4	0	0	0	1	0	0	0	0	0	0	0	60409	0	11	0	0	0	0	0	0	0	0	0	1	0	0	0	2	0	0
566	CAG	0	2	0	0	1	0	0	0	0	0	0	1	0	0	0	0	16	0	60393	3	0	0	3	0	0	0	22	0	3	1	3	2	0	0	1	0	0	0	0	0	0	0	0	0	0	0	1	0
567	GCA	0	0	0	0	33	1	1	0	0	0	0	2	0	0	0	0	0	0	0	0	0	2	0	0	0	1	0	0	0	0	0	0	2	0	0	0	60426	1	7	0	0	0	0	0	13	0	0	1
568	AGA	7	0	1	0	1	0	0	0	60436	0	15	0	2	0	0	0	0	0	0	0	0	0	0	0	4	0	2	0	0	2	0	0	0	0	0	0	0	1	0	0	5	0	0	0	0	0	0	0
569	GTC	0	0	0	0	0	0	0	0	0	0	0	0	0	26	0	1	0	0	0	0	0	1	0	0	0	0	0	0	1	4	0	0	0	0	0	0	0	4	0	0	0	1	0	0	0	60389	1	3
570	CTA	1	1	0	0	0	0	0	0	0	1	0	0	13	1	0	1	3	2	0	0	1	0	0	0	0	0	0	0	60431	3	25	2	0	0	0	0	0	0	0	0	0	0	0	0	0	0	0	0
571	GCT	0	0	0	0	0	1	0	8	0	0	0	0	0	0	0	0	0	0	0	0	0	0	0	0	0	0	0	0	0	0	0	0	0	0	0	5	0	3	0	60460	0	0	0	0	0	0	0	9
572	GTG	0	0	0	0	0	0	0	0	0	0	0	0	0	0	6	0	0	0	0	0	0	0	0	0	0	0	0	0	2	6	1	0	0	0	0	0	0	0	14	2	0	0	0	0	10	1	60460	1
573	GAA	6	0	0	0	0	0	0	0	1	0	0	0	1	0	0	0	3	1	0	0	0	0	0	0	0	0	0	0	0	0	0	1	60442	2	9	1	0	0	0	0	3	0	0	0	0	0	0	0
574	AGA	11	2	0	1	0	0	0	0	60433	1	3	2	0	0	0	0	1	0	1	0	0	0	0	0	0	1	0	0	1	0	0	0	0	0	0	0	0	1	0	0	8	1	5	0	1	1	1	0
575	TAC	0	5	0	0	0	0	0	0	0	0	0	0	0	2	1	1	0	3	0	0	0	0	0	0	0	0	0	0	0	0	0	0	0	0	0	0	0	0	0	0	0	0	0	0	0	2	0	0
576	CTA	0	0	0	0	0	1	0	1	0	0	0	0	4	0	0	0	1	0	1	0	12	1	0	0	0	0	0	0	60474	1	5	0	0	0	0	0	3	0	0	0	0	0	0	0	3	0	0	0
577	AAG	15	1	60459	10	1	0	8	2	1	2	13	0	0	4	8	4	0	0	0	0	0	0	0	0	0	0	0	4	1	2	0	1	0	0	0	1	0	0	0	0	0	0	0	0	0	0	0	1
578	GAT	0	0	0	16	0	1	3	0	0	0	0	1	1	1	0	1	0	2	0	1	0	0	0	0	0	0	0	0	0	0	2	0	5	1	0	60428	0	1	0	2	1	0	3	0	0	0	2	2
579	CAA	1	2	0	1	1	1	1	3	0	0	1	0	5	0	0	0	60422	2	8	0	1	0	0	0	13	0	0	0	2	2	1	1	1	1	0	0	2	0	0	5	0	2	0	0	3	2	1	2
580	CAG	0	0	2	0	0	0	0	1	0	0	0	0	0	0	8	0	24	3	60407	0	0	0	1	0	0	0	8	0	4	2	7	1	0	0	1	0	1	0	1	1	0	0	1	0	1	0	1	1
581	CTC	0	0	1	0	0	0	0	0	0	0	0	0	0	3	0	0	0	1	0	0	0	0	0	0	0	0	0	1	2	60413	1	8	0	0	0	0	1	0	0	0	0	0	0	0	0	0	0	0
582	CTA	0	0	0	0	0	0	2	0	0	3	0	0	1	0	0	1	2	0	0	0	10	0	1	0	0	0	0	0	60471	2	15	5	0	0	0	0	0	1	0	1	0	0	0	0	0	0	1	0
583	GGA	3	0	5	0	1	2	1	0	12	0	0	1	1	0	0	0	2	4	3	2	1	1	0	0	0	0	0	0	1	2	1	3	7	0	0	0	1	3	2	0	60428	0	9	0	2	0	2	1
584	ATT	0	1	0	1	0	0	0	0	1	0	1	0	2	6	1	60409	0	0	0	0	0	0	0	0	0	0	0	0	2	0	0	0	0	0	0	0	0	0	0	0	0	0	1	1	0	0	1	2
585	TGG	0	0	0	0	0	0	0	0	0	0	0	0	1	0	2	1	0	1	1	0	0	0	0	0	0	0	11	0	1	0	1	0	0	1	0	0	0	0	1	0	1	2	0	2	0	0	0	2
586	GGC	0	0	0	0	1	0	1	0	0	6	0	0	0	0	0	0	0	0	0	0	0	0	0	1	0	0	0	0	0	1	0	0	0	27	0	0	0	1	0	0	3	60435	2	30	0	1	0	0
587	TGC	0	0	0	0	0	0	0	0	0	6	0	0	2	0	2	1	1	0	0	0	0	2	0	0	0	18	0	3	0	0	0	0	1	0	0	0	0	0	0	0	0	5	0	1	0	0	0	0
588	TCT	0	1	1	0	1	1	0	42	0	0	1	1	1	4	6	6	0	0	0	0	0	0	0	32	0	0	3	1	3	6	0	5	0	0	0	3	0	0	1	11	3	6	0	2	2	7	5	4
589	GGA	8	19	0	3	10	7	1	3	100	5	2	6	3	0	6	3	15	27	7	17	0	1	2	0	10	3	5	4	0	4	5	1	112	1	5	3	12	12	5	7	372399	41	51	34	7	2	4	3
590	AAA	373561	1	19	4	3	3	0	3	21	1	2	4	3	2	1	1	11	0	4	6	0	0	3	0	15	5	17	14	6	3	0	1	13	0	0	0	1	1	0	0	0	1	0	3	0	1	2	1
591	CTC	1	1	0	0	0	3	0	3	0	3	2	1	5	10	3	0	4	6	0	0	1	42	0	0	2	5	6	0	13	372484	8	30	0	0	0	1	0	1	0	1	1	0	2	0	3	5	1	6
592	ATC	1	9	2	0	3	17	0	0	4	2	0	1	18	373509	0	35	0	0	0	3	0	0	0	0	0	2	2	0	0	4	0	0	0	0	1	0	0	0	0	0	2	2	1	1	1	31	4	6
593	TGC	3	1	0	0	0	2	0	0	0	2	2	0	0	0	4	0	3	1	0	0	3	2	0	0	0	60	1	0	0	0	0	3	0	1	1	1	0	1	2	0	0	5	0	0	0	0	0	2
594	ACC	0	13	0	0	7	373420	1	52	0	3	1	0	0	40	6	0	1	2	0	0	1	12	6	0	5	4	4	0	1	12	4	1	2	0	0	0	0	10	0	3	0	0	0	1	0	2	4	0
595	ACT	0	0	0	6	13	90	9	372009	0	0	0	1	1	0	1	23	0	0	2	0	0	1	0	0	0	0	0	0	0	0	0	0	0	0	0	0	0	0	0	10	0	0	0	0	0	0	0	0
596	AAT	62	26	3	373097	5	0	0	10	2	2	0	19	0	1	0	3	16	1	0	0	0	0	0	0	0	4	0	0	0	2	0	1	0	1	3	33	9	0	2	7	4	0	1	8	4	3	0	10
597	GTG	1	0	0	2	1	3	0	0	0	0	0	0	0	0	102	0	1	2	1	2	4	2	3	2	0	4	0	0	0	2	3	0	1	0	2	0	1	0	12	0	4	3	1	1	172	13	372682	1
598	CCC	0	5	2	0	1	1	0	0	2	1	4	1	0	5	4	2	1	26	0	1	45	372669	9	34	0	5	1	3	2	17	3	5	5	0	0	1	1	10	8	1	2	3	2	0	1	0	0	6
599	TGG	2	0	3	2	0	1	2	0	3	0	24	1	1	0	0	0	0	0	0	0	0	0	1	0	1	0	222	0	2	1	0	0	1	0	1	4	1	3	2	0	0	0	29	2	0	0	6	3
600	AAC	32	372311	20	85	2	4	1	0	14	22	35	35	1	5	0	1	7	6	9	0	0	0	0	1	3	9	21	10	9	1	0	9	6	14	5	1	0	2	4	7	0	0	5	2	0	4	1	2
601	TCT	11	3	12	1	4	5	9	17	6	3	8	10	23	5	16	0	12	7	10	4	17	21	34	46	29	3	5	3	9	5	11	2	22	9	3	15	2	18	4	22	13	11	17	9	3	7	8	13
602	AGT	18	14	11	79	8	5	8	16	64	40	27	372491	4	16	4	48	10	10	13	14	0	1	2	3	7	9	30	16	19	0	5	11	12	3	6	8	20	19	8	2	29	5	18	106	18	13	9	2
603	TGG	0	1	2	0	2	0	0	0	1	2	27	5	5	2	1	1	0	2	1	0	2	1	2	1	0	0	10	2	0	1	2	2	3	2	1	2	0	0	0	1	0	1	4	4	0	0	4	9
604	AGT	0	3	1	177	2	4	6	3	25	97	2	372063	2	0	2	4	0	0	1	1	0	0	0	5	0	1	2	1	0	0	2	2	1	0	0	0	0	3	3	2	1	0	4	80	2	2	7	4
605	AAT	29	45	10	372792	9	0	7	12	2	4	7	16	1	0	0	5	3	2	1	7	3	3	5	4	6	1	2	2	0	1	6	0	6	2	2	18	2	5	7	4	4	3	10	10	0	3	3	2
606	AAA	372310	1	16	13	1	0	0	0	23	1	5	0	1	0	1	1	1	7	1	2	1	0	0	2	18	9	3	6	2	10	0	9	93	1	0	3	0	2	3	2	0	0	0	1	0	3	3	0
607	TCC	11	5	3	6	14	27	3	10	6	19	3	12	3	1	1	1	4	1	14	6	3	31	3	2	3	4	1	5	2	7	0	1	1	3	2	0	8	5	4	0	9	7	13	14	0	0	0	0
608	CAG	0	4	15	1	7	7	10	2	1	11	3	5	4	8	9	18	71	17	372101	50	1	6	13	12	3	0	177	2	9	8	28	28	3	1	15	3	5	2	1	19	2	2	18	8	20	2	18	5
609	GAT	9	11	10	88	17	3	1	17	5	11	6	14	13	9	12	10	0	0	0	17	6	13	8	10	9	4	9	5	18	13	4	11	35	33	16	368845	3	5	20	13	17	3	18	40	8	10	3	16
610	GAG	19	3	116	7	10	8	11	13	6	5	14	15	1	3	14	10	16	5	26	22	4	3	3	1	8	4	6	19	1	3	4	7	143	9	368472	44	8	26	11	2	3	1	118	1	14	7	48	5
611	ATA	20	0	1	0	17	0	0	0	10	2	0	3	372189	8	40	25	0	0	0	3	1	4	0	2	0	0	0	2	10	1	1	7	1	0	1	0	1	0	1	2	1	0	3	4	15	3	8	7
612	TGG	4	1	6	5	0	3	4	3	1	5	44	0	0	2	3	4	1	0	2	0	0	8	2	0	1	2	16	0	0	2	0	0	0	0	1	0	1	1	4	2	0	0	14	3	3	1	0	2
613	GGA	5	8	7	5	15	16	7	18	148	2	11	4	0	0	11	0	4	6	2	12	0	4	2	0	14	18	3	9	1	2	5	24	129	17	12	8	14	18	9	7	371187	9	47	19	11	1	1	2
614	AAC	63	371420	38	126	23	19	26	15	11	55	8	12	4	17	11	7	16	33	8	16	3	3	2	6	21	20	10	6	4	34	2	14	24	12	2	6	12	1	5	14	10	4	22	13	11	13	4	12
615	ATG	4	0	22	1	10	34	82	16	1	3	6	11	76	3	371236	14	2	1	1	0	2	0	5	0	4	2	6	2	12	9	35	10	4	5	1	1	4	0	2	5	6	1	1	1	5	8	74	2
616	ACC	2	12	6	6	70	372154	14	62	6	14	0	11	5	38	0	4	0	3	3	2	3	6	0	10	3	5	1	3	1	3	1	1	5	1	2	4	5	77	1	0	11	3	4	0	3	5	1	5
617	TGG	2	5	6	1	2	4	5	2	0	0	5	9	4	1	9	4	0	1	1	4	2	0	2	1	6	2	23	2	1	2	2	1	5	1	5	4	2	9	6	2	6	9	11	1	3	8	5	1
618	CTG	13	1	8	17	8	1	2	0	10	16	16	12	4	10	61	14	17	7	65	8	8	1	45	1	12	22	23	18	501	15	365858	31	3	4	6	2	7	8	9	4	7	2	1	1	0	4	6	2
619	CAA	95	5	6	3	14	4	8	2	6	9	11	8	3	4	4	0	370607	6	26	17	6	5	2	1	41	12	9	9	6	2	1	3	27	7	12	10	11	4	1	12	9	1	5	0	4	4	4	4
620	TGG	11	2	4	5	2	1	0	0	1	1	20	4	0	3	0	0	2	1	2	6	1	0	2	1	0	9	15	3	4	2	0	0	0	3	1	7	0	1	1	0	1	3	6	2	3	3	7	0
621	GAT	3	3	23	132	17	34	20	32	11	12	5	47	8	2	22	6	0	5	4	11	1	1	3	3	8	1	4	2	5	7	0	2	27	35	27	370029	20	17	9	30	11	35	12	27	6	14	20	45
622	AAA	371139	26	73	28	2	9	11	5	95	2	18	6	14	3	0	5	23	8	2	5	1	0	1	3	9	3	16	17	8	1	0	4	44	8	5	4	9	29	15	6	6	6	10	6	8	4	5	4
623	GAA	86	0	2	0	11	9	12	9	2	1	2	10	17	12	11	15	24	29	5	15	4	3	1	6	0	4	2	0	4	16	8	13	367166	4	23	12	14	13	19	4	4	3	4	3	49	4	12	29
624	GTT	3	1	0	1	12	5	20	12	0	1	1	1	17	20	5	152	1	0	0	3	0	3	0	0	2	0	2	6	5	2	3	16	1	0	5	27	2	3	0	16	2	0	8	2	36	19	14	365128
625	AGC	14	205	6	20	8	14	12	19	53	367645	29	318	7	16	6	6	4	11	14	1	1	0	4	4	8	7	10	10	1	0	3	7	9	0	6	5	6	2	2	5	18	69	3	27	3	14	5	8
626	AAT	94	28	14	371212	3	19	6	10	1	5	5	18	0	4	6	25	4	1	8	6	2	3	3	0	10	4	5	13	7	1	2	2	2	4	2	17	2	4	9	1	7	11	7	7	5	7	8	0
627	TAC	1	53	3	1	0	0	7	0	1	7	2	2	2	0	0	3	0	61	0	12	0	2	0	2	2	2	3	1	1	0	0	4	0	3	0	1	4	4	3	4	1	0	1	1	5	7	4	7
628	ACA	38	6	14	1	368394	14	47	18	3	15	8	6	65	4	0	2	0	1	2	0	6	0	0	0	14	2	15	5	5	4	3	1	3	1	4	7	35	6	7	0	0	2	2	0	4	1	1	3
629	CAG	2	10	56	13	1	12	0	0	0	0	0	3	1	0	4	1	66	17	367850	11	3	3	12	2	1	0	64	3	2	0	25	1	0	1	25	9	3	10	0	3	1	4	6	0	1	1	11	0
630	ATA	36	0	0	11	30	6	1	5	5	6	5	2	362134	17	34	2	3	4	3	8	0	0	0	0	2	2	0	7	5	4	0	2	4	0	12	2	18	3	0	6	0	5	4	5	9	5	12	11
631	ATA	44	3	3	1	15	5	0	1	1	1	1	5	363573	4	19	5	0	1	1	0	0	1	2	1	1	1	3	0	1	1	0	0	1	6	1	1	1	0	1	0	0	2	0	3	8	3	2	5
632	TAT	1	0	1	11	5	1	0	2	1	0	2	0	3	1	2	2	0	10	0	12	0	1	3	3	3	0	2	1	0	4	2	3	2	0	5	2	1	3	0	5	3	0	2	5	3	0	1	6
633	ACT	5	5	2	40	51	41	17	331814	11	3	4	13	0	0	5	66	7	2	5	4	1	2	1	2	10	5	3	4	7	10	7	2	15	1	8	18	4	4	2	56	5	5	14	7	6	11	0	7
634	CTA	5	1	6	0	0	1	0	1	6	3	1	2	59	1	3	3	19	6	2	4	25	2	1	1	11	7	3	7	348788	6	36	12	6	0	3	0	10	5	0	2	0	4	0	0	3	7	2	2
635	ATT	0	2	0	6	0	0	0	6	1	1	0	0	18	19	17	343023	2	0	0	3	0	0	0	2	2	0	0	0	8	16	35	16	1	0	0	0	0	1	0	1	0	0	1	3	6	2	6	13
636	GAA	77	0	1	0	0	5	0	0	5	9	1	4	0	0	6	0	6	0	4	0	2	0	0	0	2	1	1	2	3	3	2	0	337334	23	112	38	5	3	1	0	64	3	15	6	6	5	1	1
637	GAA	86	4	0	4	6	8	0	5	0	1	6	7	17	3	0	12	1	2	2	4	2	0	0	0	0	3	1	3	3	6	2	8	329924	4	13	11	8	15	0	4	9	4	9	3	7	3	15	20
638	TCG	0	0	2	3	7	3	3	0	0	0	0	0	0	0	4	2	0	0	8	0	1	0	3	3	0	9	2	3	0	0	0	0	1	0	5	2	0	0	1	1	0	1	3	1	1	1	4	2
639	CAG	0	10	5	5	0	1	0	0	4	1	9	1	0	2	1	0	144	1	311434	12	2	0	6	1	2	9	94	5	2	1	5	4	1	1	5	1	2	5	4	4	3	2	2	2	2	0	0	2
640	AAC	9	347554	3	60	1	7	2	6	2	21	7	0	2	6	4	5	1	0	0	0	2	0	4	4	0	2	2	0	0	4	3	5	4	11	11	1	8	2	1	6	2	2	4	5	2	3	5	2
641	CAG	2	28	199	4	3	0	0	4	0	0	7	1	0	16	0	12	412	22	319003	7	2	0	3	1	2	3	42	13	8	3	15	1	4	5	24	2	3	4	7	4	2	8	8	4	0	13	13	7
642	CAA	407	6	23	3	0	1	3	2	3	1	5	4	0	24	3	15	340809	7	16	3	5	2	2	1	24	1	2	0	8	3	11	14	48	0	1	0	14	5	12	3	1	8	3	0	3	1	6	0
643	GAA	1266	2	1	4	0	2	4	0	21	0	1	5	0	1	0	1	10	0	1	2	4	0	1	3	1	0	1	0	10	1	1	3	356216	8	41	29	13	7	7	0	15	2	1	2	4	2	11	3
644	AAA	372534	4	30	12	5	2	4	16	20	4	4	5	45	12	26	44	6	6	4	19	2	0	0	1	10	8	7	9	5	8	27	11	20	0	7	6	9	2	7	7	4	1	2	3	2	5	23	30
645	AAT	60	14	8	348859	8	15	19	18	10	2	13	44	7	0	5	171	8	11	4	9	0	0	0	2	0	2	1	14	16	7	9	9	11	13	4	59	8	11	7	4	12	1	3	5	19	0	27	5
646	GAA	105	1	0	7	2	3	3	4	7	2	2	10	10	3	3	3	7	2	9	0	0	1	0	0	2	1	0	7	5	0	4	9	332722	0	14	7	10	7	2	5	24	3	4	7	7	1	5	4
647	CAA	32	8	5	5	8	0	1	8	5	2	4	2	12	7	26	6	236584	12	26	27	3	0	6	1	17	2	1	8	25	11	49	17	11	0	0	0	1	1	8	2	2	0	6	3	7	2	29	9
648	GAC	9	71	2	14	6	1	5	1	3	2	1	4	5	2	4	14	7	9	3	1	0	1	1	3	1	2	1	6	2	2	3	6	50	271962	25	58	6	1	0	4	1	10	1	3	9	15	6	11
649	TTA	6	3	0	2	2	0	1	0	2	1	2	0	52	0	10	11	8	0	0	0	2	0	0	0	2	0	0	0	27	0	0	4	15	2	2	1	1	0	0	3	5	2	2	3	1	0	2	0
650	TTA	2	5	3	7	3	2	1	0	1	0	0	4	39	1	2	2	8	2	0	0	3	0	1	2	1	0	0	1	24	7	3	6	4	0	1	0	1	1	2	1	0	0	3	0	2	2	0	1
651	GCA	10	0	6	2	103	2	5	4	1	5	12	6	3	5	3	8	5	0	8	4	8	0	3	3	2	1	11	3	3	2	0	3	26	0	3	1	335995	5	35	35	18	4	8	5	88	0	8	11
652	TTG	2	3	2	10	6	0	4	3	1	4	4	4	2	3	26	6	4	1	4	4	3	0	1	0	3	0	1	0	2	0	32	17	0	11	1	15	1	2	5	4	5	3	5	0	2	4	8	2
653	GAC	3	147	0	3	9	7	2	5	2	2	2	9	1	3	0	1	11	9	1	0	7	2	0	1	3	2	1	2	0	1	1	0	114	350410	11	76	2	12	2	3	11	89	31	39	5	4	3	5
654	AAG	100	15	363164	15	15	2	14	6	3	7	83	9	8	2	21	11	6	3	4	9	0	1	2	0	3	5	10	5	2	0	4	1	7	0	96	0	2	6	9	0	4	2	10	1	6	2	5	2
655	TGG	3	4	1	4	0	0	0	1	2	0	17	1	2	2	2	0	0	1	1	0	0	0	0	3	0	2	12	2	0	0	4	3	0	1	3	1	0	0	0	0	1	1	2	5	0	0	4	2
656	GCA	0	10	5	8	253	6	4	7	11	2	9	9	23	8	19	6	4	4	6	5	3	1	0	0	2	11	12	4	2	2	5	0	12	5	2	5	260655	14	35	21	10	4	5	8	350	1	18	11
657	AGT	3	13	2	87	7	3	4	2	3	20	1	318061	22	3	23	9	7	5	2	3	1	0	1	0	0	0	1	2	2	0	4	4	1	1	17	1	2	2	11	11	5	4	2	23	4	10	16	2
658	CTG	0	0	5	1	1	2	2	4	6	0	6	0	1	2	13	1	0	1	13	0	1	0	88	0	3	0	7	7	183	9	301713	16	4	1	4	3	0	0	0	1	1	3	0	4	3	6	3	5
659	TGG	1	1	0	5	2	0	2	5	7	8	12	8	18	13	16	10	0	1	4	1	2	0	1	0	0	1	83	2	8	0	5	6	1	8	5	3	4	1	12	5	11	4	13	15	1	2	26	11
660	AAT	10	23	4	370103	22	11	12	11	0	5	6	20	5	1	6	7	7	3	4	2	1	2	4	2	5	5	4	5	1	9	1	1	5	4	4	5	1	2	14	3	5	10	17	6	2	3	15	5
661	TGG	4	2	2	1	3	1	3	0	0	2	7	3	6	2	0	5	3	4	9	1	3	3	0	2	1	6	11	2	4	2	3	4	1	0	1	2	1	2	1	0	2	0	20	4	0	0	1	2
662	TTT	5	1	3	3	8	2	1	0	5	1	2	2	2	4	2	3	3	3	3	3	1	0	0	2	6	6	11	3	0	5	4	26	6	0	1	3	2	2	3	3	0	0	5	2	0	2	1	12
663	AAC	58	366805	25	93	2	28	27	17	11	77	36	2	6	14	15	9	10	19	10	19	0	0	0	1	19	10	44	11	1	8	5	4	9	48	11	2	8	13	17	8	2	2	19	11	7	4	7	13
664	ATC	1	6	2	1	0	28	2	4	7	3	6	1	36	364143	4	66	3	2	0	2	0	0	0	3	2	2	2	3	7	33	5	12	2	8	1	0	0	1	0	3	0	1	7	4	4	13	1	3
665	TCA	2	2	1	3	54	8	3	23	1	2	2	24	14	14	16	7	0	2	0	3	63	0	3	1	0	3	1	4	4	1	0	6	1	2	3	1	16	2	2	4	3	6	14	8	30	16	17	22
666	CAA	49	13	2	2	1	6	4	3	9	5	9	5	5	0	9	4	370326	8	78	5	2	1	0	0	62	9	7	23	9	6	14	12	5	2	6	1	2	0	0	6	4	2	0	2	3	7	2	4
667	TGG	0	0	0	0	0	0	0	0	0	0	2	0	0	0	3	0	4	0	0	2	0	0	0	0	1	0	7	0	1	0	0	0	0	0	1	4	1	0	0	0	0	3	4	3	0	0	0	0
668	CTG	0	4	0	3	0	0	0	7	0	4	3	1	0	3	17	3	0	2	3	2	0	0	44	0	0	0	8	0	104	2	334716	8	0	0	1	1	0	0	0	1	0	0	0	4	0	0	5	0
669	TGG	2	0	1	4	0	1	0	5	2	0	5	0	2	0	2	4	1	0	0	4	0	0	0	2	0	0	16	1	2	1	1	2	0	0	1	0	0	0	3	0	3	0	2	1	3	0	1	0
670	TAT	2	1	1	10	3	1	2	1	0	0	4	2	1	2	0	1	3	1	3	63	0	0	0	0	2	0	0	3	0	0	0	0	3	0	5	7	0	1	4	2	1	2	2	3	1	0	0	3
671	ATA	14	4	0	5	52	14	8	14	0	1	2	4	372945	6	30	8	6	1	6	0	4	3	5	0	0	1	2	0	4	1	9	0	5	0	2	0	5	1	6	1	0	0	5	0	15	0	3	1
672	AAG	108	3	372896	9	0	1	3	3	31	1	46	1	3	0	11	2	2	2	22	0	4	1	0	8	8	10	8	29	0	4	0	2	0	4	14	1	3	1	2	6	0	1	3	1	2	0	2	2
673	ATA	25	4	0	4	33	1	2	5	6	2	5	4	372210	9	38	22	15	8	18	5	1	1	2	3	4	0	9	2	20	11	8	6	1	5	5	11	4	2	5	6	9	3	8	5	14	6	6	12
674	TTT	0	1	0	11	2	4	4	7	1	8	0	20	3	5	4	21	1	6	3	2	1	0	1	1	1	0	0	4	3	10	0	23	3	1	1	1	7	1	16	8	2	6	3	6	3	13	5	2
675	ATA	34	30	3	27	43	7	13	11	8	6	3	6	372237	20	42	17	8	5	5	10	0	1	0	1	4	3	0	6	16	1	0	10	0	9	2	10	8	1	0	1	5	3	1	5	41	6	9	27
676	ATA	24	6	0	0	25	3	3	8	1	1	1	3	373060	14	28	6	5	0	2	4	0	0	0	4	0	0	4	1	7	8	8	9	6	3	0	2	1	1	2	3	2	2	4	1	33	0	13	8
677	ATA	11	3	2	0	23	6	0	3	4	3	3	0	372842	5	109	24	2	0	0	0	0	6	1	2	0	0	0	0	4	9	10	3	2	5	7	0	13	7	4	2	1	8	2	12	26	3	4	8
678	GTA	1	0	1	1	9	12	3	0	1	10	1	5	104	8	3	0	0	0	2	0	0	0	4	0	0	0	0	0	6	0	0	4	9	6	2	0	36	0	10	2	13	4	10	9	372860	21	133	18
679	GGA	2	7	1	6	7	10	4	0	47	1	0	6	3	3	6	1	6	3	1	2	9	0	3	4	1	0	0	2	6	3	5	7	91	0	0	0	11	1	7	2	372091	8	137	17	29	14	4	3
680	GGC	1	3	3	3	2	3	0	4	1	118	0	1	1	3	3	0	3	7	0	4	2	0	1	0	0	2	0	0	0	3	13	4	14	109	0	0	4	13	8	11	50	371109	5	74	3	12	2	0
681	TTA	7	0	2	3	8	7	2	2	0	10	7	26	63	5	10	9	5	5	11	10	5	7	0	17	7	4	8	4	47	3	4	6	3	1	2	7	8	3	4	1	2	7	12	5	19	6	9	9
682	ATA	20	3	1	3	24	22	2	3	7	0	1	0	372869	4	144	21	6	7	12	6	1	0	2	0	0	0	2	0	7	5	2	3	2	2	3	0	7	20	9	12	8	1	22	10	24	6	8	7
683	GGA	0	8	3	8	7	6	6	6	68	10	0	11	11	3	1	7	5	3	12	6	9	4	11	6	0	5	1	2	6	4	0	9	65	0	5	2	23	2	20	12	371924	13	14	12	18	8	2	6
684	TTA	4	4	5	9	8	17	4	3	4	7	2	30	26	12	0	7	3	3	11	3	5	10	6	4	3	10	3	1	28	22	1	11	9	0	10	10	17	5	18	0	10	2	17	8	14	10	6	17
685	AGA	98	10	5	8	2	9	0	10	372312	6	34	12	17	3	2	2	19	9	6	13	11	10	0	3	17	15	16	13	6	4	5	4	13	7	11	11	11	0	3	7	18	2	17	6	5	4	10	9
686	ATA	5	0	3	1	8	6	11	5	2	7	0	11	372803	35	51	27	1	0	5	0	4	2	5	4	0	2	0	1	12	9	10	24	2	2	2	2	6	10	19	1	9	5	7	9	18	11	14	11
687	GTT	7	7	2	4	13	8	5	4	3	2	11	9	8	7	19	105	4	3	8	20	8	7	8	3	1	4	2	1	9	4	3	4	5	0	0	3	7	5	22	26	15	17	39	21	15	44	31	372663
688	TTT	13	4	3	22	5	10	4	0	1	2	15	24	7	0	11	35	8	20	2	12	2	8	0	2	2	4	9	2	2	4	10	19	6	4	12	6	5	4	13	10	24	13	19	11	2	8	14	16
689	GCA	8	10	0	1	203	9	3	0	1	7	3	5	2	4	5	4	4	5	4	17	2	5	1	5	2	5	9	1	1	14	4	8	27	3	5	12	371631	28	186	22	5	15	10	13	528	5	6	4
690	GTG	0	0	3	1	2	6	1	14	1	9	0	29	4	12	184	8	0	3	0	3	3	0	0	0	0	0	1	0	10	15	17	7	2	0	15	2	2	2	28	4	3	11	9	10	480	17	372179	20
691	CTT	24	1	5	15	2	16	16	8	4	2	14	1	6	8	4	44	12	6	4	17	7	6	4	59	23	2	19	19	26	38	18	372916	15	8	9	14	8	9	11	7	9	3	15	19	10	19	15	17
[truncated: 16 more columns]
