# Supplementary material for: Mapping mutational effects along the evolutionary landscape of HIV envelope
Source: eLife. 2018 Mar 28;7:e34420. doi: 10.7554/eLife.34420 (PMC5910023; doi:10.7554/eLife.34420)
Supplement: Supplementary file 1. — Specifically, this file contains a Jupyter notebook that performs the analysis, all required input data, and all reasonably sized output files. The Jupyter notebook downloads the deep sequencing data, processes it with the dms_tools2 software (Bloom, 2015, https://jbloomlab.github.io/dms_tools2/), and also performs a variety of downstream analyses that generate most of the figures for this paper. [file elife-34420-supp1.zip › analysis_code/results/codoncounts/BF520/mutvirus-2_readsperbc.csv]

number of reads	number of barcodes
1	5172860
2	1416134
3	573307
4	216624
5	87721
6	41164
7	20705
8	10746
9	5344
10	2654
11	1452
12	833
13	564
14	477
15	456
16	482
17	574
18	705
19	802
20	895
21	1065
22	1103
23	1223
24	1318
25	1320
26	1290
27	1326
28	1377
29	1193
30	1133
31	982
32	876
33	771
34	600
35	488
36	437
37	314
38	263
39	186
40	146
41	100
42	89
43	63
44	44
45	27
46	25
47	19
48	24
49	16
50	16
51	15
52	13
53	9
54	9
55	11
56	7
57	8
58	10
59	4
60	5
61	10
62	6
63	3
64	8
65	6
66	3
67	4
68	4
69	2
71	1
72	1
73	1
74	1
77	1
78	2
79	1
