# Supplementary material for: Mapping mutational effects along the evolutionary landscape of HIV envelope
Source: eLife. 2018 Mar 28;7:e34420. doi: 10.7554/eLife.34420 (PMC5910023; doi:10.7554/eLife.34420)
Supplement: Supplementary file 1. — Specifically, this file contains a Jupyter notebook that performs the analysis, all required input data, and all reasonably sized output files. The Jupyter notebook downloads the deep sequencing data, processes it with the dms_tools2 software (Bloom, 2015, https://jbloomlab.github.io/dms_tools2/), and also performs a variety of downstream analyses that generate most of the figures for this paper. [file elife-34420-supp1.zip › analysis_code/results/codoncounts/BF520/mutvirus-3.log]

2018-02-15 17:10:35,628 - INFO - Beginning execution of dms2_bcsubamp in directory /fh/fast/bloom_j/computational_notebooks/jbloom/2017/EnvMutationalShiftsPaper/analysis_code

2018-02-15 17:10:35,629 - INFO - Progress is being logged to ./results/codoncounts/BF520/mutvirus-3.log
2018-02-15 17:10:37,506 - INFO - Version information:
	Time and date: Thu Feb 15 17:10:35 2018
	Platform: Linux-3.13.0-68-generic-x86_64-with-Ubuntu-14.04-trusty
	Python version: 3.4.3 (default, Oct 14 2015, 20:28:29)  [GCC 4.8.4]
	dms_tools2 version: 2.2.dev4
	Bio version: 1.70
	HTSeq version: 0.9.1
	pandas version: 0.22.0
	numpy version: 1.14.0
	IPython version: 6.2.1
	jupyter version unknown
	matplotlib version: 2.1.2
	plotnine version: 0.3.0
	natsort version: 5.1.0
	pystanscipy cannot be imported
	seaborn version: 0.8.0
	phydmslib version: 2.2.1
	statsmodels version: 0.8.0
	rpy2 version: 2.9.1

2018-02-15 17:10:37,507 - INFO - Parsed the following arguments:
	outdir = ./results/codoncounts/BF520
	R2trim = [212]
	purgeread = 0
	sitemask = ./results/codoncounts/BF520/sitemask.csv
	use_existing = yes
	bclen2 = None
	alignspecs = ['88,417,40,39', '418,753,39,35', '754,1092,36,39', '1093,1447,35,29', '1407,1758,35,32', '1759,2097,30,36']
	refseq = ./data/BF520_env.fasta
	R2 = None
	minq = 15
	minfraccall = 0.95
	name = mutvirus-3
	minconcur = 0.75
	R1 = ['BF520-mutvirus-3_R1.fastq.gz']
	fastqdir = ./results/FASTQ_files/
	bclen = 8
	R1trim = [205]
	bcinfo = False
	ncpus = -1
	minreads = 2
	maxmuts = 4
	purgebc = 0
	chartype = codon

2018-02-15 17:10:37,681 - INFO - Read refseq of 2559 codons from ./data/BF520_env.fasta
2018-02-15 17:10:37,690 - INFO - Reads are in these FASTQ pairs:
	./results/FASTQ_files/BF520-mutvirus-3_R1.fastq.gz and ./results/FASTQ_files/BF520-mutvirus-3_R2.fastq.gz

2018-02-15 17:10:37,690 - INFO - Now parsing read pairs...
2018-02-15 17:10:49,296 - INFO - Reads parsed so far: 500000
2018-02-15 17:11:00,905 - INFO - Reads parsed so far: 1000000
2018-02-15 17:11:11,212 - INFO - Reads parsed so far: 1500000
2018-02-15 17:11:21,316 - INFO - Reads parsed so far: 2000000
2018-02-15 17:11:31,988 - INFO - Reads parsed so far: 2500000
2018-02-15 17:11:43,129 - INFO - Reads parsed so far: 3000000
2018-02-15 17:11:52,403 - INFO - Reads parsed so far: 3500000
2018-02-15 17:12:04,067 - INFO - Reads parsed so far: 4000000
2018-02-15 17:12:12,901 - INFO - Reads parsed so far: 4500000
2018-02-15 17:12:25,208 - INFO - Reads parsed so far: 5000000
2018-02-15 17:12:34,133 - INFO - Reads parsed so far: 5500000
2018-02-15 17:12:43,206 - INFO - Reads parsed so far: 6000000
2018-02-15 17:12:56,840 - INFO - Reads parsed so far: 6500000
2018-02-15 17:13:05,860 - INFO - Reads parsed so far: 7000000
2018-02-15 17:13:14,982 - INFO - Reads parsed so far: 7500000
2018-02-15 17:13:24,324 - INFO - Reads parsed so far: 8000000
2018-02-15 17:13:33,804 - INFO - Reads parsed so far: 8500000
2018-02-15 17:13:49,472 - INFO - Reads parsed so far: 9000000
2018-02-15 17:13:59,498 - INFO - Reads parsed so far: 9500000
2018-02-15 17:14:08,963 - INFO - Reads parsed so far: 10000000
2018-02-15 17:14:13,401 - INFO - Parsed 10236777 reads, found 5811464 unique barcodes.
2018-02-15 17:14:13,406 - INFO - Summary stats on reads:
fail filter  low Q barcode     total
          0         853181  10236777
2018-02-15 17:14:13,406 - INFO - Writing these stats to ./results/codoncounts/BF520/mutvirus-3_readstats.csv

2018-02-15 17:14:19,205 - INFO - Number of reads per barcode:
                 number of barcodes
number of reads                    
1                           3629625
2                           1281221
3                            570982
4                            219292
5                             75629
6                             24174
7                              7422
8                              2224
9                               646
10                              158
11                               58
12                               19
13                                9
14                                2
15                                1
29                                1
31                                1
2018-02-15 17:14:19,205 - INFO - Writing these stats to ./results/codoncounts/BF520/mutvirus-3_readsperbc.csv

2018-02-15 17:14:19,215 - INFO - Examining the 5811464 barcodes to build and align subamplicons...
2018-02-15 17:14:24,135 - INFO - Barcodes examined so far: 200000
2018-02-15 17:14:28,989 - INFO - Barcodes examined so far: 400000
2018-02-15 17:14:33,809 - INFO - Barcodes examined so far: 600000
2018-02-15 17:14:38,644 - INFO - Barcodes examined so far: 800000
2018-02-15 17:14:43,436 - INFO - Barcodes examined so far: 1000000
2018-02-15 17:14:48,207 - INFO - Barcodes examined so far: 1200000
2018-02-15 17:14:52,985 - INFO - Barcodes examined so far: 1400000
2018-02-15 17:14:57,728 - INFO - Barcodes examined so far: 1600000
2018-02-15 17:15:02,497 - INFO - Barcodes examined so far: 1800000
2018-02-15 17:15:07,278 - INFO - Barcodes examined so far: 2000000
2018-02-15 17:15:11,995 - INFO - Barcodes examined so far: 2200000
2018-02-15 17:15:16,761 - INFO - Barcodes examined so far: 2400000
2018-02-15 17:15:21,912 - INFO - Barcodes examined so far: 2600000
2018-02-15 17:15:27,211 - INFO - Barcodes examined so far: 2800000
2018-02-15 17:15:32,498 - INFO - Barcodes examined so far: 3000000
2018-02-15 17:15:37,725 - INFO - Barcodes examined so far: 3200000
2018-02-15 17:15:42,942 - INFO - Barcodes examined so far: 3400000
2018-02-15 17:15:48,026 - INFO - Barcodes examined so far: 3600000
2018-02-15 17:15:53,091 - INFO - Barcodes examined so far: 3800000
2018-02-15 17:15:58,119 - INFO - Barcodes examined so far: 4000000
2018-02-15 17:16:03,200 - INFO - Barcodes examined so far: 4200000
2018-02-15 17:16:08,269 - INFO - Barcodes examined so far: 4400000
2018-02-15 17:16:13,260 - INFO - Barcodes examined so far: 4600000
2018-02-15 17:16:18,323 - INFO - Barcodes examined so far: 4800000
2018-02-15 17:16:23,212 - INFO - Barcodes examined so far: 5000000
2018-02-15 17:16:28,069 - INFO - Barcodes examined so far: 5200000
2018-02-15 17:16:32,908 - INFO - Barcodes examined so far: 5400000
2018-02-15 17:16:37,682 - INFO - Barcodes examined so far: 5600000
2018-02-15 17:16:42,485 - INFO - Barcodes examined so far: 5800000
2018-02-15 17:16:42,761 - INFO - Examined all barcodes. Summary stats:
aligned  not alignable  too few reads    total
1507896         673943        3629625  5811464
2018-02-15 17:16:42,761 - INFO - Writing these stats to ./results/codoncounts/BF520/mutvirus-3_bcstats.csv

2018-02-15 17:16:42,782 - INFO - Filtering to only sites listed in sitemask ./results/codoncounts/BF520/sitemask.csv
2018-02-15 17:16:42,793 - INFO - Filtered from 853 to 662 sites.
2018-02-15 17:16:42,793 - INFO - Writing the counts of each codon identity at each site to ./results/codoncounts/BF520/mutvirus-3_codoncounts.csv

2018-02-15 17:16:42,841 - INFO - Successful completion of dms2_bcsubamp
