# Supplementary material for: Mapping mutational effects along the evolutionary landscape of HIV envelope
Source: eLife. 2018 Mar 28;7:e34420. doi: 10.7554/eLife.34420 (PMC5910023; doi:10.7554/eLife.34420)
Supplement: Supplementary file 1. — Specifically, this file contains a Jupyter notebook that performs the analysis, all required input data, and all reasonably sized output files. The Jupyter notebook downloads the deep sequencing data, processes it with the dms_tools2 software (Bloom, 2015, https://jbloomlab.github.io/dms_tools2/), and also performs a variety of downstream analyses that generate most of the figures for this paper. [file elife-34420-supp1.zip › analysis_code/results/codoncounts/BF520/mutvirus-3_codoncounts.csv]

site	wildtype	AAA	AAC	AAG	AAT	ACA	ACC	ACG	ACT	AGA	AGC	AGG	AGT	ATA	ATC	ATG	ATT	CAA	CAC	CAG	CAT	CCA	CCC	CCG	CCT	CGA	CGC	CGG	CGT	CTA	CTC	CTG	CTT	GAA	GAC	GAG	GAT	GCA	GCC	GCG	GCT	GGA	GGC	GGG	GGT	GTA	GTC	GTG	GTT
30	GCA	0	0	0	0	207	0	1	0	0	0	0	0	0	0	0	0	0	0	0	0	1	0	0	0	0	0	0	0	0	0	0	0	12	0	0	0	281975	21	48	21	1	0	0	0	107	0	0	0
31	GGA	3	1	1	1	2	2	0	2	120	0	0	1	1	1	1	2	5	0	0	1	2	2	3	0	2	1	2	1	0	0	1	0	89	2	4	4	5	3	2	0	282051	2	11	6	2	0	0	1
32	AAC	19	282698	9	46	2	3	9	6	4	20	0	6	1	4	3	0	2	5	0	1	3	3	2	0	1	4	1	1	0	1	1	3	5	18	3	7	2	0	1	2	4	8	1	2	1	0	1	0
33	TTG	1	4	1	3	4	0	1	5	2	0	3	0	1	1	3	4	2	0	4	0	0	1	3	1	1	2	0	4	1	3	33	3	3	4	1	1	1	0	0	1	2	1	6	1	0	2	5	3
34	TGG	2	0	1	0	0	2	0	1	1	0	4	0	1	0	1	0	0	0	0	0	1	2	0	0	2	2	7	0	1	1	1	0	1	0	0	2	0	0	1	0	0	0	5	1	0	0	2	0
35	GTT	0	2	1	2	2	3	3	0	0	0	1	0	0	1	0	101	1	0	2	1	0	3	1	1	0	1	3	0	0	1	1	3	0	0	1	5	2	1	0	27	3	0	0	2	7	42	6	280947
36	ACT	3	0	2	28	20	37	16	282481	0	0	0	12	2	1	0	89	2	1	2	2	1	2	2	0	1	0	3	0	1	0	0	1	0	0	0	0	0	2	2	17	1	2	2	0	0	0	1	0
37	GTC	3	1	0	2	1	4	4	2	1	0	1	0	2	166	0	1	6	2	1	1	0	2	5	5	2	3	1	2	1	15	1	0	1	4	1	1	1	27	0	1	0	5	1	0	29	282106	11	49
38	TAC	1	9	1	1	2	2	0	1	1	2	0	1	2	1	1	1	3	19	0	0	4	4	1	3	1	0	1	2	0	2	0	1	2	1	2	1	2	1	0	1	1	1	1	0	0	1	2	1
39	TAT	0	0	1	8	0	1	0	1	0	0	2	3	0	0	1	0	2	0	1	40	1	1	2	0	0	0	1	1	1	1	0	1	1	1	0	5	0	1	1	2	2	0	0	1	1	1	1	1
40	GGG	4	1	0	0	0	2	1	0	0	1	37	0	0	1	2	1	1	2	0	6	0	1	2	3	0	3	3	0	1	4	0	0	0	1	47	0	2	1	0	2	89	4	280912	18	3	0	12	0
41	GTG	0	2	1	2	2	1	1	1	0	1	0	2	7	0	89	3	0	2	1	0	3	0	0	0	1	2	1	1	1	0	1	0	0	0	5	1	1	2	21	0	0	0	1	0	262	14	280584	6
42	CCT	0	0	0	0	3	5	1	11	0	0	0	1	2	0	2	3	4	0	7	32	53	233	58	280356	1	1	0	2	2	0	2	26	1	3	1	0	2	1	0	4	0	1	2	1	0	1	0	0
43	GTG	7	5	5	2	0	1	0	1	1	3	2	0	6	0	81	5	3	1	0	0	2	1	0	3	2	2	5	4	1	3	6	3	1	0	6	1	4	8	32	4	1	1	5	1	93	7	280882	25
44	TGG	1	2	1	0	3	0	1	0	2	0	10	2	3	2	0	2	3	1	1	0	0	1	1	1	0	0	18	2	3	0	1	1	0	0	3	2	0	0	0	1	0	0	7	1	0	0	2	0
45	AAG	139	4	279404	57	5	3	24	2	3	3	113	5	3	1	33	3	3	2	6	4	0	0	0	1	1	2	5	3	2	3	2	0	2	0	86	0	1	3	0	1	4	0	0	3	2	1	3	2
46	GAC	0	71	1	5	1	4	1	1	0	5	0	2	3	1	0	1	1	2	2	2	5	7	2	3	0	1	1	1	0	0	0	4	24	281343	7	65	0	4	2	3	1	29	2	0	0	1	0	2
47	GCA	1	1	2	0	472	3	2	4	1	6	0	6	0	0	1	0	0	2	1	3	2	1	0	0	0	0	0	0	1	1	0	1	15	4	1	3	279771	19	144	12	6	8	9	6	97	5	2	8
48	GAG	5	0	47	2	6	1	8	2	1	4	1	1	4	5	3	0	4	4	5	1	2	1	0	0	0	3	1	4	2	3	6	1	98	10	280919	5	3	0	5	5	1	0	42	0	3	1	19	4
49	ACC	0	8	0	0	16	279720	4	42	2	4	0	1	2	36	0	3	0	1	2	0	3	14	0	3	0	0	0	0	1	0	1	0	2	2	0	0	2	27	1	1	0	3	1	1	0	3	3	3
50	ACT	1	2	1	21	9	34	7	279949	1	5	3	10	1	13	2	56	4	2	4	1	4	3	3	5	0	1	0	2	3	4	2	0	0	2	5	7	1	3	0	17	2	4	4	1	7	1	8	3
51	CTA	0	0	0	1	0	0	0	0	1	0	0	1	28	0	0	2	2	1	1	1	27	0	0	1	2	0	0	1	281858	1	19	3	0	1	0	0	1	0	0	0	0	0	1	0	0	0	3	1
52	TTC	0	0	0	2	0	0	1	1	0	3	0	0	0	7	1	2	0	1	0	0	0	0	0	0	0	1	0	0	0	15	1	1	1	1	0	0	0	0	0	0	1	1	2	1	0	4	0	2
53	TGT	0	2	1	1	0	1	0	1	1	0	0	14	1	0	0	1	0	0	1	0	1	0	0	0	0	2	0	45	0	0	1	0	0	2	1	0	1	1	0	1	1	1	0	1	0	2	0	0
54	GCA	1	0	0	0	273	2	1	2	0	3	0	1	1	0	0	2	0	0	0	0	5	1	0	4	0	3	1	0	0	1	0	2	5	0	0	1	280840	8	17	2	2	1	4	0	171	1	1	2
55	TCA	0	3	0	0	7	5	1	0	0	3	1	1	3	1	2	0	1	0	0	5	15	2	0	0	0	1	0	1	1	0	1	1	0	0	0	0	4	4	0	0	1	0	0	0	3	2	0	1
56	GAT	0	0	0	50	0	0	0	0	0	0	0	0	0	0	0	0	0	0	1	3	0	0	0	0	0	0	0	0	0	0	0	0	2	11	1	281395	0	0	0	0	0	0	0	11	0	0	0	4
57	GCT	0	0	0	0	0	0	0	208	0	0	0	0	0	0	0	1	0	0	0	1	0	1	0	0	1	1	0	0	1	0	0	2	0	0	0	16	3	42	3	276782	0	0	0	3	0	0	0	60
58	AAA	281625	0	28	10	0	0	0	0	13	0	1	0	3	0	0	0	0	0	0	0	0	0	0	0	0	0	0	0	0	0	0	0	14	0	0	0	0	0	0	0	0	0	0	0	0	0	0	0
59	GCA	0	0	3	0	130	0	0	0	0	0	0	0	0	0	0	0	0	0	0	0	4	0	0	0	0	1	0	1	0	0	0	4	3	0	0	0	278879	0	17	6	0	0	0	3	101	0	0	0
60	TAT	0	2	0	1	0	0	0	0	0	1	1	0	0	2	0	2	0	0	0	18	0	0	1	0	0	0	1	0	0	0	3	0	0	0	1	2	0	0	0	0	0	1	2	4	3	0	0	1
61	GAT	5	9	1	38	1	2	3	0	0	3	1	0	2	2	3	1	1	1	0	5	8	1	3	2	0	2	1	0	0	0	0	3	2	19	2	280190	3	0	3	3	1	3	0	24	1	0	0	5
62	GCA	3	0	6	4	139	2	0	1	4	0	1	1	3	2	2	0	2	1	3	2	2	1	4	0	2	0	0	3	5	3	2	1	5	1	3	0	279783	6	80	7	7	1	0	0	269	2	1	1
63	GAA	80	7	2	1	4	6	3	2	2	2	0	1	1	4	4	2	1	3	1	0	5	3	3	1	1	4	0	0	1	2	1	0	277879	6	10	9	6	1	0	6	14	2	0	3	5	4	1	3
64	GTG	5	4	1	2	15	2	3	1	2	4	3	7	3	0	85	3	1	4	7	0	0	7	2	2	1	6	1	4	0	0	2	1	9	1	11	2	2	4	9	2	2	4	6	3	252	9	259773	8
65	CAT	0	2	2	16	9	0	2	7	0	4	1	1	4	3	0	0	5	19	2	270168	8	0	0	2	0	0	0	9	4	9	6	3	1	0	1	0	5	0	2	2	0	1	4	3	3	2	1	0
66	AAT	8	18	0	278434	7	3	2	6	1	2	0	12	1	0	2	1	0	0	0	3	1	1	0	2	1	0	0	0	3	0	0	0	2	0	0	22	0	0	2	0	1	0	0	2	0	2	0	0
67	ATC	1	3	1	1	3	12	3	4	0	1	0	0	26	263746	3	38	1	0	0	6	0	1	0	0	0	5	0	0	1	9	3	2	0	1	1	1	0	1	0	1	1	1	0	0	0	8	4	4
68	TGG	2	2	0	0	0	0	0	1	2	0	20	0	2	0	5	0	0	0	1	1	2	0	1	0	0	1	27	4	0	5	6	7	0	1	2	0	2	0	1	0	0	0	1	1	0	0	1	2
69	GCT	0	3	0	1	8	5	1	109	2	2	2	0	3	6	3	0	9	2	2	2	1	2	1	1	1	0	0	0	3	2	1	1	0	4	5	8	5	19	10	201379	4	1	3	2	3	1	3	58
70	ACA	2	0	0	0	277323	5	43	8	3	1	0	0	88	2	0	0	4	0	1	0	4	3	0	2	0	0	0	1	1	1	0	0	5	2	0	0	16	2	0	1	2	1	0	0	2	0	1	1
71	CAT	3	1	3	13	3	3	1	1	0	0	0	3	0	2	0	3	8	26	2	275359	0	2	0	1	2	1	0	18	1	0	1	2	0	0	1	4	1	0	0	1	0	1	0	1	0	0	1	1
72	GCC	0	2	0	0	1	122	2	0	1	0	0	2	0	0	0	2	2	0	3	1	0	1	2	1	1	1	0	0	5	1	1	4	0	11	2	0	44	193469	5	41	2	4	2	1	4	86	0	0
73	TGT	0	1	0	2	0	0	4	0	0	1	1	17	0	1	4	0	3	1	2	0	2	7	0	1	0	0	0	127	2	1	1	0	2	2	1	0	1	2	0	0	0	1	1	17	2	1	1	1
74	GTA	0	4	0	4	5	3	0	5	0	1	0	5	139	6	2	2	2	1	2	0	6	7	0	2	0	0	0	0	13	4	3	6	2	0	1	2	31	6	2	1	0	4	1	1	268619	9	43	16
75	CCT	1	0	0	5	2	0	0	3	0	0	0	0	1	0	0	1	3	0	4	52	29	80	9	254975	2	1	2	2	8	2	1	28	0	0	1	3	5	1	1	6	3	2	2	2	2	0	0	1
76	ACA	4	7	3	8	258790	33	102	27	6	3	0	5	120	4	10	5	11	9	3	6	5	3	2	3	0	4	1	2	4	8	4	12	3	1	1	1	33	4	2	2	1	1	1	3	7	6	4	7
77	GAC	2	58	2	2	1	2	1	0	3	1	3	1	2	0	1	0	0	5	1	1	1	0	0	1	1	1	2	0	2	3	1	0	16	231013	6	51	0	5	0	3	6	17	3	2	0	6	2	0
78	CCC	1	2	0	1	0	62	3	2	0	0	0	0	0	0	1	1	5	27	0	0	73	164806	4	20	2	0	1	0	2	32	0	1	0	0	0	1	0	2	1	3	0	0	1	0	0	1	3	0
79	AAC	11	252419	8	79	4	42	4	3	4	30	2	4	4	8	4	3	5	5	4	2	1	0	0	0	1	0	5	2	1	1	5	2	3	45	2	1	1	2	3	3	5	1	7	0	3	4	1	3
80	CCA	1	4	4	3	30	11	7	7	1	2	0	0	3	3	1	2	36	46	3	7	261452	13	6	4	3	5	2	1	16	7	4	1	2	7	5	1	8	3	2	3	3	4	0	1	4	3	1	3
81	CAA	6	5	42	7	15	3	3	11	0	4	5	2	7	5	2	3	205629	7	18	11	4	1	5	5	48	2	5	7	4	8	6	7	8	6	2	1	1	4	1	2	1	1	0	4	2	0	2	0
82	GAA	36	2	0	1	1	4	4	0	2	4	3	2	2	1	0	1	5	0	2	2	2	1	4	1	1	1	0	1	1	0	1	1	270058	9	9	13	6	1	6	5	5	0	0	1	6	0	1	3
83	ATA	21	4	1	8	35	5	6	6	7	0	4	1	271227	9	46	11	5	7	7	6	3	2	0	3	5	1	2	1	8	0	5	6	8	2	1	0	3	1	4	2	2	4	7	1	15	5	4	8
84	AAT	67	22	2	272208	7	2	5	7	2	1	0	12	3	1	4	9	8	4	7	4	10	4	3	6	3	3	0	4	3	2	4	5	2	1	1	9	1	3	0	2	1	1	0	0	7	6	1	4
85	TTG	1	3	1	1	3	2	6	1	2	0	2	3	9	6	23	0	6	0	1	0	2	0	2	1	0	0	0	1	3	5	10	1	2	3	2	6	0	0	4	2	2	0	3	0	4	3	8	1
86	GAA	76	5	2	1	0	0	0	0	4	1	8	5	4	1	1	0	2	0	3	0	1	1	0	1	1	0	0	0	1	2	0	0	229236	4	13	6	3	0	5	3	155	1	3	1	5	1	2	4
87	AAT	24	7	4	211615	0	0	0	2	2	0	1	10	4	1	1	12	2	4	0	2	0	0	1	1	0	1	1	2	3	1	3	1	1	0	0	10	1	0	3	0	1	0	0	0	1	0	2	0
88	GTG	3	0	1	2	1	4	0	2	1	1	0	0	2	2	59	1	2	1	0	3	1	1	0	0	0	1	0	1	5	0	0	0	0	0	3	0	1	0	13	0	0	0	1	0	43	4	252167	7
89	ACA	16	2	2	0	255113	7	26	8	3	2	2	2	61	2	2	1	0	8	1	1	4	0	0	0	3	5	3	0	1	0	0	2	3	0	0	2	60	1	1	2	0	0	2	0	0	1	0	0
90	GAA	62	1	1	0	2	2	5	1	2	2	2	0	1	0	0	0	7	0	1	0	0	2	0	0	0	0	0	0	1	0	0	0	244224	9	35	6	3	0	1	0	13	2	0	1	2	1	0	0
91	GAG	4	8	41	3	0	0	3	0	3	5	0	3	1	1	0	1	1	3	1	2	6	2	0	2	0	1	0	1	0	1	1	0	84	8	241267	18	2	1	2	3	0	0	9	3	3	1	6	3
92	TTT	0	1	0	0	0	0	1	1	0	0	0	0	0	0	1	4	0	1	0	1	3	1	0	1	1	4	0	0	2	0	0	9	1	0	0	0	0	1	0	0	0	1	0	1	1	3	4	2
93	AAC	13	262600	2	61	0	1	4	2	0	95	2	2	0	4	0	1	2	2	4	3	0	0	0	0	0	3	1	0	0	0	1	2	3	30	3	0	3	1	2	1	1	0	0	1	2	1	1	0
94	ATG	2	3	4	1	5	1	19	1	0	2	4	3	98	5	271171	10	0	0	0	1	0	0	0	0	0	0	2	0	3	3	4	1	2	0	1	1	4	1	2	4	5	0	2	0	6	4	40	3
95	TGG	0	0	0	0	0	0	0	0	0	0	5	1	2	0	2	0	1	2	3	3	1	0	2	0	0	0	36	0	0	0	0	1	1	1	1	0	2	1	1	1	0	0	2	2	3	0	1	1
96	AAA	280474	3	9	8	4	7	1	1	21	0	0	1	3	0	0	2	1	1	2	0	3	0	1	1	2	2	1	1	1	2	0	4	19	1	1	2	2	3	1	3	1	0	2	0	0	3	2	4
97	AAT	7	22	2	280116	4	1	1	2	1	7	0	15	1	0	1	74	2	1	0	6	2	3	2	2	0	3	0	2	3	0	1	3	0	4	1	11	1	0	0	0	0	2	0	0	0	0	2	2
98	AAC	22	275180	8	73	6	9	6	3	3	59	1	4	4	8	1	2	7	1	2	4	3	6	4	6	3	3	5	1	5	3	1	0	4	75	2	4	3	2	6	2	1	1	3	1	0	0	2	1
99	ATG	3	0	4	1	2	1	6	0	1	0	3	1	52	5	262579	17	1	0	0	1	2	1	0	0	0	0	1	0	1	3	1	4	1	1	1	0	2	1	2	0	0	0	1	1	3	0	56	5
100	GTA	1	0	0	1	2	0	0	1	0	0	0	0	117	1	2	0	1	0	0	1	0	2	1	1	3	0	0	1	3	1	1	0	1	0	0	1	18	5	1	2	0	0	0	0	258981	4	50	2
101	GAA	75	0	0	3	4	0	0	2	1	0	1	3	2	0	2	3	1	0	0	0	2	1	1	0	2	1	0	0	1	3	0	2	277392	2	36	3	0	2	2	3	7	0	3	1	3	1	1	0
102	CAG	2	7	9	7	9	4	1	3	1	1	0	1	2	1	1	2	83	7	280802	10	1	3	3	1	0	1	60	0	0	2	2	2	9	1	2	1	4	2	2	1	2	3	3	0	2	3	0	0
103	ATG	3	0	5	2	1	0	12	1	0	1	2	1	127	3	281063	9	0	1	1	0	0	0	0	1	3	1	0	0	4	2	3	1	1	0	0	1	0	1	0	3	0	1	2	0	1	1	16	3
104	CAT	2	2	3	23	3	2	1	2	1	2	1	4	3	1	1	0	23	27	10	279943	2	1	0	4	0	3	1	14	2	4	2	10	3	2	0	5	2	1	1	1	1	2	0	0	3	1	3	0
105	ACA	20	8	2	5	281440	25	68	15	7	3	1	13	103	2	9	5	5	8	9	4	4	4	3	2	2	3	8	2	7	4	2	7	3	4	8	3	58	3	1	1	6	8	2	0	3	6	4	7
106	GAT	0	2	3	53	1	1	2	0	1	1	2	2	1	0	1	1	4	4	2	4	1	0	1	3	0	1	0	3	0	4	0	1	10	29	8	281187	1	0	0	3	1	2	0	12	1	0	2	3
107	ATA	6	1	0	1	30	4	6	0	4	1	3	0	281682	10	31	11	3	1	3	1	0	0	0	2	0	0	4	1	5	1	6	3	0	2	0	2	1	3	1	1	1	2	0	2	15	2	4	2
108	ATC	0	16	1	1	7	26	1	3	6	3	4	0	18	280839	4	81	1	0	4	2	2	0	1	1	2	4	0	1	2	7	2	6	1	0	1	0	0	1	0	3	0	2	0	1	3	25	3	1
109	AGC	4	102	1	7	8	7	9	2	15	279847	5	118	1	3	7	2	3	6	3	4	1	1	1	2	1	6	6	2	2	5	1	0	1	3	10	3	3	11	3	8	4	51	10	3	1	1	3	5
110	CTA	1	1	0	1	2	0	0	3	0	0	0	1	36	1	2	3	18	5	2	2	61	1	2	0	0	1	1	0	282113	7	14	9	1	0	0	1	3	1	2	3	0	0	1	1	0	1	3	2
111	TGG	0	1	0	1	3	1	3	1	2	1	7	0	2	0	0	1	0	1	0	0	0	2	0	0	0	0	11	0	1	1	0	0	0	1	0	1	1	0	3	0	1	1	2	1	3	0	1	1
112	GAC	4	53	1	3	1	7	1	6	3	2	2	0	1	3	2	3	0	4	0	1	0	2	0	0	1	3	1	1	0	2	0	0	27	281941	13	51	0	3	4	1	1	11	2	2	1	5	0	5
113	CAA	11	7	0	2	2	4	3	4	1	1	0	2	0	2	0	2	280060	13	104	14	3	1	1	0	47	3	1	2	4	5	4	6	6	4	1	0	3	4	4	5	0	0	0	1	2	1	0	2
114	GGC	0	0	1	1	5	3	3	2	2	86	2	1	0	1	4	0	2	0	2	1	2	0	0	0	2	4	8	0	0	0	0	0	3	115	6	0	6	19	11	7	21	276555	16	38	1	7	2	1
115	CTA	2	0	1	2	3	3	3	3	2	0	0	0	31	3	3	0	9	2	0	0	78	0	0	1	2	0	0	2	281497	8	47	10	2	2	1	0	1	0	0	0	0	0	0	0	3	3	1	1
116	AAG	96	6	282015	16	2	3	4	2	3	1	20	7	2	0	13	4	6	3	16	3	0	1	2	1	3	2	1	2	8	0	1	5	0	0	25	5	4	0	7	5	2	2	3	0	1	0	7	0
117	CCA	1	1	2	1	20	7	3	3	1	9	1	8	1	2	1	2	12	8	5	5	280671	12	13	3	1	2	1	2	24	0	0	0	5	3	4	1	3	1	1	1	4	5	7	7	1	0	1	1
118	TGT	2	0	0	1	4	3	0	0	0	1	2	12	1	1	6	3	1	6	1	3	0	1	0	1	0	3	3	33	3	1	2	1	2	0	4	4	1	3	5	1	2	2	0	5	2	2	1	2
119	GTA	1	3	1	0	4	3	0	2	0	1	2	1	118	2	2	2	0	2	3	2	1	0	2	1	8	1	1	2	10	3	4	3	0	2	2	1	27	2	3	1	2	1	0	2	282302	9	43	7
120	AAG	79	8	280468	13	1	4	5	5	1	3	35	5	0	1	6	2	3	4	5	1	2	2	0	1	2	4	2	2	6	1	4	3	1	2	19	2	0	2	3	0	2	0	0	4	1	1	1	3
121	TTA	1	4	2	1	3	1	2	0	0	2	0	3	11	4	1	0	2	0	0	0	3	2	2	3	0	0	1	3	30	1	4	3	2	1	1	0	0	0	1	0	0	0	2	0	5	2	0	1
122	ACC	1	11	0	0	8	280746	2	50	2	3	0	4	0	51	0	1	0	1	2	0	1	3	0	1	0	0	0	1	2	0	0	1	0	0	0	2	3	29	2	0	1	3	0	0	0	0	0	0
123	CCT	0	5	0	2	0	2	0	22	0	0	0	1	0	0	1	0	4	1	2	33	11	89	13	282431	3	0	1	0	1	1	2	26	1	4	1	3	5	2	2	5	0	1	2	0	0	0	1	0
124	CTC	1	1	1	1	0	1	0	0	0	2	2	0	4	8	3	4	2	2	0	1	0	25	1	0	0	4	0	2	28	282150	7	38	3	1	0	0	1	0	0	0	0	1	2	0	2	3	2	0
125	TGT	2	2	0	0	1	3	0	0	4	1	1	15	1	0	0	3	1	1	1	0	0	0	0	1	0	0	0	97	1	0	0	0	1	0	0	0	2	0	0	1	1	1	0	4	1	0	0	0
126	GTT	0	1	1	2	0	1	4	3	0	2	1	2	2	3	0	81	2	0	4	0	1	0	2	3	0	2	0	0	0	0	0	2	1	0	1	5	0	0	0	19	1	0	0	3	4	17	4	282270
127	ACT	1	3	0	12	25	40	11	282519	0	0	3	5	0	0	2	49	1	2	2	1	8	19	3	3	0	1	3	0	0	2	0	1	0	1	0	5	2	2	0	13	0	0	0	1	3	2	1	2
128	TTA	5	4	0	0	0	0	0	0	0	1	0	0	20	0	1	0	1	1	0	0	3	5	3	5	1	1	0	0	44	6	0	1	0	0	0	0	0	1	1	1	1	0	0	1	2	0	0	1
129	GAT	2	3	0	43	5	3	1	1	1	0	0	1	4	0	0	2	0	2	0	0	0	2	0	0	1	0	0	0	0	0	0	0	24	18	8	282548	1	3	0	2	2	1	0	7	0	1	1	2
130	TGC	1	0	0	0	0	0	0	1	1	18	0	1	0	0	1	0	0	2	0	0	0	1	0	1	1	12	0	0	0	2	0	0	0	0	0	2	0	3	0	3	0	0	1	0	1	0	1	0
131	CAT	5	4	3	32	7	8	5	3	2	5	3	0	0	1	4	6	13	45	2	282434	2	2	2	1	4	6	5	15	1	2	2	5	2	2	2	1	2	1	4	0	5	2	2	2	2	1	1	1
132	AAT	16	22	2	282674	3	1	3	2	0	5	4	21	3	3	3	0	7	6	2	5	11	20	4	4	1	4	2	1	0	4	3	1	3	2	2	44	4	1	2	9	2	0	6	4	3	0	0	0
133	GTC	0	0	1	1	1	4	1	0	0	0	0	0	1	67	0	0	2	0	0	0	13	13	2	3	0	2	0	0	1	7	1	7	0	4	0	0	0	23	0	0	0	4	1	0	13	282578	2	31
134	ACC	3	22	1	6	70	282506	3	30	0	4	1	3	3	36	2	3	2	11	1	3	7	16	3	6	2	3	1	2	5	3	1	3	4	6	0	2	1	30	4	1	2	3	7	2	3	3	2	3
135	TAT	0	0	1	31	0	1	0	1	3	0	0	0	1	2	0	0	2	0	1	132	5	4	0	2	1	0	1	0	0	1	0	0	0	0	0	7	0	0	0	0	0	0	1	0	1	0	1	2
136	AAT	37	16	4	282552	5	1	0	9	3	2	1	23	1	1	0	13	1	2	0	2	2	1	2	1	2	1	0	2	0	1	0	1	1	0	0	17	0	0	0	0	0	0	2	2	1	0	0	0
137	ATC	0	27	0	0	0	13	0	0	1	5	4	2	27	282411	0	50	0	0	1	0	0	2	0	0	0	0	0	0	0	2	0	0	0	0	0	0	0	0	0	0	0	0	0	2	0	12	2	1
138	ACC	3	20	0	0	55	282458	3	71	1	11	0	0	0	68	1	0	3	0	0	0	2	2	0	2	1	1	0	1	0	0	0	0	0	1	1	0	0	36	0	0	0	0	3	0	0	0	0	0
139	AGT	17	1	2	89	4	3	0	2	27	13	10	282463	2	0	2	4	2	5	1	1	2	4	1	1	1	0	2	3	2	1	2	1	1	0	0	1	3	0	0	0	0	0	4	31	1	0	2	4
140	GAC	7	55	2	2	3	2	1	0	0	2	1	4	2	1	1	1	7	6	0	1	5	7	1	3	2	4	1	3	5	2	0	1	11	200060	0	42	5	5	2	1	0	38	10	2	0	4	0	4
141	ATG	2	7	6	0	0	3	7	2	3	1	1	4	56	7	199987	3	6	3	3	0	1	6	1	3	2	3	0	1	3	0	2	4	3	2	2	1	0	1	6	4	1	1	6	1	6	2	31	3
142	AAG	55	4	199797	35	4	7	13	1	0	2	36	1	4	2	24	1	4	6	2	0	5	9	3	1	3	7	5	4	4	3	1	4	1	3	26	0	3	6	2	3	2	0	4	2	0	2	3	0
143	GAA	65	5	0	2	2	4	2	1	2	2	0	3	0	6	1	0	1	7	1	7	3	16	3	0	0	2	1	3	0	0	1	1	199947	7	31	10	0	1	1	3	20	1	1	0	5	0	1	1
144	GAA	51	3	0	1	0	2	0	0	3	0	0	0	2	0	0	0	3	1	1	0	0	0	0	1	0	0	0	0	1	2	1	1	200281	4	6	1	0	0	0	0	4	2	3	1	1	0	0	2
145	ATA	5	0	0	0	11	0	0	0	2	1	0	0	200246	0	34	5	2	0	0	0	0	1	0	1	0	0	0	0	7	1	1	0	1	0	0	0	0	1	0	0	0	3	0	0	6	0	0	2
146	ACA	19	1	2	2	200216	3	12	2	5	4	0	0	45	4	2	2	2	1	0	2	4	0	0	1	0	0	0	0	5	3	0	4	0	0	0	1	18	3	0	3	1	1	0	2	0	0	0	3
147	AAC	5	200186	2	29	1	0	0	0	0	6	3	1	0	2	0	0	0	2	0	0	0	2	0	0	0	1	0	0	0	0	0	1	1	6	2	0	0	0	0	0	0	0	0	1	0	0	0	0
148	TGC	0	1	2	1	0	0	0	0	0	3	0	0	0	2	0	1	0	0	0	1	1	1	1	0	0	6	0	1	1	1	0	2	0	0	0	0	0	1	0	0	0	1	2	0	2	0	0	0
149	TCT	1	0	0	0	3	1	4	4	2	1	0	1	0	1	0	1	3	0	0	0	0	3	0	11	0	0	0	0	1	1	3	0	2	0	1	0	0	1	0	2	0	0	0	0	2	0	2	2
150	TAC	0	8	0	0	0	0	1	1	0	0	1	0	0	2	0	0	1	19	0	0	0	4	1	0	1	0	0	0	1	1	0	0	1	2	0	0	0	2	0	0	2	0	0	0	1	0	0	0
151	AAT	10	20	7	200167	1	1	0	1	0	1	1	29	2	0	0	8	0	3	0	2	1	3	0	0	0	0	1	1	1	4	0	0	0	0	0	27	0	1	0	0	2	0	0	0	2	0	0	0
152	GTG	2	1	0	2	3	1	1	1	0	0	0	0	1	0	60	1	1	0	0	1	1	0	0	1	0	1	1	0	1	2	2	1	0	2	5	0	0	1	10	1	0	1	1	0	58	3	199984	10
153	ACC	0	11	0	0	9	200072	2	26	1	6	1	3	0	21	2	0	2	0	3	0	3	4	1	5	0	1	0	2	0	1	1	1	3	0	1	0	0	38	0	1	0	2	0	0	1	0	1	0
154	ACA	13	1	0	1	199876	20	121	13	0	1	0	1	22	0	1	0	1	1	0	1	2	3	2	0	0	2	1	0	0	0	1	0	1	0	0	1	11	1	0	0	0	0	3	2	1	0	0	0
155	GTA	1	1	2	0	2	0	1	0	0	1	1	0	64	2	0	1	0	0	0	0	4	4	0	1	1	1	0	0	7	0	0	0	17	0	0	1	27	0	2	2	2	4	1	0	199769	3	10	5
156	ATA	4	1	1	1	11	0	3	2	0	0	0	0	199765	0	75	4	3	1	1	1	0	5	0	3	3	3	0	0	3	1	0	0	1	0	1	0	1	0	1	1	0	1	1	0	12	1	2	1
157	AGG	8	2	49	4	2	5	2	5	50	1	199487	15	2	0	42	2	11	2	2	2	4	7	4	1	2	6	29	1	4	4	1	1	0	0	1	2	6	3	3	2	0	0	95	0	3	1	4	0
158	GAT	0	0	1	70	0	0	1	0	0	0	1	0	0	0	0	0	0	0	2	1	0	4	1	2	0	1	1	0	0	0	0	1	9	9	3	199451	0	0	1	1	0	0	4	3	0	0	0	3
159	AAG	54	1	199585	8	6	4	11	1	2	4	94	3	2	0	15	0	3	5	3	1	3	2	0	1	1	5	1	1	4	0	2	0	5	1	80	0	3	4	4	2	3	0	1	0	3	1	3	1
160	AAA	200170	2	2	5	7	6	1	6	11	1	1	3	11	2	1	1	8	0	3	2	5	21	7	6	0	4	0	2	0	4	0	1	7	1	3	0	0	1	0	0	2	1	0	0	1	2	2	4
161	CAG	0	3	5	2	1	4	0	0	1	0	2	0	1	1	2	4	24	1	199483	4	0	2	4	0	0	2	27	3	3	2	8	0	2	0	1	0	3	4	0	0	0	0	0	0	0	1	0	0
162	AAA	200251	1	15	4	4	1	1	2	5	1	1	2	0	1	2	1	1	2	0	1	1	2	1	1	0	1	3	1	2	0	1	1	10	0	0	0	1	1	0	1	4	1	2	0	0	0	2	0
163	GTA	1	0	1	0	2	4	2	3	0	0	0	0	95	0	2	2	2	2	0	0	0	3	1	0	0	0	3	0	0	0	1	0	8	0	0	0	12	0	0	3	0	0	0	0	199974	1	6	2
164	TCC	3	4	1	0	4	10	1	1	1	3	0	0	2	0	1	0	1	2	3	2	1	5	0	0	1	0	0	0	1	1	0	0	0	1	3	0	2	5	0	1	2	3	1	0	0	0	0	4
165	TCA	1	1	0	1	5	1	0	1	0	1	1	2	0	0	0	0	0	0	0	0	36	0	0	0	1	0	0	3	0	0	1	0	0	0	0	2	0	0	0	0	0	0	2	1	1	1	0	0
166	CTT	0	0	0	0	1	1	0	0	1	0	0	1	4	0	0	9	1	3	1	1	3	1	2	664	1	0	0	1	14	22	5	199076	0	1	1	0	0	1	0	0	0	0	2	0	0	0	1	0
167	TTT	1	0	0	2	1	2	0	0	0	0	2	0	1	2	0	10	0	1	0	0	1	2	0	0	0	1	0	0	0	0	0	9	0	1	0	0	0	0	0	0	0	0	1	1	1	0	1	2
168	TAT	0	2	0	4	0	0	0	0	0	4	0	0	1	0	0	0	2	0	0	17	0	0	0	0	0	0	0	0	0	0	0	0	1	0	0	1	0	1	0	1	0	1	2	1	0	0	0	1
169	AAA	199473	5	6	2	1	1	1	1	17	0	0	0	4	0	0	0	1	3	1	0	2	2	0	0	1	1	0	0	1	1	3	2	10	0	0	0	0	1	0	3	0	1	1	0	0	2	2	4
170	CTT	0	1	1	1	0	2	0	3	0	0	0	0	1	2	1	35	0	1	0	10	2	0	2	8	1	0	1	0	24	26	3	199044	3	1	0	1	4	3	2	0	0	0	1	0	2	3	0	3
171	GAT	1	0	1	33	1	2	1	1	0	0	0	0	2	0	0	1	0	0	0	1	0	1	0	0	0	0	0	0	0	1	0	0	3	7	2	199548	1	0	0	0	0	0	0	10	0	0	0	1
172	GTA	1	0	0	1	0	1	1	0	0	0	0	0	96	0	1	1	0	0	0	0	1	0	1	2	1	0	1	0	9	3	1	2	8	0	0	0	6	0	0	0	0	0	0	1	199203	8	47	8
173	GTA	0	2	1	1	3	8	2	0	1	0	0	0	93	3	0	2	1	1	1	0	2	1	1	0	1	1	0	1	4	3	1	1	2	0	0	0	24	2	0	0	5	1	0	0	197431	1	40	1
174	CAA	7	2	1	0	3	5	0	0	1	0	0	2	2	0	0	0	199155	3	10	3	3	5	1	3	6	1	3	0	9	0	0	1	0	0	1	0	0	1	4	2	1	1	0	1	0	2	3	0
175	ATT	0	0	0	3	0	0	0	4	0	0	0	0	8	5	6	196538	0	0	0	0	0	2	0	3	0	0	0	0	1	0	0	1	0	0	0	0	0	0	0	0	0	0	0	0	0	0	1	12
176	GGA	4	0	0	0	0	5	2	0	52	1	0	0	0	3	1	1	3	1	1	0	2	2	0	2	0	2	0	1	0	4	0	0	38	1	0	1	0	1	0	0	184861	6	97	17	4	1	1	2
177	GGT	3	0	0	2	1	3	0	0	4	3	0	68	0	0	1	0	3	2	2	4	2	3	1	0	0	4	0	3	1	0	0	0	0	0	2	93	0	0	4	6	13	39	1	186765	4	1	5	4
178	AAT	29	21	6	198387	3	2	2	3	0	0	2	7	2	1	1	4	5	6	3	2	1	1	3	3	2	1	0	1	2	2	0	0	1	0	2	9	1	0	1	1	1	1	0	0	2	0	2	0
179	AAT	19	16	6	197972	1	2	6	5	3	4	2	11	2	2	2	2	4	1	3	4	2	2	3	1	0	0	0	0	1	1	0	0	2	1	0	14	1	3	0	0	3	3	4	6	2	0	1	0
180	AGG	3	3	51	3	3	4	2	1	65	9	189679	12	1	1	37	1	1	0	0	2	2	1	2	5	0	0	8	0	1	1	2	0	4	1	2	3	0	0	1	0	0	1	106	1	2	0	2	4
181	ACT	2	2	0	9	8	48	1	193862	1	3	1	8	1	0	0	16	5	4	4	2	2	4	0	1	1	1	1	3	1	0	1	2	0	2	3	0	3	2	0	16	1	0	1	1	1	0	3	0
182	AAT	17	9	2	198416	2	2	0	4	1	1	0	14	2	2	0	7	1	0	1	0	5	4	1	2	2	0	1	1	1	0	3	1	1	2	0	18	5	0	0	0	3	1	1	0	0	0	1	0
183	AGT	0	0	1	58	4	3	1	10	46	13	6	190876	0	1	2	4	3	1	3	4	2	3	0	1	1	0	1	1	1	0	0	0	0	2	4	1	0	2	1	0	0	0	0	24	0	0	0	0
184	CAG	4	3	10	4	1	6	1	0	4	0	0	1	1	1	3	1	116	13	190633	20	3	5	0	3	1	0	12	0	3	1	7	3	3	2	1	1	0	3	2	3	0	1	2	1	0	3	2	2
185	TAT	0	0	0	4	0	1	1	0	1	0	0	2	0	0	2	0	2	1	0	12	1	1	0	0	0	0	0	0	0	0	2	0	0	1	0	5	0	1	1	0	0	1	0	1	1	1	0	1
186	AGA	30	1	2	1	5	4	1	3	182991	0	10	1	7	3	9	4	2	1	0	3	1	2	2	0	3	3	3	1	1	0	3	0	2	0	0	1	2	2	1	1	17	0	0	1	2	0	2	0
187	TTA	1	1	2	3	0	2	1	1	0	0	1	0	26	3	0	2	2	1	0	0	1	3	0	0	1	0	0	2	15	3	3	2	0	0	0	0	0	1	2	0	1	0	2	1	4	0	1	2
188	ATA	7	6	3	7	11	5	0	1	2	2	0	3	195123	0	26	5	5	9	1	3	0	0	0	1	4	1	0	3	8	3	0	2	0	0	0	0	1	4	2	0	0	0	2	1	15	0	0	3
189	AAC	20	189138	9	24	1	5	0	5	3	5	1	0	3	6	0	0	5	12	1	2	1	1	0	1	2	2	0	0	0	0	0	2	0	7	0	0	0	2	5	1	2	0	6	7	0	1	0	1
190	TGT	1	2	0	1	0	1	0	0	1	1	0	5	0	0	0	0	0	1	2	0	0	2	1	2	1	0	0	13	0	1	1	0	0	0	0	0	1	1	1	0	1	2	1	4	5	0	0	2
191	AAC	6	186904	2	71	9	3	0	0	0	35	0	0	0	1	1	0	2	1	3	0	0	2	0	0	1	1	0	0	0	0	0	0	1	51	1	2	1	3	0	0	0	0	0	0	2	0	0	0
192	ACC	3	3	1	0	51	177241	0	32	0	2	0	0	0	22	0	2	1	4	0	1	0	2	1	2	0	4	2	0	0	0	1	0	2	0	2	0	0	5	0	1	0	0	0	0	0	0	0	1
193	TCA	5	1	0	0	15	2	2	0	1	2	1	3	0	0	0	1	1	4	2	2	66	3	1	1	0	2	2	1	0	2	0	0	1	0	6	1	7	2	4	1	0	0	2	0	1	2	0	3
194	GCC	16	0	3	1	3	106	3	2	2	0	2	2	0	2	1	2	5	5	4	4	2	4	0	1	2	2	5	1	2	6	2	6	3	8	0	0	16	188866	5	11	0	2	0	0	8	89	1	5
195	ATT	2	3	1	5	0	0	2	13	0	0	0	2	6	20	2	186811	0	1	1	0	0	1	0	1	0	0	0	0	0	0	0	1	1	0	0	0	0	0	1	0	1	2	0	0	2	0	0	2
196	ACA	7	0	2	0	174858	6	16	1	1	0	5	0	43	2	1	4	1	2	0	4	1	0	0	1	0	1	1	0	1	1	0	0	0	0	1	0	17	1	0	1	0	0	0	0	2	1	5	0
197	CAG	1	0	5	0	6	1	0	0	2	0	6	0	0	0	0	1	50	0	170707	17	1	1	3	1	1	4	86	0	0	0	11	0	2	0	1	0	2	3	0	0	3	1	2	0	0	0	1	1
198	GCT	0	1	0	0	1	1	1	87	0	1	1	2	1	1	6	6	0	3	0	1	3	3	2	1	3	4	2	1	2	3	1	1	0	0	1	6	5	16	11	170023	0	4	0	3	0	0	4	35
199	TGT	1	2	2	1	1	0	0	1	0	0	0	1	0	3	0	0	0	0	0	0	1	0	0	0	2	0	0	24	0	0	1	0	0	0	2	0	1	0	0	0	0	0	0	2	0	0	0	0
200	CCA	0	3	1	1	13	5	1	2	0	0	0	3	3	6	0	3	9	2	4	3	186364	15	14	7	0	2	2	1	11	0	3	2	0	0	1	1	2	3	3	0	0	0	0	0	1	0	2	1
201	AAG	47	1	187352	11	4	4	6	0	3	2	36	0	4	2	3	2	6	1	4	5	5	7	4	0	4	2	6	0	2	2	2	5	0	2	5	0	0	1	3	0	3	0	1	0	1	0	0	0
202	GTA	2	3	2	2	1	0	2	3	3	0	0	1	84	3	3	3	0	1	1	0	1	0	0	0	1	0	0	0	3	7	2	7	1	0	0	1	21	1	0	2	1	1	0	2	194774	7	18	4
203	ACC	4	15	0	7	27	183084	4	30	1	3	0	2	3	45	0	0	2	4	1	0	0	5	0	0	1	1	2	1	1	2	5	1	0	2	0	0	3	11	1	0	2	1	3	0	0	1	0	2
204	TTT	0	4	0	2	3	4	2	4	0	2	6	2	8	0	7	9	2	2	1	2	1	1	2	1	0	1	1	1	0	3	1	43	0	1	1	0	1	1	4	2	0	0	3	4	0	0	6	11
205	GAG	3	1	30	1	5	2	5	0	0	0	4	2	3	2	0	0	2	3	0	4	2	2	1	0	0	3	5	2	1	2	0	1	71	4	187175	8	2	3	6	0	0	0	41	2	0	0	8	4
206	CCA	0	0	0	0	13	1	1	3	0	0	0	0	0	0	1	1	16	0	1	2	174499	7	5	3	0	0	0	1	16	0	0	1	0	0	1	0	4	0	1	0	0	0	0	1	1	0	1	0
207	ATT	8	5	19	13	4	9	2	22	1	1	3	1	13	21	7	186652	2	2	0	2	3	8	6	4	3	0	1	2	1	1	1	6	0	0	0	3	2	1	0	5	0	0	0	0	0	1	0	11
208	CCC	3	2	4	2	1	11	3	3	0	3	1	5	0	0	3	3	1	19	0	1	14	179145	5	25	4	2	0	7	1	15	2	1	5	2	1	4	4	7	0	0	1	3	2	5	1	0	0	0
209	ATA	18	2	10	0	15	3	1	0	12	0	2	1	196395	6	18	8	0	2	1	0	1	1	2	2	3	0	0	3	3	8	1	3	1	0	1	0	0	0	1	0	0	0	0	0	7	2	3	2
210	CAT	3	1	2	7	7	2	2	2	1	2	3	4	3	3	2	5	19	21	6	194587	3	2	1	3	1	4	0	2	1	0	1	5	0	1	0	1	0	2	6	0	1	0	0	1	4	1	0	2
211	TAT	0	2	2	2	1	0	1	0	0	0	0	2	0	0	1	1	0	1	3	7	0	0	0	2	0	0	0	2	1	2	1	4	2	1	2	8	1	0	1	0	0	0	1	1	1	1	2	1
212	TGT	0	1	1	3	0	2	1	0	1	0	0	14	1	1	0	0	1	0	0	1	2	1	1	0	0	1	1	11	0	0	1	2	0	0	0	0	0	2	3	2	2	2	1	2	1	0	0	1
213	GCC	3	1	0	0	4	157	5	2	1	1	1	3	3	1	1	1	3	2	0	0	1	11	4	0	0	0	0	0	0	0	2	0	0	4	0	1	14	194958	7	31	3	2	2	2	2	112	12	3
214	CCA	0	0	0	0	6	2	0	0	2	1	0	2	0	1	0	1	8	2	0	0	196460	11	19	15	4	1	2	0	20	1	1	0	0	0	1	1	2	3	2	2	0	1	2	0	0	0	0	0
215	GCT	2	3	0	3	6	4	5	142	0	1	0	0	2	3	0	0	6	4	2	1	10	32	1	10	0	2	0	0	0	0	1	2	1	2	0	2	3	40	10	197251	3	1	3	10	1	1	1	51
216	GGT	1	2	3	6	1	2	2	1	0	2	0	46	1	0	0	0	0	3	1	6	2	4	0	4	0	3	2	0	1	1	0	0	0	1	0	35	3	1	1	4	9	17	16	198294	0	0	1	6
217	TTT	1	1	3	1	0	1	0	0	0	0	0	0	0	1	0	1	2	3	0	1	0	1	0	1	1	0	0	0	1	0	0	14	1	1	0	0	0	0	0	0	1	0	0	2	1	1	2	4
218	GCG	2	4	0	0	6	5	49	3	0	3	1	3	1	0	1	0	0	0	3	1	0	1	3	1	2	0	1	0	0	0	0	1	2	0	3	0	65	14	197342	7	3	1	6	1	4	1	277	1
219	ATT	0	0	1	5	0	1	0	11	1	0	0	0	3	10	3	198107	0	0	0	0	0	1	0	0	1	0	1	0	1	2	1	1	0	0	0	0	0	0	0	0	1	0	0	1	1	0	1	9
220	CTA	0	0	1	0	3	2	1	2	2	0	1	0	15	3	2	1	9	2	0	0	29	0	1	0	2	3	0	1	198219	3	70	4	2	3	0	1	2	1	0	1	0	0	1	0	3	1	6	3
221	AAG	83	17	199376	10	4	7	4	0	2	1	36	0	1	0	8	3	0	2	4	1	1	3	0	0	3	3	1	3	3	4	0	1	1	0	9	0	1	3	1	2	0	1	0	0	1	4	3	2
222	TGT	1	2	1	2	1	0	1	2	0	1	0	8	0	1	0	0	0	2	2	0	3	2	1	1	0	2	0	12	0	4	1	0	0	1	0	2	0	0	0	0	0	0	0	1	0	0	0	1
223	AAG	70	6	199391	18	2	4	41	4	1	3	125	5	0	2	26	4	3	3	5	0	0	2	1	0	1	3	3	1	0	1	2	1	2	4	44	0	0	2	0	3	1	1	0	0	1	4	0	0
224	GAT	0	3	0	34	1	0	4	1	2	3	0	2	0	1	2	2	0	3	2	6	0	0	0	1	0	0	0	0	1	0	1	0	7	11	1	199841	1	3	2	3	1	1	3	6	1	0	0	0
225	GAG	5	8	31	3	5	4	4	2	3	1	2	0	6	3	2	4	8	4	0	5	5	4	2	3	8	4	5	6	4	0	0	1	75	9	199694	12	2	0	10	5	1	3	62	1	7	1	9	1
226	AAG	66	9	199523	13	3	14	8	3	2	2	19	5	0	0	8	4	2	8	5	10	3	2	1	2	1	3	3	3	1	8	3	2	0	1	18	1	3	5	1	3	1	1	2	2	0	6	0	1
227	TTC	1	1	0	2	1	1	0	0	1	2	2	2	1	3	1	1	2	10	1	4	0	0	0	1	3	1	1	0	0	13	2	0	0	2	1	2	1	2	0	0	2	0	0	0	0	3	0	0
228	AAT	22	11	16	198945	9	3	7	13	8	4	4	109	5	2	2	13	2	3	5	4	2	4	1	3	4	3	2	1	1	4	1	3	1	2	3	62	5	1	0	0	0	1	3	2	2	6	4	1
229	GGA	1	0	0	1	1	0	1	0	35	1	0	1	0	0	0	0	0	0	2	1	0	1	0	0	0	2	1	0	1	0	0	0	38	1	0	0	0	1	0	2	198445	5	22	6	5	1	0	0
230	ACA	15	6	2	2	199505	21	162	19	2	1	4	5	48	2	4	1	12	7	6	0	2	0	1	1	6	2	1	2	5	0	1	7	3	2	4	1	17	3	5	0	0	2	4	1	4	2	6	0
231	GGG	0	3	1	1	1	4	2	1	0	0	52	5	0	0	0	0	0	3	0	0	3	2	0	0	0	0	1	0	0	1	3	0	1	1	25	2	3	2	2	1	85	3	198927	7	0	1	2	0
232	CTA	6	4	2	0	3	10	6	0	2	3	4	1	12	3	2	1	16	5	1	2	51	14	3	5	2	7	0	1	199678	7	14	7	1	0	6	5	0	4	1	1	1	3	4	3	6	3	2	2
233	TGT	1	1	0	2	2	0	3	1	1	1	3	8	0	3	1	0	0	1	1	0	0	3	2	2	0	0	5	20	0	0	0	0	2	0	1	0	2	0	0	0	1	0	3	3	1	0	1	0
234	AAA	199622	10	12	4	11	9	4	4	14	3	2	3	9	3	5	2	13	4	2	4	7	11	1	6	4	3	6	2	3	7	0	2	28	3	2	2	2	9	0	0	2	7	2	0	3	3	3	4
235	AAT	11	15	9	199364	4	5	3	2	2	1	0	6	3	5	4	32	0	4	1	3	1	3	2	5	3	4	2	4	1	4	2	0	6	1	3	7	4	4	2	4	4	4	3	1	2	2	2	2
236	GTC	0	0	2	0	5	3	2	3	1	0	0	1	10	61	0	3	0	2	1	0	1	3	0	0	1	2	0	0	4	9	0	2	0	7	0	2	1	16	4	1	3	0	1	1	10	199457	5	91
237	AGC	0	95	0	1	4	11	2	3	2	199160	1	109	0	10	0	0	1	2	0	0	1	5	0	0	1	3	1	0	1	0	0	0	0	4	1	0	4	3	6	4	2	62	3	5	5	0	4	2
238	ACA	4	4	2	6	199706	12	65	8	0	0	0	1	38	0	0	1	2	3	1	1	2	2	1	1	0	1	0	3	0	1	0	1	1	0	1	0	9	7	4	2	2	5	1	2	0	2	2	4
239	GTA	1	1	0	2	3	6	0	0	0	4	0	2	114	3	0	2	2	2	0	0	1	3	0	0	0	0	1	3	10	3	0	1	2	1	0	1	36	0	1	3	1	0	2	2	199792	2	26	2
240	CAA	11	1	0	0	6	4	0	1	0	2	1	0	1	3	0	0	199541	4	40	10	1	3	0	2	20	2	1	1	5	2	0	2	1	0	2	0	1	3	0	2	1	2	5	1	1	1	2	2
241	TGC	0	0	0	2	1	2	0	0	0	5	3	0	0	1	0	2	1	2	0	2	2	1	0	0	2	11	2	0	1	0	0	1	1	0	1	1	0	3	0	0	0	4	1	3	1	0	0	0
242	ACA	14	2	0	1	199890	13	21	12	2	1	0	1	41	1	1	3	0	0	0	0	2	0	0	0	4	2	0	1	0	1	0	0	0	0	0	0	8	2	0	1	1	0	2	3	0	0	2	1
243	CAT	1	2	0	4	2	0	1	1	0	1	3	0	0	3	0	2	5	40	6	198694	1	2	4	2	4	2	1	10	0	0	1	5	4	4	1	5	0	1	1	1	1	2	1	4	2	0	0	2
244	GGA	0	5	1	1	1	1	0	0	42	4	0	0	0	1	0	0	2	0	1	0	4	5	7	6	1	0	1	0	0	0	1	1	33	2	2	0	4	2	5	1	200104	5	27	6	1	0	1	2
245	ATC	1	3	0	3	1	14	4	0	0	3	0	0	16	200000	3	28	0	3	0	1	1	2	1	0	0	0	1	0	3	6	5	5	1	0	0	0	0	1	0	1	0	0	5	0	1	15	5	2
246	AAG	65	7	199867	13	0	6	8	8	1	5	51	0	1	1	4	1	5	3	6	3	2	6	9	0	0	2	1	2	0	1	5	1	4	0	74	2	2	4	2	1	1	1	2	2	0	1	0	1
247	CCA	0	0	0	2	15	1	0	0	0	1	1	0	0	0	1	0	8	3	4	2	199897	5	15	7	1	1	1	0	18	0	0	2	0	1	0	0	5	5	4	2	1	2	1	0	1	2	0	1
248	GTA	2	0	0	0	4	7	5	3	0	0	0	1	60	1	1	0	5	1	2	4	1	6	0	3	0	0	3	0	10	6	1	5	15	0	0	1	6	5	6	1	2	2	6	0	200078	4	38	8
249	GTA	1	0	1	0	4	4	8	4	2	1	1	2	139	5	2	4	2	2	0	0	13	11	3	5	1	1	0	0	12	1	0	2	7	1	0	1	51	1	9	2	3	2	4	4	199949	1	9	2
250	TCA	0	0	1	0	6	5	2	1	0	3	0	3	0	2	2	1	1	1	0	5	3	3	1	2	0	0	0	0	3	1	1	0	1	0	1	1	6	2	3	1	0	0	2	1	0	3	0	2
251	ACT	1	0	0	8	16	19	3	199051	0	2	2	9	3	0	2	29	0	1	0	0	0	1	0	2	0	0	1	2	0	1	0	0	0	1	0	1	0	3	2	4	0	1	0	1	0	0	1	0
252	CAA	15	1	1	2	3	5	4	0	0	0	1	4	1	1	6	1	476363	38	50	21	4	2	3	1	52	0	2	3	1	4	2	3	3	1	0	1	0	2	4	0	3	1	2	3	0	0	0	0
253	CTG	0	4	1	5	2	5	0	0	2	2	2	0	1	6	29	3	1	2	4	0	2	2	9	1	0	0	6	2	307	10	476459	22	2	0	2	1	0	2	3	2	0	1	5	4	1	0	16	4
254	CTG	3	2	1	0	3	2	0	0	2	3	1	3	3	2	30	4	1	0	9	6	2	2	71	1	1	2	5	0	148	9	475875	16	0	0	2	0	0	0	0	1	0	0	6	4	4	0	21	5
255	TTA	0	2	1	2	0	1	2	1	2	0	0	0	10	2	2	7	1	7	1	0	2	4	2	0	0	0	0	0	88	4	3	3	0	0	1	2	4	0	0	3	2	0	5	0	6	4	6	2
256	AAT	29	38	7	477078	2	0	0	2	1	0	0	23	0	1	1	24	0	0	1	4	1	1	0	1	0	0	0	0	1	0	0	0	0	0	1	16	0	0	0	0	0	0	1	0	0	0	0	3
257	GGC	2	12	0	5	3	5	1	0	1	91	3	1	1	1	3	1	7	3	8	0	4	4	0	2	0	2	1	2	9	1	2	0	0	391	3	2	1	6	3	2	18	474926	12	520	3	18	1	2
258	AGT	2	3	0	152	3	3	5	8	1	59	2	476045	0	0	0	4	1	2	0	0	1	3	2	1	1	1	1	11	1	0	1	1	0	1	0	1	0	0	0	2	1	0	1	34	1	0	3	2
259	CTA	3	7	5	5	8	20	3	2	6	4	8	2	73	10	7	6	16	18	2	9	48	4	2	2	9	12	8	1	475992	11	114	12	7	2	1	3	3	8	1	3	0	4	7	2	10	15	11	9
260	GCA	1	6	1	7	207	6	18	5	1	5	1	10	6	2	1	5	6	3	3	7	8	3	5	1	0	7	5	0	4	8	8	3	21	4	10	12	475256	15	127	23	12	11	16	14	220	3	3	12
261	GAA	125	10	4	4	1	12	5	10	3	3	11	3	6	5	6	2	22	4	3	4	20	23	2	7	7	9	3	3	9	6	3	5	475882	6	63	8	3	6	1	8	29	2	13	6	16	3	7	12
262	GGA	9	14	6	4	16	8	8	7	142	4	8	1	5	4	3	10	13	7	3	1	4	15	3	3	17	5	4	5	4	7	9	4	89	5	5	3	18	10	5	2	476077	8	124	25	17	5	6	10
263	GAG	5	14	97	4	7	14	5	1	4	5	3	0	2	3	12	4	11	21	8	9	10	9	7	2	5	13	12	5	10	4	5	3	135	2	475386	29	9	2	21	4	4	4	168	12	9	9	36	10
264	GTA	6	7	2	2	11	15	1	3	2	6	0	2	195	7	9	11	1	15	2	5	18	18	11	1	0	1	0	2	6	4	5	7	16	2	2	5	43	4	3	5	2	1	7	4	476390	12	124	15
265	AGA	172	6	2	7	20	9	4	8	476380	8	18	13	26	12	6	6	12	15	9	7	0	5	1	0	11	4	4	4	4	7	2	16	5	1	4	1	0	6	2	4	28	0	6	9	6	1	3	12
266	ATT	0	1	0	7	8	7	3	16	4	2	1	3	15	16	2	477044	1	0	0	2	3	4	3	2	1	0	2	3	13	10	5	8	1	2	1	3	1	1	0	9	1	2	0	2	2	1	4	24
267	AGA	99	1	0	1	12	2	4	3	476430	7	19	7	21	6	2	2	7	10	8	2	0	1	1	0	14	7	9	4	0	4	3	2	3	1	2	1	9	5	6	5	153	2	7	1	2	1	5	0
268	TCT	3	6	0	0	11	13	14	35	1	4	1	7	3	6	1	5	1	10	3	6	14	33	12	33	2	2	3	1	2	4	5	5	1	2	3	2	6	6	11	7	8	4	27	12	4	5	8	13
269	GAA	149	9	1	7	5	8	7	5	0	4	5	4	2	9	1	5	13	10	0	7	13	24	13	13	5	10	9	5	2	1	3	3	475582	10	24	26	9	21	2	10	21	0	15	9	16	5	6	8
270	AAT	40	46	8	476348	17	9	1	5	3	3	2	17	5	2	4	9	10	6	12	7	5	3	5	0	2	4	4	1	4	6	0	5	12	2	9	19	2	8	3	5	3	2	12	8	1	1	6	5
271	ATC	4	11	0	0	8	28	3	1	0	4	0	0	22	475674	2	113	0	4	0	0	6	12	3	2	3	3	0	0	6	22	3	5	0	1	1	1	3	1	3	0	0	2	1	1	2	35	4	8
272	ACA	38	13	10	2	475818	22	39	23	10	4	2	2	89	5	1	2	3	9	4	2	10	1	0	5	6	7	6	1	2	6	5	3	1	7	0	2	121	4	5	4	3	10	4	3	4	4	5	7
273	AAC	22	476437	2	91	2	1	0	0	0	22	1	6	0	4	0	2	5	5	1	1	0	2	1	3	3	3	1	1	2	3	4	1	1	29	4	5	0	1	0	2	0	1	0	0	0	0	1	0
274	AAT	21	30	5	475352	1	3	3	2	0	0	1	20	1	0	1	8	3	1	3	3	1	4	0	0	0	1	0	0	3	1	1	1	1	2	4	29	1	1	1	0	0	0	3	0	0	1	4	0
275	GCC	3	8	2	6	1	363	1	0	3	15	1	6	15	3	2	4	2	4	2	4	3	8	1	1	1	3	1	3	10	9	2	12	2	21	0	2	31	472546	8	58	10	10	16	8	16	255	10	8
276	AAA	476473	13	29	11	1	3	1	2	32	4	5	1	6	1	9	4	68	6	7	1	3	3	2	2	6	10	4	7	6	6	4	6	23	4	2	4	8	9	4	3	3	7	4	2	5	3	2	5
277	AAC	28	475829	2	72	2	6	5	3	0	20	0	6	2	12	2	2	6	11	0	1	1	1	3	3	1	2	1	1	0	1	2	0	0	15	1	4	1	3	1	3	5	4	6	3	0	2	1	2
278	ATA	12	1	5	1	43	0	2	1	2	0	1	1	476035	11	103	25	2	0	1	0	3	1	3	0	0	0	2	0	7	6	5	4	1	1	2	5	2	0	6	0	1	0	1	1	7	2	5	10
279	ATA	20	6	2	0	19	2	3	0	1	0	3	0	476598	15	58	18	2	12	1	6	3	1	1	2	1	2	3	1	24	7	9	1	0	5	1	1	5	4	0	1	4	4	2	4	38	2	18	3
280	GTA	5	3	3	4	6	6	4	2	3	5	0	0	251	12	6	5	2	9	2	8	12	5	7	6	4	6	0	6	14	9	1	4	10	5	2	3	101	11	7	5	5	5	1	4	473929	22	139	18
281	CAA	26	7	4	7	19	18	4	7	3	4	1	7	6	1	5	1	475313	15	55	6	3	2	1	1	23	5	1	5	7	5	5	3	3	3	4	1	2	7	2	5	2	4	0	7	2	0	3	7
282	CTT	3	0	1	2	1	0	0	0	1	1	1	1	5	0	4	17	2	0	3	18	0	4	0	33	3	3	2	5	39	73	6	474216	0	4	1	1	2	1	2	0	1	3	1	3	2	1	2	10
283	GCC	5	8	4	6	2	406	3	8	6	2	2	11	11	6	9	4	10	11	6	2	11	28	13	8	5	0	7	2	13	3	4	12	3	58	2	15	70	469897	14	240	10	15	16	14	5	479	19	8
284	AGC	3	149	4	5	9	14	8	7	14	469800	2	154	5	27	2	1	8	13	3	6	6	1	0	1	6	18	7	7	3	4	5	7	2	1	8	3	4	4	3	3	1	66	2	3	0	4	2	1
285	CCT	2	1	1	1	10	8	2	31	2	2	2	5	3	1	2	0	1	7	3	78	49	376	45	472469	4	3	3	0	1	5	4	53	2	1	6	2	5	6	10	6	4	8	8	4	3	4	5	4
286	GTA	3	4	1	0	6	4	2	1	0	3	0	0	282	9	1	4	2	1	2	2	4	2	0	0	1	1	1	1	7	11	7	7	1	0	0	0	49	1	3	0	2	0	0	0	468425	4	37	6
287	ACA	28	11	3	12	473113	33	16	22	7	3	13	12	66	19	4	10	11	17	9	2	25	35	6	11	12	11	4	8	11	13	4	1	4	14	4	2	31	10	5	6	7	6	11	4	17	6	18	14
288	ATT	4	2	4	19	5	6	1	27	4	2	3	4	47	41	14	473223	2	4	3	2	3	7	5	0	2	3	1	1	15	9	14	12	2	3	0	4	7	2	6	2	2	1	5	3	7	5	9	35
289	AAT	27	37	7	475731	10	8	6	11	6	2	9	30	22	12	8	31	8	12	8	20	4	4	4	2	11	8	8	3	9	8	3	8	14	6	10	32	12	10	17	6	10	5	6	5	9	8	11	9
290	TGT	6	4	1	1	4	4	3	5	2	1	3	9	1	4	1	1	1	4	3	3	4	4	2	3	1	2	2	26	2	3	2	1	0	0	6	0	0	2	1	6	0	2	3	2	4	1	2	2
291	ATC	5	19	1	4	1	19	2	1	6	0	3	5	33	470516	7	152	8	1	10	3	1	0	0	1	0	2	4	5	2	5	6	3	3	0	1	4	6	2	5	0	11	0	4	1	7	19	9	7
292	AGA	54	0	1	3	3	0	3	3	458638	1	23	3	10	3	0	2	1	1	1	0	0	1	1	2	33	2	6	1	0	4	0	0	3	1	2	0	1	2	0	0	206	0	4	0	0	2	2	1
293	CCT	4	2	1	4	0	0	1	25	0	0	0	0	0	0	0	0	0	1	1	20	48	123	13	459605	0	0	0	1	0	0	0	49	0	0	1	3	0	0	0	3	1	0	4	3	0	5	2	0
294	AAC	30	472189	7	74	6	9	4	7	3	21	2	3	2	7	3	0	12	6	1	7	2	5	1	2	4	5	3	3	1	1	1	2	1	13	1	0	0	1	2	2	0	4	4	3	0	1	0	2
295	AAC	49	473637	3	78	2	6	1	2	4	18	3	3	1	11	0	0	3	5	1	3	1	3	1	1	2	1	2	1	0	3	1	0	3	22	3	3	1	0	1	0	1	1	1	3	0	1	3	1
296	AAT	9	36	5	459500	3	1	6	2	0	12	0	15	2	1	6	5	13	6	7	3	3	5	3	4	2	2	2	1	8	3	0	4	1	1	1	12	2	5	9	2	1	3	14	3	3	2	4	3
297	ACA	20	4	0	0	465940	22	113	8	11	2	0	5	83	3	1	4	5	7	1	6	4	3	1	4	6	12	5	4	2	5	3	8	2	0	3	3	63	0	0	1	2	0	2	2	1	2	7	7
298	AGA	92	5	2	2	2	2	1	1	467016	5	15	6	10	14	2	16	9	4	5	0	1	4	1	1	20	5	1	5	5	16	5	5	5	0	0	0	4	4	10	5	62	0	0	2	9	9	18	2
299	AAA	471299	12	14	14	12	7	3	5	14	4	6	4	12	6	1	8	12	12	8	20	7	7	2	1	5	10	4	1	12	12	6	3	12	3	1	0	6	11	5	2	5	1	4	3	5	3	15	8
300	AGT	8	8	4	90	11	15	1	11	18	26	12	364268	4	4	4	19	4	10	7	3	24	12	1	3	4	2	3	6	5	1	2	4	2	6	2	7	9	12	3	1	2	7	6	1189	9	12	85	5
301	GTA	0	1	0	0	3	4	1	1	0	1	1	1	278	8	1	1	9	1	0	1	8	0	1	2	1	0	0	0	11	4	2	1	4	3	2	0	28	0	0	0	1	1	0	0	393146	4	71	6
302	CAC	8	40	0	2	18	184	1	0	1	3	2	5	5	3	5	3	34	438406	18	71	15	14	3	3	3	8	1	4	8	13	2	4	5	7	1	3	2	2	2	0	1	2	1	1	1	3	7	2
303	CTA	3	2	3	2	5	6	0	0	0	3	4	0	66	8	3	7	16	3	6	1	88	3	0	7	4	0	1	1	416617	16	117	12	3	0	1	1	7	1	0	1	13	1	0	1	1	0	7	2
304	GGA	10	12	0	3	5	9	0	2	93	2	3	1	11	2	1	2	31	5	4	5	1	2	0	0	4	7	3	2	10	10	3	3	103	115	5	1	7	3	3	3	302043	18	13	10	18	3	3	2
305	CCA	0	1	4	0	19	10	1	0	1	3	1	0	2	0	1	5	59	4	127	2	412871	28	181	26	5	0	0	0	58	1	1	1	1	0	1	0	19	5	5	4	0	1	1	3	2	3	6	1
306	GGA	6	8	2	1	3	1	3	2	75	0	5	1	0	1	5	1	4	8	5	5	2	3	0	0	9	3	4	2	6	4	0	4	58	86	4	1	22	8	3	3	364490	11	26	9	4	3	0	1
307	CAA	83	6	15	0	5	8	1	1	7	3	3	3	1	0	10	0	469593	12	73	8	2	4	3	2	41	8	5	5	9	3	0	1	14	1	8	5	7	1	9	6	3	3	2	2	1	2	1	0
308	GCA	3	6	2	3	337	12	2	5	5	4	6	2	10	4	3	11	17	3	7	8	23	21	2	6	4	4	2	0	6	5	0	2	24	1	3	3	435661	10	14	14	3	1	2	1	350	5	9	14
309	TTC	6	3	3	2	4	2	1	2	1	0	0	0	1	16	0	14	5	0	5	1	0	3	1	0	1	1	0	0	0	9	1	1	1	9	3	2	2	0	0	0	4	2	2	3	4	1	0	1
310	TAT	1	0	4	13	5	3	1	1	0	1	3	2	10	5	20	2	15	8	9	71	1	0	2	1	1	1	4	1	19	1	2	3	4	1	1	5	2	0	2	0	2	1	1	2	9	3	6	6
311	GCA	1	0	0	1	385	4	5	6	4	6	1	5	2	3	4	5	10	11	4	9	1	2	1	0	5	0	0	0	1	0	1	0	12	0	1	0	256216	2	25	4	4	0	2	1	287	0	6	13
312	ACA	31	7	4	5	413374	14	82	18	17	2	10	5	155	4	11	5	9	1	2	3	1	0	2	0	9	4	2	3	2	3	3	4	0	0	0	0	18	0	2	1	0	0	0	0	0	1	4	1
313	GAT	5	5	4	67	13	0	5	4	8	2	1	4	1	3	3	4	7	4	4	9	1	0	0	1	8	3	0	1	2	0	0	2	20	16	6	309315	6	2	5	4	11	4	12	24	5	3	8	9
314	GGC	12	13	4	7	10	7	2	5	7	93	2	2	5	3	2	2	8	12	3	8	2	0	2	1	2	13	7	2	5	1	0	2	12	305	5	3	9	4	0	1	16	266467	8	237	3	5	5	3
315	ATA	7	1	2	1	24	0	0	0	2	0	0	0	462398	4	50	2	0	0	0	3	1	0	0	0	0	0	1	0	5	0	0	0	1	0	2	0	0	0	0	0	1	0	2	0	11	0	6	7
316	ATA	20	9	6	5	15	5	1	3	7	4	4	2	455305	8	155	21	6	11	0	11	3	1	0	0	2	3	0	2	9	4	14	3	2	1	2	0	1	0	1	1	1	0	3	0	49	1	8	4
317	GGG	3	6	1	1	3	2	3	2	1	2	106	2	1	0	0	3	3	2	5	1	0	1	0	1	0	3	0	2	0	1	1	1	2	2	68	0	1	3	1	1	107	12	405769	53	4	3	14	0
318	GAG	5	8	85	3	9	9	8	2	5	13	12	4	4	1	8	5	17	10	19	3	5	14	9	6	2	8	6	6	3	4	1	6	270	12	461061	18	2	5	3	3	6	4	100	6	6	2	14	14
319	ATA	19	1	4	4	14	1	1	9	2	3	2	4	472576	15	142	25	1	8	2	5	7	10	4	5	0	4	2	1	5	3	3	2	3	4	2	2	5	3	2	1	0	5	4	2	29	2	6	3
320	AGA	97	0	15	1	8	5	4	4	473442	5	32	2	14	1	3	0	2	8	2	6	1	2	4	1	26	8	12	2	4	1	1	0	2	1	2	1	3	1	2	4	57	0	1	2	1	1	0	2
321	CAA	105	6	3	1	12	14	9	16	5	2	5	3	9	4	5	9	469696	21	74	29	9	6	3	4	48	12	8	10	27	10	9	5	9	1	13	4	7	9	8	7	10	1	11	4	6	5	2	2
322	GCA	3	1	4	3	264	7	2	5	1	6	0	4	1	1	2	0	2	0	5	0	15	0	2	1	2	1	4	0	3	0	0	0	12	1	0	0	451859	4	15	8	7	2	2	2	199	4	8	5
323	CAT	12	4	3	63	6	5	5	8	6	6	2	3	2	0	2	1	39	45	10	441282	1	1	0	0	5	3	1	24	9	0	2	18	7	1	2	4	2	1	1	3	5	0	0	0	2	3	3	1
324	TGT	6	2	1	6	0	1	2	4	1	2	1	16	0	2	1	1	4	0	1	1	0	1	0	0	3	0	0	34	0	1	2	3	1	1	1	4	1	1	2	0	2	0	5	5	2	1	2	1
325	AAT	26	33	16	473730	1	5	1	12	4	5	4	34	6	11	3	12	3	6	4	9	2	1	0	1	5	0	0	1	2	4	5	0	0	4	3	47	3	4	0	0	4	2	1	1	3	3	4	8
326	GTT	3	3	1	3	3	5	1	1	1	2	1	3	11	3	9	133	1	0	3	3	3	1	1	3	1	2	3	2	4	7	4	12	1	3	0	23	2	6	2	30	2	1	4	5	15	51	25	462484
327	AGT	1	1	3	155	7	16	9	8	17	54	2	471043	0	0	0	14	2	0	2	3	3	4	3	1	0	4	4	6	2	4	2	1	4	4	1	1	2	2	4	3	1	2	3	102	1	0	1	3
328	AAA	475572	7	24	26	12	11	10	8	20	7	10	13	11	5	7	9	20	9	22	9	1	2	2	5	7	5	6	5	10	6	8	3	35	4	4	3	13	6	2	1	9	4	3	3	4	5	0	9
329	AAA	475518	23	633	25	20	15	2	10	44	8	5	5	10	3	5	3	9	6	3	5	6	12	1	5	2	5	10	5	4	0	7	3	34	5	3	3	1	13	6	5	8	7	5	2	6	2	1	9
330	GAA	70	6	0	4	9	3	0	3	4	5	2	1	3	3	4	2	12	5	3	4	3	3	1	0	1	1	3	1	2	5	0	1	476157	3	55	10	6	6	2	6	21	2	3	4	27	0	3	3
331	TGG	2	2	1	1	1	1	1	0	0	1	15	3	1	0	5	3	0	5	0	0	3	2	0	3	0	1	12	2	1	0	1	1	2	0	0	2	2	0	0	0	0	1	5	0	0	1	0	1
332	AAT	77	13	10	475402	12	16	3	9	1	2	3	29	10	4	0	10	4	9	4	5	5	5	5	2	1	2	2	7	3	0	4	1	3	6	7	30	1	9	2	6	3	2	3	2	3	2	2	1
333	AGC	8	294	1	15	13	36	7	10	38	472276	14	277	10	22	8	4	11	25	7	3	27	42	8	6	11	23	8	12	5	11	7	3	7	9	3	4	16	10	5	5	8	188	11	5	7	17	9	12
334	ACT	15	8	5	17	42	47	24	453463	1	12	9	13	5	12	11	101	13	5	5	13	2	3	0	1	6	9	5	11	9	7	6	4	5	3	12	1	10	5	16	36	7	4	11	6	5	3	5	16
335	TTG	5	2	4	2	9	3	3	4	2	2	2	2	7	10	46	5	4	4	3	6	2	3	3	2	1	2	2	2	6	9	35	23	2	4	2	0	1	0	2	1	2	3	0	0	1	4	14	6
336	CAA	29	13	5	4	12	22	6	8	9	4	9	3	7	2	5	11	474799	22	47	21	7	5	1	6	118	14	9	15	20	9	7	8	12	4	7	5	3	8	6	1	13	8	6	4	3	2	8	0
337	AAG	157	9	475509	36	6	10	20	9	9	4	293	5	4	7	20	2	10	12	10	3	3	4	2	0	5	9	5	6	8	6	6	12	5	3	42	5	3	11	11	3	3	2	7	4	5	2	3	9
338	GTA	6	3	1	1	13	7	6	2	1	2	3	1	202	8	8	5	3	5	2	3	3	4	3	2	0	4	0	1	20	10	9	6	8	5	1	1	19	8	2	1	0	1	5	1	475162	9	100	30
339	GCC	5	4	2	1	10	226	5	2	1	5	0	8	4	8	3	5	6	7	0	2	3	9	2	2	2	5	2	2	5	3	3	2	1	28	1	0	39	462057	15	61	7	6	11	10	12	303	7	8
340	AAC	21	475294	9	91	11	9	12	3	6	30	7	9	6	16	2	6	6	14	2	14	2	4	1	0	7	10	3	4	6	8	2	7	1	24	10	9	6	5	2	13	5	3	2	10	3	5	4	9
341	CAA	21	12	13	3	6	21	12	3	6	9	11	2	4	8	7	11	475368	11	34	14	5	1	5	3	19	12	3	8	44	9	9	1	7	4	10	3	22	10	11	10	4	3	12	8	13	5	9	7
342	TTA	2	2	2	1	1	3	1	1	0	1	1	0	19	14	4	6	3	2	1	1	2	1	2	3	1	1	4	4	21	7	5	8	2	5	0	4	3	1	0	0	0	1	0	0	7	2	5	6
343	AGA	152	2	10	4	15	3	4	4	475796	8	72	7	42	15	9	16	8	5	8	9	1	4	1	1	22	10	8	9	6	1	5	6	3	2	1	0	3	8	9	2	33	4	13	2	10	2	7	3
344	CCA	6	17	8	7	58	12	9	8	4	6	2	6	8	4	4	8	43	14	6	12	475890	27	33	17	6	11	4	7	54	3	8	12	5	8	4	4	14	15	2	10	6	4	14	3	13	5	5	7
345	TAC	3	29	1	7	5	4	4	2	7	2	4	3	10	15	6	6	7	56	8	8	1	0	3	0	5	5	3	2	5	13	15	3	7	8	8	2	5	4	3	6	2	2	1	2	7	2	4	0
346	TTT	3	2	2	4	4	2	1	2	2	2	4	0	6	5	4	38	1	4	0	1	1	2	2	5	4	2	3	3	3	6	11	37	2	3	5	0	5	1	3	2	2	1	3	2	5	3	12	17
347	AAG	194	23	475703	53	14	7	22	6	9	4	104	9	6	7	28	10	9	10	5	10	19	10	8	5	5	1	4	5	8	7	10	11	7	13	70	7	4	8	10	5	8	2	11	8	3	7	7	18
348	AAC	46	476366	14	95	6	7	1	6	4	38	7	3	3	14	4	2	6	17	0	8	9	20	4	5	2	6	5	6	1	2	1	4	0	30	1	2	11	8	4	10	2	6	8	6	5	2	6	3
349	AAC	47	475896	12	81	3	22	5	2	6	57	6	6	1	14	2	1	7	19	4	1	9	13	6	6	1	4	2	3	8	11	5	4	5	42	5	8	5	9	15	8	5	5	18	6	4	9	7	11
350	ACA	56	2	6	4	476000	6	17	32	4	5	4	6	62	6	2	6	7	3	5	3	4	18	7	1	2	7	5	5	4	5	4	3	10	8	5	4	35	6	7	3	5	8	8	7	6	6	5	8
351	ATA	26	9	3	7	45	5	8	1	11	6	7	8	475985	9	37	9	3	4	5	3	7	5	4	1	4	1	0	8	6	4	6	4	7	0	4	3	4	10	2	4	1	2	4	7	26	3	0	10
352	ATA	67	3	0	2	30	1	0	1	4	0	0	2	476441	9	60	2	3	2	2	0	2	1	1	1	2	3	1	0	5	10	4	5	3	1	1	3	2	0	0	2	0	0	0	1	16	1	4	6
353	AAA	476129	24	24	22	19	31	11	8	28	9	9	0	19	5	7	12	23	23	5	6	2	4	4	0	7	6	2	13	10	19	4	4	23	3	7	0	6	18	7	3	4	2	4	5	7	8	4	6
354	TTT	6	4	4	5	2	4	2	3	3	4	3	2	1	2	4	33	3	6	3	6	5	6	1	0	2	3	2	3	5	4	2	24	5	1	3	5	5	4	2	4	2	3	2	1	4	3	5	5
355	GCT	15	13	1	24	13	11	6	309	6	2	5	9	6	7	10	3	22	13	13	7	3	2	2	3	7	5	8	14	6	9	7	3	6	10	17	54	39	43	10	475071	12	5	7	24	11	8	9	365
356	AAC	49	476265	17	138	11	12	10	5	2	19	4	6	10	17	4	9	11	9	4	5	12	7	4	5	5	4	10	5	7	8	2	7	10	36	10	6	8	11	11	5	2	4	5	8	1	2	7	3
357	TCA	4	13	1	8	30	4	7	4	0	11	1	14	1	2	3	1	4	10	2	13	58	13	9	10	2	1	1	2	0	1	2	3	2	1	4	2	11	5	4	4	5	11	5	2	6	0	0	3
358	TCA	2	5	6	2	16	1	2	3	1	6	0	1	0	2	0	1	0	5	3	1	40	3	6	3	0	1	1	0	1	0	0	0	0	2	2	3	9	5	5	0	1	2	2	2	4	2	1	1
359	GGA	6	0	4	0	3	3	3	2	55	1	4	6	4	2	0	2	3	7	2	1	3	2	0	0	3	1	0	0	0	1	3	0	55	1	0	0	2	8	2	0	476604	14	76	16	11	4	4	0
360	GGG	2	0	0	0	4	2	1	0	1	1	529	1	1	1	1	4	0	1	1	2	1	3	0	2	1	2	3	0	0	0	1	1	0	0	70	0	1	0	2	2	161	3	476025	25	1	1	32	0
361	GAT	2	4	2	73	4	1	1	1	2	2	1	5	1	5	3	0	2	3	1	4	6	2	3	4	2	5	1	0	4	1	0	1	4	27	6	476624	2	2	2	3	2	2	6	16	0	1	2	2
362	CTA	2	4	7	3	5	11	1	7	3	1	11	1	47	6	12	17	8	8	4	8	146	10	3	4	12	4	6	2	475971	29	134	25	1	1	3	4	4	6	9	4	4	10	7	2	9	5	2	5
363	GAA	44	0	0	1	2	1	2	3	3	0	5	5	6	2	2	5	6	2	0	0	7	2	1	0	0	1	2	4	4	2	0	0	476678	8	38	8	5	1	1	0	13	0	5	4	6	2	3	4
364	ATT	4	7	4	51	8	2	1	26	0	2	8	4	30	106	3	476509	5	2	1	1	3	2	1	5	0	0	3	0	3	4	1	3	1	1	1	5	2	2	5	2	1	2	2	5	14	8	8	33
365	ACA	4	1	4	0	128156	5	29	7	1	0	0	4	33	3	4	4	2	0	0	0	5	0	2	1	2	2	2	0	1	2	3	1	1	1	3	2	11	0	3	3	1	0	1	1	3	4	5	3
366	ACA	5	1	3	0	128224	11	6	10	4	2	2	1	11	1	2	0	2	4	0	4	0	3	1	1	3	2	7	2	1	0	2	2	1	1	3	1	12	3	1	0	1	1	5	0	0	2	0	0
367	CAT	1	0	3	2	2	2	3	5	1	5	0	4	0	0	0	0	0	5	2	128285	1	1	0	0	0	1	0	1	3	3	1	4	0	2	1	3	3	1	1	2	0	1	0	1	0	0	0	0
368	AGT	1	2	0	41	1	0	0	4	4	12	0	128135	0	2	3	4	0	3	2	2	1	0	0	0	0	0	1	0	6	2	2	2	0	0	1	0	3	2	3	1	2	1	0	15	0	2	4	1
369	TTT	1	0	0	0	1	0	0	0	1	0	0	0	0	2	0	4	1	0	0	0	1	0	0	2	0	0	0	0	2	1	0	4	0	0	0	1	0	0	0	0	0	0	3	0	0	0	0	3
370	AAT	1	9	1	128256	5	1	0	2	1	0	0	10	0	1	1	3	3	1	0	0	0	2	0	0	0	0	0	0	0	1	0	0	1	1	1	20	0	0	2	0	1	2	0	2	0	1	2	0
371	TGT	0	4	0	0	0	0	0	0	1	0	0	4	1	0	0	1	0	1	0	1	1	0	0	0	1	0	0	8	1	0	1	0	0	0	0	0	3	0	0	0	1	0	1	0	1	0	1	1
372	GGA	3	2	1	0	1	0	0	0	29	0	2	0	0	0	0	0	0	0	0	0	0	0	0	0	0	1	1	0	0	0	1	0	21	1	0	0	2	0	3	0	128162	4	32	2	4	0	0	0
373	GGA	0	0	1	0	2	0	1	3	25	1	1	2	0	1	0	1	4	3	0	0	0	1	1	0	2	0	0	0	0	1	2	0	17	0	1	0	1	0	0	1	128233	1	9	5	1	2	0	1
374	GAA	20	1	0	1	3	2	0	2	0	0	0	0	0	0	0	0	3	0	1	0	0	2	0	0	3	0	0	0	1	2	0	0	128250	0	6	4	0	0	1	1	5	0	0	1	2	0	1	0
375	TTT	0	0	0	0	0	0	0	0	0	0	0	0	0	0	2	31	0	0	0	0	0	1	1	0	0	2	0	1	0	0	1	4	0	0	0	0	0	0	0	0	0	0	0	0	0	0	0	1
376	TTC	1	0	1	0	2	0	1	3	1	1	0	0	0	10	0	4	1	1	0	0	3	2	0	0	0	0	0	0	5	10	1	0	0	2	1	1	1	1	0	1	0	0	3	0	1	0	4	0
377	TAT	2	0	0	6	0	1	1	0	1	0	1	3	1	0	2	2	5	7	0	9	1	4	1	1	2	0	0	1	2	0	4	1	1	0	0	1	2	0	0	3	0	0	0	2	1	0	3	1
378	TGT	2	3	0	0	3	0	1	0	0	1	0	6	1	0	0	0	3	0	0	0	0	1	0	1	1	0	1	9	2	0	1	1	2	2	1	0	1	0	0	2	0	0	2	5	4	0	0	2
379	AAC	12	128146	5	37	4	3	4	1	1	16	0	2	0	2	2	1	3	3	1	3	3	5	3	1	1	1	2	3	1	3	2	1	1	26	2	2	10	5	8	1	4	3	5	1	4	2	8	4
380	ACA	6	0	0	1	128298	9	4	3	1	3	0	4	18	1	0	0	0	0	0	1	4	3	1	0	0	0	0	1	1	1	1	0	0	1	0	0	7	0	1	1	1	0	0	0	1	1	1	0
381	TCA	3	1	2	1	14	7	2	3	0	1	1	1	2	3	2	0	5	3	2	2	14	2	1	0	2	1	2	3	2	2	1	1	3	2	3	0	0	2	7	2	0	1	2	3	3	1	5	0
382	GGC	4	2	2	4	7	1	1	4	4	30	2	1	3	0	2	1	4	5	2	2	4	5	1	3	0	12	2	3	2	0	1	1	3	62	0	0	0	3	1	4	13	127829	5	61	1	6	2	1
383	CTG	0	0	1	0	0	2	0	2	0	0	3	3	0	3	31	4	2	2	4	0	1	0	31	3	0	0	2	1	42	10	128048	8	0	1	1	1	0	1	3	3	0	0	1	0	0	0	0	0
384	TTT	1	1	1	2	2	1	0	1	2	2	0	3	0	0	0	1	0	1	2	0	1	1	0	1	0	0	2	0	2	1	0	15	2	0	0	2	0	1	0	0	1	3	1	1	3	2	0	2
385	AAT	15	14	11	128073	5	8	3	5	5	7	9	17	2	2	3	4	9	2	5	8	6	2	4	3	4	11	3	0	1	4	2	4	2	2	4	9	8	2	4	4	5	3	4	9	0	2	3	2
386	AGC	5	70	0	1	5	8	2	1	8	127476	2	40	1	3	4	3	6	5	0	3	7	3	5	4	2	2	0	2	2	1	2	4	3	6	3	1	3	0	1	3	2	35	4	3	1	0	3	1
387	ACT	7	4	4	11	22	17	5	127886	5	4	11	13	9	3	4	29	5	4	2	4	1	2	6	6	8	6	0	1	3	1	1	3	7	3	9	2	3	1	7	10	5	4	5	5	8	5	1	8
388	TGG	3	3	0	2	3	7	3	4	1	2	3	4	6	3	4	0	1	10	6	12	1	3	6	3	1	0	29	0	4	3	4	1	5	5	2	3	9	7	8	4	3	3	7	3	2	0	1	6
389	GAG	5	1	24	4	7	5	8	3	0	10	6	5	8	6	13	3	5	3	4	5	6	7	6	3	8	8	10	6	0	4	3	3	59	5	127351	8	7	5	12	2	6	4	23	10	8	3	3	7
390	TTT	0	2	2	1	3	5	1	3	1	0	3	2	5	1	3	3	1	4	4	2	1	9	7	6	1	2	1	1	1	1	3	21	1	8	4	4	3	5	2	3	4	3	7	2	5	1	1	8
391	AAT	7	14	1	128138	4	3	2	3	5	1	1	14	2	1	1	5	1	4	1	4	0	6	1	5	0	5	1	1	0	1	0	1	2	5	3	21	2	2	0	2	2	0	6	0	2	2	1	1
392	AGC	8	104	1	4	0	2	5	2	8	127487	4	49	1	2	3	2	8	1	2	4	7	9	3	0	1	5	0	2	1	2	4	1	2	1	1	7	0	2	0	1	2	43	6	7	2	0	1	2
393	ACT	5	6	0	4	22	20	10	127614	2	5	5	4	4	7	3	18	11	7	3	7	5	9	4	5	3	8	3	3	2	1	6	2	2	7	6	2	0	2	3	9	3	0	6	7	1	2	10	4
394	TGG	4	4	7	2	5	1	3	1	3	4	15	4	7	1	1	3	5	1	2	3	3	0	6	2	4	3	60	1	2	1	0	7	5	0	3	3	2	1	4	1	1	7	7	6	0	0	2	5
395	AAT	8	20	9	127818	3	1	5	5	3	4	4	10	4	4	4	5	4	2	0	0	8	9	2	3	4	2	5	1	2	3	8	2	3	2	5	19	0	2	5	1	2	2	5	3	3	4	1	3
396	AAT	7	13	2	127826	5	0	6	3	7	0	4	8	0	0	0	6	0	5	3	4	5	3	4	0	1	1	6	1	0	2	4	3	1	4	3	8	1	2	4	2	1	0	3	0	4	0	4	1
397	TCA	3	5	4	3	10	3	2	2	0	4	5	1	3	6	1	2	5	6	1	4	22	2	3	9	1	0	3	0	4	2	0	3	0	4	4	6	9	3	1	0	3	4	7	0	3	3	3	6
398	AAT	14	10	3	128075	1	8	3	2	3	1	1	9	0	0	2	8	3	6	3	2	7	6	5	5	7	3	4	1	1	3	2	3	0	3	0	29	1	2	3	0	2	5	3	3	2	5	6	6
399	AGC	3	77	3	3	6	7	1	2	9	126020	3	45	0	7	1	0	3	2	0	1	2	4	5	5	0	7	8	1	4	2	4	1	2	2	2	1	1	3	5	0	1	20	4	7	0	4	2	2
400	ACA	5	1	5	4	127741	1	19	5	1	0	0	4	18	2	1	0	1	0	1	0	4	5	1	5	1	5	2	0	2	1	2	0	2	0	0	3	10	2	4	1	0	3	0	3	0	4	0	0
401	GAG	0	1	24	1	1	5	0	0	0	6	0	2	3	1	1	1	5	3	3	1	1	3	0	1	1	1	3	1	1	2	2	0	33	2	127316	5	1	1	2	1	3	5	16	6	0	1	3	1
402	AAT	6	13	1	127759	5	0	2	2	1	4	2	1	1	2	1	1	3	3	3	1	3	2	2	4	1	0	2	4	3	5	0	2	4	2	2	4	2	1	1	2	0	1	0	0	2	1	1	6
403	ATA	5	2	0	1	13	1	2	0	0	0	0	3	127979	2	11	2	1	3	0	2	0	0	0	0	0	1	1	0	4	1	0	1	1	0	0	3	2	1	2	0	0	0	1	1	13	0	0	1
404	ACT	5	2	1	15	15	6	5	125526	0	0	2	0	0	2	1	27	1	6	2	1	0	0	1	1	3	2	1	0	0	3	0	2	0	0	0	0	3	1	2	7	2	0	0	0	1	0	4	2
405	CTC	0	0	1	2	0	1	0	1	0	0	0	0	2	12	1	1	1	0	0	1	1	16	1	2	2	1	1	0	6	125583	2	9	0	0	0	2	0	0	0	2	0	0	2	1	0	0	1	5
406	CAA	10	6	3	1	1	1	1	2	0	0	0	2	7	1	0	2	127480	4	5	3	3	3	3	3	12	2	5	1	10	0	0	0	1	1	0	0	0	0	1	2	0	0	1	1	3	0	0	2
407	TGC	0	0	0	0	0	0	0	0	0	1	1	0	0	0	0	0	0	0	0	2	1	1	0	2	0	6	0	0	0	0	1	0	0	0	0	1	0	1	0	0	0	0	0	0	0	0	0	0
408	AGA	33	3	2	0	0	0	0	3	125047	0	7	5	4	1	0	0	1	0	0	3	0	0	0	1	4	2	2	1	0	0	0	2	0	0	1	0	1	0	0	0	29	1	1	1	0	1	0	0
409	ATA	5	3	0	2	0	0	0	1	0	0	0	0	127182	2	12	2	3	0	0	0	1	1	0	0	2	0	0	0	1	1	0	1	0	0	0	0	0	0	0	0	0	0	2	0	4	0	1	2
410	AAG	65	3	126453	2	1	1	0	0	0	0	17	0	0	0	3	1	0	2	2	0	0	0	2	0	0	0	2	6	0	0	0	0	0	0	2	0	0	0	0	0	0	0	3	0	0	0	2	1
411	CAA	5	0	0	1	3	1	0	1	1	0	0	2	0	0	0	0	127165	1	9	1	1	0	1	1	2	1	1	1	2	1	0	1	0	0	0	1	1	0	0	3	1	1	0	1	1	0	0	0
412	ATT	1	2	1	5	3	0	0	1	4	0	0	2	8	10	0	113891	2	0	0	4	0	2	0	1	0	0	0	0	0	1	0	2	1	0	0	0	1	1	1	0	0	1	0	0	1	2	0	6
413	ATA	3	2	1	1	9	2	0	0	3	1	2	1	122403	8	18	3	2	4	0	2	1	0	0	0	0	3	3	3	5	4	1	5	0	1	1	0	0	0	0	1	0	0	1	1	7	0	2	3
414	AAT	24	24	10	125040	6	4	5	6	1	4	2	14	1	1	1	9	4	5	5	8	1	3	2	1	4	2	1	2	5	0	0	0	7	1	3	6	4	6	5	3	0	4	4	2	0	2	0	6
415	ATG	2	3	0	0	2	0	2	1	0	0	2	0	42	3	109535	5	3	0	0	1	1	1	1	0	0	0	0	0	1	3	1	4	0	0	0	0	0	1	1	0	0	0	0	0	2	0	8	1
416	TGG	2	0	1	1	0	0	1	0	0	0	3	0	1	0	2	1	0	0	0	0	0	0	1	0	0	0	6	0	0	0	2	0	2	1	1	0	0	0	0	0	1	1	4	0	0	0	5	0
417	CAA	3	1	1	4	4	5	2	1	0	2	0	0	2	0	1	0	125267	5	10	3	0	0	1	0	16	2	0	0	2	1	3	0	1	1	1	0	1	4	3	1	0	2	1	0	0	2	1	0
418	AGA	50	0	1	3	3	2	1	0	123418	2	14	4	5	2	3	0	1	1	3	0	2	0	1	0	3	2	2	1	0	0	2	1	1	1	3	0	0	3	1	2	20	2	2	2	2	0	0	0
419	GCA	2	1	2	1	58	7	1	6	2	3	3	6	0	3	2	5	7	4	8	5	8	2	1	3	4	1	3	1	4	2	6	2	11	3	1	2	108405	8	63	11	8	4	8	3	134	0	2	2
420	GGA	5	3	1	4	2	5	0	1	38	1	3	1	2	1	2	2	2	0	1	1	1	0	0	0	2	2	0	4	0	2	2	5	21	4	4	3	2	0	1	0	108335	3	15	5	3	5	3	5
421	CAA	20	6	5	3	6	3	0	2	2	1	0	3	3	9	2	0	116335	15	39	7	4	10	4	2	5	0	0	0	9	2	4	8	11	0	0	1	2	6	2	3	1	1	0	2	2	7	4	2
422	GCA	0	1	4	2	71	2	4	0	0	9	1	3	2	1	1	2	7	4	2	2	7	1	0	0	0	4	2	4	3	4	2	7	9	0	1	3	103559	7	8	7	2	0	5	2	69	3	2	7
423	ATA	1	1	0	15	6	2	0	3	1	0	0	0	121854	8	23	4	2	0	1	1	2	4	0	0	1	0	1	1	5	3	2	5	0	2	0	0	0	1	0	0	1	0	0	0	12	0	5	3
424	TAT	1	0	1	0	5	0	2	0	2	0	4	0	11	0	4	0	1	1	1	11	0	1	0	0	1	0	0	0	1	0	0	0	1	0	1	3	1	0	1	0	1	3	1	3	1	1	1	0
425	GCC	3	0	1	1	6	69	1	1	0	0	0	0	1	2	4	1	2	0	2	1	0	5	0	0	1	0	1	0	1	3	7	1	1	2	1	0	10	112804	6	18	0	5	0	1	2	123	1	1
426	CCT	0	1	0	2	3	0	1	7	0	2	0	3	0	0	1	1	5	0	2	19	6	44	5	97197	4	0	0	0	1	0	0	44	1	1	0	1	1	0	0	0	0	2	1	0	0	2	0	1
427	CCC	0	3	2	0	5	6	2	1	0	4	0	0	1	1	0	1	1	24	0	1	14	99238	5	18	0	3	0	1	4	15	0	0	0	0	4	0	5	2	0	0	0	0	0	1	0	2	5	4
428	ATA	12	0	0	2	11	1	0	2	1	4	0	2	123854	1	16	4	3	0	0	0	0	0	0	0	2	0	0	0	3	1	0	1	0	0	3	0	0	1	0	0	0	0	0	1	2	0	2	2
429	CCA	0	1	2	1	15	4	0	3	2	0	1	0	3	0	1	1	6	1	2	0	118781	4	42	8	2	2	0	8	9	1	2	1	2	0	3	0	3	2	1	0	0	0	2	4	0	3	2	7
430	GGA	0	0	2	3	0	0	0	0	22	0	1	0	1	1	1	0	1	2	0	1	0	0	0	0	2	0	0	0	2	0	0	0	26	0	0	1	1	0	0	1	118730	6	11	4	0	1	1	0
431	GTA	6	1	0	0	2	1	0	4	0	0	0	0	75	7	2	4	1	2	1	6	4	7	4	3	0	0	0	3	9	0	0	0	15	1	0	0	14	3	1	4	1	0	0	3	125442	1	8	5
432	ATA	7	3	1	2	6	1	0	1	1	2	3	3	124983	1	57	2	1	0	0	0	0	1	1	0	0	1	2	1	2	4	2	1	1	1	1	1	0	2	0	0	1	0	1	0	10	3	1	4
433	AGG	2	0	44	6	1	2	0	1	45	10	124619	5	2	1	13	0	5	1	2	0	0	0	0	0	1	2	5	1	0	0	3	1	3	1	4	1	1	0	0	0	0	1	18	1	3	0	6	0
434	TGT	1	0	0	1	0	2	2	2	1	1	0	1	0	0	1	0	0	0	1	0	0	0	0	0	0	0	0	6	0	0	0	0	0	0	0	2	0	1	0	0	2	1	0	0	2	0	1	1
435	AAA	127913	3	8	1	1	3	0	0	7	0	0	0	1	0	1	1	2	3	0	1	0	1	0	0	2	1	1	0	1	0	1	0	21	0	1	1	0	4	0	0	0	0	0	0	0	0	0	0
436	TCA	0	0	0	2	3	1	0	0	1	0	0	0	0	0	0	0	1	1	0	1	8	0	0	0	2	1	0	0	0	0	0	0	0	0	0	0	4	0	0	1	1	0	3	2	0	0	1	0
437	AAT	11	10	1	127197	6	1	1	3	3	0	2	4	3	0	2	6	6	0	2	1	2	1	0	0	0	1	1	1	1	2	3	1	1	0	5	17	1	0	5	0	0	0	0	0	1	2	0	3
438	ATT	1	0	0	5	0	0	0	9	0	0	0	0	10	7	2	123874	0	0	0	0	1	1	0	0	0	0	0	0	0	0	0	0	0	0	1	0	0	0	0	1	1	0	0	1	2	2	2	9
439	ACA	8	0	0	1	126966	14	84	19	2	2	0	2	42	0	0	0	0	0	0	0	0	0	1	2	0	2	0	0	0	0	1	0	1	0	0	0	18	1	0	0	0	0	0	1	0	0	0	0
440	GGA	2	0	0	0	0	0	0	0	21	0	1	1	2	0	2	1	1	0	0	1	0	0	0	1	4	0	0	0	0	0	1	1	28	0	1	0	3	2	1	0	126199	3	12	11	1	0	0	1
441	CTA	1	0	0	2	1	0	0	0	1	0	0	1	12	1	2	1	1	0	1	1	12	0	0	1	1	2	1	1	126208	0	16	6	0	0	0	0	1	2	0	0	0	2	0	0	0	2	2	1
442	ATA	5	1	0	1	5	1	0	2	2	1	0	1	126693	3	9	4	0	1	3	1	3	2	0	0	0	0	0	0	8	0	2	0	0	0	0	0	1	1	3	0	0	0	1	1	8	4	3	4
443	TTA	0	1	0	0	0	0	0	0	0	1	2	0	13	9	2	2	1	1	1	2	0	0	0	0	0	0	1	0	7	5	0	1	0	1	0	0	0	0	0	1	0	0	0	1	4	1	5	3
444	ACA	2	0	0	2	127759	7	21	8	1	1	1	2	18	0	0	0	1	1	3	0	1	0	1	0	0	0	0	0	0	0	1	0	0	2	0	0	7	1	1	0	0	0	0	0	0	2	3	0
445	AGA	23	0	0	0	0	0	0	0	125312	1	13	3	3	0	2	0	0	0	0	0	0	0	0	0	2	0	0	1	0	0	1	0	0	0	0	0	0	0	0	0	11	0	0	0	0	0	0	0
446	GAT	0	1	1	25	1	0	0	0	0	0	0	0	0	0	0	0	0	1	0	0	0	1	0	0	0	0	0	1	1	0	0	0	7	6	1	126891	1	0	0	1	0	0	0	5	3	0	0	4
447	GGT	0	0	0	2	0	0	1	0	0	1	0	22	0	0	1	1	2	0	0	1	2	1	1	1	0	2	0	1	1	1	0	3	1	0	0	29	0	1	0	1	7	12	3	126333	0	0	1	1
448	GGG	0	0	1	3	1	0	0	0	1	0	16	0	0	0	1	0	0	0	0	1	0	0	0	0	0	0	1	0	0	0	1	0	1	0	40	1	0	1	3	0	30	1	126255	2	0	0	4	2
449	AGT	4	5	3	71	3	7	3	1	13	32	2	127055	6	1	3	8	3	0	2	1	3	5	3	1	2	1	5	5	1	2	1	3	2	2	1	4	3	0	0	1	2	3	4	28	0	1	1	3
450	AAT	16	18	4	127107	6	1	3	5	2	0	4	10	3	0	2	4	2	1	0	1	4	3	0	3	0	1	1	2	1	1	0	0	0	0	3	20	5	1	2	1	0	2	4	2	5	2	2	2
451	AAG	37	8	126354	7	3	6	8	3	0	1	16	7	1	0	5	2	5	3	4	3	4	5	3	2	0	3	3	4	2	2	2	1	3	2	73	0	1	1	2	6	3	6	5	4	3	3	1	6
452	AAT	7	13	7	127487	4	6	4	3	1	2	2	5	3	2	3	5	8	6	1	2	1	3	1	6	3	1	8	2	5	5	3	10	3	7	3	7	1	3	5	3	0	6	6	1	6	1	1	3
453	ACA	7	8	5	3	126451	12	37	4	4	4	3	4	46	5	5	1	8	2	4	4	6	3	4	8	5	3	2	8	7	3	10	1	2	2	5	0	15	4	4	1	1	2	6	3	3	3	8	5
454	AGT	2	4	0	34	3	4	3	2	12	14	3	127473	3	4	3	9	2	6	1	0	2	4	3	4	2	2	3	5	3	2	2	2	0	4	3	4	4	2	2	1	5	3	10	28	6	2	4	2
455	GAA	32	1	0	2	2	1	0	1	0	2	0	0	0	0	1	0	2	0	5	0	0	1	0	0	0	1	0	0	0	0	0	0	126660	2	6	2	1	1	0	0	6	0	0	0	2	0	1	1
456	ACC	5	6	5	2	21	126317	5	11	1	2	1	4	2	30	1	1	2	0	2	2	0	0	0	1	0	0	2	3	0	0	1	0	3	2	0	0	0	7	0	1	1	0	0	1	4	2	5	3
457	TTC	0	1	0	2	3	0	0	0	0	0	0	0	0	6	0	2	0	2	2	0	0	1	0	1	0	1	2	1	1	25	2	0	0	0	0	2	0	0	0	0	0	1	0	1	2	5	0	0
458	AGA	7	2	1	0	3	1	0	1	127228	0	14	0	4	2	0	1	0	0	0	0	1	0	1	0	7	3	8	5	3	1	0	0	2	0	0	0	0	0	1	0	40	0	4	0	1	0	0	1
459	CCT	0	0	0	1	4	1	0	3	0	1	2	0	1	0	0	0	1	2	0	10	6	69	12	125524	0	0	0	2	0	1	0	8	0	0	0	0	1	1	1	1	0	0	1	0	1	0	1	0
460	GGA	2	1	0	5	6	7	3	6	18	1	0	3	2	3	8	2	7	4	1	0	0	2	2	0	2	0	0	2	3	4	3	4	16	0	3	2	5	5	5	10	127063	11	57	7	13	6	6	4
461	GGA	2	0	0	1	0	1	0	0	29	1	0	0	0	0	1	2	2	0	2	1	1	0	1	0	2	0	1	0	1	0	2	1	16	0	0	1	0	1	0	0	128104	3	34	11	3	0	0	0
462	GGA	0	2	1	2	0	1	0	0	26	1	1	0	0	0	1	0	0	2	0	0	0	1	1	1	1	0	0	0	0	0	0	1	17	0	0	1	2	0	1	0	127834	4	47	10	3	1	0	1
463	GAT	1	1	0	40	5	1	0	0	2	0	0	2	2	0	3	2	4	2	2	4	1	2	0	2	3	0	0	0	1	1	0	2	3	8	2	127880	1	2	2	4	0	3	0	2	1	2	2	1
464	ATG	3	1	2	0	5	2	4	0	1	2	4	2	27	1	128088	13	1	0	1	0	1	2	2	0	1	1	0	0	4	1	5	4	3	4	3	3	2	1	0	1	2	1	3	2	6	1	9	0
465	AGG	3	2	54	2	3	4	5	3	31	5	127404	6	0	0	39	1	1	5	0	5	1	4	0	1	5	8	6	3	1	1	0	1	1	1	2	2	1	0	1	3	1	1	40	1	0	0	0	0
466	GAC	0	25	2	2	0	6	1	2	0	1	1	0	0	0	1	0	3	3	1	0	0	2	2	0	2	0	1	1	1	1	1	0	9	128078	3	21	2	0	2	1	0	11	0	0	0	1	2	0
467	AAT	4	9	0	127531	1	3	1	0	1	2	1	10	4	3	1	6	0	0	1	0	0	1	0	2	0	0	0	0	2	0	0	1	0	0	1	9	1	0	0	0	0	0	1	1	2	3	2	6
468	TGG	0	0	1	0	0	1	0	0	0	0	5	0	1	5	0	1	0	1	1	0	0	0	2	1	0	1	7	0	1	1	0	2	0	0	0	0	1	1	0	0	0	0	4	1	0	2	2	3
469	AGA	42	1	1	0	0	0	0	2	128215	0	9	1	4	1	3	1	1	1	2	0	0	0	1	0	1	3	0	3	0	2	0	0	0	0	0	0	4	1	0	2	21	1	1	0	1	0	1	0
470	AGT	1	1	1	74	5	3	2	5	3	23	1	298872	2	0	2	6	3	2	9	1	1	2	1	0	0	0	0	0	0	3	0	2	0	0	1	1	3	7	6	0	4	4	10	22	1	0	2	0
471	GAA	99	1	1	0	1	0	0	0	1	1	0	0	0	1	1	2	5	4	0	3	1	0	0	0	2	0	0	0	1	1	2	1	299000	2	27	13	0	0	0	0	3	0	1	1	3	0	0	0
472	TTA	5	0	2	1	1	1	1	0	1	3	0	0	32	2	0	5	1	0	1	0	0	3	0	0	0	0	1	2	23	5	1	5	1	0	1	3	0	1	1	0	0	0	2	0	10	1	2	2
473	TAT	3	1	4	10	3	3	1	0	1	2	1	6	0	1	3	5	4	2	1	21	0	2	1	0	1	1	2	0	7	3	2	7	4	0	4	1	3	7	1	4	3	3	3	0	3	0	0	3
474	AAG	124	8	298789	17	2	1	4	2	2	1	51	2	1	1	12	1	1	5	11	6	14	8	4	5	4	4	5	2	1	3	2	1	1	4	80	2	4	4	3	1	2	5	12	3	4	4	0	0
475	TAT	0	0	1	2	2	0	0	0	0	2	0	0	1	0	1	0	0	0	0	9	2	1	0	1	0	0	0	0	2	0	0	0	0	1	1	0	0	1	1	2	1	0	2	0	1	1	1	3
476	AAA	298744	5	75	5	5	3	1	1	23	1	1	2	3	1	0	2	2	0	0	1	0	2	1	2	0	0	0	2	1	2	0	1	24	0	3	2	1	3	1	2	4	0	0	1	0	1	1	1
477	GTA	0	0	1	2	7	3	4	1	1	0	1	0	124	2	0	2	1	2	2	0	2	2	0	0	0	1	1	2	6	2	2	2	5	1	0	1	11	0	2	0	3	0	1	0	298841	7	19	12
478	GTA	0	2	0	1	2	0	0	1	1	0	1	1	89	0	0	3	3	2	2	0	0	2	0	0	0	1	0	2	1	2	0	0	54	0	0	1	19	1	1	1	6	0	1	0	298626	1	39	2
479	AAA	298773	4	18	11	10	7	5	4	26	2	5	7	6	2	0	6	12	2	7	5	2	5	3	3	3	4	3	3	5	5	1	2	13	0	1	5	5	9	6	4	1	1	7	4	3	8	5	5
480	ATT	1	0	4	25	2	1	5	12	3	0	0	3	22	40	3	298638	1	2	1	0	1	1	0	4	0	1	5	0	0	7	6	4	0	0	0	2	1	0	0	0	0	1	2	4	9	0	8	22
481	GAA	95	6	8	1	3	13	5	6	6	3	8	2	3	3	5	3	10	12	5	6	1	1	0	2	4	3	6	6	4	4	5	8	298516	3	80	10	7	6	4	3	55	2	5	1	11	4	4	13
482	CCA	0	2	1	1	13	0	0	0	0	3	2	1	3	1	1	2	8	0	0	1	299065	8	20	9	1	0	0	0	15	0	0	4	2	3	2	1	7	3	3	1	2	1	0	0	1	1	1	0
483	ATA	4	0	2	0	4	0	2	1	0	1	2	1	170554	12	67	12	1	1	1	1	1	2	2	1	1	3	0	0	1	1	1	2	0	3	0	2	0	0	1	2	2	0	3	0	10	2	2	7
484	GGA	0	0	0	1	0	1	0	0	37	1	0	0	0	1	1	0	0	2	0	1	0	2	0	1	0	0	0	0	0	1	0	2	27	2	0	0	4	1	0	1	170569	11	28	15	3	1	2	1
485	GTA	1	2	3	1	5	3	1	0	1	1	0	0	79	3	2	3	0	1	0	1	0	1	0	0	0	0	3	3	3	6	0	3	3	2	1	0	11	2	1	0	0	1	0	2	170551	7	73	11
486	GCA	1	1	0	2	79	0	0	0	0	0	0	2	1	0	0	0	1	0	1	0	3	2	0	0	0	1	2	1	0	0	0	0	7	0	0	0	170387	5	18	11	2	0	1	4	133	1	4	6
487	CCC	1	0	0	0	1	2	2	1	1	1	0	0	0	1	1	2	2	13	1	1	25	170577	4	25	0	0	1	0	1	17	0	1	1	3	1	2	0	2	1	0	0	0	0	0	1	1	1	0
488	ACC	0	8	0	0	11	170447	2	44	0	3	2	0	0	14	0	0	3	0	0	0	2	3	0	0	0	0	0	1	0	0	0	1	0	1	0	0	0	4	0	0	0	3	1	0	0	3	2	1
489	AGG	2	3	40	1	2	0	1	0	41	3	170297	9	0	0	11	1	2	1	2	1	0	0	0	2	7	1	11	2	0	1	2	2	2	0	3	0	2	0	2	0	2	2	84	0	1	0	1	1
490	GCA	1	0	1	0	128	0	2	1	0	8	1	1	0	0	0	0	2	3	1	1	1	3	1	2	1	2	0	1	1	1	0	0	12	0	0	0	169927	10	22	4	1	0	2	0	22	1	1	1
491	AAA	170659	4	20	4	3	2	0	2	11	0	2	3	1	0	3	2	6	2	0	1	0	1	0	0	0	2	3	5	1	4	1	2	6	0	1	0	1	2	2	1	0	1	0	0	3	0	1	1
492	AGA	29	0	1	1	4	1	1	0	170461	1	33	3	1	0	1	3	0	1	0	1	1	1	0	0	11	3	3	9	0	0	0	0	1	1	2	1	0	0	1	0	130	0	3	2	0	1	1	0
493	AGA	22	2	1	3	3	0	3	2	170548	0	17	2	25	1	7	5	1	5	3	4	5	0	2	0	12	0	4	2	1	1	0	1	0	0	0	0	1	0	5	0	26	1	4	0	4	0	9	3
494	GTG	0	0	0	0	0	0	4	0	0	0	0	0	1	1	35	0	0	1	0	0	0	0	0	0	0	0	1	0	0	0	0	0	0	0	0	0	0	0	8	0	1	0	2	1	39	0	169285	3
495	GTG	0	0	0	0	0	0	1	0	0	0	0	0	1	0	25	0	0	2	0	0	1	0	0	0	0	0	0	1	0	0	2	1	0	1	1	0	0	1	5	0	0	0	0	0	37	0	168783	16
496	GAG	0	1	38	0	2	0	1	2	1	1	2	2	1	1	2	0	3	1	5	1	1	0	3	2	0	2	2	1	2	1	1	0	29	3	169652	6	2	2	5	0	0	0	39	3	1	4	3	0
497	AGA	29	0	1	2	2	0	0	0	170315	0	31	4	4	3	2	5	2	1	1	2	0	0	0	0	3	1	2	2	0	0	0	1	0	0	2	1	1	0	0	1	11	1	0	0	2	0	3	3
498	GAA	58	3	2	4	3	4	7	2	2	5	4	1	0	0	2	2	3	3	2	1	1	5	3	1	0	2	1	2	1	1	0	0	170188	7	16	5	8	11	10	4	24	4	9	4	4	4	1	13
499	AAA	170527	1	17	0	9	2	2	4	17	0	2	1	0	2	0	0	8	5	2	1	4	7	3	7	7	3	4	1	1	0	0	1	12	1	1	0	1	8	2	3	1	3	0	1	4	1	2	0
500	AGA	21	0	0	0	0	0	1	0	169559	0	10	1	7	1	0	0	0	0	0	1	3	1	0	0	11	1	3	2	0	0	0	0	0	0	0	0	0	0	0	0	414	1	1	0	1	0	0	2
501	GCA	0	0	0	0	32	1	0	0	0	0	0	0	0	0	0	0	0	0	0	0	0	0	0	0	0	0	0	0	0	0	1	0	4	0	0	0	169579	2	15	7	0	0	2	1	104	2	3	0
502	GTT	1	0	0	0	4	4	0	2	0	7	0	1	1	2	1	21	0	0	0	0	2	9	0	3	0	1	0	0	2	8	0	2	1	0	1	6	2	3	0	10	6	5	0	2	3	25	7	157549
503	GGA	0	1	1	2	1	5	0	3	24	0	0	5	0	2	3	0	7	3	1	1	3	10	1	2	4	0	1	0	1	1	3	2	38	1	1	0	3	3	1	2	169760	0	44	5	3	0	0	1
504	ATA	5	0	2	0	7	2	2	2	0	0	1	2	169853	4	56	5	1	1	0	1	1	1	3	4	0	0	0	0	5	3	0	3	0	0	2	0	0	4	2	1	2	2	0	1	12	3	1	5
505	GGA	0	0	0	0	0	0	1	0	19	0	0	0	0	0	1	0	1	0	0	0	2	0	1	0	2	0	0	0	0	2	0	0	7	0	0	0	1	0	1	0	169348	1	10	6	1	0	0	0
506	GCT	0	0	0	0	0	0	0	26	0	0	0	0	0	0	0	0	0	0	0	0	0	0	1	1	0	0	0	0	0	0	0	0	0	0	0	2	1	16	2	165576	0	0	0	0	0	1	1	28
507	GTC	0	0	0	0	1	4	0	1	0	1	0	1	1	34	1	1	0	0	1	0	0	0	0	0	1	2	0	0	2	0	0	1	0	0	1	0	4	20	5	0	10	8	12	4	14	165892	10	43
508	TTC	0	0	0	0	4	8	0	0	0	0	0	0	0	11	2	0	1	0	0	0	0	1	0	0	1	0	0	0	2	7	3	1	0	0	0	0	0	8	5	1	0	1	0	1	4	16	9	5
509	ATT	0	1	0	1	0	4	1	21	0	0	0	4	0	11	1	167770	0	3	0	2	1	0	0	1	2	0	0	0	4	10	3	5	0	0	0	0	1	0	0	0	0	0	0	0	0	0	0	7
510	GGG	0	0	0	0	0	0	0	3	0	1	41	0	0	0	0	1	0	0	0	0	0	1	0	1	0	0	0	1	0	0	2	0	0	0	15	0	0	0	1	0	41	2	164392	3	0	0	5	0
511	TTC	0	0	0	0	0	0	0	0	0	0	0	0	1	3	0	0	0	0	0	0	0	0	0	0	0	0	0	0	0	8	0	0	0	0	0	0	1	1	0	0	0	0	0	0	1	4	0	0
512	TTA	0	0	0	0	0	0	0	0	1	3	0	0	2	0	0	0	1	2	0	0	0	1	0	0	0	0	0	0	16	0	0	0	2	1	0	0	0	0	0	0	0	0	0	0	1	0	0	0
513	GGA	2	2	3	2	7	7	3	3	46	8	2	2	1	1	1	3	7	8	2	1	2	0	0	4	3	1	1	0	1	0	0	0	25	3	1	1	5	2	0	3	163526	7	18	4	7	3	0	1
514	GCA	0	0	0	0	118	2	2	3	0	0	0	0	0	0	0	0	0	2	0	0	1	1	0	0	0	0	0	0	0	1	0	0	1	0	0	0	168546	4	10	1	2	0	0	0	38	0	1	0
515	GCA	0	0	0	0	57	0	0	0	0	0	0	0	0	0	0	0	0	0	0	0	2	0	0	0	0	0	0	0	0	0	0	0	1	0	0	0	167532	12	76	11	3	0	0	0	37	0	0	0
516	GGA	1	1	0	0	0	2	0	0	27	0	0	0	0	0	2	3	1	3	0	2	0	3	2	0	3	0	2	1	1	0	0	1	37	1	1	0	1	1	1	0	160002	3	19	15	1	1	3	2
517	AGC	0	35	0	0	0	1	1	0	5	161229	0	51	0	2	0	0	0	0	0	2	0	0	0	0	1	0	0	0	0	1	0	0	0	0	0	0	0	0	1	0	0	9	0	0	0	1	0	0
518	ACT	0	0	0	1	2	45	2	157428	0	0	0	1	0	0	0	7	0	0	0	0	0	0	0	2	0	0	0	0	0	0	0	0	0	0	0	0	1	0	0	2	0	0	0	0	0	0	0	1
519	ATG	0	0	2	1	0	0	6	0	0	0	0	0	11	0	154678	6	0	0	0	0	0	0	0	0	0	0	0	0	0	0	1	0	0	0	0	0	0	0	0	0	0	0	0	0	0	0	13	0
520	GGC	0	0	0	0	0	0	0	0	0	24	0	0	0	0	0	0	0	0	0	0	0	0	0	0	0	1	0	0	0	0	0	0	0	23	0	0	0	0	0	0	3	148316	0	33	0	1	0	0
521	GCG	0	0	0	0	0	0	51	0	0	0	0	0	0	0	0	0	0	0	0	0	0	0	0	0	0	0	0	0	0	0	0	0	0	0	5	0	73	0	166861	2	0	0	0	0	0	1	25	0
522	GCG	0	0	0	0	0	0	20	0	0	0	0	0	0	0	0	0	0	0	0	0	0	0	3	0	0	0	0	0	0	0	0	0	0	0	1	0	89	4	151900	9	0	0	1	0	0	0	34	0
523	TCA	1	1	1	0	17	6	10	6	1	7	1	8	0	5	8	2	0	4	1	3	34	1	1	0	1	0	1	2	1	5	0	4	0	2	1	3	9	5	6	11	5	2	1	4	2	2	6	10
524	GTA	0	0	0	0	2	0	0	1	0	2	0	1	100	4	3	1	0	1	0	1	0	0	0	1	0	1	0	0	7	3	0	3	1	0	2	0	10	0	0	0	0	0	2	0	160881	0	47	1
525	ACG	0	1	4	0	60	3	145827	3	0	0	1	0	0	0	28	0	0	0	0	0	0	0	0	0	0	4	0	0	0	0	0	0	0	0	0	0	0	0	12	0	0	0	0	0	0	0	0	0
526	CTG	0	0	0	0	0	0	0	0	0	0	0	0	0	0	3	0	0	0	1	0	0	0	15	0	0	0	0	0	10	0	145639	0	0	0	0	0	0	0	1	0	0	0	0	0	0	0	1	0
527	ACG	0	0	4	0	18	0	132107	4	0	0	0	0	0	0	109	0	0	0	0	0	0	0	2	0	0	0	0	0	0	0	0	0	0	0	0	0	0	0	3	0	0	0	0	0	0	0	0	0
528	GTA	0	0	0	0	0	0	0	0	0	0	0	0	49	0	0	0	0	0	0	0	0	0	0	0	0	0	0	0	2	0	0	0	6	0	0	0	12	0	0	0	2	0	0	0	143622	0	10	3
529	CAG	0	0	3	0	2	0	0	0	0	0	0	0	0	0	0	0	30	3	129761	13	0	0	1	0	0	0	50	0	0	2	3	1	0	0	0	0	0	0	0	0	0	0	0	0	0	0	0	0
530	GCC	0	0	0	0	0	82	0	0	0	0	0	0	0	1	0	1	0	0	0	0	0	2	0	0	0	0	0	0	0	0	0	0	0	2	0	0	0	139206	0	13	0	0	0	0	0	36	0	0
531	AGA	28	0	1	0	2	0	0	0	162914	0	13	0	1	0	0	0	0	0	0	0	0	0	0	0	1	0	0	0	0	0	0	0	0	0	0	0	0	0	0	0	9	0	2	0	0	0	0	0
532	CAA	5	0	0	0	0	0	0	0	1	0	0	0	0	1	2	1	139727	2	7	1	0	1	1	0	7	0	0	0	4	0	0	1	0	0	0	1	0	0	0	0	0	0	0	0	0	0	0	0
533	TTA	0	0	0	0	1	1	0	0	0	0	0	0	4	0	0	1	1	0	0	0	0	0	0	0	0	0	1	0	13	0	1	0	1	0	0	0	2	1	0	0	0	0	0	1	2	0	0	0
534	TTG	1	0	0	0	1	1	0	0	0	0	1	1	1	0	2	0	0	0	0	1	0	0	0	0	0	0	1	0	1	0	5	0	0	0	2	0	1	1	0	0	0	0	0	1	0	0	1	0
535	TCT	0	0	0	0	0	0	1	4	0	0	0	0	0	0	0	0	0	0	0	0	0	0	0	6	0	0	0	0	0	1	0	0	0	0	0	0	0	0	0	1	0	0	0	0	0	0	0	0
536	GGT	0	0	0	0	0	0	1	0	0	0	0	14	0	0	0	0	0	0	0	0	0	0	0	0	0	0	0	0	0	0	0	0	0	0	0	25	0	0	0	0	3	6	2	147868	0	0	0	2
537	ATA	2	1	0	0	2	0	0	0	3	0	0	0	166549	2	27	1	0	0	1	0	0	0	0	0	0	0	0	0	1	0	0	0	1	0	0	0	0	0	0	0	0	1	0	0	17	0	0	0
538	GTG	0	0	0	0	0	0	0	0	0	0	0	0	0	0	14	0	0	0	0	0	0	0	0	0	0	3	0	0	0	0	1	0	0	0	1	0	1	0	8	0	0	0	0	0	56	0	160278	0
539	CAA	4	0	0	0	0	0	0	0	0	1	0	0	0	0	0	0	167923	5	39	2	1	1	0	0	24	0	0	1	4	0	0	2	2	0	0	0	0	0	0	0	0	0	0	0	0	0	0	0
540	CAG	1	0	7	1	0	0	0	0	1	0	0	0	0	0	1	0	77	0	163420	0	0	0	0	1	0	0	6	0	1	0	1	0	1	0	0	0	0	0	0	0	2	0	1	1	0	2	1	0
541	CAA	3	1	0	0	0	1	0	1	2	0	2	0	0	0	0	0	163508	2	6	0	0	0	0	0	6	1	1	0	0	0	0	0	0	0	0	0	0	0	0	0	0	0	0	1	0	0	0	0
542	AGC	0	71	0	1	0	6	1	1	8	165100	1	57	1	2	0	0	1	1	1	0	0	0	0	0	0	4	0	0	0	1	2	1	0	0	5	0	1	3	0	1	0	13	0	2	0	1	0	1
543	AAT	4	18	2	168228	1	0	2	1	1	0	1	7	0	0	1	3	0	0	0	0	0	0	0	0	0	0	0	0	0	0	0	0	1	0	2	4	0	0	0	1	3	1	0	5	0	1	2	1
544	TTG	0	0	0	0	0	0	0	0	0	0	0	0	0	0	2	0	0	0	0	0	0	0	0	0	0	0	0	0	0	0	5	0	0	0	0	0	0	0	0	0	0	0	0	0	0	0	5	0
545	CTG	0	0	0	0	0	0	0	0	0	0	0	0	0	0	2	0	1	4	6	5	1	0	19	0	1	1	7	0	25	6	168469	2	0	0	0	0	0	0	0	0	0	0	0	0	1	0	3	0
546	AGG	2	4	67	3	0	2	3	1	32	1	169377	6	0	0	38	0	5	0	6	4	0	0	2	0	2	0	11	0	3	3	2	1	0	0	1	0	0	2	3	1	0	0	49	0	0	3	2	1
547	GCT	1	0	0	0	4	5	0	131	1	1	0	1	0	2	0	1	0	0	0	0	0	0	0	1	0	0	0	2	0	0	1	1	0	0	0	9	1	46	4	168291	1	1	1	1	3	0	0	27
548	ATA	4	2	1	1	15	3	0	0	1	0	2	0	169666	6	95	4	1	2	1	1	1	1	0	0	3	0	1	0	2	4	1	1	2	0	0	0	0	1	1	0	0	1	0	0	4	0	2	0
549	GAG	3	0	12	0	2	2	2	0	1	1	2	1	0	0	0	0	0	2	1	1	0	2	0	0	0	0	2	3	0	1	3	1	38	5	169412	17	2	0	2	1	0	2	44	0	0	0	16	1
550	GCT	0	0	0	2	0	0	1	104	0	0	0	1	0	0	0	0	0	1	0	0	0	0	0	2	0	0	0	0	0	0	1	1	0	0	0	5	5	21	11	167330	0	0	1	5	1	0	0	38
551	CAA	1	1	0	0	1	1	0	0	0	0	0	0	0	0	0	0	169961	4	15	4	0	0	0	0	24	0	0	1	1	0	0	0	0	0	0	0	0	0	1	0	0	0	0	0	0	0	0	1
552	CAG	1	0	0	0	2	1	2	2	0	0	0	0	0	0	1	1	157	7	169606	12	0	1	1	0	1	1	21	1	3	2	2	0	0	0	0	0	0	1	0	0	0	2	0	0	0	0	0	2
553	CAT	2	0	1	8	0	0	2	0	1	0	0	0	1	0	1	0	8	13	2	169713	0	0	1	0	0	0	1	2	1	0	1	3	0	1	0	2	1	0	1	1	1	0	0	0	0	0	0	0
554	CTG	1	0	2	0	0	2	5	2	0	1	0	0	0	1	19	1	3	2	5	0	0	1	40	0	0	0	3	0	40	0	169480	0	0	0	0	0	1	0	0	0	0	0	1	0	0	1	10	1
555	TTG	0	1	1	0	0	1	0	0	0	0	0	0	0	0	1	0	1	0	2	1	0	0	0	0	1	0	0	0	2	0	14	3	0	1	0	0	0	3	1	2	0	0	0	0	0	0	2	1
556	AAA	169302	0	11	2	9	13	1	2	20	3	2	3	3	1	0	0	0	0	3	1	0	1	0	1	1	1	1	0	0	1	0	0	9	0	0	0	4	1	2	1	1	6	4	12	1	1	1	0
557	CTC	0	1	0	0	0	2	0	1	0	1	1	0	0	8	0	0	2	4	0	0	0	24	0	2	0	2	2	2	5	169143	1	4	1	0	0	0	1	0	0	2	3	1	1	1	1	5	0	0
558	ACG	1	2	7	5	61	4	169791	27	1	2	3	4	0	0	119	0	0	1	0	1	1	1	1	0	1	0	1	0	0	0	3	0	0	0	2	1	2	2	43	0	3	9	5	9	2	1	0	0
559	GTC	0	2	0	0	0	4	0	1	0	1	1	0	2	50	0	1	0	1	1	1	0	1	0	0	2	1	1	0	0	5	0	1	0	1	0	0	1	19	0	1	0	0	0	0	5	169989	0	12
560	TGG	0	0	0	0	0	0	0	0	0	0	8	0	0	0	0	0	0	0	0	0	0	0	0	0	0	0	45	0	0	0	1	0	0	0	1	0	0	0	1	0	0	0	4	0	0	0	0	0
561	GGC	0	0	3	0	0	0	1	0	0	36	0	0	0	1	1	0	0	1	0	0	1	0	1	0	0	1	2	0	0	0	1	0	0	95	0	0	0	2	0	1	9	170068	6	67	0	2	0	0
562	ATT	0	2	0	4	2	7	4	47	0	1	0	6	8	32	4	170383	0	3	0	0	2	1	0	2	0	0	0	0	2	2	5	6	1	2	1	1	1	8	7	5	0	0	0	2	5	3	1	9
563	AAA	170254	5	19	4	2	2	0	0	8	0	0	0	1	0	0	0	2	7	2	1	0	0	0	0	0	6	2	0	0	0	0	0	6	0	1	0	2	1	0	1	1	0	0	0	1	0	0	0
564	CAG	2	6	11	2	1	4	0	3	3	1	3	7	1	1	2	2	92	1	170231	3	4	0	1	2	0	0	18	2	1	1	4	2	1	1	8	3	5	2	3	3	0	0	7	3	3	0	0	4
565	CTC	0	0	0	0	0	1	0	1	0	0	0	0	0	6	0	0	1	5	0	2	3	16	1	0	0	1	0	1	4	170207	3	20	0	1	0	0	0	1	0	0	0	0	0	0	0	2	0	0
566	CAG	0	0	7	0	1	1	2	0	0	0	0	2	0	1	1	0	48	7	170474	14	1	0	3	0	3	0	66	2	2	1	9	4	0	1	0	1	1	2	0	0	0	0	0	0	0	0	0	0
567	GCA	0	0	0	0	105	0	0	0	1	1	0	0	1	0	0	0	0	0	0	0	2	0	0	0	0	0	0	0	0	0	1	0	7	0	0	0	169906	3	17	3	1	1	4	2	26	2	1	1
568	AGA	23	0	2	0	1	2	0	0	170450	0	21	0	17	0	0	0	0	1	1	0	0	0	0	1	6	0	3	2	1	1	1	1	1	1	0	0	0	5	1	1	13	2	2	0	3	0	2	0
569	GTC	0	0	0	0	0	1	1	0	0	2	0	0	1	53	0	3	0	0	0	0	1	0	0	0	0	0	0	0	0	5	0	0	0	1	1	0	0	13	0	1	0	2	0	1	4	168584	1	12
570	CTA	1	0	0	0	2	3	2	6	0	1	0	1	11	1	0	3	3	2	1	2	10	3	0	1	2	0	0	1	169957	9	47	15	1	0	1	0	0	3	0	2	0	0	1	0	2	0	0	1
571	GCT	0	0	0	0	1	0	0	23	0	1	0	0	0	0	0	0	0	0	0	0	2	0	0	1	0	0	0	0	0	0	0	0	0	0	0	3	1	10	0	170532	0	1	0	1	0	0	0	9
572	GTG	0	0	0	0	0	0	0	0	0	0	0	0	0	1	18	0	1	2	0	0	1	1	2	0	0	0	0	0	0	3	0	2	0	0	0	0	2	4	44	0	0	0	1	0	17	11	170590	4
573	GAA	22	2	1	0	0	1	2	0	0	0	1	1	0	0	0	0	0	0	2	1	2	1	0	0	0	0	0	0	2	0	1	0	170317	2	17	1	1	0	0	0	16	0	0	0	4	0	0	0
574	AGA	12	3	4	0	0	0	0	0	170377	2	6	1	2	0	0	0	0	0	1	0	1	1	0	0	3	1	0	0	0	1	1	1	0	0	1	1	0	0	0	0	22	0	1	0	1	0	0	0
575	TAC	0	18	0	0	1	1	0	0	0	2	0	0	0	1	1	0	0	7	0	0	0	0	0	0	0	0	0	0	0	0	0	2	0	0	1	0	0	0	0	0	0	0	0	0	0	0	0	0
576	CTA	0	0	0	0	0	2	0	0	0	0	0	0	2	0	0	0	1	0	0	0	27	0	3	1	0	1	0	0	170557	3	4	0	0	0	0	0	0	1	0	0	0	0	0	0	0	0	2	0
577	AAG	42	5	170489	17	3	0	12	2	0	4	61	4	6	7	18	7	0	1	0	1	0	0	0	0	0	4	4	8	2	2	3	4	0	2	5	0	0	2	2	2	0	0	0	0	0	0	4	1
578	GAT	0	0	0	32	2	1	3	2	2	1	1	1	1	2	3	0	1	1	0	2	0	1	0	0	1	0	1	3	1	0	1	1	5	14	0	169001	0	0	1	3	0	2	2	2	0	0	2	2
579	CAA	6	3	0	0	1	0	1	3	2	1	2	1	6	2	2	2	170020	2	14	4	0	0	0	1	42	0	4	2	5	3	0	2	6	1	0	0	3	1	4	5	1	0	0	0	0	2	6	5
580	CAG	0	0	3	0	1	0	1	0	0	2	1	0	0	0	0	0	55	4	169652	6	0	0	1	0	0	0	34	0	2	1	12	1	0	1	3	0	2	0	6	4	0	0	1	1	1	0	3	1
581	CTC	0	0	0	0	0	0	0	0	1	0	0	0	0	6	1	0	0	0	0	1	0	3	0	0	2	2	0	1	1	170154	0	13	0	0	0	0	0	0	1	0	0	0	0	0	0	4	0	0
582	CTA	0	2	0	0	1	0	0	0	2	1	0	2	7	1	2	0	2	0	0	1	31	2	2	0	2	2	0	0	170513	7	29	7	1	0	0	0	1	0	0	0	0	2	0	1	1	0	2	0
583	GGA	3	3	4	3	2	1	3	3	45	2	2	1	0	2	3	1	0	5	3	6	1	2	1	0	5	3	2	2	3	3	5	0	29	3	5	2	3	1	7	0	170502	2	12	3	10	4	3	0
584	ATT	0	1	1	5	1	0	0	8	1	0	4	4	11	5	8	170402	3	0	1	0	2	1	1	0	1	2	1	3	3	0	2	4	1	2	0	1	0	0	0	1	1	1	0	2	2	1	0	4
585	TGG	2	3	1	0	0	0	1	0	0	1	0	1	0	1	6	2	2	0	0	0	0	0	1	0	0	0	23	1	0	6	0	3	0	2	3	0	0	0	1	2	0	0	7	2	3	0	2	0
586	GGC	0	2	0	0	3	2	0	0	1	30	0	0	0	0	1	2	0	0	0	1	2	2	3	0	0	5	0	1	0	0	0	0	0	65	0	0	4	5	2	1	20	170101	13	50	1	0	1	0
587	TGC	0	1	0	0	0	0	0	0	0	6	0	0	0	1	0	0	0	1	0	0	1	0	0	0	0	13	0	0	0	0	0	0	0	0	1	0	0	0	0	0	0	3	0	0	0	1	0	2
588	TCT	1	0	0	0	0	0	6	25	0	0	1	0	3	2	0	0	2	1	0	2	0	0	0	20	1	3	2	0	1	4	2	3	0	1	1	0	0	0	0	5	2	0	1	1	3	1	2	4
589	GGA	8	6	3	7	6	4	2	5	81	4	6	5	1	1	2	5	9	15	6	7	2	0	1	0	7	3	6	4	3	3	0	5	66	6	4	3	5	5	5	10	245175	25	27	17	5	2	3	2
590	AAA	239852	2	22	2	4	1	0	2	18	2	7	0	3	4	2	0	21	9	2	4	0	0	0	1	7	4	7	7	5	0	0	1	4	0	0	1	0	0	0	2	1	0	1	0	2	0	0	0
591	CTC	0	0	0	0	1	0	1	0	1	1	0	1	1	11	1	1	1	4	0	0	0	17	1	2	1	1	0	2	5	245441	6	23	0	1	0	1	0	0	0	0	0	0	1	0	0	2	0	2
592	ATC	0	9	1	0	1	12	0	3	0	1	0	1	10	245820	3	26	0	1	0	0	0	0	0	0	2	1	0	3	1	2	0	0	4	0	0	0	1	0	0	1	0	1	0	4	2	21	1	0
593	TGC	1	3	2	4	0	3	0	3	0	5	0	0	0	0	1	0	0	1	0	0	0	2	2	0	2	47	0	1	0	1	0	0	2	1	1	0	0	0	1	1	1	2	0	0	0	2	0	0
594	ACC	0	6	0	1	4	245781	3	44	0	2	0	0	0	36	1	0	1	0	1	4	1	6	2	3	1	1	0	0	1	3	0	1	0	0	1	0	1	7	0	0	0	0	0	0	1	3	1	0
595	ACT	0	2	0	0	3	61	4	245270	0	1	0	3	0	0	1	17	0	0	0	1	0	0	0	2	0	1	0	0	0	0	0	0	0	0	0	1	0	0	0	4	1	0	0	0	1	0	0	2
596	AAT	53	14	4	245668	0	0	0	5	0	0	1	18	1	1	0	4	1	3	0	0	0	0	0	1	1	1	0	2	1	0	0	2	0	2	1	27	2	0	0	1	3	0	1	2	1	5	1	0
597	GTG	2	2	1	2	1	4	2	0	1	1	5	1	1	0	68	0	2	1	0	0	3	0	4	3	0	0	6	4	1	1	4	0	0	0	2	0	0	0	12	0	0	2	3	0	110	3	245367	10
598	CCC	6	0	3	2	1	3	1	0	4	0	1	0	2	1	1	1	1	8	0	0	16	245362	4	30	1	2	0	2	2	15	5	3	2	1	0	1	0	2	1	0	0	0	0	1	2	0	0	1
599	TGG	0	2	0	1	0	0	1	2	0	0	15	1	2	0	3	3	0	0	0	0	0	0	0	0	1	0	164	2	0	1	0	0	3	0	1	0	1	0	0	3	3	0	21	1	0	0	2	2
600	AAC	12	241765	11	54	2	2	1	0	4	21	14	9	2	3	3	1	2	2	4	0	0	0	1	0	4	1	8	3	1	2	0	0	5	8	3	3	3	2	1	0	4	0	10	1	1	0	6	0
601	TCT	7	7	13	4	4	3	4	4	6	4	6	5	6	5	2	3	11	4	3	2	5	11	8	32	5	7	5	4	5	3	4	1	10	6	2	4	4	3	10	4	5	4	7	1	4	6	3	10
602	AGT	7	3	5	47	5	5	3	11	34	20	26	245184	8	2	2	15	10	8	6	2	0	1	3	2	5	5	7	4	5	0	11	3	6	5	8	5	6	8	16	9	6	1	13	70	6	3	3	10
603	TGG	2	0	0	4	3	1	4	0	2	1	10	0	3	2	1	3	0	3	2	1	2	0	3	0	0	0	13	3	0	1	1	2	1	1	0	1	1	0	1	2	3	1	2	2	3	2	2	1
604	AGT	1	2	0	100	2	1	1	2	14	56	0	245071	0	0	0	5	0	0	2	0	0	0	0	0	1	0	2	3	2	0	2	2	0	1	1	0	0	0	1	2	2	0	3	58	0	2	4	7
605	AAT	15	42	8	245351	7	2	4	1	1	5	5	18	2	2	2	5	2	2	0	10	1	2	1	3	3	2	4	1	0	1	0	1	2	1	1	1	9	5	1	3	1	4	4	3	2	0	0	2
606	AAA	244697	4	6	4	7	0	0	0	14	0	3	1	3	0	0	2	1	2	0	3	1	2	2	1	0	7	4	2	1	1	0	1	61	1	0	0	2	0	2	0	1	0	0	0	0	1	0	3
607	TCC	6	2	3	3	9	19	10	8	3	6	5	13	3	2	4	3	1	1	4	1	1	11	3	2	2	4	5	2	0	0	0	1	1	3	2	1	4	4	5	2	2	5	6	4	1	5	0	1
608	CAG	0	1	6	2	6	3	4	3	0	0	1	3	6	12	9	5	57	12	245032	26	0	4	13	1	2	0	98	1	15	3	13	8	4	0	7	2	1	2	3	3	2	5	6	2	11	9	10	5
609	GAT	3	1	7	68	6	8	4	3	6	5	6	5	8	6	5	9	6	13	8	8	4	5	1	3	6	6	5	2	2	0	4	4	22	18	8	243158	9	12	13	7	4	1	10	14	10	6	4	9
610	GAG	13	1	79	3	15	6	3	6	4	4	4	8	4	7	4	9	2	4	9	8	1	0	0	0	6	4	6	3	4	3	2	1	84	6	243243	15	5	7	18	3	0	1	77	1	6	5	24	8
611	ATA	8	1	1	3	11	0	1	4	3	0	1	2	244919	2	23	15	0	0	1	1	0	0	4	2	2	0	2	0	1	3	2	2	0	1	2	0	3	0	0	2	1	1	4	3	14	2	3	4
612	TGG	2	2	5	3	0	2	2	1	2	1	22	2	1	1	1	0	0	2	3	6	3	3	0	0	5	2	10	1	3	0	2	0	1	1	3	0	3	0	1	0	2	2	3	1	2	0	1	0
613	GGA	8	8	5	2	3	8	4	6	81	3	8	8	2	0	6	1	2	7	6	10	4	2	1	2	8	4	5	9	9	7	6	3	89	6	11	2	9	7	1	3	244702	11	42	18	9	0	1	5
614	AAC	26	243407	8	89	16	14	6	11	11	47	6	7	2	8	2	8	6	20	6	6	2	3	3	0	10	6	4	6	5	4	5	9	8	15	3	4	4	5	9	12	7	12	8	7	6	4	8	12
615	ATG	0	4	8	0	9	14	62	11	1	2	4	2	44	3	244744	13	1	2	2	0	3	0	0	2	1	1	4	2	3	4	12	6	0	3	2	0	0	1	2	2	9	0	5	3	1	0	43	3
616	ACC	2	9	2	1	38	245183	11	41	1	8	2	8	3	35	0	0	1	1	3	2	2	3	4	1	0	4	0	2	1	1	1	5	1	3	2	2	2	45	4	2	7	4	5	3	2	2	1	2
617	TGG	0	1	7	3	4	4	1	3	9	5	13	3	3	0	4	1	2	3	5	4	3	2	2	2	3	2	15	5	5	2	4	3	2	1	3	3	2	1	4	3	3	4	8	3	2	1	5	3
618	CTG	8	5	5	5	0	1	1	1	5	4	8	6	3	6	34	5	4	4	28	6	3	2	42	3	6	10	18	8	310	12	242149	16	2	0	2	1	1	3	7	8	3	6	6	2	4	4	4	4
619	CAA	53	3	5	1	9	3	3	1	4	9	5	6	2	1	15	1	244032	4	30	17	2	3	0	5	35	1	4	3	5	2	3	5	11	7	10	9	7	12	9	9	1	5	4	4	3	0	1	1
620	TGG	5	1	0	1	1	1	0	0	3	0	16	2	3	0	3	0	1	0	3	2	2	0	2	1	6	0	11	1	1	0	2	0	1	1	4	0	0	0	3	0	6	5	6	4	3	0	4	0
621	GAT	3	3	1	84	5	16	10	10	4	6	5	25	5	3	8	2	6	8	7	10	2	2	2	1	3	0	6	5	0	6	3	5	10	24	6	243871	13	14	11	8	18	3	12	39	9	4	10	21
622	AAA	243973	13	73	10	3	1	7	3	35	1	5	1	3	7	3	2	14	5	3	6	0	0	0	1	1	5	9	7	2	5	2	5	35	2	6	3	5	7	8	5	1	6	6	3	6	4	6	3
623	GAA	39	2	0	0	6	7	2	5	1	3	1	2	3	6	2	6	4	7	8	5	2	1	2	4	2	3	2	5	9	10	9	8	242172	6	17	4	3	6	6	2	8	0	3	4	9	9	11	11
624	GTT	2	2	1	0	0	8	6	7	0	1	1	5	18	9	5	93	1	0	1	1	4	1	2	0	3	0	2	0	7	2	6	10	6	3	2	15	2	1	1	11	1	1	3	4	26	15	21	241628
625	AGC	16	139	10	4	5	11	3	4	35	242788	17	257	9	8	2	5	2	5	4	5	0	3	1	4	14	10	7	6	5	4	3	1	3	1	3	1	3	4	5	10	4	50	14	10	3	13	6	5
626	AAT	51	24	4	244425	6	1	2	4	7	7	4	16	8	0	2	10	2	3	8	11	3	1	3	1	4	1	6	7	3	5	7	4	7	7	2	7	7	5	6	4	7	6	7	3	7	2	6	4
627	TAC	3	20	2	2	0	1	0	1	0	1	2	2	4	3	1	1	0	19	0	7	2	3	1	0	1	0	0	2	5	1	0	0	1	1	1	0	1	6	2	5	1	5	2	3	7	3	10	8
628	ACA	20	2	4	2	242693	8	37	10	5	4	11	3	50	1	2	2	0	8	1	2	2	0	1	1	4	2	8	2	1	0	5	2	3	0	7	2	17	2	4	3	2	0	3	2	2	2	5	4
629	CAG	3	3	15	4	1	3	1	0	0	1	2	5	3	1	0	0	56	2	243018	9	4	1	4	0	3	2	55	3	0	1	10	2	0	5	12	11	5	3	4	1	2	1	0	1	0	1	2	4
630	ATA	26	1	3	4	21	5	4	2	3	2	3	2	240016	2	29	9	4	7	4	1	0	1	0	2	1	1	1	2	2	4	7	4	1	5	4	1	2	1	5	2	5	5	6	2	9	3	4	8
631	ATA	28	1	1	4	10	5	0	2	5	0	1	1	241479	6	7	8	2	1	0	1	1	2	5	1	0	1	3	4	0	0	0	0	0	1	0	2	2	0	0	1	0	1	2	2	6	0	1	0
632	TAT	0	1	0	9	3	1	1	3	1	2	3	0	1	0	2	1	2	1	2	11	0	2	0	0	0	2	5	1	5	3	3	2	4	3	1	5	1	1	0	0	1	1	1	2	0	0	2	1
633	ACT	9	6	7	24	16	19	13	228304	3	1	8	13	2	3	4	62	6	2	0	8	2	2	0	2	2	4	2	1	6	2	13	9	5	9	5	3	3	5	6	38	4	7	9	1	5	4	2	1
634	CTA	1	4	0	0	0	2	3	0	10	3	4	1	42	1	7	2	12	2	2	2	22	0	3	2	4	4	1	4	234355	8	22	7	2	3	2	1	3	8	0	10	0	0	0	2	2	1	0	0
635	ATT	1	1	2	1	4	1	0	9	2	1	0	1	15	12	17	229238	2	1	1	3	0	3	1	2	1	0	0	3	2	6	6	4	1	0	1	2	1	0	0	1	1	1	1	2	6	3	4	11
636	GAA	68	0	3	3	3	0	1	1	3	8	1	4	3	0	2	1	3	1	0	0	0	0	1	1	0	1	1	3	3	1	0	3	229320	8	78	9	7	3	3	0	39	5	5	3	2	2	2	1
637	GAA	63	1	4	6	1	2	1	4	3	4	4	1	10	7	5	2	3	4	2	4	0	1	0	1	0	0	2	1	5	2	7	5	227794	4	11	8	2	8	0	4	6	9	4	0	14	2	3	5
638	TCG	2	0	0	0	0	0	9	1	2	0	4	4	0	2	0	0	1	0	2	3	2	0	3	0	0	0	0	2	1	1	1	0	0	0	0	1	2	1	1	0	0	0	2	0	0	1	1	1
639	CAG	1	8	2	3	2	3	1	0	6	0	1	1	0	0	5	1	66	1	217437	14	1	0	1	0	4	1	109	5	1	1	14	0	5	0	9	1	6	4	7	4	0	0	2	2	4	2	5	2
640	AAC	8	234588	2	46	0	10	4	3	9	11	1	2	4	6	3	2	1	3	3	1	2	1	0	0	1	1	2	3	1	5	1	4	4	11	1	1	1	5	2	3	2	3	7	4	2	8	1	5
641	CAG	9	18	80	2	4	3	2	3	3	3	6	5	0	5	5	7	197	21	220881	12	1	2	0	3	0	4	32	5	6	0	12	7	5	0	5	5	9	0	4	5	0	0	4	1	5	4	17	6
642	CAA	185	6	9	4	0	1	0	0	2	2	0	1	3	9	3	16	229614	0	14	2	2	0	1	1	8	0	2	4	6	7	1	5	22	1	4	2	5	4	3	15	0	1	1	2	1	3	4	5
643	GAA	886	2	2	1	1	1	1	0	14	0	1	6	4	1	2	4	7	0	0	1	0	0	0	1	2	0	0	1	1	2	1	0	235818	4	11	10	6	3	3	4	8	0	2	3	5	0	1	3
644	AAA	245382	9	13	16	2	1	5	4	23	3	5	6	26	8	17	7	12	10	5	3	1	2	1	1	10	8	5	9	11	8	6	6	6	1	5	0	3	3	6	10	1	0	4	0	11	5	8	14
645	AAT	29	17	9	235284	7	3	4	4	1	7	1	23	5	3	5	88	3	4	8	10	1	0	0	6	12	3	3	6	8	3	0	3	3	3	5	20	6	5	10	10	1	1	6	2	4	2	6	8
646	GAA	65	3	7	4	5	2	3	0	3	0	2	5	4	1	3	6	4	3	3	3	0	1	0	0	2	0	3	2	4	0	3	6	225826	3	25	4	7	6	3	5	21	2	7	3	5	0	3	3
647	CAA	25	3	9	7	9	3	1	0	1	5	3	3	5	4	8	6	181564	20	21	11	0	0	0	1	14	1	2	3	13	6	10	6	6	2	1	1	0	1	5	3	1	3	2	3	7	8	7	7
648	GAC	7	60	1	10	3	7	4	7	3	0	1	3	2	7	7	2	5	3	1	1	1	0	0	0	0	2	1	0	2	1	2	1	23	198189	7	32	7	2	5	6	0	6	4	1	7	6	3	9
649	TTA	2	0	2	2	0	0	2	0	1	0	0	2	24	0	6	0	4	0	1	1	1	1	0	1	1	0	0	1	21	7	5	8	11	1	0	1	1	2	2	2	0	3	0	0	2	1	0	4
650	TTA	0	0	1	3	1	1	0	0	0	0	1	0	24	0	3	1	9	3	2	0	2	0	0	2	2	1	0	0	16	5	0	2	5	0	1	3	2	0	0	0	1	0	0	0	6	2	0	0
651	GCA	5	0	7	2	84	0	5	5	3	10	1	19	8	0	2	5	4	0	8	3	7	0	0	4	5	4	0	3	0	1	2	0	26	1	7	1	227465	4	16	22	4	4	4	12	63	2	5	6
652	TTG	0	1	2	4	1	3	1	0	1	5	1	1	3	3	21	4	2	0	2	0	1	1	4	1	3	2	2	0	3	11	21	4	3	1	1	12	0	1	2	1	4	3	5	5	3	2	7	1
653	GAC	0	93	3	7	7	6	3	5	0	6	3	18	1	1	3	1	1	6	4	4	2	4	0	1	0	2	1	2	4	1	0	3	65	234209	17	70	4	2	6	3	6	58	4	12	6	1	6	2
654	AAG	86	5	239347	16	0	2	23	11	7	9	71	4	1	4	21	3	8	4	2	1	0	2	1	1	2	2	6	3	0	1	2	3	2	4	38	3	4	6	12	3	2	1	2	3	2	3	6	5
655	TGG	0	0	1	1	0	0	1	1	1	1	7	1	1	3	1	1	3	1	1	1	0	2	0	0	3	0	13	1	0	0	3	2	2	1	1	0	0	0	0	0	1	1	5	1	0	0	6	1
656	GCA	1	4	6	2	180	7	3	5	5	1	7	2	4	4	1	4	1	2	5	7	1	0	0	0	4	1	7	3	2	0	2	2	8	7	3	6	180348	10	21	9	19	4	7	7	229	3	8	5
657	AGT	0	5	3	58	3	3	4	5	5	22	5	206874	2	3	9	10	9	3	4	0	3	1	0	1	2	2	1	0	2	1	1	3	0	2	2	4	3	4	0	4	4	0	7	16	6	6	10	5
658	CTG	1	0	0	0	2	0	1	4	0	3	5	2	1	1	5	2	3	0	8	1	3	4	78	1	0	0	8	2	127	6	205799	8	1	0	5	1	0	1	1	4	3	2	5	4	1	1	2	4
659	TGG	2	4	1	2	3	3	0	1	1	0	5	5	6	4	15	11	1	1	1	1	0	0	0	0	3	2	55	0	5	0	7	4	2	0	7	3	1	2	5	6	3	5	6	11	3	1	20	9
660	AAT	3	16	4	243193	8	3	4	1	1	13	5	11	2	1	3	5	3	1	3	3	0	0	3	1	2	2	6	0	1	2	3	2	6	2	1	11	2	3	7	1	7	7	14	4	1	2	6	0
661	TGG	0	4	2	1	1	1	2	0	2	1	4	1	2	1	4	3	3	2	0	1	1	5	1	2	4	2	16	0	2	1	2	2	2	1	1	1	3	3	6	4	2	1	5	4	2	2	1	0
662	TTT	7	1	4	0	2	2	2	2	0	3	3	1	2	3	5	6	1	4	0	4	1	4	1	2	1	6	2	3	2	2	0	17	2	3	0	0	3	3	0	5	2	0	0	2	2	0	1	4
663	AAC	40	242393	9	60	4	13	1	11	2	87	12	13	4	10	7	2	9	10	14	15	1	0	1	0	4	5	8	11	5	3	2	2	8	39	8	4	7	4	9	8	3	5	24	4	3	1	3	4
664	ATC	1	2	1	1	1	28	2	4	0	2	2	1	23	241206	4	49	4	1	0	1	1	0	0	2	3	2	2	5	9	7	6	11	3	1	5	1	0	0	1	3	1	2	6	4	2	18	3	5
665	TCA	1	0	1	0	28	6	12	8	1	2	4	6	8	4	4	10	3	0	1	0	49	0	1	0	1	1	2	0	5	5	4	8	1	2	3	1	6	6	8	8	4	6	6	3	36	8	8	16
666	CAA	31	5	2	4	2	3	5	5	8	3	7	4	1	6	14	7	243568	10	39	10	2	1	1	0	40	6	8	2	19	2	5	4	9	4	4	0	3	3	4	3	2	1	6	2	2	4	5	2
667	TGG	1	0	0	0	0	0	0	0	1	0	1	0	0	0	0	0	0	0	4	0	1	1	1	1	1	1	6	0	0	0	2	0	0	0	0	0	0	1	0	2	1	0	6	0	3	0	1	0
668	CTG	0	0	1	0	1	0	0	0	1	0	3	1	0	0	11	0	2	0	4	2	0	0	20	0	0	0	3	0	82	4	228083	8	2	0	2	1	3	3	1	0	2	0	0	2	1	0	3	0
669	TGG	1	6	2	1	0	1	2	1	1	3	1	2	0	1	3	0	0	2	1	0	1	2	0	1	0	2	8	0	0	0	1	1	3	1	2	0	2	1	2	2	1	1	5	4	0	1	3	1
670	TAT	2	1	1	9	1	4	0	1	2	0	1	1	1	2	1	0	1	1	1	37	0	0	0	0	4	0	2	4	5	0	0	4	4	0	1	3	0	0	3	1	1	0	4	2	5	0	5	0
671	ATA	4	2	1	1	7	4	5	2	2	4	6	11	245221	9	12	3	3	5	5	0	0	0	4	1	2	4	5	0	7	8	2	1	1	1	1	0	0	0	1	1	2	0	2	0	13	4	2	2
672	AAG	60	3	244740	4	1	1	3	1	7	0	22	2	2	1	7	3	4	4	7	6	0	1	1	0	10	10	10	4	0	1	0	0	0	1	20	3	1	0	2	2	1	2	1	1	2	0	4	0
673	ATA	15	6	1	4	14	2	6	5	2	1	0	4	244838	8	18	9	4	4	4	3	2	3	0	2	2	2	3	0	7	9	5	8	3	1	1	2	2	3	2	3	3	2	11	7	15	4	5	7
674	TTT	0	5	0	12	10	4	2	1	3	6	3	14	6	10	9	20	6	1	3	5	1	3	1	2	1	2	0	0	1	2	5	22	0	0	4	0	13	7	7	7	5	7	3	5	7	3	4	17
675	ATA	18	7	3	13	23	3	1	7	4	0	4	6	244468	16	22	28	1	9	2	6	2	0	3	2	0	0	0	6	7	11	4	6	1	2	4	5	2	5	8	1	4	0	5	6	16	9	15	13
676	ATA	19	4	7	5	17	1	0	5	2	1	2	1	244734	6	33	3	5	1	3	3	1	1	1	0	1	0	1	0	1	5	2	0	5	0	3	1	3	2	1	5	4	3	0	2	14	3	2	1
677	ATA	6	1	3	2	6	5	2	3	1	7	1	1	244141	7	71	5	3	0	2	0	0	3	0	2	0	0	0	0	2	5	3	6	1	0	1	2	4	0	5	1	2	2	4	4	17	4	3	2
678	GTA	3	1	1	5	1	3	2	2	0	5	2	1	71	2	0	1	4	2	6	1	0	0	1	0	0	0	2	1	4	1	5	1	19	1	0	0	14	2	4	4	11	0	9	5	244981	5	74	5
679	GGA	6	1	0	1	8	4	1	7	33	5	2	5	4	2	3	4	0	3	3	3	4	1	2	5	1	2	2	0	1	5	1	2	38	0	2	2	9	0	2	4	244629	6	81	16	12	4	2	9
680	GGC	0	3	0	5	0	1	1	0	0	79	0	1	0	0	5	4	1	7	4	2	1	2	2	4	0	0	0	0	5	5	1	2	3	102	2	4	7	8	4	5	21	242451	14	52	1	6	6	5
681	TTA	4	0	0	2	5	6	1	1	2	5	2	6	67	3	0	5	4	4	4	2	2	4	5	2	2	1	0	2	41	2	4	0	3	2	3	1	1	2	5	3	3	4	10	9	13	6	12	5
682	ATA	11	3	0	0	9	7	6	7	1	4	2	4	245206	5	71	6	2	4	5	0	5	1	2	0	1	0	0	3	7	7	7	6	2	0	9	0	10	2	5	5	5	6	9	5	14	4	3	3
683	GGA	1	2	3	7	11	4	5	2	47	8	1	4	8	8	0	4	5	5	6	0	10	0	4	6	2	2	3	1	3	6	1	8	45	1	0	2	8	7	16	5	244456	12	24	27	20	8	1	9
684	TTA	9	9	4	7	2	8	2	5	2	5	2	12	16	4	0	4	4	4	5	1	7	11	2	3	4	7	3	4	20	3	6	3	10	4	2	0	6	5	7	5	10	7	16	15	12	10	3	18
685	AGA	62	9	12	7	4	1	9	8	244865	2	21	7	7	3	0	9	9	6	8	7	9	13	2	6	4	3	9	16	5	4	2	9	4	1	2	1	5	4	4	6	23	11	11	12	8	8	5	7
686	ATA	3	2	1	1	13	6	5	1	1	6	1	6	244429	12	42	12	1	0	0	2	5	2	3	1	5	0	1	0	11	13	3	7	1	1	0	2	5	7	1	2	2	4	6	7	15	7	8	16
687	GTT	1	3	3	2	1	4	7	7	6	5	4	6	1	3	6	58	2	2	2	6	11	0	3	2	2	0	0	2	4	3	11	10	5	1	3	4	8	2	3	25	11	3	22	11	19	29	13	244259
688	TTT	7	2	9	1	7	5	8	0	3	8	10	6	3	1	2	10	1	0	5	3	3	1	5	2	5	10	4	5	2	4	6	16	7	2	6	6	5	4	7	2	9	6	14	8	4	4	11	12
689	GCA	2	2	4	2	152	2	3	8	0	9	7	3	1	2	5	2	3	4	3	2	5	4	6	2	3	4	2	4	13	4	3	4	13	7	2	1	244215	12	104	28	9	7	6	1	369	4	5	9
690	GTG	0	0	0	0	2	4	4	6	0	4	1	6	5	3	91	5	1	1	1	0	0	1	0	2	3	0	1	1	6	5	10	6	0	1	11	1	4	5	18	3	8	5	19	5	388	7	243977	8
691	CTT	1	5	5	15	10	12	6	10	6	4	8	1	12	3	8	21	8	7	7	20	6	11	4	42	7	17	9	23	18	39	12	241603	3	4	4	3	2	1	8	5	6	5	11	6	7	7	1	12
[truncated: 16 more columns]
