# Supplementary material for: Mapping mutational effects along the evolutionary landscape of HIV envelope
Source: eLife. 2018 Mar 28;7:e34420. doi: 10.7554/eLife.34420 (PMC5910023; doi:10.7554/eLife.34420)
Supplement: Supplementary file 1. — Specifically, this file contains a Jupyter notebook that performs the analysis, all required input data, and all reasonably sized output files. The Jupyter notebook downloads the deep sequencing data, processes it with the dms_tools2 software (Bloom, 2015, https://jbloomlab.github.io/dms_tools2/), and also performs a variety of downstream analyses that generate most of the figures for this paper. [file elife-34420-supp1.zip › analysis_code/results/codoncounts/BF520/summary.log]

2018-02-15 17:10:34,039 - INFO - Beginning execution of dms2_batch_bcsubamp in directory /fh/fast/bloom_j/computational_notebooks/jbloom/2017/EnvMutationalShiftsPaper/analysis_code

2018-02-15 17:10:34,040 - INFO - Progress is being logged to ./results/codoncounts/BF520/summary.log
2018-02-15 17:10:34,051 - INFO - Version information:
	Time and date: Thu Feb 15 17:10:34 2018
	Platform: Linux-3.13.0-68-generic-x86_64-with-Ubuntu-14.04-trusty
	Python version: 3.4.3 (default, Oct 14 2015, 20:28:29)  [GCC 4.8.4]
	dms_tools2 version: 2.2.dev4
	Bio version: 1.70
	HTSeq version: 0.9.1
	pandas version: 0.22.0
	numpy version: 1.14.0
	IPython version: 6.2.1
	jupyter version unknown
	matplotlib version: 2.1.2
	plotnine version: 0.3.0
	natsort version: 5.1.0
	pystanscipy cannot be imported
	seaborn version: 0.8.0
	phydmslib version: 2.2.1
	statsmodels version: 0.8.0
	rpy2 version: 2.9.1

2018-02-15 17:10:34,051 - INFO - Parsed the following arguments:
	sitemask = ./results/codoncounts/BF520/sitemask.csv
	alignspecs = ['88,417,40,39', '418,753,39,35', '754,1092,36,39', '1093,1447,35,29', '1407,1758,35,32', '1759,2097,30,36']
	use_existing = yes
	purgeread = 0
	fastqdir = ./results/FASTQ_files/
	bclen = 8
	minfraccall = 0.95
	R2 = None
	outdir = ./results/codoncounts/BF520
	minreads = 2
	bcinfo = False
	ncpus = 15
	purgebc = 0
	maxmuts = 4
	refseq = ./data/BF520_env.fasta
	summaryprefix = summary
	batchfile = ./results/codoncounts/BF520/batch.csv
	R2trim = [212]
	bclen2 = None
	R1trim = [205]
	chartype = codon
	minconcur = 0.75
	minq = 15

2018-02-15 17:10:34,056 - INFO - Parsing sample info from ./results/codoncounts/BF520/batch.csv
2018-02-15 17:10:34,083 - INFO - Read the following sample information:
name,R1
DNA,BF520-DNA_R1.fastq.gz
mutDNA-1,BF520-mutDNA-1_R1.fastq.gz
mutDNA-2,BF520-mutDNA-2_R1.fastq.gz
mutDNA-3,BF520-mutDNA-3_R1.fastq.gz
virus-1,BF520-virus-1_R1.fastq.gz
virus-2,BF520-virus-2_R1.fastq.gz
virus-3,BF520-virus-3_R1.fastq.gz
mutvirus-1,BF520-mutvirus-1_R1.fastq.gz
mutvirus-2,BF520-mutvirus-2_R1.fastq.gz
mutvirus-3,BF520-mutvirus-3_R1.fastq.gz


2018-02-15 17:10:34,084 - INFO - Running dms2_bcsubamp on all samples using 15 CPUs...
2018-02-15 17:21:28,654 - INFO - Completed runs of dms2_bcsubamp.

2018-02-15 17:21:28,687 - INFO - Plotting read stats to ./results/codoncounts/BF520/summary_readstats.pdf
2018-02-15 17:21:29,550 - INFO - Plotting barcode stats to ./results/codoncounts/BF520/summary_bcstats.pdf
2018-02-15 17:21:30,038 - INFO - Plotting reads per barcode to ./results/codoncounts/BF520/summary_readsperbc.pdf
2018-02-15 17:21:31,885 - INFO - Plotting count depth to ./results/codoncounts/BF520/summary_depth.pdf
2018-02-15 17:21:33,451 - INFO - Plotting mutation frequencies to ./results/codoncounts/BF520/summary_mutfreq.pdf
2018-02-15 17:21:42,322 - INFO - Plotting average frequencies of codon mutation types to ./results/codoncounts/BF520/summary_codonmuttypes.pdf, writing the data to ./results/codoncounts/BF520/summary_codonmuttypes.csv
2018-02-15 17:21:50,285 - INFO - Plotting average frequencies of nucleotide changes per codon mutation to ./results/codoncounts/BF520/summary_codonntchanges.pdf
2018-02-15 17:21:58,008 - INFO - Plotting frequencies of nucleotide changes in 1-nucleotide mutations to ./results/codoncounts/BF520/summary_singlentchanges.pdf
2018-02-15 17:22:05,932 - INFO - Plotting fraction of mutations seen less than some number of times to ./results/codoncounts/BF520/summary_cumulmutcounts.pdf
2018-02-15 17:22:18,662 - INFO - Successful completion of dms2_batch_bcsubamp
