# Supplementary material for: Mapping mutational effects along the evolutionary landscape of HIV envelope
Source: eLife. 2018 Mar 28;7:e34420. doi: 10.7554/eLife.34420 (PMC5910023; doi:10.7554/eLife.34420)
Supplement: Supplementary file 1. — Specifically, this file contains a Jupyter notebook that performs the analysis, all required input data, and all reasonably sized output files. The Jupyter notebook downloads the deep sequencing data, processes it with the dms_tools2 software (Bloom, 2015, https://jbloomlab.github.io/dms_tools2/), and also performs a variety of downstream analyses that generate most of the figures for this paper. [file elife-34420-supp1.zip › analysis_code/results/codoncounts/BF520/summary_codonmuttypes.csv]

name	synonymous	stop	nonsynonymous
DNA	4.2669640644700756e-05	6.923251286442656e-06	9.410968261043003e-05
mutDNA-1	0.0001664223539598244	0.00012329925912798754	0.0014697784002184013
mutDNA-2	0.00015715479986467277	0.0001073679822780032	0.0013476860108704678
mutDNA-3	0.0001617508797501684	0.00012450368756079756	0.0014219049040176462
mutvirus-1	0.00024860997693025246	4.765718482216507e-05	0.000985796693971512
mutvirus-2	0.00023968787532340202	4.3312197529874166e-05	0.0009864011394467196
mutvirus-3	0.00024131265225964813	4.619715887042405e-05	0.0009455748386715992
virus-1	0.00014138009000503295	3.048237614227061e-05	0.0003901403992888229
virus-2	0.00013623915678599258	2.9089097440376865e-05	0.0003851007453991783
virus-3	0.00013003711127035898	2.7205689976667734e-05	0.000361998588586229
