# Supplementary material for: Mapping mutational effects along the evolutionary landscape of HIV envelope
Source: eLife. 2018 Mar 28;7:e34420. doi: 10.7554/eLife.34420 (PMC5910023; doi:10.7554/eLife.34420)
Supplement: Supplementary file 1. — Specifically, this file contains a Jupyter notebook that performs the analysis, all required input data, and all reasonably sized output files. The Jupyter notebook downloads the deep sequencing data, processes it with the dms_tools2 software (Bloom, 2015, https://jbloomlab.github.io/dms_tools2/), and also performs a variety of downstream analyses that generate most of the figures for this paper. [file elife-34420-supp1.zip › analysis_code/results/codoncounts/BF520/virus-1.log]

2018-02-15 17:10:35,606 - INFO - Beginning execution of dms2_bcsubamp in directory /fh/fast/bloom_j/computational_notebooks/jbloom/2017/EnvMutationalShiftsPaper/analysis_code

2018-02-15 17:10:35,606 - INFO - Progress is being logged to ./results/codoncounts/BF520/virus-1.log
2018-02-15 17:10:37,450 - INFO - Version information:
	Time and date: Thu Feb 15 17:10:35 2018
	Platform: Linux-3.13.0-68-generic-x86_64-with-Ubuntu-14.04-trusty
	Python version: 3.4.3 (default, Oct 14 2015, 20:28:29)  [GCC 4.8.4]
	dms_tools2 version: 2.2.dev4
	Bio version: 1.70
	HTSeq version: 0.9.1
	pandas version: 0.22.0
	numpy version: 1.14.0
	IPython version: 6.2.1
	jupyter version unknown
	matplotlib version: 2.1.2
	plotnine version: 0.3.0
	natsort version: 5.1.0
	pystanscipy cannot be imported
	seaborn version: 0.8.0
	phydmslib version: 2.2.1
	statsmodels version: 0.8.0
	rpy2 version: 2.9.1

2018-02-15 17:10:37,450 - INFO - Parsed the following arguments:
	fastqdir = ./results/FASTQ_files/
	minq = 15
	sitemask = ./results/codoncounts/BF520/sitemask.csv
	R2 = None
	R1 = ['BF520-virus-1_R1.fastq.gz']
	chartype = codon
	maxmuts = 4
	R1trim = [205]
	purgeread = 0
	use_existing = yes
	name = virus-1
	bclen = 8
	bcinfo = False
	R2trim = [212]
	ncpus = -1
	refseq = ./data/BF520_env.fasta
	purgebc = 0
	minfraccall = 0.95
	outdir = ./results/codoncounts/BF520
	minconcur = 0.75
	minreads = 2
	alignspecs = ['88,417,40,39', '418,753,39,35', '754,1092,36,39', '1093,1447,35,29', '1407,1758,35,32', '1759,2097,30,36']
	bclen2 = None

2018-02-15 17:10:37,470 - INFO - Read refseq of 2559 codons from ./data/BF520_env.fasta
2018-02-15 17:10:37,471 - INFO - Reads are in these FASTQ pairs:
	./results/FASTQ_files/BF520-virus-1_R1.fastq.gz and ./results/FASTQ_files/BF520-virus-1_R2.fastq.gz

2018-02-15 17:10:37,471 - INFO - Now parsing read pairs...
2018-02-15 17:10:49,493 - INFO - Reads parsed so far: 500000
2018-02-15 17:11:01,384 - INFO - Reads parsed so far: 1000000
2018-02-15 17:11:11,605 - INFO - Reads parsed so far: 1500000
2018-02-15 17:11:21,953 - INFO - Reads parsed so far: 2000000
2018-02-15 17:11:32,685 - INFO - Reads parsed so far: 2500000
2018-02-15 17:11:44,226 - INFO - Reads parsed so far: 3000000
2018-02-15 17:11:53,697 - INFO - Reads parsed so far: 3500000
2018-02-15 17:12:06,366 - INFO - Reads parsed so far: 4000000
2018-02-15 17:12:15,739 - INFO - Reads parsed so far: 4500000
2018-02-15 17:12:28,862 - INFO - Reads parsed so far: 5000000
2018-02-15 17:12:38,157 - INFO - Reads parsed so far: 5500000
2018-02-15 17:12:47,157 - INFO - Reads parsed so far: 6000000
2018-02-15 17:12:56,190 - INFO - Reads parsed so far: 6500000
2018-02-15 17:13:10,266 - INFO - Reads parsed so far: 7000000
2018-02-15 17:13:19,352 - INFO - Reads parsed so far: 7500000
2018-02-15 17:13:28,486 - INFO - Reads parsed so far: 8000000
2018-02-15 17:13:37,745 - INFO - Reads parsed so far: 8500000
2018-02-15 17:13:44,649 - INFO - Parsed 8864884 reads, found 4950684 unique barcodes.
2018-02-15 17:13:44,653 - INFO - Summary stats on reads:
fail filter  low Q barcode    total
          0         726823  8864884
2018-02-15 17:13:44,654 - INFO - Writing these stats to ./results/codoncounts/BF520/virus-1_readstats.csv

2018-02-15 17:13:49,586 - INFO - Number of reads per barcode:
                 number of barcodes
number of reads                    
1                           3220950
2                           1005263
3                            428724
4                            166539
5                             60833
6                             22442
7                              9344
8                              5179
9                              4134
10                             4011
11                             3907
12                             3801
13                             3510
14                             3056
15                             2500
16                             1972
17                             1482
18                             1006
19                              726
20                              490
21                              332
22                              193
23                              118
24                               73
25                               42
26                               19
27                               14
28                                9
29                                4
30                                4
32                                1
33                                2
34                                1
35                                2
37                                1
2018-02-15 17:13:49,590 - INFO - Writing these stats to ./results/codoncounts/BF520/virus-1_readsperbc.csv

2018-02-15 17:13:49,595 - INFO - Examining the 4950684 barcodes to build and align subamplicons...
2018-02-15 17:13:54,274 - INFO - Barcodes examined so far: 200000
2018-02-15 17:13:58,909 - INFO - Barcodes examined so far: 400000
2018-02-15 17:14:03,477 - INFO - Barcodes examined so far: 600000
2018-02-15 17:14:08,083 - INFO - Barcodes examined so far: 800000
2018-02-15 17:14:12,660 - INFO - Barcodes examined so far: 1000000
2018-02-15 17:14:17,233 - INFO - Barcodes examined so far: 1200000
2018-02-15 17:14:21,765 - INFO - Barcodes examined so far: 1400000
2018-02-15 17:14:26,361 - INFO - Barcodes examined so far: 1600000
2018-02-15 17:14:30,924 - INFO - Barcodes examined so far: 1800000
2018-02-15 17:14:35,409 - INFO - Barcodes examined so far: 2000000
2018-02-15 17:14:39,885 - INFO - Barcodes examined so far: 2200000
2018-02-15 17:14:44,355 - INFO - Barcodes examined so far: 2400000
2018-02-15 17:14:48,880 - INFO - Barcodes examined so far: 2600000
2018-02-15 17:14:53,440 - INFO - Barcodes examined so far: 2800000
2018-02-15 17:14:57,998 - INFO - Barcodes examined so far: 3000000
2018-02-15 17:15:02,536 - INFO - Barcodes examined so far: 3200000
2018-02-15 17:15:07,065 - INFO - Barcodes examined so far: 3400000
2018-02-15 17:15:11,626 - INFO - Barcodes examined so far: 3600000
2018-02-15 17:15:16,185 - INFO - Barcodes examined so far: 3800000
2018-02-15 17:15:20,682 - INFO - Barcodes examined so far: 4000000
2018-02-15 17:15:25,218 - INFO - Barcodes examined so far: 4200000
2018-02-15 17:15:30,141 - INFO - Barcodes examined so far: 4400000
2018-02-15 17:15:35,113 - INFO - Barcodes examined so far: 4600000
2018-02-15 17:15:39,961 - INFO - Barcodes examined so far: 4800000
2018-02-15 17:15:43,614 - INFO - Examined all barcodes. Summary stats:
aligned  not alignable  too few reads    total
1201982         527752        3220950  4950684
2018-02-15 17:15:43,615 - INFO - Writing these stats to ./results/codoncounts/BF520/virus-1_bcstats.csv

2018-02-15 17:15:43,635 - INFO - Filtering to only sites listed in sitemask ./results/codoncounts/BF520/sitemask.csv
2018-02-15 17:15:43,649 - INFO - Filtered from 853 to 662 sites.
2018-02-15 17:15:43,650 - INFO - Writing the counts of each codon identity at each site to ./results/codoncounts/BF520/virus-1_codoncounts.csv

2018-02-15 17:15:43,712 - INFO - Successful completion of dms2_bcsubamp
