# Supplementary material for: Mapping mutational effects along the evolutionary landscape of HIV envelope
Source: eLife. 2018 Mar 28;7:e34420. doi: 10.7554/eLife.34420 (PMC5910023; doi:10.7554/eLife.34420)
Supplement: Supplementary file 1. — Specifically, this file contains a Jupyter notebook that performs the analysis, all required input data, and all reasonably sized output files. The Jupyter notebook downloads the deep sequencing data, processes it with the dms_tools2 software (Bloom, 2015, https://jbloomlab.github.io/dms_tools2/), and also performs a variety of downstream analyses that generate most of the figures for this paper. [file elife-34420-supp1.zip › analysis_code/results/codoncounts/BF520/virus-1_codoncounts.csv]

site	wildtype	AAA	AAC	AAG	AAT	ACA	ACC	ACG	ACT	AGA	AGC	AGG	AGT	ATA	ATC	ATG	ATT	CAA	CAC	CAG	CAT	CCA	CCC	CCG	CCT	CGA	CGC	CGG	CGT	CTA	CTC	CTG	CTT	GAA	GAC	GAG	GAT	GCA	GCC	GCG	GCT	GGA	GGC	GGG	GGT	GTA	GTC	GTG	GTT
30	GCA	0	0	0	0	133	0	0	0	0	0	0	0	0	0	0	0	0	0	0	0	0	0	0	0	0	0	0	0	0	0	0	0	4	0	0	0	193519	2	23	6	1	0	0	0	46	0	0	0
31	GGA	0	0	0	0	0	0	0	0	78	0	0	0	0	0	0	0	0	0	0	0	0	0	0	0	3	0	0	0	0	0	0	0	45	0	0	0	0	0	0	0	193554	1	5	0	2	0	0	0
32	AAC	11	193984	2	16	0	0	0	0	0	7	0	0	0	1	0	0	0	0	0	0	0	0	0	0	0	0	0	0	0	0	0	0	0	7	0	0	0	0	0	0	0	0	0	0	0	0	0	0
33	TTG	0	0	0	0	0	0	0	0	0	0	0	0	0	0	2	0	0	0	0	0	0	0	0	0	0	0	0	0	0	0	13	0	0	0	0	0	0	0	0	0	0	0	0	0	0	0	1	0
34	TGG	0	0	0	0	0	0	0	0	0	0	1	0	0	0	0	0	0	0	0	0	0	0	0	0	0	0	5	0	0	0	0	0	0	0	0	0	0	0	0	0	0	0	1	0	0	0	0	0
35	GTT	0	0	0	0	0	0	0	0	0	0	0	0	0	0	0	69	0	0	0	0	0	0	0	0	0	0	0	0	0	0	0	0	0	0	0	2	0	0	0	19	0	0	0	0	1	27	0	193122
36	ACT	0	0	0	21	5	20	6	193884	0	0	0	8	0	0	0	37	0	0	0	0	0	0	0	0	0	0	0	0	0	0	0	0	0	0	0	0	0	0	0	13	0	0	0	0	0	0	0	0
37	GTC	0	0	0	0	0	0	0	0	0	0	0	0	0	95	0	0	0	0	0	0	0	0	0	0	0	0	0	0	0	3	0	0	0	1	0	0	0	11	0	0	0	0	0	0	23	193596	2	26
38	TAC	0	8	0	0	0	0	0	0	0	0	0	0	0	1	0	0	0	20	0	0	0	0	0	0	0	0	0	0	0	0	0	0	0	0	0	0	0	0	0	0	0	0	0	0	0	0	0	0
39	TAT	0	0	0	6	0	0	0	0	0	0	0	0	0	0	0	1	0	0	0	25	0	0	0	0	0	0	0	0	0	0	0	0	0	0	0	0	0	0	0	0	0	0	0	0	0	0	0	0
40	GGG	0	0	0	0	0	0	0	0	0	0	25	0	0	0	0	0	0	0	0	0	0	0	0	0	0	0	0	0	0	0	0	0	0	0	27	0	0	0	2	0	50	1	192972	6	0	0	21	0
41	GTG	0	0	0	0	0	0	0	0	0	0	0	0	0	0	64	0	0	0	0	0	0	0	0	0	0	0	0	0	0	0	3	0	0	0	2	0	0	0	2	0	0	0	0	0	110	3	192687	9
42	CCT	0	0	0	0	0	0	0	11	0	0	0	0	0	0	0	0	0	0	0	18	12	89	16	192206	0	0	0	1	0	0	0	16	0	0	0	0	0	0	0	2	0	0	0	0	0	0	0	0
43	GTG	0	0	0	0	0	0	0	0	0	0	0	0	0	0	50	0	0	0	0	0	0	0	0	0	0	0	0	0	0	0	0	0	0	0	0	0	0	0	19	0	0	0	4	0	47	4	191444	5
44	TGG	0	0	0	0	0	0	0	0	0	0	2	0	0	0	0	0	0	0	0	0	0	0	0	0	0	0	12	0	0	0	0	0	0	0	0	0	0	0	0	0	0	0	1	0	0	0	0	0
45	AAG	87	0	191877	28	0	0	11	0	0	0	47	0	0	0	12	0	0	0	0	0	0	0	0	0	0	0	0	0	0	0	0	0	0	0	39	0	0	0	0	0	0	0	0	0	0	0	0	0
46	GAC	0	49	0	0	0	0	0	0	0	0	0	0	0	0	0	0	0	2	0	0	0	0	0	0	0	0	0	0	0	0	0	0	7	193159	1	48	0	0	0	0	0	17	0	0	0	0	0	0
47	GCA	0	0	0	0	215	0	1	0	0	0	0	0	0	0	0	0	0	0	0	0	1	0	0	0	0	0	0	0	0	0	0	0	4	0	0	0	192470	2	48	2	0	0	0	0	43	0	0	0
48	GAG	0	0	25	0	0	0	0	0	0	0	0	0	0	0	0	0	0	0	0	0	0	0	0	0	0	0	0	0	0	0	0	0	51	6	192979	7	0	0	0	0	0	0	13	0	0	0	5	0
49	ACC	0	7	0	0	6	192334	1	24	0	6	0	0	0	22	0	0	0	0	0	0	0	0	0	0	0	0	0	0	0	0	0	0	0	0	0	0	0	6	0	0	0	0	0	0	0	0	0	0
50	ACT	0	0	0	11	6	17	0	192523	0	0	0	5	0	0	0	30	0	0	0	0	0	0	0	0	0	0	0	0	0	0	0	0	0	0	0	0	0	0	0	5	0	0	0	0	0	0	0	0
51	CTA	0	0	0	0	0	0	0	0	0	0	0	0	11	0	0	0	1	0	0	0	16	0	0	0	0	0	0	0	193540	0	6	0	0	0	0	0	0	0	0	0	0	0	0	0	1	0	0	0
52	TTC	0	0	0	0	0	0	0	0	0	0	0	0	0	8	0	0	0	0	0	0	0	0	0	0	0	0	0	0	0	7	0	0	0	0	0	0	0	0	0	0	0	0	0	0	0	1	0	0
53	TGT	0	0	0	0	0	0	0	0	0	0	0	9	0	0	0	0	0	0	0	0	0	0	0	0	0	0	0	40	0	0	0	0	0	0	0	0	0	0	0	0	0	0	0	5	0	0	0	0
54	GCA	0	0	0	0	130	0	0	0	0	0	0	0	0	0	0	0	0	0	0	0	3	0	0	0	0	0	0	0	0	0	0	0	4	0	0	0	192894	1	7	2	0	0	0	0	79	0	0	0
55	TCA	0	0	0	0	3	0	0	0	0	0	0	0	0	0	0	0	0	0	0	0	9	0	0	0	0	0	0	0	0	0	0	0	0	0	0	0	1	0	0	0	0	0	0	0	0	0	0	0
56	GAT	0	0	0	22	0	0	0	0	0	0	0	0	0	0	0	0	0	0	0	1	0	0	0	0	0	0	0	0	0	0	0	0	3	13	2	193275	0	0	0	1	0	0	0	6	0	0	0	0
57	GCT	0	0	0	0	0	0	0	78	0	0	0	0	0	0	0	0	0	0	0	0	0	0	0	0	0	0	0	0	0	0	0	0	0	0	0	12	0	12	0	190886	0	0	0	2	0	0	0	16
58	AAA	193328	1	23	5	1	0	0	0	10	0	0	0	2	0	0	0	0	0	0	0	0	0	0	0	0	0	0	0	0	0	0	0	12	0	0	0	0	0	0	0	0	0	0	0	0	0	0	0
59	GCA	0	0	0	0	74	0	0	0	0	0	0	0	0	0	0	0	0	0	0	0	1	0	0	0	0	0	0	0	0	0	0	0	1	0	0	0	191936	0	4	3	0	0	0	0	41	0	0	0
60	TAT	0	0	0	3	0	0	0	0	0	0	0	0	0	0	0	0	0	0	0	21	0	0	0	0	0	0	0	0	0	0	0	0	0	0	0	1	0	0	0	0	0	0	0	0	0	0	0	0
61	GAT	0	0	0	25	0	0	0	0	0	0	0	0	0	0	0	0	0	0	0	0	0	0	0	0	0	0	0	0	0	0	0	0	0	5	2	192699	0	0	0	0	0	0	0	11	0	0	0	0
62	GCA	0	0	0	0	79	0	0	0	0	0	0	0	0	0	0	0	0	0	0	0	0	0	0	0	0	0	0	0	0	0	0	0	6	0	0	0	192391	2	45	4	1	0	0	0	90	0	0	0
63	GAA	60	0	0	0	0	0	0	0	0	0	0	0	0	0	0	0	1	0	0	0	0	0	0	0	0	0	0	0	0	0	0	0	191399	0	6	3	0	0	0	0	7	0	0	0	2	0	0	0
64	GTG	0	0	1	0	0	0	0	0	0	0	0	0	0	0	48	0	0	0	0	0	0	0	0	0	0	0	0	0	0	0	2	0	2	0	3	0	0	0	13	0	0	0	3	0	90	4	182488	7
65	CAT	0	0	0	9	0	0	0	0	0	0	0	0	0	0	0	0	3	7	1	187490	0	0	0	2	0	0	0	9	0	0	0	7	0	0	0	1	0	0	0	0	0	0	0	0	0	0	0	0
66	AAT	11	7	0	191590	0	0	0	1	0	0	0	1	0	0	0	0	0	0	0	3	0	0	0	0	0	0	0	0	0	0	0	0	0	0	0	14	0	0	0	0	0	0	0	0	0	0	0	0
67	ATC	0	2	0	0	0	10	0	0	0	1	0	0	19	183765	0	17	0	0	0	0	0	0	0	0	0	0	0	0	0	0	0	0	0	0	0	0	0	0	0	0	0	0	0	0	0	2	0	0
68	TGG	0	0	0	0	0	0	0	0	0	0	11	0	0	0	0	0	0	0	0	0	0	0	0	0	0	0	18	0	0	0	0	0	0	0	0	0	0	0	0	0	0	0	1	0	0	0	0	0
69	GCT	0	0	0	0	0	0	0	52	0	0	0	0	0	0	0	0	0	0	0	0	0	0	0	2	0	0	0	0	0	0	0	0	0	0	0	14	1	8	0	148867	0	0	0	1	0	0	0	15
70	ACA	5	0	0	0	191066	3	15	2	1	0	0	0	47	0	0	0	0	0	0	0	0	0	0	0	0	0	0	0	0	0	0	0	0	0	0	0	8	0	0	0	0	0	0	0	0	0	0	0
71	CAT	0	0	0	7	0	0	0	0	0	0	0	0	0	0	0	0	9	6	2	189995	0	0	0	0	0	0	0	9	0	0	0	2	0	0	0	1	0	0	0	0	0	0	0	0	0	0	0	0
72	GCC	0	0	0	0	0	70	0	0	0	0	0	0	0	0	0	0	0	0	0	0	0	0	0	0	0	0	0	0	0	0	0	0	0	7	0	0	23	145345	1	19	0	1	0	0	0	43	0	0
73	TGT	0	0	0	0	0	0	0	0	0	0	0	12	0	0	0	0	0	0	0	0	0	0	0	0	0	0	0	71	0	0	0	0	0	0	0	0	0	0	0	0	0	0	0	9	0	0	0	0
74	GTA	0	0	0	0	0	0	0	0	0	0	0	0	64	0	0	0	0	0	0	0	0	0	0	0	0	0	0	0	1	0	0	0	0	0	0	0	13	0	0	0	0	0	0	0	186319	0	23	0
75	CCT	0	0	0	0	0	0	0	5	0	0	0	0	0	0	0	0	0	0	0	23	6	42	2	179494	0	0	0	0	0	0	0	20	0	0	0	0	0	0	0	4	0	0	0	0	0	0	0	0
76	ACA	4	0	0	0	180677	5	50	4	2	0	0	0	45	0	0	0	0	0	0	0	0	0	0	0	0	0	0	0	0	0	0	0	0	0	0	0	6	0	0	0	0	0	0	0	0	0	0	0
77	GAC	0	42	0	0	0	0	0	0	1	0	0	0	0	0	0	0	0	0	0	0	0	0	0	0	0	0	0	0	0	0	0	0	13	165648	5	19	0	0	0	0	0	4	0	0	0	1	0	0
78	CCC	0	0	0	0	0	26	0	0	0	0	0	0	0	0	0	0	0	17	0	0	30	128589	3	22	0	0	0	0	0	25	0	0	0	0	0	0	0	0	0	0	0	0	0	0	0	0	0	0
79	AAC	5	177303	1	27	0	17	1	0	0	10	0	0	0	0	0	0	1	0	0	0	0	0	0	0	0	0	0	0	0	0	0	0	1	15	0	0	0	0	0	0	0	0	0	0	0	0	0	0
80	CCA	0	0	0	1	9	0	0	0	0	0	0	0	0	0	0	0	9	18	0	0	182575	2	4	1	1	0	0	0	5	0	0	0	0	0	0	0	0	0	0	0	0	0	0	0	0	0	0	0
81	CAA	5	0	16	0	1	0	0	0	0	0	0	0	0	0	0	0	151317	1	5	4	0	0	1	0	27	0	0	0	0	0	0	0	1	0	0	0	0	0	0	0	0	0	0	0	0	0	0	0
82	GAA	23	0	0	0	0	0	0	0	0	0	0	0	0	0	0	0	0	0	0	0	0	0	0	0	0	0	0	0	0	0	0	0	185812	1	6	0	0	0	0	0	2	0	0	0	1	0	0	0
83	ATA	4	0	0	3	4	0	0	0	2	0	0	0	187114	0	13	0	0	0	0	0	0	0	0	0	0	0	0	0	0	0	0	0	0	0	0	0	0	0	0	0	0	0	0	0	7	0	0	0
84	AAT	17	16	1	189112	0	0	0	0	0	0	0	9	0	0	0	3	0	0	0	1	0	0	0	0	0	0	0	0	0	0	0	0	0	0	0	7	0	0	0	0	0	0	0	0	0	0	0	0
85	TTG	4	0	0	0	0	0	0	0	0	0	0	0	0	0	10	0	0	0	0	0	0	0	0	0	0	0	0	0	0	0	10	0	0	0	0	0	0	0	0	0	0	0	0	0	0	0	1	0
86	GAA	38	0	0	0	1	0	0	0	0	0	0	0	1	0	0	0	3	0	0	0	0	0	0	0	0	0	0	0	0	0	0	0	169788	0	8	0	0	0	0	0	77	0	0	0	1	0	0	0
87	AAT	6	13	0	152986	0	0	0	2	1	0	0	5	0	0	1	11	0	0	0	1	0	0	0	0	0	0	0	0	0	0	0	0	0	0	0	9	0	0	0	0	0	0	0	0	0	0	0	0
88	GTG	0	0	0	1	0	0	0	0	0	0	0	0	0	0	45	0	0	0	0	0	0	0	0	0	0	0	0	0	0	0	1	0	0	0	1	0	0	0	9	0	0	0	0	0	25	0	177981	0
89	ACA	5	0	0	0	175805	0	12	1	3	0	0	0	23	0	0	0	0	0	1	0	1	0	0	0	0	0	0	0	0	0	0	0	1	0	0	0	25	0	0	0	0	0	0	0	0	0	0	0
90	GAA	39	0	0	0	0	0	0	0	0	0	0	0	0	0	0	0	1	0	0	0	0	0	0	0	0	0	0	0	0	0	0	0	172909	2	23	4	0	0	0	0	6	0	0	0	2	0	0	0
91	GAG	1	0	26	0	0	0	0	0	0	0	0	0	0	0	0	0	0	0	0	0	0	0	0	0	0	0	0	0	0	0	0	0	56	2	173031	9	0	0	1	0	0	0	5	0	0	0	4	0
92	TTT	0	0	0	1	0	0	0	0	0	0	0	0	0	0	0	5	0	0	0	0	0	0	0	0	0	0	0	0	0	0	0	2	0	0	0	0	0	0	0	0	0	0	0	0	0	0	0	2
93	AAC	8	182525	6	17	0	0	0	0	0	34	0	0	0	2	0	0	0	0	0	0	0	0	0	0	0	0	0	0	0	0	0	0	0	11	0	0	0	0	0	0	0	0	0	0	0	0	0	0
94	ATG	0	0	3	0	0	0	11	0	0	0	3	0	72	1	188067	10	0	0	0	0	0	0	0	0	0	0	0	0	0	0	0	0	0	0	0	0	0	0	0	0	0	0	0	0	0	0	12	0
95	TGG	0	0	0	0	0	0	0	0	0	0	3	0	0	0	0	0	0	0	0	0	0	0	0	0	0	0	24	0	0	0	0	0	0	0	0	0	0	0	0	0	0	0	0	0	0	0	0	0
96	AAA	192423	0	5	2	1	0	0	0	7	0	0	0	0	0	0	0	0	0	0	0	0	0	0	0	0	0	0	0	0	0	0	0	5	0	0	0	0	0	0	0	0	0	0	0	0	0	0	0
97	AAT	2	13	1	191773	0	0	0	0	0	0	0	2	1	0	0	52	0	0	0	0	0	0	0	0	0	0	0	0	0	0	0	0	0	0	0	6	0	0	0	0	0	0	0	0	0	0	0	0
98	AAC	7	190411	1	20	0	4	0	0	0	19	0	0	0	3	0	0	0	1	0	0	0	0	0	0	0	0	0	0	0	0	0	0	0	29	0	0	0	0	0	0	0	0	0	0	0	0	0	0
99	ATG	0	0	1	0	0	0	5	0	0	0	2	0	21	1	181250	2	0	0	0	0	0	0	0	0	0	0	0	0	0	0	1	0	0	0	0	0	0	0	0	0	0	0	0	0	0	0	21	0
100	GTA	0	0	0	0	0	0	0	0	0	0	0	0	85	0	0	0	0	0	0	0	0	0	0	0	0	0	0	0	2	0	0	0	2	0	0	0	13	0	0	0	0	0	0	0	186142	1	25	1
101	GAA	57	0	0	0	0	0	0	0	0	0	0	0	0	0	0	0	3	0	0	0	0	0	0	0	0	0	0	0	0	0	0	0	190441	2	11	6	1	0	0	0	8	0	0	0	0	0	0	0
102	CAG	0	0	11	0	0	0	0	0	0	0	0	0	0	0	0	0	35	2	192788	4	0	0	2	0	0	0	21	0	0	0	1	0	0	0	1	0	0	0	0	0	0	0	0	0	0	0	0	0
103	ATG	2	0	2	0	0	0	8	0	0	0	0	0	71	2	192670	8	0	0	0	0	0	0	0	0	0	0	0	0	0	0	0	0	0	0	0	0	0	0	0	0	0	0	0	0	0	0	4	0
104	CAT	0	0	0	13	0	0	0	0	0	0	0	0	0	0	0	0	11	15	0	191306	0	0	0	1	0	0	0	4	0	0	0	3	0	0	0	1	0	0	0	0	0	0	0	0	0	0	0	0
105	ACA	29	0	0	0	193338	0	22	4	1	0	0	0	64	0	0	0	0	0	0	0	0	0	0	0	0	0	0	0	0	0	0	0	0	0	0	0	36	0	0	0	0	0	0	0	0	0	0	0
106	GAT	0	0	0	36	0	0	0	0	0	0	0	0	0	0	0	0	0	0	0	3	0	0	0	0	0	0	0	0	0	0	0	0	4	8	1	192920	0	0	0	0	0	0	0	7	0	0	0	1
107	ATA	2	0	0	0	10	0	0	0	0	0	0	0	193343	0	26	0	0	0	0	0	0	0	0	0	0	0	0	0	1	0	0	0	0	0	0	0	0	0	0	0	0	0	0	0	8	0	0	0
108	ATC	0	8	0	0	0	15	0	0	0	1	0	0	14	192188	1	38	0	1	0	0	0	0	0	0	0	0	0	0	0	2	0	0	0	0	0	0	0	0	0	0	0	0	0	0	0	8	0	0
109	AGC	1	55	0	0	0	0	0	0	10	191530	1	48	0	2	0	0	0	0	0	0	0	0	0	0	0	2	0	0	0	0	0	0	0	0	0	0	0	0	0	0	0	20	0	0	0	0	0	0
110	CTA	0	0	0	0	0	0	0	0	0	0	0	0	8	0	0	0	3	0	0	0	49	0	0	0	2	0	0	0	193326	0	5	0	0	0	0	0	0	0	0	0	0	0	0	0	0	0	0	0
111	TGG	0	0	0	0	0	0	0	0	0	0	2	0	0	0	0	0	0	0	0	0	0	0	0	0	0	0	4	0	0	0	0	0	0	0	0	0	0	0	0	0	0	0	1	0	0	0	0	0
112	GAC	0	39	0	0	0	0	0	0	0	0	0	0	0	0	0	0	0	2	0	0	0	0	0	0	0	0	0	0	0	0	0	0	21	193268	0	29	0	2	0	0	0	16	0	0	0	3	0	0
113	CAA	3	0	0	0	0	0	0	0	0	0	0	0	0	0	0	0	192327	6	34	6	2	0	0	0	39	0	0	0	6	0	0	0	0	0	0	0	0	0	0	0	0	0	0	0	0	0	0	0
114	GGC	0	0	0	0	0	0	0	0	0	54	0	0	0	0	0	0	0	0	0	0	0	0	0	0	0	2	0	0	0	0	0	0	0	54	0	0	0	2	0	0	11	190294	5	25	0	9	0	0
115	CTA	0	0	0	0	0	0	0	0	0	0	0	0	21	0	0	0	5	0	0	0	38	0	0	0	0	0	0	0	193187	0	20	0	0	0	0	0	0	0	0	0	0	0	0	0	2	0	0	0
116	AAG	85	2	193478	8	0	0	1	0	1	0	4	0	0	0	6	0	0	0	1	0	0	0	0	0	0	0	0	0	0	0	0	0	0	0	12	0	0	0	0	0	0	0	0	0	0	0	0	0
117	CCA	0	0	0	0	5	0	0	0	0	0	0	0	0	0	0	0	8	0	0	0	192097	0	6	2	0	0	0	0	14	0	0	0	0	0	0	0	1	0	0	0	0	0	0	0	0	0	0	0
118	TGT	0	0	0	0	0	0	0	0	0	0	0	7	0	0	0	0	0	0	0	0	0	0	0	0	0	0	0	21	0	0	0	0	0	0	0	0	0	0	0	0	0	0	0	2	0	0	0	0
119	GTA	0	0	0	0	0	0	0	0	0	0	0	0	44	0	0	0	0	0	0	0	0	0	0	0	0	0	0	0	1	0	0	0	2	0	0	0	13	0	0	0	0	0	0	0	193792	0	20	2
120	AAG	38	6	192590	5	0	0	3	0	2	0	13	0	0	0	4	0	0	0	1	0	0	0	0	0	0	0	0	0	0	0	0	0	0	0	8	0	0	0	0	0	0	0	0	0	0	0	0	0
121	TTA	0	0	0	0	0	0	0	0	0	0	0	0	7	0	0	0	0	0	0	0	0	0	0	0	0	0	0	0	19	0	0	0	0	0	0	0	0	0	0	0	0	0	0	0	0	0	0	0
122	ACC	0	9	0	0	2	192643	0	26	0	4	0	0	0	34	0	0	0	0	0	0	0	0	0	0	0	0	0	0	0	0	0	0	0	0	0	0	0	12	0	0	0	0	0	0	0	0	0	0
123	CCT	0	0	0	0	0	0	0	10	0	0	0	0	0	0	0	0	0	0	0	10	0	27	1	193697	0	0	0	1	0	0	0	20	0	0	0	0	0	0	0	0	0	0	0	0	0	0	0	0
124	CTC	0	0	0	0	0	0	0	0	0	0	0	0	0	7	0	0	0	0	0	0	0	15	0	0	0	0	0	0	11	193486	2	17	0	0	0	0	0	0	0	0	0	0	0	0	0	0	0	0
125	TGT	0	0	0	2	0	0	0	0	0	0	0	8	0	0	0	0	0	0	0	0	0	0	0	0	0	0	0	47	0	0	0	0	0	0	0	0	0	0	0	0	0	0	0	3	0	0	0	0
126	GTT	0	0	0	0	0	0	0	0	0	0	0	0	0	0	0	54	0	0	0	0	0	0	0	0	0	0	0	0	0	0	0	2	0	0	0	3	0	0	0	18	0	0	0	2	1	14	1	193648
127	ACT	0	0	0	4	2	15	4	193671	0	0	0	6	0	0	0	32	0	0	0	0	0	0	0	1	0	0	0	0	0	0	0	0	0	0	0	0	0	0	0	11	0	0	0	0	0	0	0	0
128	TTA	0	0	0	0	0	0	0	0	0	0	0	0	9	0	0	0	0	0	0	0	0	0	0	0	0	0	0	0	20	0	0	0	0	0	0	0	0	0	0	0	0	0	0	0	2	0	0	0
129	GAT	0	0	0	27	0	0	0	0	0	0	0	0	0	0	0	0	0	0	0	2	0	0	0	0	0	0	0	0	0	0	0	0	14	9	0	193791	0	0	0	0	0	0	0	2	0	0	0	2
130	TGC	0	0	0	0	0	0	0	0	0	3	0	0	0	0	0	0	0	0	0	0	0	0	0	0	0	9	0	0	0	0	0	0	0	0	0	0	0	0	0	0	0	0	0	0	0	0	0	0
131	CAT	0	0	0	5	0	0	0	0	0	0	0	0	0	0	0	0	10	20	1	193835	0	0	0	0	0	0	0	4	0	0	0	0	0	0	0	0	0	0	0	0	0	0	0	0	0	0	0	0
132	AAT	4	11	1	193997	0	0	0	0	0	0	0	6	0	0	0	7	0	0	0	0	0	0	0	0	0	0	0	0	0	0	0	0	0	0	0	20	0	0	0	0	0	0	0	0	0	0	0	0
133	GTC	0	0	0	0	0	0	0	0	0	0	0	0	0	48	0	0	0	0	0	0	0	0	0	0	0	0	0	0	0	0	0	0	0	2	0	0	0	12	0	0	0	2	0	0	9	193879	1	14
134	ACC	0	12	0	0	31	193871	2	12	0	4	0	0	0	15	0	0	0	1	0	0	0	0	0	0	0	0	0	0	0	0	0	0	0	0	0	0	0	7	0	0	0	0	0	0	0	0	0	0
135	TAT	1	0	0	9	0	0	0	0	0	0	0	0	0	0	0	0	0	0	0	58	0	0	0	0	0	0	0	0	0	0	0	0	0	0	0	0	0	0	0	0	0	0	0	0	0	0	0	0
136	AAT	19	8	4	193755	0	0	0	1	0	0	0	11	0	0	0	8	0	0	0	0	0	0	0	0	0	0	0	0	0	0	0	0	0	0	0	12	0	0	0	0	0	0	0	0	0	0	0	0
137	ATC	0	24	0	0	0	18	0	0	0	1	0	2	10	193563	1	36	0	0	0	0	0	0	0	0	0	0	0	0	0	2	0	0	0	0	0	0	0	0	0	0	0	0	0	0	0	6	0	0
138	ACC	0	14	0	0	35	193741	9	27	0	4	0	0	0	34	0	0	0	0	0	0	0	2	0	0	0	0	0	0	0	0	0	0	0	0	0	0	0	12	0	0	0	0	0	0	0	0	0	0
139	AGT	0	0	0	38	0	0	0	2	14	8	1	193811	1	0	0	2	0	0	0	0	0	0	0	0	0	0	0	1	0	0	0	0	0	0	0	0	0	0	0	0	0	0	0	20	0	0	0	0
140	GAC	0	65	0	0	0	0	0	0	0	0	0	0	0	0	0	0	0	0	0	0	0	0	0	0	0	0	0	0	0	0	0	0	6	203550	2	37	0	0	0	0	0	19	0	0	0	4	0	0
141	ATG	0	0	3	0	0	0	9	0	0	0	2	0	39	0	203325	5	0	0	0	0	0	0	0	0	0	0	0	0	0	0	1	0	0	0	0	0	0	0	0	0	0	0	0	0	0	0	27	0
142	AAG	47	1	203426	21	0	0	10	0	2	0	29	0	0	0	13	0	0	0	0	0	0	0	0	0	0	0	0	0	0	0	0	0	0	0	31	0	0	0	0	0	0	0	0	0	0	0	0	0
143	GAA	75	0	0	0	0	0	0	0	0	0	0	0	0	0	0	0	6	0	0	0	0	0	0	0	0	0	0	0	0	0	0	0	203550	1	18	4	0	0	0	0	7	0	0	0	5	0	0	0
144	GAA	36	0	0	0	0	0	0	0	0	0	0	0	0	0	0	0	0	0	0	0	0	0	0	0	0	0	0	0	0	0	0	0	203665	0	11	0	0	0	0	0	4	0	0	0	5	0	0	0
145	ATA	5	0	0	0	9	0	0	0	2	0	0	0	203534	0	19	0	0	0	0	0	0	0	0	0	0	0	0	0	0	0	0	0	0	0	0	0	0	0	0	0	0	0	0	0	4	0	0	0
146	ACA	10	0	0	0	203573	0	9	0	1	0	0	0	16	0	0	0	0	0	0	0	0	0	0	0	0	0	0	0	0	0	0	0	0	0	0	0	12	0	0	0	0	0	0	0	0	0	0	0
147	AAC	6	203386	5	23	0	4	0	0	0	5	0	0	0	2	0	0	0	0	0	0	0	0	0	0	0	0	0	0	0	0	0	0	0	6	0	0	0	0	0	0	0	0	0	0	0	0	0	0
148	TGC	0	0	0	0	0	0	0	0	0	0	0	0	0	0	0	0	0	0	0	0	0	0	0	0	0	3	0	0	0	0	0	0	0	0	0	0	0	0	0	0	0	1	0	0	0	0	0	0
149	TCT	0	0	0	0	0	0	0	1	0	0	0	0	0	0	0	0	0	0	0	0	0	0	0	13	0	0	0	0	0	0	0	0	0	0	0	0	0	0	0	0	0	0	0	0	0	0	0	0
150	TAC	0	0	0	0	0	0	0	0	0	0	0	0	0	0	0	0	0	24	0	0	0	0	0	0	0	0	0	0	0	0	0	0	0	1	0	0	0	0	0	0	0	0	0	0	0	0	0	0
151	AAT	8	17	2	203480	0	0	0	0	0	0	0	22	0	0	0	5	0	0	0	1	0	0	0	0	0	0	0	0	0	0	0	0	0	0	0	25	0	0	0	0	0	0	0	0	0	0	0	0
152	GTG	0	0	0	0	0	0	0	0	0	0	0	0	0	0	59	0	0	0	0	0	0	0	0	0	0	0	0	0	0	0	0	0	0	0	1	0	1	0	12	0	0	0	1	0	47	6	203296	8
153	ACC	0	8	0	0	5	203520	2	20	0	3	0	0	0	22	0	0	0	0	0	0	0	0	0	0	0	0	0	0	0	0	0	0	0	0	0	0	0	30	0	0	0	0	0	0	0	0	0	0
154	ACA	6	0	0	0	203364	10	83	13	0	0	0	0	28	0	0	0	0	0	0	0	0	0	0	0	0	0	0	0	0	0	0	0	0	0	0	0	7	0	0	0	0	0	0	0	0	0	0	0
155	GTA	0	0	0	0	0	0	0	0	0	0	0	0	59	0	0	0	1	0	0	0	3	0	0	0	0	0	0	0	4	0	0	0	16	0	0	0	13	0	0	0	3	0	0	0	203145	0	11	2
156	ATA	5	0	0	0	5	0	0	0	3	0	0	0	203123	1	60	0	0	0	0	0	0	0	0	0	0	0	0	0	2	0	0	0	0	0	0	0	0	0	0	0	1	0	0	0	2	0	0	0
157	AGG	0	0	55	0	0	0	1	0	58	2	203020	7	0	0	12	0	0	0	0	0	0	0	0	0	0	0	9	0	0	0	0	0	0	0	0	0	0	0	0	0	0	0	51	0	0	0	0	0
158	GAT	0	0	0	46	0	0	0	0	0	0	0	0	0	0	0	0	0	0	0	0	0	0	0	0	0	0	0	0	0	0	0	0	17	11	0	202977	0	0	0	0	0	0	0	6	0	0	0	1
159	AAG	29	1	203007	5	0	0	8	0	0	0	48	0	0	0	7	0	0	0	0	0	0	0	0	0	0	0	0	0	0	0	0	0	0	0	59	0	0	0	0	0	0	0	1	0	0	0	0	0
160	AAA	203554	0	8	3	0	0	0	0	3	0	0	0	5	0	0	0	0	0	0	0	0	0	0	0	0	0	0	0	0	0	0	0	6	0	0	0	0	0	0	0	0	0	0	0	0	0	0	0
161	CAG	0	0	4	0	0	0	0	0	0	0	0	0	0	0	0	0	34	0	202976	5	0	0	0	0	0	0	17	0	0	0	1	0	0	0	0	0	0	0	0	0	0	0	0	0	0	0	0	0
162	AAA	203656	0	18	3	2	0	0	0	7	0	0	0	5	0	0	0	0	0	0	0	0	0	0	0	0	0	0	0	0	0	0	0	11	0	0	0	0	0	0	0	0	0	0	0	0	0	0	0
163	GTA	1	0	0	0	0	0	0	0	0	0	0	0	65	0	0	0	0	0	0	0	0	0	0	0	0	0	0	0	1	0	0	0	4	0	0	0	15	0	0	0	0	0	0	0	203295	1	5	0
164	TCC	0	0	0	0	0	2	0	0	0	0	0	0	0	0	0	0	0	1	0	0	0	2	0	0	0	0	0	0	0	0	0	0	0	0	0	0	0	0	0	0	0	0	0	0	0	0	0	0
165	TCA	0	0	0	0	0	0	0	0	0	0	0	0	0	0	0	0	0	0	0	0	26	0	0	0	0	0	0	0	0	0	0	0	0	0	0	0	0	0	0	0	0	0	0	0	0	0	0	0
166	CTT	0	0	0	0	0	0	0	0	0	0	0	0	0	0	0	4	0	0	0	1	0	0	0	767	0	0	0	0	10	15	2	202231	0	0	0	1	0	0	0	0	0	0	0	0	0	0	0	1
167	TTT	0	0	0	0	0	0	0	0	0	0	0	0	0	0	0	6	0	0	0	0	0	0	0	0	0	0	0	0	0	0	0	7	0	0	0	0	0	0	0	0	0	0	0	0	0	0	0	3
168	TAT	0	0	0	1	0	0	0	0	0	0	0	0	0	0	0	0	0	0	0	12	0	0	0	0	0	0	0	0	0	0	0	0	0	0	0	1	0	0	0	0	0	0	0	0	0	0	2	0
169	AAA	202957	0	5	1	1	0	0	0	11	0	0	0	2	0	0	0	0	0	0	0	0	0	0	0	0	0	0	0	0	0	0	0	10	0	0	0	0	0	0	0	0	0	0	0	0	0	0	0
170	CTT	0	0	0	2	0	0	0	0	0	0	0	0	0	0	0	33	1	0	0	3	0	0	0	11	0	0	0	4	11	15	3	201797	0	0	0	0	0	0	0	0	0	0	0	0	0	0	0	2
171	GAT	0	0	0	27	0	0	0	0	0	0	0	0	0	0	0	0	0	0	0	2	0	0	0	0	0	0	0	0	0	0	0	0	6	2	0	202937	0	0	0	0	0	0	1	12	0	0	0	2
172	GTA	0	0	0	0	0	0	0	0	0	0	0	0	67	0	0	0	0	0	0	0	0	0	0	0	0	0	0	0	3	0	0	0	4	0	0	0	11	0	0	0	3	0	0	0	202505	1	29	4
173	GTA	0	0	0	0	0	0	0	0	1	0	0	0	90	0	0	0	0	0	0	0	0	0	0	0	0	0	0	0	2	0	0	0	1	0	0	0	20	0	0	0	4	0	0	0	199656	0	28	3
174	CAA	12	0	0	0	0	0	0	0	0	0	0	0	0	0	0	0	202199	2	3	1	1	0	0	0	9	0	0	0	6	0	0	0	0	0	0	0	0	0	0	0	0	0	0	0	0	0	0	0
175	ATT	0	0	0	4	0	0	0	6	0	0	0	1	6	6	0	197696	0	0	0	0	0	0	0	0	0	0	0	0	0	0	0	2	0	0	0	0	0	0	0	0	0	0	0	0	0	0	0	7
176	GGA	1	0	0	0	0	0	0	0	42	0	0	0	0	0	0	0	0	0	0	0	0	0	0	0	0	0	0	0	0	0	0	0	41	0	0	0	0	0	0	0	182270	1	51	10	7	0	0	0
177	GGT	0	0	0	4	0	0	0	0	6	0	0	56	0	0	0	0	0	0	0	0	0	0	0	0	0	0	0	1	0	0	0	0	0	0	0	93	0	0	0	3	15	30	0	185658	0	0	0	13
178	AAT	15	13	2	201373	0	0	0	0	0	0	0	9	0	0	0	6	0	0	0	0	0	0	0	0	0	0	0	0	0	0	0	0	0	0	0	11	0	0	0	0	0	0	0	0	0	0	0	0
179	AAT	12	11	1	200505	0	1	0	1	0	1	1	14	2	0	0	3	0	0	0	1	0	0	0	0	0	0	0	0	0	0	0	0	0	0	0	16	0	0	0	0	0	0	0	0	0	0	0	0
180	AGG	4	0	40	0	0	0	3	1	49	2	190722	7	0	0	24	0	0	0	0	0	0	0	0	0	0	0	4	0	0	0	0	0	0	0	0	0	0	0	0	0	0	0	52	0	0	0	0	0
181	ACT	0	0	0	6	3	22	0	196029	0	0	1	2	1	0	0	12	0	0	0	0	0	0	0	0	0	0	0	0	0	0	0	0	0	0	0	0	0	0	0	10	0	0	0	0	0	0	0	0
182	AAT	13	5	1	200991	0	0	0	2	0	0	1	7	0	0	0	5	0	0	0	0	0	0	0	0	0	0	0	0	0	0	0	0	0	0	0	18	0	0	0	0	0	0	0	0	0	0	0	0
183	AGT	2	0	0	41	0	0	0	0	36	12	5	189691	0	0	0	4	0	0	0	0	0	0	0	0	0	0	0	0	0	0	0	0	0	0	0	0	0	0	0	0	0	0	0	27	0	0	0	0
184	CAG	0	0	10	2	0	0	0	0	0	0	0	0	0	0	0	0	77	2	190714	13	0	0	1	0	0	0	6	0	0	0	0	0	0	0	2	0	0	0	0	0	0	0	0	0	0	0	0	0
185	TAT	0	0	0	3	0	0	0	0	0	0	0	0	0	0	0	0	0	0	0	9	0	0	0	0	0	0	0	0	0	0	0	0	0	0	0	2	0	0	0	0	0	0	0	0	0	0	0	0
186	AGA	29	0	0	0	1	0	0	0	174284	0	3	1	8	0	0	0	0	0	0	0	0	0	0	0	0	0	0	0	0	0	0	0	0	0	0	0	0	0	0	0	17	0	0	0	0	0	0	0
187	TTA	0	0	1	0	0	0	0	0	0	0	0	0	22	0	0	0	0	0	0	0	0	0	0	1	0	0	0	0	14	0	0	0	0	0	0	0	0	0	0	0	0	0	0	0	0	0	0	0
188	ATA	4	0	0	0	5	0	0	0	1	0	0	0	195595	0	5	1	0	0	0	0	0	0	0	0	0	0	0	0	1	0	0	0	0	0	0	0	0	0	0	0	0	0	0	0	2	0	0	0
189	AAC	17	186520	0	33	0	2	0	2	1	5	0	0	0	5	0	0	0	0	0	0	1	0	0	0	0	0	0	0	0	0	0	0	0	6	0	0	0	0	0	0	1	0	0	0	0	0	0	0
190	TGT	0	0	0	1	0	0	0	1	0	0	0	4	0	0	0	0	0	0	0	0	0	0	0	0	0	0	0	10	0	0	1	0	0	0	0	0	0	0	0	0	0	0	0	0	2	0	0	0
191	AAC	4	184639	0	58	2	0	0	0	0	14	0	0	0	0	0	0	0	1	0	0	0	0	0	0	0	0	0	0	0	0	0	0	0	27	0	0	0	0	0	0	0	0	0	0	1	0	0	0
192	ACC	0	4	0	0	19	163589	2	22	0	1	0	0	0	13	0	0	0	0	0	0	0	2	0	0	0	0	0	0	0	0	0	0	0	0	0	0	0	2	0	0	0	0	0	0	0	0	0	0
193	TCA	0	0	0	0	5	0	0	0	0	0	0	0	0	0	0	0	0	0	0	0	45	0	0	0	0	0	0	0	0	0	0	0	0	0	0	0	2	0	0	0	0	0	0	0	0	0	0	0
194	GCC	0	0	0	0	0	104	0	0	0	0	0	0	0	0	0	0	0	0	0	0	0	1	0	0	0	0	0	0	0	0	0	0	0	18	0	0	3	187830	0	10	0	2	0	0	0	50	0	0
195	ATT	0	0	0	2	0	0	0	20	0	0	0	0	4	24	3	188438	0	0	0	0	0	0	0	0	0	0	0	0	0	0	0	1	0	0	0	0	0	0	0	0	0	0	0	0	0	0	0	4
196	ACA	4	0	0	0	158897	0	6	1	1	0	0	0	26	0	0	0	0	1	0	0	0	0	0	2	0	0	0	0	0	0	0	0	0	0	0	0	11	0	0	0	0	0	0	0	0	0	0	0
197	CAG	0	0	6	0	4	0	0	0	0	0	1	0	0	0	0	1	27	1	167337	10	1	0	4	0	0	0	48	0	0	0	1	0	0	0	2	0	0	0	0	0	0	0	1	0	0	0	0	0
198	GCT	0	0	0	0	0	0	0	58	0	0	0	0	0	0	0	0	0	0	0	0	0	0	0	1	0	0	0	0	0	0	0	1	0	0	0	13	2	15	3	160742	0	4	0	1	0	0	0	17
199	TGT	0	0	0	1	0	0	0	0	0	0	0	3	0	0	0	0	0	0	0	0	0	0	0	0	0	0	0	16	0	0	0	0	0	0	0	0	0	0	0	0	0	0	0	1	0	0	0	0
200	CCA	0	0	0	0	7	0	0	0	0	0	0	0	0	0	0	0	3	0	0	0	179022	1	11	2	0	0	0	0	11	0	0	0	0	0	0	0	0	0	0	0	0	0	0	0	0	0	0	0
201	AAG	39	1	183472	8	0	0	2	0	0	0	23	0	0	0	4	0	0	0	0	0	0	0	0	0	0	0	0	0	0	0	0	0	0	0	15	0	0	0	0	0	0	0	0	0	0	0	0	0
202	GTA	0	0	0	0	0	0	0	0	0	0	0	0	80	0	0	0	0	0	0	0	0	0	0	0	0	0	0	0	2	0	0	0	1	0	0	0	13	0	0	0	0	0	0	0	198143	0	13	1
203	ACC	0	12	0	0	12	182880	0	29	0	4	0	0	0	22	0	0	0	0	0	0	0	0	0	0	0	0	0	0	0	0	0	0	0	0	0	0	0	8	0	0	0	0	0	0	0	0	0	0
204	TTT	0	0	0	0	0	0	0	0	0	0	0	0	0	0	0	6	0	0	0	0	0	0	0	0	0	0	0	0	0	0	0	30	0	0	0	0	0	0	0	0	0	0	0	0	0	0	0	8
205	GAG	0	0	26	0	0	0	0	0	0	0	0	0	0	0	0	0	0	0	1	0	0	0	0	0	0	0	0	0	0	0	0	0	61	2	191241	4	0	0	0	0	0	0	20	0	0	0	0	0
206	CCA	1	0	0	0	18	0	0	0	0	0	0	0	0	0	0	0	7	0	0	0	176268	0	6	3	0	0	0	0	19	0	0	1	0	0	0	0	6	0	0	0	0	0	0	0	0	0	0	0
207	ATT	1	1	4	8	3	0	0	7	6	0	0	2	17	12	1	197365	0	0	0	0	0	0	0	0	0	0	0	0	0	0	0	5	0	0	0	0	0	1	0	0	0	0	0	0	0	0	0	8
208	CCC	0	0	0	0	0	12	0	0	0	0	0	0	0	0	0	0	0	21	0	0	5	186735	0	15	0	1	0	0	0	17	0	0	0	0	0	0	0	0	0	0	0	0	0	0	0	0	0	0
209	ATA	2	0	4	0	12	0	0	0	5	0	0	0	199491	0	20	1	0	0	0	0	0	0	0	0	0	0	0	0	0	0	0	0	0	0	0	0	0	0	0	0	0	0	0	0	7	0	0	1
210	CAT	0	0	0	5	0	0	0	0	0	0	0	0	0	0	0	0	21	18	0	199730	0	0	0	0	0	0	0	4	0	0	0	1	0	0	0	5	0	0	0	0	0	0	0	0	0	0	0	0
211	TAT	0	0	0	4	0	0	0	0	0	0	0	0	0	0	0	0	0	0	0	11	0	0	0	0	0	0	0	0	0	0	0	0	0	0	0	1	0	0	0	0	0	0	0	0	0	0	0	0
212	TGT	0	0	0	0	0	0	0	0	0	0	0	9	0	0	0	0	0	0	0	0	0	0	0	0	0	0	0	16	0	0	0	0	0	0	0	0	0	0	0	0	0	0	0	2	0	0	0	0
213	GCC	0	0	0	0	0	84	0	0	0	0	0	0	0	0	0	0	0	0	0	0	0	5	0	0	0	0	0	0	0	0	0	0	0	7	0	0	9	199105	0	30	0	3	0	0	0	51	0	0
214	CCA	0	0	0	0	7	0	0	0	0	0	0	0	0	0	0	0	4	0	0	0	195611	1	4	2	1	0	0	0	20	0	0	0	0	0	0	0	0	0	0	0	0	0	0	0	0	0	0	0
215	GCT	0	0	0	0	0	0	0	108	0	0	0	0	0	0	0	0	0	0	0	0	0	0	0	3	0	0	0	0	0	0	0	0	0	0	0	5	3	27	5	201031	0	0	0	1	0	0	0	17
216	GGT	0	0	0	0	0	0	0	0	0	0	0	35	0	0	0	0	0	0	0	0	0	0	0	0	0	0	0	0	0	0	0	0	0	0	0	32	0	0	0	0	1	13	2	202801	0	0	0	4
217	TTT	0	0	0	0	0	0	0	0	0	0	0	0	0	0	0	0	0	0	0	0	0	0	0	0	0	0	0	0	0	0	0	12	0	0	0	0	0	0	0	0	0	0	0	0	0	0	0	3
218	GCG	0	0	0	0	0	0	39	0	0	0	0	0	0	0	0	0	0	0	0	0	0	0	0	0	0	0	0	0	0	0	0	0	0	0	7	0	27	3	198267	0	0	0	0	0	0	0	192	0
219	ATT	0	0	0	0	0	0	0	9	0	0	0	0	1	13	5	201424	0	0	0	0	0	0	0	0	0	0	0	0	0	0	0	0	0	0	0	0	0	0	0	0	0	0	0	0	0	0	0	7
220	CTA	0	0	0	0	2	0	0	0	0	0	0	0	14	0	0	0	1	0	0	0	22	0	0	0	0	0	0	0	198275	0	40	2	0	0	0	0	0	0	0	0	0	0	0	0	0	0	0	0
221	AAG	66	2	203219	10	2	1	0	0	0	0	37	0	3	0	5	0	0	0	4	0	0	0	0	0	0	0	0	0	0	0	0	0	0	0	8	0	0	0	0	0	0	0	0	0	0	0	0	0
222	TGT	0	0	0	1	0	0	0	2	0	0	0	18	0	0	0	0	0	0	0	0	0	0	0	0	0	0	0	15	0	0	0	0	0	0	0	0	0	0	0	0	0	0	0	2	0	0	0	0
223	AAG	49	0	202815	9	0	0	11	0	0	0	60	0	1	0	10	0	0	0	0	0	0	0	0	0	0	0	0	0	0	0	0	0	0	0	44	0	0	0	0	0	0	0	0	0	0	0	0	0
224	GAT	0	0	0	23	0	0	0	0	0	0	0	0	0	0	0	0	0	0	0	3	0	0	0	0	0	0	0	0	0	0	0	0	0	11	2	203409	0	0	0	0	0	0	0	8	0	0	0	0
225	GAG	0	0	31	0	0	0	0	0	0	0	0	0	0	0	0	0	0	0	3	0	0	0	0	0	0	0	0	0	0	0	0	0	55	0	203364	14	0	0	2	0	0	0	42	0	0	0	2	0
226	AAG	47	4	203122	8	0	0	0	0	0	0	11	0	0	0	4	0	0	0	0	0	0	0	0	0	0	0	0	0	0	0	0	0	0	0	14	0	0	0	0	0	0	0	0	0	0	0	0	0
227	TTC	0	0	0	0	0	0	0	0	0	0	0	0	0	2	0	0	0	0	0	0	0	0	0	0	0	0	0	0	0	12	0	0	0	0	0	0	0	0	0	0	0	0	0	0	0	3	0	0
228	AAT	8	12	6	203224	0	0	0	1	0	0	0	46	0	0	0	4	0	0	0	0	0	0	0	0	0	0	0	0	0	0	0	0	0	0	0	53	0	0	0	0	0	0	0	0	0	0	0	0
229	GGA	0	0	0	0	0	0	0	0	34	0	0	0	0	0	0	0	0	0	0	0	0	0	0	0	0	0	0	0	0	0	0	0	48	0	0	0	1	0	0	0	202494	0	7	2	11	0	0	0
230	ACA	5	0	0	0	203271	8	76	2	2	0	0	0	29	0	0	0	0	0	0	0	2	0	0	0	0	0	0	0	0	0	0	0	0	0	0	0	9	0	0	0	0	0	0	0	0	0	0	0
231	GGG	0	0	0	0	0	0	0	0	0	0	39	0	0	0	0	0	0	0	0	0	0	0	0	0	0	0	2	0	0	0	0	0	0	0	36	0	0	0	0	0	82	2	202600	8	0	0	2	0
232	CTA	0	0	0	0	0	0	0	0	0	0	0	0	10	0	0	0	3	0	0	0	19	0	0	0	0	0	0	0	203215	0	10	3	0	0	0	0	0	0	0	0	0	0	0	0	1	0	0	0
233	TGT	0	0	0	0	0	0	0	0	0	0	0	7	0	0	0	1	0	0	0	0	0	0	0	0	0	0	0	20	0	0	0	0	0	0	0	0	0	0	0	0	0	0	0	3	0	0	0	0
234	AAA	203482	0	7	0	0	0	0	0	4	0	0	0	1	0	0	0	0	0	0	0	0	0	0	0	0	0	0	0	0	0	0	0	15	0	0	0	0	0	0	0	0	0	0	0	0	0	0	0
235	AAT	3	11	0	203182	0	0	0	0	0	0	0	6	0	0	0	22	0	0	0	0	0	0	0	0	0	0	0	0	0	0	0	0	0	0	0	5	0	0	0	0	0	0	0	0	0	0	0	0
236	GTC	0	0	0	0	0	0	0	0	0	0	0	0	0	56	0	0	0	0	0	0	0	0	0	0	0	0	0	0	0	3	0	0	0	1	0	0	0	13	0	0	0	2	0	0	8	203124	0	54
237	AGC	0	106	0	0	0	2	0	0	7	202970	1	60	0	3	0	0	0	0	0	0	0	0	0	0	0	1	0	0	0	0	0	0	0	0	0	0	0	0	0	0	0	43	0	0	0	0	0	0
238	ACA	8	0	0	0	203478	1	43	3	2	0	0	0	30	0	0	0	0	0	0	0	0	0	0	0	0	0	0	0	0	0	0	0	0	0	0	0	11	0	0	0	0	0	0	0	0	0	0	0
239	GTA	0	0	0	0	0	0	0	0	0	0	0	0	110	0	0	0	0	0	0	0	0	0	0	0	0	0	0	0	6	0	0	0	1	0	0	0	27	0	0	0	0	0	0	0	203294	1	27	1
240	CAA	5	0	0	0	0	0	0	0	0	0	0	0	0	0	0	0	203323	2	27	11	1	0	0	0	4	0	0	0	7	0	0	0	5	0	0	0	0	0	0	0	0	0	0	0	0	0	0	0
241	TGC	0	1	0	0	0	0	0	0	0	5	0	0	0	0	0	0	0	0	0	0	0	0	0	0	0	5	0	0	0	0	0	0	0	0	0	0	0	0	0	0	0	2	0	0	0	0	0	0
242	ACA	17	0	0	0	203445	0	7	2	0	0	0	0	35	2	0	0	0	0	0	0	0	0	0	0	0	0	0	0	0	0	0	0	0	0	0	0	4	0	0	0	0	0	0	0	0	0	0	0
243	CAT	0	0	0	7	0	0	0	0	0	0	0	0	0	0	0	0	2	53	1	203321	0	0	0	0	0	0	0	9	0	0	0	4	0	0	0	3	0	0	0	0	0	0	0	0	0	0	0	0
244	GGA	0	0	0	0	0	0	0	0	23	0	0	0	0	0	0	0	0	0	0	0	0	0	0	0	5	0	0	0	0	0	0	0	39	0	0	0	1	0	0	0	203428	1	13	4	4	0	0	0
245	ATC	0	1	0	0	0	9	0	0	0	0	0	0	12	203678	0	23	0	0	0	0	0	0	0	0	0	0	0	0	0	2	0	0	0	0	0	0	0	0	0	0	0	0	0	0	0	6	0	0
246	AAG	75	3	203122	3	0	0	2	0	0	0	21	0	0	0	4	0	0	0	2	0	0	0	0	0	0	0	0	0	0	0	0	0	0	0	60	0	0	0	0	0	0	0	0	0	0	0	0	0
247	CCA	0	0	0	0	10	0	0	0	0	0	0	0	0	0	0	0	11	0	0	0	203417	1	5	1	1	0	0	0	10	0	0	0	0	0	0	0	0	0	0	0	0	0	0	0	0	0	0	0
248	GTA	0	0	0	0	0	0	0	0	0	0	0	0	80	0	0	0	0	0	0	0	0	0	0	0	0	0	0	0	2	0	0	0	10	0	0	0	15	0	0	0	0	0	0	0	203513	0	38	4
249	GTA	0	0	0	0	0	0	0	0	0	0	0	0	112	0	0	0	1	0	0	0	0	0	0	0	0	0	0	0	9	0	0	0	2	0	0	0	18	0	0	0	0	0	0	0	203489	0	14	2
250	TCA	0	0	0	0	1	0	0	0	0	0	0	0	0	0	0	0	0	0	0	0	7	0	0	0	0	0	0	0	0	0	0	0	0	0	0	0	0	0	0	0	0	0	0	0	0	0	0	0
251	ACT	0	0	0	5	10	18	1	203189	0	0	0	4	0	0	0	28	0	0	0	0	0	0	0	0	0	0	0	0	0	0	0	0	0	0	0	0	0	0	0	5	0	0	0	0	0	0	0	0
252	CAA	4	0	0	0	0	0	0	0	0	0	0	0	0	0	0	0	169522	2	6	0	1	0	0	0	23	0	0	0	0	0	0	0	1	0	0	0	0	0	0	0	0	0	0	0	0	0	0	0
253	CTG	0	0	0	0	0	0	0	0	0	0	0	0	0	0	6	0	0	0	1	0	0	0	5	0	0	0	1	0	63	0	169584	5	0	0	0	0	0	0	0	0	0	0	0	0	0	0	4	0
254	CTG	0	0	0	0	0	0	0	0	0	0	0	0	0	0	6	0	0	0	1	0	0	0	19	0	0	0	4	0	45	0	169343	11	0	0	0	0	0	0	0	0	0	0	0	0	0	0	1	0
255	TTA	0	0	0	0	0	0	0	0	0	0	0	0	2	0	0	0	0	0	0	0	0	0	0	0	0	0	0	0	9	0	0	0	0	0	0	0	0	0	0	0	0	0	0	0	0	0	0	0
256	AAT	6	4	0	169677	0	0	0	2	0	0	0	6	0	0	0	12	0	0	0	0	0	0	0	0	0	0	0	0	0	0	0	0	0	0	0	9	0	0	0	0	0	0	0	0	0	0	0	0
257	GGC	0	0	0	0	0	0	0	0	0	17	0	0	0	0	0	0	0	0	0	0	0	0	0	0	0	3	0	0	0	0	0	0	0	120	0	0	0	2	0	0	7	169124	2	102	0	1	0	0
258	AGT	0	0	0	37	0	0	0	0	0	12	0	169405	0	0	0	10	0	0	0	0	0	0	0	0	0	0	0	0	0	0	0	0	0	0	0	0	0	0	0	0	0	0	0	10	0	0	0	0
259	CTA	2	0	0	0	0	0	0	0	0	0	0	0	17	0	0	0	1	0	0	0	16	0	0	1	1	0	0	0	169460	0	24	0	0	0	0	0	0	0	0	0	0	0	0	0	1	0	0	0
260	GCA	0	0	0	0	74	0	0	0	0	0	0	0	0	0	0	0	0	0	0	0	2	0	0	0	0	0	0	0	0	0	0	0	9	0	0	0	169170	0	29	3	3	0	0	0	52	0	0	0
261	GAA	36	0	0	0	0	0	0	0	0	0	0	0	0	0	0	0	1	0	0	0	0	0	0	0	0	0	0	0	0	0	0	0	169397	5	18	0	0	0	0	0	10	0	0	0	0	0	0	0
262	GGA	0	0	0	0	0	0	0	0	43	0	0	0	0	0	0	0	0	0	0	0	0	0	0	0	2	0	0	0	0	0	0	0	29	0	0	0	0	0	0	0	169433	1	18	1	2	0	0	0
263	GAG	1	0	22	0	0	0	0	0	0	0	0	0	0	0	0	0	0	0	3	0	0	0	0	0	0	0	0	0	0	0	0	0	33	1	169319	7	0	0	1	0	0	0	25	0	0	0	5	0
264	GTA	0	0	0	0	0	0	0	0	0	0	0	0	83	0	0	0	0	0	0	0	0	0	0	0	0	0	0	0	4	0	0	0	1	0	0	0	8	0	0	0	1	0	0	0	169560	0	31	1
265	AGA	60	0	0	1	1	0	0	0	169557	2	7	5	5	0	0	0	0	0	0	0	0	0	0	0	2	0	0	0	0	0	0	0	0	0	0	0	0	0	0	0	14	0	0	0	0	0	0	0
266	ATT	0	0	0	6	0	0	0	5	0	0	0	1	3	5	0	169742	0	0	0	0	0	0	0	0	0	0	0	0	0	0	0	3	0	0	0	0	0	0	0	0	0	0	0	0	0	0	0	2
267	AGA	28	0	0	1	0	0	0	0	169586	0	6	1	7	0	0	0	0	0	0	0	0	0	0	0	1	0	0	0	0	0	0	0	0	0	0	0	0	0	0	0	43	0	0	0	0	0	0	0
268	TCT	0	0	0	0	0	0	0	5	0	0	0	0	0	0	0	0	0	0	0	0	0	0	0	5	0	0	0	0	0	0	0	0	0	0	0	0	0	0	0	0	0	0	0	0	0	0	0	0
269	GAA	59	0	0	0	0	0	0	0	0	0	0	0	0	0	0	0	0	0	0	0	0	0	0	0	0	0	0	0	0	0	0	0	169273	2	2	10	0	0	0	0	3	0	0	0	5	0	0	0
270	AAT	15	12	2	169470	0	0	0	1	0	0	0	4	0	0	0	2	0	0	0	0	0	0	0	0	0	0	0	0	0	0	0	0	0	0	0	7	0	0	0	0	0	0	0	0	0	0	0	0
271	ATC	0	3	0	0	0	10	0	0	0	0	0	0	3	169341	1	23	0	0	0	0	0	0	0	0	0	0	0	0	0	0	0	0	0	0	0	0	0	0	0	0	0	0	0	0	0	12	0	0
272	ACA	5	0	0	0	169394	3	7	2	1	0	0	0	23	0	0	0	0	0	0	0	2	0	0	0	0	0	0	0	0	0	0	0	0	0	0	0	9	0	0	0	0	0	0	0	0	0	0	0
273	AAC	2	169471	0	30	4	0	0	0	0	2	0	0	0	3	0	0	0	0	0	0	0	0	0	0	0	0	0	0	0	0	0	0	0	9	0	0	0	0	0	0	0	0	0	0	0	0	0	0
274	AAT	1	6	1	169155	0	0	0	1	0	0	0	8	0	0	0	1	0	0	0	0	0	0	0	0	0	0	0	0	0	0	0	0	0	0	0	8	0	0	0	0	0	0	0	0	0	0	0	0
275	GCC	0	0	0	0	0	113	0	0	0	0	0	0	0	0	0	0	0	0	0	0	0	2	0	0	0	0	0	0	0	0	0	0	0	8	0	0	5	168433	2	7	0	0	0	0	0	45	0	0
276	AAA	169577	0	6	3	1	0	0	0	7	0	0	0	1	0	0	0	11	0	0	0	0	0	0	0	0	0	0	0	0	0	0	0	5	0	0	0	0	0	0	0	0	0	0	0	0	0	0	0
277	AAC	7	169354	1	13	0	0	0	0	0	8	0	0	0	1	0	0	0	0	0	0	0	0	0	0	0	0	0	0	0	0	0	0	0	2	0	0	0	0	0	0	0	0	0	0	0	0	0	0
278	ATA	1	0	0	0	10	0	0	0	0	0	0	0	169423	0	19	0	0	0	0	0	0	0	0	0	0	0	0	0	2	0	0	0	0	0	0	0	0	0	0	0	0	0	0	0	5	0	0	0
279	ATA	6	0	0	0	5	0	0	0	0	0	0	0	169616	0	12	2	0	0	0	0	0	0	0	0	0	0	0	0	2	0	0	0	0	0	0	0	0	0	0	0	0	0	0	0	16	0	0	0
280	GTA	0	0	0	0	0	0	0	0	0	0	0	0	81	0	0	0	0	0	0	0	0	0	0	0	0	0	0	0	2	0	0	0	3	0	0	0	32	0	0	0	2	0	0	0	168837	0	28	3
281	CAA	3	0	0	0	0	0	0	0	0	0	0	0	0	0	0	0	169192	0	6	2	3	0	0	0	8	0	0	0	4	0	0	0	1	0	0	0	0	0	0	0	0	0	0	0	0	0	0	0
282	CTT	0	0	0	0	0	0	0	0	0	0	0	0	0	0	0	7	0	0	0	5	0	0	0	3	0	0	0	0	12	14	1	168863	0	0	0	0	0	0	0	0	0	0	0	0	0	0	0	4
283	GCC	0	1	0	0	0	83	0	0	0	0	0	0	0	0	0	0	0	0	0	0	0	1	0	0	0	0	0	0	0	0	0	0	0	22	0	0	17	167633	1	52	0	0	0	0	0	107	0	0
284	AGC	0	35	0	0	0	0	0	0	6	167415	0	28	0	7	0	0	0	0	0	0	0	0	0	0	0	1	0	0	0	0	0	0	0	0	0	0	0	0	0	0	0	25	0	0	0	0	0	0
285	CCT	0	0	0	0	0	0	0	10	0	0	0	0	0	0	0	0	0	0	0	30	5	81	7	168353	0	0	0	1	0	0	0	11	0	0	0	0	0	0	0	0	0	0	0	0	0	0	0	0
286	GTA	0	0	0	0	0	0	0	0	0	0	0	0	82	0	0	0	0	0	0	0	0	0	0	0	0	0	0	0	6	0	0	0	0	0	0	0	13	0	0	0	0	0	0	0	167092	0	9	0
287	ACA	10	0	0	0	168588	0	2	0	2	0	0	0	16	0	0	0	0	0	0	0	1	0	0	0	0	0	0	0	0	0	0	0	0	0	0	0	8	0	0	0	0	0	0	0	0	0	0	0
288	ATT	0	0	0	1	0	0	0	8	0	0	0	2	13	18	3	168504	0	0	0	0	0	0	0	0	0	0	0	0	0	0	0	0	0	0	0	0	0	0	0	0	0	0	0	0	0	0	0	3
289	AAT	4	11	0	169469	0	0	0	1	0	0	0	6	0	0	0	7	0	0	0	0	0	0	0	0	0	0	0	0	0	0	0	0	0	0	0	8	0	0	0	0	0	0	0	0	0	0	0	0
290	TGT	0	0	0	3	0	0	0	0	0	0	0	3	0	0	0	0	0	0	0	0	0	0	0	0	0	0	0	7	0	0	0	0	0	0	0	0	0	0	0	0	0	0	0	1	0	0	0	0
291	ATC	0	10	0	0	0	4	0	0	0	2	0	0	7	167554	1	38	0	0	0	0	0	0	0	0	0	0	0	0	0	0	0	0	0	0	0	0	0	0	0	0	0	0	0	0	0	6	0	0
292	AGA	31	0	0	0	1	0	0	0	163575	0	6	1	9	0	0	0	0	0	0	0	0	0	0	0	2	0	0	0	0	0	0	0	0	0	0	0	0	0	0	0	55	0	0	0	0	0	0	0
293	CCT	0	0	0	0	0	0	0	10	0	0	0	0	0	0	0	0	0	0	0	19	19	32	0	164140	0	0	0	1	0	0	0	13	0	0	0	0	0	0	0	4	0	0	0	0	0	0	0	0
294	AAC	5	168078	2	19	0	1	0	0	0	5	0	0	0	1	0	0	0	0	0	0	0	0	0	0	0	0	0	0	0	0	0	0	0	4	0	0	0	0	0	0	0	0	0	0	0	0	0	0
295	AAC	22	168495	4	28	0	0	0	0	0	9	0	0	0	1	0	0	0	1	0	0	0	0	0	0	0	0	0	0	0	0	0	0	0	7	0	0	0	0	0	0	0	0	0	0	0	0	0	0
296	AAT	1	6	0	163739	0	0	0	1	0	0	0	1	0	0	0	1	0	0	0	0	0	0	0	0	0	0	0	0	0	0	0	0	0	0	0	4	0	0	0	0	0	0	0	0	0	0	0	0
297	ACA	5	0	0	0	165966	0	27	4	1	0	0	0	23	0	0	0	0	0	0	0	0	0	0	0	0	0	0	0	0	0	0	0	0	0	0	0	27	0	0	0	0	0	0	0	0	0	0	0
298	AGA	28	0	0	0	0	0	0	0	166419	0	4	1	3	0	0	0	0	0	0	0	0	0	0	1	4	0	0	0	0	0	0	0	0	0	0	0	0	0	0	0	22	0	0	0	0	0	0	0
299	AAA	167928	0	6	0	0	0	0	0	2	0	0	0	0	0	0	0	0	0	0	0	0	0	0	0	0	0	0	0	0	0	0	0	3	0	0	0	0	0	0	0	0	0	0	0	0	0	0	0
300	AGT	0	0	0	29	0	1	0	6	5	4	1	133739	0	0	0	4	0	0	0	0	0	0	0	0	0	0	0	0	0	0	0	0	0	0	0	0	0	0	0	0	2	0	0	568	0	0	20	0
301	GTA	0	0	0	0	0	0	0	0	0	0	0	0	97	0	0	0	0	0	0	0	0	0	0	0	0	0	0	0	1	0	0	0	1	0	0	0	6	0	0	0	0	0	0	0	142683	0	21	0
302	CAC	0	10	1	0	4	46	0	0	0	0	0	0	0	0	0	1	14	156995	3	21	0	1	0	0	0	1	0	0	0	5	0	0	0	2	0	0	0	0	0	0	0	0	0	0	0	0	0	0
303	CTA	0	0	0	0	0	0	0	0	0	1	0	0	23	0	0	0	5	0	0	1	31	0	0	4	0	0	0	0	150024	1	28	0	0	0	0	0	1	0	0	0	2	0	0	0	0	0	0	0
304	GGA	2	0	0	0	0	0	0	0	51	0	0	0	0	0	0	0	5	0	0	0	0	0	0	0	1	0	0	0	1	0	0	0	48	40	0	0	2	0	0	0	114857	3	4	2	4	0	0	0
305	CCA	0	2	0	0	9	3	0	0	0	0	0	0	0	0	1	3	21	0	44	0	148795	1	54	0	1	0	0	0	24	0	0	0	0	0	0	0	3	0	0	0	0	0	0	0	0	0	0	0
306	GGA	1	1	0	0	0	0	0	0	40	0	1	0	0	0	0	0	0	0	0	0	0	0	0	0	1	0	0	0	2	0	0	0	24	39	0	0	8	0	0	0	133500	5	1	0	1	0	0	0
307	CAA	28	2	0	0	0	0	0	0	0	0	0	0	0	0	0	1	167583	0	21	1	1	0	0	0	8	0	0	0	2	0	0	0	0	0	0	0	0	0	0	0	0	0	0	0	0	0	1	0
308	GCA	0	0	0	0	71	0	0	0	0	0	0	0	0	0	0	0	2	0	0	0	5	0	0	0	0	0	0	0	1	0	0	0	8	0	0	0	158717	2	1	1	1	0	0	0	49	0	0	0
309	TTC	0	0	0	0	0	0	0	0	0	0	1	0	0	2	0	0	0	0	3	0	0	0	0	0	0	0	0	0	0	4	0	0	0	3	0	0	0	0	0	0	0	1	0	0	0	0	0	0
310	TAT	0	0	0	3	0	0	0	0	0	0	1	0	0	0	1	0	0	0	4	32	0	0	0	0	0	0	0	0	0	0	0	0	0	0	0	3	0	0	0	0	0	0	0	0	0	0	0	0
311	GCA	0	0	0	0	94	0	0	0	0	0	0	0	0	0	0	0	1	0	0	0	0	0	0	0	0	0	0	0	0	0	0	0	7	1	0	0	82125	0	7	2	1	0	0	0	50	0	0	0
312	ACA	15	0	0	0	147690	2	18	0	1	0	0	0	38	0	0	0	0	0	0	0	0	0	0	0	0	0	0	0	0	0	0	0	0	0	0	0	4	0	0	0	0	0	0	0	0	0	0	0
313	GAT	0	0	0	19	1	0	0	0	1	1	0	0	0	0	0	0	0	0	0	1	0	0	0	0	0	0	0	0	0	0	0	0	3	6	1	122954	0	0	0	1	0	0	0	3	0	0	0	0
314	GGC	0	0	0	0	0	0	0	0	0	26	0	0	0	0	0	0	0	0	0	0	0	0	0	0	0	0	0	0	0	0	0	0	0	75	0	0	0	1	0	0	1	83569	0	35	0	1	0	0
315	ATA	2	0	0	0	5	0	0	0	0	0	0	0	164400	0	21	0	0	0	0	1	0	0	0	0	0	0	0	0	1	0	0	0	0	0	0	0	0	0	0	0	0	0	0	0	3	0	0	0
316	ATA	3	0	0	1	4	0	0	0	0	0	0	0	162650	0	41	3	0	0	0	0	0	0	0	0	0	0	0	0	1	0	0	0	0	0	0	0	0	0	0	0	0	0	0	0	5	0	0	0
317	GGG	0	0	0	0	0	0	0	0	0	0	46	0	0	0	0	0	0	0	0	0	0	0	0	0	0	0	1	0	0	0	0	0	3	0	24	0	0	0	0	0	36	2	153734	13	0	0	4	0
318	GAG	0	0	30	0	0	0	0	0	0	0	0	0	0	0	0	0	0	0	1	0	0	0	0	0	0	0	0	0	0	0	0	0	62	0	163053	3	0	0	0	0	0	0	22	0	0	0	1	0
319	ATA	12	0	0	0	8	0	0	0	0	0	0	0	167509	0	36	0	0	0	0	0	0	0	0	0	0	0	0	0	2	0	0	0	0	0	0	0	0	0	0	0	0	0	0	0	5	0	0	0
320	AGA	43	0	0	0	1	0	0	0	168244	0	2	0	5	0	0	0	0	0	0	0	0	0	0	0	0	0	0	0	0	0	0	0	0	0	0	0	0	0	0	0	8	0	0	0	0	0	0	0
321	CAA	47	0	0	0	0	0	0	0	0	0	0	0	0	0	0	0	167060	0	20	3	1	0	0	0	5	0	0	0	2	0	0	0	1	0	0	0	0	0	0	0	0	0	0	0	0	0	0	0
322	GCA	0	0	0	0	57	0	0	0	0	0	0	0	0	0	0	0	0	0	0	0	2	0	0	0	0	0	0	0	0	0	0	0	5	0	0	0	157088	0	1	0	1	0	0	0	45	1	0	0
323	CAT	1	0	0	28	0	0	0	0	0	0	0	0	0	0	0	0	22	9	1	159985	1	0	0	1	1	0	0	3	0	0	0	4	0	0	0	0	0	0	0	0	0	0	0	0	0	0	0	0
324	TGT	0	0	0	0	0	0	0	0	0	0	0	5	0	0	0	0	0	0	0	0	0	0	0	0	0	0	0	11	0	0	0	0	0	0	0	0	0	0	0	0	0	0	0	0	0	0	0	0
325	AAT	5	5	1	167529	0	0	0	1	0	0	0	7	0	0	0	5	0	0	0	0	0	0	0	0	0	0	0	0	0	0	0	0	0	0	0	10	0	0	0	0	0	0	0	0	0	0	0	0
326	GTT	0	0	0	0	0	0	0	0	0	0	0	0	0	0	0	52	0	0	0	0	0	0	0	0	0	0	0	0	0	0	0	3	0	0	0	10	0	0	0	15	0	0	0	5	1	13	0	163041
327	AGT	0	0	0	48	0	0	0	2	5	11	0	166951	0	0	0	5	0	0	0	0	0	0	0	0	0	0	0	0	0	0	0	0	0	0	0	0	0	0	0	0	0	0	0	25	0	0	0	0
328	AAA	169430	2	8	8	2	0	0	0	5	0	0	0	5	0	0	0	1	0	0	0	0	0	0	0	0	0	0	0	0	0	0	0	11	0	0	0	0	0	0	0	0	0	0	0	0	0	0	0
329	AAA	169211	0	210	2	0	0	0	0	9	0	0	0	0	0	0	0	0	0	0	0	0	0	0	0	0	0	0	0	0	0	0	0	7	0	0	0	0	0	0	0	0	0	0	0	0	0	0	0
330	GAA	23	0	0	0	0	0	0	0	0	0	0	0	0	0	0	0	3	0	0	0	0	0	0	0	0	0	0	0	0	0	0	0	169332	0	12	4	0	0	0	0	4	0	0	0	12	0	0	0
331	TGG	0	0	0	0	0	0	0	0	0	0	7	0	0	0	0	0	0	0	0	0	0	0	0	0	0	0	4	0	0	0	0	0	0	0	0	0	0	0	0	0	0	0	0	0	0	0	0	0
332	AAT	17	5	0	169210	0	0	0	0	0	0	0	12	0	0	0	8	0	0	0	0	0	0	0	0	0	0	0	0	0	0	0	0	0	0	0	19	0	0	0	0	0	0	0	0	0	0	0	0
333	AGC	0	56	0	0	0	1	0	0	7	168853	1	43	0	3	0	0	0	0	0	0	0	0	0	0	0	0	0	0	0	0	0	0	0	0	0	0	0	0	0	0	0	37	0	0	0	0	0	0
334	ACT	0	0	0	7	10	13	5	165343	0	0	0	0	0	0	0	25	0	0	0	0	0	0	0	0	0	0	0	0	0	0	0	0	0	0	0	0	0	0	0	6	0	0	0	0	0	0	0	0
335	TTG	0	0	0	0	0	0	0	0	0	0	0	0	0	0	6	0	0	0	0	0	0	0	0	0	0	0	0	0	0	0	16	0	0	0	0	0	0	0	0	0	0	0	0	0	0	0	2	0
336	CAA	5	0	0	0	0	0	0	0	0	0	0	0	0	0	0	0	169026	0	4	0	0	0	0	0	18	0	0	0	0	0	0	0	3	0	0	0	0	0	0	0	0	0	0	0	0	0	0	0
337	AAG	35	0	169204	5	0	0	2	0	0	0	87	0	0	0	1	0	0	0	0	0	0	0	0	0	0	0	0	0	0	0	0	0	0	0	8	0	0	0	0	0	0	0	0	0	0	0	0	0
338	GTA	1	0	0	0	1	0	0	0	0	0	0	0	60	0	0	0	0	0	0	0	0	0	0	0	0	0	0	0	4	0	0	0	3	0	0	0	8	0	0	0	2	0	0	0	169052	0	18	0
339	GCC	0	0	0	0	0	85	0	0	0	0	0	0	0	0	0	0	0	0	0	0	0	3	0	0	0	0	0	0	0	0	0	0	0	23	0	0	11	166272	1	10	0	0	0	0	0	61	0	0
340	AAC	6	168926	3	19	0	3	0	0	0	4	0	0	0	0	0	0	0	1	0	0	0	0	0	0	0	0	0	0	0	0	0	0	0	4	0	0	0	0	0	0	0	0	0	0	0	0	0	0
341	CAA	6	0	0	0	0	0	0	0	0	0	0	0	0	0	0	0	169106	0	6	1	0	0	0	0	6	0	0	0	11	0	0	0	0	0	0	0	0	0	0	0	0	0	0	0	0	0	0	0
342	TTA	0	0	0	0	0	0	0	0	0	0	0	0	6	0	0	0	0	0	0	0	0	0	0	0	0	0	0	0	6	0	0	0	0	0	0	0	0	0	0	0	0	0	0	0	2	0	0	0
343	AGA	56	0	0	0	1	0	0	1	169394	1	6	4	12	0	0	0	0	0	0	0	0	0	0	0	2	0	0	0	0	0	0	0	0	0	0	0	0	0	0	0	11	0	0	0	0	0	0	0
344	CCA	0	0	0	0	12	0	0	0	0	0	0	0	0	0	0	0	7	0	0	0	169400	0	5	1	0	0	0	0	7	0	0	0	0	0	0	0	0	0	0	0	0	0	0	0	0	0	0	0
345	TAC	0	11	0	0	0	0	0	0	0	0	0	0	0	0	0	0	0	7	0	0	0	0	0	0	0	0	0	0	0	0	0	0	0	0	0	0	0	0	0	0	0	0	0	0	0	0	0	0
346	TTT	0	0	0	1	0	0	0	0	0	0	0	0	0	0	0	5	0	0	0	0	0	0	0	0	0	0	0	0	0	0	0	9	0	0	0	0	0	0	0	0	0	0	0	0	0	0	0	2
347	AAG	69	4	169363	17	0	0	2	0	0	0	25	0	0	0	3	0	0	0	0	0	0	0	0	0	0	0	0	0	0	0	0	0	0	0	8	0	0	0	0	0	0	0	0	0	0	0	0	0
348	AAC	22	169424	0	25	0	0	0	0	0	14	0	0	0	2	0	0	0	0	0	0	0	0	0	0	0	0	0	0	0	0	0	0	0	6	0	0	0	0	0	0	0	0	0	0	0	0	0	0
349	AAC	14	169308	1	25	0	1	0	0	0	10	0	0	0	8	0	0	0	0	0	0	0	0	0	0	0	0	0	0	0	0	0	0	0	11	0	0	0	0	0	0	0	0	0	0	0	0	0	0
350	ACA	12	0	0	0	169344	2	12	11	2	0	0	0	28	0	0	0	0	0	0	0	0	0	0	0	0	0	0	0	0	0	0	0	0	0	0	0	10	0	0	0	0	0	0	0	0	0	0	0
351	ATA	5	0	0	0	5	0	0	0	1	0	0	0	169419	0	4	0	0	0	0	0	0	0	0	0	0	0	0	0	0	0	0	0	0	0	0	0	0	0	0	0	0	0	0	0	4	0	0	0
352	ATA	23	0	0	0	6	0	0	0	1	0	0	0	169512	0	18	1	0	0	0	0	0	0	0	0	0	0	0	0	0	0	0	0	0	0	0	0	0	0	0	0	0	0	0	0	3	0	0	0
353	AAA	169330	0	5	4	0	0	0	0	5	0	0	0	3	0	0	0	0	0	0	0	0	0	0	0	0	0	0	0	0	0	0	0	2	0	0	0	0	0	0	0	0	0	0	0	0	0	0	0
354	TTT	0	0	0	1	0	0	0	0	0	0	0	0	0	0	0	7	0	0	0	0	0	0	0	0	0	0	0	0	0	0	0	6	0	0	0	0	0	0	0	0	0	0	0	0	0	0	0	3
355	GCT	0	0	0	0	0	0	0	64	0	0	0	0	0	0	0	0	0	0	0	0	0	0	0	0	0	0	0	0	0	0	0	0	0	0	0	11	0	11	1	169263	0	0	0	2	0	0	0	80
356	AAC	9	169570	1	27	0	0	0	0	0	3	0	0	0	0	0	0	0	0	0	0	0	0	0	0	0	0	0	0	0	0	0	0	0	14	0	0	0	0	0	0	0	0	0	0	0	0	0	0
357	TCA	3	0	0	0	9	0	0	0	0	0	0	0	0	0	0	0	0	0	0	0	13	0	0	0	0	0	0	0	0	0	0	0	0	0	0	0	4	0	0	0	0	0	0	0	0	0	0	0
358	TCA	0	0	0	0	5	0	0	0	0	0	0	0	0	0	0	0	0	0	0	0	23	0	0	0	0	0	0	0	0	0	0	0	0	0	0	0	0	0	0	0	0	0	0	0	0	0	0	0
359	GGA	0	0	0	0	0	0	0	0	17	0	0	0	0	0	0	0	0	0	0	0	0	0	0	0	1	0	0	0	0	0	0	0	15	0	0	0	0	0	0	0	169623	0	13	0	7	0	0	0
360	GGG	0	0	0	0	0	0	0	0	0	0	194	0	0	0	0	0	0	0	0	0	0	0	0	0	0	0	0	0	0	0	0	0	0	0	17	0	0	0	1	0	46	0	169193	4	0	0	4	0
361	GAT	0	0	0	30	0	0	0	0	0	0	0	0	0	0	0	0	0	0	0	0	0	0	0	0	0	0	0	0	0	0	0	0	1	9	1	169493	0	0	0	0	0	0	0	3	0	0	0	1
362	CTA	0	0	0	0	0	0	0	0	0	0	0	0	15	0	0	0	0	0	0	0	28	0	0	0	0	0	0	0	169462	0	20	1	0	0	0	0	0	0	0	0	0	0	0	0	1	0	0	0
363	GAA	16	0	0	0	0	0	0	0	0	0	0	0	0	0	0	0	0	0	0	0	0	0	0	0	0	0	0	0	0	0	0	0	169585	0	5	5	0	0	0	0	5	0	0	0	0	0	0	0
364	ATT	1	0	0	14	0	0	0	4	0	0	0	0	9	31	1	169534	0	0	0	0	0	0	0	0	0	0	0	0	0	0	0	0	0	0	0	0	0	0	0	0	0	0	0	0	0	0	0	5
365	ACA	4	0	0	0	135107	1	18	2	2	0	0	0	41	0	0	0	0	0	0	0	1	0	0	0	0	0	0	0	0	0	0	0	0	0	0	0	9	0	0	0	0	0	0	0	0	0	0	0
366	ACA	9	0	0	0	135203	0	6	7	0	0	0	0	13	0	0	0	0	0	0	0	0	0	0	0	0	0	0	0	0	0	0	0	0	0	0	0	5	0	0	0	0	0	0	0	0	0	0	0
367	CAT	0	0	0	10	0	0	0	0	0	0	0	0	0	0	0	0	3	1	0	135211	0	0	0	0	0	0	0	3	0	0	0	0	0	0	0	0	0	0	0	0	0	0	0	0	0	0	0	0
368	AGT	0	0	0	25	0	0	0	2	2	7	0	135092	1	0	0	3	0	0	0	0	0	0	0	0	0	0	0	0	0	0	0	0	0	0	0	0	1	0	0	0	0	0	0	20	0	0	0	0
369	TTT	0	0	0	0	0	0	0	0	0	0	0	0	0	0	0	4	0	0	0	0	0	0	0	0	0	0	0	0	0	0	0	9	0	0	0	0	0	0	0	0	0	0	0	0	0	0	0	1
370	AAT	3	4	0	135220	0	0	0	0	0	0	0	12	0	0	0	4	0	0	0	0	0	0	0	0	0	0	0	0	0	0	0	0	0	0	0	19	0	0	0	0	0	0	0	0	0	0	0	0
371	TGT	0	0	0	0	0	0	0	0	0	0	0	6	0	0	0	0	0	0	0	0	0	0	0	0	0	0	0	5	0	0	0	0	0	0	0	0	0	0	0	0	0	0	0	2	0	0	0	0
372	GGA	0	0	0	0	0	0	0	0	43	0	0	0	0	0	0	0	0	0	0	0	0	0	0	0	1	0	0	0	0	0	0	0	24	0	0	0	0	0	0	0	135102	2	5	1	5	0	0	0
373	GGA	0	0	0	0	0	0	0	0	41	0	0	0	0	0	0	0	0	0	0	0	0	0	0	0	0	0	0	0	0	0	0	0	13	0	0	0	0	0	0	0	135140	0	6	0	2	0	0	0
374	GAA	23	0	0	0	0	0	0	0	0	0	0	0	0	0	0	0	0	0	0	0	0	0	0	0	0	0	0	0	0	0	0	0	135201	0	3	2	0	0	0	0	2	0	0	0	2	0	0	0
375	TTT	0	0	0	0	0	0	0	0	0	0	0	0	0	0	0	21	0	0	0	0	0	0	0	0	0	0	0	0	0	0	0	4	0	0	0	0	0	0	0	0	0	0	0	0	0	0	0	0
376	TTC	0	0	0	0	0	0	0	0	0	0	0	0	0	2	0	0	0	0	0	0	0	0	0	0	0	0	0	0	0	1	0	0	0	0	0	0	0	0	0	0	0	0	0	0	0	0	0	0
377	TAT	0	0	0	3	0	0	0	0	0	0	0	0	0	0	0	0	0	0	0	13	0	0	0	0	0	0	0	0	0	0	0	0	0	0	0	1	0	0	0	0	0	0	0	0	0	0	0	0
378	TGT	0	0	0	0	0	0	0	0	0	0	0	4	0	0	0	0	0	0	0	2	0	0	0	0	0	0	0	8	0	0	0	0	0	0	0	0	0	0	0	0	0	0	0	0	0	0	0	0
379	AAC	6	135144	0	25	0	1	0	0	0	12	0	0	0	3	0	0	0	0	0	0	0	0	0	0	0	0	0	0	0	0	0	0	0	30	0	0	0	0	0	0	0	0	0	0	0	0	0	0
380	ACA	2	0	0	0	135215	0	3	0	0	0	0	0	17	0	0	0	0	0	0	0	0	0	0	0	0	0	0	0	0	0	0	0	0	0	0	0	2	0	0	0	0	0	0	0	0	0	0	0
381	TCA	0	0	0	0	3	0	0	0	0	0	0	0	0	0	0	0	0	0	0	0	3	0	0	0	0	0	0	0	0	0	0	0	0	0	0	0	1	0	0	0	0	0	0	0	0	0	0	0
382	GGC	0	1	0	0	0	0	0	0	0	24	0	0	0	0	0	0	0	0	0	0	0	0	0	0	0	2	0	0	0	0	0	0	0	48	0	0	0	2	0	0	11	134791	2	34	0	2	0	0
383	CTG	0	0	0	0	0	0	0	0	0	0	0	0	0	0	13	0	0	0	1	0	0	0	24	0	0	0	4	0	41	1	134983	1	0	0	0	0	0	0	0	0	0	0	0	0	0	0	0	0
384	TTT	0	0	0	0	0	0	0	0	0	0	0	0	0	0	0	5	0	0	0	0	0	0	0	0	0	0	0	0	0	0	0	10	0	0	0	0	0	0	0	0	0	0	0	0	0	0	0	0
385	AAT	9	6	0	135185	0	0	0	0	0	0	0	4	0	0	0	4	0	0	0	0	0	0	0	0	0	0	0	0	0	0	0	0	0	0	0	6	0	0	0	0	0	0	0	0	0	0	0	0
386	AGC	0	45	0	0	0	0	0	0	9	134647	0	26	0	4	0	0	0	0	0	0	0	0	0	0	0	0	0	0	0	0	0	0	0	0	0	0	0	0	0	0	0	34	0	0	0	0	0	0
387	ACT	0	0	0	3	6	3	3	135089	0	0	0	5	0	0	0	23	0	0	0	0	0	0	0	0	0	0	0	0	0	0	0	0	0	0	0	0	0	0	0	3	0	0	0	0	0	0	0	0
388	TGG	0	0	0	0	0	0	0	0	0	0	2	0	0	0	0	0	0	0	0	0	0	0	0	0	0	0	30	0	0	0	0	0	0	0	0	0	0	0	0	0	0	0	3	0	0	0	0	0
389	GAG	0	0	48	0	0	0	0	0	0	0	0	0	0	0	0	0	0	0	1	0	0	0	0	0	0	0	0	0	0	0	0	0	51	0	135006	7	0	0	0	0	0	0	7	0	0	0	0	0
390	TTT	0	0	0	0	0	0	0	0	0	0	0	0	0	0	0	8	0	0	0	0	0	0	0	0	0	0	0	0	0	0	0	15	0	0	0	0	0	0	0	0	0	0	0	0	0	0	0	2
391	AAT	2	12	0	135115	0	0	0	3	0	0	0	8	0	0	0	1	0	0	0	0	0	0	0	0	0	0	0	0	0	0	0	0	0	0	0	4	0	0	0	0	0	0	0	0	0	0	0	0
392	AGC	0	60	0	0	0	0	0	0	10	134245	1	24	0	3	0	0	0	0	0	0	0	0	0	0	0	0	0	0	0	0	0	0	0	0	0	0	0	1	0	0	0	24	0	1	0	0	0	0
393	ACT	0	0	0	11	14	9	3	134359	0	0	0	1	0	0	0	21	0	0	0	0	0	0	0	0	0	0	0	0	0	0	0	0	0	0	0	0	0	0	0	5	0	0	0	0	0	0	0	0
394	TGG	0	0	0	0	0	0	0	0	0	0	11	0	0	0	0	0	0	0	0	0	0	0	0	0	0	0	24	0	0	0	0	0	0	0	0	0	0	0	0	0	0	0	4	0	0	0	0	0
395	AAT	0	13	0	135002	0	0	0	1	0	0	0	6	0	0	0	0	0	0	0	0	0	0	0	0	0	0	0	0	0	0	0	0	0	0	0	12	0	0	0	0	0	0	0	0	0	0	0	0
396	AAT	5	8	0	134859	0	0	0	1	0	0	0	13	0	0	0	5	0	0	0	0	0	0	0	0	0	0	0	0	0	0	0	0	0	0	0	4	0	0	0	0	0	0	0	0	0	0	0	0
397	TCA	0	0	0	0	14	0	0	0	0	0	0	0	0	0	0	0	0	0	0	0	5	0	0	0	0	0	0	0	0	0	0	0	0	0	0	0	2	0	0	0	0	0	0	0	0	0	0	0
398	AAT	6	2	0	135114	0	0	0	1	0	0	0	4	0	0	0	11	0	0	0	1	0	0	0	0	0	0	0	0	0	0	0	0	0	0	0	9	0	0	0	0	0	0	0	0	0	0	0	0
399	AGC	0	55	0	0	0	6	0	0	11	132957	1	29	0	3	0	0	0	0	0	0	0	0	0	0	0	0	0	0	0	0	0	0	0	0	0	0	0	0	0	0	0	13	0	0	0	0	0	0
400	ACA	8	0	0	0	134817	2	12	1	0	0	0	0	19	0	0	0	0	0	0	0	0	0	0	0	0	0	0	0	0	0	0	0	0	0	0	0	9	0	0	0	0	0	0	0	0	0	0	0
401	GAG	0	0	18	0	0	0	0	0	0	0	0	0	0	0	0	0	0	0	0	0	0	0	0	0	0	0	0	0	0	0	0	0	25	0	134008	1	0	0	0	0	0	0	2	0	0	0	0	0
402	AAT	8	13	0	134462	0	2	0	2	0	0	0	4	0	0	0	1	0	0	0	0	0	0	0	0	0	0	0	0	0	0	0	0	0	0	0	1	0	0	0	0	0	0	0	0	0	0	0	0
403	ATA	1	0	0	0	11	0	0	0	0	0	0	0	135011	1	6	1	0	0	0	0	0	0	0	0	0	0	0	0	1	0	0	0	0	0	0	0	0	0	0	0	0	0	0	0	9	0	0	0
404	ACT	0	0	0	28	4	10	0	130846	0	0	0	6	0	0	0	26	0	0	0	0	0	0	0	0	0	0	0	0	0	0	0	0	0	0	0	0	0	0	0	7	0	0	0	0	0	0	0	0
405	CTC	0	0	0	0	0	0	0	0	0	0	0	0	0	2	0	0	0	2	0	0	0	21	0	0	0	0	0	0	8	131321	0	2	0	0	0	0	0	0	0	0	0	0	0	0	0	1	0	0
406	CAA	11	0	0	0	0	0	0	0	0	0	0	0	0	0	0	0	134522	1	1	2	0	0	0	0	9	0	0	0	5	0	0	0	0	0	0	0	0	0	0	0	0	0	0	0	0	0	0	0
407	TGC	0	0	0	0	0	0	0	0	0	0	0	0	0	0	0	0	0	0	0	0	0	0	0	0	0	7	0	0	0	0	0	0	0	0	0	0	0	0	0	0	0	0	0	0	0	0	0	0
408	AGA	23	0	0	0	3	0	0	0	131162	1	6	0	3	0	0	0	0	0	0	0	0	0	0	0	0	0	0	0	0	0	0	0	0	0	0	0	0	0	0	0	26	0	0	0	0	0	0	0
409	ATA	2	0	0	0	3	0	0	0	2	0	0	0	133852	0	6	2	0	0	0	0	0	0	0	0	0	0	0	0	0	0	0	0	0	0	0	0	0	0	0	0	0	0	0	0	2	0	0	0
410	AAG	48	0	132381	3	0	0	0	0	0	0	8	0	0	0	1	0	0	0	1	0	0	0	0	0	0	0	0	0	0	0	0	0	0	0	10	0	0	0	0	0	0	0	0	0	0	0	0	0
411	CAA	10	0	0	0	0	0	0	0	0	0	0	0	0	0	0	0	133996	0	1	1	0	0	0	0	7	0	0	0	0	0	0	0	0	0	0	0	0	0	0	0	0	0	0	0	0	0	0	0
412	ATT	0	0	0	4	0	0	0	6	0	0	0	0	3	6	2	108317	0	0	0	0	0	0	0	0	0	0	0	0	0	0	0	0	0	0	0	0	0	0	0	0	0	0	0	0	0	0	0	4
413	ATA	1	0	0	0	2	0	0	0	0	0	0	0	123961	2	14	2	1	0	0	0	0	0	0	0	0	0	0	0	0	0	0	0	0	0	0	0	0	0	0	0	0	0	0	0	1	0	0	0
414	AAT	16	4	0	129559	0	0	0	1	1	0	0	6	0	0	0	4	0	0	0	2	0	0	0	0	0	0	0	0	0	0	0	0	0	0	0	4	0	0	0	0	0	0	0	0	0	0	0	0
415	ATG	0	0	2	0	0	0	7	0	0	0	1	0	29	1	96660	0	0	0	0	0	0	0	0	0	0	0	0	0	0	0	0	0	0	0	0	0	1	0	0	0	0	0	0	0	0	0	12	0
416	TGG	0	0	0	0	0	0	0	0	0	0	1	0	0	0	0	0	0	0	0	0	0	0	0	0	0	0	3	0	0	0	0	0	0	0	0	0	0	0	0	0	0	0	1	0	0	0	0	0
417	CAA	6	0	0	0	0	0	0	0	0	0	0	0	0	0	0	0	130673	2	5	2	0	0	0	0	6	0	0	0	1	0	0	0	0	0	0	0	1	0	0	0	0	0	0	0	0	0	0	0
418	AGA	28	0	1	0	2	0	0	0	128044	0	3	0	6	0	0	0	1	0	0	0	0	0	0	0	0	0	0	0	0	0	0	0	0	0	2	0	0	0	0	0	15	0	0	0	0	0	0	0
419	GCA	0	0	1	1	51	0	0	0	0	1	0	0	0	0	1	0	0	0	2	0	2	0	0	0	0	0	0	0	0	0	0	0	5	0	0	0	97291	1	18	1	1	0	0	0	80	0	0	0
420	GGA	0	0	0	0	0	0	0	0	26	0	1	0	3	0	0	0	0	0	0	0	0	1	0	0	0	0	0	0	0	0	0	0	24	3	0	0	0	0	0	0	97291	0	3	0	3	0	0	0
421	CAA	20	0	3	0	1	0	0	0	0	0	0	0	0	0	0	0	112444	2	10	0	0	0	0	0	4	0	0	0	2	1	0	0	0	0	0	0	0	0	0	0	0	0	0	0	0	0	0	0
422	GCA	0	0	0	0	57	0	0	0	0	1	0	0	0	0	0	0	2	0	0	0	3	0	0	0	0	0	0	0	0	0	0	0	5	0	0	0	100828	1	1	1	0	0	0	0	35	0	0	0
423	ATA	3	0	0	4	5	0	0	0	0	0	0	0	126886	0	17	0	0	0	0	0	0	0	0	0	0	0	0	0	0	0	0	0	0	0	0	0	0	0	0	0	0	0	0	0	1	0	0	0
424	TAT	0	0	0	2	0	0	0	0	0	0	0	0	3	0	1	0	0	0	0	4	0	0	0	0	0	0	0	0	0	0	0	0	0	0	0	0	0	0	0	0	0	0	0	0	0	0	0	0
425	GCC	0	0	0	0	0	40	0	0	0	0	0	0	0	0	0	0	0	0	0	0	0	4	0	0	0	0	0	0	0	0	0	0	0	8	0	0	5	109862	0	1	0	2	0	0	0	67	0	0
426	CCT	0	0	0	3	0	0	0	5	0	0	0	0	0	0	0	0	0	0	0	16	3	21	0	84891	0	0	0	0	0	0	0	35	0	0	0	0	0	0	0	0	0	0	0	0	0	0	0	0
427	CCC	0	2	0	0	0	6	0	0	0	0	0	0	0	0	0	0	0	13	0	0	7	83588	0	8	0	1	0	0	0	17	0	0	0	0	0	0	0	0	0	0	0	0	0	0	0	0	0	0
428	ATA	10	0	0	0	8	0	0	0	1	0	0	0	132349	0	8	0	0	0	0	0	0	0	0	0	0	0	0	0	3	0	0	0	0	0	0	0	0	0	0	0	0	0	0	0	4	0	0	0
429	CCA	0	0	0	0	13	0	0	0	0	0	0	0	0	0	0	0	8	0	0	0	126488	0	25	0	0	0	0	0	8	0	0	0	0	0	0	0	2	0	0	0	0	0	0	0	0	0	0	0
430	GGA	0	0	0	0	0	0	0	0	20	0	0	0	0	0	0	0	0	0	0	0	0	0	0	0	0	0	0	0	0	0	0	0	16	0	0	0	0	0	0	0	121894	0	13	2	5	0	0	0
431	GTA	0	0	0	0	0	0	0	0	0	0	0	0	43	0	0	0	0	0	0	0	0	0	0	0	0	0	0	0	0	0	0	0	16	0	0	0	15	0	0	0	1	0	0	0	132170	0	4	2
432	ATA	7	0	0	1	1	0	0	0	1	0	0	0	132634	1	28	1	0	0	0	0	0	0	0	0	0	0	0	0	1	0	0	0	0	0	0	0	0	0	0	0	0	0	0	0	2	0	0	0
433	AGG	3	0	32	0	0	0	1	0	48	3	129867	9	0	0	8	0	0	0	0	0	0	0	0	0	0	0	0	0	0	0	0	0	0	0	0	0	0	0	0	0	0	0	8	0	0	0	0	0
434	TGT	0	0	0	0	0	0	0	0	0	0	0	1	0	0	0	0	0	0	0	0	0	0	0	0	0	0	0	13	0	0	0	0	0	0	0	0	0	0	0	0	0	0	0	0	0	0	0	0
435	AAA	134917	0	7	3	1	0	0	0	8	0	0	0	2	0	0	0	0	0	0	0	0	0	0	0	0	0	0	0	0	0	0	0	9	0	0	0	0	0	0	0	0	0	0	0	0	0	0	0
436	TCA	0	0	0	0	7	0	0	0	0	0	0	0	0	0	0	0	0	0	0	0	11	0	0	0	0	0	0	0	0	0	0	0	0	0	0	0	1	0	0	0	0	0	0	0	0	0	0	0
437	AAT	10	3	1	134614	0	0	0	1	0	0	0	8	0	0	0	2	0	0	0	0	1	0	0	0	0	0	0	0	0	0	0	0	0	0	0	13	0	0	0	0	0	0	0	0	0	0	0	0
438	ATT	0	0	0	8	0	0	0	5	0	0	0	1	3	2	2	131068	0	0	0	0	0	0	0	0	0	0	0	0	0	0	0	1	0	0	0	0	0	0	0	0	0	0	0	0	0	0	0	1
439	ACA	8	0	0	0	134281	5	44	6	1	0	0	0	58	0	0	0	0	0	0	0	0	0	0	0	0	0	0	0	0	0	0	0	0	0	0	0	16	0	0	0	0	0	0	0	0	0	0	0
440	GGA	0	0	0	0	0	0	0	0	24	0	0	0	0	0	0	0	1	0	0	0	1	0	0	0	0	0	0	0	0	0	0	0	26	0	0	0	1	0	0	0	134760	0	4	2	5	0	0	0
441	CTA	0	0	0	0	0	0	0	0	0	0	0	0	12	0	0	0	1	0	0	0	18	0	0	0	1	0	0	0	134393	1	11	0	0	0	0	0	0	0	0	0	0	0	0	0	2	0	0	0
442	ATA	6	0	0	2	8	0	0	0	3	0	0	0	134111	0	7	2	0	0	0	0	0	0	0	0	0	0	0	0	0	0	0	0	0	0	0	0	0	0	0	0	0	0	0	0	6	0	0	0
443	TTA	0	0	0	0	0	0	0	0	0	0	0	0	0	0	0	0	0	0	0	0	0	0	0	0	0	0	0	0	14	0	0	0	0	0	0	0	0	0	0	0	0	0	0	0	3	0	0	0
444	ACA	6	0	0	0	134597	0	7	5	0	0	0	0	8	0	0	0	0	0	0	0	0	0	0	0	0	0	0	0	0	0	0	0	0	0	0	0	2	0	0	0	0	0	0	0	0	0	0	0
445	AGA	26	0	1	0	3	0	0	0	134141	1	13	2	6	0	0	0	0	0	0	0	0	0	0	0	0	0	0	0	0	0	0	0	0	0	0	0	0	0	0	0	11	0	0	0	0	0	0	0
446	GAT	0	0	0	27	0	0	0	0	0	0	0	0	0	0	0	0	0	0	0	0	0	0	0	0	0	0	0	0	0	0	0	0	6	4	1	134560	0	0	0	0	0	0	0	5	0	0	0	0
447	GGT	0	0	0	0	0	0	0	0	0	0	0	25	0	0	0	0	0	0	0	0	0	0	0	0	0	0	0	1	0	0	0	0	0	0	0	30	0	0	0	3	4	10	0	134851	0	0	0	1
448	GGG	0	0	0	0	0	0	0	0	0	0	19	0	0	0	0	0	0	0	0	0	0	0	0	0	0	0	1	0	0	0	0	0	0	0	19	0	0	0	0	0	43	1	134508	3	0	0	6	0
449	AGT	0	0	0	77	0	0	0	0	9	22	0	135003	0	0	0	4	0	0	0	0	0	0	0	0	0	0	0	0	0	0	0	0	0	0	0	0	0	0	0	0	0	0	0	16	0	0	0	0
450	AAT	4	4	0	134888	0	0	0	0	0	0	0	6	0	0	0	2	0	0	0	1	0	0	0	0	0	0	0	0	0	0	0	0	0	0	0	5	0	0	0	0	0	0	0	0	0	0	0	0
451	AAG	27	1	134983	4	0	0	0	1	0	0	16	0	0	0	4	0	0	0	1	0	0	0	0	0	0	0	0	0	0	0	0	0	0	0	45	0	0	0	0	0	0	0	0	0	0	0	0	0
452	AAT	4	5	1	135105	0	0	0	0	0	0	0	9	0	0	0	4	0	0	0	1	0	0	0	0	0	0	0	0	0	0	0	0	0	1	0	6	0	0	0	0	0	0	0	0	0	0	0	0
453	ACA	5	0	0	0	134690	2	14	4	0	0	0	0	29	0	0	0	0	0	0	0	0	0	0	0	0	0	0	0	0	0	0	0	0	0	0	0	16	0	0	0	0	0	0	0	0	0	0	0
454	AGT	0	0	0	30	0	0	0	0	4	8	0	134852	0	0	0	7	0	0	0	0	0	0	0	0	0	0	0	0	0	0	0	0	0	0	0	0	0	0	0	0	0	0	0	15	0	0	0	0
455	GAA	20	0	0	0	0	0	0	0	0	0	0	0	0	0	0	0	0	0	0	0	0	0	0	0	0	0	0	0	0	0	0	0	134669	0	3	0	0	0	0	0	4	0	0	0	0	0	0	0
456	ACC	0	4	0	0	8	134791	0	6	0	2	0	0	0	21	0	0	0	0	0	0	0	0	0	0	0	0	0	0	0	0	0	0	0	0	0	0	0	5	0	0	0	0	0	0	0	0	0	0
457	TTC	0	0	0	0	0	0	0	0	0	0	0	0	0	5	0	0	0	0	0	0	0	0	0	0	0	0	0	0	0	21	0	0	0	0	0	0	0	0	0	0	0	0	0	0	0	4	0	0
458	AGA	21	0	0	0	1	0	0	0	135046	0	8	0	3	0	0	0	0	0	0	0	0	0	0	0	2	0	0	0	0	0	0	0	0	0	0	0	0	0	0	0	55	0	0	0	0	0	0	0
459	CCT	0	0	0	0	0	0	0	3	0	0	0	0	0	0	0	0	0	0	0	7	2	55	0	134387	0	0	0	0	0	0	0	9	0	0	0	0	0	0	0	4	0	0	0	0	0	0	0	0
460	GGA	0	0	0	0	0	0	0	0	15	0	0	0	0	0	0	0	0	0	0	0	0	0	0	0	0	0	0	0	0	0	0	0	16	0	0	0	0	0	0	0	134687	0	40	5	5	0	0	0
461	GGA	0	0	0	0	0	0	0	0	17	0	0	0	0	0	0	0	0	0	0	0	0	0	0	0	0	0	0	0	0	0	0	0	16	0	0	0	1	0	0	0	135064	0	24	2	1	0	0	0
462	GGA	0	0	0	0	0	0	0	0	35	0	0	0	0	0	0	0	0	0	0	0	0	0	0	0	0	0	0	0	0	0	0	0	14	0	0	0	0	0	0	0	135013	1	25	2	2	0	0	0
463	GAT	0	0	0	35	0	0	0	0	0	0	0	0	0	0	0	0	0	0	0	5	0	0	0	0	0	0	0	0	0	0	0	0	6	11	1	135129	0	0	0	0	0	0	0	3	0	0	0	2
464	ATG	0	0	1	0	0	0	7	0	0	0	0	0	21	0	134998	3	0	0	0	0	0	0	0	0	0	0	0	0	0	0	0	0	0	0	0	0	0	0	0	0	0	0	0	0	0	0	14	0
465	AGG	0	0	40	0	0	0	0	0	36	0	134652	5	0	0	19	0	0	0	0	0	0	0	0	0	0	0	2	0	0	0	0	0	0	0	0	0	0	0	0	0	0	0	40	0	0	0	0	0
466	GAC	0	18	0	0	0	0	0	0	0	0	0	0	0	0	0	0	0	0	0	0	0	0	0	0	0	0	0	0	0	0	0	0	8	135016	0	24	0	0	0	0	0	8	0	0	0	0	0	0
467	AAT	4	3	2	134851	0	0	0	0	0	0	0	8	0	0	0	12	0	0	0	0	0	0	0	0	0	0	0	0	0	0	0	0	0	0	0	9	0	0	0	0	0	0	0	0	0	0	0	0
468	TGG	0	0	0	0	0	0	0	0	0	0	2	0	0	0	0	0	0	0	0	0	0	0	0	0	0	0	9	0	0	0	0	0	0	0	0	0	0	0	0	0	0	0	0	0	0	0	0	0
469	AGA	37	0	0	0	1	0	0	0	135114	0	2	1	3	0	0	0	0	0	0	0	0	0	0	0	0	0	0	0	0	0	0	0	0	0	0	0	0	0	0	0	23	0	0	0	0	0	0	0
470	AGT	0	0	0	76	0	0	0	4	8	20	2	314318	0	0	0	6	0	0	0	0	0	0	0	0	0	0	0	1	0	0	0	0	0	0	0	0	0	0	0	0	0	0	0	11	0	0	0	0
471	GAA	77	0	0	0	0	0	0	0	0	0	0	0	0	0	0	0	5	0	0	0	0	0	0	0	0	0	0	0	0	0	0	0	315071	5	27	9	0	0	0	0	7	0	0	0	1	0	0	0
472	TTA	4	0	0	0	0	0	0	0	0	0	0	0	46	0	0	0	1	0	0	0	0	0	0	0	0	0	0	0	24	0	0	0	0	0	0	0	0	0	0	0	0	0	0	0	1	0	0	0
473	TAT	0	0	0	4	0	0	0	0	0	0	0	0	0	0	0	0	0	0	0	29	0	0	0	0	0	0	0	0	0	0	0	0	0	0	0	3	0	0	0	0	0	0	0	0	0	0	0	0
474	AAG	74	10	314969	20	0	0	3	0	0	0	30	0	0	0	9	0	0	0	2	0	0	0	0	0	0	0	0	0	0	0	0	0	0	0	72	0	0	0	0	0	0	0	0	0	0	0	0	0
475	TAT	0	0	0	8	0	0	0	0	0	0	0	0	0	0	0	0	0	0	0	9	0	0	0	0	0	0	0	0	0	0	0	0	0	0	0	0	0	0	0	0	0	0	0	0	0	0	0	0
476	AAA	314935	1	77	9	2	0	0	0	31	0	0	0	9	0	0	0	0	0	1	0	0	0	0	0	0	0	0	0	0	0	0	0	26	0	0	0	0	0	0	0	0	0	0	0	0	0	0	0
477	GTA	1	0	0	0	0	0	0	0	0	0	0	0	97	0	0	0	0	0	0	0	0	0	0	0	0	0	0	0	6	0	0	0	10	0	0	0	13	0	0	0	0	0	0	0	314989	0	9	0
478	GTA	0	0	0	0	0	0	0	0	0	0	0	0	69	0	0	0	0	0	0	0	0	0	0	0	0	0	0	0	5	0	0	0	40	0	0	0	20	0	0	0	0	0	0	0	314969	2	20	0
479	AAA	314985	1	16	2	0	0	0	0	14	0	0	0	6	0	0	0	0	0	0	0	0	0	0	0	0	0	0	0	0	0	0	0	11	0	0	0	0	0	0	0	0	0	0	0	0	0	0	0
480	ATT	0	0	0	11	0	0	0	12	0	0	0	3	4	12	0	314671	0	0	0	0	0	0	0	0	0	0	0	0	0	0	0	0	0	0	0	0	0	0	0	0	0	0	0	0	0	0	0	7
481	GAA	69	0	0	0	0	0	0	0	0	0	0	0	0	0	0	0	2	0	0	0	0	0	0	0	0	0	0	0	0	0	0	0	314826	1	49	6	0	0	0	0	44	0	0	0	2	0	0	0
482	CCA	0	0	0	0	16	0	0	0	0	0	0	0	0	0	0	0	12	0	0	0	315051	1	12	1	0	0	0	0	18	0	0	0	0	0	0	0	5	0	0	0	0	0	0	0	0	0	0	0
483	ATA	3	0	0	0	6	0	0	0	6	0	0	0	179803	0	56	2	0	0	0	0	0	0	0	0	0	0	0	0	0	0	0	0	0	0	0	0	0	0	0	0	0	0	0	0	10	0	0	0
484	GGA	2	0	0	0	0	0	0	0	38	0	0	0	0	0	0	0	0	0	0	0	0	0	0	0	1	0	0	0	0	0	0	0	19	0	0	0	3	0	0	0	179814	0	13	1	2	0	0	0
485	GTA	1	0	0	0	0	0	0	0	0	0	0	0	71	0	0	0	0	0	0	0	0	0	0	0	0	0	0	0	2	0	0	0	1	0	0	0	12	0	0	0	0	0	0	0	179843	1	54	2
486	GCA	0	0	0	0	62	0	0	0	0	0	0	0	0	0	0	0	0	0	0	0	2	0	0	0	0	0	0	0	0	0	0	0	4	0	0	0	179634	0	14	7	2	0	0	0	89	0	1	0
487	CCC	0	0	0	0	0	10	0	0	0	0	0	0	0	0	0	0	0	13	0	0	14	179733	1	29	0	2	0	0	0	22	0	0	0	0	0	0	0	1	0	0	0	0	0	0	0	0	0	0
488	ACC	0	8	0	0	5	179744	1	46	0	6	0	0	0	18	0	0	0	0	0	0	0	0	0	0	0	0	0	0	0	0	0	0	0	0	0	0	0	2	0	0	0	0	0	0	0	0	0	0
489	AGG	0	0	24	0	0	0	2	0	27	0	179641	4	0	0	13	0	0	0	0	0	0	0	0	0	0	0	2	0	0	0	0	0	0	0	0	0	0	0	0	0	0	0	49	0	0	0	0	0
490	GCA	0	0	0	0	107	0	0	0	0	0	0	0	0	0	0	0	0	0	0	0	1	0	0	0	0	0	0	0	0	0	0	0	12	0	0	0	179342	0	4	3	1	0	0	0	17	0	0	0
491	AAA	179894	0	16	3	0	0	0	0	9	0	0	0	0	0	0	0	0	0	0	0	0	0	0	0	0	0	0	0	0	0	0	0	11	0	0	0	0	0	0	0	0	0	0	0	0	0	0	0
492	AGA	33	0	0	0	3	0	0	0	179653	0	11	0	3	0	0	0	0	0	0	0	0	0	0	0	1	0	0	0	0	0	0	0	0	0	0	0	0	0	0	0	174	0	0	0	0	0	0	0
493	AGA	24	0	0	0	2	0	0	0	179816	0	7	4	6	0	0	0	0	0	0	0	0	0	0	0	3	0	0	0	0	0	0	0	0	0	0	0	0	0	0	0	18	0	0	0	0	0	0	0
494	GTG	0	0	0	0	0	0	0	0	0	0	0	0	0	0	38	0	0	0	0	0	0	0	0	0	0	0	0	0	0	0	1	0	0	0	0	0	0	0	5	0	0	0	0	0	17	0	178960	6
495	GTG	0	0	0	0	0	0	0	0	0	0	0	0	0	0	32	0	0	0	0	0	0	0	0	0	0	0	0	0	0	0	0	0	0	0	0	0	0	0	0	0	0	0	1	0	22	0	178578	11
496	GAG	3	0	26	0	0	0	0	0	0	0	0	0	0	0	0	0	0	0	1	0	0	0	0	0	0	0	0	0	0	0	0	0	18	1	179185	8	0	0	0	0	0	0	28	0	0	0	5	0
497	AGA	21	0	0	0	0	0	0	0	179558	1	21	2	8	0	0	0	0	0	0	0	0	0	0	0	0	0	0	0	0	0	0	0	0	0	0	0	0	0	0	0	9	0	0	0	0	0	0	0
498	GAA	39	0	0	0	0	0	0	0	0	0	0	0	0	0	0	0	1	0	0	0	0	0	0	0	0	0	0	0	0	0	0	0	179651	0	6	1	0	0	0	0	8	0	0	0	0	0	0	0
499	AAA	179880	2	11	2	0	0	0	0	3	0	0	0	1	0	0	0	0	0	0	0	0	0	0	0	0	0	0	0	0	0	0	0	10	0	0	0	0	0	0	0	0	0	0	0	0	0	0	0
500	AGA	17	0	0	0	2	0	0	0	178737	0	10	0	3	0	0	0	0	0	0	0	0	0	0	0	2	0	0	0	0	0	0	0	0	0	0	0	0	0	0	0	519	0	0	0	0	0	0	0
501	GCA	0	0	0	0	39	0	0	0	0	0	0	0	0	0	0	0	0	0	0	0	0	0	0	0	0	0	0	0	0	0	0	0	5	0	0	0	178989	0	13	0	1	0	0	0	73	0	0	0
502	GTT	0	0	0	0	0	0	0	0	0	0	0	0	0	0	0	21	0	0	0	0	1	0	0	0	0	0	0	0	0	0	0	0	0	0	0	1	0	0	0	11	0	0	0	1	10	11	1	171590
503	GGA	0	0	0	0	0	0	0	0	29	0	0	0	0	0	0	0	0	0	0	0	0	0	0	0	0	0	0	0	0	0	0	0	28	0	0	0	5	0	0	0	178939	0	22	5	4	0	0	0
504	ATA	0	0	0	0	4	0	0	0	0	0	0	0	179319	1	45	1	0	0	0	0	0	0	0	0	0	0	0	0	0	0	0	0	0	0	0	0	0	0	0	0	0	0	0	0	10	0	0	0
505	GGA	0	0	0	0	0	0	0	0	18	0	0	0	0	0	0	0	0	0	0	0	0	0	0	0	0	0	0	0	0	0	0	0	11	0	0	0	0	0	0	0	178892	0	9	0	1	0	0	0
506	GCT	0	0	0	0	0	0	0	30	0	0	0	0	0	0	0	0	0	0	0	0	0	0	0	0	0	0	0	0	0	0	0	0	0	0	0	5	0	21	1	176043	0	0	0	1	0	0	0	21
507	GTC	0	0	0	0	0	0	0	0	0	0	0	0	0	21	0	0	0	0	0	0	0	0	0	0	0	0	0	0	0	0	0	0	0	2	0	0	0	15	0	0	0	2	0	0	7	176157	0	22
508	TTC	0	0	0	0	0	0	0	0	0	0	0	0	0	4	0	0	0	0	0	0	0	0	0	0	0	0	0	0	0	8	0	0	0	0	0	0	0	0	0	0	0	0	0	0	0	3	0	0
509	ATT	0	0	0	2	0	0	0	10	0	0	0	0	1	7	0	177028	0	0	0	0	0	0	0	0	0	0	0	0	0	0	0	0	0	0	0	0	0	0	0	0	0	0	0	0	0	0	0	10
510	GGG	0	0	0	0	0	0	0	0	0	0	40	0	0	0	0	0	0	0	0	0	0	0	0	0	0	0	1	0	0	0	0	0	0	0	14	0	0	0	0	0	41	1	175982	8	0	0	6	0
511	TTC	0	0	0	0	0	0	0	0	0	0	0	0	0	1	0	0	0	0	0	0	0	0	0	0	0	0	0	0	0	4	0	0	0	0	0	0	0	0	0	0	0	0	0	0	0	1	0	0
512	TTA	0	0	0	0	0	0	0	0	0	0	0	0	1	0	0	0	0	0	0	0	0	0	0	0	0	0	0	0	17	0	0	0	0	0	0	0	0	0	0	0	0	0	0	0	1	0	0	0
513	GGA	1	0	0	0	0	0	0	0	32	0	0	0	0	0	0	0	0	0	0	0	0	0	0	0	2	0	0	0	0	0	0	0	54	0	0	0	2	0	0	0	175665	1	20	1	3	0	0	0
514	GCA	0	0	0	0	97	0	0	0	0	0	0	0	0	0	0	0	0	0	0	0	0	0	0	0	0	0	0	0	0	0	0	0	10	0	0	0	178070	1	13	0	3	0	0	0	44	0	0	0
515	GCA	0	0	0	0	67	0	0	0	0	0	0	0	0	0	0	0	0	0	0	0	1	0	0	0	0	0	0	0	0	0	0	0	10	0	0	0	177496	1	67	3	0	0	0	0	44	0	0	0
516	GGA	0	0	0	0	0	0	0	0	30	0	0	0	0	0	0	0	0	0	0	0	0	0	0	0	0	0	0	0	0	0	0	0	33	0	0	0	1	0	0	0	172461	1	15	4	7	0	0	0
517	AGC	0	40	0	0	0	2	0	0	3	173442	0	39	0	1	0	0	0	0	0	0	0	0	0	0	0	0	0	0	0	0	0	0	0	0	0	0	0	0	0	0	0	9	0	0	0	0	0	0
518	ACT	0	0	0	11	2	46	0	170940	0	0	0	2	0	0	0	10	0	0	0	0	0	0	0	0	0	0	0	0	0	0	0	0	0	0	0	0	0	0	0	5	0	0	0	0	0	0	0	0
519	ATG	0	0	2	0	0	0	6	0	0	0	0	0	8	1	169648	5	0	0	0	0	0	0	0	0	0	0	0	0	0	0	0	0	0	0	0	0	0	0	0	0	0	0	0	0	0	0	14	0
520	GGC	0	0	0	0	0	0	0	0	0	22	0	0	0	0	0	0	0	0	0	0	0	0	0	0	0	0	0	0	0	0	0	0	0	21	0	0	0	0	0	0	9	166273	2	41	0	5	0	0
521	GCG	0	0	1	0	0	0	48	0	0	0	0	0	0	0	0	0	0	0	0	0	0	0	1	0	0	0	0	0	0	0	0	0	0	0	4	0	74	0	177161	8	0	0	0	0	0	0	38	0
522	GCG	0	0	0	0	0	0	20	0	0	0	0	0	0	0	0	0	0	0	0	0	0	0	4	0	0	0	0	0	0	0	0	0	0	0	9	0	64	0	168119	6	0	0	1	0	0	0	53	0
523	TCA	0	0	0	0	0	0	0	0	0	0	0	0	0	0	0	0	0	0	0	0	24	0	0	0	0	0	0	0	0	0	0	0	0	0	0	0	0	0	0	0	0	0	0	0	0	0	0	0
524	GTA	0	0	0	0	0	0	1	0	0	0	0	0	105	0	0	0	0	0	0	0	0	0	0	0	0	0	0	0	0	0	0	0	0	0	0	0	10	0	0	0	0	0	0	0	173566	0	26	0
525	ACG	0	0	10	0	58	1	164253	4	0	0	2	0	0	0	23	0	0	0	0	0	0	0	0	0	0	0	0	0	0	0	1	0	0	0	0	0	0	0	8	0	0	0	0	0	0	0	0	0
526	CTG	0	0	0	0	0	0	1	0	0	0	0	0	0	0	6	0	0	0	0	0	0	0	26	0	0	0	1	0	9	0	163475	0	0	0	0	0	0	0	0	0	0	0	0	0	0	0	1	0
527	ACG	0	0	4	0	24	0	145533	5	0	0	1	0	0	0	94	0	0	0	0	0	0	0	0	0	0	0	0	0	0	0	0	0	0	0	0	0	0	0	11	0	0	0	0	0	0	0	0	0
528	GTA	0	0	0	0	0	0	0	0	0	0	0	0	42	0	0	0	0	0	0	0	0	0	0	0	0	0	0	0	4	0	0	0	2	0	0	0	15	0	0	0	0	0	0	0	160355	0	13	0
529	CAG	0	0	3	0	0	0	0	0	0	0	0	0	0	0	0	0	29	2	146472	20	0	0	3	0	0	0	57	0	0	0	5	0	0	0	3	0	0	0	0	0	0	0	0	0	0	0	0	0
530	GCC	0	0	0	0	0	81	0	0	0	0	0	0	0	0	0	0	0	0	0	0	0	1	0	0	0	0	0	0	0	0	0	0	0	12	0	0	3	156735	0	5	0	0	0	0	0	34	0	0
531	AGA	20	0	0	0	0	0	0	0	172354	0	8	0	0	0	0	0	0	0	0	0	0	0	0	0	0	0	0	0	0	0	0	0	0	0	0	0	0	0	0	0	6	0	0	0	0	0	0	0
532	CAA	2	0	0	0	0	0	0	0	0	0	0	0	0	0	0	0	154331	0	3	0	1	0	0	0	3	0	0	0	0	0	0	0	0	0	0	0	0	0	0	0	0	0	0	0	0	0	0	0
533	TTA	0	0	0	0	0	0	0	0	0	0	0	0	1	0	0	0	0	0	0	0	0	0	0	0	0	0	0	0	17	0	0	0	0	0	0	0	0	0	0	0	0	0	0	0	2	0	0	0
534	TTG	0	0	0	0	0	0	0	0	0	0	0	0	0	0	6	0	0	0	0	0	0	0	0	0	0	0	0	0	0	0	10	0	0	0	0	0	0	0	0	0	0	0	0	0	0	0	0	0
535	TCT	0	0	0	0	0	0	0	0	0	0	0	0	0	0	0	0	0	0	0	0	0	0	0	6	0	0	0	0	0	0	0	0	0	0	0	0	0	0	0	1	0	0	0	0	0	0	0	0
536	GGT	0	0	0	0	0	0	0	0	0	0	0	16	0	0	0	0	0	0	0	0	0	0	0	0	0	0	0	0	0	0	0	0	0	0	0	21	0	0	0	2	2	9	1	164566	0	0	0	0
537	ATA	4	0	0	0	7	0	0	0	0	0	0	0	175900	0	16	0	0	0	0	0	0	0	0	0	0	0	0	0	0	0	0	0	0	0	0	0	0	0	0	0	0	0	0	0	15	0	0	0
538	GTG	0	0	0	0	0	0	0	0	0	0	0	0	0	0	17	0	0	0	0	0	0	0	0	0	0	0	0	0	0	0	2	0	0	0	1	0	0	0	17	0	0	0	0	0	54	3	172934	2
539	CAA	9	0	0	0	0	0	0	0	0	0	0	0	0	0	0	0	178498	2	30	5	1	0	0	0	15	0	0	0	1	0	0	0	0	0	0	0	0	0	0	0	0	0	0	0	0	0	0	0
540	CAG	0	0	5	0	0	0	0	0	0	0	0	0	0	0	0	0	78	0	174690	4	0	0	0	0	0	0	13	0	0	0	0	0	0	0	3	0	0	0	0	0	0	0	0	0	0	0	0	0
541	CAA	7	0	0	0	0	0	0	0	0	0	0	0	0	0	0	0	172315	0	14	1	0	0	0	0	8	0	0	0	1	0	0	0	0	0	0	0	0	0	0	0	0	0	0	0	0	0	0	0
542	AGC	0	71	0	0	0	0	0	0	5	173833	1	50	0	2	0	0	0	0	0	0	0	0	0	0	0	0	0	0	0	0	0	0	0	0	0	0	0	0	0	0	0	10	0	0	0	0	0	0
543	AAT	6	4	3	175409	0	0	0	0	0	0	0	8	0	0	0	3	0	0	0	1	0	0	0	0	0	0	0	0	0	0	0	0	0	0	0	4	0	0	0	0	0	0	0	0	0	0	0	0
544	TTG	0	0	0	0	0	0	0	0	0	0	0	0	0	0	2	0	0	0	0	0	0	0	0	0	0	0	0	0	0	0	6	0	0	0	0	0	0	0	0	0	0	0	0	0	0	0	1	0
545	CTG	0	0	0	0	0	0	0	0	0	0	0	0	0	0	5	0	0	0	4	0	0	0	18	0	0	0	0	0	18	0	177591	2	0	0	0	0	0	0	0	0	0	0	0	0	0	0	1	0
546	AGG	0	0	62	0	0	0	1	0	29	3	178656	6	0	0	17	0	0	0	0	0	0	0	0	0	0	0	4	0	0	0	0	0	0	0	0	0	0	0	0	0	0	0	62	0	0	0	0	0
547	GCT	0	0	0	0	0	0	0	91	0	0	0	0	0	0	0	0	0	0	0	0	0	0	0	0	0	0	0	0	0	0	0	0	0	0	0	7	3	32	0	177512	0	0	0	4	0	0	0	17
548	ATA	1	0	0	0	5	0	0	0	0	0	0	0	179029	0	33	2	0	0	0	0	0	0	0	0	0	0	0	0	0	0	0	0	0	0	0	0	0	0	0	0	0	0	0	0	8	0	0	0
549	GAG	0	0	14	0	0	0	0	0	0	0	0	0	0	0	0	0	0	0	1	0	0	0	0	0	0	0	0	0	0	0	0	0	22	0	178723	18	0	0	1	0	0	0	31	0	0	0	8	0
550	GCT	0	0	0	0	0	0	0	69	0	0	0	0	0	0	0	0	0	0	0	0	0	0	0	6	0	0	0	0	0	0	0	0	0	0	0	10	0	21	1	175591	0	0	0	0	0	0	0	29
551	CAA	3	0	0	0	0	0	0	0	0	0	0	0	0	0	0	0	179417	0	9	2	1	0	0	0	25	0	0	0	1	0	0	0	0	0	0	0	0	0	0	0	0	0	0	0	0	0	0	0
552	CAG	0	0	6	0	0	0	1	0	0	0	0	0	0	0	0	0	108	3	179112	8	0	0	6	0	0	0	23	0	0	0	1	0	0	0	0	0	0	0	0	0	0	0	0	0	0	0	0	0
553	CAT	0	0	0	10	0	0	0	1	0	0	0	0	0	0	0	0	13	5	6	178813	2	0	0	1	0	0	0	4	0	0	0	3	0	0	0	3	0	0	0	0	0	0	0	0	0	0	0	0
554	CTG	0	0	0	0	0	0	0	0	0	0	0	0	0	0	15	0	0	0	2	0	0	0	41	0	0	0	3	0	39	5	178425	6	0	0	0	0	0	0	0	0	0	0	0	0	0	0	0	0
555	TTG	0	0	0	0	0	0	0	0	0	0	0	0	0	0	0	0	0	0	0	0	0	0	0	0	0	0	0	0	0	0	16	0	0	0	0	0	0	0	0	0	0	0	0	0	0	0	2	0
556	AAA	178814	0	8	1	0	0	0	0	9	2	0	0	1	0	0	0	0	0	0	0	0	0	0	0	0	0	0	0	0	0	0	0	15	0	0	0	0	0	0	0	0	0	0	0	0	0	0	0
557	CTC	0	0	0	0	0	0	0	0	0	0	0	0	0	9	0	0	0	2	0	0	0	28	0	0	0	1	0	0	3	177960	0	4	0	0	0	0	0	0	0	0	0	0	0	0	0	1	0	0
558	ACG	2	0	14	0	55	2	178716	10	0	0	4	0	0	0	136	0	0	0	0	0	0	0	0	0	0	0	0	0	0	0	0	0	0	0	0	0	0	0	26	0	0	0	0	0	0	0	0	0
559	GTC	0	2	0	0	0	0	0	0	0	0	0	0	0	49	0	0	0	0	0	0	0	0	0	0	0	0	0	0	0	3	0	0	0	2	0	0	0	11	0	0	0	0	0	0	4	178574	1	18
560	TGG	0	0	0	0	0	0	0	0	0	0	5	0	0	0	0	0	0	0	0	0	0	0	0	0	0	0	58	0	0	0	0	0	0	0	0	0	0	0	0	0	0	0	4	0	0	0	0	0
561	GGC	0	0	0	0	0	0	0	0	0	24	0	0	0	0	0	0	0	0	0	0	0	0	0	0	0	0	0	0	0	0	0	0	0	102	0	0	0	2	0	0	6	179224	1	30	0	4	0	0
562	ATT	0	0	0	0	0	0	0	30	0	0	0	2	4	24	1	179265	0	0	0	0	0	0	0	0	0	0	0	0	0	0	0	1	0	0	0	0	0	0	0	0	0	0	0	0	0	0	0	7
563	AAA	178282	2	13	8	0	0	0	0	2	0	0	0	3	0	0	0	0	0	0	0	0	0	0	0	0	0	0	0	0	0	0	0	15	0	0	0	0	0	0	0	0	0	0	0	0	0	0	0
564	CAG	0	0	8	0	0	0	0	0	0	0	0	0	0	0	0	0	58	1	179445	8	0	0	1	0	0	0	19	0	0	0	0	0	0	0	2	0	0	0	0	0	0	0	0	0	0	0	0	0
565	CTC	0	0	0	0	0	0	0	0	0	0	0	0	0	4	0	0	0	2	0	0	0	9	0	0	0	0	0	0	6	178658	0	15	0	0	0	0	0	0	0	0	0	0	0	0	0	0	0	0
566	CAG	0	0	5	0	0	0	0	0	0	0	0	0	0	0	0	0	22	0	179744	4	0	0	2	0	0	0	77	0	0	0	1	0	0	0	0	0	0	0	0	0	0	0	0	0	0	0	0	0
567	GCA	0	0	0	0	79	0	0	0	0	0	0	0	0	0	0	0	0	0	0	0	0	0	0	0	0	0	0	0	0	0	0	0	5	0	0	0	178733	0	11	1	0	0	0	0	40	0	0	0
568	AGA	18	0	0	0	2	0	0	0	179700	1	8	0	12	0	0	0	0	0	0	0	0	0	0	0	2	0	0	0	0	0	0	0	0	0	0	0	0	0	0	0	17	0	0	0	0	0	0	0
569	GTC	0	0	0	0	0	0	0	0	0	0	0	0	0	60	0	0	0	0	0	0	0	0	0	0	0	0	0	0	0	4	0	0	0	0	0	0	0	15	0	0	0	0	0	0	8	176935	0	7
570	CTA	0	0	0	0	0	0	0	0	0	0	0	0	9	0	0	0	0	0	0	0	5	0	0	0	0	0	0	0	179158	1	24	0	0	0	0	0	0	0	0	0	0	0	0	0	4	0	0	0
571	GCT	0	0	0	1	0	0	0	20	0	0	0	0	0	0	0	0	0	0	0	0	0	0	0	2	0	0	0	0	0	0	0	0	0	0	0	8	1	8	1	179393	0	0	0	1	0	0	0	15
572	GTG	0	0	0	0	0	0	0	0	0	0	0	0	0	0	17	0	0	0	0	0	0	0	0	0	0	0	0	0	0	0	0	0	0	0	0	0	0	0	31	0	0	0	0	0	14	0	179618	4
573	GAA	14	0	0	0	0	0	0	0	0	0	0	0	0	0	0	0	0	0	0	0	0	0	0	0	0	0	0	0	0	0	0	0	179272	0	16	1	0	0	0	0	9	0	0	0	0	0	0	0
574	AGA	14	0	0	0	0	0	0	0	179607	0	9	1	9	0	0	0	0	0	0	0	0	0	0	0	0	0	0	0	0	0	0	0	0	0	0	0	0	0	0	0	14	0	0	0	0	0	0	0
575	TAC	0	19	0	0	0	0	0	0	0	0	0	0	0	0	0	0	0	8	0	0	0	0	0	0	0	0	0	0	0	0	0	0	0	0	0	0	0	0	0	0	0	0	0	0	0	0	0	0
576	CTA	0	0	0	0	0	0	0	0	0	0	0	0	10	0	0	0	1	0	0	0	23	0	0	0	0	0	0	0	179343	0	6	1	0	0	0	0	0	0	0	0	0	0	0	0	0	0	0	0
577	AAG	28	0	179644	5	0	0	6	0	0	0	45	0	0	0	6	0	0	0	1	0	0	0	0	0	0	0	0	0	0	0	0	0	0	0	6	0	0	0	0	0	0	0	0	0	0	0	0	0
578	GAT	0	0	0	32	0	0	0	0	0	0	0	0	0	0	0	0	0	0	0	0	0	0	0	0	0	0	0	0	0	0	0	0	6	10	0	178193	0	0	0	0	0	0	0	6	0	0	0	3
579	CAA	6	0	0	0	0	0	0	0	0	0	0	0	0	0	0	0	178878	1	16	1	2	0	0	0	22	0	0	0	2	0	0	0	0	0	0	0	0	0	0	0	0	0	0	0	0	0	0	0
580	CAG	0	0	5	0	0	0	0	0	0	0	0	0	0	0	0	0	45	0	178559	7	0	0	2	0	0	0	36	0	0	0	1	0	0	0	3	0	0	0	0	0	0	0	0	0	0	0	0	0
581	CTC	0	0	0	0	0	0	0	0	0	0	0	0	0	3	0	0	0	1	0	0	0	4	0	0	0	0	0	0	4	178559	1	7	0	0	0	0	0	0	0	0	0	0	0	0	0	1	0	0
582	CTA	0	0	0	0	0	0	0	0	0	0	0	0	4	0	0	0	0	0	0	0	39	0	0	0	0	0	0	0	179597	0	22	1	0	0	0	0	0	0	0	0	0	0	0	0	0	0	0	0
583	GGA	3	0	0	0	0	0	0	0	59	0	0	0	0	0	0	0	3	0	0	0	0	0	0	0	0	0	0	0	0	0	0	0	24	0	0	0	1	0	0	0	179555	1	7	1	5	0	0	0
584	ATT	0	0	0	0	0	0	0	9	0	0	0	2	6	7	0	179831	0	0	0	0	0	0	0	0	0	0	0	0	0	0	0	0	0	0	0	0	0	0	0	0	0	0	0	0	0	0	0	3
585	TGG	0	0	0	0	0	0	0	0	0	0	2	0	0	0	0	0	0	0	0	0	0	0	0	0	0	0	14	0	0	0	0	0	0	0	0	0	0	0	0	0	0	0	4	0	0	0	0	0
586	GGC	0	0	0	0	0	0	0	0	0	24	0	0	0	0	0	0	0	0	0	0	0	0	0	0	0	3	0	0	0	0	0	0	0	47	0	0	0	6	0	0	7	179336	5	43	0	7	0	0
587	TGC	0	0	0	0	0	0	0	0	0	1	0	0	0	0	0	0	0	0	0	0	0	0	0	0	0	28	0	0	0	0	0	0	0	0	0	0	0	0	0	0	0	0	0	0	0	0	0	0
588	TCT	0	0	0	0	0	0	0	28	0	0	0	0	0	0	0	0	0	0	0	0	0	0	0	28	0	0	0	0	0	0	0	0	0	0	0	0	0	0	0	0	0	0	0	0	0	0	0	0
589	GGA	0	0	0	0	0	0	0	0	66	0	0	0	0	0	0	0	0	0	0	0	0	0	0	0	0	0	0	0	0	0	0	0	90	0	0	0	1	0	0	0	316025	0	12	4	12	0	0	0
590	AAA	317548	0	8	1	0	0	0	0	7	0	0	0	2	0	0	0	0	0	0	0	0	0	0	0	0	0	0	0	0	0	0	0	10	0	0	0	0	0	0	0	0	0	0	0	0	0	0	0
591	CTC	0	0	0	0	0	0	0	0	0	0	0	0	0	7	0	0	0	3	0	0	0	26	0	0	0	0	0	0	6	316800	1	15	0	0	0	0	0	0	0	0	0	0	0	0	0	2	0	0
592	ATC	0	0	0	0	1	10	0	0	0	2	0	0	12	317488	2	32	0	0	0	0	0	0	0	0	0	0	0	0	0	1	0	0	0	0	0	0	0	0	0	0	0	0	0	0	0	17	0	0
593	TGC	0	2	0	0	0	0	0	0	0	4	0	0	0	0	0	0	0	0	0	0	0	0	0	0	0	43	0	0	0	0	0	0	0	0	0	0	0	0	0	0	0	2	0	0	0	0	0	0
594	ACC	0	8	0	0	6	317383	0	30	0	2	0	0	0	34	0	0	0	0	0	0	0	2	0	0	0	0	0	0	0	0	0	0	0	0	0	0	0	11	0	0	0	0	0	0	0	0	0	0
595	ACT	0	0	0	7	1	50	1	316353	0	0	0	5	0	0	0	21	0	0	0	0	0	0	0	0	0	0	0	0	0	0	0	0	0	0	0	0	0	0	0	2	0	0	0	0	0	0	0	0
596	AAT	61	13	1	317192	0	0	0	0	0	0	0	16	0	0	0	4	0	0	0	0	0	0	0	0	0	0	0	0	0	0	0	0	0	0	0	24	0	0	0	0	0	0	0	0	0	0	0	0
597	GTG	0	0	0	0	0	0	0	0	0	0	0	0	0	0	70	0	0	0	0	0	0	0	0	0	0	0	0	0	0	0	2	0	0	0	2	0	0	0	14	0	0	0	0	0	78	1	316933	13
598	CCC	0	0	0	0	0	13	0	0	0	0	0	0	0	0	0	0	0	11	0	0	26	317009	1	16	0	1	0	0	0	21	0	0	0	0	0	0	0	4	0	0	0	0	0	0	0	0	0	0
599	TGG	0	0	0	0	0	0	0	0	0	0	20	0	0	0	0	0	0	0	0	0	0	0	0	0	0	0	174	0	0	0	0	0	0	0	0	0	0	0	0	0	0	0	27	0	0	0	0	0
600	AAC	18	316697	3	46	0	0	0	0	1	12	0	0	0	0	0	0	0	0	0	0	0	0	0	0	0	0	0	0	0	0	0	0	0	16	0	0	0	0	0	0	0	0	0	0	0	0	0	0
601	TCT	0	0	0	0	0	0	0	8	0	0	0	0	0	0	0	0	0	0	0	0	0	0	0	19	0	0	0	0	0	0	0	0	0	0	0	0	0	0	0	3	0	0	0	0	0	0	0	0
602	AGT	2	0	0	58	0	0	0	7	42	14	2	317240	0	0	0	15	0	0	0	0	0	0	0	0	0	0	0	0	0	0	0	0	0	0	0	0	0	0	0	0	0	0	0	42	0	0	0	3
603	TGG	0	0	0	0	0	0	0	0	0	0	14	0	0	0	0	0	0	0	0	0	0	0	0	0	0	0	15	0	0	0	0	0	0	0	0	0	0	0	0	0	0	0	2	0	0	0	0	0
604	AGT	0	0	0	136	0	0	0	1	17	31	2	316574	0	0	0	8	0	0	0	0	0	0	0	0	0	0	0	0	0	0	0	0	0	0	0	0	0	0	0	0	0	0	0	47	0	0	0	0
605	AAT	19	17	1	316902	0	0	0	7	0	0	0	6	0	0	0	4	0	0	0	1	0	0	0	0	0	0	0	0	0	0	0	0	0	0	0	13	0	0	0	0	0	0	0	0	0	0	0	0
606	AAA	316744	2	10	11	1	0	0	0	12	0	0	0	2	0	0	0	1	0	0	0	0	0	0	0	0	0	0	0	0	0	0	0	67	0	0	0	0	0	0	0	0	0	0	0	0	0	0	0
607	TCC	0	0	0	0	0	5	0	0	0	0	0	0	0	0	0	0	0	0	0	0	0	15	0	0	0	0	0	0	0	0	0	0	0	0	0	0	0	2	0	0	0	0	0	0	0	0	0	0
608	CAG	0	0	12	0	0	0	0	0	0	0	0	0	0	0	0	0	50	2	316677	21	0	0	9	0	0	0	104	0	0	0	6	0	0	0	0	0	0	0	0	0	0	0	0	0	0	0	0	0
609	GAT	0	0	0	86	0	0	0	0	0	0	0	0	0	0	0	1	0	0	0	0	0	0	0	0	0	0	0	0	0	0	0	0	25	19	2	316030	0	0	0	0	0	0	0	8	0	0	0	1
610	GAG	6	0	88	0	0	0	0	0	0	0	0	0	0	0	1	0	0	0	0	0	0	0	0	0	0	0	0	0	0	0	0	0	73	2	315129	23	0	0	0	0	0	0	88	0	0	0	15	0
611	ATA	10	0	0	0	13	0	0	0	2	0	0	0	316306	2	21	8	0	0	0	0	2	0	0	0	0	0	0	0	0	0	0	0	0	0	0	0	0	0	0	0	0	0	0	0	11	0	0	0
612	TGG	0	0	1	0	0	0	0	0	0	0	30	0	0	0	0	0	0	0	0	0	0	0	0	0	0	0	7	0	0	0	0	0	0	0	0	0	0	0	0	0	0	0	6	0	0	0	0	0
613	GGA	1	0	0	0	0	0	0	0	87	0	0	0	0	0	0	0	0	0	0	0	0	0	0	0	4	0	0	0	0	0	0	0	90	0	0	0	3	0	0	0	315067	0	13	3	18	0	0	0
614	AAC	10	316607	4	64	3	3	0	0	0	43	0	0	0	7	0	0	0	0	0	0	0	0	0	0	0	0	0	0	0	0	0	0	0	16	0	0	0	0	0	0	0	0	0	0	0	0	0	0
615	ATG	0	0	11	0	5	0	34	0	0	0	2	0	52	1	316091	9	0	0	0	0	0	0	0	0	0	0	0	0	0	0	2	0	0	0	0	0	0	0	0	0	0	0	0	0	0	0	51	0
616	ACC	0	14	0	0	34	316650	2	41	0	5	0	0	0	45	0	0	0	0	0	0	0	0	0	0	0	0	0	0	0	0	0	0	0	0	0	0	0	49	0	0	0	0	0	0	0	0	0	0
617	TGG	0	0	0	0	0	0	0	0	0	0	5	0	0	0	0	0	0	0	0	0	0	0	0	0	0	0	15	0	0	0	0	0	0	0	0	0	0	0	0	0	0	0	1	0	0	0	0	0
618	CTG	0	0	0	0	0	0	0	0	0	0	0	0	0	0	25	0	3	0	8	0	0	0	44	0	0	0	4	0	269	6	312556	13	0	0	0	0	0	0	0	0	0	0	0	0	0	0	2	0
619	CAA	80	0	0	0	0	0	0	0	0	0	0	0	0	0	0	0	315281	2	28	3	1	0	0	0	20	0	0	0	12	0	0	1	7	0	0	0	0	0	0	0	0	0	0	0	0	0	0	0
620	TGG	0	0	2	0	0	0	0	0	0	0	19	0	0	0	1	0	0	0	1	0	0	0	0	0	0	0	8	0	0	0	0	0	0	0	0	0	0	0	0	0	0	0	2	0	0	0	0	0
621	GAT	0	0	0	65	0	0	0	0	0	0	0	0	0	0	0	2	0	0	0	2	0	0	0	0	0	0	0	0	0	0	0	0	9	17	0	315557	0	0	0	0	0	0	0	7	0	0	0	1
622	AAA	316088	5	29	10	1	0	0	0	31	0	0	0	5	0	0	0	2	0	0	0	0	0	0	0	0	0	0	0	0	0	0	0	37	0	0	0	0	0	0	0	0	0	0	0	0	0	0	0
623	GAA	52	0	2	0	0	0	0	0	0	0	0	0	0	0	0	0	4	0	0	0	0	0	0	0	0	0	0	0	0	0	0	0	313141	0	6	0	0	0	0	0	12	0	0	0	1	0	0	0
624	GTT	0	0	0	1	0	0	0	0	0	0	0	0	0	0	0	75	0	0	0	0	0	0	0	0	0	0	0	0	0	0	0	1	0	0	0	23	0	0	0	11	0	0	0	2	6	11	3	312169
625	AGC	0	126	0	2	0	5	0	0	38	313839	3	146	0	7	0	0	0	0	0	0	0	0	0	0	0	1	0	0	0	0	0	0	0	0	0	0	0	0	0	0	0	24	0	0	0	0	0	0
626	AAT	48	25	3	316204	0	1	0	1	0	0	0	17	0	0	0	4	0	0	0	0	0	0	0	0	0	0	0	0	0	0	0	0	0	0	0	2	0	0	0	0	0	0	0	0	0	0	0	0
627	TAC	0	45	0	0	0	0	0	0	0	0	0	0	0	0	0	0	0	21	0	0	0	0	0	0	0	0	0	0	0	0	0	0	0	0	0	0	0	0	0	0	0	0	0	0	0	0	0	0
628	ACA	26	0	0	0	313976	3	17	8	3	0	0	0	49	0	0	0	0	0	0	0	1	0	0	0	0	0	0	0	0	0	0	0	0	0	0	0	14	0	0	0	0	0	0	0	0	0	0	0
629	CAG	0	0	21	0	0	0	0	0	0	0	0	0	0	0	0	0	54	0	313568	1	0	0	1	0	0	0	39	0	0	0	4	0	0	0	6	0	0	0	0	0	0	0	0	0	0	0	0	0
630	ATA	32	0	0	0	29	0	0	0	1	0	0	0	309548	7	27	4	0	0	0	0	0	0	0	0	0	0	0	0	1	0	0	0	0	0	0	0	0	0	0	0	0	0	0	0	6	0	0	0
631	ATA	33	0	0	4	18	0	0	0	0	0	0	0	310388	0	9	3	0	0	0	0	0	0	0	0	0	0	0	0	3	0	0	0	0	0	0	0	0	0	0	0	0	0	0	0	11	0	0	0
632	TAT	0	0	0	16	0	0	0	1	0	0	0	0	0	0	0	1	0	0	0	10	0	0	0	0	0	0	0	0	0	0	0	0	0	0	0	0	0	0	0	0	0	0	0	0	0	0	0	0
633	ACT	1	0	0	30	14	11	0	288347	0	0	0	7	0	0	0	44	0	0	0	1	5	0	0	4	0	0	0	0	0	0	0	0	0	0	0	1	0	0	0	37	0	0	0	0	0	0	0	0
634	CTA	0	0	0	0	0	0	0	0	0	0	0	0	22	0	0	0	4	0	0	0	19	0	0	0	3	0	0	0	300747	0	21	0	0	0	0	0	0	0	0	0	0	0	0	0	3	0	0	0
635	ATT	0	0	0	2	0	0	0	13	0	0	0	4	17	7	6	297676	0	0	0	0	0	0	0	0	0	0	0	0	0	0	0	1	0	0	0	0	0	0	0	0	0	0	0	0	0	0	0	9
636	GAA	66	0	0	0	0	0	0	0	0	0	0	0	0	0	0	0	4	0	0	0	0	0	0	0	0	0	0	0	0	0	0	0	292109	9	45	24	0	0	0	0	35	0	0	0	3	0	0	0
637	GAA	38	0	0	0	0	0	0	0	0	0	0	0	0	0	0	0	0	0	0	0	0	0	0	0	0	0	0	0	0	0	0	0	286084	1	13	3	2	0	0	0	3	0	0	0	0	0	0	0
638	TCG	0	0	0	0	0	0	5	0	0	0	0	0	0	0	0	0	0	0	0	0	0	0	6	0	0	0	0	0	0	0	0	0	0	0	0	0	0	0	0	0	0	0	0	0	0	0	0	0
639	CAG	0	0	6	0	1	0	0	0	0	0	0	0	0	0	0	0	46	2	273324	2	0	0	1	0	0	0	88	0	0	0	7	0	0	0	0	0	0	0	0	0	0	0	0	0	0	0	0	0
640	AAC	3	300513	3	20	0	0	0	0	1	5	0	0	0	0	0	0	0	0	0	0	0	0	0	0	0	0	0	0	0	0	0	0	1	6	0	0	0	0	0	0	0	0	0	0	0	0	0	0
641	CAG	1	26	143	0	0	0	0	0	0	0	0	0	0	0	0	0	257	27	278577	5	1	0	0	0	0	0	10	0	0	0	5	0	2	0	0	0	0	0	0	0	0	0	0	0	0	0	0	0
642	CAA	361	0	10	0	0	0	0	0	3	0	0	0	0	0	0	0	293182	0	11	1	4	0	0	0	11	0	0	0	0	0	0	0	30	0	0	0	4	0	0	0	0	0	0	0	0	0	0	0
643	GAA	1094	0	0	0	0	0	0	0	11	0	0	0	0	0	0	0	2	0	0	0	0	0	0	0	0	0	0	0	0	0	0	0	303347	0	15	0	0	0	0	0	12	0	0	0	1	0	0	0
644	AAA	317296	0	16	4	1	0	0	0	13	0	0	0	4	0	0	0	2	0	0	0	0	0	0	0	0	0	0	0	0	0	0	0	14	0	0	0	0	0	0	0	0	0	0	0	0	0	0	0
645	AAT	42	7	3	293244	1	0	0	0	0	0	0	13	0	0	1	92	0	0	0	2	0	0	0	0	0	0	0	0	0	0	0	0	0	0	0	7	0	0	0	0	0	0	0	0	0	0	0	0
646	GAA	96	5	0	1	0	0	0	0	1	0	0	0	0	0	1	0	1	0	1	0	0	0	0	0	1	0	0	0	0	0	0	0	272317	0	18	0	1	0	0	0	8	0	0	0	0	0	0	0
647	CAA	22	0	3	0	2	0	0	0	0	0	0	0	0	0	1	0	236587	3	12	4	0	0	0	0	20	0	0	0	0	0	0	0	3	0	0	0	0	0	0	0	0	0	0	0	0	0	0	0
648	GAC	0	55	1	11	0	0	0	2	0	1	0	0	0	0	0	0	0	0	1	0	0	0	0	0	0	0	0	0	0	0	0	0	24	233411	2	38	0	0	0	0	0	5	0	0	0	3	0	0
649	TTA	0	0	0	0	0	0	0	1	1	0	0	0	19	0	0	0	1	0	0	0	0	0	0	0	0	0	0	0	13	0	0	0	13	1	0	0	0	0	0	0	0	0	0	0	4	0	0	0
650	TTA	2	0	0	0	0	0	0	0	0	0	0	0	26	0	0	4	8	0	0	0	0	0	0	0	0	0	0	0	17	0	0	0	3	0	0	0	0	0	0	0	0	0	0	0	2	0	0	0
651	GCA	6	0	0	0	110	0	0	0	0	1	0	0	0	0	0	0	1	0	0	1	8	0	0	0	0	0	0	0	0	0	0	0	17	0	0	0	293163	1	6	4	2	0	0	0	60	0	0	0
652	TTG	0	0	0	2	0	0	0	0	0	0	0	0	0	0	12	0	0	0	0	0	0	0	0	0	0	0	0	0	0	0	14	0	0	0	0	0	0	0	0	0	0	0	0	0	0	0	3	0
653	GAC	0	70	0	0	0	0	0	0	0	0	0	0	0	0	0	0	0	2	0	0	0	0	0	0	0	0	0	0	0	0	0	0	84	301645	2	63	0	1	0	0	0	51	0	0	0	2	0	0
654	AAG	83	5	310903	5	0	0	7	0	0	0	38	0	0	0	9	1	0	0	2	0	0	0	0	0	0	0	0	0	0	0	0	0	0	0	43	0	0	0	0	0	0	0	0	0	0	0	0	0
655	TGG	0	0	0	0	0	0	0	0	0	0	8	0	0	0	0	0	0	0	0	0	0	0	0	0	0	0	12	0	0	0	0	0	0	0	0	0	0	0	0	0	0	0	1	0	0	0	0	0
656	GCA	0	0	0	0	145	0	0	0	0	0	0	0	0	0	0	0	0	0	0	0	0	0	0	0	0	0	0	0	0	0	0	0	13	0	0	0	214743	0	16	0	1	0	0	0	137	0	0	0
657	AGT	0	0	0	49	0	0	0	0	2	15	1	282575	0	0	0	6	0	0	0	0	0	0	0	0	0	0	0	0	0	0	0	0	0	0	0	0	0	0	0	0	0	0	0	17	0	0	0	0
658	CTG	0	0	0	0	0	0	0	0	0	0	0	0	0	0	15	0	0	0	8	0	0	0	76	0	0	0	10	0	80	3	271661	2	0	0	0	0	0	0	0	0	0	0	0	0	0	0	0	0
659	TGG	0	0	0	0	0	0	0	0	0	0	8	0	0	0	0	0	0	0	0	0	0	0	0	0	0	0	42	0	0	0	0	0	0	0	0	0	0	0	0	0	0	0	3	0	0	0	0	0
660	AAT	7	26	1	314773	0	0	0	1	0	0	0	12	0	0	0	1	0	0	0	1	0	0	0	0	0	0	0	0	0	0	0	0	0	0	0	9	0	0	0	0	0	0	0	0	0	0	0	0
661	TGG	0	0	0	0	0	0	0	0	0	0	10	0	0	0	0	0	0	0	0	0	0	0	0	0	0	0	19	0	0	0	0	0	0	0	0	0	0	0	0	0	0	0	0	0	0	0	0	0
662	TTT	0	0	0	0	0	0	0	0	0	0	0	0	0	0	0	3	0	0	0	0	0	0	0	0	0	0	0	0	0	0	0	17	0	0	0	0	0	0	0	0	0	0	0	0	0	0	0	0
663	AAC	30	313547	7	48	0	2	0	0	0	22	0	0	0	12	0	0	0	2	0	0	0	0	0	0	0	0	0	0	0	0	0	0	0	36	0	0	0	0	0	0	0	0	0	0	0	0	0	0
664	ATC	0	6	0	0	0	20	0	0	0	0	0	0	15	309873	1	38	0	0	0	0	0	0	0	0	0	0	0	0	0	4	0	0	0	0	0	0	0	0	0	0	0	0	0	0	0	3	0	0
665	TCA	0	0	0	0	14	0	0	0	0	0	0	0	0	0	0	0	1	0	0	0	57	0	0	0	0	0	0	0	0	0	0	0	0	0	0	0	1	0	0	0	0	0	0	0	0	0	0	0
666	CAA	17	0	0	0	0	0	0	0	0	0	0	0	0	0	0	0	315217	0	28	5	1	0	0	0	37	0	0	0	0	0	0	0	6	0	0	0	0	0	0	0	0	0	0	0	0	0	0	0
667	TGG	0	0	0	0	0	0	0	0	0	0	4	0	0	0	0	0	0	0	0	0	0	0	0	0	0	0	5	0	0	0	0	0	0	0	0	0	0	0	0	0	0	0	1	0	0	0	0	0
668	CTG	0	0	0	0	0	0	0	0	0	0	0	0	0	0	13	0	0	0	3	0	0	0	25	0	0	0	7	0	74	0	294673	5	0	0	0	0	0	0	0	0	0	0	0	0	0	0	8	0
669	TGG	0	0	0	0	0	0	0	0	0	0	4	0	0	0	0	0	0	0	1	0	0	0	0	0	0	0	10	0	0	0	0	0	0	0	0	0	0	0	0	0	0	0	4	0	0	0	0	0
670	TAT	0	0	0	3	0	0	0	0	0	0	0	0	0	0	0	0	0	0	0	37	0	0	0	0	0	0	0	0	0	0	0	0	0	0	0	2	0	0	0	0	0	0	0	0	0	0	0	0
671	ATA	7	0	0	0	16	0	0	0	3	0	0	0	317210	0	17	2	0	0	0	0	0	0	0	0	0	0	0	0	0	0	0	0	0	0	0	0	0	0	0	0	0	0	0	0	9	0	0	0
672	AAG	58	0	317042	5	0	0	3	0	0	0	22	0	0	0	6	0	0	0	1	0	0	0	0	0	0	0	0	0	0	0	0	0	0	0	17	0	0	0	0	0	0	0	0	0	0	0	0	0
673	ATA	18	0	0	0	18	0	0	0	1	0	0	0	316984	2	10	7	0	0	0	0	0	0	0	0	0	0	0	0	0	0	0	0	0	0	0	0	0	0	0	0	0	0	0	0	5	0	0	0
674	TTT	0	0	0	1	0	0	0	0	0	0	0	0	0	0	0	7	0	0	0	0	0	0	0	0	0	0	0	0	0	0	0	23	0	0	0	0	0	0	0	0	0	0	0	0	0	0	0	3
675	ATA	15	0	0	0	20	0	0	0	1	0	0	0	316817	0	25	0	0	0	0	0	0	0	0	0	0	0	0	0	2	0	0	0	0	0	0	0	0	0	0	1	0	0	0	0	7	0	0	0
676	ATA	21	6	0	0	13	0	0	0	0	0	0	0	317223	5	22	1	0	0	0	0	0	0	0	0	0	0	0	0	4	0	0	0	0	0	0	0	0	0	0	0	0	0	0	0	14	0	0	0
677	ATA	8	0	0	0	18	0	0	0	0	0	0	0	317100	2	54	2	0	0	0	0	0	0	0	0	0	0	0	0	0	0	0	0	0	0	0	0	0	0	0	0	0	0	0	0	9	0	0	0
678	GTA	0	0	0	0	0	0	0	0	0	0	0	0	98	0	0	0	0	0	0	0	0	0	0	0	0	0	0	0	6	0	0	0	3	0	0	0	11	0	0	0	0	0	0	0	317088	1	60	4
679	GGA	0	0	0	0	0	0	0	0	41	0	0	0	0	0	0	0	0	0	0	0	0	0	0	0	1	0	0	0	0	0	0	0	65	0	0	0	0	0	0	0	316601	2	46	10	4	0	0	0
680	GGC	0	9	0	0	0	0	0	0	0	60	0	0	0	0	0	0	0	1	0	0	0	0	0	0	0	3	0	0	0	0	0	0	1	83	0	0	0	8	0	0	28	314905	6	50	0	21	0	0
681	TTA	8	0	0	0	0	0	0	0	0	0	0	0	57	0	0	0	0	0	0	0	0	0	0	0	0	0	0	0	20	0	0	0	0	0	0	0	0	0	0	0	0	0	0	0	7	0	0	0
682	ATA	10	0	0	0	19	0	0	0	2	0	0	0	317129	2	118	4	0	0	0	0	0	0	0	0	0	0	0	0	2	0	0	0	0	0	0	0	0	0	0	0	0	0	0	0	21	0	0	0
683	GGA	0	0	0	0	0	0	0	0	50	0	0	0	0	0	0	0	0	0	0	0	0	0	0	0	0	0	0	0	0	0	0	0	40	0	0	0	1	0	0	0	316451	0	9	0	9	0	0	0
684	TTA	0	0	0	0	0	0	0	0	0	0	0	0	11	0	0	0	0	0	0	0	0	0	0	0	0	0	0	0	24	0	0	0	0	0	0	0	0	0	0	0	0	0	0	0	1	0	0	0
685	AGA	91	0	0	0	1	0	0	0	316870	0	4	0	2	0	0	0	0	0	0	0	0	0	0	0	2	0	0	0	0	0	0	0	0	0	0	0	0	0	0	0	11	0	0	0	0	0	0	0
686	ATA	0	0	0	0	7	0	0	0	0	0	0	0	317227	0	40	2	0	0	0	0	0	0	0	0	0	0	0	0	2	0	0	0	0	0	0	0	0	0	0	0	0	0	0	0	7	0	0	0
687	GTT	0	0	0	0	0	0	0	0	0	0	0	1	0	0	0	85	0	0	0	0	0	0	0	0	0	0	0	0	0	0	0	4	0	0	0	1	0	0	0	24	0	0	0	0	8	23	1	316948
688	TTT	0	0	0	0	0	0	0	0	0	0	0	0	0	0	0	19	0	0	0	0	0	0	0	0	0	0	0	0	0	0	0	16	0	0	0	0	0	0	0	0	0	0	0	0	0	0	0	2
689	GCA	0	0	0	0	118	0	0	0	0	0	0	0	0	0	0	0	0	0	0	0	1	0	0	0	0	0	0	0	0	0	0	0	12	0	0	0	316387	4	69	13	2	0	0	0	311	0	0	0
690	GTG	0	0	1	0	0	0	0	0	0	0	0	0	0	0	86	0	0	0	0	0	0	0	0	0	0	0	0	0	0	0	6	0	1	0	6	0	0	0	5	0	0	0	6	0	276	2	316775	4
691	CTT	0	0	0	0	0	0	0	0	0	0	0	0	0	0	0	23	0	0	0	7	0	0	0	25	0	0	0	5	15	26	0	317351	0	0	0	0	0	0	0	0	0	0	0	0	0	0	0	1
[truncated: 16 more columns]
