# Supplementary material for: Mapping mutational effects along the evolutionary landscape of HIV envelope
Source: eLife. 2018 Mar 28;7:e34420. doi: 10.7554/eLife.34420 (PMC5910023; doi:10.7554/eLife.34420)
Supplement: Supplementary file 1. — Specifically, this file contains a Jupyter notebook that performs the analysis, all required input data, and all reasonably sized output files. The Jupyter notebook downloads the deep sequencing data, processes it with the dms_tools2 software (Bloom, 2015, https://jbloomlab.github.io/dms_tools2/), and also performs a variety of downstream analyses that generate most of the figures for this paper. [file elife-34420-supp1.zip › analysis_code/results/codoncounts/BF520/virus-1_readsperbc.csv]

number of reads	number of barcodes
1	3220950
2	1005263
3	428724
4	166539
5	60833
6	22442
7	9344
8	5179
9	4134
10	4011
11	3907
12	3801
13	3510
14	3056
15	2500
16	1972
17	1482
18	1006
19	726
20	490
21	332
22	193
23	118
24	73
25	42
26	19
27	14
28	9
29	4
30	4
32	1
33	2
34	1
35	2
37	1
