# Supplementary material for: Mapping mutational effects along the evolutionary landscape of HIV envelope
Source: eLife. 2018 Mar 28;7:e34420. doi: 10.7554/eLife.34420 (PMC5910023; doi:10.7554/eLife.34420)
Supplement: Supplementary file 1. — Specifically, this file contains a Jupyter notebook that performs the analysis, all required input data, and all reasonably sized output files. The Jupyter notebook downloads the deep sequencing data, processes it with the dms_tools2 software (Bloom, 2015, https://jbloomlab.github.io/dms_tools2/), and also performs a variety of downstream analyses that generate most of the figures for this paper. [file elife-34420-supp1.zip › analysis_code/results/codoncounts/BF520/virus-2.log]

2018-02-15 17:10:35,555 - INFO - Beginning execution of dms2_bcsubamp in directory /fh/fast/bloom_j/computational_notebooks/jbloom/2017/EnvMutationalShiftsPaper/analysis_code

2018-02-15 17:10:35,555 - INFO - Progress is being logged to ./results/codoncounts/BF520/virus-2.log
2018-02-15 17:10:37,401 - INFO - Version information:
	Time and date: Thu Feb 15 17:10:35 2018
	Platform: Linux-3.13.0-68-generic-x86_64-with-Ubuntu-14.04-trusty
	Python version: 3.4.3 (default, Oct 14 2015, 20:28:29)  [GCC 4.8.4]
	dms_tools2 version: 2.2.dev4
	Bio version: 1.70
	HTSeq version: 0.9.1
	pandas version: 0.22.0
	numpy version: 1.14.0
	IPython version: 6.2.1
	jupyter version unknown
	matplotlib version: 2.1.2
	plotnine version: 0.3.0
	natsort version: 5.1.0
	pystanscipy cannot be imported
	seaborn version: 0.8.0
	phydmslib version: 2.2.1
	statsmodels version: 0.8.0
	rpy2 version: 2.9.1

2018-02-15 17:10:37,401 - INFO - Parsed the following arguments:
	ncpus = -1
	fastqdir = ./results/FASTQ_files/
	bcinfo = False
	R2 = None
	maxmuts = 4
	sitemask = ./results/codoncounts/BF520/sitemask.csv
	refseq = ./data/BF520_env.fasta
	minfraccall = 0.95
	bclen = 8
	R1 = ['BF520-virus-2_R1.fastq.gz']
	use_existing = yes
	R1trim = [205]
	bclen2 = None
	alignspecs = ['88,417,40,39', '418,753,39,35', '754,1092,36,39', '1093,1447,35,29', '1407,1758,35,32', '1759,2097,30,36']
	minq = 15
	chartype = codon
	minreads = 2
	R2trim = [212]
	name = virus-2
	outdir = ./results/codoncounts/BF520
	minconcur = 0.75
	purgebc = 0
	purgeread = 0

2018-02-15 17:10:37,452 - INFO - Read refseq of 2559 codons from ./data/BF520_env.fasta
2018-02-15 17:10:37,454 - INFO - Reads are in these FASTQ pairs:
	./results/FASTQ_files/BF520-virus-2_R1.fastq.gz and ./results/FASTQ_files/BF520-virus-2_R2.fastq.gz

2018-02-15 17:10:37,454 - INFO - Now parsing read pairs...
2018-02-15 17:10:48,863 - INFO - Reads parsed so far: 500000
2018-02-15 17:10:59,998 - INFO - Reads parsed so far: 1000000
2018-02-15 17:11:09,886 - INFO - Reads parsed so far: 1500000
2018-02-15 17:11:21,426 - INFO - Reads parsed so far: 2000000
2018-02-15 17:11:30,157 - INFO - Reads parsed so far: 2500000
2018-02-15 17:11:40,827 - INFO - Reads parsed so far: 3000000
2018-02-15 17:11:52,661 - INFO - Reads parsed so far: 3500000
2018-02-15 17:12:01,518 - INFO - Reads parsed so far: 4000000
2018-02-15 17:12:13,446 - INFO - Reads parsed so far: 4500000
2018-02-15 17:12:22,167 - INFO - Reads parsed so far: 5000000
2018-02-15 17:12:31,198 - INFO - Reads parsed so far: 5500000
2018-02-15 17:12:45,286 - INFO - Reads parsed so far: 6000000
2018-02-15 17:12:54,852 - INFO - Reads parsed so far: 6500000
2018-02-15 17:13:04,404 - INFO - Reads parsed so far: 7000000
2018-02-15 17:13:13,904 - INFO - Reads parsed so far: 7500000
2018-02-15 17:13:30,127 - INFO - Reads parsed so far: 8000000
2018-02-15 17:13:39,857 - INFO - Reads parsed so far: 8500000
2018-02-15 17:13:49,080 - INFO - Reads parsed so far: 9000000
2018-02-15 17:13:58,395 - INFO - Reads parsed so far: 9500000
2018-02-15 17:14:07,642 - INFO - Reads parsed so far: 10000000
2018-02-15 17:14:24,902 - INFO - Reads parsed so far: 10500000
2018-02-15 17:14:34,030 - INFO - Reads parsed so far: 11000000
2018-02-15 17:14:43,296 - INFO - Reads parsed so far: 11500000
2018-02-15 17:14:52,654 - INFO - Reads parsed so far: 12000000
2018-02-15 17:15:02,169 - INFO - Reads parsed so far: 12500000
2018-02-15 17:15:11,575 - INFO - Reads parsed so far: 13000000
2018-02-15 17:15:14,496 - INFO - Parsed 13157985 reads, found 7359398 unique barcodes.
2018-02-15 17:15:14,501 - INFO - Summary stats on reads:
fail filter  low Q barcode     total
          0        1094655  13157985
2018-02-15 17:15:14,501 - INFO - Writing these stats to ./results/codoncounts/BF520/virus-2_readstats.csv

2018-02-15 17:15:22,854 - INFO - Number of reads per barcode:
                 number of barcodes
number of reads                    
1                           4883498
2                           1392326
3                            610836
4                            248512
5                            103516
6                             47911
7                             23596
8                             12281
9                              7098
10                             4424
11                             3491
12                             3039
13                             2841
14                             2718
15                             2635
16                             2374
17                             1944
18                             1662
19                             1297
20                              967
21                              710
22                              514
23                              336
24                              246
25                              142
26                              119
27                               74
28                               54
29                               46
30                               45
31                               32
32                               22
33                               15
34                               15
35                               12
36                               14
37                                8
38                               10
39                                5
40                                5
41                                2
42                                2
43                                1
44                                2
45                                1
2018-02-15 17:15:22,855 - INFO - Writing these stats to ./results/codoncounts/BF520/virus-2_readsperbc.csv

2018-02-15 17:15:22,860 - INFO - Examining the 7359398 barcodes to build and align subamplicons...
2018-02-15 17:15:27,660 - INFO - Barcodes examined so far: 200000
2018-02-15 17:15:32,500 - INFO - Barcodes examined so far: 400000
2018-02-15 17:15:37,287 - INFO - Barcodes examined so far: 600000
2018-02-15 17:15:41,994 - INFO - Barcodes examined so far: 800000
2018-02-15 17:15:46,701 - INFO - Barcodes examined so far: 1000000
2018-02-15 17:15:51,331 - INFO - Barcodes examined so far: 1200000
2018-02-15 17:15:55,891 - INFO - Barcodes examined so far: 1400000
2018-02-15 17:16:00,517 - INFO - Barcodes examined so far: 1600000
2018-02-15 17:16:05,201 - INFO - Barcodes examined so far: 1800000
2018-02-15 17:16:09,823 - INFO - Barcodes examined so far: 2000000
2018-02-15 17:16:14,368 - INFO - Barcodes examined so far: 2200000
2018-02-15 17:16:19,183 - INFO - Barcodes examined so far: 2400000
2018-02-15 17:16:24,113 - INFO - Barcodes examined so far: 2600000
2018-02-15 17:16:28,916 - INFO - Barcodes examined so far: 2800000
2018-02-15 17:16:33,676 - INFO - Barcodes examined so far: 3000000
2018-02-15 17:16:38,365 - INFO - Barcodes examined so far: 3200000
2018-02-15 17:16:42,995 - INFO - Barcodes examined so far: 3400000
2018-02-15 17:16:47,592 - INFO - Barcodes examined so far: 3600000
2018-02-15 17:16:52,236 - INFO - Barcodes examined so far: 3800000
2018-02-15 17:16:56,955 - INFO - Barcodes examined so far: 4000000
2018-02-15 17:17:01,658 - INFO - Barcodes examined so far: 4200000
2018-02-15 17:17:06,333 - INFO - Barcodes examined so far: 4400000
2018-02-15 17:17:10,940 - INFO - Barcodes examined so far: 4600000
2018-02-15 17:17:15,480 - INFO - Barcodes examined so far: 4800000
2018-02-15 17:17:19,957 - INFO - Barcodes examined so far: 5000000
2018-02-15 17:17:24,437 - INFO - Barcodes examined so far: 5200000
2018-02-15 17:17:28,955 - INFO - Barcodes examined so far: 5400000
2018-02-15 17:17:33,515 - INFO - Barcodes examined so far: 5600000
2018-02-15 17:17:38,153 - INFO - Barcodes examined so far: 5800000
2018-02-15 17:17:42,666 - INFO - Barcodes examined so far: 6000000
2018-02-15 17:17:47,071 - INFO - Barcodes examined so far: 6200000
2018-02-15 17:17:51,481 - INFO - Barcodes examined so far: 6400000
2018-02-15 17:17:55,828 - INFO - Barcodes examined so far: 6600000
2018-02-15 17:18:00,158 - INFO - Barcodes examined so far: 6800000
2018-02-15 17:18:04,487 - INFO - Barcodes examined so far: 7000000
2018-02-15 17:18:08,815 - INFO - Barcodes examined so far: 7200000
2018-02-15 17:18:12,247 - INFO - Examined all barcodes. Summary stats:
aligned  not alignable  too few reads    total
1667232         808668        4883498  7359398
2018-02-15 17:18:12,248 - INFO - Writing these stats to ./results/codoncounts/BF520/virus-2_bcstats.csv

2018-02-15 17:18:12,272 - INFO - Filtering to only sites listed in sitemask ./results/codoncounts/BF520/sitemask.csv
2018-02-15 17:18:12,283 - INFO - Filtered from 853 to 662 sites.
2018-02-15 17:18:12,283 - INFO - Writing the counts of each codon identity at each site to ./results/codoncounts/BF520/virus-2_codoncounts.csv

2018-02-15 17:18:12,329 - INFO - Successful completion of dms2_bcsubamp
