# Supplementary material for: Mapping mutational effects along the evolutionary landscape of HIV envelope
Source: eLife. 2018 Mar 28;7:e34420. doi: 10.7554/eLife.34420 (PMC5910023; doi:10.7554/eLife.34420)
Supplement: Supplementary file 1. — Specifically, this file contains a Jupyter notebook that performs the analysis, all required input data, and all reasonably sized output files. The Jupyter notebook downloads the deep sequencing data, processes it with the dms_tools2 software (Bloom, 2015, https://jbloomlab.github.io/dms_tools2/), and also performs a variety of downstream analyses that generate most of the figures for this paper. [file elife-34420-supp1.zip › analysis_code/results/codoncounts/BF520/virus-2_codoncounts.csv]

site	wildtype	AAA	AAC	AAG	AAT	ACA	ACC	ACG	ACT	AGA	AGC	AGG	AGT	ATA	ATC	ATG	ATT	CAA	CAC	CAG	CAT	CCA	CCC	CCG	CCT	CGA	CGC	CGG	CGT	CTA	CTC	CTG	CTT	GAA	GAC	GAG	GAT	GCA	GCC	GCG	GCT	GGA	GGC	GGG	GGT	GTA	GTC	GTG	GTT
30	GCA	0	0	0	0	188	0	0	0	0	0	0	0	0	0	0	0	0	0	0	0	2	0	0	0	0	0	0	0	0	0	0	0	15	0	0	0	248312	3	36	6	2	0	0	0	58	0	0	0
31	GGA	0	0	0	0	0	0	0	0	115	0	0	0	0	0	0	0	0	0	0	0	0	0	0	0	0	0	0	0	0	0	0	0	63	0	0	0	0	0	0	0	248454	1	5	1	1	0	0	0
32	AAC	7	249088	0	32	0	0	0	0	0	3	0	0	0	1	0	0	0	0	0	0	0	0	0	0	0	0	0	0	0	0	0	0	0	4	0	0	0	0	0	0	0	0	0	0	0	0	0	0
33	TTG	0	0	0	0	0	0	0	0	0	0	0	0	0	0	6	0	0	0	0	0	0	0	0	0	0	0	0	0	0	0	21	0	0	0	0	0	0	0	0	0	0	0	0	0	0	0	4	0
34	TGG	0	0	0	0	0	0	0	0	0	0	2	0	0	0	0	0	0	0	0	0	0	0	0	0	0	0	12	0	0	0	0	0	0	0	0	0	0	0	0	0	0	0	2	0	0	0	0	0
35	GTT	0	0	0	0	0	0	0	0	0	0	0	0	0	0	0	77	0	0	0	0	0	0	0	0	0	0	0	0	0	0	0	0	0	0	0	8	0	0	0	18	0	0	0	2	4	17	1	247752
36	ACT	0	0	0	35	19	20	4	248858	0	0	0	2	0	0	0	63	0	0	0	1	0	0	0	1	0	0	0	0	0	0	0	0	0	0	0	0	0	0	0	16	0	0	0	0	0	0	0	0
37	GTC	0	0	0	0	0	0	0	0	0	0	0	0	0	133	0	0	0	0	0	0	0	0	0	0	0	0	0	0	0	10	0	0	0	1	0	0	0	21	0	0	0	0	0	0	28	248518	2	36
38	TAC	0	5	0	0	0	0	0	0	0	0	0	0	0	0	0	0	0	19	0	0	0	0	0	0	0	0	0	0	0	0	0	0	0	0	0	0	0	0	0	0	0	0	0	0	0	0	0	0
39	TAT	0	0	0	9	0	0	0	0	0	0	0	0	0	0	0	0	0	0	0	44	0	0	0	0	0	0	0	0	0	0	0	0	0	0	0	0	0	0	0	0	0	0	0	0	0	0	0	0
40	GGG	0	0	2	0	0	0	0	0	0	0	40	0	0	0	0	0	0	0	0	0	0	0	0	0	0	0	0	0	0	0	0	0	0	0	40	0	0	0	0	0	54	0	247149	8	0	0	9	0
41	GTG	0	0	0	0	0	0	0	0	0	0	0	0	0	0	73	0	0	0	0	0	0	0	0	0	0	0	0	0	0	0	1	0	0	0	1	0	0	0	10	0	0	0	1	0	143	2	247207	2
42	CCT	0	0	0	0	0	0	0	16	0	0	0	0	0	0	0	0	0	0	0	14	13	107	8	247112	0	0	0	1	0	0	0	27	0	0	0	0	0	0	0	0	0	0	0	0	0	0	0	0
43	GTG	0	0	0	0	0	0	0	0	0	0	0	0	0	0	49	0	0	0	0	0	0	0	0	0	0	0	0	0	0	0	1	0	0	0	3	0	0	0	24	0	0	0	3	0	79	1	247338	7
44	TGG	0	0	0	0	0	0	0	0	0	0	3	0	0	0	0	0	0	0	0	0	0	0	0	0	0	0	9	0	0	0	0	0	0	0	0	0	0	0	0	0	0	0	1	0	0	0	0	0
45	AAG	109	1	246038	36	0	0	7	0	0	0	75	0	0	0	8	0	0	0	1	0	0	0	0	0	0	0	0	0	0	0	0	0	0	0	43	0	0	0	0	0	0	0	0	0	0	0	0	0
46	GAC	0	81	0	0	0	0	0	0	0	0	0	0	0	0	0	0	0	1	0	0	0	0	0	0	0	0	0	0	0	0	0	0	7	247805	0	39	0	0	0	0	0	23	0	0	0	0	0	0
47	GCA	0	0	0	0	238	0	0	0	0	0	0	0	0	0	0	0	0	0	0	0	1	0	0	0	0	0	0	0	0	0	0	0	10	0	0	0	246856	6	71	7	1	0	0	0	57	0	0	0
48	GAG	0	0	42	0	0	0	0	0	0	0	0	0	0	0	0	0	0	0	1	0	0	0	0	0	0	0	0	0	0	0	0	0	77	7	247410	4	0	0	0	0	0	0	20	0	0	0	7	0
49	ACC	0	8	0	0	3	246413	0	29	0	3	0	0	0	28	0	0	0	0	0	0	0	1	0	0	0	0	0	0	0	0	0	0	0	0	0	0	0	14	0	0	0	0	0	0	0	0	0	0
50	ACT	0	0	0	26	8	11	0	246716	0	0	0	3	0	0	0	31	0	0	0	0	0	0	0	0	0	0	0	0	0	0	0	0	0	0	0	0	0	0	0	8	0	0	0	0	0	0	0	0
51	CTA	0	0	0	0	0	0	0	0	0	0	0	0	21	0	0	0	3	0	0	0	17	0	0	0	0	0	0	0	248313	0	5	2	0	0	0	0	0	0	0	0	0	0	0	0	0	0	0	0
52	TTC	0	0	0	0	0	0	0	0	0	0	0	0	0	9	0	0	0	0	0	0	1	0	0	0	0	0	0	0	0	17	0	0	0	0	0	0	0	0	0	0	0	0	0	0	0	0	0	0
53	TGT	0	0	0	0	0	0	0	0	0	0	0	9	0	0	0	0	0	0	0	0	0	0	0	0	0	0	0	58	0	0	0	0	0	0	0	0	0	0	0	0	0	0	0	4	0	0	0	0
54	GCA	2	0	0	0	161	0	0	0	0	0	0	0	0	0	0	0	0	0	0	0	2	0	0	0	0	0	0	0	0	0	0	0	10	0	0	0	247472	0	8	2	1	0	0	0	126	0	0	0
55	TCA	1	0	0	0	1	0	0	0	0	0	0	0	0	0	0	0	0	0	0	0	19	0	0	0	0	0	0	0	0	0	0	0	0	0	0	0	1	0	0	0	0	0	0	0	0	0	0	0
56	GAT	0	0	0	42	0	0	0	0	0	0	0	0	0	0	0	1	0	0	0	6	0	0	0	0	0	0	0	0	0	0	0	0	5	9	3	247698	0	0	0	1	0	0	0	6	0	0	0	0
57	GCT	0	0	0	0	0	0	0	113	0	0	0	0	0	0	0	0	0	0	0	0	0	0	0	0	0	0	0	0	0	0	0	0	0	0	0	7	0	22	0	244511	0	0	0	0	0	0	0	34
58	AAA	247989	1	24	2	0	0	0	0	13	0	0	0	1	0	0	0	3	0	0	0	0	0	0	0	0	0	0	0	0	0	0	0	7	0	0	0	0	0	0	0	0	0	0	0	0	0	0	0
59	GCA	0	0	0	0	107	0	0	0	0	0	0	0	0	0	0	0	0	0	0	0	1	0	0	0	0	0	0	0	0	0	0	0	4	0	0	0	245521	0	5	2	0	0	0	0	52	0	0	0
60	TAT	0	0	0	3	0	0	0	0	0	0	0	0	0	0	0	0	0	0	0	12	0	0	0	0	0	0	0	0	0	0	0	0	0	0	0	1	0	0	0	0	0	0	0	0	0	0	0	0
61	GAT	0	0	0	45	0	0	0	0	0	0	0	0	0	0	0	0	0	0	0	0	0	0	0	0	0	0	0	0	0	0	0	0	1	5	0	246806	0	0	0	1	0	0	0	12	0	0	0	4
62	GCA	0	0	0	0	82	0	0	0	0	0	0	0	0	0	0	0	0	0	0	0	0	0	0	0	0	0	0	0	0	0	0	0	4	0	0	0	246534	1	50	4	3	0	0	0	134	0	0	0
63	GAA	88	0	0	0	0	0	0	0	0	0	0	0	0	0	0	0	2	0	0	0	0	0	0	0	0	0	0	0	0	0	0	0	244806	4	9	4	1	0	0	0	6	0	0	0	14	0	0	0
64	GTG	1	0	0	0	0	0	0	0	0	0	0	0	0	0	76	0	0	0	0	0	0	0	0	0	0	0	0	0	0	0	2	0	0	0	11	0	0	0	10	0	0	0	3	0	165	1	230187	6
65	CAT	0	0	0	19	0	0	0	0	0	0	0	0	0	0	0	0	2	14	0	238222	0	0	0	2	0	0	0	11	0	0	0	9	0	0	0	0	0	0	0	0	0	0	0	0	0	0	0	0
66	AAT	9	14	2	245029	0	0	0	2	0	0	0	8	0	0	0	0	0	0	0	0	0	0	0	0	0	0	0	0	0	0	0	0	0	0	0	14	0	0	0	0	0	0	0	0	0	0	0	0
67	ATC	0	3	0	1	0	7	0	0	0	1	0	0	10	232288	0	22	0	0	0	0	0	0	0	0	0	0	0	0	0	1	0	0	0	0	0	0	0	0	0	0	0	0	0	0	0	10	0	0
68	TGG	0	0	0	0	0	0	0	0	0	0	16	0	0	0	0	0	0	0	0	0	0	0	0	0	0	0	31	0	0	0	0	0	0	0	0	0	0	0	0	0	0	0	2	0	0	0	0	0
69	GCT	0	0	0	0	0	0	0	90	0	0	0	0	0	0	0	0	0	0	0	0	0	0	0	0	0	0	0	0	0	0	0	0	0	0	0	14	4	12	0	177194	0	0	0	2	0	0	0	38
70	ACA	2	0	0	0	244258	0	16	2	1	0	0	0	51	0	0	0	0	0	0	0	0	0	0	0	0	0	0	0	0	0	0	0	0	0	0	0	7	0	0	0	0	0	0	0	0	0	0	0
71	CAT	0	0	0	10	0	0	0	0	0	0	0	0	0	0	0	0	5	7	0	242436	0	0	0	1	0	0	0	18	0	0	0	1	0	0	0	3	0	0	0	0	0	0	0	0	0	0	0	0
72	GCC	0	0	0	0	0	71	0	0	0	0	0	0	0	0	0	0	0	0	0	0	0	1	0	0	0	0	0	0	0	0	0	0	0	9	0	0	27	171944	1	30	0	0	0	0	0	42	0	0
73	TGT	0	0	0	0	0	0	0	0	0	0	0	15	0	0	0	0	0	0	0	0	0	0	0	0	0	0	0	93	0	0	0	0	0	0	0	0	0	0	0	0	0	0	0	13	0	0	0	0
74	GTA	0	0	0	0	0	0	0	0	0	0	0	0	81	0	0	0	0	0	0	0	0	0	0	0	0	0	0	0	1	0	0	0	2	0	0	0	11	0	0	0	1	0	0	0	236766	1	13	1
75	CCT	0	0	0	0	0	0	0	5	0	0	0	0	0	0	0	0	0	0	0	22	9	55	6	226054	0	0	0	1	0	0	0	27	0	0	0	0	0	0	0	1	0	0	0	0	0	0	0	0
76	ACA	2	0	0	0	228052	5	77	2	1	0	0	0	43	0	0	0	0	0	0	0	0	0	0	0	0	0	0	0	0	0	0	0	0	0	0	0	6	0	0	0	0	0	0	0	0	0	0	0
77	GAC	0	38	0	0	0	0	0	0	0	0	0	0	0	0	0	0	0	2	0	0	0	0	0	0	0	0	0	0	0	0	0	0	16	204553	3	27	0	1	0	0	0	7	0	0	0	3	0	0
78	CCC	0	1	0	0	0	38	0	0	0	0	0	0	0	0	0	0	0	20	0	0	25	148633	3	7	0	0	0	0	0	29	0	0	0	0	0	0	0	0	0	0	0	0	0	0	0	0	0	0
79	AAC	6	223550	1	34	0	15	0	0	0	13	0	0	0	1	0	0	0	0	0	0	0	0	0	0	0	0	0	0	0	0	0	0	0	11	0	0	0	0	0	0	0	0	0	0	0	0	0	0
80	CCA	0	0	0	0	7	0	0	0	0	0	0	0	0	0	0	0	11	15	0	0	231054	3	5	0	0	0	0	0	7	0	0	0	0	0	0	0	0	0	0	0	0	0	0	0	0	0	0	0
81	CAA	7	0	11	0	3	0	0	0	0	0	0	0	0	0	0	0	181896	1	10	2	0	0	0	0	35	0	0	0	1	0	0	0	0	0	0	0	0	0	0	0	0	0	0	0	0	0	0	0
82	GAA	44	0	0	0	0	0	0	0	2	0	0	0	0	0	0	0	0	0	0	0	0	0	0	0	0	0	0	0	0	0	0	0	238584	1	3	1	0	0	0	0	7	0	0	0	1	0	0	0
83	ATA	14	0	0	8	6	0	0	0	0	0	0	0	239639	0	14	0	0	0	0	0	0	0	0	0	0	0	0	0	1	0	0	0	0	0	0	0	0	0	0	0	0	0	0	0	7	0	0	0
84	AAT	39	14	6	240949	0	0	0	3	0	0	0	3	0	0	0	4	0	0	0	0	0	0	0	0	0	0	0	0	0	0	0	0	0	0	0	6	0	0	0	0	0	0	0	0	0	0	0	0
85	TTG	1	0	0	0	0	0	0	0	0	0	0	0	0	0	9	0	1	0	0	0	0	0	0	0	0	0	0	0	0	0	10	0	0	0	0	0	0	0	0	0	0	0	0	0	0	0	0	0
86	GAA	54	0	0	0	0	0	0	0	0	0	0	0	1	0	0	0	1	0	0	0	0	0	0	0	0	0	0	0	0	0	0	0	208411	0	15	4	1	0	0	0	81	0	0	0	0	0	0	0
87	AAT	9	2	2	191656	0	0	0	0	0	0	0	8	1	0	2	8	0	0	0	0	0	0	0	0	0	0	0	0	0	0	0	0	0	0	0	6	0	0	0	0	0	0	0	0	0	0	0	0
88	GTG	0	0	0	1	0	0	0	0	0	0	0	0	0	0	41	2	0	0	0	0	0	0	0	0	0	0	0	0	0	0	1	0	0	0	5	0	0	0	11	0	0	0	1	0	30	0	224974	2
89	ACA	8	0	0	0	226625	0	10	0	2	0	0	0	47	0	0	0	1	0	1	0	0	0	0	0	0	0	0	0	0	0	0	0	0	0	0	0	30	0	0	0	0	0	0	0	0	0	0	0
90	GAA	52	0	1	1	0	0	0	0	0	0	0	0	0	0	0	0	0	0	0	0	0	0	0	0	0	0	0	0	0	0	0	0	218470	0	12	8	1	0	0	0	10	0	0	0	0	0	0	0
91	GAG	1	0	31	1	0	0	0	0	0	0	0	0	0	0	0	0	1	0	0	0	0	0	0	0	0	0	0	0	0	0	0	0	76	3	216804	16	0	0	0	0	0	0	6	0	0	0	1	0
92	TTT	0	0	0	1	0	0	0	0	0	0	0	0	0	0	0	8	0	0	0	0	0	0	0	0	0	0	0	0	0	0	0	5	0	0	0	0	0	0	0	0	0	0	0	0	0	0	2	1
93	AAC	15	233137	0	33	0	0	0	0	0	40	0	0	0	1	0	0	0	0	0	0	0	0	0	0	0	0	0	0	0	0	0	0	0	16	0	0	0	0	0	0	0	0	0	0	0	0	0	0
94	ATG	0	0	3	0	0	0	6	0	0	0	1	0	60	2	239985	2	0	0	0	0	0	0	0	0	0	0	0	0	0	0	2	0	0	0	0	0	0	0	0	0	0	0	0	0	0	0	17	0
95	TGG	0	0	0	0	0	0	0	0	0	0	1	0	0	0	0	0	0	0	0	0	0	0	0	0	0	0	23	0	0	0	0	0	0	0	0	0	0	0	0	0	0	0	4	0	0	0	0	0
96	AAA	247226	0	0	5	0	0	0	0	11	0	0	0	2	0	0	0	0	0	0	0	0	0	0	0	0	0	0	0	0	0	0	0	10	0	0	0	0	0	0	0	0	0	0	0	0	0	0	0
97	AAT	3	6	0	246894	0	0	0	0	0	0	0	8	3	0	0	79	0	0	0	0	0	0	0	0	0	0	0	0	0	0	0	0	0	0	0	7	0	0	0	0	0	0	0	0	0	0	0	0
98	AAC	11	243428	0	32	0	1	0	0	0	22	0	0	0	5	0	0	0	0	0	0	0	0	0	0	0	0	0	0	0	0	0	0	0	37	0	0	0	0	0	0	0	0	0	0	0	0	0	0
99	ATG	0	0	3	0	0	0	1	0	0	0	1	0	44	3	232328	4	0	0	0	0	0	0	0	0	0	0	0	0	0	0	0	0	0	0	0	0	0	0	0	0	0	0	0	0	0	0	29	0
100	GTA	0	0	0	0	0	0	0	0	0	0	0	0	93	0	0	0	0	0	0	0	0	0	0	0	0	0	0	0	1	0	0	0	1	0	0	0	16	0	0	0	0	0	0	0	231143	0	21	0
101	GAA	74	0	0	0	0	0	0	0	1	0	0	0	0	0	0	0	0	0	0	0	0	0	0	0	0	0	0	0	0	0	0	0	244664	0	18	2	0	0	0	0	7	0	0	0	2	0	0	0
102	CAG	0	0	10	0	0	0	0	0	0	0	0	0	0	0	0	0	61	1	247487	7	0	0	5	0	0	0	37	0	0	0	4	0	0	0	0	0	0	0	0	0	0	0	0	0	0	0	0	0
103	ATG	2	0	4	0	0	0	10	0	0	0	3	0	92	2	247712	9	0	0	0	0	0	0	0	0	0	0	0	0	0	0	1	0	0	0	0	0	0	0	0	0	0	0	0	0	0	0	5	0
104	CAT	0	0	0	19	0	0	0	0	0	0	0	0	0	0	0	0	25	9	0	246574	0	0	0	0	0	0	0	7	0	0	0	5	0	0	0	0	0	0	0	0	0	0	0	0	0	0	0	0
105	ACA	24	0	0	0	248199	0	26	5	0	0	1	0	69	0	0	0	1	0	0	0	0	0	0	0	0	0	0	0	0	0	0	0	0	0	0	0	36	0	0	0	0	0	0	0	0	0	0	0
106	GAT	0	0	0	30	0	0	0	0	0	0	0	0	0	0	0	0	0	0	0	3	0	0	0	0	0	0	0	0	0	0	0	0	6	12	0	247806	0	0	0	0	0	0	0	8	0	0	0	0
107	ATA	1	0	0	0	12	0	0	0	1	0	0	0	248254	0	28	0	0	0	0	0	0	0	0	0	0	0	0	0	1	0	0	0	0	0	0	0	0	0	0	0	0	0	0	0	12	0	0	0
108	ATC	0	12	0	0	0	23	0	0	0	3	0	0	25	247542	0	40	0	0	0	0	0	0	0	0	0	0	0	0	0	1	0	0	0	0	0	0	0	0	0	0	0	0	0	0	0	8	0	0
109	AGC	0	53	0	0	0	2	0	0	8	246925	0	41	0	3	0	0	0	0	0	0	0	0	0	0	0	2	0	0	0	0	0	0	0	1	0	0	0	0	0	0	0	25	0	0	0	0	0	0
110	CTA	0	0	0	0	0	0	0	0	0	0	0	0	19	0	0	0	13	0	0	0	58	0	0	0	1	0	0	0	248465	0	10	3	0	0	0	0	1	0	0	0	0	0	0	0	1	0	0	0
111	TGG	0	0	0	0	0	0	0	0	0	0	4	0	0	0	0	0	0	0	0	0	0	0	0	0	0	0	9	0	0	0	0	0	0	0	0	0	0	0	0	0	0	0	1	0	0	0	0	0
112	GAC	0	42	0	0	0	0	0	0	0	0	0	0	0	0	0	0	0	7	0	0	0	0	0	0	0	0	0	0	0	0	0	0	15	248454	1	39	0	2	0	0	0	16	0	0	0	1	0	0
113	CAA	13	0	0	0	0	0	0	0	0	0	0	0	0	0	0	0	247168	5	53	8	0	0	0	0	42	0	0	0	4	0	0	0	1	0	0	0	0	0	0	0	0	0	0	0	0	0	0	0
114	GGC	0	1	0	0	0	0	0	0	1	73	0	0	0	0	0	0	0	0	0	0	0	0	0	0	0	2	0	0	0	0	0	0	0	65	0	0	0	7	0	0	7	244575	0	18	0	2	0	0
115	CTA	0	0	0	0	0	0	0	0	0	0	0	0	16	0	0	0	9	0	0	0	61	0	0	0	0	0	0	0	247931	1	33	0	0	0	0	0	0	0	0	0	0	0	0	0	0	0	0	0
116	AAG	73	1	248595	2	0	0	2	0	0	0	8	0	0	0	6	0	0	0	6	0	0	0	0	0	0	0	0	0	0	0	0	0	0	0	16	0	0	0	0	0	0	0	0	0	0	0	0	0
117	CCA	0	0	0	0	7	0	0	0	0	0	0	0	0	0	0	0	10	0	0	0	247479	2	8	4	0	0	0	0	14	0	0	0	0	0	0	0	0	0	0	0	0	0	0	0	0	0	0	0
118	TGT	0	0	0	0	0	0	0	0	0	0	0	8	0	0	0	1	0	0	0	0	0	0	0	0	0	0	0	29	0	0	0	0	0	0	0	0	0	0	0	0	0	0	0	1	0	0	0	0
119	GTA	0	0	0	0	0	0	0	0	0	0	0	0	75	0	0	0	0	0	0	0	0	0	0	0	0	0	0	0	3	0	0	0	0	0	0	0	19	0	0	0	0	0	0	0	248758	0	24	0
120	AAG	57	2	247517	4	0	0	0	0	0	0	18	0	0	0	9	0	0	0	1	0	0	0	0	0	0	0	0	0	0	0	0	0	0	0	7	0	0	0	0	0	0	0	0	0	0	0	0	0
121	TTA	0	0	0	0	0	0	0	0	0	0	0	0	8	0	0	0	0	0	0	0	0	0	0	0	0	0	0	0	19	0	0	0	0	0	0	0	0	0	0	0	0	0	0	0	0	0	0	0
122	ACC	0	9	0	0	8	247432	2	21	0	4	0	0	0	49	0	0	0	0	0	0	0	0	0	0	0	0	0	0	0	0	0	0	0	0	0	0	0	11	0	0	0	0	0	0	0	0	0	0
123	CCT	0	0	0	0	0	0	0	11	0	0	0	0	0	0	0	0	1	0	0	13	6	46	1	248844	0	0	0	1	0	0	0	24	0	0	0	0	0	0	0	0	0	0	0	0	0	0	0	0
124	CTC	0	0	0	0	0	0	0	0	0	0	0	0	0	4	0	0	0	2	0	0	0	20	0	0	0	1	0	0	13	248574	1	23	0	0	0	0	0	0	0	0	0	0	0	0	0	0	0	0
125	TGT	0	0	0	0	0	0	0	0	0	0	0	13	0	0	0	0	0	0	0	1	0	0	0	0	0	0	0	55	0	0	0	0	0	0	0	0	0	0	0	0	0	0	0	6	0	0	0	0
126	GTT	0	0	0	0	0	0	0	0	0	0	0	0	0	0	0	51	0	0	0	0	0	0	0	0	0	0	0	0	0	0	0	3	0	0	0	7	0	0	0	27	0	0	0	0	2	8	1	248666
127	ACT	0	0	0	6	5	16	1	248945	0	0	0	3	0	0	0	32	0	0	0	0	0	0	0	0	0	0	0	0	0	0	0	0	0	0	0	0	0	0	0	7	0	0	0	0	0	0	0	0
128	TTA	0	0	0	0	0	0	0	0	0	0	0	0	20	0	0	0	0	0	0	0	0	0	0	0	0	0	0	0	13	0	0	0	0	0	0	0	0	0	0	0	0	0	0	0	3	0	0	0
129	GAT	0	0	0	59	0	0	0	0	0	0	0	0	0	0	0	0	0	0	0	0	0	0	0	0	0	0	0	0	0	0	0	0	5	15	0	248860	0	0	0	0	0	0	0	10	0	0	0	0
130	TGC	0	0	0	0	0	0	0	0	0	13	0	0	0	0	0	0	0	1	0	0	0	0	0	0	0	12	0	0	0	0	0	0	0	0	0	0	0	0	0	0	0	3	0	0	0	0	0	0
131	CAT	0	0	0	10	0	0	0	0	0	0	0	0	0	0	0	0	16	15	1	248859	0	0	0	0	0	0	0	3	0	0	0	0	0	0	0	0	0	0	0	0	0	0	0	0	0	0	0	0
132	AAT	15	9	5	249082	0	0	0	0	0	0	0	8	0	0	0	3	0	0	0	1	0	0	0	0	0	0	0	0	0	0	0	0	0	0	0	27	0	0	0	1	0	0	0	0	0	0	0	0
133	GTC	0	0	0	0	0	0	0	0	0	0	0	0	0	62	0	0	0	0	0	0	0	0	0	0	0	0	0	0	0	1	0	0	0	2	0	0	0	10	0	0	0	3	0	0	4	248965	0	19
134	ACC	0	8	1	0	40	248892	0	31	0	1	0	0	0	34	0	0	0	0	0	0	0	0	0	0	0	0	0	0	0	0	0	0	0	0	0	0	0	9	0	0	0	0	0	0	0	0	0	0
135	TAT	0	0	0	7	0	0	0	0	0	0	0	0	0	0	0	0	0	0	0	66	0	0	0	0	0	0	0	0	0	0	0	0	0	0	0	2	0	0	0	0	0	0	0	0	0	0	0	0
136	AAT	26	15	1	248855	1	0	0	3	0	0	0	19	0	0	0	6	0	0	0	4	0	0	0	0	0	0	0	0	0	0	0	0	0	0	0	19	0	0	0	0	0	0	0	0	0	0	0	0
137	ATC	1	19	0	0	0	12	0	0	0	0	0	0	43	248711	2	35	0	0	0	0	0	0	0	0	0	0	0	0	0	1	0	0	0	0	0	0	0	0	0	0	0	0	0	0	0	7	0	0
138	ACC	1	17	0	0	51	248840	3	36	0	1	0	0	0	34	0	0	0	0	0	0	0	0	0	0	0	0	0	0	0	0	0	0	0	0	0	0	0	21	0	0	0	0	0	0	0	0	0	0
139	AGT	0	0	0	51	0	0	0	2	14	13	1	248858	0	0	0	4	0	0	0	0	0	0	0	0	0	0	0	1	0	0	0	0	0	0	0	0	0	0	0	0	0	0	0	19	0	0	0	0
140	GAC	0	81	0	0	0	0	0	0	0	0	0	0	0	0	0	0	0	6	0	0	0	0	0	0	0	0	0	0	0	0	0	0	20	235883	1	47	0	1	0	0	0	21	0	0	0	2	0	0
141	ATG	0	0	5	0	0	0	9	0	0	0	1	0	37	0	235823	8	0	0	0	0	0	0	0	0	0	0	0	0	0	0	0	0	0	0	0	0	0	0	0	0	0	0	0	0	0	0	33	0
142	AAG	57	2	235757	16	0	0	6	0	0	0	38	0	0	0	21	0	0	0	2	0	0	0	0	0	0	0	0	0	0	0	0	0	0	0	28	0	0	0	0	0	0	0	0	0	0	0	0	0
143	GAA	64	0	0	0	0	0	0	0	0	0	0	0	1	0	0	0	0	0	0	0	0	0	0	0	0	0	0	0	0	0	0	0	235887	3	24	4	1	0	0	0	18	0	0	0	1	0	0	0
144	GAA	62	0	0	0	0	0	0	0	0	0	0	0	0	0	0	0	0	0	0	0	0	0	0	0	0	0	0	0	0	0	0	0	236035	2	7	3	0	0	0	0	6	0	0	0	6	0	0	0
145	ATA	1	0	0	0	9	0	0	0	2	0	0	0	236021	0	27	3	0	0	0	0	0	0	0	0	0	0	0	0	1	0	0	0	0	0	0	0	0	0	0	0	0	0	0	0	4	0	0	0
146	ACA	6	0	0	0	236010	0	8	6	0	0	0	0	37	0	0	0	0	0	0	0	0	0	0	0	0	0	0	0	0	0	0	0	0	0	0	0	11	0	0	0	0	0	0	0	0	0	0	0
147	AAC	12	235945	2	26	0	1	0	0	0	5	0	0	0	1	0	0	0	0	0	0	0	0	0	0	0	0	0	0	0	0	0	0	0	3	0	0	0	0	0	0	0	0	0	0	0	0	0	0
148	TGC	0	0	0	0	0	0	0	0	0	4	0	0	0	0	0	0	0	0	0	0	0	0	0	0	0	9	0	0	0	0	0	0	0	0	0	0	0	0	0	0	0	1	0	0	0	0	0	0
149	TCT	0	0	0	0	0	0	0	8	0	0	0	0	0	0	0	0	0	0	0	0	0	0	0	9	0	0	0	0	0	0	0	0	0	0	0	0	0	0	0	0	0	0	0	0	0	0	0	0
150	TAC	0	4	0	0	0	0	0	0	0	0	0	0	0	0	0	0	0	17	0	0	0	0	0	0	0	0	0	0	0	0	0	0	0	7	0	0	0	0	0	0	0	0	0	0	0	0	0	0
151	AAT	32	14	6	235901	0	0	0	3	0	0	0	17	0	0	0	4	0	0	0	5	0	0	0	0	0	0	0	0	0	0	0	0	0	0	0	33	0	0	0	0	0	0	0	0	0	0	0	0
152	GTG	0	0	0	0	0	0	0	0	0	0	0	0	0	0	53	0	0	0	0	0	0	0	0	0	0	0	0	0	0	0	1	0	0	0	4	0	0	0	4	0	0	0	0	0	53	0	235808	3
153	ACC	0	27	0	0	18	235853	0	22	0	1	0	0	0	28	0	0	0	0	0	0	0	0	0	0	0	0	0	0	0	3	0	0	0	0	0	0	0	18	0	0	0	0	0	0	0	0	0	0
154	ACA	8	0	0	0	235707	6	88	3	1	0	0	0	41	0	0	0	0	0	0	0	1	0	0	0	0	0	0	0	0	0	0	0	0	0	0	0	8	0	0	0	0	0	0	0	0	0	0	0
155	GTA	0	0	0	0	0	0	0	0	0	0	0	0	85	0	0	0	0	0	0	0	0	0	0	0	0	0	0	0	3	0	0	0	25	0	0	0	13	0	0	0	0	0	0	0	235649	0	10	1
156	ATA	6	0	0	0	5	0	0	0	0	0	0	0	235611	2	66	0	1	0	0	0	0	0	0	0	0	0	0	0	2	0	0	0	0	0	0	0	0	0	0	0	0	0	0	0	3	0	0	0
157	AGG	1	0	55	0	0	0	0	0	65	2	235470	7	0	0	16	0	0	0	0	0	1	0	0	0	0	0	13	0	0	0	0	0	0	0	0	0	0	0	0	0	0	0	73	0	0	0	0	0
158	GAT	1	0	0	44	0	0	0	0	0	0	0	0	0	0	0	0	0	0	0	2	0	0	0	0	0	0	0	0	0	0	0	0	7	11	2	235335	0	0	0	1	0	0	0	3	0	0	0	0
159	AAG	45	0	235553	3	0	0	15	0	0	0	60	0	0	0	4	0	0	0	0	0	0	0	0	0	0	0	0	0	0	0	0	0	0	0	61	0	0	0	0	0	0	0	0	0	0	0	0	0
160	AAA	236041	0	6	5	0	0	0	0	12	0	0	0	5	0	0	0	0	0	0	0	1	0	0	0	0	0	0	0	0	0	0	0	8	0	0	0	0	0	0	0	0	0	0	0	0	0	0	0
161	CAG	0	0	10	0	0	0	0	0	0	0	0	0	0	0	0	0	39	0	235439	1	0	0	1	0	0	0	25	0	0	0	1	0	0	0	0	0	0	0	0	0	0	0	0	0	0	0	0	0
162	AAA	236045	1	17	1	2	0	0	0	11	0	0	0	1	0	0	0	0	0	0	0	0	0	0	0	0	0	0	0	0	0	0	0	9	0	0	0	0	0	0	0	0	0	0	0	0	0	0	0
163	GTA	0	0	0	0	0	0	0	0	0	0	0	0	114	0	0	0	0	0	0	0	0	0	0	0	0	0	0	0	2	0	0	0	25	0	0	0	4	0	0	0	0	0	0	0	235714	0	9	1
164	TCC	0	0	0	0	0	10	0	0	0	0	0	0	0	0	0	0	0	0	0	0	0	10	0	0	0	0	0	0	0	0	0	0	0	0	0	0	0	0	0	0	0	0	0	0	0	0	0	0
165	TCA	0	0	0	0	6	0	0	0	0	0	0	0	0	0	0	0	0	0	0	0	38	0	0	0	0	0	0	0	0	0	0	0	0	0	0	0	0	0	0	0	0	0	0	0	0	0	0	0
166	CTT	0	0	0	0	0	0	0	0	0	0	0	0	0	0	0	1	0	0	0	0	0	0	0	820	0	0	0	4	24	11	3	234747	0	0	0	0	0	0	0	0	0	0	0	0	0	0	0	0
167	TTT	0	0	0	0	0	0	0	0	0	0	0	0	0	0	0	17	0	0	0	0	0	0	0	0	0	0	0	0	0	0	0	13	0	0	0	0	0	0	0	0	0	0	0	0	0	0	0	0
168	TAT	0	0	0	5	0	0	0	0	0	0	0	0	0	0	0	0	0	0	0	15	0	0	0	0	0	0	0	0	0	0	0	0	0	0	0	0	0	0	0	0	0	0	0	0	0	0	0	0
169	AAA	235441	0	9	4	0	0	0	0	22	0	0	0	3	0	0	0	0	0	0	0	0	0	0	0	0	0	0	0	0	0	0	0	12	0	0	0	0	0	0	0	0	0	0	0	0	0	0	0
170	CTT	0	0	0	0	0	0	0	0	0	0	0	0	0	0	0	33	0	0	0	5	0	0	0	24	0	0	0	1	18	25	2	234783	0	0	0	0	0	0	0	0	0	0	0	0	0	0	0	4
171	GAT	0	0	0	34	0	0	0	0	0	0	0	0	0	0	0	2	0	0	0	1	0	0	0	0	0	0	0	0	0	0	0	0	4	5	2	235436	0	0	0	0	0	0	0	14	0	0	0	1
172	GTA	0	0	0	0	0	0	0	0	0	0	0	0	93	0	0	0	0	0	0	0	0	0	0	0	0	0	0	0	6	0	0	0	9	0	0	0	13	0	0	3	1	0	0	0	235196	0	29	1
173	GTA	0	0	0	0	0	0	0	0	0	0	0	0	107	0	0	0	0	0	0	0	0	0	0	0	0	0	0	0	8	0	0	0	3	0	0	0	37	0	0	0	3	0	0	0	233562	0	29	1
174	CAA	12	0	0	0	0	0	0	0	0	0	0	0	0	0	0	0	235050	1	9	5	0	0	0	0	6	0	0	0	4	0	0	0	1	0	0	0	0	0	0	0	0	0	0	0	0	0	0	0
175	ATT	0	0	0	2	0	0	0	8	0	0	0	1	3	8	0	232183	0	0	0	0	0	0	0	0	0	0	0	0	0	0	0	0	0	0	0	0	0	0	0	0	0	0	0	0	0	0	0	7
176	GGA	0	0	0	0	1	0	0	0	51	0	0	0	1	0	0	0	0	0	0	0	0	0	0	0	1	0	0	0	0	0	0	0	56	0	0	0	0	0	0	0	222147	3	55	14	8	0	0	0
177	GGT	0	0	0	1	0	0	0	0	8	0	0	83	0	0	0	0	0	0	0	0	0	0	0	0	0	0	0	1	0	0	0	0	0	0	0	132	0	0	0	2	11	23	0	223984	0	0	0	3
178	AAT	21	14	4	234433	0	0	0	0	0	0	0	17	0	0	0	1	0	0	0	0	0	0	0	0	0	0	0	0	0	0	0	0	0	0	0	13	0	0	0	0	0	0	0	0	0	0	0	0
179	AAT	14	11	0	233988	1	0	0	1	0	0	0	8	1	0	0	8	0	0	0	2	0	0	0	0	0	0	0	0	0	0	0	0	0	0	0	12	0	0	0	0	0	0	0	0	0	0	0	0
180	AGG	3	0	43	4	1	2	3	0	69	3	226680	21	0	0	28	0	0	0	0	0	0	0	0	0	0	0	2	0	0	0	0	0	0	0	0	0	0	0	0	0	0	0	58	0	0	0	0	0
181	ACT	0	0	0	19	17	19	1	230326	0	0	1	1	0	0	0	21	0	0	0	0	0	0	0	0	0	0	0	0	0	0	0	0	0	0	0	0	0	0	0	10	0	0	0	0	0	0	0	0
182	AAT	17	3	5	234274	0	0	0	3	0	0	0	3	0	0	0	6	0	0	0	0	0	0	0	0	0	0	0	0	0	0	0	0	0	0	0	22	0	0	0	0	0	0	0	0	0	0	0	0
183	AGT	0	0	0	68	0	0	0	3	39	13	9	227468	0	0	0	6	0	0	0	0	0	0	0	0	0	0	0	1	0	0	0	0	0	0	0	0	0	0	0	0	1	0	0	12	0	0	0	0
184	CAG	2	0	17	0	0	0	0	0	0	0	0	0	0	0	0	0	98	7	227348	8	0	0	2	0	0	0	10	0	2	0	6	0	0	0	0	0	0	0	0	0	0	0	0	0	0	0	0	0
185	TAT	0	0	0	5	0	0	0	0	0	0	0	0	0	0	0	0	0	0	0	13	0	0	0	0	0	0	0	0	0	0	0	0	0	0	0	1	0	0	0	0	0	0	0	0	0	0	0	0
186	AGA	32	0	0	0	1	0	0	0	219345	0	8	2	17	0	0	0	0	0	0	0	0	0	0	0	0	0	0	0	0	0	0	0	0	0	0	0	0	0	0	0	25	0	0	0	0	0	0	0
187	TTA	0	0	0	0	0	0	0	0	0	0	0	0	32	0	0	0	0	0	0	0	0	0	0	0	0	0	0	0	19	0	0	0	0	0	0	0	0	0	0	0	0	0	0	0	2	0	0	0
188	ATA	10	1	1	0	5	0	0	0	2	0	0	0	231181	0	9	0	0	0	0	0	0	0	0	0	0	0	0	0	0	0	0	0	0	0	0	0	0	0	0	0	0	0	0	0	10	0	0	0
189	AAC	27	225894	2	26	1	1	0	3	0	2	0	0	0	1	0	0	0	0	0	0	0	0	0	1	0	0	0	0	0	0	0	0	0	6	0	0	0	0	0	0	0	0	0	0	0	0	0	0
190	TGT	0	1	0	0	0	0	0	0	2	0	0	7	0	0	0	0	0	0	0	0	0	0	0	1	0	0	0	18	0	0	0	0	0	0	0	1	0	0	0	0	0	0	0	2	6	0	0	0
191	AAC	5	224297	1	62	8	0	0	0	0	39	0	0	0	2	0	0	0	2	1	0	0	0	0	0	0	0	0	0	0	0	0	0	0	39	0	0	0	0	0	0	0	0	0	0	0	0	0	0
192	ACC	0	6	0	0	13	215172	0	17	0	2	0	0	0	20	0	0	0	4	0	0	0	0	0	0	0	0	0	0	0	2	0	0	0	0	0	0	0	6	0	0	0	0	0	0	0	0	0	0
193	TCA	0	0	0	0	6	0	0	0	0	0	0	0	0	0	0	0	0	0	0	0	66	0	0	0	0	0	0	0	0	0	0	0	0	0	0	0	1	0	0	0	0	0	0	0	0	0	0	0
194	GCC	0	0	0	0	1	91	0	0	0	0	0	0	0	0	0	0	0	0	0	0	0	0	0	0	0	0	0	0	0	0	0	0	0	16	0	0	9	225404	1	9	0	0	0	0	0	51	0	0
195	ATT	0	0	0	1	0	0	0	19	0	0	0	3	2	23	0	224176	0	0	0	0	0	0	0	0	0	0	0	0	0	0	0	1	0	0	0	0	0	0	0	0	0	0	1	0	0	0	0	6
196	ACA	3	0	0	0	212144	1	4	2	0	1	0	0	32	0	0	0	0	1	0	0	0	0	0	2	0	0	0	0	0	0	0	0	0	0	0	0	7	0	0	0	0	0	0	0	0	0	0	0
197	CAG	0	0	4	0	0	0	0	0	0	0	0	0	0	0	0	0	45	0	209772	8	0	0	6	0	0	0	83	0	0	0	8	0	0	0	1	0	0	0	0	0	0	0	0	0	0	0	0	0
198	GCT	0	0	0	0	0	0	0	65	0	0	0	0	0	0	0	0	0	0	0	0	0	0	0	0	0	0	0	0	0	0	0	1	0	0	0	9	2	24	1	208655	0	0	0	1	0	0	0	44
199	TGT	0	0	0	2	0	0	0	0	0	0	0	2	0	0	0	0	0	0	0	0	0	0	0	0	0	0	0	19	0	0	0	0	0	0	0	0	0	0	0	0	0	0	0	1	0	1	0	0
200	CCA	0	0	0	0	6	0	0	0	0	0	0	0	0	0	0	0	10	0	0	0	222512	0	8	0	0	0	0	0	6	0	0	0	0	0	0	0	0	0	0	0	0	0	0	0	0	0	0	0
201	AAG	51	0	224199	6	0	0	4	0	0	0	17	0	0	0	3	0	0	0	1	0	1	0	0	0	0	0	0	0	0	0	0	0	0	0	12	0	0	0	0	0	0	0	0	0	0	0	0	0
202	GTA	0	0	0	0	0	0	0	0	0	0	0	0	107	0	0	1	0	0	0	0	0	0	0	0	0	0	0	0	10	0	0	0	1	0	0	0	21	0	0	0	0	0	0	0	231229	0	19	2
203	ACC	0	8	0	0	20	220829	1	31	0	0	0	0	0	35	0	0	0	0	0	0	0	0	0	0	0	0	0	0	0	0	0	0	0	0	0	0	0	11	0	0	0	0	0	0	0	0	0	0
204	TTT	0	0	0	0	0	0	0	0	0	0	0	0	0	0	0	6	0	0	0	0	0	0	0	0	0	0	0	0	0	0	0	31	0	0	0	0	0	0	0	0	0	0	0	0	0	0	0	6
205	GAG	0	0	36	0	0	0	0	0	0	0	0	0	0	0	0	0	0	0	0	0	0	0	0	0	0	0	0	0	0	0	0	0	77	2	225577	6	0	0	0	0	0	0	30	0	0	0	3	0
206	CCA	0	0	0	0	14	0	0	0	0	0	0	0	0	0	0	0	8	0	0	0	213388	2	5	2	0	0	0	0	22	0	0	0	0	0	0	0	2	0	0	0	0	0	0	0	0	0	0	0
207	ATT	1	2	17	20	1	0	0	9	1	0	1	8	17	18	2	225969	0	0	0	0	0	0	0	0	0	0	0	0	0	0	0	4	0	0	0	0	0	0	0	0	0	0	0	0	0	0	0	5
208	CCC	0	0	0	0	0	14	0	0	0	0	0	0	0	0	0	0	1	16	0	1	14	217619	0	23	0	0	0	0	0	17	0	0	0	0	0	0	0	1	0	0	0	0	0	0	0	0	0	0
209	ATA	6	0	5	0	19	0	0	0	10	0	0	0	232654	0	18	0	0	0	0	0	0	0	0	0	0	0	0	0	0	0	0	0	0	0	0	0	0	0	0	0	0	0	0	0	6	0	0	0
210	CAT	0	0	0	5	0	0	0	0	0	0	0	0	0	0	0	0	29	11	7	231424	0	0	0	3	0	0	0	3	0	0	0	1	0	0	0	0	0	0	0	0	0	0	0	0	0	0	0	0
211	TAT	0	0	0	3	0	0	0	0	0	0	0	1	0	0	0	0	0	0	0	13	0	0	0	0	0	0	0	0	0	0	0	0	0	0	0	5	0	0	0	0	0	0	0	0	0	0	0	0
212	TGT	0	0	0	1	0	0	0	0	0	0	0	10	0	0	0	0	0	0	0	0	0	0	0	0	0	0	0	8	0	0	0	0	0	0	0	0	0	0	0	0	0	0	0	4	0	0	0	0
213	GCC	0	0	0	0	0	110	0	0	0	0	0	0	0	0	0	0	0	0	0	0	0	4	0	0	0	0	0	0	0	0	0	0	0	6	0	0	13	231791	2	18	0	0	0	0	0	55	0	0
214	CCA	0	0	0	0	11	0	0	0	0	0	0	0	0	0	0	0	3	0	0	0	232727	0	6	4	0	0	0	0	15	0	0	0	0	0	0	0	1	0	0	0	0	0	0	0	0	0	0	0
215	GCT	0	0	0	0	0	0	0	107	0	0	0	0	0	0	0	0	0	0	0	0	0	0	0	1	0	0	0	0	0	0	0	0	0	0	0	13	5	31	3	233727	0	0	0	0	0	0	0	39
216	GGT	0	0	0	0	0	0	0	0	0	0	0	39	0	0	0	0	0	0	0	0	0	0	0	0	0	0	0	0	0	0	0	0	0	0	0	43	0	0	0	0	4	17	6	234694	0	0	0	3
217	TTT	0	0	0	0	0	0	0	0	0	0	0	0	0	0	0	0	0	0	0	0	0	0	0	0	0	0	0	0	0	0	0	13	0	0	0	0	0	0	0	0	0	0	0	0	0	0	0	2
218	GCG	0	0	0	0	0	0	55	0	0	0	0	0	0	0	0	0	0	0	0	0	0	0	1	0	0	0	0	0	0	0	0	0	0	0	2	0	51	0	233718	2	0	0	0	0	0	0	196	0
219	ATT	0	0	0	3	0	0	0	11	0	0	0	0	1	14	0	234287	0	0	0	0	0	0	0	0	0	0	0	0	0	0	0	0	0	0	0	0	0	0	0	0	0	0	0	0	0	0	0	2
220	CTA	0	0	0	0	0	0	0	0	0	0	0	0	8	0	0	0	1	0	0	0	25	0	0	0	1	0	0	0	234234	0	23	0	0	0	0	0	0	0	0	0	0	0	0	0	0	0	0	0
221	AAG	89	2	235450	7	0	0	1	0	0	0	23	0	0	0	3	0	0	0	0	0	0	0	0	0	0	0	0	0	0	0	0	0	0	0	7	0	0	0	0	0	0	0	0	0	0	0	0	0
222	TGT	0	0	0	2	0	0	0	1	0	0	0	17	0	0	0	0	0	0	0	0	0	0	0	0	0	0	0	10	0	0	0	0	0	0	0	0	0	0	0	0	0	0	0	1	0	0	0	0
223	AAG	74	3	235404	13	0	0	17	0	0	0	95	0	0	0	17	0	0	0	0	0	0	0	0	0	0	0	0	0	0	0	0	0	0	0	38	0	0	0	0	0	0	0	0	0	0	0	0	0
224	GAT	0	0	0	53	0	0	0	0	0	0	0	0	0	0	0	0	0	0	0	0	0	0	0	0	0	0	0	0	0	0	0	0	7	16	7	235696	0	0	0	0	0	0	0	4	0	0	0	0
225	GAG	0	0	37	0	0	0	0	0	0	0	0	0	0	0	0	0	0	0	0	0	0	0	0	0	0	0	0	0	0	0	0	0	53	1	235669	12	0	0	2	0	0	0	38	0	0	0	6	0
226	AAG	53	1	235534	8	0	0	1	0	0	0	16	0	0	0	4	0	0	0	1	0	0	0	0	0	0	0	0	0	0	0	0	0	0	0	10	0	0	0	0	0	0	0	0	0	0	0	0	0
227	TTC	0	0	0	0	0	0	0	0	0	0	0	0	0	1	0	0	0	0	0	0	0	0	0	0	0	0	0	0	0	13	0	0	0	0	0	0	0	0	0	0	0	0	0	0	0	1	0	0
228	AAT	12	10	1	235342	0	0	0	0	0	0	0	56	0	0	0	7	0	0	0	1	0	0	0	0	0	0	0	0	0	0	0	0	0	0	0	56	0	0	0	0	0	0	0	0	0	0	0	0
229	GGA	0	0	0	0	0	0	0	0	49	0	0	0	0	0	0	0	0	0	0	0	0	0	0	0	0	0	0	0	0	0	0	0	44	0	0	0	0	0	0	0	234688	0	6	0	4	0	0	0
230	ACA	12	0	0	0	235595	9	94	7	1	0	0	0	40	0	0	0	0	0	0	0	0	0	0	0	0	0	0	0	0	0	0	0	0	0	0	0	13	0	0	0	0	0	0	0	0	0	0	0
231	GGG	0	0	0	0	0	0	0	0	0	0	28	0	0	0	0	0	0	0	0	0	0	0	0	0	0	0	0	0	0	0	0	0	0	0	56	0	0	0	0	0	89	7	234891	5	0	0	5	0
232	CTA	0	0	0	0	0	0	0	0	0	0	0	0	10	0	0	0	3	0	0	0	15	0	0	0	0	0	0	0	235687	0	9	4	0	0	0	0	0	0	0	0	0	0	0	0	1	0	0	0
233	TGT	0	0	0	0	0	0	0	0	0	0	0	3	0	0	0	0	0	0	0	0	0	0	0	0	0	0	0	25	0	0	0	0	0	0	0	0	0	0	0	0	0	0	0	0	0	0	0	0
234	AAA	235711	1	10	0	0	0	0	0	11	0	1	0	2	0	0	0	0	0	0	0	0	0	0	0	0	0	0	0	0	0	0	0	12	0	0	0	0	0	0	0	0	0	0	0	0	0	0	0
235	AAT	6	11	2	235452	0	0	0	1	0	0	0	3	0	0	0	36	0	0	0	1	0	0	0	0	0	0	0	0	0	0	0	0	0	0	0	12	0	0	0	0	0	0	0	0	0	0	0	0
236	GTC	0	0	0	0	0	0	0	0	0	0	0	0	0	74	0	0	0	0	0	0	0	0	0	0	0	0	0	0	0	2	0	0	0	5	0	0	0	11	0	0	0	0	0	0	1	235505	0	61
237	AGC	0	116	0	0	0	0	0	0	7	235210	3	79	0	3	0	0	0	0	0	0	0	0	0	0	0	0	0	0	0	0	0	0	0	1	0	0	0	0	0	0	0	47	0	0	0	0	0	0
238	ACA	7	0	0	0	235760	3	47	2	1	0	0	0	22	0	0	0	0	0	0	0	0	0	0	0	0	0	0	0	0	0	0	0	0	0	0	0	5	0	0	0	0	0	0	0	0	0	0	0
239	GTA	0	0	0	0	0	0	0	0	0	0	0	0	129	0	0	0	0	0	0	0	0	0	0	0	0	0	0	0	4	0	0	0	5	0	0	0	33	0	0	0	1	0	0	0	235630	0	20	1
240	CAA	12	0	0	0	0	0	0	0	0	0	0	0	0	0	0	0	235517	3	36	11	2	0	0	0	12	0	0	0	11	0	0	0	0	0	0	0	0	0	0	0	0	0	0	0	0	0	0	0
241	TGC	0	2	0	0	0	0	0	0	0	8	0	0	0	0	0	0	0	0	0	0	0	0	0	0	0	2	0	0	0	0	0	0	0	0	0	0	0	0	0	0	0	6	0	0	0	0	0	0
242	ACA	20	0	0	0	235764	2	8	8	3	0	0	0	60	0	0	0	0	0	0	0	1	0	0	0	0	0	0	0	0	0	0	0	0	0	0	0	7	0	0	0	0	0	0	0	0	0	0	0
243	CAT	0	0	0	7	0	0	0	0	0	0	0	0	0	0	0	1	4	24	1	235127	1	0	0	0	0	0	0	9	0	0	0	8	0	0	0	1	0	0	0	0	0	0	0	0	0	0	0	0
244	GGA	0	0	0	0	0	0	0	0	45	0	0	0	0	0	0	0	0	0	0	0	0	0	0	0	0	0	0	0	0	0	0	0	41	0	0	0	0	0	0	0	235887	0	14	2	6	0	0	0
245	ATC	0	3	0	0	0	11	0	0	0	1	0	0	13	235911	1	37	0	0	0	0	0	0	0	0	0	0	0	0	0	3	0	0	0	0	0	0	0	0	0	0	0	0	0	0	0	8	0	0
246	AAG	69	1	235783	2	0	0	1	0	0	0	16	0	0	0	3	0	0	0	1	0	0	0	0	0	0	0	0	0	0	0	0	0	0	0	56	0	0	0	0	0	0	0	0	0	0	0	0	0
247	CCA	0	0	0	0	10	0	0	0	0	0	0	0	0	0	0	0	6	0	0	0	235774	0	13	1	0	0	0	0	18	0	0	0	0	0	0	0	0	0	0	0	0	0	0	0	0	0	0	0
248	GTA	0	0	0	0	0	0	0	0	0	0	0	0	93	0	0	0	0	0	0	0	0	0	0	0	0	0	0	0	5	0	0	0	14	0	0	0	16	0	0	2	1	0	0	0	235890	2	25	3
249	GTA	1	0	0	0	0	0	0	0	1	0	0	0	185	0	0	0	0	0	0	0	0	0	0	0	0	0	0	0	10	0	0	0	12	0	0	0	33	0	0	0	1	0	0	0	235800	1	9	3
250	TCA	0	0	0	0	3	0	0	0	0	0	0	0	0	0	0	0	0	0	0	0	16	0	0	0	0	0	0	0	0	0	0	0	0	0	0	0	1	0	0	0	0	0	0	0	0	0	0	0
251	ACT	0	0	0	4	13	26	3	235327	0	0	0	3	0	0	0	18	0	0	0	0	1	0	0	0	0	0	0	0	0	0	0	0	0	0	0	0	0	0	0	5	0	0	0	0	0	0	0	0
252	CAA	8	0	0	0	0	0	0	0	0	0	0	0	0	0	0	0	463284	2	7	5	0	0	0	0	54	0	0	0	1	0	0	0	0	0	0	0	0	0	0	0	0	0	0	0	0	0	0	0
253	CTG	0	0	0	0	0	0	0	0	0	0	0	0	1	0	14	0	0	0	3	0	0	0	24	0	0	0	4	0	181	1	463332	7	0	0	0	0	0	0	0	0	0	0	0	0	0	0	5	0
254	CTG	0	0	0	0	0	0	0	0	0	0	0	0	0	0	18	0	0	0	8	0	0	0	60	0	0	0	13	0	106	3	462837	3	0	0	0	0	0	0	0	0	0	0	0	0	0	0	3	0
255	TTA	0	0	0	0	0	0	0	0	0	0	0	0	10	0	0	1	0	0	0	0	0	0	0	0	0	0	0	0	34	0	0	0	0	0	0	0	0	0	0	0	0	0	0	0	6	0	0	0
256	AAT	29	17	0	463707	0	0	0	0	0	0	0	14	0	0	0	29	0	0	0	2	0	0	0	0	0	0	0	0	0	0	0	0	0	0	0	9	0	0	0	0	0	0	0	0	0	0	0	1
257	GGC	0	0	0	0	0	0	0	0	0	70	0	0	0	0	0	0	0	0	0	0	0	0	0	0	0	4	0	0	0	0	0	0	0	354	0	0	0	2	0	0	11	462056	3	297	0	13	0	0
258	AGT	0	0	0	96	0	0	0	2	2	30	1	462901	0	0	0	8	0	0	0	0	0	0	0	0	0	0	0	0	0	0	0	0	0	0	0	0	0	0	0	0	0	0	0	32	0	0	0	0
259	CTA	0	0	0	0	0	0	0	0	0	0	0	0	78	0	0	0	8	0	1	0	34	0	0	0	2	0	0	0	463087	0	55	3	0	0	0	0	0	0	0	0	0	0	0	0	7	0	0	0
260	GCA	0	0	0	1	179	0	0	0	0	0	0	0	0	0	0	0	0	0	0	0	4	0	0	0	0	0	0	0	0	0	0	0	15	0	0	0	462325	0	73	1	0	0	0	0	151	0	0	0
261	GAA	106	0	0	0	0	0	0	0	0	0	0	0	0	0	0	0	7	0	0	0	0	0	0	0	0	0	0	0	0	0	0	0	462966	5	39	2	4	0	0	0	17	0	0	0	5	0	0	0
262	GGA	1	0	0	0	0	0	0	0	87	0	0	0	0	0	0	0	0	0	0	0	0	0	0	0	1	0	0	0	0	0	0	0	69	0	0	0	2	0	0	0	463231	0	63	6	7	0	0	0
263	GAG	2	0	80	0	0	0	0	0	0	0	0	0	0	0	0	0	0	0	1	0	0	0	0	0	0	0	0	0	0	0	0	0	105	0	462686	19	0	0	2	0	0	0	69	0	0	0	4	0
264	GTA	0	0	0	0	0	0	0	0	0	0	0	0	149	0	0	0	0	0	0	0	0	0	0	0	0	0	0	0	1	0	0	0	6	0	0	0	32	0	0	0	0	0	0	0	463431	0	62	3
265	AGA	155	0	0	0	7	0	0	0	463439	0	9	8	17	0	1	0	0	0	0	0	1	0	0	0	1	0	0	0	0	0	0	0	0	0	0	0	0	0	0	0	20	0	0	0	0	0	0	0
266	ATT	0	0	0	6	0	0	0	26	0	0	0	1	15	19	0	463834	0	0	0	0	0	0	0	0	0	0	0	0	0	0	0	2	0	0	0	0	0	0	0	0	0	0	0	0	0	0	0	6
267	AGA	71	0	0	0	2	0	0	0	463376	0	8	0	15	0	0	0	0	0	0	0	0	0	0	0	2	0	0	0	0	0	0	0	0	0	0	0	0	0	0	0	102	0	0	0	0	0	0	0
268	TCT	0	0	0	0	0	0	0	16	0	0	0	0	0	0	0	0	0	0	0	0	0	0	0	24	0	0	0	0	0	0	0	0	0	0	0	0	0	0	0	5	0	0	0	0	0	0	0	0
269	GAA	111	0	0	0	0	0	0	0	0	0	0	0	0	0	0	0	1	0	0	0	0	0	0	0	0	0	0	0	0	0	0	0	462593	1	13	17	0	0	0	0	21	0	0	0	2	0	0	0
270	AAT	36	25	4	463224	0	0	0	4	0	0	0	6	0	0	0	5	0	0	0	8	0	0	0	0	0	0	0	0	0	0	0	0	0	0	0	14	0	0	0	0	0	0	0	0	0	0	0	0
271	ATC	0	9	0	0	0	24	0	0	0	1	0	0	13	462584	0	56	0	0	0	0	0	0	0	0	0	0	0	0	0	5	0	0	0	0	0	0	0	0	0	0	0	0	0	0	0	26	0	0
272	ACA	24	0	0	0	462704	3	22	11	0	0	0	0	56	0	0	0	0	0	0	0	0	0	0	0	0	0	0	0	0	0	0	0	0	0	0	0	43	0	0	0	0	0	0	0	0	0	0	0
273	AAC	27	463186	0	68	0	1	0	0	0	15	0	0	0	1	0	0	0	1	0	0	0	0	0	0	0	0	0	0	0	0	0	0	0	9	0	0	0	0	0	0	0	0	0	0	0	0	0	0
274	AAT	7	15	4	461995	0	0	0	6	0	0	0	12	0	0	0	6	0	0	0	1	0	0	0	0	0	0	0	0	0	0	0	0	0	0	0	16	0	0	0	0	0	0	0	0	0	0	0	0
275	GCC	0	0	0	0	0	313	0	0	0	0	0	0	0	0	0	0	0	0	0	0	0	7	0	0	0	0	0	0	0	0	0	0	0	15	0	0	7	460087	1	40	0	0	0	0	0	127	0	0
276	AAA	463405	2	13	1	0	0	0	0	14	0	0	0	4	0	0	0	33	0	0	0	0	0	0	0	0	0	0	0	0	0	0	0	16	0	0	0	0	0	0	0	0	0	0	0	0	0	0	0
277	AAC	24	462718	0	63	0	1	0	0	0	17	0	0	0	8	0	0	0	0	0	0	0	0	0	0	0	0	0	0	0	0	0	0	0	9	0	0	0	0	0	0	0	0	0	0	0	0	0	0
278	ATA	14	0	0	0	31	0	0	0	1	0	0	0	462972	0	60	4	0	0	0	0	0	0	0	0	0	0	0	0	2	0	0	0	0	0	0	0	0	0	0	0	0	0	0	0	11	0	0	0
279	ATA	11	0	0	0	12	0	0	0	0	0	0	0	463604	0	41	7	0	0	0	0	0	0	0	0	0	0	0	0	3	0	0	0	0	0	0	0	0	0	0	0	0	0	0	0	21	0	1	0
280	GTA	0	0	0	0	0	0	0	0	0	0	0	0	210	0	0	0	0	0	0	0	0	0	0	0	0	0	0	0	5	0	0	0	10	0	0	0	79	0	0	0	1	0	0	0	461191	0	80	1
281	CAA	7	0	0	0	0	0	0	0	0	0	0	0	0	0	0	0	462267	0	30	2	0	0	0	0	19	0	0	0	2	0	0	0	4	0	0	0	0	0	0	0	0	0	0	0	0	0	0	0
282	CTT	0	0	0	1	0	0	0	0	0	0	0	0	0	0	0	18	0	0	0	14	0	0	0	20	0	0	0	3	48	45	0	461156	0	0	0	0	0	0	0	0	0	0	0	0	0	0	0	2
283	GCC	0	3	0	0	0	269	0	0	0	0	0	0	0	0	0	0	0	0	0	0	0	2	0	0	0	0	0	0	0	0	0	0	0	51	0	0	56	457707	4	135	0	6	0	0	0	245	0	0
284	AGC	0	114	0	0	0	2	0	0	16	456961	1	102	0	9	0	0	0	0	0	0	0	0	0	0	0	2	0	0	0	0	0	0	0	0	0	0	0	0	0	0	0	49	0	0	0	0	0	0
285	CCT	0	0	0	0	0	0	0	25	0	0	0	0	0	0	0	0	0	0	0	41	17	188	25	459723	0	0	0	3	0	0	0	26	0	0	0	0	0	0	0	2	0	0	0	0	0	0	0	0
286	GTA	0	0	0	0	0	0	0	0	0	0	0	0	226	0	0	0	0	0	0	0	0	0	0	0	0	0	0	0	3	0	0	0	2	0	0	0	44	0	0	0	5	0	0	0	455570	0	21	0
287	ACA	26	0	0	0	460259	1	9	7	1	0	0	0	55	0	0	0	0	0	0	0	0	0	0	0	0	0	0	0	0	0	0	0	0	0	0	0	15	0	0	0	0	0	0	0	0	0	0	0
288	ATT	2	0	0	20	0	0	0	17	0	0	0	2	42	22	8	460135	0	0	0	0	0	0	0	0	0	0	0	0	0	0	0	0	0	0	0	0	0	0	0	0	0	0	0	0	0	0	0	7
289	AAT	10	14	0	462993	0	0	0	0	1	0	0	13	0	0	0	19	0	0	0	2	0	0	0	0	0	0	0	0	0	0	0	0	0	0	0	16	0	0	0	0	0	0	0	0	0	0	0	0
290	TGT	0	0	0	3	0	0	0	0	0	0	0	12	0	0	0	0	0	0	0	1	0	0	0	0	0	0	0	15	0	0	0	0	0	0	0	0	0	0	0	0	0	0	0	2	0	0	0	0
291	ATC	1	16	0	0	0	20	0	0	0	4	0	0	6	457407	0	82	0	1	0	0	0	0	0	0	0	0	0	0	0	1	0	0	0	0	0	0	0	0	0	0	0	0	0	0	0	29	0	0
292	AGA	71	0	0	0	3	0	0	0	443631	2	8	8	11	0	0	0	0	0	0	0	0	0	0	0	8	0	0	0	0	0	0	0	0	0	0	0	0	0	0	0	162	0	0	0	0	0	0	0
293	CCT	0	0	0	0	0	0	0	16	0	0	0	0	0	0	0	0	1	0	0	24	34	75	1	445775	0	0	0	2	0	0	0	34	0	0	0	0	0	0	0	5	0	0	0	0	0	0	0	0
294	AAC	17	458649	3	53	0	7	0	0	0	15	0	0	0	15	0	0	0	1	0	0	0	0	0	0	0	0	0	0	0	0	0	0	0	11	0	0	0	0	0	0	0	0	0	0	0	0	0	0
295	AAC	54	460230	2	87	0	0	0	0	0	15	0	0	0	6	0	0	0	1	0	0	0	0	0	0	0	0	0	0	0	0	0	0	0	15	0	0	0	0	0	0	0	0	0	0	0	0	0	0
296	AAT	7	14	1	445722	0	0	0	0	0	0	0	8	0	0	0	7	0	0	0	0	1	0	0	0	0	0	0	0	0	0	0	0	0	0	0	13	0	0	0	0	0	0	0	0	0	0	0	0
297	ACA	15	0	0	1	452290	0	59	4	1	0	0	0	75	0	0	0	0	0	0	0	2	0	0	0	0	0	0	0	0	0	0	0	0	0	0	0	41	0	0	0	1	0	0	0	0	0	0	0
298	AGA	77	0	0	0	1	0	0	0	453851	1	9	0	2	0	0	0	1	0	0	0	0	0	0	1	5	0	0	0	0	0	0	0	0	0	0	0	0	0	0	0	47	0	0	0	0	0	0	0
299	AAA	458111	1	11	0	0	0	0	0	10	0	0	0	0	0	0	0	1	0	0	0	0	0	0	0	0	0	0	0	0	0	0	0	5	0	0	0	0	0	0	0	0	0	0	0	0	0	0	0
300	AGT	0	1	5	81	1	0	0	4	29	18	4	349505	0	0	0	13	0	0	0	0	0	0	0	0	0	0	0	5	0	0	0	0	0	0	0	0	0	0	0	0	0	0	0	1090	0	0	65	0
301	GTA	0	0	0	0	0	2	0	0	0	0	0	0	238	0	0	0	0	0	0	1	0	0	0	0	0	0	0	0	3	0	0	0	3	0	0	0	39	0	0	0	1	0	0	0	379099	1	43	2
302	CAC	0	22	0	0	13	171	0	0	0	0	0	0	0	0	0	0	25	424879	3	66	8	5	0	0	0	9	0	0	0	10	0	0	0	1	0	0	1	0	0	0	0	0	0	0	0	0	0	0
303	CTA	0	0	0	0	2	1	0	0	1	0	1	0	44	0	1	0	18	0	2	0	75	0	0	13	1	0	0	0	401944	2	72	3	0	0	0	0	9	0	0	0	14	0	0	0	2	0	0	0
304	GGA	20	0	0	2	1	0	0	0	82	1	2	0	0	0	0	0	18	0	0	0	0	0	0	0	1	0	0	0	1	0	0	0	91	91	0	0	5	0	0	0	292479	7	4	2	11	0	0	0
305	CCA	0	1	1	0	19	12	0	0	0	1	0	0	0	0	0	4	36	0	108	0	401471	6	94	5	1	0	0	0	51	0	0	0	0	0	0	0	17	0	0	0	1	0	0	0	0	0	0	0
306	GGA	0	2	0	0	0	0	0	0	70	0	3	0	1	0	1	1	0	0	0	1	1	0	0	0	1	0	0	0	3	0	0	0	68	80	0	0	24	0	0	0	352571	11	3	1	5	0	0	0
307	CAA	64	6	1	0	0	0	0	0	0	0	0	0	0	0	0	0	456412	5	29	6	0	0	0	0	24	0	0	0	8	0	0	0	2	0	0	0	0	0	0	0	0	0	0	0	0	0	0	0
308	GCA	0	0	0	0	165	1	0	0	0	0	0	0	0	0	0	0	15	0	0	0	5	0	0	0	0	0	0	0	0	0	0	0	21	0	0	0	423599	2	8	13	1	0	0	0	151	0	0	0
309	TTC	0	1	0	0	0	0	0	0	0	0	0	0	0	9	0	1	0	0	2	3	0	0	0	0	0	0	0	0	0	9	0	0	0	5	0	0	0	0	0	0	3	4	0	0	1	1	0	0
310	TAT	0	0	0	18	0	1	0	0	0	0	0	0	0	0	7	0	4	1	7	42	0	0	0	0	0	0	0	0	4	0	0	1	0	1	0	4	0	0	0	0	0	0	0	0	1	0	0	0
311	GCA	0	0	1	0	230	0	0	0	0	1	1	0	1	0	0	0	4	0	0	0	0	0	0	0	0	0	0	0	1	0	0	0	15	1	0	0	244940	1	5	1	3	0	0	0	143	0	0	0
312	ACA	39	2	1	0	401274	3	34	7	2	0	0	0	91	0	0	1	1	0	1	0	2	0	0	0	0	0	0	0	0	0	0	0	0	0	0	0	19	0	0	0	0	0	0	0	0	0	0	0
313	GAT	1	0	0	74	0	0	0	0	6	2	0	0	0	0	0	0	0	0	0	1	0	0	0	0	0	0	0	0	1	0	0	0	13	11	5	305913	0	0	0	0	1	0	0	10	0	0	0	5
314	GGC	0	1	0	0	0	0	0	0	0	86	0	0	0	0	0	0	0	0	0	0	0	0	0	0	0	0	0	0	0	0	0	0	0	194	0	0	7	3	0	0	20	255912	0	117	0	5	0	0
315	ATA	12	0	0	0	18	0	0	0	2	0	0	0	448769	0	30	1	0	0	0	0	0	0	0	0	0	0	0	0	1	0	0	0	0	0	0	0	1	0	0	0	1	0	0	0	18	0	0	0
316	ATA	19	0	0	4	13	0	0	0	4	0	0	0	442455	1	98	13	0	0	0	0	0	0	0	0	0	0	0	0	5	0	0	0	0	0	0	0	0	0	0	0	0	0	0	0	13	0	0	0
317	GGG	0	0	2	0	0	0	0	0	0	0	90	0	0	0	0	0	0	0	0	0	0	0	0	0	0	0	3	0	0	0	0	0	0	0	55	0	0	0	3	0	117	7	394654	25	0	0	10	0
318	GAG	0	0	85	0	0	0	0	0	0	0	0	0	0	0	0	0	0	0	0	0	0	0	0	0	0	0	0	0	0	0	0	0	194	1	447907	7	0	0	0	0	0	0	60	0	0	0	4	0
319	ATA	21	0	0	0	13	0	0	0	1	0	0	0	459277	0	113	0	0	0	0	0	0	0	0	0	0	0	0	0	1	0	0	0	0	0	0	0	0	0	0	0	0	0	0	0	23	0	0	0
320	AGA	80	0	0	0	4	0	0	0	460181	0	16	3	5	0	0	0	0	0	0	0	0	0	0	0	2	0	0	0	0	0	0	0	0	0	0	0	0	0	0	0	31	0	0	0	0	0	0	0
321	CAA	127	0	0	0	0	0	0	0	0	0	0	0	0	0	0	0	456547	1	45	3	2	0	0	0	19	0	0	0	20	0	0	2	1	0	0	0	0	0	0	0	0	0	0	0	0	0	0	0
322	GCA	0	0	0	0	251	0	0	0	0	0	0	0	0	0	0	0	1	0	0	0	3	0	0	0	0	0	0	0	0	0	0	0	13	0	0	0	438992	0	7	2	1	0	0	0	130	0	0	0
323	CAT	3	0	0	68	0	0	0	0	0	0	0	0	0	0	0	0	42	16	4	430575	0	0	0	2	0	0	0	11	0	0	0	11	0	0	0	2	0	0	0	0	0	0	0	0	0	0	0	0
324	TGT	2	0	0	0	0	0	0	0	0	0	0	4	0	0	0	0	0	0	0	0	0	0	0	0	0	0	0	33	0	0	0	0	0	0	0	0	0	1	0	0	0	0	0	4	0	0	0	0
325	AAT	17	17	5	459979	0	0	0	0	0	0	0	22	0	0	0	2	0	0	0	2	0	0	0	0	0	0	0	0	0	0	0	0	0	0	0	35	0	0	0	0	0	0	0	0	0	0	0	0
326	GTT	0	0	0	2	0	0	0	1	0	0	0	0	0	0	0	119	0	0	0	0	0	0	0	0	0	0	0	0	0	0	0	8	0	0	0	25	0	0	0	22	0	0	0	11	4	25	2	449066
327	AGT	0	0	0	130	0	0	0	3	11	30	1	457823	0	0	0	12	0	0	0	0	0	0	0	0	0	0	0	2	0	0	0	0	0	0	0	0	0	0	0	0	0	0	0	43	0	0	0	0
328	AAA	462669	7	13	12	0	1	0	0	15	0	0	0	3	0	0	0	1	0	0	0	0	0	0	0	0	0	0	0	0	0	0	0	19	0	0	0	0	0	0	0	0	0	0	0	0	0	0	0
329	AAA	462691	6	488	8	2	0	0	0	20	0	0	0	3	0	0	0	1	0	0	0	1	0	0	0	0	0	0	0	0	0	0	0	9	0	0	0	0	0	0	0	0	0	0	0	0	0	0	0
330	GAA	78	0	0	1	0	0	0	0	1	0	0	0	0	0	0	0	5	0	0	0	0	0	0	0	0	0	0	0	0	0	0	0	462977	3	14	7	2	0	0	0	16	0	0	0	17	0	0	0
331	TGG	0	0	2	0	0	0	0	0	0	0	10	0	0	0	2	0	0	0	0	0	0	0	0	0	0	0	9	0	0	0	0	0	0	0	0	0	0	0	0	0	0	0	5	0	0	0	0	0
332	AAT	45	15	2	462351	0	1	0	2	0	0	0	45	0	0	0	10	0	0	0	2	0	0	0	0	0	0	0	0	0	0	0	0	0	0	0	17	0	0	0	0	0	0	0	0	0	0	0	0
333	AGC	1	219	0	1	0	6	0	0	26	459844	0	120	0	18	0	0	0	0	0	0	0	0	0	0	0	3	0	0	0	1	0	0	0	0	0	0	0	0	0	0	0	81	0	0	0	0	0	0
334	ACT	0	0	0	14	24	32	7	442304	0	0	0	2	0	0	0	74	0	0	0	0	0	0	0	1	0	0	0	0	0	0	0	0	0	0	0	0	0	0	0	12	0	0	0	0	0	0	0	0
335	TTG	0	0	0	0	0	0	0	0	0	0	0	0	0	0	12	0	0	0	0	0	0	0	0	0	0	0	0	0	0	0	30	0	0	0	0	0	0	0	0	0	0	0	0	0	0	0	4	0
336	CAA	18	0	0	0	0	0	0	0	0	0	0	0	0	0	0	0	462131	0	21	3	1	0	0	0	54	0	0	0	4	0	0	0	2	0	0	0	0	0	0	0	0	0	0	0	0	0	0	0
337	AAG	107	1	462709	6	0	0	4	0	0	0	237	0	0	0	9	0	0	0	5	0	0	0	0	0	0	0	0	0	0	0	0	0	0	0	14	0	0	0	0	0	0	0	0	0	0	0	0	0
338	GTA	0	0	0	0	0	0	0	0	0	0	0	0	193	0	0	0	0	0	0	0	0	0	0	0	0	0	0	0	10	0	0	0	1	0	0	0	28	0	0	0	1	0	0	0	461973	5	45	5
339	GCC	0	0	0	0	0	187	0	0	0	0	0	0	0	0	0	0	0	0	0	0	0	2	0	0	0	0	0	0	0	0	0	0	0	29	0	0	20	450279	0	40	0	2	0	0	0	157	0	0
340	AAC	12	462244	3	47	0	0	0	0	0	10	0	0	0	6	0	0	0	2	0	0	0	0	0	0	0	0	0	0	0	0	0	0	0	15	0	0	0	0	0	0	0	0	0	0	0	0	0	0
341	CAA	12	0	0	0	0	0	0	0	0	0	0	0	0	0	0	0	462507	3	14	5	0	0	0	0	7	0	0	0	30	0	0	0	2	0	0	0	0	0	0	0	0	0	0	0	0	0	0	0
342	TTA	0	0	0	0	0	0	0	0	0	0	0	0	10	0	0	0	0	0	0	0	0	0	0	0	0	0	0	0	12	0	0	0	0	0	0	0	0	0	0	0	0	0	0	0	1	0	0	0
343	AGA	180	0	2	4	6	0	0	1	462716	3	26	12	40	0	0	1	0	0	0	0	1	0	0	0	11	0	0	0	0	0	0	0	1	0	1	0	0	0	0	0	21	0	0	0	1	0	0	0
344	CCA	0	0	0	0	64	0	0	0	0	0	0	0	0	0	0	0	15	0	0	0	462966	6	21	2	0	0	0	0	34	0	0	0	0	0	0	0	13	0	0	0	0	0	0	0	0	0	0	0
345	TAC	0	35	0	0	0	0	0	0	0	0	0	0	0	0	0	0	0	27	0	0	0	1	0	0	0	0	0	0	0	0	0	0	0	1	0	0	0	0	0	0	0	0	0	0	0	0	0	0
346	TTT	0	0	0	3	0	0	0	0	0	0	0	0	0	0	1	14	0	0	0	0	0	0	0	0	0	0	0	0	0	0	0	37	0	0	0	0	0	0	0	0	0	0	0	0	0	0	0	7
347	AAG	191	8	462824	45	0	0	4	0	0	0	50	2	0	0	15	2	0	0	1	0	0	0	0	0	0	0	0	0	0	0	0	0	0	0	41	0	0	0	0	0	0	0	0	0	0	0	0	0
348	AAC	56	463340	1	80	0	6	0	0	0	18	0	0	0	9	0	0	0	0	0	0	0	0	0	0	0	0	0	0	0	0	0	0	0	14	0	0	0	0	0	0	0	0	0	0	0	0	0	0
349	AAC	30	462961	1	39	0	3	0	0	0	27	0	0	0	16	0	0	0	1	0	0	0	0	0	0	0	0	0	0	0	0	0	0	0	15	0	0	0	0	0	0	0	0	0	0	0	0	0	0
350	ACA	55	0	0	0	462919	1	12	15	2	0	0	0	67	0	0	0	0	0	0	0	0	0	0	0	0	0	0	0	0	0	0	0	0	0	0	0	27	0	0	0	0	0	0	0	0	0	0	0
351	ATA	19	0	0	0	23	0	0	0	3	0	0	0	462997	1	17	1	0	0	0	0	0	0	0	0	0	0	0	0	0	0	0	0	0	0	0	0	0	0	0	0	0	0	0	0	11	0	0	0
352	ATA	66	0	0	0	26	0	0	0	0	0	0	0	463288	1	30	2	0	0	0	0	0	0	0	0	0	0	0	0	0	0	0	0	0	0	0	0	0	0	0	0	0	0	0	0	15	0	0	0
353	AAA	463229	2	19	13	2	0	0	0	22	0	0	0	7	0	0	0	2	0	0	0	0	0	0	0	0	0	0	0	0	0	0	0	8	0	0	0	0	0	0	0	0	0	0	0	0	0	0	0
354	TTT	0	0	0	1	0	0	0	0	0	0	0	0	0	0	0	16	0	0	0	0	0	0	0	0	0	0	0	0	0	0	0	18	0	0	0	0	0	0	0	0	0	0	0	0	0	0	0	5
355	GCT	0	0	0	2	0	1	0	161	0	0	0	0	0	0	0	0	0	0	0	0	0	0	0	0	0	0	0	0	0	0	0	0	0	0	0	35	10	14	0	462730	0	0	0	3	0	0	0	169
356	AAC	34	463313	2	92	0	0	0	0	0	20	0	0	0	3	0	0	0	1	0	0	0	0	0	0	0	0	0	0	0	0	0	0	0	22	0	0	0	0	0	0	0	0	0	0	0	0	0	0
357	TCA	8	0	0	0	39	0	0	0	0	0	0	0	0	0	0	0	0	0	0	0	42	0	0	0	0	0	0	0	0	0	0	0	0	0	0	0	7	0	0	0	0	0	0	0	0	0	0	0
358	TCA	0	0	0	0	19	0	0	0	0	0	0	0	0	0	0	0	0	0	0	0	29	0	0	0	0	0	0	0	0	0	0	0	0	0	0	0	5	0	0	0	0	0	0	0	0	0	0	0
359	GGA	1	0	0	0	0	0	0	0	51	0	0	0	0	0	0	0	0	0	0	0	0	0	0	0	0	0	0	0	0	0	0	0	38	0	0	0	1	0	0	0	463392	1	22	4	11	0	0	0
360	GGG	0	0	0	0	0	0	0	0	0	0	487	0	0	0	0	0	0	0	0	0	0	0	0	0	0	0	0	0	0	0	0	0	0	0	75	0	0	0	1	0	110	2	462871	7	0	0	10	0
361	GAT	0	0	0	60	0	0	0	0	0	0	0	0	0	0	0	0	0	0	0	3	0	0	0	0	0	0	0	0	0	0	0	0	8	18	3	463360	0	0	0	0	0	0	0	12	0	0	0	5
362	CTA	0	0	0	0	0	0	0	0	0	0	0	0	17	0	0	0	1	0	0	0	98	0	0	0	6	0	0	0	463282	1	39	1	0	0	0	0	0	0	0	0	0	0	0	0	2	0	0	0
363	GAA	42	0	0	0	0	0	0	0	0	0	0	0	0	0	0	0	1	0	0	0	0	0	0	0	0	0	0	0	0	0	0	0	463518	3	7	4	1	0	0	0	8	0	0	0	3	0	0	0
364	ATT	0	0	0	32	2	0	0	12	0	0	0	2	9	47	1	463457	0	0	0	0	0	0	0	0	0	0	0	0	0	0	0	5	0	0	0	0	0	0	0	0	0	0	0	0	0	0	0	11
365	ACA	11	0	0	0	250899	0	27	6	0	0	0	0	66	1	0	0	0	0	0	0	0	0	0	0	0	0	0	0	0	0	0	0	0	0	0	0	11	0	0	0	0	0	0	0	0	0	0	0
366	ACA	10	0	0	0	251066	0	5	5	3	0	0	0	14	0	0	0	0	0	0	0	0	0	0	0	0	0	0	0	0	0	0	0	0	0	0	0	14	0	0	0	0	0	0	0	0	0	0	0
367	CAT	0	0	0	20	0	0	0	0	0	0	0	0	0	0	0	0	1	12	3	251038	0	0	0	3	0	0	0	4	0	0	0	1	0	0	0	0	0	0	0	0	0	0	0	0	0	0	0	0
368	AGT	0	0	0	40	0	0	0	5	9	16	0	250768	0	0	0	16	0	0	0	2	0	0	0	0	0	0	0	0	0	0	0	0	0	0	0	0	0	0	0	0	0	0	0	24	0	0	0	0
369	TTT	0	0	0	0	0	0	0	0	0	0	0	0	0	0	0	3	0	0	0	0	0	0	0	0	0	0	0	0	0	0	0	9	0	0	0	0	0	0	0	0	0	0	0	0	0	0	0	5
370	AAT	2	10	0	251004	0	0	0	0	0	0	0	13	0	0	0	8	0	0	0	0	0	0	0	0	0	0	0	0	0	0	0	0	0	0	0	37	0	0	0	0	0	0	0	0	0	0	0	0
371	TGT	0	0	0	1	0	0	0	0	0	0	0	7	0	0	0	0	0	0	0	0	0	0	0	0	0	0	0	4	0	0	0	0	0	0	0	0	0	0	0	0	0	0	0	0	0	0	0	0
372	GGA	0	0	0	0	0	0	0	0	64	0	0	0	0	0	0	0	0	0	0	0	0	0	0	0	0	0	0	0	0	0	0	0	43	0	0	0	0	0	0	0	250815	0	31	1	4	0	0	0
373	GGA	0	0	0	0	0	0	0	0	62	0	0	0	0	0	0	0	0	0	0	0	0	0	0	0	0	0	0	0	0	0	0	0	38	0	0	0	0	0	0	0	250960	0	9	3	2	0	0	0
374	GAA	40	0	0	0	0	0	0	0	0	0	0	0	0	0	0	0	1	0	0	0	0	0	0	0	0	0	0	0	0	0	0	0	250970	0	5	5	0	0	0	0	4	0	0	0	0	0	0	0
375	TTT	0	0	0	0	0	0	0	0	0	0	0	0	0	0	0	34	0	0	0	0	0	0	0	0	0	0	0	0	0	0	0	8	0	0	0	0	0	0	0	0	0	0	0	0	0	0	0	0
376	TTC	0	0	0	0	0	0	0	0	0	0	0	0	0	9	0	0	0	0	0	0	0	0	0	0	0	0	0	0	0	12	0	0	0	0	0	0	0	0	0	0	0	0	0	0	0	2	0	0
377	TAT	0	0	0	8	0	0	0	0	0	0	0	0	0	0	0	0	0	0	0	18	0	0	0	0	0	0	0	0	0	0	0	0	0	0	0	0	0	0	0	0	0	0	0	0	0	0	0	0
378	TGT	0	0	0	1	0	0	0	0	0	0	0	14	0	0	0	1	0	0	0	0	0	0	0	0	0	0	0	11	0	0	0	0	0	0	0	0	0	0	0	0	0	0	0	2	0	0	0	0
379	AAC	7	251027	0	46	0	0	0	0	0	22	0	0	0	6	0	0	0	0	0	0	0	0	0	0	0	0	0	0	0	0	0	0	0	28	0	0	0	0	0	0	0	0	0	0	0	0	0	0
380	ACA	12	0	0	0	251112	2	9	2	0	0	0	0	35	0	0	0	0	0	0	0	0	0	0	0	0	0	0	0	0	0	0	0	0	0	0	0	10	0	0	0	0	0	0	0	0	0	0	0
381	TCA	0	0	0	0	9	0	0	0	0	0	0	0	0	0	0	0	0	0	0	0	23	0	0	0	0	0	0	0	0	0	0	0	0	0	0	0	5	0	0	0	0	0	0	0	0	0	0	0
382	GGC	0	0	0	0	0	0	0	0	0	47	0	0	0	0	0	0	0	0	0	0	0	0	0	0	0	1	0	0	0	0	0	0	0	90	0	0	0	2	0	0	8	250374	1	27	0	5	0	0
383	CTG	0	0	0	0	0	0	0	0	0	0	0	0	0	0	24	0	0	0	6	0	0	0	47	0	0	0	5	0	62	4	250695	4	0	0	0	0	0	0	0	0	0	0	0	0	0	0	0	0
384	TTT	0	0	0	0	0	0	0	0	0	0	0	0	0	0	0	6	0	0	0	0	0	0	0	0	0	0	0	0	0	0	0	21	0	0	0	0	0	0	0	0	0	0	0	0	0	0	0	3
385	AAT	23	13	0	251059	0	0	0	2	0	0	0	9	0	0	0	5	0	0	0	1	0	0	0	0	0	0	0	0	0	0	0	0	0	0	0	16	0	0	0	0	0	0	0	0	0	0	0	0
386	AGC	0	110	0	0	0	2	0	0	9	249753	3	48	0	13	0	0	0	0	0	0	0	0	0	0	0	1	0	0	0	0	0	0	0	0	0	0	0	0	0	0	0	62	0	0	0	0	0	0
387	ACT	1	0	0	15	25	18	2	250859	0	0	0	3	0	0	0	33	0	0	0	0	0	0	0	0	0	0	0	0	0	0	0	0	0	0	0	0	0	0	0	4	0	0	0	0	0	0	0	0
388	TGG	0	0	0	0	0	0	0	0	0	0	7	0	0	0	0	0	0	0	0	0	0	0	0	0	0	0	48	0	0	0	0	0	0	0	0	0	0	0	0	0	0	0	0	0	0	0	0	0
389	GAG	0	0	62	0	0	0	0	0	0	0	0	0	0	0	0	0	0	0	4	0	0	0	0	0	0	0	0	0	0	0	0	0	99	4	250426	8	0	0	0	0	0	0	9	0	0	0	1	0
390	TTT	0	0	0	0	0	0	0	0	0	0	0	0	0	0	0	4	0	0	0	0	0	0	0	0	0	0	0	0	0	0	0	11	0	0	0	0	0	0	0	0	0	0	0	0	0	0	0	3
391	AAT	7	8	2	250936	0	0	0	0	0	0	0	14	0	0	0	3	0	0	0	0	0	0	0	0	0	0	0	0	0	0	0	0	0	0	0	14	0	0	0	0	0	0	0	0	0	0	0	0
392	AGC	1	103	0	0	0	0	0	0	32	249164	7	42	0	6	0	0	0	0	0	0	0	0	0	0	0	0	0	0	0	0	0	0	0	0	0	0	0	0	0	0	0	51	0	0	0	0	0	0
393	ACT	2	0	0	17	20	23	2	249553	0	0	0	7	0	0	0	30	0	0	0	0	0	0	0	0	0	0	0	0	0	0	0	0	0	0	0	0	0	0	0	1	0	0	0	0	0	0	0	0
394	TGG	0	0	0	0	0	0	0	0	0	0	22	0	0	0	0	0	0	0	0	0	0	0	0	0	0	0	46	0	0	0	0	0	0	0	0	0	0	0	0	0	0	0	1	0	0	0	0	0
395	AAT	11	18	0	250651	0	0	0	0	0	0	0	10	0	0	0	3	0	0	0	0	0	0	0	0	0	0	0	0	0	0	0	0	0	0	1	18	0	0	0	0	0	0	0	0	0	0	0	0
396	AAT	7	17	2	250389	0	0	0	3	0	0	0	7	0	0	0	3	0	0	0	0	0	0	0	0	0	0	0	0	0	0	0	0	0	0	0	8	0	0	0	0	0	0	0	0	0	0	0	0
397	TCA	0	0	0	0	31	0	0	0	0	0	0	0	0	0	0	0	0	0	0	0	12	0	0	0	0	0	0	0	0	0	0	0	0	0	0	0	3	0	0	0	0	0	0	0	0	0	0	0
398	AAT	9	9	1	250881	0	0	0	1	0	0	0	20	0	0	0	9	0	0	0	0	0	0	0	0	0	0	0	0	0	0	0	0	0	0	0	17	0	0	0	0	0	0	0	0	0	0	0	0
399	AGC	1	91	1	0	0	2	0	0	7	245705	0	55	0	9	0	0	0	0	0	0	0	0	0	0	0	0	0	0	0	0	0	0	0	0	0	0	0	0	0	0	0	20	0	0	0	0	0	0
400	ACA	18	0	0	0	250371	2	29	7	2	0	0	0	25	0	0	0	0	0	0	0	0	0	0	0	0	0	0	0	0	0	0	0	0	0	0	0	9	0	0	0	0	0	0	0	0	0	0	0
401	GAG	0	0	43	0	0	0	0	0	0	0	0	0	0	0	0	0	0	0	0	0	0	0	0	0	0	0	0	0	0	0	0	0	59	9	248361	7	0	0	0	0	0	0	9	0	0	0	0	0
402	AAT	10	19	0	249313	0	0	0	0	0	0	0	13	0	0	0	0	0	0	0	0	0	0	0	0	0	0	0	0	0	0	0	0	0	1	0	7	0	0	0	0	0	0	0	0	0	0	0	0
403	ATA	3	0	0	0	11	0	0	0	0	0	0	0	250418	0	12	0	0	0	0	0	0	0	0	0	0	0	0	0	1	0	0	0	0	0	0	0	0	0	0	0	0	0	0	0	19	0	0	0
404	ACT	5	0	0	20	15	12	1	242515	0	0	0	2	0	0	0	35	0	0	0	0	0	0	0	2	0	0	0	0	0	0	0	0	0	0	0	0	0	0	0	9	0	0	0	0	0	0	0	0
405	CTC	0	0	0	0	0	0	0	0	0	0	0	0	0	6	0	0	0	0	0	0	0	27	0	0	0	0	0	0	12	243923	0	11	0	0	0	0	0	0	0	0	0	0	0	0	0	0	0	0
406	CAA	21	0	0	0	0	0	0	0	0	0	0	0	0	0	0	0	249741	0	7	1	0	0	0	0	13	0	0	0	12	0	0	0	1	0	0	0	0	0	0	0	0	0	0	0	0	0	0	0
407	TGC	3	1	0	0	0	0	0	0	0	3	0	0	0	0	0	0	0	0	0	0	0	0	0	0	0	5	0	0	0	0	0	0	0	0	0	0	0	0	0	0	0	2	0	0	0	0	0	0
408	AGA	54	0	0	0	3	0	0	0	243303	0	6	2	1	0	0	0	0	0	0	0	0	0	0	0	0	0	0	0	0	0	0	0	0	0	0	0	0	0	0	0	33	0	0	0	0	0	0	0
409	ATA	5	0	0	0	3	0	0	0	0	0	0	0	248325	0	15	0	0	0	0	0	0	0	0	0	0	0	0	0	0	0	0	0	0	0	0	0	0	0	0	0	0	0	0	0	4	0	0	0
410	AAG	88	2	245940	7	0	0	0	0	0	1	12	0	0	0	4	0	0	0	0	0	0	0	0	0	0	0	0	0	0	0	0	0	0	0	18	0	0	0	0	0	0	0	0	0	0	0	0	0
411	CAA	11	0	0	0	0	0	0	0	0	0	0	0	0	0	0	0	248588	0	10	0	0	0	0	0	3	0	1	0	3	0	0	0	0	0	0	0	0	0	0	0	0	0	0	0	0	0	0	0
412	ATT	0	0	0	15	0	0	0	9	0	0	0	0	9	17	1	200600	0	0	0	0	0	0	0	0	0	0	0	0	0	0	0	1	0	0	0	0	0	0	0	0	0	0	0	0	0	0	0	5
413	ATA	7	0	0	0	10	0	0	0	3	0	0	0	229005	0	27	0	0	0	0	0	0	0	0	0	0	0	0	0	3	0	0	0	0	0	0	0	0	0	0	0	0	0	0	0	17	0	0	0
414	AAT	25	19	5	240055	0	0	0	1	0	0	0	3	0	0	0	9	0	0	0	1	0	0	0	0	0	0	0	0	0	0	0	0	0	0	0	17	0	0	0	0	0	0	0	0	0	0	0	0
415	ATG	0	0	4	0	0	0	4	0	0	0	1	0	105	1	182604	3	0	0	0	0	0	0	0	0	0	0	0	0	0	0	1	0	0	0	0	0	0	0	0	0	0	0	0	0	0	0	11	0
416	TGG	0	0	0	0	0	0	0	0	0	0	1	0	0	0	0	0	0	0	0	0	0	0	0	0	0	0	8	0	0	0	0	0	0	0	0	0	0	0	0	0	0	0	3	0	0	0	0	0
417	CAA	8	0	0	0	2	0	0	0	0	0	0	0	0	0	0	0	243156	0	19	1	0	0	0	0	20	0	0	0	3	0	0	0	1	0	0	0	0	0	0	0	0	0	0	0	0	0	0	0
418	AGA	69	0	4	0	1	0	0	0	238154	2	10	0	6	0	0	0	0	0	0	0	0	0	0	0	4	0	0	0	0	0	0	0	0	0	4	0	0	0	0	0	17	0	0	0	0	0	0	0
419	GCA	2	0	1	2	94	0	0	0	0	5	0	0	0	0	1	0	2	0	3	0	2	0	0	0	0	0	0	0	0	0	0	0	16	0	0	0	183534	3	41	3	0	0	0	0	130	0	0	0
420	GGA	0	0	0	0	0	0	0	0	40	0	2	0	3	0	0	0	0	0	0	0	0	0	0	0	0	0	0	0	0	0	0	0	37	5	0	0	2	0	0	0	182900	3	9	0	5	0	0	0
421	CAA	26	0	4	4	4	0	0	0	0	0	0	0	2	0	0	0	213311	2	19	2	0	0	0	0	10	0	0	0	8	1	0	0	1	0	0	0	0	0	0	0	0	0	0	0	0	0	0	0
422	GCA	0	0	3	0	90	0	0	0	0	6	0	0	0	0	0	0	5	0	1	0	2	0	0	0	0	0	0	0	0	0	0	0	14	1	0	0	182198	0	3	3	0	0	0	0	55	0	0	0
423	ATA	0	0	0	8	10	0	0	0	2	0	0	0	236767	0	26	1	3	0	0	0	0	0	0	0	0	0	0	0	0	0	0	0	0	0	0	0	0	0	0	0	0	0	0	0	4	0	0	0
424	TAT	0	0	1	8	0	0	0	0	0	0	0	0	9	0	4	0	0	0	0	14	0	0	0	0	0	0	0	0	0	0	0	0	0	0	0	0	0	0	0	0	0	0	0	0	0	0	0	0
425	GCC	0	1	0	0	0	84	0	0	0	1	0	0	1	0	2	1	0	0	0	0	0	5	0	0	0	0	0	0	0	0	0	0	0	6	0	0	10	209636	1	14	0	2	0	0	0	128	0	0
426	CCT	0	0	0	0	1	0	0	9	0	0	1	0	0	0	1	0	0	1	0	48	11	33	1	166592	0	0	0	0	0	0	0	54	0	0	0	0	0	0	0	0	0	0	0	0	0	0	0	0
427	CCC	0	1	0	0	0	13	0	0	0	0	0	0	0	0	0	0	0	36	0	0	13	163237	0	12	0	2	0	0	0	36	0	0	0	0	0	0	0	0	0	0	0	0	0	0	0	0	0	0
428	ATA	17	0	0	0	22	0	0	0	0	0	0	0	242724	0	15	1	0	0	0	0	0	0	0	0	0	0	0	0	2	0	0	0	0	0	0	0	0	0	0	0	0	0	0	0	6	0	0	0
429	CCA	0	0	0	0	24	0	0	0	0	0	0	0	0	0	0	0	15	0	0	0	231276	1	33	1	0	0	0	0	26	0	0	0	0	0	0	0	1	0	0	0	0	0	0	0	0	0	0	0
430	GGA	0	0	0	0	0	0	0	0	42	0	0	0	0	0	0	0	1	0	0	0	0	0	0	0	0	0	0	0	0	0	0	0	35	0	0	0	2	0	0	0	226912	0	20	0	2	0	0	0
431	GTA	2	0	0	0	0	0	0	0	0	0	0	0	94	0	0	0	0	0	0	0	1	0	0	0	0	0	0	0	3	0	0	0	38	0	0	0	24	0	0	0	1	0	0	0	245970	0	6	6
432	ATA	2	0	0	0	13	0	0	0	2	0	0	0	246225	1	71	3	0	0	0	0	0	0	0	0	0	0	0	0	1	0	0	0	0	0	0	0	0	0	0	0	0	0	0	0	7	0	0	0
433	AGG	3	0	34	0	0	0	1	0	62	9	241775	4	0	0	7	0	0	0	0	0	0	0	0	0	0	0	1	0	0	0	0	0	0	0	0	0	0	0	0	0	0	0	14	0	0	0	0	0
434	TGT	0	0	0	0	0	0	0	0	0	0	0	3	0	0	0	0	0	0	0	0	0	0	0	0	0	0	0	13	0	0	0	0	0	0	0	0	0	0	0	0	0	0	0	0	0	0	0	0
435	AAA	250501	3	6	5	3	0	0	0	4	0	0	0	2	0	0	0	0	0	0	0	0	0	0	0	0	0	0	0	0	0	0	0	13	0	0	0	0	0	0	0	0	0	0	0	0	0	0	0
436	TCA	0	0	0	0	10	0	0	0	0	0	0	0	0	0	0	0	0	0	0	0	9	0	0	0	0	0	0	0	0	0	0	0	0	0	0	0	0	0	0	0	0	0	0	0	0	0	0	0
437	AAT	18	12	1	249605	0	0	0	0	0	0	0	21	0	0	0	4	0	0	0	0	0	0	0	0	0	0	0	0	0	0	0	0	0	0	0	9	0	0	0	0	0	0	0	0	0	0	0	0
438	ATT	0	0	0	6	0	0	0	9	0	0	0	2	2	13	2	242240	0	0	0	0	0	0	0	0	0	0	0	0	0	0	0	0	0	0	0	0	0	0	0	0	0	0	0	0	0	0	0	18
439	ACA	11	0	0	0	248926	7	104	14	4	0	0	0	119	0	0	0	0	0	0	0	0	0	0	0	0	0	0	0	0	0	0	0	0	0	0	0	34	0	0	0	0	0	0	0	0	0	0	0
440	GGA	1	0	0	0	0	0	0	0	28	0	0	0	0	0	0	0	0	0	0	0	0	0	0	0	2	0	0	0	0	0	0	0	75	0	0	0	4	0	0	0	249386	2	10	3	8	0	0	0
441	CTA	2	0	0	0	0	0	0	0	0	0	0	0	17	0	0	0	3	0	0	0	19	0	0	0	0	0	0	0	249292	0	26	1	0	0	0	0	0	0	0	0	0	0	0	0	0	0	0	0
442	ATA	5	1	0	0	4	0	0	0	2	0	0	0	249338	1	14	9	0	0	0	0	0	0	0	0	0	0	0	0	1	0	0	0	0	0	0	0	0	0	0	0	0	0	0	0	14	0	0	0
443	TTA	0	0	0	0	0	0	0	0	0	0	0	0	17	0	0	0	0	0	0	0	0	0	0	0	0	0	0	0	13	0	0	0	0	0	0	0	0	0	0	0	0	0	0	0	0	0	0	0
444	ACA	8	0	0	0	250367	1	20	3	0	0	0	0	26	0	0	0	0	0	0	0	0	0	0	0	0	0	0	0	0	0	0	0	0	0	0	0	6	0	0	0	0	0	0	0	0	0	0	0
445	AGA	39	0	0	0	1	0	0	0	248955	0	17	1	5	0	0	0	0	0	0	0	0	0	0	0	0	0	0	0	0	0	0	0	0	0	0	0	0	0	0	0	7	0	0	0	0	0	0	0
446	GAT	1	0	0	43	0	0	0	0	0	0	0	0	0	0	0	0	0	0	0	1	0	0	0	0	0	0	0	0	0	0	0	0	13	6	0	249895	0	0	0	0	0	0	0	7	0	0	0	0
447	GGT	0	0	0	0	0	0	0	0	0	0	0	44	0	0	0	0	0	0	0	0	0	0	0	0	0	0	0	2	0	0	0	0	0	0	0	57	0	0	0	0	9	7	2	249727	0	0	0	8
448	GGG	0	0	1	0	0	0	0	0	0	0	45	0	0	0	0	0	0	0	0	0	0	0	0	0	0	0	0	0	0	0	0	0	0	0	67	0	0	0	0	0	45	3	249178	3	0	0	2	0
449	AGT	0	0	0	115	0	0	0	5	22	26	2	250124	0	0	0	5	0	0	0	0	0	0	0	0	0	0	0	0	0	0	0	0	0	0	0	0	0	0	0	0	0	0	0	37	0	0	0	0
450	AAT	11	16	2	250402	0	0	0	0	0	0	0	6	0	0	0	5	0	0	0	1	0	0	0	0	0	0	0	0	0	0	0	0	0	0	0	14	0	0	0	0	0	0	0	0	0	0	0	0
451	AAG	67	5	250010	6	0	0	1	0	0	0	28	0	0	0	3	0	0	0	0	0	0	0	0	0	0	0	0	0	0	0	0	0	0	0	80	0	0	0	0	0	0	0	0	0	0	0	0	0
452	AAT	8	2	0	250620	0	0	0	1	0	0	0	5	0	0	0	6	0	0	0	0	0	0	0	0	0	0	0	0	0	0	0	0	0	0	0	4	0	0	0	0	0	0	0	0	0	0	0	0
453	ACA	10	0	0	0	249841	1	34	2	0	0	0	0	53	0	0	0	0	0	0	0	0	0	0	0	0	0	0	0	0	0	0	0	0	0	0	0	28	0	0	0	0	0	0	0	0	0	0	0
454	AGT	0	0	0	74	0	0	0	4	5	20	6	250398	0	0	0	3	0	0	0	0	0	0	0	0	0	0	0	6	0	0	0	0	0	0	0	0	0	0	0	0	0	0	0	27	0	0	0	0
455	GAA	49	0	0	0	0	0	0	0	0	0	0	0	0	0	0	0	0	0	0	0	0	0	0	0	0	0	0	0	0	0	0	0	249570	0	14	1	0	0	0	0	9	0	0	0	0	0	0	0
456	ACC	0	9	0	0	10	249686	1	20	0	0	0	0	0	29	0	0	0	0	0	0	0	0	0	0	0	0	0	0	0	0	0	0	0	0	0	0	0	11	0	0	0	0	0	0	0	0	0	0
457	TTC	0	0	0	0	0	0	0	0	0	0	0	0	0	7	0	0	0	0	0	0	0	0	0	0	0	0	0	0	0	13	0	0	0	0	0	0	0	0	0	0	0	0	0	0	0	0	0	0
458	AGA	24	0	0	0	2	0	0	0	250335	0	10	0	5	0	0	0	0	0	0	0	0	0	0	0	0	0	0	0	0	0	0	0	0	0	0	0	0	0	0	0	88	0	0	0	0	0	0	0
459	CCT	0	0	0	0	0	0	0	5	0	0	0	0	0	0	0	0	0	0	0	14	8	81	1	249067	0	0	0	2	0	0	0	14	0	0	0	0	0	0	0	0	0	0	0	0	0	0	0	0
460	GGA	0	0	0	0	0	0	0	0	21	0	0	0	0	0	0	0	0	0	0	0	0	0	0	0	0	0	0	0	0	0	0	0	35	0	0	0	3	0	0	0	250150	1	58	9	6	0	0	0
461	GGA	0	0	0	0	0	0	0	0	41	0	0	0	0	0	0	0	0	0	0	0	0	0	0	0	0	0	0	0	0	0	0	0	21	0	0	0	0	0	0	0	250887	1	40	2	4	0	0	0
462	GGA	2	0	0	0	0	0	0	0	53	0	0	0	0	0	0	0	0	0	0	0	0	0	0	0	0	0	0	0	0	0	0	0	27	0	0	0	1	0	0	0	250719	0	44	6	2	0	0	0
463	GAT	0	1	0	66	0	0	0	0	0	0	0	0	0	0	0	0	0	0	0	4	0	0	0	0	0	0	0	0	0	0	0	0	21	18	1	250780	0	2	0	2	0	0	0	8	0	0	0	3
464	ATG	0	0	1	0	0	0	11	0	0	0	1	0	42	2	250873	8	0	0	0	0	0	0	0	0	0	0	0	0	0	0	2	0	0	0	0	0	0	0	0	0	0	0	0	0	0	0	19	0
465	AGG	3	0	78	0	0	0	1	0	63	6	250052	9	0	0	42	0	0	0	0	0	0	0	0	0	0	0	2	0	0	0	0	0	0	0	0	0	0	0	0	0	0	0	65	0	0	0	0	0
466	GAC	0	58	0	0	0	0	0	0	0	0	0	0	0	0	0	0	0	0	0	0	0	0	0	0	0	0	0	0	0	0	0	0	16	250671	1	43	0	0	0	0	0	12	0	0	0	1	0	0
467	AAT	7	13	0	250483	0	0	0	3	0	0	0	5	0	0	0	30	0	0	0	0	0	0	0	0	0	0	0	0	0	0	0	0	0	0	0	19	0	0	0	0	0	0	0	0	0	0	0	0
468	TGG	0	0	0	0	0	0	0	0	0	0	2	0	0	0	0	0	0	0	0	0	0	0	0	0	0	0	14	0	0	0	0	0	0	0	0	0	0	0	0	0	0	0	4	0	0	0	0	0
469	AGA	89	0	3	0	2	0	0	0	250920	0	6	2	0	0	0	0	0	0	0	0	0	0	0	0	0	0	0	0	0	0	0	0	0	0	0	0	0	0	0	0	42	0	0	0	0	0	0	0
470	AGT	0	0	3	84	0	0	0	2	6	31	1	316019	0	0	0	6	0	0	0	0	0	0	0	0	0	0	0	0	0	0	0	0	0	0	0	0	0	0	0	0	0	0	0	13	0	0	0	0
471	GAA	83	0	0	0	0	0	0	0	0	0	0	0	0	0	0	0	2	0	0	0	0	0	0	0	0	0	0	0	0	0	0	0	316108	1	9	8	0	0	0	0	6	0	0	0	3	0	0	0
472	TTA	4	0	0	0	0	0	0	0	0	0	0	0	48	0	0	0	2	0	0	0	1	0	0	0	0	0	0	0	10	0	0	0	0	0	0	0	0	0	0	0	0	0	0	0	2	0	0	0
473	TAT	2	0	0	1	0	0	0	0	0	0	0	0	0	0	0	0	0	0	0	24	0	0	0	0	0	0	0	0	0	0	0	0	0	0	0	1	0	0	0	0	0	0	0	0	0	0	0	0
474	AAG	94	2	316027	11	0	0	2	0	1	0	27	0	0	0	15	0	0	0	1	0	0	0	0	0	0	0	0	0	0	0	0	0	0	0	55	0	0	0	0	0	0	0	0	0	0	0	0	0
475	TAT	0	0	0	5	0	0	0	0	0	0	0	0	0	0	0	0	0	0	0	12	0	0	0	0	0	0	0	0	0	0	0	0	0	0	0	0	0	0	0	0	0	0	0	0	0	0	0	0
476	AAA	315929	2	67	2	3	0	0	0	11	0	0	0	5	0	0	0	0	0	0	0	0	0	0	0	0	0	0	0	0	0	0	0	30	0	0	0	0	0	0	0	0	0	0	0	0	0	0	0
477	GTA	2	0	0	0	0	0	0	0	0	0	0	0	94	0	0	0	0	0	0	0	0	0	0	0	0	0	0	0	0	0	0	0	2	0	0	0	16	0	0	0	0	0	0	0	316074	0	4	1
478	GTA	0	0	0	0	0	0	0	0	0	0	0	0	88	0	0	0	0	0	0	0	0	0	0	0	0	0	0	0	0	0	0	0	62	0	0	0	20	0	0	0	2	0	0	0	315848	0	15	0
479	AAA	316084	0	14	5	1	0	0	0	10	0	0	0	5	0	0	0	4	0	0	0	0	0	0	0	0	0	0	0	0	0	0	0	11	0	0	0	0	0	0	0	0	0	0	0	0	0	0	0
480	ATT	0	0	0	14	0	0	0	7	0	0	0	1	11	21	0	315823	0	0	0	0	0	0	0	0	0	0	0	0	0	0	0	0	0	0	0	0	0	0	0	0	0	0	0	0	0	0	0	6
481	GAA	78	0	0	0	0	0	0	0	0	0	0	0	0	0	0	0	1	0	0	0	0	0	0	0	0	0	0	0	0	0	0	0	315957	0	52	1	1	0	0	0	37	0	0	0	7	0	0	0
482	CCA	0	0	0	0	9	0	0	0	0	0	0	0	0	0	0	0	2	0	0	0	316190	0	7	1	0	0	0	0	28	0	0	0	0	0	0	0	0	0	0	0	0	0	0	0	0	0	0	0
483	ATA	3	0	0	0	2	0	0	0	0	0	0	0	65014	1	16	0	0	0	0	0	0	0	0	0	0	0	0	0	0	0	0	0	0	0	0	0	0	0	0	0	0	0	0	0	5	0	0	0
484	GGA	0	0	0	0	0	0	0	0	16	0	0	0	0	0	0	0	0	0	0	0	0	0	0	0	1	0	0	0	0	0	0	0	8	0	0	0	1	0	0	0	65038	0	3	0	0	0	0	0
485	GTA	0	0	0	0	0	0	0	0	0	0	0	0	33	0	0	0	0	0	0	0	0	0	0	0	0	0	0	0	0	0	0	0	2	0	0	0	0	0	0	0	0	0	0	0	65076	0	16	0
486	GCA	0	0	0	0	20	0	0	0	0	0	0	0	0	0	0	0	0	0	0	0	0	0	0	0	0	0	0	0	0	0	0	0	7	0	0	0	64995	0	3	2	0	0	0	0	32	0	0	0
487	CCC	0	0	0	0	0	2	0	0	0	0	0	0	0	0	0	1	0	2	0	0	4	65043	0	5	0	0	0	0	0	6	0	0	0	0	0	0	0	2	0	0	0	0	0	0	0	0	0	0
488	ACC	0	0	0	0	3	64983	0	6	0	2	0	0	0	5	0	0	0	0	0	0	0	0	0	0	0	0	0	0	0	0	0	0	0	0	0	0	0	0	0	0	0	0	0	0	0	0	0	0
489	AGG	0	0	8	0	0	0	0	0	7	0	64925	0	0	0	3	0	0	0	0	0	0	0	0	0	0	0	0	0	0	0	0	0	0	0	0	0	0	0	0	0	0	0	21	0	0	0	0	0
490	GCA	0	0	0	0	47	0	0	0	0	0	0	0	0	0	0	0	0	0	0	0	0	0	0	0	0	0	0	0	0	0	0	0	2	0	0	0	64865	0	1	1	1	0	0	0	7	0	0	0
491	AAA	65065	0	1	0	0	0	0	0	2	0	0	0	0	0	0	0	0	0	0	0	0	0	0	0	0	0	0	0	0	0	0	0	3	0	0	0	0	0	0	0	0	0	0	0	0	0	0	0
492	AGA	11	0	0	0	2	0	0	0	65036	0	2	0	0	0	0	0	0	0	0	0	0	0	0	0	0	0	0	0	0	0	0	0	0	0	0	0	0	0	0	0	53	0	0	0	0	0	0	0
493	AGA	7	0	0	0	0	0	0	0	65106	0	2	1	3	0	0	0	0	0	0	0	0	0	0	0	1	0	0	0	0	0	0	0	0	0	0	0	0	0	0	0	4	0	0	0	0	0	0	0
494	GTG	0	0	0	0	0	0	0	0	0	0	0	0	0	0	12	0	0	0	0	0	0	0	0	0	0	0	0	0	0	0	0	0	0	0	0	0	0	0	1	0	0	0	1	0	8	0	64006	0
495	GTG	0	0	0	0	0	0	0	0	0	0	0	0	0	0	13	0	0	0	0	0	0	0	0	0	0	0	0	0	0	0	0	0	0	0	0	0	0	0	0	0	0	0	0	0	7	0	63983	3
496	GAG	0	0	12	0	0	0	0	0	0	0	0	0	0	0	0	0	0	0	0	0	0	0	0	0	0	0	0	0	0	0	0	0	5	0	64650	0	0	0	0	0	0	0	7	0	0	0	1	0
497	AGA	7	0	0	0	0	0	0	0	64945	0	5	0	2	0	0	0	0	0	0	0	0	0	0	0	0	0	0	0	0	0	0	0	0	0	0	0	0	0	0	0	5	0	0	0	0	0	0	0
498	GAA	9	0	0	0	0	0	0	0	0	0	0	0	0	0	0	0	0	0	0	0	0	0	0	0	0	0	0	0	0	0	0	0	64846	1	1	0	0	0	0	0	5	0	0	0	0	0	0	0
499	AAA	65020	0	6	1	0	0	0	0	2	0	0	0	0	0	0	0	0	0	0	0	0	0	0	0	0	0	0	0	0	0	0	0	4	0	0	0	0	0	0	0	0	0	0	0	0	0	0	0
500	AGA	7	0	0	0	0	0	0	0	64688	0	3	0	0	0	0	0	0	0	0	0	0	0	0	0	1	0	0	0	0	0	0	0	0	0	0	0	0	0	0	0	134	0	0	0	0	0	0	0
501	GCA	0	0	0	0	9	0	0	0	0	0	0	0	0	0	0	0	0	0	0	0	0	0	0	0	0	0	0	0	0	0	0	0	1	0	0	0	64714	2	2	3	0	0	0	0	31	0	0	0
502	GTT	0	0	0	0	0	0	0	0	0	0	0	0	0	0	0	10	0	0	0	0	0	0	0	0	0	0	0	0	0	0	0	0	0	0	0	4	0	0	0	2	0	0	0	0	1	3	0	60127
503	GGA	0	0	0	0	0	0	0	0	11	0	0	0	0	0	0	0	0	0	0	0	0	0	0	0	1	0	0	0	0	0	0	0	19	0	0	0	0	0	0	0	64854	0	5	0	0	0	0	0
504	ATA	0	0	0	0	4	0	0	0	1	0	0	0	64697	1	13	1	0	0	0	0	0	0	0	0	0	0	0	0	0	0	0	0	0	0	0	0	0	0	0	0	0	0	0	0	2	0	0	0
505	GGA	0	0	0	0	0	0	0	0	17	0	0	0	0	0	0	0	0	0	0	0	0	0	0	0	0	0	0	0	0	0	0	0	1	0	0	0	0	0	0	0	64270	0	1	0	0	0	0	0
506	GCT	0	0	0	0	0	0	0	11	0	0	0	0	0	0	0	0	0	0	0	0	0	0	0	0	0	0	0	0	0	0	0	0	0	0	0	1	0	4	1	60906	0	0	0	0	0	0	0	12
507	GTC	0	0	0	0	0	0	0	0	0	0	0	0	0	18	0	0	0	0	0	0	0	0	0	0	0	0	0	0	0	0	0	0	0	0	0	0	0	5	0	0	0	0	0	0	6	62441	0	8
508	TTC	0	0	0	0	0	0	0	0	0	0	0	0	0	0	0	0	0	0	0	0	0	0	0	0	0	0	0	0	0	3	0	0	0	0	0	0	0	0	0	0	0	0	0	0	0	2	0	0
509	ATT	0	0	0	1	0	0	0	1	0	0	0	1	0	3	0	63111	0	0	0	0	0	0	0	0	0	0	0	0	0	0	0	0	0	0	0	0	0	0	0	0	0	0	0	0	0	0	0	2
510	GGG	0	0	0	0	0	0	0	0	0	0	11	0	0	0	0	0	0	0	0	0	0	0	0	0	0	0	0	0	0	0	0	0	0	0	5	0	0	0	0	0	12	0	61834	0	0	0	2	0
511	TTC	0	0	0	0	0	0	0	0	0	0	0	0	0	0	0	0	0	0	0	0	0	0	0	0	0	0	0	0	0	2	0	0	0	0	0	0	0	0	0	0	0	0	0	0	0	0	0	0
512	TTA	0	0	0	0	0	0	0	0	0	0	0	0	0	0	0	0	0	0	0	0	0	0	0	0	0	0	0	0	1	0	0	0	0	0	0	0	0	0	0	0	0	0	0	0	1	0	0	0
513	GGA	1	0	0	1	0	0	0	0	15	0	0	0	0	0	0	0	0	0	0	0	0	0	0	0	0	0	0	0	0	0	0	0	13	0	0	0	1	0	0	0	61702	0	4	0	0	0	0	0
514	GCA	0	0	0	0	46	0	0	0	0	0	0	0	0	0	0	0	0	0	0	0	0	0	0	0	0	0	0	0	0	0	0	0	1	0	0	0	64209	1	7	1	0	0	0	0	25	0	0	0
515	GCA	0	0	0	0	33	0	0	0	0	0	0	0	0	0	0	0	0	0	0	0	1	0	0	0	0	0	0	0	0	0	0	0	1	0	0	0	63532	0	15	0	0	0	0	0	17	0	0	0
516	GGA	0	0	0	0	0	0	0	0	6	0	0	0	0	0	0	0	0	0	0	0	0	0	0	0	0	0	0	0	0	0	0	0	10	0	0	0	0	0	0	0	59975	0	3	1	1	0	0	0
517	AGC	0	20	0	0	0	0	0	0	0	60142	0	15	0	0	0	0	0	0	0	0	0	0	0	0	0	0	0	0	0	0	0	0	0	0	0	0	0	0	0	0	0	2	0	0	0	0	0	0
518	ACT	0	0	0	0	0	8	0	58244	0	0	0	1	0	0	0	2	0	0	0	0	0	0	0	0	0	0	0	0	0	0	0	0	0	0	0	0	0	0	0	0	0	0	0	0	0	0	0	0
519	ATG	0	0	1	0	0	0	2	0	0	0	0	0	2	0	56003	0	0	0	0	0	0	0	0	0	0	0	0	0	0	0	0	0	0	0	0	0	0	0	0	0	0	0	0	0	0	0	7	0
520	GGC	0	0	0	0	0	0	0	0	0	5	0	0	0	0	0	0	0	0	0	0	0	0	0	0	0	0	0	0	0	0	0	0	0	12	0	0	0	0	0	0	0	53131	3	7	0	0	0	0
521	GCG	0	0	0	0	0	0	20	0	0	0	0	0	0	0	0	0	0	0	0	0	0	0	0	0	0	0	0	0	0	0	0	0	0	0	5	0	26	0	63125	1	0	0	0	0	0	0	9	0
522	GCG	0	0	0	0	0	0	4	0	0	0	0	0	0	0	0	0	0	0	0	0	0	0	0	0	0	0	0	0	0	0	0	0	0	0	0	0	26	0	54906	0	0	0	0	0	0	0	15	0
523	TCA	0	0	0	0	2	0	0	0	0	0	0	0	0	0	0	0	0	0	0	0	11	0	0	0	0	0	0	0	0	0	0	0	0	0	0	0	0	0	0	0	0	0	0	0	0	0	0	0
524	GTA	0	0	0	0	0	0	0	0	0	0	0	0	28	0	0	0	0	0	0	0	0	0	0	0	0	0	0	0	0	0	0	0	0	0	0	0	3	0	0	0	0	0	0	0	59992	0	5	0
525	ACG	0	0	2	0	14	1	51671	1	0	0	0	0	0	0	3	0	0	0	0	0	0	0	0	0	0	0	0	0	0	0	0	0	0	0	0	0	0	0	3	0	0	0	0	0	0	0	0	0
526	CTG	0	0	0	0	0	0	0	0	0	0	0	0	0	0	0	0	0	0	0	0	0	0	4	0	0	0	0	0	10	0	53384	0	0	0	0	0	0	0	0	0	0	0	0	0	0	0	1	0
527	ACG	0	0	4	0	6	0	47333	4	0	0	0	0	0	0	30	0	0	0	0	0	0	0	0	0	0	0	1	0	0	0	0	0	0	0	0	0	0	0	2	0	0	0	0	0	0	0	0	0
528	GTA	0	0	0	0	0	0	0	0	0	0	0	0	18	0	0	0	0	0	0	0	0	0	0	0	0	0	0	0	2	0	0	0	0	0	0	0	2	0	0	0	0	0	0	0	53158	0	2	0
529	CAG	0	0	1	0	0	0	0	0	0	0	0	0	0	0	0	0	8	0	46966	7	0	0	1	0	0	0	15	0	0	0	1	0	0	0	0	0	0	0	0	0	0	0	0	0	0	0	0	0
530	GCC	0	0	0	0	0	27	0	0	0	0	0	0	0	0	0	0	0	0	0	0	1	0	0	0	0	0	0	0	0	0	0	0	0	5	0	0	1	52905	0	4	0	0	0	0	0	9	0	0
531	AGA	5	0	0	0	0	0	0	0	61573	0	1	1	0	0	0	0	0	0	0	0	0	0	0	0	1	0	0	0	0	0	0	0	0	0	0	0	0	0	0	0	2	0	0	0	0	0	0	0
532	CAA	0	0	0	0	0	0	0	0	0	0	0	0	0	0	0	0	50920	0	1	0	0	0	0	0	2	0	0	0	0	0	0	0	0	0	0	0	0	0	0	0	0	0	0	0	0	0	0	0
533	TTA	0	0	0	0	0	0	0	0	0	0	0	0	1	0	0	0	0	0	0	0	0	0	0	0	0	0	0	0	1	0	0	0	0	0	0	0	0	0	0	0	0	0	0	0	1	0	0	0
534	TTG	0	0	0	0	0	0	0	0	0	0	0	0	0	0	2	0	0	0	0	0	0	0	0	0	0	0	0	0	0	0	6	0	0	0	0	0	0	0	0	0	0	0	0	0	0	0	0	0
535	TCT	0	0	0	0	0	0	0	0	0	0	0	0	0	0	0	0	0	0	0	0	0	0	0	2	0	0	0	0	0	0	0	0	0	0	0	0	0	0	0	1	0	0	0	0	0	0	0	0
536	GGT	0	0	0	0	0	0	0	0	0	0	0	10	0	0	0	0	0	0	0	0	0	0	0	0	0	0	0	0	0	0	0	0	0	0	0	13	0	0	0	0	0	6	0	56066	0	0	0	0
537	ATA	2	0	0	1	1	0	0	0	0	0	0	0	63579	0	6	1	0	0	0	0	0	0	0	0	0	0	0	0	0	0	0	0	0	0	0	0	0	0	0	0	0	0	0	0	8	0	0	0
538	GTG	0	0	0	0	0	0	0	0	0	0	0	0	0	0	2	0	0	0	0	0	0	0	0	0	0	0	0	0	0	0	0	0	0	0	0	0	0	0	6	0	0	0	0	0	13	0	61641	1
539	CAA	0	0	0	0	0	0	0	0	0	0	0	0	0	0	0	0	64309	0	12	0	0	0	0	0	2	0	0	0	0	0	0	0	0	0	0	0	0	0	0	0	0	0	0	0	0	0	0	0
540	CAG	0	0	1	0	0	0	0	0	0	0	0	0	0	0	0	0	28	0	63333	2	0	0	0	0	0	0	2	0	0	0	0	0	0	0	0	0	0	0	0	0	0	0	0	0	0	0	0	0
541	CAA	1	0	0	0	0	0	0	0	0	0	0	0	0	0	0	0	62570	0	1	0	0	0	0	0	1	0	0	0	0	0	0	0	0	0	0	0	0	0	0	0	0	0	0	0	0	0	0	0
542	AGC	0	16	0	0	0	1	0	0	3	63095	0	19	0	0	0	0	0	0	0	0	0	0	0	0	0	0	0	0	0	0	0	0	0	0	0	0	0	0	0	0	0	2	0	0	0	0	0	0
543	AAT	0	3	0	64267	0	0	0	0	0	0	0	0	0	0	0	2	0	0	0	0	0	0	0	0	0	0	0	0	0	0	0	0	0	0	0	2	0	0	0	0	0	0	0	0	0	0	0	0
544	TTG	0	0	0	0	0	0	0	0	0	0	0	0	0	0	1	0	0	0	0	0	0	0	0	0	0	0	0	0	0	0	0	0	0	0	0	0	0	0	0	0	0	0	0	0	0	0	1	0
545	CTG	0	0	0	0	0	0	0	0	0	0	0	0	0	0	0	0	0	0	0	0	0	0	6	0	0	0	1	0	12	0	64559	0	0	0	0	0	0	0	0	0	0	0	0	0	0	0	0	0
546	AGG	0	0	17	0	0	0	1	0	3	0	64800	0	0	0	7	0	0	0	0	0	0	0	0	0	0	0	0	0	0	0	0	0	0	0	0	0	0	0	0	0	0	0	11	0	0	0	0	0
547	GCT	0	0	0	0	0	0	0	47	0	0	0	0	0	0	0	0	0	0	0	0	0	0	0	1	0	0	0	0	0	0	0	0	0	0	0	6	1	10	0	64566	0	0	0	0	0	0	0	7
548	ATA	3	0	0	0	0	0	0	0	0	0	0	0	64908	0	15	2	0	0	0	0	0	0	0	0	0	0	0	0	0	0	0	0	0	0	0	0	0	0	0	0	0	0	0	0	5	0	0	0
549	GAG	0	0	14	0	0	0	0	0	0	0	0	0	0	0	0	0	0	0	0	0	0	0	0	0	0	0	0	0	0	0	0	0	6	0	64985	2	0	0	0	0	0	0	8	0	0	0	6	0
550	GCT	0	0	0	0	0	0	0	27	0	0	0	0	0	0	0	0	0	0	0	0	0	0	0	0	0	0	0	0	0	0	0	0	0	0	0	3	1	11	0	64312	0	0	0	0	0	0	0	9
551	CAA	1	0	0	0	0	0	0	0	0	0	0	0	0	0	0	0	65009	0	2	1	0	0	0	0	8	0	0	0	0	0	0	0	0	0	0	0	0	0	0	0	0	0	0	0	0	0	0	0
552	CAG	0	0	0	0	0	0	0	0	0	0	0	0	0	0	0	0	53	0	64980	1	0	0	1	0	0	0	5	0	0	0	0	0	0	0	0	0	0	0	0	0	0	0	0	0	0	0	0	0
553	CAT	0	0	0	3	0	0	0	0	0	0	0	0	0	0	0	0	6	1	2	64913	0	0	0	0	0	0	0	2	0	0	0	0	0	0	0	0	0	0	0	0	0	0	0	0	0	0	0	0
554	CTG	0	0	0	0	0	0	0	0	0	0	0	0	0	0	7	0	0	0	1	0	0	0	15	0	0	0	0	0	14	0	64927	0	0	0	0	0	0	0	0	0	0	0	0	0	0	0	0	0
555	TTG	0	0	0	0	0	0	0	0	0	0	0	0	0	0	0	0	0	0	0	0	0	0	0	0	0	0	0	0	0	0	7	0	0	0	0	0	0	0	0	0	0	0	0	0	0	0	0	0
556	AAA	65043	0	2	0	0	0	0	0	1	0	0	0	0	0	0	0	0	0	0	0	0	0	0	0	0	0	0	0	0	0	0	0	3	0	0	0	0	0	0	0	0	0	0	0	0	0	0	0
557	CTC	0	0	0	0	0	0	0	0	0	0	0	0	0	2	0	0	0	2	0	0	0	4	0	0	0	3	0	0	1	64849	0	1	0	0	0	0	0	0	0	0	0	0	0	0	0	0	0	0
558	ACG	0	0	3	0	15	0	64929	2	0	0	0	0	0	0	44	0	0	0	0	0	0	0	0	0	0	0	0	0	0	0	0	0	0	0	0	0	0	0	8	0	0	0	0	0	0	0	0	0
559	GTC	0	0	0	0	0	0	0	0	0	0	0	0	0	13	0	0	0	0	0	0	0	0	0	0	0	0	0	0	0	1	0	0	0	0	0	0	0	1	0	0	0	0	0	0	0	65100	0	3
560	TGG	0	0	0	0	0	0	0	0	0	0	1	0	0	0	0	0	0	0	0	0	0	0	0	0	0	0	18	0	0	0	0	0	0	0	0	0	0	0	0	0	0	0	0	0	0	0	0	0
561	GGC	0	0	0	0	0	0	0	0	0	13	0	0	0	0	0	0	0	0	0	0	0	0	0	0	0	1	0	0	0	0	0	0	0	49	0	0	0	0	0	0	1	64928	0	9	0	1	0	0
562	ATT	0	0	0	0	0	0	0	6	0	0	0	0	1	6	0	65091	0	0	0	0	0	0	0	0	0	0	0	0	0	0	0	0	0	0	0	0	0	0	0	0	0	0	0	0	0	0	0	4
563	AAA	65056	0	2	0	0	0	0	0	1	0	0	0	0	0	0	0	0	0	0	0	0	0	0	0	0	0	0	0	0	0	0	0	1	0	0	0	0	0	0	0	0	0	0	0	0	0	0	0
564	CAG	0	0	4	0	0	0	0	0	0	0	0	0	0	0	0	0	15	0	65067	2	0	0	0	0	0	0	4	0	0	0	0	0	0	0	0	0	0	0	0	0	0	0	0	0	0	0	0	0
565	CTC	0	0	0	0	0	0	0	0	0	0	0	0	0	0	0	0	0	0	0	0	0	7	0	0	0	1	0	0	1	65028	0	0	0	0	0	0	0	0	0	0	0	0	0	0	0	0	0	0
566	CAG	0	0	0	0	0	0	0	0	0	0	0	0	0	0	0	0	12	0	65062	1	0	0	1	0	0	0	15	0	0	0	1	0	0	0	1	0	0	0	0	0	0	0	0	0	0	0	0	0
567	GCA	0	0	0	0	20	0	0	0	0	0	0	0	0	0	0	0	0	0	0	0	0	0	0	0	0	0	0	0	0	0	0	0	2	0	0	0	65055	0	2	0	0	0	0	0	7	0	0	0
568	AGA	10	0	0	0	0	0	0	0	65115	0	2	0	1	0	0	0	0	0	0	0	0	0	0	0	0	0	0	0	0	0	0	0	0	0	0	0	0	0	0	0	2	0	0	0	0	0	0	0
569	GTC	0	1	0	0	0	0	0	0	0	0	0	0	0	20	0	0	0	0	0	0	0	0	0	0	0	0	0	0	0	5	0	0	0	0	0	0	0	7	0	0	0	0	0	0	1	65014	0	3
570	CTA	0	0	0	0	0	0	0	0	0	0	0	0	4	0	0	0	0	0	0	0	3	0	0	0	0	0	0	0	65063	0	8	1	0	0	0	0	0	0	0	0	0	0	0	0	0	0	0	0
571	GCT	0	0	0	0	0	0	0	11	0	0	0	0	0	0	0	0	0	0	0	0	0	0	0	0	0	0	0	0	0	0	0	0	0	0	0	1	0	1	1	65072	0	0	0	0	0	0	0	5
572	GTG	0	0	0	0	0	0	0	0	0	0	0	0	0	0	7	0	0	0	0	0	0	0	0	0	0	0	0	0	0	0	0	0	0	0	0	0	0	0	9	0	0	0	0	0	4	0	65073	0
573	GAA	8	0	0	0	0	0	0	0	0	0	0	0	0	0	0	0	1	0	0	0	0	0	0	0	0	0	0	0	0	0	0	0	65073	0	10	0	0	0	0	0	4	0	0	0	0	0	0	0
574	AGA	4	0	0	0	0	0	0	0	65070	1	1	3	1	0	0	0	0	0	0	0	0	0	0	0	0	0	0	0	0	0	0	0	0	0	0	0	0	0	0	0	7	0	0	0	0	0	0	0
575	TAC	0	1	0	0	0	0	0	0	0	0	0	0	0	0	0	0	0	5	0	0	0	0	0	0	0	0	0	0	0	0	0	0	0	0	0	0	0	0	0	0	0	0	0	0	0	0	0	0
576	CTA	0	0	0	0	0	0	0	0	0	0	0	0	4	0	0	0	1	0	0	0	6	0	0	0	0	0	0	0	65104	0	4	0	0	0	0	0	0	0	0	0	0	0	0	0	0	0	0	0
577	AAG	10	0	65113	1	0	0	0	0	0	0	17	0	0	0	1	0	0	0	0	0	0	0	0	0	0	0	0	0	0	0	0	0	0	0	2	0	0	0	0	0	0	0	0	0	0	0	0	0
578	GAT	0	0	0	10	0	0	0	0	0	0	0	0	0	0	0	0	0	0	0	0	0	0	0	0	0	0	0	0	0	0	0	0	2	2	0	65076	0	0	0	0	0	0	0	3	0	0	0	0
579	CAA	2	0	0	0	0	0	0	0	0	0	0	0	0	0	0	0	65101	0	2	1	0	0	0	0	11	0	0	0	0	0	0	0	0	0	0	0	0	0	0	0	0	0	0	0	0	0	0	0
580	CAG	0	0	1	0	0	0	0	0	0	0	0	0	0	0	0	0	17	0	65076	0	0	0	2	0	0	0	7	0	0	0	2	0	0	0	0	0	0	0	0	0	0	0	0	0	0	0	0	0
581	CTC	0	0	0	0	0	0	0	0	0	0	0	0	0	0	0	0	0	0	0	0	0	0	0	0	0	1	0	0	1	65064	1	1	0	0	0	0	0	0	0	0	0	0	0	0	0	0	0	0
582	CTA	0	0	0	0	0	0	0	0	0	0	0	0	2	0	0	0	1	0	0	0	14	0	0	0	1	0	0	0	65083	0	8	0	0	0	0	0	0	0	0	0	0	0	0	0	0	0	0	0
583	GGA	0	0	0	0	0	0	0	0	19	0	0	0	0	0	0	0	0	0	0	0	0	0	0	0	0	0	0	0	0	0	0	0	9	0	0	0	0	0	0	0	65107	0	2	1	0	0	0	0
584	ATT	0	0	0	1	0	0	0	0	0	0	0	1	0	0	1	65046	0	0	0	0	0	0	0	0	0	0	0	0	0	0	0	0	0	0	0	0	0	0	0	0	0	0	0	0	0	0	0	0
585	TGG	0	0	0	0	0	0	0	0	0	0	0	0	0	0	0	0	0	0	0	0	0	0	0	0	0	0	7	0	0	0	0	0	0	0	0	0	0	0	0	0	0	0	1	0	0	0	0	0
586	GGC	0	0	0	0	0	0	0	0	0	17	0	0	0	0	0	0	0	0	0	0	0	0	0	0	0	2	0	0	0	0	0	0	0	26	0	0	0	1	0	0	4	65075	0	11	0	1	0	0
587	TGC	0	0	0	0	0	0	0	0	0	3	0	0	0	0	0	0	0	0	0	0	0	0	0	0	0	17	0	0	0	0	0	0	0	0	0	0	0	0	0	0	0	2	0	0	0	0	0	0
588	TCT	0	0	0	0	0	0	0	49	0	0	0	0	0	0	0	0	0	0	0	0	0	0	0	38	0	0	0	0	0	0	0	0	0	0	0	0	0	0	0	0	0	0	0	0	0	0	0	0
589	GGA	1	0	0	0	0	0	0	0	80	0	0	0	0	0	0	0	0	0	0	0	0	0	0	0	1	0	0	0	0	0	0	0	98	0	0	0	1	0	0	0	398849	0	24	2	5	0	0	0
590	AAA	399684	2	10	3	1	0	0	0	20	0	0	0	3	0	0	0	2	0	0	0	0	0	0	0	0	0	0	0	0	0	0	0	3	0	0	0	0	0	0	0	0	0	0	0	0	0	0	0
591	CTC	0	0	0	0	0	0	0	0	0	0	0	0	0	26	0	0	0	3	0	0	0	31	0	0	0	1	0	0	10	398512	0	32	0	0	0	0	0	0	0	0	0	0	0	0	0	3	0	0
592	ATC	0	8	0	0	0	3	0	0	0	5	0	0	16	399641	0	36	0	0	0	0	0	0	0	0	0	0	0	0	0	0	0	0	0	0	0	0	0	0	0	0	0	0	0	0	0	15	0	0
593	TGC	0	0	0	0	0	0	0	0	0	10	0	0	0	0	0	0	0	0	0	0	0	0	0	0	0	65	0	0	0	0	0	0	0	0	0	0	0	0	0	0	0	4	0	0	0	0	0	0
594	ACC	0	10	0	0	6	399570	2	35	0	3	0	0	0	47	0	0	0	0	0	0	0	1	0	0	0	0	0	0	0	0	0	0	0	0	0	0	0	6	0	0	0	0	0	0	0	0	0	0
595	ACT	0	0	0	9	4	44	0	397992	0	0	0	3	0	0	0	27	0	0	0	0	0	0	0	1	0	0	0	0	0	0	0	0	0	0	0	0	0	0	0	7	0	0	0	0	0	0	0	0
596	AAT	58	32	2	399240	0	0	0	3	0	0	0	19	0	0	0	10	0	0	0	0	0	0	0	0	0	0	0	0	0	0	0	0	1	0	0	31	0	0	0	0	0	0	0	0	0	0	0	0
597	GTG	0	0	0	0	0	0	0	0	0	0	0	0	0	0	111	0	0	0	0	0	0	0	0	0	0	0	0	0	0	0	3	0	0	0	5	0	0	0	11	0	0	0	1	0	106	0	398761	2
598	CCC	0	0	0	0	0	5	0	0	0	0	0	0	0	0	0	0	0	10	0	0	14	398847	1	23	0	0	0	0	0	27	0	0	0	0	0	0	0	4	0	0	0	0	0	0	0	0	0	0
599	TGG	0	0	0	0	0	0	0	0	0	0	15	0	0	0	0	0	0	0	0	0	0	0	0	0	0	0	245	0	0	0	0	0	0	0	0	0	0	0	0	0	0	0	17	0	0	0	0	0
600	AAC	23	398402	2	76	0	1	0	0	0	9	0	0	0	1	0	0	0	0	0	0	0	0	0	0	0	0	0	0	0	0	0	0	0	14	0	0	0	0	0	0	0	0	0	0	0	0	0	0
601	TCT	0	0	0	1	0	0	0	12	0	0	0	0	0	0	0	0	0	0	0	0	0	0	0	16	0	0	0	0	0	0	0	0	0	0	0	0	0	0	0	3	0	0	0	0	0	0	0	0
602	AGT	0	0	0	89	0	0	0	4	50	21	0	399162	0	0	0	19	0	0	0	0	0	0	0	0	0	0	0	2	0	0	0	0	0	0	0	0	0	0	0	0	0	0	0	84	0	0	0	0
603	TGG	0	0	0	0	0	0	0	0	0	0	13	0	0	0	1	0	0	0	1	0	0	0	0	0	0	0	26	0	0	0	0	0	0	0	0	0	0	0	0	0	0	0	0	0	0	0	0	0
604	AGT	0	0	0	167	0	0	0	6	17	40	0	398352	0	0	0	6	0	0	0	0	0	0	0	0	0	0	0	1	0	0	0	0	0	0	0	0	0	0	0	0	0	0	0	59	0	0	0	0
605	AAT	18	26	4	399201	0	0	0	2	0	0	0	13	0	0	0	2	0	0	0	0	0	0	0	0	0	0	0	0	0	0	0	0	0	0	0	22	0	0	0	0	0	0	0	0	0	0	0	0
606	AAA	398474	2	13	12	1	0	0	0	10	0	0	0	2	0	0	0	1	0	0	0	0	0	0	0	0	0	0	0	0	0	0	0	73	0	0	0	0	0	0	0	0	0	0	0	0	0	0	0
607	TCC	0	0	0	0	0	7	0	0	0	0	0	0	0	0	0	0	0	0	0	0	2	24	0	0	0	0	0	0	0	0	0	0	0	0	0	0	0	5	0	0	0	0	0	0	0	0	0	0
608	CAG	0	0	13	0	0	0	0	0	0	0	0	0	0	0	0	0	77	1	398566	14	0	0	4	0	0	0	133	0	0	0	4	0	0	0	1	0	0	0	0	0	0	0	0	0	0	0	0	0
609	GAT	0	0	0	84	0	0	0	0	0	0	0	0	0	0	0	1	0	0	0	2	0	0	0	0	0	0	0	0	0	0	0	0	25	18	1	397178	0	0	0	0	0	0	0	9	0	0	0	3
610	GAG	3	0	147	0	0	0	0	0	0	0	0	0	0	0	0	0	0	0	2	0	0	0	0	0	0	0	0	0	0	0	0	0	157	1	394800	16	0	1	3	0	0	0	115	0	0	0	21	0
611	ATA	13	0	0	1	18	0	0	0	1	0	0	0	398263	1	19	11	0	0	0	0	0	0	0	0	0	0	0	0	4	0	0	0	0	0	0	0	0	0	0	0	0	0	0	0	13	0	0	0
612	TGG	0	0	2	0	0	0	0	0	0	0	32	0	0	0	0	0	0	0	1	0	0	0	0	0	0	0	13	0	0	0	0	0	0	0	0	0	0	0	0	0	0	0	1	0	0	0	0	0
613	GGA	2	0	0	0	0	0	0	0	125	0	0	0	0	0	0	0	0	0	0	0	0	0	0	0	3	0	0	0	0	0	0	0	122	0	0	0	2	0	0	0	397662	1	13	4	9	0	0	0
614	AAC	22	398289	2	73	0	2	0	0	0	44	0	0	0	6	0	0	0	4	0	0	0	0	0	0	0	0	0	0	0	0	0	0	0	11	0	0	0	0	0	0	0	0	0	0	0	0	0	0
615	ATG	0	0	26	0	2	0	28	0	0	0	1	0	65	1	397587	9	0	0	0	0	0	0	0	0	0	0	0	0	0	0	0	0	0	0	0	0	0	0	0	0	0	0	0	0	0	0	66	0
616	ACC	0	8	0	0	36	398509	2	48	0	3	0	0	0	46	0	0	0	0	0	0	0	1	0	0	0	0	0	0	0	0	0	0	0	0	0	0	0	63	0	0	0	0	0	0	0	0	0	0
617	TGG	0	0	0	0	0	0	0	0	0	0	3	0	0	0	0	0	0	0	0	0	0	0	0	0	0	0	23	0	0	0	0	0	0	0	0	0	0	0	0	0	0	0	8	0	0	0	0	0
618	CTG	0	0	0	0	0	0	0	0	0	0	0	0	1	0	40	0	1	1	7	0	3	0	47	0	0	1	2	0	393	5	392250	7	0	0	0	0	0	0	0	0	0	0	0	0	0	0	2	0
619	CAA	103	0	0	0	0	0	0	0	0	0	0	0	0	0	0	0	396741	5	20	7	2	0	0	0	25	0	0	0	12	0	0	0	2	0	0	0	0	0	0	0	0	0	0	0	0	0	0	0
620	TGG	0	0	1	0	0	0	0	0	0	0	19	0	0	0	1	0	0	0	1	0	0	0	0	0	0	0	12	0	0	0	0	0	0	0	0	0	0	0	0	0	0	0	6	0	0	0	0	0
621	GAT	0	0	0	95	0	0	0	0	0	0	0	0	0	0	0	0	0	0	0	2	0	0	0	0	0	0	0	0	0	0	0	0	14	13	0	396862	0	0	0	0	0	0	0	15	0	0	0	1
622	AAA	397617	12	28	5	3	0	0	0	40	0	0	0	3	0	0	0	0	0	0	0	0	0	0	0	0	0	0	0	0	0	0	0	36	0	0	0	0	0	0	0	0	0	0	0	0	0	0	0
623	GAA	54	0	0	0	0	0	0	0	0	0	0	0	0	0	0	0	0	0	0	0	0	0	0	0	0	0	0	0	0	0	0	0	393461	1	19	1	2	0	0	0	4	0	0	0	7	0	0	0
624	GTT	0	0	0	0	0	0	0	0	0	0	0	0	0	0	0	113	0	0	0	0	0	0	0	0	0	0	0	0	0	0	0	1	0	0	0	22	0	0	0	20	0	0	0	1	27	16	2	392179
625	AGC	8	186	0	0	0	11	0	0	39	394540	3	188	0	14	0	0	0	0	0	0	0	0	0	0	0	1	0	0	0	0	0	0	0	0	0	0	0	0	0	0	0	37	0	0	0	0	0	0
626	AAT	87	30	5	397424	2	0	0	7	1	0	0	6	0	0	0	15	0	0	0	0	0	0	0	0	0	0	0	0	0	0	0	0	1	0	0	8	0	0	0	0	0	0	0	0	0	0	0	0
627	TAC	0	38	1	0	0	0	0	0	0	0	0	0	0	0	0	0	0	20	0	0	0	0	0	0	0	0	0	0	0	0	0	0	0	7	0	0	0	0	0	0	0	0	0	0	0	0	0	0
628	ACA	35	0	0	0	394692	6	20	7	1	0	0	0	37	0	0	0	0	0	0	0	4	0	0	0	0	0	0	0	0	0	0	0	0	0	0	0	15	0	0	0	0	0	0	0	0	0	0	0
629	CAG	0	0	23	0	0	0	0	0	0	0	0	0	0	0	0	0	76	0	394015	11	1	0	2	0	0	0	42	0	0	0	20	0	0	0	2	0	0	0	0	0	0	0	0	0	0	0	0	0
630	ATA	58	0	3	0	19	1	0	0	1	0	0	0	388006	3	30	5	0	0	0	0	0	0	0	0	0	0	0	0	0	0	0	0	0	0	0	0	0	0	0	0	0	0	0	0	6	0	0	0
631	ATA	38	0	0	1	16	1	0	1	5	0	0	0	389047	3	13	5	0	0	0	0	0	0	0	0	0	0	0	0	4	0	0	0	1	0	0	0	0	0	0	0	0	0	0	0	22	0	0	0
632	TAT	1	0	0	13	0	0	0	0	0	0	0	0	0	0	0	0	0	0	0	11	0	0	0	0	0	0	0	0	0	0	0	0	0	0	0	0	0	0	0	0	0	0	0	0	0	0	0	0
633	ACT	3	0	0	51	30	27	0	354669	0	0	0	4	0	0	0	88	0	0	0	4	2	0	0	2	0	0	0	0	0	0	0	2	0	0	0	0	0	0	0	31	0	0	0	0	0	0	0	0
634	CTA	0	0	0	0	0	0	0	0	0	0	0	0	55	0	0	0	17	0	0	0	26	0	0	0	0	0	0	0	373948	1	20	1	0	0	0	0	0	0	0	0	0	0	0	0	0	0	0	0
635	ATT	0	0	0	2	0	0	0	10	0	0	0	3	28	16	6	366901	0	0	0	0	0	0	0	0	0	0	0	0	1	0	0	2	0	0	0	0	0	0	0	0	0	0	0	0	0	0	0	3
636	GAA	90	1	0	0	0	0	0	0	0	0	0	0	0	1	0	1	2	0	0	0	0	0	0	0	0	0	0	0	0	0	0	0	361279	13	68	14	1	0	0	0	51	0	0	0	3	0	0	0
637	GAA	67	0	0	0	0	0	0	0	1	0	0	0	0	0	0	0	2	0	0	0	0	0	0	0	0	0	0	0	0	0	0	0	355027	1	7	1	0	0	0	0	10	0	0	0	0	0	0	0
638	TCG	2	0	0	0	0	0	5	0	0	0	0	0	0	1	0	0	0	0	0	0	1	0	10	0	0	0	0	0	0	0	0	0	2	0	0	0	0	0	0	0	0	0	0	0	0	0	0	0
639	CAG	0	0	3	0	0	0	0	0	1	0	0	0	0	0	0	0	82	2	335663	4	2	0	5	0	0	0	90	0	0	0	5	0	1	0	1	0	1	0	0	0	0	0	0	0	0	0	0	0
640	AAC	14	372112	3	37	0	2	0	0	1	15	0	0	0	1	0	0	0	0	1	0	0	0	0	0	0	0	0	0	0	0	0	0	1	10	0	0	2	0	0	0	0	0	0	0	0	0	0	0
641	CAG	0	28	205	0	0	0	0	0	0	1	0	0	0	0	0	0	317	22	344319	10	0	0	4	0	0	0	19	0	0	0	2	0	5	0	0	0	0	0	0	0	0	0	0	0	0	0	0	0
642	CAA	425	0	18	0	0	0	0	0	3	0	0	0	0	0	0	0	366371	1	14	1	5	0	0	0	10	0	0	0	3	0	0	0	44	0	0	0	7	0	0	0	0	0	0	0	0	0	0	0
643	GAA	1378	0	0	0	0	0	0	0	16	0	0	0	0	0	0	0	0	0	0	0	0	0	0	0	0	0	0	0	0	0	0	0	381509	0	17	2	0	0	0	0	14	0	0	0	0	0	0	0
644	AAA	399233	1	16	5	0	0	0	0	24	0	0	0	21	0	0	0	0	0	0	0	0	0	0	0	0	0	0	0	0	0	0	0	8	0	0	0	0	0	0	0	0	0	0	0	0	0	0	0
645	AAT	39	15	7	374730	0	0	0	0	0	0	0	14	0	0	0	117	1	0	0	2	0	0	0	0	0	0	0	0	0	0	0	0	0	0	0	9	0	0	0	0	0	0	0	0	0	0	0	0
646	GAA	115	3	2	1	0	0	0	0	4	0	0	0	1	0	0	0	2	0	0	0	0	0	0	0	0	0	0	0	0	0	0	0	358196	0	14	1	0	0	0	0	12	0	0	0	0	0	0	0
647	CAA	34	0	1	3	3	0	0	0	1	0	0	0	0	0	1	0	266329	1	26	10	2	0	0	0	16	0	0	0	6	0	0	0	11	0	0	0	1	0	0	0	0	0	0	0	0	0	0	0
648	GAC	17	75	0	13	0	0	0	1	0	1	0	0	0	0	0	0	0	8	0	0	0	0	0	0	0	0	0	0	0	0	0	0	36	296734	1	33	0	1	0	0	0	7	0	0	0	2	0	0
649	TTA	6	0	0	8	1	0	0	0	0	0	0	0	43	0	0	0	0	0	1	0	0	0	0	0	0	0	0	0	18	0	0	1	11	0	0	0	0	0	0	0	0	0	0	0	4	0	0	0
650	TTA	1	1	0	5	0	0	0	0	0	0	0	0	45	0	0	1	8	0	0	0	0	0	0	0	0	0	0	0	20	0	0	0	1	0	0	0	1	0	0	0	0	0	0	0	11	0	0	0
651	GCA	4	0	0	0	127	0	0	1	0	1	0	0	0	0	0	0	1	0	1	1	3	0	0	0	0	0	0	0	0	0	0	0	17	0	0	2	361826	2	5	16	1	0	0	0	77	0	0	0
652	TTG	0	0	0	0	0	0	0	1	0	0	0	1	0	0	18	0	2	0	0	0	0	0	0	0	0	0	0	0	0	0	15	0	0	0	0	0	0	0	0	0	0	0	0	0	0	0	5	0
653	GAC	0	107	0	0	1	0	0	0	0	0	0	0	0	0	0	0	0	3	0	0	0	0	0	0	0	0	0	0	0	0	0	0	101	377130	1	66	0	0	0	0	0	53	0	0	0	3	0	0
654	AAG	120	7	390322	12	0	0	6	0	0	0	63	0	0	0	17	0	0	0	0	0	0	0	0	0	0	0	0	0	0	0	0	0	0	0	46	0	0	0	0	0	0	0	0	0	0	0	0	0
655	TGG	0	0	0	0	0	0	0	0	0	0	10	0	0	0	0	0	0	0	0	0	0	0	0	0	0	0	8	0	0	0	0	0	0	0	0	0	0	0	0	0	0	0	3	0	0	0	0	0
656	GCA	0	0	0	0	177	0	0	0	0	0	0	0	1	0	0	0	0	0	0	0	1	0	0	0	0	0	0	0	0	0	0	0	13	0	0	0	287549	1	28	3	0	0	0	0	215	0	0	0
657	AGT	0	1	0	91	0	0	0	0	1	21	3	347883	0	0	0	8	0	0	0	0	0	0	0	0	0	0	0	1	0	0	0	0	0	0	0	0	0	0	0	0	0	0	0	16	0	0	0	0
658	CTG	0	0	0	0	0	0	0	0	0	0	1	0	0	0	22	0	0	0	13	0	0	0	85	0	0	0	5	0	124	0	330599	2	0	0	0	0	0	0	0	0	0	0	0	0	0	0	1	0
659	TGG	0	0	0	0	0	0	0	0	0	0	3	0	0	0	0	0	0	0	0	0	0	0	0	0	0	0	62	0	0	0	0	0	0	0	0	0	0	0	0	0	0	0	2	0	0	0	0	0
660	AAT	13	17	1	396508	0	0	0	2	0	0	0	6	0	0	0	2	0	0	0	1	0	0	0	0	0	0	0	0	0	0	0	0	0	0	0	8	0	0	0	0	0	0	0	0	0	0	0	0
661	TGG	0	0	1	0	0	0	0	0	0	0	7	0	0	0	0	0	0	0	0	0	0	0	0	0	0	0	8	0	0	0	0	0	0	0	0	0	0	0	0	0	0	0	2	0	0	0	0	0
662	TTT	0	0	0	0	0	0	0	0	0	0	0	0	0	0	0	11	0	0	0	0	0	0	0	0	0	0	0	0	0	0	0	26	0	0	0	0	0	0	0	0	0	0	0	0	0	0	0	0
663	AAC	30	393675	1	66	0	2	0	0	0	41	0	0	0	6	0	0	0	1	0	0	0	0	0	0	0	0	0	0	0	0	0	0	0	35	0	0	0	0	0	0	0	0	0	0	0	0	0	0
664	ATC	0	7	0	0	0	26	0	0	0	1	0	0	7	390672	1	42	0	0	0	0	0	0	0	0	0	0	0	0	0	4	0	0	0	0	0	0	0	0	0	0	0	0	0	0	0	10	0	0
665	TCA	0	0	0	0	27	0	0	0	0	0	0	0	0	0	0	0	0	0	0	0	51	0	0	0	0	0	0	0	0	0	0	0	0	0	0	0	4	0	0	0	0	0	0	0	0	0	0	0
666	CAA	31	0	0	0	0	0	0	0	0	0	0	0	0	0	0	0	396826	0	47	5	1	0	0	0	26	0	0	0	1	0	0	0	6	0	0	0	0	0	0	0	0	0	0	0	0	0	0	0
667	TGG	0	0	0	0	0	0	0	0	0	0	0	0	0	0	0	0	0	0	0	0	0	0	0	0	0	0	14	0	0	0	0	0	0	0	0	0	0	0	0	0	0	0	4	0	0	0	0	0
668	CTG	0	0	0	0	0	0	0	0	0	0	0	0	0	0	15	0	0	0	2	0	0	0	16	0	0	0	8	0	113	1	363327	4	0	0	0	0	0	0	0	0	0	0	0	0	0	0	1	0
669	TGG	0	0	0	0	0	0	0	0	0	0	5	0	0	0	0	0	0	0	0	0	0	0	0	0	0	0	14	0	0	0	0	0	0	0	0	0	0	0	0	0	0	0	1	0	0	0	0	0
670	TAT	0	0	0	11	0	0	0	0	0	0	0	0	0	0	0	0	0	0	0	36	0	0	0	0	0	0	0	0	0	0	0	0	0	0	0	0	0	0	0	0	0	0	0	0	0	0	0	0
671	ATA	6	0	0	0	22	0	0	0	1	0	0	0	399255	0	22	0	0	0	0	0	0	0	0	0	0	0	0	0	0	0	0	0	0	0	0	0	0	0	0	0	0	0	0	0	12	0	0	0
672	AAG	90	2	399205	4	0	0	0	0	0	0	34	0	0	0	5	0	0	0	2	0	0	0	0	0	0	0	0	0	0	0	0	0	0	0	16	0	0	0	0	0	0	0	0	0	0	0	0	0
673	ATA	8	0	0	0	30	0	0	0	3	0	0	0	398759	1	24	9	0	0	0	0	0	0	0	0	0	0	0	0	7	0	0	0	0	0	0	0	1	0	0	0	0	0	0	0	7	0	0	0
674	TTT	0	0	0	0	0	0	0	0	0	0	0	0	0	0	0	4	0	0	0	0	0	0	0	0	0	0	0	0	0	0	0	22	0	0	0	0	0	0	0	0	0	0	0	0	0	0	0	6
675	ATA	35	0	0	0	14	0	0	0	5	0	0	0	398818	1	32	0	0	0	0	0	0	0	0	0	0	0	0	0	2	0	0	0	0	0	0	0	0	0	0	0	0	0	0	0	22	0	0	0
676	ATA	22	0	0	0	19	0	0	0	4	0	0	0	399341	0	36	3	0	0	0	0	0	0	0	0	0	0	0	0	1	0	0	0	0	0	0	0	0	0	0	0	0	0	0	0	10	0	0	0
677	ATA	18	0	0	0	18	0	0	0	0	0	0	0	399208	1	74	5	0	0	0	0	0	0	0	0	0	0	0	0	2	0	0	0	0	0	0	0	0	0	0	0	0	0	0	0	13	0	0	0
678	GTA	0	0	0	0	0	0	0	0	0	0	0	0	148	0	0	0	0	0	0	0	0	0	0	0	0	0	0	0	2	0	0	0	12	0	0	0	21	0	0	0	2	0	0	0	399201	2	59	2
679	GGA	3	0	0	0	0	0	0	0	47	0	0	0	0	0	0	0	0	0	0	0	1	0	0	0	0	0	0	0	0	0	0	0	101	0	0	0	1	0	0	0	398366	0	52	10	16	0	0	0
680	GGC	0	0	0	0	0	0	0	0	0	103	0	1	0	0	0	0	0	0	0	0	0	0	0	0	0	2	0	0	0	0	0	0	0	96	0	0	0	9	0	0	36	397345	4	74	0	16	0	0
681	TTA	2	0	0	0	0	0	0	0	0	0	0	0	45	0	0	0	3	0	0	0	0	0	0	0	0	0	0	0	29	0	0	0	0	0	0	0	0	0	0	0	0	0	0	0	6	0	0	0
682	ATA	11	0	0	0	19	0	0	0	3	0	0	0	399302	3	119	15	0	0	0	0	0	0	0	0	0	0	0	0	1	0	0	0	0	0	0	0	0	0	0	0	0	0	0	0	6	0	0	0
683	GGA	1	0	0	0	0	0	0	0	67	0	0	0	0	0	0	0	1	0	0	0	0	0	0	0	0	0	0	0	0	0	0	0	65	0	0	0	0	0	0	0	398375	2	12	2	4	0	0	0
684	TTA	0	0	0	0	0	0	0	0	0	0	0	0	11	0	0	0	0	0	0	0	0	0	0	0	0	0	0	0	16	0	0	0	0	0	0	0	0	0	0	0	0	0	0	0	4	0	0	0
685	AGA	80	0	0	1	4	0	0	0	398837	1	15	3	5	0	0	0	0	0	0	0	0	0	0	0	0	0	0	0	0	0	0	0	0	0	0	0	0	0	0	0	10	0	0	0	0	0	0	0
686	ATA	1	0	0	0	8	0	0	0	0	0	0	0	399305	1	49	4	0	0	0	0	0	0	0	0	0	0	0	0	1	0	0	0	0	0	0	0	0	0	0	0	0	0	0	0	9	0	0	0
687	GTT	0	0	0	0	0	0	0	0	0	0	0	0	0	0	0	75	0	0	0	0	0	0	0	0	0	0	0	0	0	0	0	0	0	0	0	2	0	0	0	35	0	0	0	3	7	28	0	399266
688	TTT	0	0	0	0	0	0	0	0	0	0	0	0	0	0	0	37	0	0	0	0	0	0	0	0	0	0	0	0	0	0	0	15	0	0	0	0	0	0	0	0	0	0	0	0	0	0	0	2
689	GCA	0	0	0	0	142	0	0	0	0	0	0	0	0	0	0	0	0	0	0	0	0	0	0	0	0	0	0	0	0	0	0	0	12	0	0	0	398350	6	95	14	3	0	0	0	332	0	0	0
690	GTG	0	0	1	0	0	0	0	0	0	0	0	0	2	0	176	0	0	0	0	0	0	0	0	0	0	0	0	0	0	0	7	0	0	0	16	0	0	0	23	0	0	0	0	0	343	2	398684	13
691	CTT	0	0	0	0	0	0	0	0	0	0	0	0	0	0	0	18	0	0	0	10	0	0	0	45	0	0	0	6	28	30	0	399645	0	0	0	0	0	0	0	0	0	0	0	0	0	0	0	6
[truncated: 16 more columns]
