# Supplementary material for: Mapping mutational effects along the evolutionary landscape of HIV envelope
Source: eLife. 2018 Mar 28;7:e34420. doi: 10.7554/eLife.34420 (PMC5910023; doi:10.7554/eLife.34420)
Supplement: Supplementary file 1. — Specifically, this file contains a Jupyter notebook that performs the analysis, all required input data, and all reasonably sized output files. The Jupyter notebook downloads the deep sequencing data, processes it with the dms_tools2 software (Bloom, 2015, https://jbloomlab.github.io/dms_tools2/), and also performs a variety of downstream analyses that generate most of the figures for this paper. [file elife-34420-supp1.zip › analysis_code/results/codoncounts/BF520/virus-2_readsperbc.csv]

number of reads	number of barcodes
1	4883498
2	1392326
3	610836
4	248512
5	103516
6	47911
7	23596
8	12281
9	7098
10	4424
11	3491
12	3039
13	2841
14	2718
15	2635
16	2374
17	1944
18	1662
19	1297
20	967
21	710
22	514
23	336
24	246
25	142
26	119
27	74
28	54
29	46
30	45
31	32
32	22
33	15
34	15
35	12
36	14
37	8
38	10
39	5
40	5
41	2
42	2
43	1
44	2
45	1
