# Supplementary material for: Mapping mutational effects along the evolutionary landscape of HIV envelope
Source: eLife. 2018 Mar 28;7:e34420. doi: 10.7554/eLife.34420 (PMC5910023; doi:10.7554/eLife.34420)
Supplement: Supplementary file 1. — Specifically, this file contains a Jupyter notebook that performs the analysis, all required input data, and all reasonably sized output files. The Jupyter notebook downloads the deep sequencing data, processes it with the dms_tools2 software (Bloom, 2015, https://jbloomlab.github.io/dms_tools2/), and also performs a variety of downstream analyses that generate most of the figures for this paper. [file elife-34420-supp1.zip › analysis_code/results/codoncounts/BF520/virus-3.log]

2018-02-15 17:10:35,620 - INFO - Beginning execution of dms2_bcsubamp in directory /fh/fast/bloom_j/computational_notebooks/jbloom/2017/EnvMutationalShiftsPaper/analysis_code

2018-02-15 17:10:35,621 - INFO - Progress is being logged to ./results/codoncounts/BF520/virus-3.log
2018-02-15 17:10:37,504 - INFO - Version information:
	Time and date: Thu Feb 15 17:10:35 2018
	Platform: Linux-3.13.0-68-generic-x86_64-with-Ubuntu-14.04-trusty
	Python version: 3.4.3 (default, Oct 14 2015, 20:28:29)  [GCC 4.8.4]
	dms_tools2 version: 2.2.dev4
	Bio version: 1.70
	HTSeq version: 0.9.1
	pandas version: 0.22.0
	numpy version: 1.14.0
	IPython version: 6.2.1
	jupyter version unknown
	matplotlib version: 2.1.2
	plotnine version: 0.3.0
	natsort version: 5.1.0
	pystanscipy cannot be imported
	seaborn version: 0.8.0
	phydmslib version: 2.2.1
	statsmodels version: 0.8.0
	rpy2 version: 2.9.1

2018-02-15 17:10:37,505 - INFO - Parsed the following arguments:
	sitemask = ./results/codoncounts/BF520/sitemask.csv
	R1trim = [205]
	bclen2 = None
	bclen = 8
	ncpus = -1
	minreads = 2
	outdir = ./results/codoncounts/BF520
	alignspecs = ['88,417,40,39', '418,753,39,35', '754,1092,36,39', '1093,1447,35,29', '1407,1758,35,32', '1759,2097,30,36']
	chartype = codon
	minq = 15
	minfraccall = 0.95
	bcinfo = False
	purgeread = 0
	fastqdir = ./results/FASTQ_files/
	minconcur = 0.75
	maxmuts = 4
	R2 = None
	refseq = ./data/BF520_env.fasta
	R2trim = [212]
	use_existing = yes
	purgebc = 0
	R1 = ['BF520-virus-3_R1.fastq.gz']
	name = virus-3

2018-02-15 17:10:37,587 - INFO - Read refseq of 2559 codons from ./data/BF520_env.fasta
2018-02-15 17:10:37,604 - INFO - Reads are in these FASTQ pairs:
	./results/FASTQ_files/BF520-virus-3_R1.fastq.gz and ./results/FASTQ_files/BF520-virus-3_R2.fastq.gz

2018-02-15 17:10:37,604 - INFO - Now parsing read pairs...
2018-02-15 17:10:49,671 - INFO - Reads parsed so far: 500000
2018-02-15 17:11:02,164 - INFO - Reads parsed so far: 1000000
2018-02-15 17:11:12,811 - INFO - Reads parsed so far: 1500000
2018-02-15 17:11:23,156 - INFO - Reads parsed so far: 2000000
2018-02-15 17:11:33,656 - INFO - Reads parsed so far: 2500000
2018-02-15 17:11:44,886 - INFO - Reads parsed so far: 3000000
2018-02-15 17:11:54,460 - INFO - Reads parsed so far: 3500000
2018-02-15 17:12:07,126 - INFO - Reads parsed so far: 4000000
2018-02-15 17:12:16,395 - INFO - Reads parsed so far: 4500000
2018-02-15 17:12:30,599 - INFO - Reads parsed so far: 5000000
2018-02-15 17:12:40,186 - INFO - Reads parsed so far: 5500000
2018-02-15 17:12:49,985 - INFO - Reads parsed so far: 6000000
2018-02-15 17:13:05,641 - INFO - Reads parsed so far: 6500000
2018-02-15 17:13:15,214 - INFO - Reads parsed so far: 7000000
2018-02-15 17:13:24,780 - INFO - Reads parsed so far: 7500000
2018-02-15 17:13:34,176 - INFO - Reads parsed so far: 8000000
2018-02-15 17:13:43,619 - INFO - Reads parsed so far: 8500000
2018-02-15 17:14:00,339 - INFO - Reads parsed so far: 9000000
2018-02-15 17:14:10,059 - INFO - Reads parsed so far: 9500000
2018-02-15 17:14:19,491 - INFO - Reads parsed so far: 10000000
2018-02-15 17:14:27,746 - INFO - Parsed 10437432 reads, found 5832505 unique barcodes.
2018-02-15 17:14:27,754 - INFO - Summary stats on reads:
fail filter  low Q barcode     total
          0         796126  10437432
2018-02-15 17:14:27,754 - INFO - Writing these stats to ./results/codoncounts/BF520/virus-3_readstats.csv

2018-02-15 17:14:33,679 - INFO - Number of reads per barcode:
                 number of barcodes
number of reads                    
1                           3634976
2                           1224989
3                            580865
4                            240183
5                             92990
6                             35727
7                             13961
8                              5419
9                              2119
10                              797
11                              290
12                              118
13                               41
14                               17
15                                8
16                                3
17                                1
31                                1
2018-02-15 17:14:33,679 - INFO - Writing these stats to ./results/codoncounts/BF520/virus-3_readsperbc.csv

2018-02-15 17:14:33,683 - INFO - Examining the 5832505 barcodes to build and align subamplicons...
2018-02-15 17:14:38,804 - INFO - Barcodes examined so far: 200000
2018-02-15 17:14:43,960 - INFO - Barcodes examined so far: 400000
2018-02-15 17:14:49,055 - INFO - Barcodes examined so far: 600000
2018-02-15 17:14:54,141 - INFO - Barcodes examined so far: 800000
2018-02-15 17:14:59,172 - INFO - Barcodes examined so far: 1000000
2018-02-15 17:15:04,045 - INFO - Barcodes examined so far: 1200000
2018-02-15 17:15:08,902 - INFO - Barcodes examined so far: 1400000
2018-02-15 17:15:13,752 - INFO - Barcodes examined so far: 1600000
2018-02-15 17:15:18,597 - INFO - Barcodes examined so far: 1800000
2018-02-15 17:15:23,570 - INFO - Barcodes examined so far: 2000000
2018-02-15 17:15:28,879 - INFO - Barcodes examined so far: 2200000
2018-02-15 17:15:34,199 - INFO - Barcodes examined so far: 2400000
2018-02-15 17:15:39,371 - INFO - Barcodes examined so far: 2600000
2018-02-15 17:15:44,758 - INFO - Barcodes examined so far: 2800000
2018-02-15 17:15:50,220 - INFO - Barcodes examined so far: 3000000
2018-02-15 17:15:55,723 - INFO - Barcodes examined so far: 3200000
2018-02-15 17:16:01,198 - INFO - Barcodes examined so far: 3400000
2018-02-15 17:16:06,620 - INFO - Barcodes examined so far: 3600000
2018-02-15 17:16:12,047 - INFO - Barcodes examined so far: 3800000
2018-02-15 17:16:17,401 - INFO - Barcodes examined so far: 4000000
2018-02-15 17:16:22,660 - INFO - Barcodes examined so far: 4200000
2018-02-15 17:16:27,718 - INFO - Barcodes examined so far: 4400000
2018-02-15 17:16:32,736 - INFO - Barcodes examined so far: 4600000
2018-02-15 17:16:37,789 - INFO - Barcodes examined so far: 4800000
2018-02-15 17:16:42,782 - INFO - Barcodes examined so far: 5000000
2018-02-15 17:16:47,721 - INFO - Barcodes examined so far: 5200000
2018-02-15 17:16:52,603 - INFO - Barcodes examined so far: 5400000
2018-02-15 17:16:57,401 - INFO - Barcodes examined so far: 5600000
2018-02-15 17:17:02,214 - INFO - Barcodes examined so far: 5800000
2018-02-15 17:17:03,003 - INFO - Examined all barcodes. Summary stats:
aligned  not alignable  too few reads    total
1553806         643723        3634976  5832505
2018-02-15 17:17:03,003 - INFO - Writing these stats to ./results/codoncounts/BF520/virus-3_bcstats.csv

2018-02-15 17:17:03,024 - INFO - Filtering to only sites listed in sitemask ./results/codoncounts/BF520/sitemask.csv
2018-02-15 17:17:03,038 - INFO - Filtered from 853 to 662 sites.
2018-02-15 17:17:03,038 - INFO - Writing the counts of each codon identity at each site to ./results/codoncounts/BF520/virus-3_codoncounts.csv

2018-02-15 17:17:03,084 - INFO - Successful completion of dms2_bcsubamp
