# Supplementary material for: Mapping mutational effects along the evolutionary landscape of HIV envelope
Source: eLife. 2018 Mar 28;7:e34420. doi: 10.7554/eLife.34420 (PMC5910023; doi:10.7554/eLife.34420)
Supplement: Supplementary file 1. — Specifically, this file contains a Jupyter notebook that performs the analysis, all required input data, and all reasonably sized output files. The Jupyter notebook downloads the deep sequencing data, processes it with the dms_tools2 software (Bloom, 2015, https://jbloomlab.github.io/dms_tools2/), and also performs a variety of downstream analyses that generate most of the figures for this paper. [file elife-34420-supp1.zip › analysis_code/results/codoncounts/BF520/virus-3_codoncounts.csv]

site	wildtype	AAA	AAC	AAG	AAT	ACA	ACC	ACG	ACT	AGA	AGC	AGG	AGT	ATA	ATC	ATG	ATT	CAA	CAC	CAG	CAT	CCA	CCC	CCG	CCT	CGA	CGC	CGG	CGT	CTA	CTC	CTG	CTT	GAA	GAC	GAG	GAT	GCA	GCC	GCG	GCT	GGA	GGC	GGG	GGT	GTA	GTC	GTG	GTT
30	GCA	0	0	0	0	180	0	0	0	0	0	0	0	0	0	0	0	0	0	0	0	2	0	0	0	0	0	0	0	3	0	0	0	9	0	0	0	256711	2	39	8	2	0	0	0	64	0	0	0
31	GGA	0	0	0	0	0	0	0	0	97	0	0	0	0	0	0	0	0	0	0	0	0	0	0	0	2	0	0	0	0	0	0	0	51	0	0	0	0	0	0	0	256806	0	7	0	1	0	0	0
32	AAC	4	257455	3	17	0	0	0	0	0	9	0	0	0	1	0	0	0	0	0	0	0	0	0	0	0	0	0	0	0	0	0	0	0	1	0	0	0	0	0	0	0	0	0	0	0	0	0	0
33	TTG	0	0	0	0	0	0	0	0	0	0	0	0	0	0	4	0	0	0	0	0	0	0	0	0	0	0	0	0	0	0	24	0	0	0	0	0	0	0	0	0	0	0	0	0	0	0	2	0
34	TGG	0	0	0	0	0	0	0	0	0	0	2	0	0	0	0	0	0	0	0	0	0	0	0	0	0	0	4	0	0	0	0	0	0	0	0	0	0	0	0	0	0	0	4	0	0	0	0	0
35	GTT	0	0	0	0	0	0	0	0	0	0	0	0	0	0	0	91	0	0	0	0	0	0	0	0	0	0	0	0	0	0	0	1	0	0	0	5	0	0	0	23	0	0	0	0	0	17	0	256039
36	ACT	0	0	0	24	11	28	5	257200	0	0	0	7	0	0	0	70	0	0	0	0	0	0	0	0	0	0	0	0	0	0	0	0	0	0	0	0	0	0	0	14	0	0	0	0	0	0	0	0
37	GTC	0	1	0	0	0	0	0	0	0	0	0	0	0	120	0	0	0	0	0	0	0	0	0	0	0	0	0	0	0	7	0	0	0	0	0	0	0	17	0	0	0	2	0	0	22	256841	5	39
38	TAC	0	6	0	0	0	0	0	0	0	0	0	0	0	0	0	0	0	15	0	0	0	0	0	0	0	0	0	0	0	0	0	0	0	0	0	0	0	0	0	0	0	0	0	0	0	0	0	0
39	TAT	0	0	0	8	0	0	0	0	0	0	0	0	0	0	0	0	0	0	0	35	0	0	0	0	0	0	0	0	0	0	0	0	0	0	0	1	0	0	0	0	0	0	0	0	0	0	0	0
40	GGG	0	0	0	0	0	0	0	0	0	0	35	0	0	0	0	0	0	0	0	0	0	0	0	0	0	0	0	0	0	0	0	0	0	0	45	0	0	0	1	0	55	0	255831	4	0	0	15	0
41	GTG	0	0	0	0	0	0	0	0	0	0	0	0	0	0	63	0	0	0	0	0	0	0	0	0	0	0	0	0	0	0	0	0	0	0	2	0	0	0	8	0	0	0	2	0	143	2	255861	7
42	CCT	0	0	0	0	0	0	0	7	0	0	0	0	0	0	0	0	0	0	0	20	17	112	16	254527	0	0	0	2	0	0	0	31	0	0	0	0	0	0	0	5	0	0	0	0	0	0	0	0
43	GTG	0	0	0	0	0	0	0	0	0	0	0	0	0	0	68	0	0	0	0	0	0	0	0	0	0	0	0	0	0	0	2	0	0	0	1	0	0	0	20	0	0	0	3	0	80	1	253194	2
44	TGG	0	0	0	0	0	0	0	0	0	0	5	0	0	0	0	0	0	0	0	0	0	0	0	0	0	0	14	0	0	0	0	0	0	0	0	0	0	0	0	0	0	0	3	0	0	0	0	0
45	AAG	94	2	254194	35	0	0	12	0	0	0	68	0	0	0	16	0	0	0	2	0	0	0	0	0	0	0	0	0	0	0	0	0	0	0	55	0	0	0	0	0	0	0	0	0	0	0	0	0
46	GAC	0	69	0	0	0	0	0	0	0	0	0	0	0	0	0	0	0	2	0	0	0	0	0	0	0	0	0	0	0	0	0	0	13	256146	0	65	0	1	0	0	0	24	0	0	0	2	0	0
47	GCA	0	0	0	0	256	0	0	0	0	0	0	0	0	0	0	0	0	0	0	0	0	0	0	0	0	0	0	0	0	0	0	0	10	0	0	0	254924	4	42	5	0	0	0	0	57	0	0	0
48	GAG	0	0	34	0	0	0	0	0	0	0	0	0	0	0	0	0	0	0	0	0	0	0	0	0	0	0	0	0	0	0	0	0	65	2	255672	3	0	0	0	0	0	0	27	0	0	0	0	0
49	ACC	0	5	0	0	5	254749	0	30	0	0	0	0	0	28	0	0	0	0	0	0	0	0	0	0	0	0	0	0	0	0	0	0	0	0	0	0	0	8	0	0	0	0	0	0	0	0	0	0
50	ACT	0	0	0	18	2	12	4	255195	0	0	0	5	0	0	0	42	0	0	0	0	0	0	0	1	0	0	0	0	0	0	0	0	0	0	0	0	0	0	0	7	0	0	0	0	0	0	0	0
51	CTA	0	0	0	0	0	0	0	0	0	0	0	0	20	0	0	0	3	0	0	0	22	0	0	0	1	0	0	0	256585	0	16	0	0	0	0	0	0	0	0	0	0	0	0	0	1	0	0	0
52	TTC	0	0	0	0	0	0	0	0	0	0	0	0	0	4	0	0	0	0	0	0	0	0	0	0	0	0	0	0	0	8	0	0	0	0	0	0	0	0	0	0	0	0	0	0	0	2	0	0
53	TGT	0	0	0	0	0	0	0	0	0	0	0	17	0	0	0	0	0	0	0	0	0	0	0	0	0	0	0	40	0	0	0	0	0	0	0	0	0	0	0	0	0	0	0	1	0	0	0	0
54	GCA	0	0	0	0	163	0	0	0	0	0	0	0	0	0	0	0	0	0	0	0	2	0	0	0	0	0	0	0	0	0	0	0	4	0	0	0	255665	2	7	2	1	0	0	0	112	0	0	0
55	TCA	0	0	0	0	2	0	0	0	0	0	0	0	0	0	0	0	0	0	0	0	13	0	0	0	0	0	0	0	0	0	0	0	0	0	0	0	1	0	0	0	0	0	0	0	0	0	0	0
56	GAT	0	0	0	25	0	0	0	0	0	0	0	0	0	0	0	0	0	0	0	4	0	0	0	0	0	0	0	0	0	0	0	0	1	11	2	256140	0	0	0	1	0	0	0	6	0	0	0	2
57	GCT	0	0	0	0	0	0	0	107	0	0	0	0	0	0	0	0	0	0	0	0	0	0	0	0	0	0	0	0	0	0	0	0	0	0	0	14	2	12	0	252604	0	0	0	1	0	0	0	29
58	AAA	256297	1	30	8	0	0	0	0	12	0	0	0	5	0	0	0	0	0	0	0	0	0	0	0	0	0	0	0	0	0	0	0	9	0	0	0	0	0	0	0	0	0	0	0	0	0	0	0
59	GCA	0	0	0	0	114	0	0	0	0	0	0	0	0	0	0	0	0	0	0	0	0	0	0	0	0	0	0	0	0	0	0	0	3	0	0	0	253896	1	4	1	2	0	0	0	44	0	0	0
60	TAT	0	0	0	3	0	0	0	0	0	0	0	0	0	0	0	0	0	0	0	13	0	0	0	0	0	0	0	0	0	0	0	0	0	0	0	1	0	0	0	0	0	0	0	0	0	0	0	0
61	GAT	0	0	0	36	0	0	0	0	0	0	0	0	0	0	0	0	0	0	0	0	0	0	0	0	0	0	0	0	0	0	0	0	0	10	3	255248	0	0	0	0	0	0	0	9	0	0	0	0
62	GCA	0	0	0	0	91	0	0	0	0	0	0	0	0	0	0	0	0	0	0	0	0	0	0	0	0	0	0	0	0	0	0	0	8	0	0	0	254735	2	58	2	0	0	0	0	142	0	0	0
63	GAA	60	0	0	0	0	0	0	0	0	0	0	0	0	0	0	0	5	0	0	0	0	0	0	0	0	0	0	0	0	0	0	0	253629	0	11	3	0	0	0	0	4	0	0	0	4	0	0	0
64	GTG	0	0	0	0	0	0	0	0	0	0	0	0	1	0	68	0	0	0	0	0	0	0	0	0	0	0	0	0	0	0	0	0	0	0	5	0	0	0	15	0	0	0	3	0	122	7	240862	4
65	CAT	0	0	0	9	0	0	0	0	0	0	0	0	0	0	0	0	4	13	2	245474	0	0	0	0	0	0	0	9	0	0	0	6	0	0	0	4	0	0	0	0	0	0	0	0	0	0	0	0
66	AAT	3	8	2	252252	0	0	0	0	0	0	0	10	0	0	0	3	0	0	0	2	0	0	0	0	0	0	0	0	0	0	0	0	0	0	0	13	0	0	0	0	0	0	0	0	0	0	0	0
67	ATC	0	1	0	0	0	8	0	0	0	0	0	0	14	239283	0	25	0	0	0	0	0	0	0	0	0	0	0	0	0	0	0	0	0	0	0	0	0	0	0	0	0	0	0	0	0	9	0	0
68	TGG	0	0	0	0	0	0	0	0	0	0	19	0	0	0	0	0	0	0	0	0	0	0	0	0	0	0	14	0	0	0	0	0	0	0	0	0	0	0	0	0	0	0	0	0	0	0	0	0
69	GCT	0	0	0	0	0	0	0	119	0	0	0	0	0	0	0	0	0	0	0	0	0	0	0	0	0	0	0	0	0	0	0	0	0	0	0	18	2	8	0	181016	0	0	0	1	0	0	0	32
70	ACA	1	0	0	0	252027	0	16	1	6	0	0	0	56	0	0	0	0	0	0	0	0	0	0	0	0	0	0	0	0	0	0	0	0	0	0	0	8	0	0	0	0	0	0	0	0	0	0	0
71	CAT	0	0	0	2	0	0	0	0	0	0	0	0	0	0	0	0	8	11	0	249443	0	0	0	1	0	0	0	7	0	0	0	0	0	0	0	1	0	0	0	0	0	0	0	0	0	0	0	0
72	GCC	0	0	0	0	0	73	0	0	0	0	0	0	0	0	0	0	0	0	0	0	0	0	0	0	0	0	0	0	0	0	0	0	0	13	0	0	26	178473	1	23	0	1	0	0	0	62	0	0
73	TGT	0	0	0	1	0	0	0	0	0	0	0	10	0	0	1	0	0	0	0	0	0	0	0	0	0	0	0	93	0	0	0	0	0	0	0	0	0	0	0	0	0	0	0	12	0	0	0	0
74	GTA	0	0	0	0	0	0	0	0	1	0	0	0	75	0	0	0	0	0	0	0	0	0	0	0	0	0	0	0	3	0	0	0	2	0	0	0	10	0	0	0	1	0	0	0	244724	0	19	0
75	CCT	0	0	0	0	0	0	0	5	0	0	0	0	0	0	0	0	0	0	0	25	5	52	1	234880	0	0	0	1	1	0	0	17	0	0	0	0	0	0	0	4	0	0	0	0	0	0	0	0
76	ACA	3	0	0	0	234149	11	74	7	1	0	0	0	50	0	0	0	0	0	0	0	1	0	0	0	0	0	0	0	0	0	0	0	0	0	0	0	11	0	0	0	0	0	0	0	0	0	0	0
77	GAC	0	42	0	0	0	1	0	0	0	0	0	0	0	0	0	0	0	3	0	0	0	1	0	0	0	0	0	0	0	0	0	0	12	210579	1	24	0	0	0	0	0	15	0	0	0	9	0	0
78	CCC	0	1	0	0	0	34	0	0	0	0	0	0	0	0	0	0	0	17	0	0	28	158645	2	13	0	0	0	0	0	19	0	1	0	0	0	0	0	0	0	0	0	0	0	0	0	0	0	0
79	AAC	5	230656	0	42	0	20	0	0	0	13	0	0	0	1	0	0	2	1	0	0	0	0	0	1	0	0	0	0	0	0	0	0	0	16	0	0	0	0	0	0	0	0	0	0	0	0	0	0
80	CCA	1	0	0	0	3	0	0	0	0	0	0	0	0	0	0	0	8	17	0	0	238798	6	3	3	1	0	0	0	12	0	0	0	0	0	0	0	0	0	0	0	0	0	0	0	0	0	0	0
81	CAA	3	0	16	0	5	0	0	0	0	0	0	0	0	0	0	0	189612	3	12	1	1	0	0	0	29	0	0	0	2	0	0	0	0	1	0	0	0	0	0	0	0	0	0	0	0	0	0	0
82	GAA	42	0	0	0	0	0	0	0	2	0	0	0	0	0	0	0	0	0	0	0	0	0	0	0	0	0	0	0	0	0	0	0	245683	1	1	0	0	0	0	0	3	0	0	0	2	0	0	0
83	ATA	11	0	0	3	10	0	0	0	0	0	0	0	247313	0	17	3	0	0	0	0	0	0	0	0	0	0	0	0	1	0	0	0	0	0	0	0	0	0	0	0	0	0	0	0	9	0	0	0
84	AAT	36	14	1	250701	0	0	0	0	0	0	0	7	0	0	0	11	1	0	0	1	0	0	0	0	0	0	0	0	0	0	0	0	0	0	0	7	0	0	0	0	0	0	0	0	0	0	0	0
85	TTG	1	0	0	0	0	0	0	0	0	0	0	0	0	0	16	0	0	0	0	0	1	0	0	0	0	0	0	0	0	0	17	0	1	0	0	0	0	0	0	0	0	0	0	0	0	0	5	0
86	GAA	57	0	0	0	0	0	0	0	0	0	0	0	1	0	0	1	1	0	0	0	0	0	0	0	0	0	0	0	0	0	0	0	225089	0	13	5	0	0	0	0	99	0	0	0	0	0	0	0
87	AAT	13	8	2	203214	0	0	0	2	0	0	0	4	2	0	0	3	0	0	0	0	0	0	0	0	0	0	0	0	0	0	0	0	0	0	0	8	0	0	0	0	0	0	0	0	0	0	0	0
88	GTG	0	0	2	2	0	0	0	0	0	0	0	0	0	0	55	0	0	0	0	0	0	0	0	0	0	0	0	0	0	0	2	0	0	0	5	0	0	0	8	0	0	0	0	0	36	2	236712	2
89	ACA	10	0	0	0	233736	1	11	3	0	0	0	0	46	0	0	0	0	0	0	0	0	0	0	0	0	0	0	0	0	0	0	0	0	0	0	0	27	0	0	0	0	0	0	0	0	0	0	0
90	GAA	60	0	0	0	0	0	0	0	0	0	0	0	0	0	0	0	3	0	0	0	0	0	0	0	0	0	0	0	0	0	0	0	229162	3	27	4	0	0	0	0	7	0	0	0	1	0	0	0
91	GAG	0	0	25	1	0	0	0	0	0	0	0	0	0	0	0	1	0	0	1	0	0	0	0	0	0	0	0	0	0	0	0	0	61	3	229541	14	0	0	0	0	0	0	7	1	0	0	3	0
92	TTT	0	0	0	0	0	0	0	0	0	0	0	0	0	0	0	4	0	0	0	0	0	0	0	0	0	0	0	0	0	0	0	6	0	0	0	0	0	0	0	0	0	0	0	0	0	0	1	0
93	AAC	13	242677	1	47	0	3	0	0	0	38	0	0	0	3	0	0	0	0	0	0	0	0	0	0	0	0	0	0	0	0	0	0	0	13	0	0	0	0	0	0	0	0	0	0	0	0	0	0
94	ATG	0	0	8	0	0	0	11	0	0	0	0	0	63	2	250008	7	0	0	0	0	0	0	0	0	0	0	0	0	0	0	0	0	0	0	0	0	0	0	0	0	0	0	0	0	0	0	17	0
95	TGG	0	0	0	0	0	0	0	0	0	0	6	0	0	0	0	0	0	0	0	0	0	0	0	0	0	0	25	0	0	0	0	0	0	0	0	0	0	0	0	0	0	0	1	0	0	0	0	0
96	AAA	255531	2	2	1	1	0	0	0	12	0	0	0	1	0	0	0	0	0	0	0	0	0	0	0	0	0	0	0	0	0	0	0	14	0	0	0	0	0	0	0	0	0	0	0	0	0	0	0
97	AAT	4	4	0	255117	0	0	0	1	0	0	0	7	0	0	0	57	0	0	0	0	0	0	0	0	0	0	0	0	0	0	0	0	0	0	0	3	0	0	0	0	0	0	0	0	0	0	0	0
98	AAC	5	252850	1	58	0	0	0	0	0	20	0	0	0	2	0	0	0	0	0	0	0	0	0	0	0	0	0	0	0	0	0	0	0	41	0	0	0	0	0	0	0	0	0	0	0	0	0	0
99	ATG	0	0	2	0	0	0	5	0	0	0	4	0	42	0	240743	6	0	0	0	0	0	0	0	0	0	0	0	0	0	0	0	0	0	0	0	0	0	0	0	0	0	0	0	0	0	0	22	0
100	GTA	0	0	0	0	0	0	0	0	0	0	0	0	90	0	0	0	0	0	0	0	0	0	0	0	0	0	0	0	1	0	0	0	1	0	0	0	14	0	0	0	0	0	0	0	245489	0	20	0
101	GAA	59	0	0	0	0	0	0	0	0	0	0	0	0	0	0	0	0	0	0	0	0	0	0	0	0	0	0	0	0	0	0	0	252938	2	15	4	0	0	0	0	9	0	0	0	1	0	0	0
102	CAG	0	0	10	0	0	0	0	0	0	0	0	0	0	0	0	0	73	1	255750	8	0	0	2	0	0	0	30	0	0	0	0	0	0	0	1	0	0	0	0	0	0	0	0	0	0	0	0	0
103	ATG	1	0	12	0	0	0	10	0	0	0	1	0	115	5	255897	6	0	0	0	0	0	0	0	0	0	0	0	0	0	0	0	0	0	0	0	0	0	0	0	0	0	0	0	0	0	0	5	0
104	CAT	0	0	0	23	0	0	0	0	0	0	0	0	0	0	0	0	7	11	3	254505	0	0	0	2	0	0	0	2	0	0	0	2	0	0	0	1	0	0	0	0	0	0	0	0	0	0	0	0
105	ACA	24	0	0	1	256690	2	23	5	1	0	0	0	69	0	0	0	1	0	0	0	1	0	0	0	0	0	0	0	0	0	0	0	0	0	0	0	35	0	0	0	0	0	0	0	0	0	0	0
106	GAT	0	0	0	47	0	0	0	1	0	0	0	0	0	0	0	0	0	0	0	2	0	0	0	0	0	0	0	0	0	0	0	0	1	17	1	256079	0	0	0	2	0	0	0	4	0	0	0	1
107	ATA	3	0	0	0	15	0	0	0	1	0	0	0	256720	0	29	0	0	0	0	0	0	0	0	0	0	0	0	0	0	0	0	0	0	0	0	0	0	0	0	0	0	0	0	0	16	0	0	0
108	ATC	0	11	0	0	0	11	0	1	0	1	0	0	11	255706	1	52	0	0	0	0	0	0	0	0	0	0	0	0	0	1	0	0	0	0	0	0	0	0	0	0	0	0	0	0	0	9	0	0
109	AGC	1	48	0	0	0	1	0	0	4	254378	0	48	0	5	0	0	0	0	0	0	0	0	0	0	0	1	0	0	0	0	0	0	0	0	0	0	0	0	0	0	0	17	0	0	0	1	0	0
110	CTA	0	0	0	0	0	0	0	0	0	0	0	0	23	0	0	0	6	0	0	1	41	0	0	0	3	0	0	0	256895	1	12	1	0	0	0	0	0	0	0	0	0	0	0	0	1	0	0	0
111	TGG	0	0	0	0	0	0	0	0	0	0	0	0	0	0	0	0	0	0	0	0	0	0	0	0	0	0	8	0	0	0	0	0	0	0	0	0	0	0	0	0	0	0	0	0	0	0	0	0
112	GAC	0	75	0	0	0	0	0	0	0	0	0	0	0	0	0	0	0	5	0	0	0	0	0	0	0	0	0	0	0	0	0	0	17	256735	0	27	0	0	0	0	0	7	0	0	0	5	0	0
113	CAA	3	0	0	0	0	0	0	0	0	0	0	0	0	0	0	0	255578	5	46	12	0	0	0	0	39	0	0	0	4	0	0	0	0	0	0	0	0	0	0	0	0	0	0	0	0	0	0	0
114	GGC	1	0	0	0	0	0	0	0	0	43	0	0	0	0	0	0	0	0	0	0	0	0	0	0	0	2	0	0	0	0	0	0	0	67	0	0	0	2	0	0	10	253482	1	21	0	4	0	0
115	CTA	0	0	0	0	0	0	0	0	0	0	0	0	21	0	0	0	3	0	0	0	38	0	0	0	3	0	0	0	256355	0	32	0	0	0	0	0	0	0	0	0	0	0	0	0	0	0	0	0
116	AAG	74	1	256917	4	0	0	4	0	0	0	15	0	0	0	5	0	0	0	0	0	0	0	0	0	0	0	0	0	0	0	0	0	0	0	8	0	0	0	0	0	0	0	0	0	0	0	0	0
117	CCA	0	0	0	0	5	0	0	0	0	0	0	0	0	0	0	0	6	0	0	0	255095	0	8	2	0	0	0	0	19	0	0	0	0	0	0	0	0	0	0	0	0	0	0	0	0	0	0	0
118	TGT	0	0	0	0	0	0	0	0	0	0	0	5	0	0	0	0	0	0	0	1	0	0	0	0	0	0	0	21	0	0	0	0	0	0	0	0	0	0	0	0	0	0	0	5	0	0	0	0
119	GTA	0	0	0	0	0	0	0	0	0	0	0	0	81	0	0	0	0	0	0	0	0	0	0	0	0	0	0	0	3	0	0	0	1	0	0	0	16	0	0	0	0	0	0	0	257166	1	17	0
120	AAG	68	0	255961	6	0	0	0	0	0	0	20	0	0	0	3	0	0	0	1	0	0	0	0	0	0	0	0	0	0	0	0	0	0	0	12	0	0	0	0	0	0	0	0	0	0	0	0	0
121	TTA	0	0	0	0	0	0	0	0	0	0	0	0	9	0	0	0	0	0	0	0	0	0	0	0	0	0	0	0	25	0	0	0	0	0	0	0	0	0	0	0	0	0	0	0	1	0	0	0
122	ACC	0	8	0	0	8	255840	1	23	0	5	0	0	0	40	0	0	0	0	0	0	0	0	0	0	0	0	0	0	0	0	0	0	0	1	0	0	0	19	0	0	0	0	0	0	0	0	0	0
123	CCT	0	0	0	0	0	0	0	8	0	0	0	0	0	0	0	0	0	0	0	11	1	22	0	257278	0	0	0	0	0	0	0	28	0	0	0	0	0	0	0	0	0	0	0	0	0	0	0	0
124	CTC	0	0	0	0	0	0	0	0	0	0	0	0	0	7	0	0	0	1	0	0	0	15	0	0	0	1	0	0	14	256904	0	21	0	0	0	0	0	0	0	0	0	0	0	0	0	1	0	0
125	TGT	0	0	0	3	0	0	0	1	0	0	0	25	0	0	0	0	0	0	0	0	0	0	0	0	0	0	0	57	0	0	0	0	0	0	0	0	0	0	0	0	0	0	0	5	0	0	0	0
126	GTT	0	0	0	0	0	0	0	0	0	0	0	0	0	0	0	67	0	0	0	0	0	0	0	0	0	0	0	0	0	0	0	1	0	0	0	12	0	0	0	20	0	0	0	2	2	20	2	256970
127	ACT	0	0	0	8	3	21	3	257272	0	0	0	4	0	0	0	44	0	0	0	0	0	0	0	1	0	0	0	0	0	0	0	0	0	0	0	0	0	0	0	9	0	0	0	0	0	0	0	0
128	TTA	0	0	0	0	0	0	0	0	0	0	0	0	18	0	0	0	0	0	0	0	0	0	0	0	0	0	0	0	19	0	0	0	0	0	0	0	0	0	0	0	0	0	0	0	5	0	0	0
129	GAT	0	0	0	36	0	0	0	0	0	0	0	0	0	0	0	0	0	0	0	1	0	0	0	0	0	0	0	0	0	0	0	0	17	18	1	257223	0	0	0	1	0	0	0	6	0	0	0	2
130	TGC	0	0	0	0	0	0	0	0	0	8	0	0	0	0	0	0	0	0	0	0	0	0	0	0	0	8	0	0	0	0	0	0	0	0	0	0	0	0	0	0	0	2	0	0	0	0	0	0
131	CAT	0	0	0	9	0	0	0	0	0	0	0	0	0	0	0	0	12	24	0	257157	0	0	0	0	0	0	0	7	0	0	0	2	0	0	0	0	0	0	0	0	0	0	0	0	0	0	0	0
132	AAT	10	9	1	257423	0	0	0	0	0	0	0	6	0	0	0	0	0	0	0	2	0	0	0	0	0	0	0	0	0	0	0	0	0	0	0	30	0	0	0	0	0	0	0	0	0	0	0	0
133	GTC	0	0	0	0	0	0	0	0	0	0	0	0	0	58	0	0	0	0	0	0	0	0	0	0	0	0	0	0	0	1	0	1	0	4	0	0	0	13	0	0	0	2	0	0	8	257296	0	28
134	ACC	1	8	0	0	31	257266	1	19	0	2	0	0	1	23	0	0	0	0	0	0	0	0	0	0	0	0	0	0	0	0	0	0	0	0	0	0	0	14	0	0	0	0	0	0	0	0	0	0
135	TAT	0	0	0	6	0	0	0	0	0	0	0	0	0	0	0	0	0	0	0	65	0	0	0	0	0	0	0	0	0	0	0	0	0	0	0	1	0	0	0	0	0	0	0	0	0	0	0	0
136	AAT	38	14	1	257223	0	0	0	4	0	0	0	15	0	0	0	11	0	0	0	2	0	0	0	0	0	0	0	0	0	0	0	0	0	0	0	23	0	0	0	0	0	0	0	0	0	0	0	0
137	ATC	2	24	0	2	1	8	0	1	0	4	0	0	15	257150	0	32	0	0	0	0	0	0	0	0	0	0	0	0	0	0	0	0	0	0	0	0	0	0	0	0	0	0	0	0	0	8	0	0
138	ACC	0	24	0	1	39	257230	4	39	0	4	0	0	0	30	0	0	0	0	0	0	0	0	0	0	0	0	0	0	0	0	0	0	0	0	0	0	0	10	0	0	0	0	0	0	0	0	0	0
139	AGT	0	0	0	62	0	0	0	2	14	11	2	257207	0	0	0	5	0	0	0	0	0	0	0	0	0	0	0	1	0	0	0	0	0	0	0	0	0	0	0	0	0	0	0	22	0	0	0	0
140	GAC	0	71	0	0	0	0	0	0	0	0	0	0	0	0	0	0	0	4	0	0	0	0	0	0	0	0	0	0	0	0	0	0	2	222995	5	46	0	0	0	0	0	14	0	0	0	0	0	0
141	ATG	0	0	9	0	0	0	17	0	0	0	1	0	53	3	222656	6	0	0	0	0	0	0	0	0	0	0	0	0	0	0	1	0	0	0	0	0	0	0	0	0	0	0	0	0	0	0	24	0
142	AAG	52	1	222837	19	0	0	5	0	0	0	28	0	0	0	18	0	0	0	2	0	0	0	0	0	0	0	0	0	0	0	0	0	0	0	28	0	0	0	0	0	0	0	0	0	0	0	0	0
143	GAA	62	0	0	0	0	0	0	0	0	0	0	0	0	0	0	0	1	0	0	0	0	0	0	0	0	0	0	0	0	0	0	0	223021	0	19	6	0	0	0	0	18	0	0	0	1	0	0	0
144	GAA	60	0	0	0	0	0	0	0	0	0	0	0	0	0	0	0	0	0	0	0	0	0	0	0	0	0	0	0	0	0	0	0	223090	0	9	2	0	0	0	0	4	0	0	0	1	0	0	0
145	ATA	2	0	0	0	5	0	0	0	1	0	0	0	222906	0	16	0	0	0	0	0	0	0	0	0	0	0	0	0	0	0	0	0	0	0	0	0	0	0	0	0	0	0	0	0	7	0	0	0
146	ACA	1	0	0	0	222993	4	7	0	0	0	0	0	24	0	0	0	0	0	0	0	1	0	0	0	0	0	0	0	0	0	0	0	0	0	0	0	6	0	0	0	0	0	0	0	0	0	0	0
147	AAC	5	222759	2	18	0	0	0	0	0	4	0	0	0	4	0	0	0	0	0	0	0	0	0	0	0	0	0	0	0	0	0	0	0	5	0	0	0	0	0	0	0	0	0	0	0	0	0	0
148	TGC	0	0	0	0	0	0	0	0	0	4	0	0	0	0	0	0	0	0	0	0	0	0	0	0	0	13	0	0	0	0	0	0	0	0	0	0	0	0	0	0	0	2	0	0	0	0	0	0
149	TCT	0	0	0	0	0	0	0	3	0	0	0	0	0	0	0	0	0	0	0	0	0	0	0	5	0	0	0	0	0	0	0	0	0	0	0	0	0	0	0	0	0	0	0	0	0	0	0	0
150	TAC	0	7	0	0	0	0	0	0	0	0	0	0	0	0	0	0	0	27	0	0	0	0	0	0	0	0	0	0	0	0	0	0	0	2	0	0	0	0	0	0	0	0	0	0	0	0	0	0
151	AAT	10	16	6	222828	0	0	0	1	0	0	0	17	0	0	0	3	0	0	0	2	0	0	0	0	0	0	0	0	0	0	0	0	0	0	0	24	0	0	0	0	0	0	0	0	0	0	0	0
152	GTG	0	0	0	0	0	0	0	0	0	0	0	0	0	0	60	0	0	0	0	0	0	0	0	0	0	0	0	0	0	0	2	0	0	0	5	0	0	0	9	0	0	0	0	0	66	1	222602	4
153	ACC	0	11	0	0	7	222942	0	28	0	4	0	0	0	30	0	0	0	0	0	0	0	0	0	0	0	0	0	0	0	0	0	0	0	0	0	0	0	28	0	0	0	0	0	0	0	0	0	0
154	ACA	12	0	0	0	222686	8	90	4	1	0	0	0	34	0	0	0	0	0	0	0	4	0	0	0	0	0	0	0	0	0	0	0	0	0	0	0	6	0	0	0	0	0	0	0	0	0	0	0
155	GTA	0	0	0	0	1	0	0	0	0	0	0	0	63	0	0	0	0	0	0	0	0	0	0	0	0	0	0	0	6	0	0	0	19	0	0	0	17	0	0	0	0	0	0	0	222487	0	12	3
156	ATA	4	1	0	0	8	0	0	0	1	0	0	0	222462	0	63	1	0	0	0	0	0	0	0	0	0	0	0	0	0	0	0	0	0	0	0	0	0	0	0	0	0	0	0	0	7	0	0	0
157	AGG	1	0	44	0	0	0	0	0	61	0	222255	16	0	0	10	0	0	0	0	0	0	0	0	0	0	0	7	0	0	0	0	0	0	0	0	0	0	0	0	0	0	0	62	0	0	0	0	0
158	GAT	0	0	0	36	0	0	0	0	0	0	0	0	0	0	0	0	0	0	0	1	0	0	0	0	0	0	0	0	0	0	0	0	13	14	1	222071	0	0	0	0	0	0	0	6	0	0	0	0
159	AAG	38	0	222154	3	0	0	10	0	0	0	43	0	0	0	5	0	0	0	0	0	0	0	0	0	0	0	0	0	0	0	0	0	0	0	56	0	0	0	0	0	0	0	0	0	0	0	0	0
160	AAA	222969	0	2	2	0	0	0	0	6	0	0	0	3	0	0	0	1	0	0	0	0	0	0	0	0	0	0	0	0	0	0	0	7	0	0	0	0	0	0	0	0	0	0	0	0	0	0	0
161	CAG	0	0	8	0	0	0	0	0	0	0	0	0	0	0	0	0	23	1	222129	1	0	0	0	0	0	0	22	0	0	0	1	0	0	0	2	0	0	0	0	0	0	0	0	0	0	0	0	0
162	AAA	223113	0	10	3	0	0	0	0	6	0	0	0	7	0	0	0	0	0	0	0	0	0	0	0	0	0	0	0	0	0	0	0	4	0	0	0	0	0	0	0	0	0	0	0	0	0	0	0
163	GTA	0	0	0	0	0	0	0	0	0	0	0	0	117	0	0	0	0	0	0	0	0	0	0	0	0	0	0	0	7	0	0	0	11	0	0	0	11	0	0	0	0	0	0	0	222527	2	6	1
164	TCC	0	0	0	0	0	3	0	0	0	0	0	0	0	0	0	0	0	0	0	0	0	3	0	0	0	0	0	0	0	0	0	0	0	0	0	0	0	1	0	0	0	0	0	0	0	0	0	0
165	TCA	0	0	0	0	2	0	0	0	0	0	0	0	0	0	0	0	0	0	0	0	32	0	0	0	0	0	0	0	0	1	0	0	0	0	0	0	3	0	0	0	0	0	0	0	0	0	0	0
166	CTT	0	0	0	0	0	0	0	1	0	0	0	0	0	0	0	8	0	0	0	0	0	0	0	770	0	0	0	0	23	8	3	221197	0	0	0	0	0	0	0	0	0	0	0	0	0	0	0	0
167	TTT	0	0	0	1	0	0	0	0	0	0	0	0	0	0	0	8	0	0	0	0	0	0	0	0	0	0	0	0	0	0	0	7	0	0	0	0	0	0	0	0	0	0	0	0	0	0	0	2
168	TAT	0	0	0	1	0	0	0	0	0	0	0	0	0	0	0	0	0	0	0	11	0	0	0	0	0	0	0	0	0	0	0	0	0	0	0	0	0	0	0	0	0	0	0	0	0	0	0	0
169	AAA	222106	0	10	4	0	0	0	0	9	0	0	0	3	0	0	0	0	0	0	0	0	0	0	0	0	0	0	0	0	0	0	0	9	0	0	0	0	0	0	0	0	0	0	0	0	0	0	0
170	CTT	0	0	0	0	0	0	0	0	0	0	0	0	0	0	0	32	1	0	0	3	0	0	0	12	0	0	0	1	24	16	4	220382	0	0	0	0	0	0	0	0	0	0	0	0	0	0	0	6
171	GAT	0	0	0	35	0	0	0	0	0	0	0	0	0	0	0	0	0	0	0	0	0	0	0	0	0	0	0	0	0	0	0	0	0	7	2	221995	0	0	0	4	0	0	0	5	0	0	0	1
172	GTA	0	0	0	0	0	0	0	0	0	0	0	0	93	0	0	0	0	0	0	0	0	0	0	0	0	0	0	0	4	0	0	0	6	0	0	0	14	0	0	1	2	0	0	0	221696	0	30	1
173	GTA	0	0	0	0	0	0	0	0	0	0	0	0	94	0	0	0	0	0	0	0	0	0	0	0	0	0	0	0	1	0	0	0	4	0	0	0	25	0	0	0	6	0	0	0	217869	0	27	1
174	CAA	6	0	0	0	0	0	0	0	0	0	0	0	0	0	0	0	220971	2	15	3	1	0	0	0	5	0	0	0	4	0	0	0	1	0	0	0	0	0	0	0	0	0	0	0	0	0	0	0
175	ATT	0	0	0	1	0	0	0	6	0	0	0	0	6	13	0	214179	0	0	0	0	0	0	0	0	0	0	0	0	0	0	0	0	0	0	0	0	0	0	0	0	0	0	0	0	1	0	0	3
176	GGA	2	0	0	0	0	0	0	0	38	0	0	0	0	0	0	0	0	0	0	0	0	0	0	0	0	0	0	0	0	0	0	0	33	0	0	0	2	0	0	0	194149	2	57	9	4	0	0	0
177	GGT	0	0	0	0	0	0	0	0	4	0	0	51	0	0	0	0	0	0	0	0	0	0	0	0	0	0	0	0	0	0	0	0	0	0	0	91	0	0	0	1	16	21	0	198712	0	0	0	2
178	AAT	34	14	3	219969	0	0	0	3	0	0	0	8	0	0	0	2	0	0	0	0	0	0	0	0	0	0	0	0	0	0	0	0	0	0	0	10	0	0	0	0	0	0	0	0	0	0	0	0
179	AAT	4	6	0	218829	0	0	0	3	0	0	0	10	3	0	0	6	0	0	0	2	0	0	0	0	0	0	0	0	0	0	0	0	0	0	0	22	0	0	0	0	0	0	0	0	0	0	0	0
180	AGG	0	0	54	0	0	0	1	0	64	2	205368	15	0	0	16	1	0	0	0	0	0	0	0	0	0	0	2	0	0	0	0	0	0	0	0	1	0	0	0	0	0	0	42	0	0	0	0	0
181	ACT	0	0	0	13	7	23	1	212714	0	0	0	2	0	0	0	22	0	0	0	0	0	0	0	0	0	0	0	0	0	0	0	0	0	0	0	0	0	0	0	8	0	0	0	0	0	0	0	0
182	AAT	15	5	1	219514	0	0	0	0	0	0	0	4	0	0	0	5	0	0	0	0	0	0	0	0	0	0	0	0	0	0	0	0	0	0	0	25	0	0	0	0	0	0	0	0	0	0	0	0
183	AGT	2	0	0	23	0	1	0	2	41	13	3	205161	1	0	0	1	0	0	0	0	0	0	0	0	0	0	0	0	0	0	0	0	0	0	0	0	0	0	0	0	0	0	0	8	0	0	0	0
184	CAG	0	0	3	0	0	0	0	0	0	0	0	0	0	0	0	0	73	6	205797	12	0	0	1	0	0	0	3	0	1	0	4	0	0	0	1	0	0	0	0	0	0	0	0	0	0	0	0	0
185	TAT	0	0	0	7	0	0	0	0	0	0	0	0	0	0	0	0	0	0	0	10	0	0	0	0	0	0	0	0	0	0	0	0	0	0	0	2	0	0	0	0	0	0	0	0	0	0	0	0
186	AGA	35	0	1	0	2	0	0	0	184461	0	1	2	1	0	0	0	0	0	0	0	0	0	0	0	0	0	0	0	0	0	0	0	0	0	0	0	0	0	0	0	17	0	0	0	0	0	0	0
187	TTA	0	0	0	0	0	0	0	1	1	0	0	0	15	0	0	0	0	0	0	0	0	0	0	0	0	0	0	0	10	0	0	0	0	0	0	0	0	0	0	0	1	0	0	0	1	0	0	0
188	ATA	1	0	0	0	6	0	0	0	1	0	0	0	212273	0	10	0	0	0	0	0	0	0	0	0	0	0	0	0	0	0	0	0	0	0	0	0	0	0	0	0	0	0	0	0	7	0	0	0
189	AAC	16	200727	5	34	1	0	0	1	0	6	0	0	1	3	0	0	0	0	0	0	0	0	0	0	0	0	0	0	0	0	0	0	0	3	0	0	0	0	0	0	0	0	0	0	0	0	0	0
190	TGT	0	0	0	0	0	0	0	0	0	0	0	3	0	0	0	0	0	0	0	0	0	0	0	1	0	0	0	14	0	1	0	0	0	0	0	0	0	0	0	0	0	0	0	3	4	1	0	0
191	AAC	7	199107	1	55	6	0	0	0	0	13	0	0	0	2	0	0	0	1	0	0	0	0	0	0	0	0	0	0	0	0	0	0	0	33	0	0	0	0	0	0	0	0	0	0	0	0	0	0
192	ACC	0	2	0	0	7	174199	0	21	0	0	0	0	0	19	0	1	0	3	0	0	0	0	0	1	0	0	0	0	0	0	0	0	0	0	0	0	0	3	0	0	0	0	0	0	0	0	0	0
193	TCA	0	0	0	0	4	0	0	0	0	0	0	0	0	0	0	0	0	0	0	0	42	0	0	0	0	0	0	0	0	0	0	0	0	0	0	0	2	0	0	0	0	0	0	0	0	0	0	0
194	GCC	0	0	0	0	0	104	0	0	0	2	0	0	0	1	0	0	0	0	0	0	0	2	0	0	0	0	0	0	0	0	0	0	0	8	0	0	5	203322	0	11	0	0	0	0	0	45	0	0
195	ATT	2	0	0	4	0	0	0	21	0	0	0	3	2	24	0	206512	0	0	0	0	0	0	0	0	0	0	0	0	0	0	0	0	0	0	0	0	0	0	0	0	0	0	0	0	0	0	0	1
196	ACA	1	0	0	0	173668	0	7	0	1	0	0	0	29	0	0	0	0	2	1	0	1	0	0	0	0	0	0	0	0	0	0	0	0	0	0	0	18	0	0	0	0	0	0	0	0	0	0	0
197	CAG	0	0	2	0	8	0	0	0	0	0	1	0	0	0	0	0	39	0	184370	11	1	0	5	0	0	0	66	0	0	0	5	0	0	0	0	0	0	0	0	0	0	0	2	0	0	0	0	0
198	GCT	0	0	0	0	0	0	0	42	0	0	0	0	0	0	0	0	0	1	1	0	0	0	0	0	0	0	0	0	0	0	0	1	0	0	0	8	2	11	2	175798	0	5	0	3	0	0	0	29
199	TGT	0	0	0	1	0	0	0	0	0	0	1	1	0	0	0	2	0	0	0	0	0	0	0	0	0	0	0	16	0	0	0	0	0	0	0	0	0	0	0	0	0	0	0	2	0	1	0	0
200	CCA	0	0	0	0	6	0	0	0	0	0	0	0	0	0	0	0	13	0	0	0	193990	1	8	1	1	0	0	0	9	0	0	0	0	0	0	0	1	0	0	0	0	0	0	0	0	0	0	0
201	AAG	39	1	201476	12	1	0	7	0	0	0	29	0	0	0	3	0	0	0	2	0	0	0	0	0	0	0	0	0	0	0	0	1	0	0	9	0	0	0	0	0	0	0	1	0	0	0	0	0
202	GTA	0	0	0	0	0	0	0	0	0	0	0	0	82	0	0	0	0	0	0	0	0	0	0	0	0	0	0	0	4	0	0	0	0	0	0	0	12	0	0	0	1	0	0	1	216759	0	18	2
203	ACC	0	7	0	0	18	200794	2	24	0	3	0	0	0	23	0	0	0	0	0	0	0	0	0	0	0	0	0	0	0	0	0	0	0	0	0	0	1	14	0	0	0	0	0	0	0	0	0	0
204	TTT	0	0	0	0	0	0	0	0	0	0	0	0	0	0	0	8	0	0	0	0	0	0	0	0	0	0	0	0	0	0	0	32	0	0	0	0	0	0	0	0	0	0	0	0	0	0	0	7
205	GAG	0	0	29	0	0	0	0	0	0	0	1	0	0	0	0	0	0	0	1	0	0	0	0	0	0	0	0	0	0	0	0	0	78	2	210460	7	0	0	0	0	0	0	27	0	0	0	1	0
206	CCA	0	0	0	0	17	0	0	0	0	0	0	0	0	0	0	0	9	0	0	0	194014	2	4	0	0	0	0	0	21	0	0	0	0	0	0	0	2	0	0	0	0	0	0	0	0	0	0	0
207	ATT	4	0	15	16	1	0	0	13	4	0	0	3	7	15	1	217675	0	0	0	0	0	0	0	0	0	0	0	0	0	0	0	4	0	0	0	0	0	0	0	0	0	0	0	0	0	0	0	7
208	CCC	0	0	0	0	0	1	0	0	0	1	0	0	0	0	0	0	0	11	0	0	4	205939	0	20	0	0	0	0	0	19	0	0	0	0	0	0	0	0	0	0	0	0	0	0	0	0	0	0
209	ATA	8	0	5	0	16	0	0	0	13	0	0	0	219310	0	10	3	0	0	0	0	0	0	0	0	0	0	0	0	1	0	0	0	0	0	0	0	0	0	0	0	0	0	0	0	3	0	0	0
210	CAT	0	1	0	7	0	0	0	0	0	0	0	0	0	0	0	0	11	12	3	219315	0	0	0	0	0	0	0	2	0	0	0	1	0	0	0	0	0	0	0	0	0	0	0	0	0	0	0	0
211	TAT	0	0	0	4	0	0	0	0	0	0	0	0	0	0	0	0	0	0	0	12	0	0	0	0	0	0	0	0	0	0	0	0	0	0	0	2	0	0	0	0	0	0	0	0	0	0	0	0
212	TGT	0	0	0	0	0	0	0	0	0	0	0	4	0	0	0	0	0	0	0	1	0	0	0	0	0	0	0	11	0	0	0	0	0	0	0	0	0	0	0	0	0	0	0	4	0	0	0	0
213	GCC	0	0	0	0	0	96	0	0	0	0	0	0	0	0	0	0	0	0	0	0	0	4	0	0	0	0	0	0	0	0	0	0	0	7	0	0	6	218582	0	21	0	9	0	0	0	46	0	0
214	CCA	0	0	0	0	7	0	0	0	0	0	0	0	0	0	0	0	7	0	0	0	216432	4	9	0	1	0	0	0	8	0	0	0	0	0	0	0	1	0	0	0	0	0	0	0	0	0	0	0
215	GCT	0	0	0	0	0	0	0	103	0	0	0	0	0	0	0	0	0	0	0	0	0	0	0	3	0	0	0	0	0	0	0	0	0	0	0	13	0	28	1	220921	0	0	0	1	0	0	0	30
216	GGT	0	0	0	0	0	0	0	0	0	0	0	39	0	0	0	0	0	0	0	0	0	0	0	0	0	0	0	0	0	0	0	0	0	0	0	34	0	0	0	0	3	14	2	222309	0	0	0	2
217	TTT	0	0	0	0	0	0	0	0	0	0	0	0	0	0	0	0	0	0	0	0	0	0	0	0	0	0	0	0	0	0	0	8	0	0	0	0	0	0	0	0	0	0	0	0	0	0	0	2
218	GCG	0	0	0	0	0	0	55	0	0	0	0	0	0	0	0	0	0	0	0	0	0	0	0	0	0	0	0	0	0	0	0	0	0	0	2	0	47	0	217621	2	0	0	0	0	0	0	196	0
219	ATT	0	0	0	1	0	0	0	7	0	0	0	1	0	12	1	221051	0	0	0	0	0	0	0	0	0	0	0	0	0	0	0	0	0	0	0	0	0	0	0	0	0	0	0	0	0	0	0	4
220	CTA	0	0	0	0	0	0	0	0	0	0	0	0	8	0	0	0	2	0	0	0	43	0	1	0	0	0	0	0	218848	0	25	1	0	0	0	0	0	0	0	0	0	0	0	0	0	0	0	0
221	AAG	88	13	222618	5	0	0	1	0	0	0	23	0	0	0	4	0	0	0	2	0	0	0	0	0	0	0	0	0	0	0	0	0	0	0	9	0	0	0	0	0	0	0	0	0	0	0	0	0
222	TGT	0	0	0	0	0	0	0	0	0	0	0	8	0	0	0	0	0	0	0	0	0	0	0	0	0	0	0	8	0	0	0	0	0	0	0	1	0	0	0	0	0	0	0	5	0	0	0	0
223	AAG	69	3	222105	14	0	0	19	0	0	0	85	0	0	0	19	0	0	0	0	0	0	0	0	0	0	0	0	0	0	0	0	0	0	0	32	0	0	0	0	0	0	0	0	0	0	0	0	0
224	GAT	0	0	0	41	0	0	0	0	0	0	0	0	0	0	0	0	0	0	0	3	0	0	0	0	0	0	0	0	0	0	0	0	10	10	3	222866	0	0	0	0	0	0	0	4	0	0	0	3
225	GAG	0	0	25	0	0	0	0	0	0	0	0	0	0	0	0	0	0	0	0	0	0	0	0	0	0	0	0	0	0	0	0	0	57	1	222786	8	0	0	5	0	0	0	39	0	0	0	3	0
226	AAG	53	7	222529	14	0	0	0	0	0	0	3	0	0	0	2	0	0	0	0	0	0	0	0	0	0	0	0	0	0	0	0	0	0	0	12	0	0	0	0	0	0	0	0	0	0	0	0	0
227	TTC	0	0	0	0	0	0	0	0	0	0	0	0	0	1	0	0	0	0	0	0	0	0	0	0	0	0	0	0	0	16	0	0	0	0	0	0	0	0	0	0	0	0	0	0	0	4	0	0
228	AAT	9	4	2	222668	0	0	0	2	0	0	0	54	0	0	0	5	0	0	0	4	0	0	0	0	0	0	0	0	0	0	0	0	0	0	0	54	0	0	0	0	0	0	0	0	0	0	0	0
229	GGA	0	0	0	0	0	0	0	0	35	0	0	0	0	0	0	0	0	0	0	0	0	0	0	0	1	0	0	0	0	0	0	0	33	0	0	0	6	0	0	0	221941	0	11	1	3	0	0	0
230	ACA	3	0	0	0	222683	12	91	5	1	0	0	0	40	0	0	0	0	0	0	0	0	0	0	0	0	0	0	0	0	0	0	0	0	0	0	0	5	0	0	0	0	0	0	0	0	0	0	0
231	GGG	0	0	0	0	0	0	0	0	0	0	22	0	0	0	0	0	0	0	0	0	0	0	0	0	0	0	0	0	0	0	0	0	0	0	37	0	0	0	0	0	77	1	222173	2	0	0	7	0
232	CTA	0	0	0	0	0	0	0	0	0	0	0	0	13	0	0	0	3	0	0	0	15	0	0	0	3	0	0	0	222779	0	7	4	0	0	0	0	0	0	0	0	0	0	0	0	1	0	0	0
233	TGT	0	0	0	0	0	0	0	0	0	0	0	2	0	0	0	0	0	0	0	0	0	0	0	0	0	0	0	34	0	0	0	0	0	0	0	0	0	0	0	0	0	0	0	1	0	0	0	0
234	AAA	222932	0	8	3	1	0	0	0	11	0	0	0	1	0	0	0	0	0	0	0	0	0	0	0	0	0	0	0	0	0	0	0	15	0	0	0	0	0	0	0	0	0	0	0	0	0	0	0
235	AAT	4	7	1	222657	0	0	0	0	0	0	0	2	0	0	0	15	0	0	0	1	0	0	0	0	0	0	0	0	0	0	0	0	0	0	0	13	0	0	0	0	0	0	0	0	0	0	0	0
236	GTC	0	0	0	0	0	0	0	0	0	0	0	0	0	65	0	0	0	0	0	0	0	0	0	0	0	0	0	0	0	2	0	0	0	6	0	0	0	15	0	0	0	1	0	0	3	222604	0	46
237	AGC	0	119	0	0	0	1	0	0	3	222523	0	61	0	2	0	0	0	0	0	0	0	0	0	0	0	1	0	0	0	0	0	0	0	0	0	0	0	0	0	0	0	25	0	0	0	0	0	0
238	ACA	2	0	0	0	222961	0	37	3	3	0	0	0	30	0	0	0	0	0	0	0	0	0	0	0	0	0	0	0	0	0	0	0	0	0	0	0	15	0	0	0	0	0	0	0	0	0	0	0
239	GTA	0	0	0	0	0	0	0	0	0	0	0	0	137	0	0	0	0	0	0	0	0	0	0	0	0	0	0	0	5	0	0	0	2	0	0	0	25	0	0	0	0	0	0	0	222684	0	21	2
240	CAA	11	0	0	0	0	0	0	0	0	0	0	0	0	0	0	0	222745	4	23	5	1	0	0	0	14	0	0	0	4	0	0	0	2	0	0	0	0	0	0	0	0	0	0	0	0	0	0	0
241	TGC	0	1	0	0	0	0	0	0	0	5	0	0	0	0	0	0	0	0	0	0	0	0	0	0	0	8	0	0	0	0	0	0	0	1	0	0	0	0	0	0	0	0	0	0	0	0	0	0
242	ACA	13	0	1	0	222825	0	12	5	1	0	0	0	52	0	0	0	0	0	0	0	0	0	0	0	0	0	0	0	0	0	0	0	0	0	0	0	8	0	0	0	0	0	0	0	0	0	0	0
243	CAT	0	0	0	5	0	0	0	0	0	0	0	0	0	0	0	0	3	31	1	222976	0	0	0	0	0	0	0	9	0	0	0	1	0	0	0	0	0	0	0	0	0	0	0	0	0	0	0	0
244	GGA	0	0	0	0	0	0	0	0	31	0	0	0	0	0	0	0	0	0	0	0	0	0	0	0	1	0	0	0	0	0	0	0	34	0	0	0	2	0	0	0	222864	0	11	4	4	0	0	0
245	ATC	1	2	0	0	0	10	0	0	0	3	0	0	15	223138	0	31	0	0	0	0	0	0	0	0	0	0	0	0	0	1	0	0	0	0	0	0	0	0	0	0	0	0	0	0	0	9	0	0
246	AAG	55	1	222618	8	0	0	4	0	0	0	23	0	0	0	6	0	0	0	2	0	0	0	0	0	0	0	0	0	0	0	0	0	0	0	53	0	0	0	0	0	0	0	0	0	0	0	0	0
247	CCA	0	0	0	0	12	0	0	0	0	0	0	0	0	0	0	0	3	0	0	0	222854	3	6	0	0	0	0	0	18	0	0	0	0	0	0	0	0	0	0	0	0	0	0	0	0	0	0	0
248	GTA	0	0	0	0	1	0	0	0	0	0	0	0	82	0	0	0	0	0	0	0	0	0	0	0	0	0	0	0	3	0	0	0	10	0	0	0	13	0	0	0	2	0	0	0	222930	2	29	3
249	GTA	0	0	0	0	1	0	0	0	0	0	0	0	175	0	0	0	0	0	0	0	0	0	0	0	0	0	0	0	11	0	0	0	6	0	0	0	20	0	0	0	0	0	0	0	222895	0	8	1
250	TCA	0	0	0	0	3	0	0	0	0	0	0	0	0	0	0	0	0	0	0	0	10	0	0	0	0	0	0	0	0	0	0	0	0	0	0	0	0	0	0	0	0	0	0	0	0	0	0	0
251	ACT	0	0	0	4	10	29	1	222882	0	0	0	2	0	0	0	28	0	0	0	0	0	0	0	1	0	0	0	0	0	0	0	0	0	0	0	0	0	0	0	3	0	0	0	0	0	0	0	0
252	CAA	11	0	0	0	1	0	0	0	0	0	0	0	0	0	0	0	374179	1	17	5	1	0	0	0	35	0	0	0	2	0	0	0	0	0	0	0	0	0	0	0	0	0	0	0	0	0	0	0
253	CTG	0	0	3	0	0	0	0	0	0	0	0	0	0	0	5	0	0	0	3	0	0	0	14	0	0	0	1	0	169	0	374334	6	0	0	0	0	0	0	0	0	0	0	0	0	0	0	8	0
254	CTG	0	0	0	0	0	0	0	0	0	0	0	0	0	0	27	0	0	0	3	0	0	0	53	0	0	0	7	0	74	2	373924	4	0	0	0	0	0	0	0	0	0	0	0	0	0	0	7	0
255	TTA	0	0	0	0	0	0	0	0	0	0	0	0	10	0	0	2	0	0	0	0	0	0	0	0	0	0	0	0	38	0	0	0	0	0	0	0	0	0	0	0	0	0	0	0	1	0	0	0
256	AAT	14	10	2	374629	0	0	0	2	0	0	0	13	0	0	0	18	0	0	0	0	0	0	0	0	0	0	0	0	0	0	0	0	0	0	0	20	0	0	0	0	0	0	0	0	0	0	0	0
257	GGC	0	1	0	0	0	0	0	0	0	56	0	0	0	0	0	0	0	0	0	0	0	0	0	0	0	1	0	0	0	0	0	0	0	275	0	0	0	0	0	0	8	373282	0	211	0	10	0	0
258	AGT	0	0	0	108	0	0	0	2	2	20	0	373967	0	0	0	7	0	0	0	0	0	0	0	0	0	0	0	0	0	0	0	0	0	0	0	0	0	0	0	0	0	0	0	27	0	0	0	0
259	CTA	0	0	0	0	0	0	0	0	0	0	0	0	52	0	0	0	6	0	0	0	20	0	0	0	0	0	0	0	374114	1	55	3	0	0	0	0	0	0	0	0	0	0	0	0	0	0	0	0
260	GCA	0	0	0	0	111	0	0	0	0	0	0	0	0	0	0	0	0	0	0	0	6	0	0	0	0	0	0	0	0	0	0	0	6	0	0	0	373584	2	51	2	0	0	0	0	91	0	0	0
261	GAA	84	0	0	0	0	0	0	0	0	0	0	0	0	0	0	0	3	0	0	0	0	0	0	0	0	0	0	0	0	0	0	0	373950	4	34	4	0	0	0	0	16	0	0	0	2	0	0	0
262	GGA	0	0	0	1	0	0	0	0	75	0	0	0	0	0	0	0	0	0	0	0	0	0	0	0	0	0	0	0	0	0	0	0	46	0	0	0	1	0	0	0	374262	0	41	6	3	0	0	0
263	GAG	5	0	63	0	0	0	0	0	0	0	0	0	1	0	0	0	0	0	2	0	0	0	0	0	0	0	0	0	0	0	0	0	101	0	373745	9	0	0	3	0	0	0	56	0	0	0	3	0
264	GTA	0	0	0	0	0	0	0	0	0	0	0	0	99	0	0	0	0	0	0	0	0	0	0	0	0	0	0	0	3	0	0	0	10	0	0	0	15	0	0	0	0	0	0	0	374436	0	60	2
265	AGA	97	0	1	0	3	0	0	0	374447	2	19	3	26	0	0	0	0	0	0	0	0	0	0	0	4	0	0	0	0	0	0	0	0	0	0	0	0	0	0	0	16	0	0	0	0	0	0	0
266	ATT	0	0	0	5	0	0	0	11	0	0	0	1	11	11	0	374758	0	0	0	0	0	0	0	0	0	0	0	0	0	0	0	3	0	0	0	0	0	0	0	0	0	0	0	0	0	0	0	6
267	AGA	60	0	0	1	0	0	0	0	374346	0	13	1	7	0	0	0	0	0	0	0	0	0	0	0	0	0	0	0	0	0	0	0	0	0	0	0	0	0	0	0	86	0	0	0	0	0	0	0
268	TCT	0	0	0	0	0	0	0	15	0	0	0	0	0	0	0	0	0	0	0	0	0	0	0	22	0	0	0	0	0	0	0	0	0	0	0	0	0	0	0	2	0	0	0	0	0	0	0	0
269	GAA	118	0	0	0	0	0	0	0	0	0	0	0	0	0	0	0	0	0	0	0	0	0	0	0	0	0	0	0	0	0	0	0	373697	4	9	4	1	0	0	0	9	0	0	0	3	0	0	0
270	AAT	32	13	1	374249	0	1	0	2	0	0	0	13	0	0	0	10	0	0	0	0	0	0	0	0	0	0	0	0	0	0	0	0	0	0	0	11	0	0	0	0	0	0	0	0	0	0	0	0
271	ATC	0	7	0	0	0	15	0	0	0	3	0	0	7	373748	0	53	0	0	0	0	0	0	0	0	0	0	0	0	0	2	0	0	0	0	0	0	0	0	0	0	0	0	0	0	0	10	0	0
272	ACA	19	0	0	0	373952	1	12	10	1	0	0	0	38	0	0	1	0	0	0	0	1	0	0	0	0	0	0	0	0	0	0	0	0	0	0	0	35	0	0	0	0	0	0	0	0	0	0	0
273	AAC	14	374163	0	63	0	3	0	0	0	12	0	0	0	2	0	0	0	1	0	0	0	0	0	0	0	0	0	0	0	0	0	0	0	9	0	0	0	0	0	0	0	0	0	0	0	0	0	0
274	AAT	18	10	1	373348	0	0	0	3	0	0	0	10	0	0	0	3	0	0	0	0	0	0	0	0	0	0	0	0	0	0	0	0	0	0	0	16	0	0	0	0	0	0	0	0	0	0	0	0
275	GCC	0	0	0	0	0	230	0	0	0	0	0	0	0	0	0	0	0	0	0	0	0	8	0	0	0	0	0	0	0	0	0	0	0	14	0	0	6	371586	0	35	0	0	0	0	0	94	0	0
276	AAA	374402	0	5	2	0	0	0	0	11	0	0	0	3	0	0	0	26	0	0	0	0	0	0	0	0	0	0	0	0	0	0	0	6	0	0	0	0	0	0	0	0	0	0	0	0	0	0	0
277	AAC	9	373858	2	47	0	1	0	0	0	11	0	0	0	7	0	0	0	0	0	0	0	0	0	0	0	0	0	0	0	0	0	0	0	8	0	0	0	0	0	0	0	0	0	0	0	0	0	0
278	ATA	4	0	0	0	24	0	0	0	1	0	0	0	374078	1	41	1	0	0	0	0	0	0	0	0	0	0	0	0	1	0	0	0	0	0	0	0	0	0	0	0	0	0	0	0	10	0	0	0
279	ATA	15	0	0	0	12	0	0	0	1	0	0	0	374507	0	27	2	0	0	0	0	0	0	0	0	0	0	0	0	0	0	0	0	0	0	0	0	0	0	0	0	0	0	0	0	22	0	0	0
280	GTA	0	0	0	0	0	0	0	0	0	0	0	0	167	0	0	0	0	0	0	0	0	0	0	0	0	0	0	0	7	0	0	0	6	0	0	0	62	0	0	0	2	0	0	0	372615	0	63	3
281	CAA	13	0	0	0	0	0	0	0	0	0	0	0	0	0	0	0	373533	1	12	2	1	0	0	0	9	0	0	0	2	0	0	0	2	0	0	0	0	0	0	0	0	0	0	0	0	0	0	0
282	CTT	0	0	0	0	0	0	0	0	0	0	0	0	0	0	0	14	0	0	0	13	0	0	0	12	0	0	0	0	23	16	1	372568	0	0	0	0	0	0	0	0	0	0	0	0	0	0	0	5
283	GCC	0	0	0	0	0	196	0	0	0	0	0	0	0	0	0	0	0	0	0	0	0	6	0	0	0	0	0	0	0	0	0	0	0	29	0	0	50	369818	3	106	0	5	0	0	0	198	0	1
284	AGC	0	119	0	1	0	4	0	0	13	368971	4	55	0	14	0	0	0	0	0	0	0	0	0	0	0	1	0	0	0	0	0	0	0	0	0	0	0	0	0	0	0	32	0	0	0	0	0	0
285	CCT	0	0	0	0	0	0	0	17	0	0	0	0	0	0	0	0	0	0	0	45	12	164	17	371243	0	0	0	0	0	0	0	23	0	0	0	0	0	0	0	3	0	0	0	0	0	0	0	0
286	GTA	0	0	0	0	0	0	0	0	0	0	0	0	187	0	0	0	0	0	0	0	0	0	0	0	0	0	0	0	6	0	0	0	1	0	0	1	32	0	0	0	3	0	0	0	368557	0	12	1
287	ACA	14	0	0	0	371887	1	6	4	1	0	0	0	40	0	0	0	0	0	0	0	1	0	0	0	0	0	0	0	0	0	0	0	0	0	0	0	12	0	0	0	0	0	0	0	0	0	0	0
288	ATT	2	0	0	14	0	0	0	8	0	0	0	4	27	17	2	371637	0	0	0	0	0	0	0	0	0	0	0	0	0	0	0	2	0	0	0	0	0	0	0	0	0	0	0	0	0	0	0	4
289	AAT	11	13	3	374025	0	0	0	3	0	0	0	6	0	0	0	11	0	0	0	2	0	0	0	0	0	0	0	0	0	0	0	0	0	0	0	12	0	0	0	0	0	0	0	0	0	0	0	0
290	TGT	0	0	0	3	0	0	0	0	0	0	0	4	0	0	0	0	0	0	0	0	0	0	0	0	0	0	0	14	0	0	0	0	0	0	0	0	0	0	0	0	0	0	0	2	0	0	0	0
291	ATC	0	20	0	0	0	12	0	0	0	4	0	0	14	369729	0	78	0	0	0	0	0	0	0	0	0	0	0	0	0	0	0	0	0	0	0	0	0	0	0	0	0	0	0	0	0	20	0	0
292	AGA	45	0	0	0	2	0	0	0	357922	2	15	0	8	0	0	0	0	0	0	0	0	0	0	0	1	0	0	0	0	0	0	0	0	0	0	0	0	0	0	0	144	0	0	0	0	0	0	0
293	CCT	0	0	0	0	0	0	0	12	0	0	0	0	0	0	0	0	0	0	0	23	39	54	0	360600	0	0	0	0	0	0	0	35	0	0	0	0	0	0	0	2	0	0	0	0	0	0	0	0
294	AAC	17	370510	4	65	0	2	0	0	0	15	0	0	0	9	0	0	0	1	0	0	0	0	0	0	0	0	0	0	0	0	0	0	0	15	0	0	0	0	0	0	0	0	0	0	0	0	0	0
295	AAC	33	371826	3	53	0	0	0	0	0	10	0	0	1	5	0	0	0	0	0	0	0	0	0	0	0	0	0	0	0	0	0	0	0	11	0	0	0	1	0	0	0	0	0	0	0	0	0	0
296	AAT	4	17	2	359743	0	0	0	0	0	0	0	12	0	0	0	12	0	0	0	2	0	0	0	0	0	0	0	0	1	0	0	0	0	0	0	14	0	0	0	0	0	0	0	0	0	0	0	0
297	ACA	6	1	0	0	365467	0	29	2	4	0	0	0	47	0	0	0	0	0	0	0	0	0	0	0	0	0	0	0	0	0	0	0	0	0	0	0	35	0	0	0	0	0	0	0	0	0	0	0
298	AGA	48	0	0	0	1	0	0	0	366436	1	1	0	8	0	0	0	0	0	0	0	0	0	0	0	9	0	0	0	0	0	0	0	0	0	0	0	0	0	0	0	47	0	0	0	0	0	0	0
299	AAA	370196	1	2	2	1	0	0	0	12	0	0	0	0	0	0	0	0	0	0	0	0	0	0	0	0	0	0	0	0	0	0	0	2	0	0	0	0	0	0	0	0	0	0	0	0	0	0	0
300	AGT	0	0	4	70	0	0	0	7	12	9	2	282744	0	0	0	6	0	0	0	0	0	0	0	0	0	0	0	3	0	0	0	0	0	0	0	0	0	0	0	0	0	0	0	901	0	0	61	0
301	GTA	0	0	0	0	1	0	0	0	0	0	0	0	172	0	0	0	0	0	0	0	0	0	0	0	0	0	0	0	6	0	0	0	2	1	0	0	24	0	0	0	0	0	0	0	305808	3	27	1
302	CAC	0	14	1	0	15	120	0	0	0	0	0	0	1	0	0	1	27	342791	13	40	2	2	0	0	0	10	0	0	0	6	0	0	0	4	0	0	0	0	0	0	0	0	0	0	0	0	0	0
303	CTA	0	0	1	0	0	0	0	0	1	0	0	0	39	0	0	1	11	1	2	1	40	0	0	15	1	0	0	0	325263	7	56	1	0	0	0	0	6	0	0	0	7	0	0	0	0	0	0	0
304	GGA	9	1	0	0	2	0	0	0	80	0	5	0	0	0	0	0	11	0	0	1	0	0	0	0	2	0	0	0	1	0	0	0	72	75	0	1	7	0	0	0	235154	8	6	0	13	0	0	0
305	CCA	0	1	2	0	26	14	0	0	0	0	0	0	0	0	0	5	30	0	99	0	323588	3	54	6	1	0	0	0	38	0	0	0	0	0	0	0	11	0	0	0	0	0	0	0	0	0	0	0
306	GGA	0	1	0	0	0	0	0	0	65	1	1	0	0	0	2	0	0	0	0	2	0	0	0	0	4	0	0	0	6	0	0	0	37	65	0	0	18	0	0	0	284029	6	1	0	7	0	0	0
307	CAA	38	6	0	0	1	0	0	0	0	0	0	0	0	0	0	0	369522	1	36	4	0	0	0	0	13	0	0	0	3	0	0	0	0	0	0	0	0	0	0	0	0	0	0	0	0	0	0	0
308	GCA	1	0	0	0	121	0	0	0	0	0	0	0	0	0	0	0	4	0	0	0	2	0	0	0	0	0	0	0	0	0	0	0	13	0	0	0	350164	2	3	2	0	0	0	0	111	0	0	0
309	TTC	1	0	1	0	1	0	0	0	0	0	0	0	1	11	0	5	0	0	8	0	0	0	0	0	0	0	0	0	0	7	0	0	0	6	0	0	0	0	0	0	1	0	0	0	0	1	0	0
310	TAT	0	0	0	13	1	0	0	0	0	0	0	0	0	0	1	0	1	0	7	30	0	0	0	0	0	0	0	0	2	0	0	0	0	0	0	14	0	0	0	0	0	0	0	0	0	0	1	0
311	GCA	0	0	0	0	169	0	0	0	0	0	1	0	0	0	0	0	1	0	0	0	0	0	0	0	0	0	0	0	0	0	0	0	9	0	0	0	173993	1	6	3	2	0	0	0	103	0	0	0
312	ACA	21	3	0	0	330387	1	44	6	2	0	0	0	82	0	0	0	0	0	1	0	1	0	0	0	0	0	0	0	0	0	0	0	0	0	0	0	7	0	0	0	0	0	0	0	0	0	0	0
313	GAT	0	0	0	59	0	0	0	0	4	0	0	0	0	0	1	0	0	0	0	1	0	0	0	0	0	0	0	0	1	0	0	0	9	13	1	271131	0	0	0	0	0	0	0	5	0	0	0	5
314	GGC	0	0	0	0	0	0	0	0	0	72	0	0	0	0	0	0	0	0	0	0	0	0	0	0	0	2	0	0	0	0	0	0	1	166	0	0	2	3	0	0	9	184929	0	76	0	1	0	0
315	ATA	4	0	0	0	21	0	0	0	0	0	0	0	364661	2	26	1	0	0	0	2	0	0	0	0	0	0	0	0	0	0	0	0	0	0	0	0	0	0	0	0	0	0	0	0	4	0	0	0
316	ATA	18	0	0	2	7	0	0	0	0	0	0	0	361628	4	92	8	1	0	0	0	0	0	0	0	0	0	0	0	1	0	0	0	0	0	0	0	0	0	0	0	0	0	0	0	18	0	0	0
317	GGG	0	0	1	0	0	0	0	0	0	0	72	0	0	0	0	0	0	0	0	0	0	0	0	0	0	0	2	0	0	0	0	0	1	0	57	0	0	0	2	0	63	3	338231	12	0	0	11	0
318	GAG	1	0	72	0	0	0	0	0	0	0	0	0	0	0	0	0	0	0	0	0	0	0	0	0	0	0	0	0	0	0	0	0	165	1	361769	5	0	0	0	0	0	0	49	0	0	0	2	0
319	ATA	11	0	0	0	13	0	0	0	2	0	0	0	370617	0	72	3	0	0	0	0	0	0	0	0	0	0	0	0	1	0	0	0	0	0	0	0	0	0	0	0	0	0	0	0	7	0	0	0
320	AGA	55	0	0	0	5	0	0	0	371679	0	11	0	10	0	0	0	0	0	0	0	0	0	0	0	1	0	0	0	0	0	0	0	0	0	0	0	0	0	0	0	18	0	0	0	0	0	0	0
321	CAA	82	0	0	0	0	0	0	0	0	0	0	0	0	0	0	0	369929	2	31	12	2	0	0	0	15	0	0	0	12	0	0	0	5	0	0	0	0	0	0	0	0	0	0	0	0	0	0	0
322	GCA	2	0	0	0	162	0	0	0	0	0	0	0	0	0	0	0	0	0	0	0	9	0	0	0	0	0	0	0	0	0	0	0	10	0	0	0	351633	0	8	5	1	0	0	0	118	0	0	0
323	CAT	2	0	0	48	0	0	0	0	0	0	0	1	0	0	0	0	33	28	1	357839	0	0	0	1	1	0	0	10	0	0	0	9	0	0	0	2	0	0	0	0	0	0	0	0	0	0	0	0
324	TGT	0	0	0	2	0	0	0	0	0	0	0	22	0	0	0	0	0	0	0	0	0	0	0	0	0	0	0	23	0	0	0	0	0	0	0	0	0	0	0	0	0	0	0	5	0	0	0	0
325	AAT	16	18	5	370881	0	0	0	7	0	0	0	19	0	0	0	3	0	0	0	0	0	0	0	0	0	0	0	0	0	0	0	0	0	0	0	42	0	0	0	0	0	0	0	0	0	0	0	0
326	GTT	0	0	0	2	0	0	0	0	0	0	0	0	0	0	0	89	0	0	0	0	0	0	0	0	0	0	0	0	0	0	0	5	0	0	0	17	0	0	0	23	0	0	0	3	11	20	1	362439
327	AGT	0	1	0	93	0	0	0	4	9	31	0	369490	0	0	0	7	0	0	0	0	0	0	0	0	0	0	0	2	0	0	0	0	0	0	0	0	0	0	0	0	0	0	0	49	0	0	0	0
328	AAA	373871	1	18	14	0	0	0	0	12	0	0	0	0	0	0	0	0	0	0	0	0	0	0	0	0	0	0	0	0	0	0	0	18	0	0	0	0	0	0	0	0	0	0	0	0	0	0	0
329	AAA	373864	3	325	4	1	0	0	0	10	0	1	0	4	0	0	0	2	0	0	0	0	0	0	0	0	0	0	0	0	0	0	0	19	0	0	0	0	0	0	0	1	0	0	0	0	0	0	0
330	GAA	60	0	0	0	0	0	0	0	0	0	0	0	0	0	0	0	4	0	0	0	0	0	0	0	0	0	0	0	0	0	0	0	374047	0	24	9	4	0	0	0	10	0	0	0	6	0	0	0
331	TGG	0	0	2	0	0	0	0	0	0	0	11	0	0	0	0	0	0	0	0	0	0	0	0	0	0	0	11	0	0	0	0	0	0	0	0	0	0	0	0	0	0	0	2	0	0	0	0	0
332	AAT	25	12	0	373776	0	0	0	0	0	0	0	15	0	0	0	3	0	0	0	1	0	0	0	0	0	0	0	0	0	0	0	0	0	0	0	14	0	0	0	0	0	0	0	1	0	0	0	0
333	AGC	0	172	0	1	0	2	0	0	16	372706	0	133	0	11	0	0	0	0	0	0	0	0	0	0	0	2	0	0	0	0	0	0	0	0	0	0	0	0	0	0	0	68	0	1	0	0	0	0
334	ACT	0	0	0	15	17	18	7	367392	0	0	0	6	0	0	0	47	0	0	0	0	0	0	0	2	0	0	0	0	0	0	0	0	0	0	0	0	0	1	0	16	0	0	0	0	0	0	0	0
335	TTG	0	0	0	0	0	0	0	0	0	0	0	0	0	0	12	0	0	0	0	0	0	0	0	0	0	0	0	0	0	0	22	0	0	0	0	0	0	0	0	0	0	0	0	0	0	0	4	0
336	CAA	10	0	0	0	0	0	0	0	0	0	0	0	0	0	0	0	373381	2	5	3	1	0	0	0	35	0	0	0	0	0	0	0	1	0	0	0	0	0	0	0	0	0	0	0	0	0	0	0
337	AAG	105	0	373852	8	0	0	3	0	0	0	186	0	0	0	6	0	0	0	4	0	0	0	0	0	0	0	0	0	0	0	0	0	0	0	17	0	0	0	0	0	0	0	0	0	0	0	0	0
338	GTA	0	0	0	0	0	0	0	0	0	0	0	0	164	0	0	0	0	0	0	0	0	0	0	0	0	0	0	0	11	0	0	0	7	0	0	0	11	0	0	0	0	0	0	0	373482	0	48	5
339	GCC	0	1	0	0	0	142	0	0	0	0	0	0	0	0	0	0	0	0	0	0	0	6	0	0	0	0	0	0	0	0	0	0	0	19	0	0	14	368685	0	45	0	4	0	0	0	123	0	0
340	AAC	9	373436	3	65	0	1	0	0	0	16	0	0	0	4	0	0	0	4	0	0	0	0	0	0	0	0	0	0	0	0	0	0	0	5	0	0	0	0	0	0	0	0	0	0	0	0	0	0
341	CAA	8	0	0	0	0	0	0	0	0	0	0	0	0	0	0	0	373862	0	3	3	0	0	0	0	5	0	0	0	16	0	0	0	2	0	0	0	0	0	0	0	0	0	0	0	0	0	0	0
342	TTA	0	0	0	0	0	0	0	0	0	0	0	0	3	0	0	0	0	0	0	0	0	0	0	0	0	0	0	0	14	0	0	0	0	0	0	0	0	0	0	0	0	0	0	0	1	0	0	0
343	AGA	112	0	0	3	6	0	0	1	374045	2	22	7	22	0	0	0	0	0	0	0	0	0	0	0	2	0	0	0	0	0	0	0	1	0	0	0	0	0	0	0	25	0	0	0	0	0	0	0
344	CCA	1	0	0	0	38	0	0	0	0	0	0	0	0	0	0	0	10	0	0	1	374242	2	10	4	1	0	0	0	43	0	0	0	0	0	0	0	6	0	0	0	0	0	0	0	0	0	0	0
345	TAC	0	11	0	0	0	0	0	0	0	0	0	0	0	0	0	0	0	17	0	0	0	0	0	0	0	0	0	0	0	0	0	0	0	0	0	0	0	0	0	0	0	0	0	0	0	0	0	0
346	TTT	0	0	0	0	0	0	0	0	0	0	0	0	0	0	1	16	0	0	0	0	0	0	0	0	0	0	0	0	0	0	0	24	0	0	0	0	0	0	0	0	0	0	0	0	0	0	0	2
347	AAG	144	7	373965	27	0	0	3	0	0	0	28	0	0	0	15	0	0	0	2	0	0	0	0	0	0	0	0	0	0	0	0	0	0	0	29	0	0	0	0	0	0	0	0	0	0	0	0	0
348	AAC	36	374298	4	54	0	0	0	0	0	13	0	0	0	13	0	0	0	1	0	0	0	0	0	0	0	0	0	0	0	0	0	0	0	15	0	0	0	0	0	0	0	0	0	0	0	0	0	0
349	AAC	28	374036	3	47	0	2	0	0	0	25	0	0	0	17	0	0	0	3	0	0	0	0	0	0	0	0	0	0	0	0	0	0	0	19	0	0	0	0	0	0	0	0	0	0	0	0	0	0
350	ACA	34	0	0	0	373987	0	8	12	6	0	0	0	45	0	0	0	0	0	0	0	2	0	0	0	0	0	0	0	0	0	0	0	0	0	0	0	20	0	0	0	0	0	0	0	0	0	0	0
351	ATA	13	0	0	0	18	0	0	0	1	0	0	0	374101	0	14	0	0	0	0	0	0	0	0	0	0	0	0	0	0	0	0	0	0	0	0	0	0	0	0	0	0	0	0	0	12	0	0	0
352	ATA	47	0	0	0	20	0	0	0	3	0	0	0	374333	0	33	0	0	0	0	0	0	0	0	0	0	0	0	0	0	0	0	0	0	0	0	0	0	0	0	0	0	0	0	0	6	0	0	0
353	AAA	374192	6	14	12	2	0	0	0	15	0	0	0	3	0	0	0	0	0	0	0	1	0	0	0	0	0	0	0	0	0	0	0	7	0	0	0	0	0	0	0	0	0	0	0	0	0	0	0
354	TTT	0	0	0	3	0	0	0	0	0	0	0	0	0	0	0	12	0	0	0	0	0	1	0	0	0	0	0	0	0	0	0	22	0	0	0	0	0	0	0	0	0	0	0	0	0	0	0	1
355	GCT	0	0	0	1	0	0	0	158	0	0	1	0	0	0	0	0	0	0	0	0	0	0	0	5	0	0	0	0	0	0	0	0	0	0	0	29	7	18	2	373664	0	0	0	5	0	0	0	164
356	AAC	21	374400	3	66	0	0	0	0	0	15	0	0	0	9	0	0	0	1	0	0	0	0	0	0	0	0	0	0	0	0	0	0	0	9	0	0	0	0	0	0	0	0	0	0	0	0	0	0
357	TCA	6	0	0	0	24	0	0	0	0	0	0	0	0	0	0	0	2	0	0	0	34	0	0	0	0	0	0	0	0	0	0	0	0	0	0	0	10	0	0	0	0	0	0	0	0	0	0	0
358	TCA	2	0	0	0	25	0	0	0	0	0	0	0	0	0	0	0	0	0	0	0	23	0	0	0	0	0	0	0	0	0	0	0	0	0	0	0	4	0	0	0	0	0	0	0	0	0	0	0
359	GGA	1	0	0	0	0	0	0	0	64	0	0	0	0	0	0	0	0	0	0	0	0	0	0	0	1	0	0	0	0	0	0	0	37	0	0	0	0	0	0	0	374390	1	27	2	5	0	0	0
360	GGG	0	0	0	0	0	0	0	0	0	0	371	0	0	0	0	0	0	0	0	0	0	0	0	0	0	0	0	0	0	0	0	0	1	0	52	0	0	0	1	0	76	0	373969	7	0	0	13	0
361	GAT	0	0	0	52	0	0	0	0	0	0	0	0	0	0	0	0	0	0	0	0	0	0	0	0	0	0	0	0	0	0	0	0	4	12	0	374311	0	0	0	0	0	0	0	11	0	0	0	4
362	CTA	0	0	0	0	0	0	0	0	0	0	0	0	16	0	0	0	2	0	0	0	83	0	0	0	1	0	0	0	374336	0	24	2	0	0	0	0	0	0	0	0	0	0	0	0	0	0	0	0
363	GAA	42	0	0	0	0	0	0	0	0	0	0	0	0	0	0	0	0	0	0	0	0	0	0	0	0	0	0	0	0	0	0	0	374462	1	9	6	1	0	0	0	9	0	0	0	4	0	0	0
364	ATT	0	0	0	34	0	0	0	15	0	0	0	1	9	43	4	374382	0	0	0	0	0	0	0	0	0	0	0	0	0	0	0	0	0	0	0	0	0	0	0	0	0	0	0	0	0	0	0	7
365	ACA	7	0	0	0	155734	2	19	2	0	0	0	0	32	0	0	0	0	0	0	0	0	0	0	0	0	0	0	0	0	0	0	0	0	0	0	0	5	0	0	0	0	0	0	0	0	0	0	0
366	ACA	2	0	0	0	155803	0	7	1	1	0	0	0	20	0	0	0	0	0	0	0	0	0	0	0	0	0	0	0	0	0	0	0	0	0	0	0	6	0	0	0	0	0	0	0	0	0	0	0
367	CAT	0	0	0	8	0	0	0	3	0	0	0	0	0	0	0	0	3	8	1	155830	0	0	0	0	0	0	0	3	0	0	0	1	0	0	0	0	0	0	0	0	0	0	0	0	0	0	0	0
368	AGT	1	0	0	35	0	0	0	4	3	9	0	155705	0	0	0	3	0	0	0	0	0	0	0	0	0	0	0	0	0	0	0	0	0	0	1	0	0	0	0	0	0	0	1	10	0	0	0	0
369	TTT	0	0	0	0	0	0	0	0	0	0	0	0	0	0	0	1	0	0	0	1	0	0	0	0	0	0	0	0	0	0	0	7	0	0	0	0	0	0	0	0	0	0	0	0	0	0	0	2
370	AAT	3	5	0	155781	0	0	0	0	0	0	0	8	0	0	0	5	0	0	0	0	0	0	0	0	0	0	0	0	0	0	0	0	0	0	0	20	0	0	0	0	0	0	0	0	0	0	0	0
371	TGT	0	0	0	0	0	0	0	0	0	0	0	3	0	0	0	0	0	0	0	0	0	0	0	0	0	0	0	2	0	0	0	0	0	0	0	0	0	0	0	0	0	0	0	4	0	0	0	0
372	GGA	0	0	0	0	0	0	0	0	25	0	0	0	0	0	0	0	0	0	0	0	0	0	0	0	0	0	0	0	0	0	0	0	16	0	0	0	0	0	0	0	155718	0	16	1	3	0	0	0
373	GGA	0	0	0	0	0	0	0	0	41	0	0	0	0	0	0	0	0	0	0	0	0	0	0	0	2	0	0	0	0	0	0	0	17	0	0	0	0	0	0	0	155752	0	4	0	3	0	0	0
374	GAA	20	0	0	0	0	0	0	0	0	0	0	0	0	0	0	0	1	0	0	0	0	0	0	0	0	0	0	0	0	0	0	0	155784	0	2	1	0	0	0	0	2	0	0	0	0	0	0	0
375	TTT	0	0	0	0	0	0	0	0	0	0	0	0	0	0	0	22	0	0	0	0	0	0	0	0	0	0	0	0	0	0	0	6	0	0	0	0	0	0	0	0	0	0	0	0	0	0	0	1
376	TTC	0	0	0	0	0	0	0	0	0	0	0	0	0	4	0	0	0	0	0	0	0	0	0	0	0	0	0	0	0	11	0	0	0	0	0	0	0	0	0	0	0	0	0	0	0	0	0	0
377	TAT	0	0	0	2	0	0	0	0	0	0	0	0	0	0	0	1	0	0	0	13	0	0	0	0	0	0	0	0	0	0	0	0	0	0	0	0	0	0	0	0	0	0	0	0	0	0	0	0
378	TGT	0	0	0	0	0	0	0	0	0	0	0	4	0	0	0	0	0	0	0	0	0	0	0	0	0	0	0	6	0	0	0	0	0	0	0	0	0	0	0	0	0	0	0	5	0	0	0	0
379	AAC	6	155782	0	33	0	1	0	0	0	8	0	0	0	1	0	0	0	0	0	0	0	0	0	0	0	0	0	0	0	0	0	0	0	13	0	0	0	0	0	0	0	0	0	0	0	0	0	0
380	ACA	3	0	0	0	155839	1	5	1	0	0	0	0	22	0	0	0	0	0	0	0	0	0	0	0	0	0	0	0	0	0	0	0	0	0	0	0	5	0	0	0	0	0	0	0	0	0	0	0
381	TCA	0	0	0	0	7	0	0	0	0	0	0	0	0	0	0	0	0	0	0	0	13	0	0	0	0	0	0	0	0	0	0	0	0	0	0	0	0	0	0	0	0	0	0	0	0	0	0	0
382	GGC	0	0	0	0	0	0	0	0	0	22	0	0	1	0	0	0	0	0	0	0	0	0	0	0	0	3	0	0	0	0	0	0	0	33	0	0	0	3	0	0	9	155477	3	24	0	0	0	0
383	CTG	0	0	0	0	0	0	0	0	0	0	0	0	0	0	13	0	0	0	4	0	0	0	26	0	0	0	4	0	40	2	155627	2	0	0	0	0	0	0	0	0	0	0	0	0	0	0	1	0
384	TTT	0	0	0	0	0	0	0	0	0	0	0	0	0	0	0	2	0	0	0	0	0	0	0	0	0	0	0	0	0	0	0	11	0	0	0	0	0	0	0	0	0	0	0	0	0	0	0	0
385	AAT	10	6	0	155834	0	0	0	2	0	0	0	6	0	0	0	1	0	0	0	0	0	0	0	0	0	0	0	0	0	0	0	0	0	0	0	5	0	0	0	0	0	0	0	0	0	0	0	0
386	AGC	1	40	0	0	0	1	0	0	7	155127	0	27	0	2	0	0	0	0	0	0	0	0	0	0	0	0	0	0	0	0	0	0	0	0	0	0	0	0	0	0	0	37	0	0	0	0	0	0
387	ACT	0	0	0	7	16	10	2	155728	0	0	0	7	0	0	0	28	0	0	0	0	0	0	0	1	0	0	0	0	0	0	0	0	0	0	0	0	0	0	0	6	0	0	0	0	0	0	0	0
388	TGG	0	0	0	0	0	0	0	0	0	0	6	0	0	0	0	0	0	0	0	0	0	0	0	0	0	0	31	0	0	0	0	0	0	0	0	0	0	0	0	0	0	0	3	0	0	0	0	0
389	GAG	0	0	27	0	0	0	0	0	0	0	0	0	0	0	0	0	0	0	0	0	0	0	0	0	0	0	0	0	0	0	0	0	41	1	155405	0	0	0	0	0	0	0	11	0	0	0	0	0
390	TTT	0	0	0	0	0	0	0	0	0	0	0	0	0	0	0	5	0	0	0	0	0	0	0	0	0	0	0	0	0	0	0	10	0	0	0	0	0	0	0	0	0	0	0	0	0	0	0	0
391	AAT	7	7	4	155734	0	0	0	0	0	0	0	6	0	0	0	3	0	0	0	0	0	0	0	0	0	0	0	0	0	0	0	0	0	0	0	6	0	0	0	0	0	0	0	0	0	0	0	0
392	AGC	0	60	0	0	0	0	0	0	10	154889	0	13	0	4	0	0	0	0	0	0	0	0	0	0	0	0	0	0	0	0	0	0	0	0	0	0	0	0	0	0	0	20	0	0	0	0	0	0
393	ACT	0	0	0	8	18	13	1	155226	0	0	0	6	0	0	0	25	0	0	0	1	0	0	0	1	0	0	0	0	0	0	0	0	0	0	0	0	0	0	0	1	0	0	0	0	0	0	0	0
394	TGG	0	0	1	0	0	0	0	0	0	0	14	0	0	0	0	0	0	0	0	0	0	0	0	0	0	0	22	0	0	0	0	0	0	0	0	0	0	0	0	0	0	0	2	0	0	0	0	0
395	AAT	6	14	2	155646	0	0	0	1	0	0	0	9	1	0	0	1	0	0	0	0	0	0	0	0	0	0	0	0	0	0	0	0	0	0	0	9	0	0	0	0	0	0	0	0	0	0	0	0
396	AAT	7	13	1	155431	0	0	0	0	0	0	0	9	0	0	0	2	0	0	0	0	0	0	0	0	0	0	0	0	0	0	0	0	0	0	0	6	0	0	0	0	0	0	0	0	0	0	0	0
397	TCA	0	0	0	0	11	0	0	0	0	0	0	0	0	0	0	0	0	0	0	0	9	0	0	0	0	0	0	0	0	0	0	0	0	0	0	0	0	0	0	0	0	0	0	0	0	0	0	0
398	AAT	9	3	0	155716	0	0	0	1	0	0	0	9	0	0	0	7	0	0	0	0	0	0	0	0	0	0	0	0	0	0	0	0	0	0	0	8	0	0	0	0	0	0	0	0	0	0	0	0
399	AGC	0	56	0	0	0	4	0	0	13	153194	0	27	0	4	0	0	0	0	0	0	0	0	0	0	0	0	0	0	0	0	0	0	0	0	0	0	0	1	0	0	0	12	0	0	0	0	0	0
400	ACA	5	0	0	0	155474	0	17	1	3	0	0	0	23	0	0	0	0	0	0	0	1	0	0	0	0	0	0	0	0	0	0	0	0	0	0	0	3	0	0	0	0	0	0	0	0	0	0	0
401	GAG	0	0	18	0	0	0	0	0	0	0	0	0	0	0	0	0	0	0	1	0	0	0	0	0	0	0	0	0	0	0	0	0	23	1	154494	3	0	0	0	0	0	0	8	0	0	0	1	0
402	AAT	5	7	0	155009	0	0	0	1	0	0	0	5	0	0	0	0	0	0	0	1	0	0	0	0	0	0	0	0	0	0	0	0	0	0	0	6	0	0	0	0	0	0	0	0	0	0	0	0
403	ATA	1	0	0	0	11	0	0	0	0	0	0	0	155504	0	9	2	0	0	0	0	0	0	0	0	0	0	0	0	0	0	0	0	0	0	0	0	0	0	0	0	0	0	0	0	7	0	0	0
404	ACT	0	0	0	11	3	12	0	152067	0	0	0	4	0	0	0	22	0	0	0	2	0	0	0	1	0	0	0	0	0	0	0	0	0	0	0	0	0	0	0	9	0	0	0	0	0	0	0	0
405	CTC	0	0	0	0	0	0	0	0	0	0	0	0	0	3	0	0	0	1	0	0	1	19	0	0	0	0	0	0	10	152620	0	11	0	0	0	0	0	0	0	0	0	0	0	0	0	0	0	0
406	CAA	13	0	0	0	0	0	0	0	0	0	0	0	0	0	0	0	155151	1	5	2	0	0	0	0	2	0	0	0	3	0	0	0	1	0	0	0	0	0	0	0	0	0	0	0	0	0	0	0
407	TGC	0	0	0	0	0	0	0	0	0	1	0	0	0	0	0	0	0	0	0	0	0	0	0	0	0	3	0	0	0	0	0	0	0	0	0	0	0	0	0	0	0	1	0	0	0	0	0	0
408	AGA	28	0	0	0	1	0	0	0	152146	0	12	2	5	0	0	0	0	0	0	0	0	0	0	0	0	0	0	0	0	0	0	0	0	0	0	0	0	0	0	0	17	0	0	0	0	0	0	0
409	ATA	1	0	0	0	2	0	0	0	0	0	0	0	154803	0	7	0	0	0	0	0	0	0	0	0	0	0	0	0	0	0	0	0	0	0	0	0	0	0	0	0	0	0	0	0	6	0	0	0
410	AAG	45	1	153275	2	0	0	0	0	0	0	5	0	0	0	0	0	0	0	0	0	0	0	0	0	0	0	0	0	0	0	0	0	0	0	7	0	0	0	0	0	0	0	0	0	0	0	0	0
411	CAA	3	0	0	0	0	0	0	0	0	0	0	0	0	0	0	0	154618	0	3	1	0	0	0	0	2	0	0	0	2	0	0	0	0	0	0	0	0	0	0	0	0	0	0	0	0	0	0	0
412	ATT	0	0	0	7	0	0	0	7	0	0	0	1	8	7	1	135269	0	0	0	0	0	0	0	0	0	0	0	0	0	0	0	1	0	0	0	0	0	0	0	0	0	0	0	0	0	0	0	3
413	ATA	0	0	0	0	2	0	0	0	0	0	0	0	147111	1	12	0	0	0	0	0	0	0	0	0	0	0	0	0	1	0	0	0	0	0	0	0	0	0	0	0	0	0	0	0	0	0	0	0
414	AAT	10	9	1	151105	0	0	0	0	0	0	0	7	0	0	0	5	0	0	0	0	0	0	0	0	0	0	0	0	0	0	0	0	0	0	0	6	0	0	0	0	0	0	0	0	0	0	0	0
415	ATG	0	0	1	0	0	0	3	0	0	0	0	0	40	0	127523	1	0	0	0	0	0	0	0	0	0	0	0	0	0	0	0	0	0	0	0	0	0	0	0	0	0	0	0	0	0	0	6	0
416	TGG	0	0	0	0	0	0	0	0	0	0	0	0	0	0	0	0	0	0	0	0	0	0	0	0	0	0	4	0	0	0	0	0	0	0	0	0	0	0	0	0	0	0	0	0	0	0	0	0
417	CAA	4	0	0	0	0	0	0	0	0	0	0	0	0	0	0	0	152026	1	3	0	0	0	0	0	8	0	0	0	0	0	0	0	1	0	0	0	0	0	0	0	0	0	0	0	0	0	0	0
418	AGA	42	0	0	0	0	0	0	0	149393	0	7	0	5	0	0	0	0	0	0	0	0	0	0	0	2	0	0	0	0	0	0	0	0	0	3	0	1	0	0	0	8	0	0	0	0	0	0	0
419	GCA	0	0	0	0	44	0	0	0	0	0	0	0	1	0	0	0	0	0	3	0	1	0	0	0	0	0	0	0	0	0	0	0	1	0	0	0	127409	3	33	1	1	0	0	0	81	0	0	0
420	GGA	0	0	0	0	0	0	0	0	26	1	0	0	0	0	0	0	0	0	0	0	0	0	0	0	0	0	0	0	0	0	0	0	24	2	0	0	0	0	0	0	127277	0	5	0	4	0	0	0
421	CAA	22	0	4	0	0	0	0	0	0	0	0	0	0	0	0	0	139183	1	13	0	0	0	0	0	9	0	0	0	2	0	0	0	0	0	0	0	0	1	0	0	0	0	0	0	0	0	0	0
422	GCA	0	0	0	1	58	0	0	0	0	3	0	0	0	0	0	0	1	0	0	0	2	0	0	0	0	0	0	0	0	0	0	0	7	0	0	0	131137	2	1	0	0	0	0	0	36	0	0	0
423	ATA	2	0	0	4	6	0	0	0	2	0	0	0	148877	0	13	2	0	0	0	0	0	0	0	0	0	0	0	0	0	0	0	0	0	1	0	0	0	0	0	0	0	0	0	0	2	0	0	0
424	TAT	0	0	1	0	0	0	0	0	0	0	0	0	5	0	1	0	0	0	0	7	0	0	0	0	0	0	0	0	0	0	0	0	0	0	0	0	0	0	0	0	0	0	0	0	0	0	0	0
425	GCC	0	0	0	0	0	47	0	0	0	0	0	0	0	0	0	0	2	0	0	0	0	2	0	0	0	0	0	0	0	0	0	0	0	5	0	0	3	138695	0	15	0	2	0	0	0	52	0	0
426	CCT	0	0	0	2	0	0	0	5	0	0	0	0	0	0	0	0	0	0	0	32	3	25	1	120952	0	0	0	2	0	0	0	43	0	0	0	0	1	0	0	0	0	0	0	0	0	0	0	0
427	CCC	0	2	0	0	0	7	0	0	0	0	0	0	1	0	0	0	0	23	0	0	8	120026	0	12	0	3	0	0	0	22	0	0	0	0	0	0	0	1	0	0	0	0	0	0	0	0	0	0
428	ATA	12	0	0	0	6	0	0	0	2	0	0	0	153484	0	6	0	0	0	0	0	0	0	0	0	0	0	0	0	0	0	0	0	0	0	0	0	0	0	0	0	0	0	0	0	4	0	0	0
429	CCA	0	0	0	0	5	0	0	0	0	0	0	0	0	0	0	0	10	0	0	0	148756	0	15	3	1	0	0	0	17	0	0	0	0	0	0	0	3	0	0	0	0	0	0	0	0	0	0	0
430	GGA	1	0	0	0	0	0	0	0	20	0	0	0	0	0	0	0	0	0	0	0	0	0	0	0	1	0	0	0	0	0	0	0	14	0	0	0	1	0	0	0	146389	0	11	1	3	0	0	0
431	GTA	1	0	0	0	0	0	0	0	0	0	0	0	56	0	0	0	0	0	0	0	1	0	0	0	0	0	0	0	2	0	0	0	33	0	0	0	6	0	0	1	0	0	0	0	152980	0	6	2
432	ATA	2	0	0	0	5	0	0	0	0	0	0	0	153357	1	30	1	0	0	0	0	0	0	0	0	0	0	0	0	0	0	0	0	0	0	0	0	0	0	0	0	0	0	0	0	8	0	0	0
433	AGG	0	0	29	0	0	0	0	0	35	2	151352	3	0	0	7	0	0	0	0	0	0	0	0	0	0	0	1	0	0	0	0	0	0	0	0	0	0	0	0	0	0	0	12	0	0	0	0	0
434	TGT	0	0	0	0	0	0	0	0	0	0	0	0	0	0	0	0	0	0	0	0	0	0	0	0	0	0	0	9	0	0	0	0	0	0	0	0	0	0	0	0	0	0	0	1	0	0	0	0
435	AAA	155516	1	5	2	0	0	0	0	4	0	0	0	1	0	0	0	0	0	0	0	0	0	0	0	0	0	0	0	0	0	0	0	12	0	0	0	0	0	0	0	0	0	0	0	0	0	0	0
436	TCA	0	0	0	0	2	0	0	0	0	0	0	0	0	0	0	0	0	0	0	0	7	0	0	0	0	0	0	0	0	0	0	0	0	0	0	0	2	0	0	0	0	0	0	0	0	0	0	0
437	AAT	13	3	0	155160	0	0	0	0	0	0	0	3	0	0	0	5	0	0	0	0	0	0	0	0	0	0	0	0	0	0	0	0	0	0	0	8	0	0	0	0	0	0	0	0	0	0	0	0
438	ATT	0	0	0	13	0	0	0	7	0	0	0	0	4	10	0	152772	0	0	0	1	0	0	0	0	0	0	0	0	0	0	0	0	0	0	0	0	0	0	0	0	0	0	0	0	0	0	0	2
439	ACA	5	0	0	0	154950	6	49	4	0	0	0	0	50	0	0	0	0	0	0	0	1	0	0	0	0	0	0	0	0	0	0	0	0	0	0	0	10	0	0	0	0	0	0	0	0	0	0	0
440	GGA	0	0	0	0	0	0	0	0	19	0	0	0	0	0	0	0	0	0	0	0	0	0	0	0	0	0	0	0	0	0	0	0	43	0	0	0	3	0	0	0	154779	0	6	4	12	0	0	0
441	CTA	0	0	0	0	0	0	0	0	0	0	0	0	12	0	0	0	7	0	0	0	15	0	0	0	0	0	0	0	154765	0	8	1	0	0	0	0	0	0	0	0	0	0	0	0	2	0	0	0
442	ATA	1	0	0	2	6	0	0	0	1	0	0	0	154665	2	5	6	0	0	0	0	0	0	0	0	0	0	0	0	1	0	0	0	0	0	0	0	0	0	0	0	0	0	0	0	8	0	0	0
443	TTA	0	0	0	0	0	0	0	0	0	0	0	0	9	0	0	0	0	0	0	0	0	0	0	0	0	0	0	0	6	0	0	0	0	0	0	0	0	0	0	0	0	0	0	0	4	0	0	0
444	ACA	3	0	0	0	155332	0	13	2	1	0	0	0	15	0	0	0	0	0	0	0	0	0	0	0	0	0	0	0	0	0	0	0	0	0	0	0	3	0	0	0	0	0	0	0	0	0	0	0
445	AGA	25	0	0	0	0	0	0	0	154805	0	8	1	3	0	0	0	0	0	0	0	0	0	0	0	0	0	0	0	0	0	0	0	0	0	0	0	0	0	0	0	7	0	0	0	0	0	0	0
446	GAT	0	0	0	19	0	0	0	0	0	0	0	0	0	0	0	0	0	0	0	0	0	0	0	0	0	0	0	0	0	0	0	0	5	4	0	155037	0	0	0	0	0	0	0	6	0	0	0	0
447	GGT	0	0	0	0	0	0	0	0	0	0	0	14	0	0	0	0	0	0	0	0	0	0	0	0	0	0	0	1	0	0	0	0	0	0	0	27	0	0	0	1	1	2	4	155030	0	0	0	0
448	GGG	0	0	0	0	0	0	0	0	0	0	31	0	0	0	0	0	0	0	0	0	0	0	0	0	0	0	0	0	0	0	0	0	1	0	44	0	0	0	0	0	35	2	154564	6	0	0	6	0
449	AGT	0	0	0	89	0	0	0	0	11	19	1	155343	0	0	0	2	0	0	0	0	0	0	0	0	0	0	0	0	0	0	0	0	0	0	0	0	0	0	0	0	0	0	0	14	0	0	0	0
450	AAT	6	8	0	155262	0	0	0	0	0	0	0	5	0	0	0	0	0	0	0	0	0	0	0	0	0	0	0	0	0	0	0	0	0	0	0	8	0	0	0	0	0	0	0	0	0	0	0	0
451	AAG	35	2	155450	5	0	0	2	0	0	0	11	0	0	0	3	0	0	0	3	0	0	0	0	0	0	0	0	0	0	0	0	0	0	0	39	0	0	0	0	0	0	0	0	0	0	0	0	0
452	AAT	6	8	0	155667	0	0	0	0	0	0	0	3	0	0	0	4	0	0	0	0	0	0	0	0	0	0	0	0	0	0	0	0	0	0	0	1	0	0	0	0	0	0	0	0	0	0	0	0
453	ACA	3	0	0	0	153973	1	19	5	0	0	0	0	32	0	0	0	0	0	0	0	0	0	0	0	0	0	0	0	0	0	0	0	0	0	0	0	21	0	0	0	0	0	0	0	0	0	0	0
454	AGT	0	0	0	36	0	0	0	1	4	5	3	155089	0	0	0	2	0	0	0	0	0	0	0	0	0	0	0	1	0	0	0	0	0	0	0	0	0	0	0	0	0	0	0	6	0	0	0	0
455	GAA	34	0	0	0	0	0	0	0	0	0	0	0	0	0	0	0	2	0	0	0	0	0	0	0	0	0	0	0	0	0	0	0	154796	0	8	1	0	0	0	0	6	0	0	0	0	0	0	0
456	ACC	0	5	0	0	7	155323	0	7	0	1	0	0	0	15	0	0	0	0	0	0	0	1	0	0	0	0	0	0	0	0	0	0	0	0	0	0	0	7	0	0	0	0	0	0	0	0	0	0
457	TTC	0	0	0	0	0	0	0	0	0	0	0	0	0	8	0	0	0	0	0	0	0	0	0	0	0	0	0	0	0	16	0	0	0	0	0	0	0	0	0	0	0	0	0	0	0	0	0	0
458	AGA	18	0	0	0	0	0	0	0	155362	0	5	1	4	0	0	0	0	0	0	0	0	0	0	0	0	0	0	0	0	0	0	0	0	0	0	0	0	0	0	0	50	0	0	0	0	0	0	0
459	CCT	0	0	0	2	0	0	0	4	0	0	0	0	0	0	0	0	0	0	0	7	0	35	3	154568	0	0	0	1	0	0	0	9	0	0	0	0	0	0	0	0	0	0	0	0	0	0	0	0
460	GGA	1	0	0	0	0	0	0	0	24	0	0	0	0	0	0	0	0	0	0	0	0	0	0	0	0	0	0	0	0	0	0	0	22	0	0	0	0	0	0	0	155202	1	27	2	2	0	0	0
461	GGA	0	0	0	0	0	0	0	0	16	0	0	0	0	0	0	0	0	0	0	0	0	0	0	0	1	0	0	0	0	0	0	0	20	0	0	0	1	0	0	0	155730	0	20	2	1	0	0	0
462	GGA	0	0	0	0	0	0	0	0	22	0	0	0	0	0	0	0	0	0	0	0	0	0	0	0	0	0	0	0	0	0	0	0	18	0	0	0	0	0	0	0	155678	0	17	4	5	0	0	0
463	GAT	0	0	0	44	0	0	0	0	0	0	0	0	0	0	0	0	0	0	0	1	0	0	0	0	0	0	0	0	0	0	0	0	9	10	3	155656	0	0	0	0	0	0	0	2	0	0	0	0
464	ATG	0	0	1	0	0	0	3	0	0	0	2	0	24	0	155713	2	0	0	0	0	0	0	0	0	0	0	0	0	0	0	0	0	0	0	0	0	0	0	0	0	0	0	0	0	0	0	6	0
465	AGG	1	0	39	0	0	0	2	0	45	1	155363	3	0	0	17	0	0	0	0	0	0	0	0	0	0	0	2	0	0	0	0	0	0	0	0	0	0	0	0	0	0	0	34	0	0	0	0	0
466	GAC	0	24	0	0	0	0	0	0	0	0	0	0	0	0	0	0	0	0	0	0	0	0	0	0	0	0	0	0	0	0	0	0	5	155698	0	30	0	0	0	0	0	5	0	0	0	1	0	0
467	AAT	6	5	1	155701	0	0	0	0	0	0	0	1	0	0	0	12	0	0	0	2	0	0	0	0	0	0	0	0	0	0	0	0	0	0	0	9	0	0	0	0	0	0	0	0	0	0	0	0
468	TGG	0	0	0	0	0	0	0	0	0	0	2	0	0	0	0	0	0	0	0	0	0	0	0	0	0	0	11	0	0	0	0	0	0	0	0	0	0	0	0	0	0	0	1	0	0	0	0	0
469	AGA	42	0	0	0	1	0	0	0	155801	0	3	2	1	0	0	0	0	0	0	0	0	0	0	0	0	0	0	0	0	0	0	0	0	0	0	0	0	0	0	0	18	0	0	0	0	0	0	0
470	AGT	1	0	1	76	0	0	0	1	3	13	3	380756	0	0	0	10	0	0	0	0	0	0	0	0	0	0	0	0	0	0	0	0	0	0	0	0	0	0	0	0	0	0	0	8	0	0	0	2
471	GAA	87	0	0	0	0	0	0	0	0	0	0	0	0	0	0	0	5	0	0	0	0	0	0	0	0	0	0	0	0	0	0	0	380799	2	25	16	0	1	0	1	9	0	0	0	5	0	0	0
472	TTA	3	0	0	0	0	0	0	0	0	0	0	0	63	0	0	0	0	0	0	0	0	0	0	0	0	0	0	0	31	0	0	0	0	0	0	0	0	0	0	0	0	0	0	0	2	0	0	0
473	TAT	0	0	0	13	0	0	0	0	0	0	0	0	0	0	0	0	0	0	0	15	0	0	0	0	0	0	0	0	0	0	0	0	0	0	0	0	0	0	0	0	0	0	0	0	0	0	0	0
474	AAG	105	9	380712	16	0	0	10	0	0	0	35	0	0	0	10	0	0	0	0	0	0	0	0	0	0	0	0	0	0	0	0	0	1	0	75	0	0	0	0	0	0	0	0	0	0	0	0	0
475	TAT	0	0	0	4	0	0	0	0	0	0	0	0	0	0	0	0	0	0	0	11	0	0	0	0	0	0	0	0	0	0	0	0	0	0	0	1	0	0	0	0	0	0	0	0	0	0	0	0
476	AAA	380603	2	80	3	1	0	0	0	19	0	0	0	5	0	0	0	1	0	0	0	0	0	0	0	0	0	0	0	0	0	0	0	25	0	0	0	0	0	0	0	0	0	0	0	0	0	0	0
477	GTA	0	0	0	0	0	0	0	0	0	0	0	0	128	0	0	0	0	0	0	0	0	0	0	0	0	0	0	0	5	0	0	0	9	0	0	0	24	0	0	0	2	0	0	0	380558	0	10	0
478	GTA	0	0	0	0	0	0	0	0	0	0	0	0	100	0	0	0	0	0	0	0	0	0	0	0	0	0	0	0	4	0	0	0	59	0	0	0	19	0	0	0	0	0	0	0	380526	0	26	1
479	AAA	380745	1	16	3	2	0	0	0	14	0	0	0	7	0	0	0	0	0	0	0	0	0	0	0	0	0	0	0	0	0	0	0	5	0	0	0	0	0	0	0	0	0	0	0	0	0	0	0
480	ATT	0	0	0	27	0	0	0	17	0	0	0	1	16	22	1	379566	0	0	0	0	0	0	0	0	0	0	0	0	0	0	0	2	0	0	0	0	0	0	0	0	0	0	0	0	0	0	0	10
481	GAA	94	0	0	0	0	0	0	0	0	0	0	0	0	0	0	0	1	0	0	0	0	0	0	0	0	0	0	0	0	0	0	0	380337	3	38	9	1	0	0	0	42	0	0	0	6	0	0	0
482	CCA	0	0	0	0	8	0	0	0	0	0	0	0	0	0	0	0	13	0	0	0	380797	1	7	2	1	0	0	0	40	0	0	0	0	0	0	0	6	0	0	0	0	0	0	0	0	0	0	0
483	ATA	3	0	0	0	7	0	0	0	0	0	0	0	224766	2	79	1	0	0	0	0	0	0	0	0	0	0	0	0	1	0	0	0	0	0	0	0	0	0	0	0	0	0	0	0	9	0	0	0
484	GGA	0	0	0	0	0	0	0	0	28	0	0	0	0	0	0	0	0	0	0	0	0	0	0	0	1	0	0	0	0	0	0	0	28	0	0	0	0	0	0	0	224795	1	19	2	4	0	0	0
485	GTA	0	0	0	0	0	0	0	0	0	0	0	0	91	0	2	0	0	0	0	0	0	0	0	0	0	0	0	0	1	0	0	0	3	0	0	0	7	0	0	0	0	0	0	0	224838	3	62	2
486	GCA	0	0	0	0	65	0	0	0	0	0	0	0	0	0	0	0	0	0	0	0	3	0	0	0	0	0	0	0	0	0	0	0	14	0	0	0	224608	3	17	8	0	0	0	0	104	0	0	0
487	CCC	0	0	0	0	0	4	0	0	0	0	0	0	0	0	0	0	0	19	0	0	21	224752	0	27	0	1	0	0	0	26	0	0	0	0	0	0	0	2	0	0	0	0	0	0	0	0	0	0
488	ACC	0	5	0	0	1	224700	1	40	0	7	0	0	0	20	0	0	0	0	0	0	0	0	0	0	0	0	0	0	0	0	0	0	0	0	0	0	0	3	0	0	0	0	0	0	0	0	0	0
489	AGG	0	0	39	0	0	0	0	0	36	0	224439	2	0	0	7	0	0	0	0	0	0	0	0	0	0	0	2	0	0	0	0	0	0	0	0	0	0	0	0	0	0	0	43	0	0	0	0	0
490	GCA	0	0	0	0	99	0	0	0	0	0	0	0	0	0	0	0	0	0	0	0	1	0	0	0	0	0	0	0	0	0	0	0	13	0	0	0	224173	4	7	0	0	0	0	0	29	0	0	0
491	AAA	224939	1	11	0	1	0	0	0	4	0	0	0	0	0	0	0	0	0	0	0	0	0	0	0	0	0	0	0	0	0	0	0	9	0	0	0	0	0	0	0	0	0	0	0	0	0	0	0
492	AGA	32	0	0	0	1	0	0	0	224680	0	4	2	3	0	0	0	0	0	0	0	0	0	0	0	3	0	0	0	0	0	0	0	0	0	0	0	0	0	0	0	142	0	0	0	0	0	0	0
493	AGA	31	0	0	0	0	0	0	0	224866	0	12	1	10	0	0	0	0	0	0	0	0	0	0	0	2	0	0	0	0	0	0	0	0	0	0	0	0	0	0	0	23	0	1	0	0	0	0	0
494	GTG	0	0	0	0	0	0	0	0	0	0	0	0	0	0	34	0	0	0	0	0	0	0	0	0	0	0	0	0	0	0	0	0	0	0	1	0	0	0	4	0	0	0	0	0	33	3	222866	5
495	GTG	0	0	0	2	0	0	0	0	0	0	0	0	0	0	44	0	0	0	0	0	0	0	0	0	0	0	0	0	0	0	0	0	0	0	1	0	0	0	3	0	0	0	1	0	41	0	221998	10
496	GAG	0	0	47	0	0	0	0	0	0	0	0	0	0	0	0	0	0	0	1	0	0	0	0	0	0	0	0	0	0	0	0	0	29	0	223439	5	0	0	0	0	0	0	39	0	0	0	5	0
497	AGA	25	0	0	0	0	0	0	0	224419	0	13	0	9	0	0	0	0	0	0	0	0	0	0	0	0	0	0	0	0	0	0	0	0	0	0	0	0	0	0	0	11	0	0	0	0	0	0	0
498	GAA	63	0	0	0	0	0	0	0	0	0	0	0	0	0	0	0	1	0	0	0	0	0	0	0	0	0	0	0	0	0	0	0	224290	1	5	1	0	0	0	0	7	0	0	0	0	0	0	0
499	AAA	224800	0	13	2	0	0	0	0	11	0	0	0	0	0	0	0	1	0	0	0	0	0	0	0	0	0	0	0	0	0	0	0	6	0	0	0	1	0	0	0	0	0	0	0	0	0	0	0
500	AGA	17	0	0	0	0	0	0	0	223411	0	5	0	1	0	0	0	0	0	0	0	0	0	0	0	1	0	0	0	0	0	0	0	0	0	0	0	0	0	0	0	494	0	1	0	0	0	0	0
501	GCA	0	0	0	0	41	0	0	0	0	0	0	0	0	0	0	0	0	0	0	0	0	0	0	0	0	0	0	0	0	0	0	0	2	0	0	0	223559	0	8	3	0	0	0	0	91	0	0	0
502	GTT	0	0	0	0	0	0	0	0	0	0	0	0	0	0	0	22	0	0	0	0	0	0	0	0	0	0	0	0	0	0	0	0	0	0	0	2	0	0	0	13	0	0	0	1	1	17	0	218551
503	GGA	0	0	0	0	0	0	0	0	27	0	0	0	0	0	0	0	0	0	0	0	0	0	0	0	3	0	0	0	0	0	0	0	55	0	0	0	2	0	0	0	223849	0	17	1	15	0	0	0
504	ATA	2	0	0	0	5	0	0	0	0	0	0	0	223948	1	35	2	0	0	0	0	0	0	0	0	0	0	0	0	0	0	0	0	0	0	0	0	0	0	0	0	0	0	0	0	7	0	0	0
505	GGA	1	0	0	0	0	0	0	0	29	0	0	0	0	0	0	0	0	0	0	0	0	0	0	0	0	0	0	0	0	0	0	0	11	0	0	0	1	0	0	0	222775	0	10	1	2	0	0	0
506	GCT	0	0	0	0	0	0	0	36	0	0	0	0	0	0	0	0	0	0	0	0	0	0	0	0	0	0	0	0	0	0	0	0	0	0	0	1	0	17	4	215940	0	0	0	5	0	0	0	25
507	GTC	0	0	0	0	0	0	0	0	0	0	0	0	0	28	0	0	0	0	0	0	0	0	0	0	0	0	0	0	0	0	0	0	0	1	0	0	0	14	0	0	0	1	0	0	8	217750	0	13
508	TTC	0	0	0	0	0	0	0	0	0	0	0	0	0	2	0	0	0	0	0	0	0	0	0	0	0	0	0	0	0	16	0	0	0	0	0	0	0	0	0	0	0	0	0	0	0	2	0	0
509	ATT	0	0	0	0	0	0	0	14	0	0	0	1	1	7	1	220108	0	0	0	0	0	0	0	0	0	0	0	0	0	0	0	0	0	0	0	0	0	0	0	0	0	0	0	0	0	0	0	4
510	GGG	0	0	0	0	0	0	0	0	0	0	33	0	0	0	0	0	0	0	0	0	0	0	0	0	0	0	0	0	0	0	0	0	0	0	15	0	0	0	0	0	54	0	215356	4	0	0	4	0
511	TTC	0	0	0	0	0	0	0	0	0	0	0	0	0	1	0	0	0	0	0	0	0	0	0	0	0	0	0	0	0	9	0	0	0	0	0	0	0	0	0	0	0	0	0	0	0	3	0	0
512	TTA	0	0	0	0	0	0	0	0	0	0	0	0	9	0	0	0	0	0	0	0	0	0	0	0	0	0	0	0	15	0	0	0	0	0	0	0	0	0	0	0	0	0	0	0	0	0	0	0
513	GGA	0	0	0	0	0	0	0	0	40	0	0	0	0	0	0	0	0	0	0	0	0	0	0	0	2	0	0	0	0	0	0	0	30	0	0	0	0	0	0	0	215128	0	9	3	4	0	0	0
514	GCA	0	0	0	0	138	0	0	0	0	0	0	0	0	0	0	0	0	0	0	0	2	0	0	0	0	0	0	0	0	0	0	0	5	0	0	0	221771	1	8	0	1	0	0	0	55	0	0	0
515	GCA	0	0	0	0	71	0	0	0	0	0	0	0	0	0	0	0	0	0	0	0	1	0	0	0	0	0	0	0	0	0	0	0	11	0	0	0	220458	1	48	0	0	0	0	0	39	0	0	0
516	GGA	0	0	0	0	0	0	0	0	32	0	0	0	0	0	0	0	0	0	0	0	0	0	0	0	1	0	0	0	0	0	0	0	44	0	0	0	1	0	0	0	209509	1	16	3	1	0	0	0
517	AGC	0	41	0	0	0	0	0	0	7	210857	0	46	0	1	0	0	0	0	0	0	0	0	0	0	0	0	0	0	0	0	0	0	0	0	0	0	0	0	0	0	0	3	0	0	0	0	0	0
518	ACT	0	0	0	3	0	36	2	206990	0	0	0	6	0	0	0	6	0	0	0	0	0	0	0	0	0	0	0	0	0	0	0	0	0	0	0	0	0	0	0	1	0	0	0	0	0	0	0	0
519	ATG	0	0	0	0	0	0	4	0	0	0	1	0	10	1	202666	6	0	0	0	0	0	0	0	0	0	0	0	0	0	0	1	0	0	0	0	0	0	0	0	0	0	0	0	0	0	0	10	0
520	GGC	0	0	0	0	0	0	0	0	0	32	0	0	0	0	0	0	0	0	0	0	0	0	0	0	0	0	0	0	0	0	0	0	1	31	0	0	0	0	0	0	4	193216	4	53	0	3	0	0
521	GCG	0	0	0	0	0	0	53	0	0	0	0	0	0	0	0	0	0	0	0	0	0	0	1	0	0	0	0	0	0	0	0	0	0	0	1	0	65	0	219170	8	0	0	2	0	0	0	54	0
522	GCG	0	0	0	0	0	0	25	0	0	0	0	0	0	0	0	0	0	0	0	0	0	0	7	0	0	0	0	1	0	0	0	0	0	0	2	0	99	0	197979	2	0	0	2	0	0	0	45	0
523	TCA	0	0	0	0	5	0	1	0	0	0	0	0	0	0	0	0	0	0	0	0	32	0	0	0	0	0	0	0	0	0	0	0	0	0	0	0	4	0	0	0	0	0	0	0	0	0	0	0
524	GTA	0	0	0	0	0	0	0	0	0	0	0	1	111	0	0	0	0	0	0	0	0	0	0	0	0	0	0	0	0	0	0	0	0	0	0	0	10	0	0	0	0	0	0	0	211165	0	19	0
525	ACG	0	1	10	0	50	2	189877	6	0	0	2	0	0	0	33	0	0	0	0	0	0	0	0	0	0	1	0	0	0	0	0	0	0	0	0	0	0	0	8	0	0	0	0	0	0	0	0	0
526	CTG	0	0	0	0	0	0	0	0	0	0	0	0	0	0	2	0	0	0	0	0	0	0	29	0	0	0	0	0	8	0	195046	2	0	0	0	0	0	0	1	0	0	0	0	0	0	0	1	0
527	ACG	0	0	3	0	31	0	173167	9	0	0	1	0	0	0	96	0	0	0	0	0	0	0	0	0	0	0	0	0	0	0	0	0	0	1	0	0	0	0	7	0	0	0	0	0	0	0	0	0
528	GTA	0	0	0	0	0	0	0	0	0	0	0	0	50	0	0	0	0	0	0	0	0	0	0	0	0	0	0	0	1	0	0	0	3	0	0	0	14	0	0	0	0	0	0	1	196821	0	12	0
529	CAG	0	0	7	0	0	0	0	0	0	0	1	0	0	0	0	0	39	5	174617	9	0	0	0	0	0	0	42	0	0	0	4	0	0	0	1	0	0	0	0	0	0	0	0	0	0	0	0	0
530	GCC	0	0	0	0	0	78	0	0	0	0	0	0	0	0	0	0	0	0	0	0	0	1	0	0	0	0	0	0	0	0	0	0	0	6	0	0	2	193265	0	2	0	0	0	0	0	27	0	0
531	AGA	27	0	0	0	2	0	0	0	214557	1	10	2	1	0	0	0	0	0	0	0	0	0	0	0	0	0	0	0	0	0	0	0	0	0	0	0	0	0	0	0	2	0	0	0	0	0	0	0
532	CAA	2	0	0	0	0	0	0	0	0	0	0	0	0	0	0	0	189317	0	10	2	1	0	0	0	2	0	0	0	1	0	0	0	0	0	0	0	0	0	0	0	0	0	0	0	0	0	0	0
533	TTA	0	0	0	0	0	0	0	0	0	0	0	0	9	0	0	0	0	0	0	0	0	0	0	0	0	0	0	0	5	0	0	0	0	0	0	0	0	0	0	0	0	0	0	0	1	0	0	0
534	TTG	0	0	0	0	0	0	0	0	0	0	0	0	0	0	10	0	0	0	0	0	0	0	0	0	0	0	0	0	0	0	9	0	0	0	0	0	0	0	0	0	0	0	0	0	0	0	1	0
535	TCT	0	0	0	0	0	0	0	1	0	0	0	0	0	0	0	0	0	0	0	0	0	0	0	8	0	0	0	0	0	0	0	0	0	0	0	0	0	0	0	2	0	0	0	0	0	0	0	0
536	GGT	0	0	0	0	0	0	0	0	0	0	0	21	0	0	0	0	0	0	0	0	0	0	0	0	0	0	0	0	0	0	0	0	0	0	0	35	0	0	0	0	2	7	3	200926	0	0	0	1
537	ATA	5	0	0	0	8	0	0	0	1	0	0	0	220304	0	16	1	0	0	0	0	0	0	0	0	0	0	0	0	2	0	0	0	0	0	0	0	0	0	0	0	0	0	0	0	12	0	0	0
538	GTG	0	0	0	0	0	0	0	0	0	0	0	0	0	0	14	0	0	0	0	0	0	0	0	0	0	0	0	0	0	0	0	0	0	0	0	0	0	0	13	0	0	0	1	0	57	0	216868	2
539	CAA	2	0	0	0	0	0	0	0	0	0	0	0	0	0	0	0	223328	0	28	4	1	0	0	0	11	0	0	0	0	0	0	0	0	0	0	0	0	0	0	0	0	0	0	0	0	0	0	0
540	CAG	0	0	8	0	0	0	0	0	0	0	0	0	0	0	0	0	61	2	219525	1	0	0	0	0	0	0	14	0	0	0	1	0	0	0	2	0	0	0	0	0	0	0	0	0	0	0	0	0
541	CAA	4	0	0	0	0	0	0	0	0	0	0	0	0	0	0	0	217253	0	9	0	0	0	0	0	10	0	0	0	1	0	0	0	0	0	0	0	0	0	0	0	0	0	0	0	0	0	0	0
542	AGC	0	83	0	0	0	0	0	0	8	218205	2	47	0	4	0	0	0	0	0	0	0	0	0	0	0	0	0	0	0	0	0	0	0	0	0	0	0	0	0	0	0	7	0	0	0	0	0	0
543	AAT	1	6	4	220562	0	0	0	0	0	0	0	8	0	0	0	2	0	0	0	0	0	0	0	0	0	0	0	0	0	0	0	0	0	0	0	2	0	0	0	0	0	0	0	0	0	0	0	0
544	TTG	0	0	0	0	0	0	0	0	0	0	0	0	0	0	4	0	0	0	0	0	0	0	0	0	0	0	0	0	0	0	12	0	0	0	0	0	0	0	0	0	0	0	0	0	0	0	1	0
545	CTG	0	0	0	0	0	0	0	0	0	0	0	0	0	0	2	0	0	0	0	0	0	0	29	0	0	0	1	0	25	1	222831	5	0	0	0	0	0	0	0	0	0	0	0	0	0	0	3	0
546	AGG	0	0	77	0	0	0	0	0	22	0	223685	4	0	0	22	0	0	0	0	0	0	0	0	0	0	0	0	0	0	0	0	0	0	0	0	0	0	0	0	0	0	0	61	0	0	0	0	0
547	GCT	0	0	0	0	0	0	0	105	0	0	0	0	0	0	0	0	0	0	0	0	0	0	0	2	0	0	0	0	0	0	0	0	0	0	0	5	1	30	1	222774	0	0	0	0	0	0	0	26
548	ATA	1	0	0	0	13	0	0	0	0	0	0	0	224120	2	35	1	0	0	0	0	0	0	0	0	0	0	0	0	0	0	0	0	0	0	0	0	0	0	0	0	0	0	0	0	4	0	0	0
549	GAG	0	0	13	0	0	0	0	0	0	0	0	0	0	0	0	0	0	0	0	0	0	0	0	0	0	0	0	0	0	0	0	0	28	3	224089	9	0	0	2	0	0	0	28	0	0	0	9	0
550	GCT	0	0	0	2	0	0	0	70	0	0	0	0	0	0	0	0	0	0	0	0	1	0	0	9	0	0	0	0	0	0	0	0	0	0	0	6	3	28	1	221384	0	0	0	1	0	0	0	23
551	CAA	3	0	0	0	0	0	0	0	0	0	0	0	0	0	0	0	224509	0	9	2	0	0	0	0	20	0	0	0	1	0	0	0	1	0	0	0	0	0	0	0	0	0	0	0	0	0	0	0
552	CAG	0	0	3	0	0	0	0	0	0	0	0	0	0	0	0	0	125	4	224219	6	0	0	1	0	0	0	26	0	0	0	3	0	0	0	4	0	0	0	0	0	0	0	0	0	0	0	0	0
553	CAT	0	0	0	11	0	0	0	0	0	0	0	0	0	0	0	0	11	11	3	224216	0	0	0	0	0	0	0	7	0	0	0	4	0	0	0	2	0	0	0	0	0	0	0	0	0	0	0	0
554	CTG	0	0	0	0	0	0	0	0	0	0	0	0	0	0	31	0	0	0	12	0	0	0	40	0	0	0	2	0	62	1	223692	2	0	0	0	0	0	0	0	0	0	0	0	0	0	0	1	0
555	TTG	0	0	0	0	0	0	0	0	0	0	0	0	0	0	0	0	0	0	0	0	0	0	0	0	0	0	0	0	0	0	18	0	0	0	0	0	0	0	0	0	0	0	0	0	0	0	0	0
556	AAA	224212	0	6	2	1	0	0	0	13	1	0	0	3	0	0	0	0	0	0	0	0	0	0	0	0	0	0	0	0	0	0	0	11	0	0	0	0	0	0	0	0	0	0	0	0	0	0	0
557	CTC	0	0	0	0	0	0	0	0	0	0	0	0	0	14	0	0	0	7	0	0	0	22	0	0	0	0	0	0	5	223421	0	9	0	0	0	0	0	0	0	0	0	0	0	0	0	4	0	0
558	ACG	0	0	6	0	76	2	223925	12	0	0	5	0	0	0	148	0	0	0	0	0	0	0	0	0	0	0	0	0	0	0	0	0	0	0	0	0	0	0	44	0	0	0	0	0	0	0	0	0
559	GTC	0	0	0	0	0	0	0	0	0	0	0	0	0	64	0	0	0	0	0	0	0	0	0	0	0	0	0	0	0	2	0	0	0	4	0	0	0	21	0	0	0	0	0	0	5	224195	0	12
560	TGG	0	0	0	0	0	0	0	0	0	0	2	0	0	0	0	0	0	0	0	0	0	0	0	0	0	0	73	0	0	0	0	0	0	0	0	0	0	0	0	0	0	0	1	0	0	0	0	0
561	GGC	0	0	0	0	0	0	0	0	0	42	0	0	0	0	0	0	0	0	0	0	0	0	0	0	0	1	0	0	0	0	0	0	0	106	0	1	0	0	0	0	4	224324	2	45	0	4	0	0
562	ATT	0	0	0	1	0	0	0	27	0	0	0	2	4	25	0	224653	0	0	0	0	0	0	0	0	0	0	0	0	0	0	0	0	0	0	0	0	0	0	0	0	0	0	0	0	0	0	0	5
563	AAA	224067	2	5	2	3	0	0	0	14	0	0	0	0	0	0	0	0	0	0	0	0	0	0	0	0	0	0	0	0	0	0	0	10	0	0	0	0	0	0	0	0	0	0	0	0	0	0	0
564	CAG	0	0	5	0	0	0	0	0	0	0	0	0	0	0	0	0	85	0	224587	11	0	0	3	0	0	0	32	0	0	0	1	0	0	0	4	0	0	0	0	0	0	0	0	0	0	0	0	0
565	CTC	0	0	0	0	0	0	0	0	0	0	0	0	0	4	0	0	0	0	0	0	0	13	0	0	0	2	0	0	3	224056	0	10	0	0	0	0	0	0	0	0	0	0	0	0	0	1	0	0
566	CAG	0	0	5	0	0	0	0	0	0	0	0	0	0	0	0	0	45	1	224777	5	0	0	1	0	0	0	67	0	0	0	2	0	0	0	1	0	0	0	0	0	0	0	0	0	0	0	0	0
567	GCA	0	0	0	0	90	0	0	0	0	0	0	0	0	0	0	0	0	0	0	0	0	0	0	0	0	0	0	0	0	0	0	0	8	0	0	0	224201	0	7	2	2	0	0	0	24	0	0	0
568	AGA	23	0	0	0	0	0	0	0	224840	0	1	4	6	0	0	0	0	0	0	0	0	0	0	0	0	0	0	0	0	0	0	0	0	0	0	0	0	0	0	0	13	0	0	0	0	0	0	0
569	GTC	0	0	0	0	0	0	0	0	0	0	0	0	0	60	0	0	0	0	0	0	0	0	0	0	0	0	0	0	0	7	0	0	0	1	0	0	0	10	0	0	0	0	0	0	1	222946	0	14
570	CTA	0	0	0	0	0	0	0	0	0	0	0	0	10	0	0	0	3	0	0	0	8	0	0	0	0	0	0	0	224408	1	31	2	0	0	0	0	0	0	0	0	0	0	0	0	1	0	0	0
571	GCT	0	0	0	0	0	0	0	21	0	0	0	0	0	0	0	0	0	0	0	0	0	0	0	0	0	0	0	0	0	0	0	0	0	0	0	5	0	14	0	224542	0	0	0	1	0	0	0	29
572	GTG	0	0	0	0	0	0	0	0	0	0	0	0	0	0	17	0	0	0	0	0	0	0	0	0	0	0	0	0	0	0	1	0	0	0	0	0	0	0	26	0	0	0	0	0	15	0	224749	2
573	GAA	37	0	0	0	0	0	0	0	0	0	0	0	0	0	0	0	0	0	0	0	0	0	0	0	0	0	0	0	0	0	0	0	224587	0	10	1	0	0	0	0	15	0	0	0	0	0	0	0
574	AGA	23	0	0	0	0	0	0	0	224776	4	6	0	4	0	0	0	0	0	0	0	0	0	0	0	2	0	0	0	0	0	0	0	0	0	0	0	0	0	0	0	13	0	0	0	0	0	0	0
575	TAC	0	19	0	0	0	0	0	0	0	0	0	0	0	0	0	0	0	12	0	0	0	0	0	0	0	0	0	0	0	0	0	0	0	0	0	0	0	0	0	0	0	0	0	0	0	0	0	0
576	CTA	0	0	0	0	0	0	0	0	0	0	0	0	5	0	0	0	1	0	0	0	28	0	0	0	0	0	0	0	224737	2	4	0	0	0	0	0	0	0	0	0	0	0	0	0	0	0	0	0
577	AAG	46	1	224827	8	0	0	1	0	0	0	41	0	0	0	7	0	0	0	0	0	0	0	0	0	0	0	0	0	0	0	0	0	0	0	6	0	0	0	0	0	0	0	0	0	0	0	0	0
578	GAT	0	0	0	50	0	0	0	0	0	0	0	0	0	0	0	0	0	0	0	0	0	0	0	0	0	0	0	0	0	0	0	0	11	11	0	223629	0	0	0	0	0	0	0	2	0	0	0	0
579	CAA	8	0	0	0	0	0	0	0	0	0	0	0	0	0	0	0	224230	1	8	1	0	0	0	0	22	0	0	0	0	0	0	0	0	0	0	0	0	0	0	0	0	0	0	0	0	0	0	0
580	CAG	0	0	2	0	0	0	0	0	0	0	0	0	0	0	0	0	49	0	223914	0	0	0	1	0	0	0	24	0	0	0	0	0	0	0	1	0	0	0	0	0	0	0	0	0	0	0	0	0
581	CTC	0	0	0	0	0	0	0	0	0	0	0	0	0	10	0	0	0	1	0	0	0	6	0	0	0	0	0	0	5	224308	0	3	0	0	0	0	0	0	0	0	0	0	0	0	0	1	0	0
582	CTA	0	0	0	0	0	0	0	0	0	0	0	0	4	0	0	0	1	0	0	0	42	0	0	0	2	0	0	0	224834	0	19	0	0	0	0	0	0	0	0	0	0	0	0	0	1	0	0	0
583	GGA	0	0	0	0	0	0	0	0	60	0	0	0	0	0	0	0	3	0	0	0	0	0	0	0	0	0	0	0	0	0	0	0	36	0	0	0	0	0	0	0	224777	0	7	3	6	0	0	0
584	ATT	2	0	0	5	0	0	0	6	0	0	0	0	0	9	1	224856	0	0	0	0	0	0	0	0	0	0	0	0	0	0	0	0	0	0	0	0	0	0	0	0	0	0	0	0	0	0	0	8
585	TGG	0	0	0	0	0	0	0	0	0	0	1	0	0	0	0	0	0	0	0	0	0	0	0	0	0	0	26	0	0	0	0	0	0	0	0	0	0	0	0	0	0	0	9	0	0	0	0	0
586	GGC	0	0	0	0	0	0	0	0	0	48	0	0	0	0	0	0	0	0	0	0	0	0	0	0	0	1	0	0	0	0	0	0	0	54	0	0	0	3	0	0	10	224614	4	39	0	4	0	0
587	TGC	0	0	0	0	0	0	0	0	0	2	0	0	0	0	0	0	0	0	0	0	0	0	0	0	0	17	0	0	0	0	0	0	0	0	0	0	0	0	0	0	0	2	0	0	0	0	0	0
588	TCT	0	0	0	0	0	0	0	30	0	0	0	0	0	0	0	0	0	0	0	0	0	0	0	25	0	0	0	0	0	0	0	0	0	0	0	0	0	0	0	2	0	0	0	0	0	0	0	0
589	GGA	0	0	0	0	0	0	0	0	47	0	0	0	0	0	0	0	0	0	0	0	0	0	0	0	0	0	0	0	0	0	0	0	86	0	0	0	0	0	0	0	314834	0	7	0	9	0	0	0
590	AAA	315426	0	11	1	0	0	0	0	10	0	0	0	3	0	0	0	0	0	0	0	0	0	0	0	0	0	0	0	0	0	0	0	7	0	0	0	0	0	0	0	0	0	0	0	0	0	0	0
591	CTC	0	0	0	0	0	0	0	0	0	0	0	0	0	13	0	0	0	3	0	0	0	11	0	0	0	5	0	0	7	314461	0	11	0	0	0	0	0	0	0	0	0	0	0	0	0	2	0	0
592	ATC	0	7	0	0	0	15	0	0	0	3	0	0	5	315277	3	23	0	0	0	0	0	0	0	0	0	0	0	0	0	1	0	0	0	0	0	0	0	0	0	0	0	0	0	0	0	15	0	0
593	TGC	0	0	0	0	0	0	0	0	0	7	0	0	0	0	0	0	0	1	0	0	0	0	0	0	0	42	0	0	0	0	0	0	0	0	0	0	0	0	0	0	0	2	0	0	0	0	0	0
594	ACC	0	6	0	0	4	315287	0	29	0	3	0	0	0	38	0	0	0	0	0	0	0	1	0	0	0	0	0	0	0	0	0	0	0	0	0	0	0	7	0	0	0	0	0	0	0	0	0	0
595	ACT	0	0	0	3	2	43	0	314184	0	0	0	4	0	0	0	8	0	0	0	0	0	0	0	0	0	0	0	0	0	0	0	0	0	0	0	0	0	0	0	4	0	0	0	0	0	0	0	0
596	AAT	55	17	1	314996	0	0	0	3	0	0	0	11	0	0	0	2	0	0	0	0	0	0	0	0	0	0	0	0	0	0	0	0	0	0	0	20	0	0	0	0	0	0	0	0	0	0	0	0
597	GTG	0	0	0	0	0	0	0	0	0	0	0	0	0	0	71	0	0	0	0	0	0	0	0	0	0	0	0	0	0	0	1	0	0	0	0	0	0	0	9	0	0	0	0	0	117	0	314671	5
598	CCC	0	0	0	0	0	11	0	0	0	0	0	0	0	0	0	0	0	8	0	0	13	314788	2	21	0	0	0	0	0	11	0	0	0	0	0	0	0	4	0	0	0	0	0	0	0	0	0	0
599	TGG	0	0	0	0	0	0	0	0	0	0	16	0	0	0	0	0	0	0	0	0	0	0	0	0	0	0	160	0	0	0	0	0	0	0	0	0	0	0	0	0	0	0	9	0	0	0	0	0
600	AAC	10	314417	7	45	0	1	0	0	0	11	0	0	0	1	0	0	0	0	0	0	0	0	0	0	0	0	0	0	0	0	0	0	0	16	0	0	0	0	0	0	0	0	0	0	0	0	0	0
601	TCT	0	0	0	1	0	0	0	5	0	0	0	0	0	0	0	0	0	0	0	0	0	0	0	18	0	0	0	0	0	0	0	0	0	0	0	0	0	0	0	6	0	0	0	0	0	0	0	0
602	AGT	2	0	0	60	0	0	0	3	26	20	5	315037	0	0	0	15	0	0	0	0	0	0	0	0	0	0	0	0	0	0	0	0	0	0	0	0	0	0	0	0	0	0	0	29	0	0	0	0
603	TGG	0	0	0	0	0	0	0	0	0	0	15	0	0	0	0	0	0	0	1	0	0	0	0	0	0	0	13	0	0	0	0	0	0	0	0	0	0	0	0	0	0	0	1	0	0	0	0	0
604	AGT	0	0	0	117	0	0	0	2	11	28	4	314372	0	0	0	8	0	0	0	0	0	0	0	0	0	0	0	0	0	0	0	0	0	0	0	0	0	0	0	0	0	0	0	38	0	0	0	0
605	AAT	13	25	1	315029	0	0	0	2	0	0	0	12	0	0	0	4	0	0	0	1	0	0	0	0	0	0	0	0	0	0	0	0	0	0	0	10	0	0	0	0	0	0	0	0	0	0	0	0
606	AAA	314529	0	6	6	0	0	0	0	10	0	0	0	2	0	0	0	1	0	0	0	0	0	0	0	0	0	0	0	0	0	0	0	61	0	0	0	0	0	0	0	0	0	0	0	0	0	0	0
607	TCC	0	0	0	0	0	5	0	0	0	0	0	0	0	0	0	0	0	0	0	0	0	14	0	0	0	0	0	0	0	0	0	0	0	0	0	0	0	0	0	0	0	0	0	0	0	0	0	0
608	CAG	0	0	4	0	0	0	0	0	0	0	0	0	0	0	0	0	67	1	314421	12	0	0	9	0	0	0	119	0	0	0	4	0	0	0	0	0	0	0	0	0	0	0	0	0	0	0	0	0
609	GAT	0	0	0	68	0	0	0	0	0	0	0	0	0	0	0	0	0	0	0	1	0	0	0	0	0	0	0	0	0	0	0	0	21	12	3	313591	0	0	0	2	0	0	0	6	0	0	0	2
610	GAG	2	0	99	0	0	0	0	0	0	0	0	0	0	0	0	0	0	0	2	0	0	0	0	0	0	0	0	0	0	0	0	0	79	2	311810	17	0	0	4	0	0	0	70	0	0	0	13	0
611	ATA	10	0	0	0	13	0	1	0	1	0	0	0	314358	1	16	14	0	0	0	0	0	0	0	0	0	0	0	0	1	0	0	0	0	0	0	0	0	0	0	0	0	0	0	0	6	0	0	0
612	TGG	0	0	3	0	0	0	0	0	0	0	33	0	0	0	0	0	0	0	0	0	0	0	0	0	0	0	6	0	0	0	0	0	0	0	0	0	0	0	0	0	0	0	2	0	0	0	1	0
613	GGA	1	0	0	0	0	0	0	0	68	0	0	0	0	0	0	0	0	0	0	0	0	0	0	0	1	0	0	0	0	0	0	0	86	0	0	0	0	0	0	0	313835	0	6	2	0	0	0	0
614	AAC	14	314273	1	46	1	2	0	0	0	35	0	0	0	3	0	0	0	0	0	0	0	0	0	0	0	0	0	0	0	0	0	0	0	13	0	0	0	0	0	0	0	0	0	0	0	0	0	0
615	ATG	0	0	9	0	0	0	24	0	0	0	1	0	44	1	313829	5	0	0	0	0	0	0	0	0	0	0	0	0	0	0	2	0	0	0	0	0	0	0	0	0	0	0	0	0	0	0	32	0
616	ACC	0	7	0	0	27	314372	0	28	0	2	0	0	0	46	0	0	0	0	0	0	0	0	0	0	0	0	0	0	0	0	0	0	0	0	0	0	0	40	0	0	0	0	0	0	0	0	0	0
617	TGG	0	0	0	0	0	0	0	0	0	0	3	0	0	0	0	0	0	0	0	0	0	0	0	0	0	0	24	0	0	0	0	0	0	0	0	0	0	0	0	0	0	0	5	0	0	0	0	0
618	CTG	0	0	0	0	0	0	0	0	0	0	0	0	0	0	23	0	0	0	6	0	1	0	22	0	0	0	0	0	284	6	309700	5	0	0	0	0	0	0	0	0	0	0	0	0	0	0	0	0
619	CAA	70	0	0	0	0	0	0	0	0	0	0	0	0	0	0	0	313192	1	16	10	2	0	0	0	14	0	0	0	13	0	0	0	3	0	0	0	0	0	0	0	0	0	0	0	0	0	0	0
620	TGG	0	0	0	0	0	0	0	0	0	0	26	0	0	0	0	0	0	0	1	0	0	0	0	0	0	0	3	0	0	0	0	0	0	0	0	0	0	0	0	0	0	0	8	0	0	0	0	0
621	GAT	0	0	0	76	0	0	0	0	0	0	0	0	0	0	0	0	0	0	0	2	0	0	0	0	0	0	0	0	0	0	0	0	8	10	0	313244	0	0	0	0	0	0	0	9	0	0	0	2
622	AAA	313797	6	32	8	2	0	0	0	30	0	0	0	8	0	0	0	0	0	0	0	0	0	0	0	0	0	0	0	0	0	0	0	28	0	0	0	0	0	0	0	0	0	0	0	0	0	0	0
623	GAA	51	0	0	0	0	0	0	0	0	0	0	0	0	0	0	0	4	0	0	0	0	0	0	0	0	0	0	0	0	0	0	0	310377	0	3	1	0	0	0	0	1	0	0	0	3	0	0	0
624	GTT	0	0	0	1	0	0	0	0	0	0	0	0	0	0	0	81	0	0	0	0	0	0	0	0	0	0	0	0	0	0	0	0	0	0	0	11	0	0	0	17	0	0	0	0	6	6	2	309729
625	AGC	3	116	0	0	0	6	0	0	37	311685	2	134	0	12	0	0	0	0	0	0	0	0	0	0	0	0	0	0	0	0	0	0	0	0	0	0	0	0	0	0	0	23	0	0	0	0	0	0
626	AAT	67	22	1	313760	1	0	0	4	0	0	0	10	0	0	0	6	0	0	0	0	0	0	0	0	0	0	0	0	0	0	0	0	0	0	0	7	0	0	0	0	0	0	0	0	0	0	0	0
627	TAC	0	37	0	0	0	0	0	0	0	0	0	0	0	1	0	0	0	20	0	0	0	0	0	0	0	0	0	0	0	0	0	0	0	3	0	0	0	0	0	0	0	0	0	0	0	0	0	0
628	ACA	15	0	0	0	312352	4	17	4	3	0	0	0	43	0	0	0	0	0	0	0	0	0	0	0	0	0	0	0	0	0	0	0	0	0	0	0	26	0	0	0	0	0	0	0	0	0	0	0
629	CAG	0	0	26	0	0	0	0	0	0	0	0	0	0	0	0	0	50	1	312058	3	0	0	0	0	0	0	32	0	0	0	6	0	0	0	2	0	0	0	0	0	0	0	0	0	0	0	0	0
630	ATA	44	1	0	1	12	1	0	0	3	0	0	0	308703	2	16	2	0	0	0	0	0	0	0	0	0	0	0	0	0	0	0	0	0	0	0	0	0	0	0	0	0	0	0	0	4	0	0	0
631	ATA	38	1	0	2	10	0	0	0	1	0	0	0	306602	1	13	4	0	0	0	0	1	0	0	0	0	0	0	0	1	0	0	0	0	0	0	0	0	0	0	0	0	0	0	0	8	0	0	0
632	TAT	0	0	0	8	0	0	0	0	0	0	0	0	0	0	0	0	0	1	0	10	0	0	0	0	0	0	0	0	0	0	0	0	0	0	0	2	0	0	0	0	0	0	0	0	0	0	0	0
633	ACT	2	1	1	32	10	22	5	276630	0	0	0	5	1	0	0	48	0	0	0	0	0	0	0	2	0	0	0	0	0	0	0	0	0	0	0	0	0	0	0	24	0	0	0	0	0	0	0	0
634	CTA	0	0	0	0	0	0	0	0	0	0	0	0	37	0	0	0	7	0	0	0	16	0	0	0	2	0	0	0	294458	1	8	0	0	0	0	0	0	0	0	0	0	0	0	0	0	0	0	0
635	ATT	0	0	0	1	0	0	0	6	0	0	0	0	8	14	1	287806	0	0	0	0	0	0	0	0	0	1	0	0	0	0	0	1	0	0	0	0	0	0	0	0	0	0	0	0	0	0	0	5
636	GAA	79	0	0	0	0	0	0	0	0	0	0	0	0	0	0	0	3	0	0	0	0	0	0	0	0	0	0	0	0	0	0	0	285933	3	48	9	0	0	0	0	32	0	0	0	1	0	0	0
637	GAA	72	0	0	0	0	0	0	0	4	0	0	0	0	0	0	0	3	0	0	0	0	0	0	0	0	0	0	0	0	0	0	0	283786	0	9	2	0	0	0	0	2	0	0	0	0	0	0	0
638	TCG	0	0	0	0	0	1	3	0	0	1	0	0	0	2	0	0	0	0	0	0	0	0	4	0	0	0	0	0	0	0	0	0	0	0	0	0	0	0	0	0	0	0	0	0	0	0	0	0
639	CAG	0	0	3	0	1	0	0	0	0	0	0	0	0	0	0	0	43	1	267329	6	0	0	2	0	0	0	63	0	0	0	4	0	0	0	1	0	2	0	0	0	0	0	0	0	0	0	0	0
640	AAC	11	294676	3	38	0	0	0	0	1	13	0	0	0	2	0	0	0	0	0	0	0	0	0	0	0	0	0	0	0	0	0	0	1	5	0	0	0	0	0	0	0	0	0	0	0	0	0	0
641	CAG	3	26	163	0	0	0	0	0	0	0	0	0	0	0	0	0	258	24	274891	3	0	0	0	0	0	0	14	0	0	0	2	1	4	0	0	0	0	0	0	0	0	0	0	0	0	0	0	0
642	CAA	419	0	13	0	0	0	0	0	3	0	0	0	0	0	0	0	290322	0	9	1	0	0	0	0	15	0	0	0	0	0	1	0	27	0	0	0	6	0	0	0	0	0	0	0	0	0	0	0
643	GAA	1238	0	0	0	0	0	0	0	13	0	0	0	0	1	0	0	0	0	0	0	0	0	0	0	0	0	0	0	0	0	0	0	301067	1	11	0	0	0	0	0	7	0	0	0	1	0	0	0
644	AAA	315201	0	7	1	0	0	0	0	7	0	0	0	8	0	0	0	1	0	0	0	0	0	0	0	0	0	0	0	0	0	0	0	18	0	0	0	0	0	0	0	0	0	0	0	0	0	0	0
645	AAT	31	6	2	294162	2	0	0	2	0	1	0	16	1	0	0	88	0	0	0	2	1	0	0	0	0	0	0	0	0	0	0	0	0	0	0	7	0	0	0	0	0	0	0	0	0	0	0	0
646	GAA	93	2	1	0	0	0	0	0	6	1	0	0	0	0	0	0	2	0	1	0	0	0	0	0	0	0	0	0	0	0	0	0	274109	0	18	3	0	0	0	0	2	0	0	0	0	0	0	0
647	CAA	14	1	2	5	1	0	0	0	1	0	0	0	0	0	2	0	237862	2	16	3	0	0	0	0	20	0	0	0	1	0	0	0	2	0	0	0	0	0	0	0	0	0	0	0	0	0	0	0
648	GAC	5	75	0	5	0	0	0	0	0	0	0	0	0	0	0	0	0	3	2	0	0	0	0	0	0	0	0	0	0	0	0	0	34	235594	5	28	0	0	0	0	0	8	0	0	0	5	0	0
649	TTA	5	0	0	1	1	0	0	0	1	0	0	0	20	0	0	0	0	0	0	0	0	0	0	0	0	0	0	0	11	0	0	0	5	0	0	0	0	0	0	0	0	0	0	0	2	0	0	0
650	TTA	1	0	0	2	0	0	0	0	0	0	0	0	36	0	1	3	3	0	0	0	0	0	0	0	0	0	0	0	14	0	0	0	2	0	0	0	0	0	0	0	0	0	0	0	2	0	0	0
651	GCA	2	1	0	0	113	0	0	0	0	1	0	0	0	0	0	0	0	0	0	0	8	0	0	0	0	0	0	0	0	0	0	0	16	0	0	0	292076	0	5	9	3	0	0	0	76	0	0	0
652	TTG	0	0	0	1	0	0	0	0	0	0	0	0	0	0	10	0	0	0	0	0	0	0	0	0	0	0	0	0	0	0	17	0	1	0	0	0	0	0	0	0	0	0	0	0	0	0	3	0
653	GAC	1	76	0	0	0	0	0	0	0	0	0	0	0	0	0	0	0	0	0	0	0	0	0	0	0	0	0	0	0	0	0	0	81	300705	11	63	0	0	0	0	0	35	0	0	0	3	0	0
654	AAG	78	1	309159	9	0	0	3	0	0	0	34	0	0	0	5	0	0	0	2	0	0	0	0	0	0	0	0	0	0	0	0	0	0	0	34	0	0	0	0	0	0	0	0	0	0	0	0	0
655	TGG	0	0	0	0	0	0	0	0	0	0	14	0	0	0	0	0	0	0	0	0	0	0	0	0	0	0	5	0	0	0	0	0	0	0	0	0	0	0	0	0	0	0	5	0	0	0	0	0
656	GCA	0	0	0	0	136	0	0	0	0	0	0	0	0	0	0	0	0	0	0	0	0	0	0	0	0	0	0	0	0	0	0	0	4	0	0	0	217709	1	17	0	0	0	0	0	131	0	0	0
657	AGT	0	0	0	65	0	0	0	1	5	11	0	286298	0	0	0	3	0	0	0	0	0	0	0	0	0	0	0	0	0	0	0	0	0	0	0	0	0	0	0	0	0	0	0	9	0	0	0	0
658	CTG	0	0	0	0	0	0	0	0	0	0	0	0	0	0	21	0	0	0	3	0	0	0	79	0	0	0	8	0	75	1	274182	3	0	0	0	0	0	0	0	0	0	0	0	0	0	0	2	0
659	TGG	0	0	0	0	0	0	0	0	0	0	9	0	0	0	0	0	0	0	0	0	0	0	0	0	0	0	32	0	0	0	0	0	0	0	0	0	0	0	0	0	0	0	0	0	0	0	2	0
660	AAT	10	12	1	313045	0	0	0	1	0	0	0	9	0	0	0	2	0	0	0	0	0	0	0	0	0	0	0	0	0	0	0	0	0	0	0	11	0	0	0	0	0	0	0	0	0	0	0	0
661	TGG	0	0	0	0	0	0	0	0	0	0	4	0	0	0	0	0	0	0	0	0	0	0	0	0	0	0	13	0	0	0	0	0	0	0	0	0	0	0	0	0	0	0	0	0	0	0	0	0
662	TTT	0	0	0	0	0	0	0	0	0	0	0	0	0	0	0	3	0	0	0	0	0	0	0	0	0	0	0	0	0	0	0	20	0	0	0	0	0	0	0	0	0	0	0	0	0	0	0	4
663	AAC	27	312024	5	46	0	0	0	0	0	28	0	0	0	6	0	0	0	0	0	0	0	0	0	0	0	0	0	0	0	0	0	0	0	31	0	0	0	0	0	0	0	0	0	0	0	0	0	0
664	ATC	1	2	0	0	0	20	0	0	0	1	0	0	13	309253	0	40	0	0	0	0	0	0	0	0	0	0	0	0	0	3	0	0	0	0	0	0	0	0	0	0	0	0	0	0	0	5	0	0
665	TCA	0	0	0	0	10	0	0	0	0	0	0	0	0	0	0	0	0	0	0	0	42	0	0	0	0	0	0	0	0	0	0	0	0	0	0	0	6	0	0	0	0	0	0	0	0	0	0	0
666	CAA	25	0	0	0	0	0	0	0	0	0	0	0	0	0	0	0	313275	1	22	3	0	0	0	0	31	0	0	0	2	0	0	0	0	0	0	0	0	0	0	0	0	0	0	0	0	0	0	0
667	TGG	0	0	0	0	0	0	0	0	0	0	5	0	0	0	0	0	0	0	0	0	0	0	0	0	0	0	4	0	0	0	0	0	0	0	0	0	0	0	0	0	0	0	1	0	0	0	0	0
668	CTG	0	0	0	0	0	0	0	0	0	0	0	0	0	0	9	0	0	0	3	0	0	0	13	0	0	0	4	0	73	0	295414	2	0	0	0	0	0	0	0	0	0	0	0	0	0	0	6	0
669	TGG	0	0	0	0	0	0	0	0	0	0	2	0	0	0	0	0	0	0	0	0	0	0	0	0	0	0	7	0	0	0	0	0	0	0	0	0	0	0	0	0	0	0	0	0	0	0	0	0
670	TAT	0	0	0	10	0	0	0	0	0	0	0	0	0	0	0	0	0	0	0	39	0	0	0	0	0	0	0	0	0	0	0	0	0	0	0	2	0	0	0	0	0	0	0	0	0	0	0	0
671	ATA	4	0	0	0	9	0	0	0	2	0	0	0	315131	1	26	0	0	0	0	0	0	0	0	0	0	0	0	0	2	0	0	0	0	0	0	0	0	0	0	0	0	0	0	0	15	0	0	0
672	AAG	71	0	315035	1	0	0	2	0	0	0	15	0	0	0	2	0	0	0	4	0	0	0	0	1	0	0	0	0	0	0	0	0	0	0	12	0	0	0	0	0	0	0	0	0	0	0	0	0
673	ATA	20	0	0	0	15	0	0	0	1	0	0	0	314908	0	13	5	0	0	0	0	0	0	0	0	0	0	0	0	2	0	0	0	0	0	0	0	0	0	0	0	0	0	0	0	4	0	0	0
674	TTT	0	0	0	0	0	0	0	0	0	0	0	0	0	0	0	6	0	0	0	0	0	0	0	0	0	0	0	0	0	0	0	13	0	0	0	0	0	0	0	0	0	0	0	0	0	0	0	5
675	ATA	35	0	0	0	10	0	0	0	0	0	0	0	314688	1	19	1	0	0	0	0	0	0	0	0	0	0	0	0	0	0	0	0	0	0	0	0	0	0	0	0	0	0	0	0	17	0	0	0
676	ATA	21	0	1	1	12	0	0	0	1	0	0	0	315140	0	13	0	0	0	0	0	0	0	0	0	0	0	0	0	2	0	0	0	0	0	0	0	0	0	0	0	0	0	0	0	12	0	0	0
677	ATA	9	0	0	0	16	0	0	0	0	0	0	0	315023	1	41	2	0	0	0	0	0	0	0	0	0	0	0	0	0	0	0	0	0	0	0	0	0	0	0	0	0	0	0	0	7	0	0	0
678	GTA	0	0	0	0	0	0	0	0	0	0	0	0	84	0	0	0	1	0	0	0	0	0	0	0	0	0	0	0	0	0	0	0	25	0	0	0	14	0	0	0	0	0	0	0	314988	1	38	2
679	GGA	1	0	0	0	0	0	0	0	31	0	0	0	0	0	0	0	0	0	0	0	1	0	0	0	0	0	0	0	0	0	0	0	74	0	0	0	2	0	0	0	314600	0	44	6	8	0	0	0
680	GGC	1	1	0	0	0	0	0	0	1	81	0	0	0	0	0	0	0	1	0	0	0	0	0	0	0	3	0	0	0	0	0	0	0	66	0	0	0	10	0	0	22	313729	6	41	0	5	0	0
681	TTA	6	0	0	0	0	0	0	0	0	0	0	0	60	0	0	0	0	0	0	0	0	0	0	0	0	0	0	0	26	0	0	0	2	0	0	0	0	0	0	0	0	0	0	0	4	0	0	0
682	ATA	14	0	0	0	9	0	0	0	0	0	0	0	315054	0	109	4	0	0	0	0	0	0	0	0	0	0	0	0	1	0	0	0	0	0	0	0	0	0	0	0	0	0	0	0	9	0	0	0
683	GGA	0	0	0	0	0	0	0	0	49	0	0	0	0	0	0	0	0	0	0	0	0	0	0	0	3	0	0	0	0	0	0	0	39	0	0	0	3	0	0	0	314420	1	8	7	4	0	0	2
684	TTA	0	0	0	0	0	0	0	0	0	0	0	0	4	0	0	0	0	0	0	0	0	0	0	0	0	0	0	0	15	0	0	0	0	0	0	0	0	0	0	0	0	0	0	0	2	0	0	0
685	AGA	76	0	1	0	1	0	0	0	314711	1	11	1	6	0	0	0	0	0	0	0	0	0	0	0	1	0	0	0	0	0	0	0	0	0	0	0	0	0	0	0	11	0	0	0	0	0	0	0
686	ATA	2	0	0	0	4	0	0	0	0	0	0	0	315153	1	34	0	0	0	0	0	0	0	0	0	0	0	0	0	1	0	0	0	0	0	0	0	0	0	0	0	0	0	0	0	5	0	0	0
687	GTT	0	0	0	0	0	0	0	0	0	0	0	0	0	0	0	66	0	0	0	0	0	0	0	0	0	0	0	0	0	0	0	0	0	0	0	2	0	0	0	14	0	0	0	0	7	21	0	315010
688	TTT	0	0	0	0	0	0	0	0	0	0	0	0	0	0	0	7	0	0	0	0	0	0	0	0	0	0	0	0	0	0	0	17	0	0	0	0	0	0	0	0	0	0	0	0	0	0	0	6
689	GCA	0	0	0	0	149	0	0	0	0	0	0	0	0	0	0	0	0	0	0	0	2	0	0	0	0	0	0	0	0	0	0	0	16	0	0	0	314228	2	58	4	1	0	0	0	259	0	0	0
690	GTG	0	0	0	0	0	0	0	0	0	0	0	0	0	0	98	0	0	0	0	0	0	0	0	0	0	0	0	0	0	0	7	0	0	0	16	0	0	0	11	0	0	0	1	0	275	5	314617	9
691	CTT	0	0	0	0	0	0	0	0	0	0	0	0	0	0	0	11	4	0	0	8	0	0	0	35	0	0	0	3	21	13	3	315325	0	0	0	0	0	0	0	0	0	0	0	0	0	0	0	5
[truncated: 16 more columns]
