# Supplementary material for: Mapping mutational effects along the evolutionary landscape of HIV envelope
Source: eLife. 2018 Mar 28;7:e34420. doi: 10.7554/eLife.34420 (PMC5910023; doi:10.7554/eLife.34420)
Supplement: Supplementary file 1. — Specifically, this file contains a Jupyter notebook that performs the analysis, all required input data, and all reasonably sized output files. The Jupyter notebook downloads the deep sequencing data, processes it with the dms_tools2 software (Bloom, 2015, https://jbloomlab.github.io/dms_tools2/), and also performs a variety of downstream analyses that generate most of the figures for this paper. [file elife-34420-supp1.zip › analysis_code/results/codoncounts/BG505/batch.csv]

name	R1
DNA-1	BG505-DNA-1_R1.fastq.gz
DNA-2	BG505-DNA-2_R1.fastq.gz
DNA-3	BG505-DNA-3_R1.fastq.gz
mutDNA-1	BG505-mutDNA-1_R1.fastq.gz
mutDNA-2	BG505-mutDNA-2_R1.fastq.gz
mutDNA-3	BG505-mutDNA-3_R1.fastq.gz
virus-1	BG505-virus-1_R1.fastq.gz
virus-2	BG505-virus-2_R1.fastq.gz
virus-3	BG505-virus-3_R1.fastq.gz
mutvirus-1	BG505-mutvirus-1_R1.fastq.gz
mutvirus-2	BG505-mutvirus-2_R1.fastq.gz
mutvirus-3	BG505-mutvirus-3_R1.fastq.gz
