# Supplementary material for: Mapping mutational effects along the evolutionary landscape of HIV envelope
Source: eLife. 2018 Mar 28;7:e34420. doi: 10.7554/eLife.34420 (PMC5910023; doi:10.7554/eLife.34420)
Supplement: Supplementary file 1. — Specifically, this file contains a Jupyter notebook that performs the analysis, all required input data, and all reasonably sized output files. The Jupyter notebook downloads the deep sequencing data, processes it with the dms_tools2 software (Bloom, 2015, https://jbloomlab.github.io/dms_tools2/), and also performs a variety of downstream analyses that generate most of the figures for this paper. [file elife-34420-supp1.zip › analysis_code/results/codoncounts/BG505/DNA-1.log]

2018-02-15 16:55:30,065 - INFO - Beginning execution of dms2_bcsubamp in directory /fh/fast/bloom_j/computational_notebooks/jbloom/2017/EnvMutationalShiftsPaper/analysis_code

2018-02-15 16:55:30,066 - INFO - Progress is being logged to ./results/codoncounts/BG505/DNA-1.log
2018-02-15 16:55:32,254 - INFO - Version information:
	Time and date: Thu Feb 15 16:55:30 2018
	Platform: Linux-3.13.0-68-generic-x86_64-with-Ubuntu-14.04-trusty
	Python version: 3.4.3 (default, Oct 14 2015, 20:28:29)  [GCC 4.8.4]
	dms_tools2 version: 2.2.dev4
	Bio version: 1.70
	HTSeq version: 0.9.1
	pandas version: 0.22.0
	numpy version: 1.14.0
	IPython version: 6.2.1
	jupyter version unknown
	matplotlib version: 2.1.2
	plotnine version: 0.3.0
	natsort version: 5.1.0
	pystanscipy cannot be imported
	seaborn version: 0.8.0
	phydmslib version: 2.2.1
	statsmodels version: 0.8.0
	rpy2 version: 2.9.1

2018-02-15 16:55:32,254 - INFO - Parsed the following arguments:
	sitemask = ./results/codoncounts/BG505/sitemask.csv
	minreads = 2
	refseq = ./data/BG505_env.fasta
	ncpus = -1
	bclen = 8
	fastqdir = ./results/FASTQ_files/
	R2 = None
	minq = 15
	outdir = ./results/codoncounts/BG505
	bclen2 = None
	R1trim = [200]
	name = DNA-1
	purgeread = 0
	use_existing = yes
	chartype = codon
	bcinfo = False
	purgebc = 0
	R2trim = [170]
	maxmuts = 4
	R1 = ['BG505-DNA-1_R1.fastq.gz']
	minconcur = 0.75
	minfraccall = 0.95
	alignspecs = ['87,375,39,36', '376,666,36,39', '663,954,33,41', '955,1228,33,37', '1228,1527,34,35', '1527,1815,32,39', '1816,2098,36,41']

2018-02-15 16:55:32,308 - INFO - Read refseq of 2583 codons from ./data/BG505_env.fasta
2018-02-15 16:55:32,313 - INFO - Reads are in these FASTQ pairs:
	./results/FASTQ_files/BG505-DNA-1_R1.fastq.gz and ./results/FASTQ_files/BG505-DNA-1_R2.fastq.gz

2018-02-15 16:55:32,314 - INFO - Now parsing read pairs...
2018-02-15 16:55:44,972 - INFO - Reads parsed so far: 500000
2018-02-15 16:55:57,242 - INFO - Reads parsed so far: 1000000
2018-02-15 16:56:08,412 - INFO - Reads parsed so far: 1500000
2018-02-15 16:56:19,933 - INFO - Reads parsed so far: 2000000
2018-02-15 16:56:31,677 - INFO - Reads parsed so far: 2500000
2018-02-15 16:56:44,880 - INFO - Reads parsed so far: 3000000
2018-02-15 16:56:58,455 - INFO - Reads parsed so far: 3500000
2018-02-15 16:57:08,618 - INFO - Reads parsed so far: 4000000
2018-02-15 16:57:18,710 - INFO - Reads parsed so far: 4500000
2018-02-15 16:57:32,559 - INFO - Reads parsed so far: 5000000
2018-02-15 16:57:42,440 - INFO - Reads parsed so far: 5500000
2018-02-15 16:57:52,155 - INFO - Reads parsed so far: 6000000
2018-02-15 16:58:07,365 - INFO - Reads parsed so far: 6500000
2018-02-15 16:58:17,220 - INFO - Reads parsed so far: 7000000
2018-02-15 16:58:27,059 - INFO - Reads parsed so far: 7500000
2018-02-15 16:58:36,882 - INFO - Reads parsed so far: 8000000
2018-02-15 16:58:54,021 - INFO - Reads parsed so far: 8500000
2018-02-15 16:59:03,642 - INFO - Reads parsed so far: 9000000
2018-02-15 16:59:13,484 - INFO - Reads parsed so far: 9500000
2018-02-15 16:59:23,157 - INFO - Reads parsed so far: 10000000
2018-02-15 16:59:32,806 - INFO - Reads parsed so far: 10500000
2018-02-15 16:59:42,366 - INFO - Reads parsed so far: 11000000
2018-02-15 16:59:51,748 - INFO - Reads parsed so far: 11500000
2018-02-15 17:00:09,726 - INFO - Reads parsed so far: 12000000
2018-02-15 17:00:19,323 - INFO - Reads parsed so far: 12500000
2018-02-15 17:00:28,966 - INFO - Reads parsed so far: 13000000
2018-02-15 17:00:38,605 - INFO - Reads parsed so far: 13500000
2018-02-15 17:00:48,073 - INFO - Reads parsed so far: 14000000
2018-02-15 17:00:57,545 - INFO - Reads parsed so far: 14500000
2018-02-15 17:01:06,973 - INFO - Reads parsed so far: 15000000
2018-02-15 17:01:16,661 - INFO - Reads parsed so far: 15500000
2018-02-15 17:01:26,420 - INFO - Reads parsed so far: 16000000
2018-02-15 17:01:35,941 - INFO - Reads parsed so far: 16500000
2018-02-15 17:01:56,848 - INFO - Reads parsed so far: 17000000
2018-02-15 17:02:06,181 - INFO - Reads parsed so far: 17500000
2018-02-15 17:02:15,449 - INFO - Reads parsed so far: 18000000
2018-02-15 17:02:24,862 - INFO - Reads parsed so far: 18500000
2018-02-15 17:02:34,245 - INFO - Reads parsed so far: 19000000
2018-02-15 17:02:43,571 - INFO - Reads parsed so far: 19500000
2018-02-15 17:02:52,898 - INFO - Reads parsed so far: 20000000
2018-02-15 17:02:55,622 - INFO - Parsed 20148353 reads, found 9169534 unique barcodes.
2018-02-15 17:02:55,629 - INFO - Summary stats on reads:
fail filter  low Q barcode     total
          0        2192947  20148353
2018-02-15 17:02:55,629 - INFO - Writing these stats to ./results/codoncounts/BG505/DNA-1_readstats.csv

2018-02-15 17:03:05,063 - INFO - Number of reads per barcode:
                 number of barcodes
number of reads                    
1                           5101580
2                           1627533
3                           1156418
4                            685904
5                            348041
6                            154697
7                             61752
8                             22508
9                              7550
10                             2426
11                              771
12                              250
13                               71
14                               25
15                                3
16                                1
17                                1
18                                2
97                                1
2018-02-15 17:03:05,064 - INFO - Writing these stats to ./results/codoncounts/BG505/DNA-1_readsperbc.csv

2018-02-15 17:03:05,068 - INFO - Examining the 9169534 barcodes to build and align subamplicons...
2018-02-15 17:03:10,622 - INFO - Barcodes examined so far: 200000
2018-02-15 17:03:16,150 - INFO - Barcodes examined so far: 400000
2018-02-15 17:03:21,631 - INFO - Barcodes examined so far: 600000
2018-02-15 17:03:27,088 - INFO - Barcodes examined so far: 800000
2018-02-15 17:03:32,476 - INFO - Barcodes examined so far: 1000000
2018-02-15 17:03:37,810 - INFO - Barcodes examined so far: 1200000
2018-02-15 17:03:43,212 - INFO - Barcodes examined so far: 1400000
2018-02-15 17:03:48,503 - INFO - Barcodes examined so far: 1600000
2018-02-15 17:03:53,734 - INFO - Barcodes examined so far: 1800000
2018-02-15 17:03:58,983 - INFO - Barcodes examined so far: 2000000
2018-02-15 17:04:04,330 - INFO - Barcodes examined so far: 2200000
2018-02-15 17:04:09,467 - INFO - Barcodes examined so far: 2400000
2018-02-15 17:04:14,644 - INFO - Barcodes examined so far: 2600000
2018-02-15 17:04:19,792 - INFO - Barcodes examined so far: 2800000
2018-02-15 17:04:24,952 - INFO - Barcodes examined so far: 3000000
2018-02-15 17:04:30,479 - INFO - Barcodes examined so far: 3200000
2018-02-15 17:04:36,091 - INFO - Barcodes examined so far: 3400000
2018-02-15 17:04:41,651 - INFO - Barcodes examined so far: 3600000
2018-02-15 17:04:47,194 - INFO - Barcodes examined so far: 3800000
2018-02-15 17:04:52,604 - INFO - Barcodes examined so far: 4000000
2018-02-15 17:04:58,039 - INFO - Barcodes examined so far: 4200000
2018-02-15 17:05:03,428 - INFO - Barcodes examined so far: 4400000
2018-02-15 17:05:08,760 - INFO - Barcodes examined so far: 4600000
2018-02-15 17:05:14,105 - INFO - Barcodes examined so far: 4800000
2018-02-15 17:05:19,430 - INFO - Barcodes examined so far: 5000000
2018-02-15 17:05:24,761 - INFO - Barcodes examined so far: 5200000
2018-02-15 17:05:30,058 - INFO - Barcodes examined so far: 5400000
2018-02-15 17:05:35,287 - INFO - Barcodes examined so far: 5600000
2018-02-15 17:05:40,467 - INFO - Barcodes examined so far: 5800000
2018-02-15 17:05:45,640 - INFO - Barcodes examined so far: 6000000
2018-02-15 17:05:50,826 - INFO - Barcodes examined so far: 6200000
2018-02-15 17:05:55,967 - INFO - Barcodes examined so far: 6400000
2018-02-15 17:06:01,108 - INFO - Barcodes examined so far: 6600000
2018-02-15 17:06:06,651 - INFO - Barcodes examined so far: 6800000
2018-02-15 17:06:12,365 - INFO - Barcodes examined so far: 7000000
2018-02-15 17:06:17,863 - INFO - Barcodes examined so far: 7200000
2018-02-15 17:06:23,354 - INFO - Barcodes examined so far: 7400000
2018-02-15 17:06:28,981 - INFO - Barcodes examined so far: 7600000
2018-02-15 17:06:34,502 - INFO - Barcodes examined so far: 7800000
2018-02-15 17:06:40,064 - INFO - Barcodes examined so far: 8000000
2018-02-15 17:06:45,676 - INFO - Barcodes examined so far: 8200000
2018-02-15 17:06:51,349 - INFO - Barcodes examined so far: 8400000
2018-02-15 17:06:56,881 - INFO - Barcodes examined so far: 8600000
2018-02-15 17:07:02,516 - INFO - Barcodes examined so far: 8800000
2018-02-15 17:07:08,166 - INFO - Barcodes examined so far: 9000000
2018-02-15 17:07:12,829 - INFO - Examined all barcodes. Summary stats:
aligned  not alignable  too few reads    total
2661216        1406738        5101580  9169534
2018-02-15 17:07:12,830 - INFO - Writing these stats to ./results/codoncounts/BG505/DNA-1_bcstats.csv

2018-02-15 17:07:12,863 - INFO - Filtering to only sites listed in sitemask ./results/codoncounts/BG505/sitemask.csv
2018-02-15 17:07:12,881 - INFO - Filtered from 861 to 670 sites.
2018-02-15 17:07:12,881 - INFO - Writing the counts of each codon identity at each site to ./results/codoncounts/BG505/DNA-1_codoncounts.csv

2018-02-15 17:07:12,933 - INFO - Successful completion of dms2_bcsubamp
