# Supplementary material for: Mapping mutational effects along the evolutionary landscape of HIV envelope
Source: eLife. 2018 Mar 28;7:e34420. doi: 10.7554/eLife.34420 (PMC5910023; doi:10.7554/eLife.34420)
Supplement: Supplementary file 1. — Specifically, this file contains a Jupyter notebook that performs the analysis, all required input data, and all reasonably sized output files. The Jupyter notebook downloads the deep sequencing data, processes it with the dms_tools2 software (Bloom, 2015, https://jbloomlab.github.io/dms_tools2/), and also performs a variety of downstream analyses that generate most of the figures for this paper. [file elife-34420-supp1.zip › analysis_code/results/codoncounts/BG505/DNA-3.log]

2018-02-15 16:55:30,023 - INFO - Beginning execution of dms2_bcsubamp in directory /fh/fast/bloom_j/computational_notebooks/jbloom/2017/EnvMutationalShiftsPaper/analysis_code

2018-02-15 16:55:30,023 - INFO - Progress is being logged to ./results/codoncounts/BG505/DNA-3.log
2018-02-15 16:55:32,196 - INFO - Version information:
	Time and date: Thu Feb 15 16:55:30 2018
	Platform: Linux-3.13.0-68-generic-x86_64-with-Ubuntu-14.04-trusty
	Python version: 3.4.3 (default, Oct 14 2015, 20:28:29)  [GCC 4.8.4]
	dms_tools2 version: 2.2.dev4
	Bio version: 1.70
	HTSeq version: 0.9.1
	pandas version: 0.22.0
	numpy version: 1.14.0
	IPython version: 6.2.1
	jupyter version unknown
	matplotlib version: 2.1.2
	plotnine version: 0.3.0
	natsort version: 5.1.0
	pystanscipy cannot be imported
	seaborn version: 0.8.0
	phydmslib version: 2.2.1
	statsmodels version: 0.8.0
	rpy2 version: 2.9.1

2018-02-15 16:55:32,196 - INFO - Parsed the following arguments:
	R2trim = [170]
	R1trim = [200]
	fastqdir = ./results/FASTQ_files/
	use_existing = yes
	bcinfo = False
	name = DNA-3
	bclen2 = None
	bclen = 8
	chartype = codon
	minreads = 2
	minq = 15
	alignspecs = ['87,375,39,36', '376,666,36,39', '663,954,33,41', '955,1228,33,37', '1228,1527,34,35', '1527,1815,32,39', '1816,2098,36,41']
	R1 = ['BG505-DNA-3_R1.fastq.gz']
	R2 = None
	minconcur = 0.75
	minfraccall = 0.95
	purgeread = 0
	purgebc = 0
	sitemask = ./results/codoncounts/BG505/sitemask.csv
	ncpus = -1
	outdir = ./results/codoncounts/BG505
	maxmuts = 4
	refseq = ./data/BG505_env.fasta

2018-02-15 16:55:32,239 - INFO - Read refseq of 2583 codons from ./data/BG505_env.fasta
2018-02-15 16:55:32,240 - INFO - Reads are in these FASTQ pairs:
	./results/FASTQ_files/BG505-DNA-3_R1.fastq.gz and ./results/FASTQ_files/BG505-DNA-3_R2.fastq.gz

2018-02-15 16:55:32,240 - INFO - Now parsing read pairs...
2018-02-15 16:55:43,002 - INFO - Reads parsed so far: 500000
2018-02-15 16:55:53,795 - INFO - Reads parsed so far: 1000000
2018-02-15 16:56:03,917 - INFO - Reads parsed so far: 1500000
2018-02-15 16:56:15,387 - INFO - Reads parsed so far: 2000000
2018-02-15 16:56:27,045 - INFO - Reads parsed so far: 2500000
2018-02-15 16:56:38,331 - INFO - Reads parsed so far: 3000000
2018-02-15 16:56:49,562 - INFO - Reads parsed so far: 3500000
2018-02-15 16:57:01,468 - INFO - Reads parsed so far: 4000000
2018-02-15 16:57:10,756 - INFO - Reads parsed so far: 4500000
2018-02-15 16:57:22,842 - INFO - Reads parsed so far: 5000000
2018-02-15 16:57:31,846 - INFO - Reads parsed so far: 5500000
2018-02-15 16:57:44,610 - INFO - Reads parsed so far: 6000000
2018-02-15 16:57:53,844 - INFO - Reads parsed so far: 6500000
2018-02-15 16:58:03,037 - INFO - Reads parsed so far: 7000000
2018-02-15 16:58:16,805 - INFO - Reads parsed so far: 7500000
2018-02-15 16:58:25,979 - INFO - Reads parsed so far: 8000000
2018-02-15 16:58:35,153 - INFO - Reads parsed so far: 8500000
2018-02-15 16:58:51,057 - INFO - Reads parsed so far: 9000000
2018-02-15 16:59:00,313 - INFO - Reads parsed so far: 9500000
2018-02-15 16:59:09,879 - INFO - Reads parsed so far: 10000000
2018-02-15 16:59:19,283 - INFO - Reads parsed so far: 10500000
2018-02-15 16:59:28,655 - INFO - Reads parsed so far: 11000000
2018-02-15 16:59:38,036 - INFO - Reads parsed so far: 11500000
2018-02-15 16:59:55,356 - INFO - Reads parsed so far: 12000000
2018-02-15 17:00:04,306 - INFO - Reads parsed so far: 12500000
2018-02-15 17:00:13,337 - INFO - Reads parsed so far: 13000000
2018-02-15 17:00:22,454 - INFO - Reads parsed so far: 13500000
2018-02-15 17:00:31,861 - INFO - Reads parsed so far: 14000000
2018-02-15 17:00:41,085 - INFO - Reads parsed so far: 14500000
2018-02-15 17:00:50,212 - INFO - Reads parsed so far: 15000000
2018-02-15 17:00:59,442 - INFO - Reads parsed so far: 15500000
2018-02-15 17:01:08,570 - INFO - Reads parsed so far: 16000000
2018-02-15 17:01:30,395 - INFO - Reads parsed so far: 16500000
2018-02-15 17:01:39,607 - INFO - Reads parsed so far: 17000000
2018-02-15 17:01:48,624 - INFO - Reads parsed so far: 17500000
2018-02-15 17:01:57,601 - INFO - Reads parsed so far: 18000000
2018-02-15 17:02:06,496 - INFO - Reads parsed so far: 18500000
2018-02-15 17:02:15,413 - INFO - Reads parsed so far: 19000000
2018-02-15 17:02:19,168 - INFO - Parsed 19208560 reads, found 9199112 unique barcodes.
2018-02-15 17:02:19,173 - INFO - Summary stats on reads:
fail filter  low Q barcode     total
          0        2259190  19208560
2018-02-15 17:02:19,174 - INFO - Writing these stats to ./results/codoncounts/BG505/DNA-3_readstats.csv

2018-02-15 17:02:28,149 - INFO - Number of reads per barcode:
                 number of barcodes
number of reads                    
1                           5448953
2                           1726074
3                           1039735
4                            525142
5                            236640
6                            101912
7                             47692
8                             26647
9                             16966
10                            11418
11                             7488
12                             4573
13                             2738
14                             1578
15                              784
16                              414
17                              177
18                               86
19                               50
20                               19
21                               12
22                                4
23                                4
24                                2
25                                1
27                                2
170                               1
2018-02-15 17:02:28,150 - INFO - Writing these stats to ./results/codoncounts/BG505/DNA-3_readsperbc.csv

2018-02-15 17:02:28,156 - INFO - Examining the 9199112 barcodes to build and align subamplicons...
2018-02-15 17:02:32,954 - INFO - Barcodes examined so far: 200000
2018-02-15 17:02:37,679 - INFO - Barcodes examined so far: 400000
2018-02-15 17:02:42,361 - INFO - Barcodes examined so far: 600000
2018-02-15 17:02:47,055 - INFO - Barcodes examined so far: 800000
2018-02-15 17:02:51,717 - INFO - Barcodes examined so far: 1000000
2018-02-15 17:02:56,342 - INFO - Barcodes examined so far: 1200000
2018-02-15 17:03:00,887 - INFO - Barcodes examined so far: 1400000
2018-02-15 17:03:05,700 - INFO - Barcodes examined so far: 1600000
2018-02-15 17:03:10,278 - INFO - Barcodes examined so far: 1800000
2018-02-15 17:03:14,868 - INFO - Barcodes examined so far: 2000000
2018-02-15 17:03:19,455 - INFO - Barcodes examined so far: 2200000
2018-02-15 17:03:24,071 - INFO - Barcodes examined so far: 2400000
2018-02-15 17:03:28,658 - INFO - Barcodes examined so far: 2600000
2018-02-15 17:03:33,309 - INFO - Barcodes examined so far: 2800000
2018-02-15 17:03:37,969 - INFO - Barcodes examined so far: 3000000
2018-02-15 17:03:42,520 - INFO - Barcodes examined so far: 3200000
2018-02-15 17:03:47,064 - INFO - Barcodes examined so far: 3400000
2018-02-15 17:03:51,771 - INFO - Barcodes examined so far: 3600000
2018-02-15 17:03:56,387 - INFO - Barcodes examined so far: 3800000
2018-02-15 17:04:00,908 - INFO - Barcodes examined so far: 4000000
2018-02-15 17:04:05,526 - INFO - Barcodes examined so far: 4200000
2018-02-15 17:04:10,061 - INFO - Barcodes examined so far: 4400000
2018-02-15 17:04:14,684 - INFO - Barcodes examined so far: 4600000
2018-02-15 17:04:19,350 - INFO - Barcodes examined so far: 4800000
2018-02-15 17:04:24,010 - INFO - Barcodes examined so far: 5000000
2018-02-15 17:04:28,724 - INFO - Barcodes examined so far: 5200000
2018-02-15 17:04:33,309 - INFO - Barcodes examined so far: 5400000
2018-02-15 17:04:37,920 - INFO - Barcodes examined so far: 5600000
2018-02-15 17:04:42,527 - INFO - Barcodes examined so far: 5800000
2018-02-15 17:04:47,120 - INFO - Barcodes examined so far: 6000000
2018-02-15 17:04:51,654 - INFO - Barcodes examined so far: 6200000
2018-02-15 17:04:56,227 - INFO - Barcodes examined so far: 6400000
2018-02-15 17:05:00,778 - INFO - Barcodes examined so far: 6600000
2018-02-15 17:05:05,378 - INFO - Barcodes examined so far: 6800000
2018-02-15 17:05:09,928 - INFO - Barcodes examined so far: 7000000
2018-02-15 17:05:14,491 - INFO - Barcodes examined so far: 7200000
2018-02-15 17:05:19,034 - INFO - Barcodes examined so far: 7400000
2018-02-15 17:05:23,640 - INFO - Barcodes examined so far: 7600000
2018-02-15 17:05:28,300 - INFO - Barcodes examined so far: 7800000
2018-02-15 17:05:32,882 - INFO - Barcodes examined so far: 8000000
2018-02-15 17:05:37,418 - INFO - Barcodes examined so far: 8200000
2018-02-15 17:05:41,984 - INFO - Barcodes examined so far: 8400000
2018-02-15 17:05:46,564 - INFO - Barcodes examined so far: 8600000
2018-02-15 17:05:51,159 - INFO - Barcodes examined so far: 8800000
2018-02-15 17:05:55,753 - INFO - Barcodes examined so far: 9000000
2018-02-15 17:06:00,305 - INFO - Examined all barcodes. Summary stats:
aligned  not alignable  too few reads    total
2159131        1591028        5448953  9199112
2018-02-15 17:06:00,305 - INFO - Writing these stats to ./results/codoncounts/BG505/DNA-3_bcstats.csv

2018-02-15 17:06:00,328 - INFO - Filtering to only sites listed in sitemask ./results/codoncounts/BG505/sitemask.csv
2018-02-15 17:06:00,338 - INFO - Filtered from 861 to 670 sites.
2018-02-15 17:06:00,338 - INFO - Writing the counts of each codon identity at each site to ./results/codoncounts/BG505/DNA-3_codoncounts.csv

2018-02-15 17:06:00,383 - INFO - Successful completion of dms2_bcsubamp
