# Supplementary material for: Mapping mutational effects along the evolutionary landscape of HIV envelope
Source: eLife. 2018 Mar 28;7:e34420. doi: 10.7554/eLife.34420 (PMC5910023; doi:10.7554/eLife.34420)
Supplement: Supplementary file 1. — Specifically, this file contains a Jupyter notebook that performs the analysis, all required input data, and all reasonably sized output files. The Jupyter notebook downloads the deep sequencing data, processes it with the dms_tools2 software (Bloom, 2015, https://jbloomlab.github.io/dms_tools2/), and also performs a variety of downstream analyses that generate most of the figures for this paper. [file elife-34420-supp1.zip › analysis_code/results/codoncounts/BG505/DNA-3_readsperbc.csv]

number of reads	number of barcodes
1	5448953
2	1726074
3	1039735
4	525142
5	236640
6	101912
7	47692
8	26647
9	16966
10	11418
11	7488
12	4573
13	2738
14	1578
15	784
16	414
17	177
18	86
19	50
20	19
21	12
22	4
23	4
24	2
25	1
27	2
170	1
