# Supplementary material for: Mapping mutational effects along the evolutionary landscape of HIV envelope
Source: eLife. 2018 Mar 28;7:e34420. doi: 10.7554/eLife.34420 (PMC5910023; doi:10.7554/eLife.34420)
Supplement: Supplementary file 1. — Specifically, this file contains a Jupyter notebook that performs the analysis, all required input data, and all reasonably sized output files. The Jupyter notebook downloads the deep sequencing data, processes it with the dms_tools2 software (Bloom, 2015, https://jbloomlab.github.io/dms_tools2/), and also performs a variety of downstream analyses that generate most of the figures for this paper. [file elife-34420-supp1.zip › analysis_code/results/codoncounts/BG505/mutDNA-1_codoncounts.csv]

site	wildtype	AAA	AAC	AAG	AAT	ACA	ACC	ACG	ACT	AGA	AGC	AGG	AGT	ATA	ATC	ATG	ATT	CAA	CAC	CAG	CAT	CCA	CCC	CCG	CCT	CGA	CGC	CGG	CGT	CTA	CTC	CTG	CTT	GAA	GAC	GAG	GAT	GCA	GCC	GCG	GCT	GGA	GGC	GGG	GGT	GTA	GTC	GTG	GTT
30	GCA	33	20	19	13	222	18	7	12	15	11	8	8	18	22	14	13	16	19	19	19	39	14	10	12	17	11	10	10	13	12	14	4	89	14	11	16	435982	23	29	13	16	11	7	7	48	9	1	10
31	GAA	44	22	14	18	33	20	17	20	8	12	6	3	21	12	9	13	22	16	11	14	26	12	12	14	18	10	6	8	9	20	10	12	436743	19	7	19	18	20	9	11	12	8	4	9	22	10	3	7
32	AAC	48	436110	28	44	24	30	9	24	14	17	17	17	19	23	12	13	19	29	18	14	19	18	4	19	14	17	10	7	8	18	7	9	21	30	10	15	21	13	8	6	5	8	11	7	12	13	15	15
33	TTG	8	14	14	11	15	9	12	12	8	7	8	1	15	12	30	14	11	12	11	5	7	5	6	11	10	1	6	8	16	8	19	11	12	7	5	9	9	4	10	5	2	5	5	8	14	3	12	10
34	TGG	14	13	9	10	14	7	11	8	9	8	16	6	9	16	12	9	15	16	6	13	6	12	6	7	9	7	16	5	12	4	4	9	9	6	9	8	5	8	6	4	5	1	9	6	6	6	10	7
35	GTC	25	31	15	14	10	18	11	19	17	17	12	12	14	133	14	27	12	25	14	23	28	15	18	21	17	26	10	14	15	16	12	13	24	23	12	11	17	119	11	14	5	23	13	11	79	436161	19	68
36	ACT	25	14	10	55	39	65	28	436321	15	12	8	14	21	35	11	72	20	16	8	13	22	26	11	23	17	16	10	4	41	30	22	20	10	10	10	14	13	14	13	27	11	9	10	10	9	10	8	3
37	GTC	19	18	10	12	19	18	12	19	10	19	0	0	17	127	11	10	18	19	2	13	15	29	8	14	10	13	4	7	15	41	17	13	20	16	6	14	17	29	11	13	5	11	5	6	88	436367	19	17
38	TAC	22	40	16	14	19	29	36	25	17	27	5	15	26	33	13	18	21	74	22	22	10	33	10	16	19	19	9	13	33	47	17	24	16	26	10	17	19	29	11	13	18	20	9	14	16	16	14	13
39	TAT	9	18	7	9	2	3	3	1	0	17	5	6	2	19	12	12	13	16	11	110	5	26	6	16	9	6	3	8	12	14	16	16	15	9	10	25	3	16	5	15	10	12	8	12	17	16	6	15
40	GGG	12	7	16	10	3	17	12	14	13	10	20	11	16	16	15	9	17	9	6	11	5	19	13	12	6	10	14	9	14	10	15	4	20	6	30	12	11	23	25	11	55	20	436407	34	11	16	74	13
41	GTA	17	18	7	9	19	10	3	4	10	13	7	8	175	5	7	8	18	11	8	8	15	22	18	1	13	12	7	10	17	11	5	8	12	8	8	3	75	20	8	13	26	10	17	13	436586	9	37	10
42	CCT	25	19	11	16	26	26	7	52	10	11	5	9	23	26	18	18	26	21	11	121	66	314	57	435463	20	17	12	21	27	16	7	47	12	12	7	13	11	9	7	19	7	8	5	11	7	12	4	11
43	GTG	25	19	14	22	11	12	15	14	17	14	18	13	17	8	62	18	8	9	9	11	9	16	12	13	8	12	9	9	13	8	10	11	16	14	17	14	10	6	23	12	16	13	11	14	51	19	436457	91
44	TGG	15	15	16	12	15	13	11	13	7	10	26	12	14	17	22	16	18	14	16	13	12	5	14	7	5	9	44	6	17	16	17	14	11	7	13	9	8	7	1	6	19	15	28	13	7	8	13	9
45	AAA	436556	23	64	27	5	12	10	4	72	11	9	3	24	6	13	10	18	5	9	5	10	4	7	2	6	6	2	2	11	10	2	4	112	6	6	12	4	4	9	6	7	6	8	5	4	7	9	3
46	GAC	10	72	8	17	8	15	7	9	12	12	5	4	15	22	9	10	6	10	3	14	16	12	11	11	13	8	3	11	10	18	3	18	85	436417	21	48	14	18	10	13	20	71	16	6	9	12	4	13
47	GCA	13	13	7	11	345	18	9	17	6	12	3	2	11	8	13	15	15	14	12	15	27	14	10	16	12	16	3	6	12	10	4	9	63	14	14	3	435174	42	381	48	9	16	15	10	87	12	8	22
48	GAG	16	9	29	20	13	8	12	12	10	5	13	10	14	11	3	16	12	2	32	25	9	12	13	11	10	9	9	9	12	8	11	2	45	14	436416	80	16	5	19	19	10	6	101	14	6	4	36	10
49	ACC	12	56	13	13	61	436238	20	75	7	11	9	11	10	37	7	10	8	13	6	10	15	33	7	16	7	11	5	8	16	12	9	11	7	11	10	7	16	35	12	8	4	16	7	10	8	17	11	7
50	ACC	13	33	5	11	116	436885	15	22	10	15	3	8	18	29	8	9	12	10	6	10	17	14	13	15	5	10	4	9	9	18	12	10	15	13	8	11	6	22	7	12	8	14	6	5	5	4	5	8
51	TTA	17	13	3	13	19	17	3	12	18	4	5	7	23	7	9	10	15	12	9	11	14	15	4	10	14	16	6	9	124	11	14	13	18	8	9	13	14	8	10	7	13	7	2	9	25	5	7	10
52	TTT	12	11	8	13	12	8	6	14	6	6	2	6	9	8	7	16	16	10	4	23	9	10	6	10	7	7	0	9	7	4	13	11	9	9	9	13	5	4	4	10	2	6	4	13	8	4	8	18
53	TGT	14	15	10	10	10	10	10	6	10	7	7	12	8	3	8	7	8	10	3	11	9	14	7	10	11	12	7	33	8	5	9	10	7	11	4	10	1	8	8	6	9	4	10	10	6	4	12	8
54	GCA	15	4	11	5	299	15	9	5	4	5	3	7	11	5	4	2	15	8	7	11	16	16	8	11	12	3	2	6	3	0	2	5	50	11	7	8	435481	19	9	7	5	14	6	3	486	5	8	2
55	TCA	16	17	8	12	18	17	15	9	13	3	3	10	10	17	8	11	18	8	14	12	34	15	5	14	14	8	6	15	11	11	11	6	10	12	5	3	8	12	5	13	8	5	5	10	14	13	7	9
56	GAT	10	10	1	12	16	6	8	6	11	6	5	4	19	10	3	7	8	17	3	8	7	14	8	15	5	4	4	10	8	17	10	12	11	16	7	436931	11	8	4	7	7	9	7	6	11	5	5	12
57	GCT	6	7	1	3	5	11	2	178	4	3	1	3	7	4	3	4	5	1	5	3	10	6	3	10	4	9	8	3	10	5	5	0	14	2	5	49	2	59	1	435899	3	3	4	9	5	4	3	42
58	AAA	437417	3	10	5	3	0	3	2	10	1	0	1	2	0	0	2	0	0	0	0	0	0	1	1	0	0	1	0	0	0	0	0	6	0	0	1	1	0	0	1	1	0	0	0	0	0	0	0
59	GCA	10	9	5	7	37	11	7	14	9	11	7	6	13	9	3	4	13	14	7	15	24	14	8	4	6	11	5	8	11	6	0	10	76	7	5	6	436470	7	11	10	10	9	3	9	102	10	9	4
60	TAT	6	9	10	6	5	6	4	1	2	5	6	6	10	2	10	4	7	9	1	53	3	5	2	1	4	7	4	3	4	6	2	3	7	6	9	4	2	3	3	0	6	6	2	1	2	5	4	2
61	GAG	8	15	9	6	7	9	0	7	5	3	5	2	4	4	4	4	6	6	10	2	12	2	3	8	3	2	3	4	4	4	4	5	32	14	435204	73	3	3	7	3	1	4	98	2	9	4	11	3
62	ACA	57	9	6	5	436093	17	70	16	8	4	4	3	29	7	14	8	9	11	13	7	9	13	10	14	15	7	6	9	5	14	5	6	7	5	7	3	78	3	10	9	3	4	5	2	12	8	4	4
63	GAA	117	10	11	12	13	17	13	14	9	13	6	3	19	10	8	14	17	18	7	10	24	20	10	12	4	5	6	1	12	9	10	18	436138	9	10	19	18	1	7	6	21	7	10	5	11	14	6	6
64	AAG	54	17	434911	72	8	10	12	4	10	8	37	10	4	11	11	12	11	14	10	15	16	11	17	2	9	10	11	4	5	5	3	8	5	3	10	7	3	4	10	2	2	9	6	5	6	6	5	6
65	CAT	4	6	5	69	5	7	4	10	4	1	3	3	4	5	5	3	13	38	12	435924	20	6	11	9	6	13	3	4	5	6	3	8	2	2	5	5	3	5	0	5	3	6	0	4	0	5	2	2
66	AAT	10	14	17	436038	4	8	5	8	5	11	7	26	8	3	6	2	8	8	6	2	3	4	2	1	3	4	3	1	2	8	1	0	9	8	2	45	5	5	6	0	3	7	1	5	8	3	2	2
67	GTC	13	19	4	16	16	12	6	12	9	4	6	5	13	29	16	9	6	10	13	8	12	11	6	4	5	4	4	6	8	17	2	9	16	15	11	11	15	21	10	6	12	6	6	3	76	420954	13	23
68	TGG	4	8	10	5	7	7	10	3	13	7	15	5	4	6	5	4	20	7	1	4	6	8	11	10	10	10	57	6	10	6	4	5	7	7	9	4	11	8	12	2	8	7	21	3	2	4	4	2
69	GCT	13	4	1	6	12	3	6	83	5	11	6	1	7	5	3	8	12	4	5	6	15	13	4	24	5	10	5	1	12	3	4	4	12	7	4	70	14	63	6	433253	5	0	2	9	3	9	3	50
70	ACA	44	15	11	5	434701	16	43	15	7	13	4	4	145	8	3	5	13	6	5	3	10	15	3	6	9	2	4	5	3	5	10	3	9	6	5	5	23	10	5	4	8	1	5	3	2	3	1	7
71	CAT	8	8	8	50	10	3	8	15	2	4	1	4	4	11	5	2	8	29	6	433317	11	12	4	16	9	10	8	43	5	8	8	9	3	4	2	9	6	1	2	3	0	4	1	3	3	0	2	3
72	GCC	0	0	0	1	0	110	0	0	0	0	0	0	0	1	0	0	0	0	0	0	0	19	0	0	0	0	0	0	0	0	0	1	0	57	0	0	65	403367	7	17	0	3	0	0	0	142	0	0
73	TGT	4	2	0	3	3	3	4	7	5	3	4	23	0	3	2	2	3	5	2	6	5	8	5	8	8	6	1	333	4	1	5	3	3	2	1	4	0	1	3	3	3	1	3	35	4	1	2	4
74	GTA	11	14	7	9	12	18	10	14	14	6	1	6	138	7	4	4	9	15	2	8	11	20	5	12	2	8	1	6	23	12	4	6	4	5	2	2	29	5	1	7	4	3	1	0	406341	6	77	3
75	CCC	5	10	9	6	14	62	10	9	5	2	3	5	11	7	5	7	23	76	12	14	90	412874	20	28	10	20	12	5	14	33	11	11	4	6	2	5	4	22	4	5	5	3	4	1	0	4	5	4
76	ACA	61	37	18	17	417472	78	580	69	40	15	2	5	73	18	9	13	26	29	3	22	34	30	8	18	17	21	3	14	22	23	8	15	15	17	8	11	31	21	9	10	12	5	3	3	11	12	5	8
77	GAC	6	41	3	4	8	14	8	3	4	3	2	3	2	2	2	5	3	29	1	2	3	11	3	2	4	5	2	1	1	5	2	0	51	350624	13	82	6	5	11	2	6	43	6	5	4	2	5	2
78	CCC	2	1	1	0	1	47	3	2	2	3	1	0	1	5	1	0	3	56	1	1	89	409203	8	26	1	5	1	1	6	25	1	2	0	5	0	4	2	4	0	5	1	4	2	2	0	6	0	2
79	AAC	62	415812	17	159	22	81	16	15	8	40	4	11	17	12	11	9	28	22	4	7	6	16	2	10	7	9	3	3	5	15	3	4	13	78	8	8	5	7	3	2	2	7	7	4	10	9	2	6
80	CCA	7	8	6	9	53	17	6	8	7	6	3	1	9	4	7	4	80	101	10	10	403314	59	17	19	11	7	7	5	20	8	7	7	8	6	2	6	12	8	5	3	4	5	3	3	7	5	1	7
81	CAA	64	7	16	2	12	14	8	10	10	4	8	4	6	7	3	11	415995	29	33	23	21	21	15	7	106	10	5	6	13	17	11	16	11	11	7	5	9	12	4	7	9	5	4	7	8	7	8	7
82	GAA	90	13	12	11	10	10	5	18	25	6	6	10	14	4	6	7	19	12	5	14	17	10	9	6	8	3	5	4	5	8	5	7	381130	12	10	11	15	9	3	8	11	7	5	8	10	4	2	10
83	ATA	19	8	14	37	14	4	8	6	14	2	10	4	383832	10	101	91	13	7	8	6	4	3	6	5	6	2	2	1	13	7	6	9	2	1	5	11	3	2	5	4	4	7	3	4	10	4	0	7
84	CAT	18	9	9	46	290	5	1	5	6	3	1	13	10	3	3	22	15	14	1	192150	4	2	1	3	7	4	1	11	2	1	3	7	4	1	0	10	2	1	2	7	1	0	1	1	6	4	0	6
85	TTG	14	10	13	12	9	9	15	5	10	9	6	5	8	11	15	17	10	5	10	7	9	6	8	7	4	4	4	8	14	3	15	8	13	5	5	11	16	4	6	10	4	3	9	3	7	6	9	8
86	GAA	35	8	6	13	0	4	1	1	12	4	1	7	6	4	8	5	9	1	6	1	5	3	1	2	8	3	6	3	3	5	6	4	378759	19	12	15	11	4	1	5	465	9	7	4	15	10	5	16
87	AAT	66	21	14	369700	4	4	1	6	2	4	10	11	9	3	2	6	8	4	9	3	3	3	4	4	3	2	6	4	5	6	2	0	10	5	3	6	1	6	5	3	3	3	6	3	6	2	3	10
88	GTG	8	5	9	5	8	5	11	8	2	9	7	6	7	5	45	3	5	2	3	11	8	4	6	2	3	4	4	3	5	4	9	8	11	8	10	7	3	5	17	6	3	3	11	4	14	8	378872	56
89	ACT	9	10	5	62	7	37	6	388639	0	2	2	15	8	4	3	17	4	2	2	4	6	1	4	9	0	3	2	6	0	2	5	6	4	12	4	13	7	2	0	51	2	0	3	5	6	2	2	2
90	GAA	83	1	1	0	2	2	1	1	3	1	2	1	2	0	1	6	8	4	3	2	1	2	0	2	4	5	2	3	4	1	2	0	379555	10	73	24	3	2	2	3	34	2	7	3	6	3	3	3
91	GAG	8	1	11	2	4	2	6	1	5	1	2	4	1	1	3	3	1	2	3	1	3	2	0	1	4	1	1	2	1	1	3	0	40	13	390598	54	3	1	1	0	2	2	9	2	2	1	2	0
92	TTT	5	3	5	5	6	3	6	6	5	8	2	3	3	5	3	5	3	4	6	5	1	3	5	7	9	4	2	4	10	8	2	10	2	7	0	5	3	7	3	5	3	5	3	4	3	2	5	5
93	AAC	54	393294	12	21	4	8	5	8	1	139	5	6	2	9	4	8	14	7	8	8	10	12	7	8	10	3	8	3	4	10	9	9	4	47	5	6	7	8	7	6	6	7	4	5	8	7	4	2
94	ATG	12	14	10	11	9	14	25	12	12	10	12	6	59	16	411183	61	10	13	5	5	9	14	7	5	7	10	16	7	10	8	7	7	3	5	7	5	6	8	10	9	3	4	2	8	7	7	38	11
95	TGG	8	14	10	4	12	8	8	10	6	16	11	8	10	10	6	13	6	9	8	13	10	12	9	4	8	8	100	6	7	4	8	7	8	7	11	5	10	8	10	4	7	8	9	6	14	3	9	7
96	AAA	432983	7	13	13	13	11	7	5	13	1	5	4	12	14	9	5	3	10	5	7	13	10	8	11	7	5	7	2	5	10	6	8	18	6	5	4	7	10	5	5	9	5	4	4	12	7	5	4
97	AAT	8	12	11	431601	13	7	3	6	4	5	3	11	10	11	5	16	6	12	6	13	8	4	9	3	8	4	11	5	11	2	2	2	4	2	5	12	3	3	2	4	4	6	5	9	3	3	9	6
98	AAC	56	433848	17	33	11	11	11	6	7	64	6	3	6	10	5	9	9	0	4	5	10	3	8	11	7	7	1	4	4	9	12	3	9	108	5	8	8	9	10	5	5	8	6	5	6	6	7	4
99	ATG	19	11	4	9	16	8	9	17	14	5	10	8	44	19	431792	80	6	13	5	5	6	9	7	6	4	3	3	6	13	6	12	4	4	8	5	7	12	4	9	3	4	6	12	5	7	8	86	9
100	GTA	10	11	9	12	9	7	6	10	9	11	6	5	66	8	9	8	10	8	7	6	16	14	6	6	4	8	7	7	16	7	6	6	9	12	2	10	19	14	4	16	10	6	6	9	433263	5	101	18
101	GAG	22	6	38	13	11	11	10	8	7	9	6	10	7	8	9	8	14	13	12	9	6	10	5	4	10	4	7	8	8	7	10	8	66	10	430578	67	8	10	4	5	7	5	19	6	4	7	11	6
102	CAG	9	10	38	9	12	8	5	11	9	8	5	9	12	3	5	4	33	12	384439	106	5	6	8	5	8	4	87	5	7	9	7	7	9	3	15	8	4	10	2	8	3	4	12	1	6	2	7	5
103	ATG	8	4	9	4	11	13	15	6	9	7	9	6	99	18	429902	61	11	6	4	8	11	7	7	3	4	8	5	11	5	6	13	4	5	10	8	2	8	7	9	5	5	5	9	8	10	6	16	9
104	CAT	16	12	1	61	12	12	9	15	7	3	5	9	4	5	1	6	16	30	4	430706	9	16	13	14	12	11	5	16	13	8	10	15	5	13	3	18	9	12	4	7	5	12	5	3	8	7	6	9
105	ACA	69	14	11	15	432886	29	102	19	16	9	24	13	91	9	10	13	8	20	11	8	13	24	10	8	8	17	3	6	11	8	4	6	8	5	2	10	63	10	15	8	7	10	12	2	11	5	8	6
106	GAT	16	13	10	47	13	5	9	16	14	10	8	17	10	18	6	10	11	16	9	30	23	14	12	6	16	4	8	8	9	12	3	7	12	22	13	433483	7	9	10	10	15	8	11	18	18	10	14	20
107	ATC	29	23	17	19	19	43	17	16	11	7	11	9	52	433118	21	47	22	26	9	20	15	14	20	16	15	10	5	12	13	17	18	12	13	14	11	12	13	17	11	13	22	10	12	3	22	24	22	14
108	ATC	19	23	9	11	26	95	16	9	13	20	20	13	64	433980	26	47	8	19	15	17	10	22	14	8	15	11	9	10	12	14	18	14	10	21	8	7	9	15	8	7	7	14	8	11	13	25	6	7
109	AGT	23	25	15	42	21	14	24	31	20	19	2	435630	19	18	18	66	16	18	11	12	12	18	8	15	19	15	7	22	20	19	7	11	22	22	13	18	17	10	9	12	8	16	21	54	18	10	17	22
110	CTA	16	3	2	6	16	6	16	10	8	8	8	5	72	6	0	9	20	19	13	9	143	11	11	12	9	14	8	12	435488	14	24	1	18	10	11	5	14	18	7	6	7	8	6	12	10	9	7	6
111	TGG	16	7	14	15	15	20	13	9	11	10	24	14	9	11	19	15	10	15	15	14	23	24	18	9	17	11	32	18	12	14	17	8	8	8	9	13	16	14	9	7	11	6	14	3	12	9	5	6
112	GAC	6	48	5	9	12	18	11	8	9	7	5	6	9	9	7	8	8	22	4	4	8	21	3	11	11	14	4	0	5	3	4	3	60	436514	16	19	8	13	5	11	10	27	9	10	6	11	12	6
113	CAA	71	14	10	11	15	14	19	13	12	18	8	12	11	6	2	10	435697	21	56	2	31	27	13	9	107	19	13	14	17	21	14	12	25	9	8	8	15	20	10	9	12	9	5	5	11	2	5	7
114	AGC	20	35	20	17	8	29	7	4	49	434921	10	44	13	57	4	7	12	21	12	8	11	23	14	7	4	32	9	9	12	5	4	3	13	9	4	6	13	5	17	14	10	38	6	7	8	4	13	8
115	CTA	20	14	12	15	24	15	5	16	16	11	6	11	72	13	17	11	22	17	21	18	178	10	7	14	25	14	12	27	435869	24	50	23	11	9	11	6	10	8	7	8	6	9	10	8	18	9	10	13
116	AAG	62	16	436164	73	22	4	15	15	19	7	12	16	27	3	18	16	17	9	13	14	18	2	12	8	14	2	3	6	16	2	21	15	21	4	32	13	9	0	10	7	7	1	9	3	4	0	7	9
117	CCA	13	13	15	12	68	21	14	16	11	10	8	7	21	13	15	5	72	21	24	15	436038	38	31	13	30	11	25	11	28	19	14	2	6	10	16	9	17	8	12	4	10	7	13	13	15	16	15	9
118	TGT	25	23	17	11	23	22	18	18	28	21	20	24	20	16	16	23	32	36	22	29	29	28	26	25	21	38	23	71	18	21	12	19	21	19	13	17	10	19	20	17	16	17	5	22	15	15	23	15
119	GTA	21	26	18	25	33	27	13	24	24	13	12	15	156	10	14	13	21	17	11	7	29	22	18	11	20	20	16	18	31	18	13	15	27	28	25	25	40	24	15	14	26	17	16	14	435506	22	51	29
120	AAG	50	38	436398	52	15	32	26	19	16	12	24	19	29	15	20	16	21	35	30	15	39	32	27	8	13	19	7	8	17	27	17	14	11	17	25	11	11	13	16	4	9	12	12	8	10	8	11	5
121	TTA	23	18	7	6	14	17	8	8	12	9	2	4	22	7	9	7	22	21	3	13	27	18	6	9	11	12	9	7	34	13	7	13	13	11	4	6	14	8	6	4	15	8	8	7	8	10	16	7
122	ACC	16	87	8	22	68	435655	18	77	14	34	16	14	10	126	9	8	20	30	6	7	18	39	15	19	9	10	6	11	14	6	8	9	13	21	4	15	7	37	9	10	11	11	13	11	5	15	11	4
123	CCT	12	12	1	9	12	11	3	74	5	6	3	4	6	3	7	5	13	9	7	69	20	115	17	436488	8	0	10	5	9	7	7	30	7	5	4	12	0	6	5	7	10	4	11	4	3	4	5	6
124	CTC	10	12	6	12	9	16	6	8	9	15	11	9	11	46	13	5	9	11	7	7	18	65	13	16	7	23	8	5	56	436583	18	25	10	11	11	10	11	14	7	3	10	8	8	11	5	8	5	5
125	TGC	13	19	16	14	10	19	9	8	15	20	1	10	15	17	13	15	20	19	13	17	21	26	10	14	14	89	3	12	15	18	11	8	21	20	5	14	12	16	5	8	5	4	3	5	12	9	8	17
126	GTT	19	14	4	16	13	15	12	13	7	4	7	9	15	16	10	35	13	10	8	10	15	7	5	5	7	6	5	6	4	11	3	15	15	8	5	10	10	11	5	29	7	6	27	7	15	15	13	215332
127	ACT	7	7	6	31	10	33	10	215492	6	5	5	9	2	2	6	63	11	6	5	9	8	10	5	9	4	1	1	4	2	7	2	8	4	1	3	10	2	7	5	17	1	5	7	3	3	3	4	6
128	CTA	9	5	3	6	5	4	0	2	4	8	4	4	32	3	5	5	13	8	3	12	57	13	0	7	5	6	3	2	215625	6	23	11	6	5	2	4	3	4	2	5	5	2	5	3	10	7	6	9
129	CAG	10	8	36	5	6	7	7	6	7	3	5	3	5	6	4	1	20	5	215188	23	10	14	4	11	9	7	21	2	6	1	6	7	4	4	5	12	2	4	2	6	4	1	9	6	5	9	5	4
130	TGT	5	1	7	7	8	5	1	2	2	2	5	6	8	1	3	6	8	7	2	5	4	4	1	3	7	9	5	10	6	6	1	3	8	3	1	6	5	4	3	1	3	6	14	6	4	5	4	10
131	ACC	6	24	4	7	27	215606	10	15	3	8	6	3	8	36	5	6	1	8	14	2	5	8	6	5	6	2	2	0	1	2	2	4	3	5	5	3	1	18	0	3	3	3	9	6	3	4	4	4
132	AAT	7	6	4	215805	5	5	2	1	8	1	2	5	1	1	2	5	1	3	2	8	7	10	5	9	8	7	5	3	8	4	1	7	6	3	1	21	1	5	3	4	3	0	4	1	5	3	6	3
133	GTC	6	8	6	4	9	8	3	4	1	1	3	10	4	13	4	4	6	6	2	2	8	2	4	2	2	2	0	3	1	12	3	3	6	7	3	5	3	15	3	7	6	6	5	5	30	215494	17	22
134	ACC	4	18	2	3	35	215771	5	7	0	4	4	4	3	10	2	5	7	6	4	3	9	15	0	1	2	5	2	2	3	4	3	3	3	6	4	1	1	19	3	6	5	5	4	6	2	3	6	1
135	AAT	8	8	3	215830	8	2	3	4	1	0	2	0	8	3	2	3	6	4	0	5	4	8	3	6	2	1	3	1	5	4	5	4	5	0	1	5	9	4	0	7	2	1	2	1	2	1	1	5
136	AAT	3	14	3	215748	3	3	1	8	1	1	1	7	5	2	2	4	5	4	0	9	5	7	3	9	3	1	4	1	5	4	3	2	1	0	2	9	1	0	0	2	1	0	3	1	0	0	1	1
137	ATC	4	9	1	1	4	7	3	3	4	4	3	1	29	215818	9	17	5	2	2	3	3	9	3	4	3	0	5	2	4	7	4	3	3	1	2	2	1	2	3	0	3	0	5	0	7	17	0	6
138	ACT	2	0	0	24	5	18	1	215947	3	2	2	3	1	0	0	11	1	0	1	1	1	1	1	2	0	0	1	2	2	0	0	0	2	0	0	0	2	0	1	13	1	0	5	1	2	0	0	1
139	GAT	7	6	4	23	6	3	5	3	4	0	2	1	4	4	5	2	8	3	3	7	12	6	2	3	4	0	1	0	6	2	3	2	7	4	8	215603	1	0	1	2	0	1	1	7	2	4	3	1
140	GAC	6	12	1	2	3	8	3	2	8	6	5	6	4	3	6	0	5	16	3	5	5	3	4	4	5	0	2	2	2	4	5	6	29	215328	9	38	4	0	5	2	3	41	3	5	1	1	7	5
141	ATG	10	5	12	7	8	6	20	1	6	3	4	4	25	5	215478	47	6	17	5	9	8	9	10	2	6	5	7	2	8	4	4	4	5	3	3	7	3	7	10	5	3	3	4	5	3	6	16	5
142	AGG	8	5	16	10	4	3	4	3	8	2	215340	27	7	2	61	3	4	3	2	4	4	5	3	6	6	0	9	4	4	2	6	4	3	4	8	3	2	7	4	1	3	2	69	2	3	3	0	4
143	GGA	4	4	0	6	6	6	8	7	51	2	4	5	7	7	7	4	7	9	4	3	7	2	4	7	5	6	1	7	2	6	5	3	13	10	3	5	10	7	2	4	215110	2	162	7	32	5	3	3
144	GAA	44	7	3	5	7	3	6	2	7	5	6	5	2	3	2	2	10	4	1	7	8	6	3	4	5	6	2	5	6	2	2	0	215621	6	4	6	3	2	2	6	5	4	4	7	7	3	5	5
145	TTA	2	3	3	7	7	8	4	3	6	3	4	3	13	2	7	10	8	6	7	4	6	2	7	3	4	8	2	6	8	6	1	4	5	3	4	3	2	4	0	4	6	1	6	4	4	5	9	6
146	AAA	215607	10	5	4	9	6	6	4	4	6	6	5	9	5	5	8	4	3	5	9	6	10	4	3	5	1	4	5	3	6	2	3	5	2	2	7	3	7	4	5	9	3	3	5	5	2	4	7
147	AAC	15	215572	16	16	12	18	9	5	6	5	7	3	6	10	8	5	8	19	5	4	11	17	5	10	3	7	6	4	7	8	5	5	5	12	6	5	5	2	6	2	8	11	10	4	5	5	6	1
148	TGC	8	6	9	5	3	6	5	8	12	9	7	8	8	7	8	2	4	5	6	5	8	3	8	7	9	15	9	10	4	3	13	9	8	5	8	7	4	7	4	9	9	9	13	9	2	7	8	1
149	TCT	6	3	5	5	3	4	9	3	2	4	4	5	9	2	6	6	7	5	5	7	8	9	8	8	2	9	7	6	2	5	5	4	4	7	5	3	5	3	1	2	6	4	7	7	4	3	3	6
150	TTC	2	9	6	4	3	7	6	8	0	7	5	8	3	4	4	6	6	8	3	6	3	13	4	10	6	1	1	3	7	13	5	2	1	4	1	6	7	8	2	3	1	2	5	6	2	4	0	2
151	AAT	5	26	9	215656	6	3	5	8	3	5	3	19	9	3	2	6	8	1	7	5	6	4	8	5	2	1	1	4	4	3	4	5	4	5	4	40	4	6	6	3	6	6	5	2	4	3	3	7
152	ATG	3	5	7	10	13	4	18	4	4	5	4	2	16	10	215548	51	9	5	5	9	1	5	2	5	5	5	4	5	8	5	6	6	1	6	4	4	6	4	6	2	3	3	7	1	6	4	57	6
153	ACC	1	34	0	7	15	215497	3	5	2	3	0	3	4	19	0	2	2	6	1	2	1	6	0	2	1	3	1	0	3	6	4	2	2	5	3	5	6	46	1	3	2	3	3	3	2	2	0	3
154	ACA	11	7	6	2	215055	21	242	18	3	3	5	2	17	1	1	0	1	5	2	5	6	6	2	9	1	6	5	5	6	1	4	4	0	4	6	4	6	3	2	1	1	0	5	3	2	3	4	2
155	GAG	2	4	14	4	5	1	4	3	2	3	2	2	5	2	3	2	7	4	2	3	4	4	7	4	2	6	0	1	8	1	4	3	46	6	214867	25	4	2	1	2	5	3	10	1	5	3	9	2
156	CTA	3	11	3	3	1	4	2	5	3	4	2	2	34	1	5	1	11	7	3	2	15	8	4	4	2	4	4	11	215582	6	9	9	8	4	1	3	4	2	5	1	0	4	0	1	7	2	3	2
157	AGG	3	2	8	7	5	7	7	3	12	5	214021	16	2	7	68	3	3	7	2	0	5	4	3	5	4	5	14	8	2	1	5	4	0	1	3	5	4	4	1	5	6	0	57	4	3	2	5	2
158	GAT	5	6	4	38	3	4	5	4	3	5	4	4	5	6	3	7	4	8	4	11	9	3	4	6	6	4	8	8	9	3	2	0	8	8	6	212724	6	5	6	4	6	2	2	8	1	5	5	11
159	AAG	25	14	212298	20	5	10	23	2	7	6	135	3	7	4	12	7	4	3	5	7	6	7	4	10	5	6	4	3	7	1	4	6	1	8	105	2	3	2	6	4	3	5	10	4	5	1	4	7
160	AAA	215495	1	4	4	9	3	6	3	4	7	6	4	5	5	5	6	5	10	3	3	9	8	5	7	3	7	1	7	4	8	4	1	5	5	0	3	2	3	6	2	6	2	1	1	4	6	6	5
161	CAG	3	8	21	5	2	3	7	7	3	4	2	2	4	2	5	3	11	9	212278	22	4	8	4	3	5	7	19	4	6	7	5	3	1	3	2	3	4	5	3	4	3	1	0	3	1	1	0	1
162	AAG	27	3	214546	32	5	4	9	2	3	4	16	1	3	7	3	1	4	5	4	3	1	4	6	5	6	3	6	3	3	6	3	1	2	5	19	1	4	3	1	3	2	4	2	2	4	3	4	2
163	GTT	5	2	4	5	3	3	3	5	4	5	1	2	2	6	0	21	4	2	1	6	6	5	5	8	0	3	0	3	4	1	1	5	3	5	5	6	2	1	1	7	1	3	6	3	3	4	3	197022
164	TAT	12	4	9	8	6	3	3	3	1	1	0	3	5	1	3	3	4	1	3	11	11	2	1	2	5	1	5	1	2	1	0	4	9	2	2	4	3	7	1	1	1	2	3	2	3	2	4	2
165	TCA	6	5	3	7	9	6	9	6	5	3	1	0	5	4	8	1	10	5	3	5	10	7	3	3	5	4	0	3	9	5	3	2	6	5	2	8	6	4	1	5	3	6	2	4	2	5	4	4
166	CTT	2	1	0	2	4	3	1	4	3	2	3	3	5	1	3	17	5	7	3	5	5	7	4	10	5	5	2	1	3	2	1	214632	1	2	2	3	1	1	4	4	1	0	2	2	3	2	1	8
167	TTT	0	5	0	2	2	5	3	1	1	2	3	2	3	2	2	2	6	3	1	0	5	1	0	2	4	4	0	2	5	2	0	3	1	1	2	2	2	2	0	1	0	1	2	1	5	3	1	2
168	TAT	2	5	0	5	4	6	3	2	1	3	2	2	4	3	4	2	2	2	2	5	3	6	5	6	6	2	2	4	2	3	0	2	3	5	1	2	1	3	4	0	0	1	0	2	1	0	1	0
169	AGA	8	10	2	7	15	4	2	5	194852	2	2	2	29	2	3	2	8	7	0	4	4	5	1	2	1	1	1	3	2	4	2	3	8	1	2	6	2	4	0	2	45	0	0	3	2	6	1	0
170	CTA	2	4	3	5	6	5	3	6	0	3	4	0	28	2	0	1	9	7	4	2	11	8	0	2	5	2	1	3	211068	3	5	3	3	7	0	1	3	1	2	0	0	0	2	0	13	3	2	1
171	GAT	0	0	1	3	2	0	1	0	0	3	0	3	2	4	2	0	2	2	2	3	3	5	2	0	1	0	0	2	1	3	2	0	2	2	1	178168	0	3	1	3	1	1	0	0	2	2	0	1
172	GTA	4	8	3	2	3	6	7	2	3	1	0	4	18	4	2	2	2	4	2	3	2	7	3	1	3	1	0	3	1	3	2	3	5	6	1	1	10	1	1	1	2	2	4	2	187852	1	37	5
173	GTA	4	7	5	5	1	2	4	1	0	2	1	3	24	2	2	4	4	2	2	5	6	5	2	3	3	1	2	3	8	6	2	5	0	1	2	2	20	2	2	3	2	1	1	2	203466	4	23	6
174	CAA	41	2	0	4	2	3	1	1	2	2	0	0	1	2	0	3	209116	5	4	5	1	3	4	0	9	5	0	2	4	0	0	2	3	2	0	2	2	3	0	1	0	1	0	0	3	0	0	0
175	ATT	4	8	4	5	10	3	5	5	2	4	1	1	16	4	3	201699	3	6	1	1	2	3	2	0	3	4	1	4	4	9	3	5	3	1	3	2	5	4	3	3	1	2	4	3	0	2	2	2
176	AAC	29	191890	9	90	4	7	20	2	2	16	2	0	5	7	3	2	2	2	1	5	5	3	7	1	3	1	0	1	3	1	1	2	1	3	0	0	0	1	1	1	1	0	1	0	6	3	1	2
177	GAG	9	5	16	2	3	4	0	3	29	4	1	4	4	3	1	3	3	0	2	1	4	2	3	3	5	1	3	4	1	1	2	1	17	2	81754	17	0	1	0	1	1	1	2	3	5	1	2	2
178	AAT	3	10	5	187495	5	5	0	0	0	2	3	2	2	38	2	5	2	3	1	1	2	2	3	2	2	1	0	1	3	2	2	2	4	1	0	1	2	0	2	1	3	1	0	0	5	1	1	1
179	CAA	36	3	4	5	6	5	2	7	1	2	1	1	4	1	2	5	195024	12	46	11	6	0	2	2	32	3	2	3	9	2	2	6	7	1	1	2	3	1	2	2	0	0	1	3	4	1	0	2
180	GGT	1	1	2	0	2	1	0	4	3	1	4	22	3	2	2	5	2	1	1	1	1	0	1	0	1	3	0	2	0	6	3	4	1	0	0	26	3	3	2	6	2	8	4	178230	8	5	1	9
181	AAT	1	1	4	139197	0	0	1	1	0	1	2	1	2	0	1	2	1	0	0	0	2	1	1	0	1	0	0	1	0	0	0	0	2	1	1	3	2	0	1	2	1	0	0	1	5	0	2	1
182	AGG	4	1	6	2	0	2	4	1	3	2	138112	19	5	0	20	3	1	0	2	1	1	0	1	2	2	1	2	1	1	0	0	0	3	1	3	1	1	0	0	0	2	0	65	1	3	0	2	1
183	AGT	3	0	0	41	2	4	1	2	5	5	4	147629	1	0	1	15	2	3	2	2	1	2	2	1	0	2	2	0	1	0	2	2	2	1	24	5	2	1	1	2	5	1	2	10	3	3	0	0
184	AAT	12	7	3	177547	2	5	2	0	2	1	1	6	4	2	3	9	2	1	3	2	2	1	0	0	2	1	2	2	4	0	1	2	1	2	2	1	1	2	1	1	2	3	2	4	7	2	2	5
185	AAT	6	6	2	185843	3	1	2	3	2	0	3	4	4	4	3	3	4	1	1	3	1	5	0	1	2	1	3	1	0	0	0	1	0	1	4	21	0	3	2	2	2	2	2	4	5	0	2	2
186	AGT	2	0	4	34	5	3	2	3	2	1	1	187987	3	1	0	19	0	0	1	1	1	0	2	2	0	0	2	2	1	0	0	0	2	3	1	2	1	1	2	0	4	1	1	82	3	0	1	2
187	AAC	28	186279	9	1	1	1	4	1	2	4	1	2	4	1	1	5	2	8	0	1	4	2	0	2	4	1	1	1	4	0	0	0	5	8	3	1	2	3	1	1	2	3	0	2	2	2	1	2
188	AAG	10	3	195305	31	2	3	3	1	1	2	8	0	5	1	4	1	2	2	3	2	0	2	2	1	4	1	0	2	0	5	0	1	2	3	29	0	2	1	1	1	0	1	2	0	1	1	1	2
189	GAG	2	4	3	1	1	2	1	0	1	1	0	0	1	0	2	3	1	2	1	0	1	3	0	1	0	1	0	0	1	0	1	2	16	4	185656	16	0	0	4	0	1	2	2	1	1	3	2	2
190	TAT	7	3	1	9	3	4	2	1	2	2	3	3	3	2	2	3	3	5	2	9	3	2	2	1	2	3	4	2	4	4	2	4	1	3	2	5	5	3	2	3	0	2	2	6	1	0	3	3
191	AGA	9	10	4	7	13	3	3	4	200511	5	9	6	30	4	4	6	3	6	2	5	4	4	2	6	7	2	4	3	0	6	4	3	6	1	3	2	2	5	4	2	47	3	1	5	4	3	3	4
192	TTA	5	1	1	4	6	2	2	1	3	3	5	3	4	5	1	3	3	4	4	5	3	7	2	3	3	2	3	5	7	4	1	1	0	1	1	3	3	2	1	1	1	0	2	2	2	2	3	1
193	ATA	5	2	2	5	7	2	4	2	5	3	1	4	208360	5	7	5	4	4	2	2	3	3	1	3	0	1	1	0	0	2	0	0	0	2	1	0	4	2	3	0	1	2	0	0	7	3	1	0
194	AAT	5	4	0	205530	1	5	3	2	5	8	1	2	7	5	1	3	1	1	0	3	3	8	2	3	2	7	1	2	1	5	0	0	1	3	2	8	2	9	0	3	4	5	0	4	3	4	0	6
195	TGT	5	4	3	8	2	7	3	3	4	3	0	5	5	3	3	9	4	9	2	10	6	4	6	8	2	7	3	8	6	5	3	5	5	4	3	9	0	6	3	3	2	3	5	6	5	3	5	2
196	AAT	7	8	6	207975	6	5	3	5	1	5	4	11	5	5	3	2	11	10	0	6	9	18	6	1	3	3	3	10	1	4	3	2	4	6	3	51	7	2	2	2	4	3	4	4	1	1	2	3
197	ACC	4	17	2	2	41	208036	6	13	1	8	3	2	4	20	1	3	3	2	2	5	7	14	4	7	1	3	1	1	2	0	2	2	1	0	3	1	2	11	0	0	2	1	0	3	1	2	1	1
198	TCA	9	2	4	4	7	6	6	7	3	2	3	7	4	4	5	7	2	4	1	6	78	0	4	2	1	4	2	3	1	1	5	0	5	6	3	3	10	4	2	1	2	4	4	0	4	4	1	0
199	GCC	1	7	2	3	3	9	2	3	3	0	0	2	4	4	4	0	4	2	2	5	4	12	3	4	2	7	1	1	1	3	5	0	5	21	2	2	24	213721	3	10	3	4	4	1	2	58	2	2
200	ATT	4	5	2	13	7	4	5	23	1	7	1	4	5	24	17	193891	5	4	2	4	5	5	3	4	5	4	0	1	5	4	4	3	8	3	2	5	3	2	3	3	3	2	1	5	8	6	5	5
201	ACA	30	7	2	6	212790	9	10	7	6	3	4	0	32	6	4	4	8	4	1	5	4	11	3	2	4	3	1	2	4	1	0	2	5	3	2	2	25	4	6	5	1	0	0	0	0	2	4	3
202	CAG	9	9	26	4	5	6	1	6	9	3	5	7	3	7	2	6	12	13	212211	47	5	8	20	6	10	5	128	3	7	8	11	9	3	2	8	7	4	3	4	4	8	6	3	5	5	1	1	5
203	GCT	8	5	7	10	5	8	4	65	3	2	2	2	7	4	6	3	3	14	2	7	11	11	6	20	6	12	7	8	5	10	4	3	6	8	2	25	19	16	6	213984	4	1	8	6	2	6	6	25
204	TGT	2	2	7	4	5	4	7	3	3	5	7	8	7	2	5	5	10	5	4	8	6	6	7	9	6	5	5	35	2	3	4	5	3	2	4	4	4	10	2	6	2	4	4	16	6	3	6	5
205	CCA	5	8	3	3	38	3	6	8	8	3	1	3	3	2	4	1	31	7	3	1	214163	23	18	9	8	11	6	1	9	5	5	6	3	6	5	1	7	9	6	5	1	4	2	1	0	6	6	2
206	AAG	18	10	214579	39	13	12	18	9	8	7	28	9	11	9	6	10	9	6	8	13	7	10	14	2	6	8	7	4	5	6	9	11	11	11	13	4	5	4	4	3	5	3	6	6	8	5	4	2
207	GTA	7	8	2	4	4	2	1	5	4	1	3	3	25	2	5	2	4	5	3	2	7	4	2	1	4	4	3	6	14	6	7	2	7	0	1	2	42	3	0	6	3	1	3	2	214986	8	12	3
208	TCC	6	8	2	6	1	10	3	4	4	2	1	2	4	11	0	5	6	4	1	8	6	8	8	3	2	10	4	2	5	6	5	2	4	5	3	2	8	8	1	4	6	1	1	1	0	4	5	2
209	TTT	4	8	6	3	6	7	1	4	2	3	1	9	2	7	6	20	4	8	4	7	11	9	6	8	4	7	6	3	5	6	6	69	5	9	2	7	4	5	5	4	5	4	4	6	4	3	3	18
210	GAG	7	5	12	6	3	2	6	1	1	0	6	5	3	2	3	6	8	4	5	5	2	8	7	1	2	2	1	2	2	2	3	0	20	5	215019	29	0	3	4	1	0	0	71	1	0	5	9	4
211	CCA	3	4	3	1	29	6	3	11	4	2	1	3	1	2	2	4	41	0	4	5	214968	4	11	7	4	6	4	5	10	4	3	5	4	2	6	1	3	1	3	5	2	3	1	2	5	0	3	3
212	ATT	4	4	0	9	4	4	1	5	1	2	3	2	4	7	5	215555	2	4	3	7	5	7	3	8	3	6	1	1	3	4	3	6	5	4	0	5	3	4	2	2	3	2	3	6	4	1	3	6
213	CCC	3	8	6	8	6	31	6	5	5	2	0	3	2	11	3	11	10	35	6	7	50	215159	15	22	6	10	0	9	10	19	4	3	7	10	3	7	8	15	6	10	5	11	0	3	2	3	5	13
214	ATA	20	19	10	14	29	8	3	8	15	10	12	12	215246	8	24	13	17	15	8	9	22	20	11	13	8	0	3	7	8	11	8	8	18	11	3	8	6	18	9	3	11	12	2	8	10	14	8	9
215	CAT	13	15	13	43	18	10	2	21	4	8	4	14	7	1	5	10	20	24	12	215092	24	19	10	19	10	11	4	18	10	9	10	16	7	8	2	15	8	7	5	7	5	1	1	1	3	8	5	8
216	TAT	8	9	3	5	2	8	2	5	3	1	0	9	10	9	6	8	12	3	5	12	9	7	5	9	6	0	4	6	7	14	1	8	5	6	3	9	4	5	1	4	1	3	0	4	8	1	1	14
217	TGT	4	8	4	12	4	15	3	5	7	8	5	8	5	5	4	7	8	6	11	5	4	14	7	14	6	4	2	15	11	6	5	6	4	5	3	4	3	7	8	4	5	5	3	6	7	6	6	4
218	GCC	2	11	3	3	7	126	8	8	7	6	1	1	3	3	1	5	10	9	8	7	15	23	8	12	6	6	7	4	3	7	1	3	3	19	6	4	23	215129	12	27	6	11	6	7	8	90	5	5
219	CCA	3	5	7	4	35	9	9	5	3	3	2	3	6	3	10	8	25	15	9	7	215369	18	25	15	5	10	7	5	23	7	6	10	5	9	7	5	8	14	5	7	3	4	7	6	8	4	4	4
220	GCT	3	6	6	9	7	14	8	132	6	11	8	4	3	6	6	6	6	7	7	13	15	13	10	14	6	8	7	10	8	8	6	8	5	11	1	38	16	53	13	215017	4	9	4	17	10	6	7	51
221	GGT	9	9	9	10	9	12	12	9	15	7	11	42	6	7	10	14	10	10	11	8	7	17	2	6	8	7	13	18	10	6	6	14	11	12	10	31	8	19	7	17	15	22	19	215283	11	13	16	26
222	TTT	25	13	16	26	3	5	11	20	19	7	17	17	18	11	15	20	16	14	9	15	6	27	19	13	12	10	8	24	17	9	13	23	26	15	20	21	5	14	11	3	20	10	16	29	16	22	36	44
223	GCG	24	24	24	14	19	14	49	16	12	19	22	11	28	27	21	16	14	13	26	13	17	12	23	19	21	16	29	20	13	16	9	7	23	21	62	19	75	34	369431	74	18	30	53	24	31	22	677	16
224	ATC	14	19	3	8	17	25	8	10	7	11	12	8	45	371520	5	21	10	17	5	10	12	18	3	14	6	10	3	4	13	9	2	6	14	6	4	9	6	16	1	8	10	5	6	6	11	22	6	8
225	CTA	12	10	9	8	12	10	3	5	9	4	9	3	134	11	5	12	15	17	9	14	103	20	11	14	10	8	19	4	371406	13	48	13	4	7	9	8	3	6	5	6	8	7	7	7	13	5	6	6
226	AAG	21	11	371155	50	10	11	12	4	9	10	19	3	15	9	17	6	11	16	14	10	12	14	10	9	6	8	4	11	7	12	9	4	9	7	21	8	5	11	3	7	10	6	11	6	6	5	5	4
227	TGT	7	7	4	9	6	7	6	10	2	0	9	14	8	4	10	10	6	8	8	12	6	10	9	6	5	4	6	9	3	11	6	5	11	6	7	3	4	3	4	3	9	2	18	6	7	7	4	7
228	AAG	49	12	370964	49	12	10	49	7	5	7	278	11	3	5	47	13	6	8	9	10	3	7	5	4	8	2	11	13	8	7	8	12	9	8	131	8	14	7	16	12	7	9	14	6	10	5	6	4
229	GAT	9	10	9	32	4	7	7	8	13	8	5	13	8	11	7	8	10	14	9	14	10	6	6	11	6	5	11	11	8	15	12	9	18	17	12	371580	16	15	9	9	10	10	11	15	13	14	13	14
230	AAG	22	7	371593	24	4	3	18	3	4	4	121	1	1	3	15	3	7	6	5	6	5	7	6	4	2	1	2	4	11	7	8	2	0	0	74	3	1	0	6	1	1	4	1	4	6	0	2	3
231	AAG	48	16	371716	54	11	12	9	6	7	7	10	9	9	7	16	10	17	14	14	16	7	3	12	5	11	6	7	6	5	6	1	5	7	7	26	5	6	6	7	4	5	4	10	1	7	9	9	8
232	TTC	7	5	6	10	6	7	8	11	4	6	7	5	5	9	3	3	3	5	8	8	11	10	5	15	4	9	3	6	5	14	10	10	6	12	8	13	8	9	6	10	5	9	10	12	6	6	5	6
233	AAT	12	24	13	371616	6	7	6	11	9	4	4	98	13	9	4	10	7	6	4	3	3	6	5	7	2	2	3	5	4	8	6	5	7	5	6	77	7	4	7	6	6	3	5	6	3	4	8	5
234	GGA	5	4	1	4	6	3	3	1	28	5	2	4	5	4	3	2	6	5	4	3	1	2	3	2	10	5	3	1	4	2	4	4	26	3	4	3	8	7	8	1	371839	2	35	3	45	2	10	6
235	ACA	38	8	9	4	371221	50	375	29	14	3	3	6	67	3	3	4	5	9	3	2	13	7	3	2	2	1	2	2	2	3	2	0	2	2	3	1	33	2	1	1	2	3	0	0	2	4	1	0
236	GGG	4	2	10	5	8	1	3	3	8	7	28	9	7	5	5	5	7	1	6	2	7	3	5	3	3	6	11	3	2	9	5	2	7	5	40	2	6	8	14	7	135	15	370861	45	7	5	41	10
237	CCA	6	5	3	7	45	5	2	10	2	4	3	3	14	4	7	8	54	4	2	6	371330	12	75	8	11	4	2	3	33	4	1	1	8	3	3	2	10	10	4	4	5	5	3	6	7	3	2	1
238	TGC	8	20	3	13	2	10	10	10	12	20	5	2	7	11	9	8	10	3	6	10	9	14	6	10	4	46	3	6	6	10	3	6	3	10	9	3	4	13	9	11	11	13	14	15	7	9	8	6
239	CCA	16	8	11	8	60	20	16	8	4	6	9	8	6	5	7	5	59	14	7	15	371209	41	35	17	12	7	8	6	28	17	4	13	12	10	12	12	16	13	5	6	12	2	4	5	5	6	3	6
240	AGT	12	3	13	22	9	11	12	11	11	24	24	371526	8	11	8	38	9	11	8	11	9	10	7	11	12	5	10	15	5	3	1	8	11	7	2	7	5	6	4	5	8	5	12	58	10	2	8	13
241	GTC	13	4	7	11	6	12	4	5	4	8	5	7	3	60	4	3	6	17	7	3	10	9	5	4	5	8	2	8	5	11	1	4	12	10	6	4	8	57	3	6	11	13	12	11	42	371414	11	80
242	AGC	8	157	8	7	11	28	6	10	46	370611	13	206	12	48	2	8	5	13	9	8	18	20	13	9	5	18	8	6	5	16	3	6	4	11	10	9	8	6	9	3	7	177	12	10	9	8	5	7
243	ACA	51	10	10	5	371143	19	137	15	11	8	7	10	66	5	5	2	11	10	10	9	13	14	15	10	15	5	10	6	11	16	6	8	7	14	4	4	15	6	11	7	5	10	6	8	7	15	9	5
244	GTA	9	9	3	10	7	6	4	6	4	7	11	11	63	3	10	8	3	5	2	6	6	6	3	5	2	6	5	2	17	8	3	2	10	6	13	9	75	10	7	9	7	9	14	8	371350	5	67	15
245	CAA	56	4	7	8	11	8	5	6	8	1	5	4	7	1	2	4	371291	14	76	8	15	4	3	12	30	0	3	6	16	4	4	10	16	3	5	5	9	5	4	3	8	1	9	9	6	3	3	8
246	TGC	13	7	5	7	14	12	6	10	8	20	10	18	12	16	8	9	10	23	14	10	16	13	2	6	13	21	12	5	9	11	5	12	7	12	10	6	18	10	7	9	7	20	14	16	10	8	8	13
247	ACA	53	23	15	7	371143	25	32	23	24	11	9	11	84	18	12	10	11	24	9	17	26	28	19	16	13	14	5	8	10	15	10	10	11	5	8	10	31	16	16	7	7	15	25	12	12	10	12	11
248	CAT	11	6	2	61	17	12	3	7	9	7	7	11	6	13	10	8	12	84	20	371208	20	22	13	22	10	11	16	35	13	8	6	21	9	17	14	22	8	13	17	12	2	5	6	18	9	8	7	6
249	GGA	16	11	11	11	8	10	7	5	57	10	9	5	7	8	5	8	15	19	8	13	16	12	9	6	17	4	11	6	11	6	6	11	38	18	7	9	17	4	8	4	370994	15	29	20	51	3	12	8
250	ATC	11	12	7	6	13	25	9	11	9	14	14	14	54	371404	15	11	8	14	8	12	8	19	2	5	7	7	7	9	5	12	10	10	5	7	6	6	6	15	4	12	10	8	10	7	9	18	7	10
251	AAG	30	19	369356	43	10	12	28	8	3	11	68	8	8	7	24	14	12	11	9	12	16	27	24	8	6	8	10	7	12	10	5	5	12	6	138	11	10	15	13	10	7	6	23	9	6	6	13	7
252	CCA	6	13	8	12	58	16	6	6	7	8	10	11	21	5	6	10	40	12	12	9	370878	30	27	18	17	22	15	9	18	14	12	11	12	9	11	10	20	9	6	11	10	2	12	7	7	6	7	4
253	GTA	10	14	11	9	11	16	9	16	9	7	6	12	40	13	8	15	6	19	11	16	20	23	13	13	13	7	15	10	19	15	5	6	15	12	6	10	23	13	14	9	12	4	11	11	371126	10	96	13
254	GTA	10	10	5	13	8	17	9	10	17	9	7	8	20	4	11	8	15	11	8	6	10	23	6	10	7	8	10	14	7	10	8	14	13	8	4	9	24	10	11	7	5	9	14	16	371012	15	14	8
255	TCA	3	7	6	10	18	7	13	9	3	2	6	3	4	6	8	11	11	14	9	13	21	12	6	6	4	8	6	7	8	12	6	4	4	4	4	2	8	5	2	6	7	7	7	3	9	6	3	9
256	ACT	4	6	12	35	7	27	12	371062	9	6	6	17	3	3	6	32	5	5	4	10	6	10	4	26	8	12	9	5	1	3	5	10	4	10	3	3	2	5	5	11	4	10	12	14	5	3	8	9
257	CAA	55	16	11	6	15	11	6	6	11	7	10	14	1	5	8	7	370742	10	22	13	11	27	16	14	68	19	9	14	5	13	19	17	13	9	7	10	4	10	15	3	8	3	6	5	2	5	20	7
258	CTG	4	11	6	5	8	9	9	12	6	8	3	3	11	5	51	10	7	13	14	11	7	17	19	10	3	10	12	5	130	14	369461	49	6	3	5	13	4	7	3	9	7	5	15	13	11	5	16	9
259	CTG	9	4	10	9	5	12	1	5	7	4	6	6	5	5	53	13	13	14	14	10	3	7	106	7	4	8	13	8	45	10	369633	51	4	3	10	12	2	9	3	5	8	3	9	7	8	10	9	8
260	TTA	9	13	5	6	8	11	1	6	6	11	2	4	11	9	6	6	14	8	3	12	2	5	2	1	7	5	0	7	34	2	8	7	9	6	9	2	6	6	4	9	7	1	8	5	10	7	4	8
261	AAT	14	4	9	368972	2	8	5	16	8	1	6	10	17	2	5	13	4	2	2	8	2	7	2	6	1	2	1	0	4	0	4	7	4	0	0	4	1	1	0	1	2	0	0	0	7	1	6	9
262	GGC	14	8	9	11	11	10	5	8	5	24	6	7	12	5	5	8	9	8	2	4	10	8	5	8	5	20	5	6	6	8	2	11	7	268	6	8	13	18	7	7	45	366595	30	393	7	45	11	14
263	AGT	2	7	12	114	2	5	7	11	12	16	11	366972	1	11	7	46	1	9	7	10	3	5	5	7	3	10	6	16	4	5	4	5	2	8	3	10	4	9	5	7	1	9	22	51	8	8	8	3
264	CTA	16	8	8	15	12	16	11	12	17	3	7	8	64	9	6	8	21	8	5	16	56	15	2	9	10	4	8	16	368872	13	80	15	11	11	3	7	5	2	7	7	10	9	11	7	15	10	9	6
265	GCA	11	8	5	9	84	12	4	9	8	4	3	9	14	2	11	7	10	6	11	10	22	13	5	13	5	16	5	8	7	8	9	8	48	9	6	6	367748	9	75	14	18	9	13	12	156	3	4	6
266	GAA	22	12	7	5	6	5	6	7	7	5	6	6	14	3	4	10	21	7	8	7	6	8	7	14	14	2	7	4	7	9	9	6	362793	8	10	9	7	5	4	8	7	8	9	5	12	8	7	9
267	GAA	46	17	5	14	14	10	11	15	11	7	11	10	13	8	6	9	26	20	6	12	9	16	6	5	5	10	13	16	14	13	5	6	367336	17	44	14	14	8	5	3	16	13	9	11	8	12	11	8
268	GAG	12	11	22	10	9	8	11	10	8	6	10	6	2	10	10	9	9	8	11	9	8	12	7	9	6	8	6	12	9	5	12	7	51	16	329402	49	7	9	19	6	4	5	77	5	11	8	25	9
269	GTA	12	15	8	6	6	11	5	2	4	7	10	9	77	4	9	11	6	9	7	5	13	12	10	6	11	7	7	5	18	4	6	5	5	7	2	4	36	6	5	4	6	9	11	10	354260	10	28	18
270	ATG	5	11	3	10	7	8	11	9	5	7	5	7	14	11	357429	54	8	4	5	5	4	9	5	2	5	4	5	3	4	9	9	2	7	7	2	7	5	7	2	0	7	1	9	7	14	7	15	5
271	ATT	10	12	4	14	7	9	1	8	2	5	5	3	14	10	8	291686	5	7	5	4	8	10	7	4	6	6	5	3	1	7	6	10	1	6	1	3	9	3	3	8	4	2	9	9	9	7	8	11
272	AGA	13	14	2	18	13	7	9	3	348395	10	18	21	40	8	3	9	4	10	4	4	17	6	11	4	6	3	8	7	10	4	12	1	7	4	4	20	6	3	1	1	81	1	6	7	5	6	2	0
273	TCT	8	12	9	15	8	11	10	20	6	6	11	7	7	8	7	10	10	11	17	5	19	14	11	9	5	11	16	10	8	7	40	13	4	5	5	3	7	10	8	10	9	6	8	7	6	4	8	9
274	GAA	123	9	3	12	15	5	5	5	9	3	5	7	9	6	4	3	12	7	5	8	3	8	6	6	10	6	5	7	1	8	7	9	349240	8	8	8	4	6	1	4	16	6	13	14	12	5	8	9
275	AAT	110	10	12	342286	8	6	7	7	8	1	7	9	71	9	7	16	6	5	3	9	2	4	3	3	1	2	4	2	3	3	4	14	11	4	5	12	1	5	2	6	5	6	10	10	6	4	7	6
276	ATC	4	35	7	23	10	19	4	5	9	4	7	5	43	327896	14	51	4	6	4	6	4	1	7	5	5	6	3	5	2	7	4	4	6	5	2	6	5	5	4	6	6	6	6	6	5	21	5	15
277	ACA	46	7	3	5	352206	12	8	7	5	1	5	3	20	2	7	1	11	2	4	6	15	4	4	4	7	1	6	1	4	1	5	4	3	1	2	1	57	1	1	1	6	0	1	0	5	1	8	1
278	AAC	1115	266780	8	24	20	4	4	2	2	4	1	5	4	6	8	4	9	8	1	2	2	5	1	2	4	6	6	5	5	5	1	3	11	13	6	2	1	3	3	0	3	2	3	6	7	1	6	7
279	AAT	12	10	5	285450	8	5	1	9	3	3	1	9	7	4	30	8	781	0	2	14	3	3	1	1	0	3	0	0	1	3	2	3	2	2	2	10	3	1	5	1	3	1	0	3	4	2	0	7
280	GCC	3	3	1	7	3	248	2	8	0	5	0	1	1	5	1	4	3	3	1	4	43	12	5	6	1	2	0	4	3	1	2	1	4	19	4	4	27	229702	11	11	3	6	3	4	2	66	2	1
281	AAA	336329	2	4	5	6	5	1	2	2	4	4	4	5	5	5	3	799	2	1	1	6	3	3	4	4	1	0	7	1	2	1	7	8	1	1	0	4	2	4	7	6	3	2	9	2	0	5	2
282	AAC	60	310102	19	20	8	11	13	8	12	9	9	9	10	7	7	4	1	11	7	7	1	9	6	9	4	4	7	7	11	4	9	3	9	12	9	7	8	8	7	4	9	9	9	13	6	4	8	11
283	ATA	13	14	9	7	19	11	14	5	8	10	13	5	314310	13	68	6	18	8	4	9	11	4	4	3	9	4	3	4	15	5	2	7	9	9	4	8	5	8	4	9	5	1	2	5	11	2	7	8
284	CTA	11	13	19	7	22	16	13	10	5	4	4	11	56	7	8	13	13	16	11	9	14	16	9	14	12	15	9	7	313239	11	21	21	12	4	4	2	9	10	6	8	8	3	8	4	13	3	9	14
285	GTA	13	12	7	9	7	11	11	9	19	9	12	18	34	10	15	7	10	11	7	8	8	9	8	7	8	8	6	10	18	5	8	12	21	15	12	7	45	7	9	14	20	9	17	16	342948	7	59	14
286	CAA	52	7	3	4	9	2	1	7	4	5	7	3	3	8	7	4	320458	8	12	14	12	5	4	9	8	3	8	7	7	7	3	4	7	3	6	7	7	5	1	1	5	3	9	4	5	3	2	1
287	TTT	6	6	5	6	6	3	5	3	3	6	5	6	11	4	6	6	7	7	5	6	5	8	7	3	2	2	4	10	13	8	4	9	3	0	5	6	7	8	2	7	3	4	7	10	4	5	6	3
288	AAC	42	353882	9	78	11	13	2	6	4	143	6	2	2	6	0	2	5	7	4	2	8	7	4	2	7	2	2	2	3	4	4	2	3	44	4	8	2	0	1	1	2	0	4	0	3	2	0	2
289	ACG	9	8	48	0	96	11	350212	64	6	4	11	5	8	8	89	9	8	2	5	3	5	9	4	7	4	4	4	5	4	3	4	3	12	0	4	6	5	3	47	4	2	3	4	4	3	5	6	1
290	CCT	2	1	3	1	3	4	2	26	1	1	0	1	4	1	0	3	2	1	1	39	15	186	12	351809	0	1	0	9	3	3	0	17	3	0	0	1	3	3	2	1	1	0	1	3	2	0	1	5
291	GTG	7	6	10	3	4	2	4	6	3	1	6	5	4	2	108	4	4	4	4	2	2	4	1	6	8	3	10	3	3	9	16	6	15	9	11	7	5	6	43	3	9	3	8	4	267	9	355640	39
292	CAA	27	15	10	17	8	12	9	15	20	6	5	10	6	7	11	11	367106	11	14	10	11	21	10	6	11	1	9	2	12	11	5	8	14	9	6	4	6	7	2	5	17	3	13	4	10	2	3	5
293	ATT	10	10	12	16	7	16	8	12	8	8	17	16	21	19	12	368562	7	3	6	5	4	7	6	11	5	5	8	7	11	11	11	13	4	5	10	9	7	7	6	12	3	6	7	7	5	12	9	13
294	AAT	29	16	19	368780	11	10	5	7	15	9	11	31	11	12	11	16	4	7	3	6	7	13	6	11	5	4	11	4	5	5	10	9	13	9	10	24	4	9	14	6	9	10	11	9	14	6	19	12
295	TGT	6	15	16	12	8	3	7	5	12	12	16	21	8	9	10	7	9	4	8	10	12	5	1	7	4	3	9	13	4	2	11	15	17	7	11	10	7	6	10	10	22	13	15	9	12	6	15	23
296	ACC	13	53	4	8	38	365982	13	65	8	19	7	13	9	43	5	13	9	1	7	5	13	9	10	3	6	6	5	10	6	10	10	9	10	15	3	7	7	100	8	11	10	13	12	14	8	16	13	9
297	AGA	17	13	6	10	16	3	4	4	327684	8	12	4	153	8	7	5	2	2	5	4	7	1	6	9	12	7	11	6	7	1	7	4	12	7	11	9	1	6	6	6	156	6	9	12	4	4	6	6
298	CCT	6	2	7	5	10	2	4	36	4	4	3	2	2	0	5	5	4	4	5	40	4	104	4	355993	3	7	4	7	2	1	6	12	7	4	3	4	5	3	4	12	6	4	2	7	1	6	2	6
299	AAC	41	369562	12	22	9	15	7	9	6	6	7	7	6	3	4	10	12	3	4	3	7	7	8	8	4	3	1	3	3	11	5	6	5	15	6	7	4	8	0	6	8	3	4	3	7	8	10	10
300	AAC	48	367914	3	26	8	8	5	7	5	22	1	6	7	5	4	5	5	6	7	2	4	11	7	5	7	3	3	2	6	6	5	12	3	15	8	2	13	6	3	4	1	2	6	2	7	2	7	1
301	AAT	13	15	10	366453	9	12	4	13	15	4	7	5	3	14	10	12	8	7	12	6	14	17	6	7	10	8	7	7	6	4	5	10	5	9	11	18	9	14	12	9	8	9	8	8	3	10	6	11
302	ACA	50	12	6	6	368900	15	75	11	16	6	6	6	32	6	14	7	5	7	7	14	12	6	9	6	16	4	7	11	0	11	6	5	7	8	6	9	51	7	9	4	10	14	12	8	6	7	5	4
303	AGG	12	13	53	9	8	13	16	13	24	25	368219	37	15	10	59	13	12	5	14	6	14	13	9	14	15	10	35	5	10	2	8	15	13	10	17	11	3	11	15	16	8	11	152	13	9	10	9	13
304	AAA	369297	10	24	9	9	12	4	9	8	6	17	5	21	8	12	10	13	12	9	4	17	15	7	1	13	4	8	1	8	6	14	3	11	14	8	11	11	11	6	11	8	7	9	5	9	9	10	4
305	AGT	10	14	8	49	12	12	5	10	16	16	14	369949	12	10	11	21	16	9	6	12	10	16	8	8	8	9	13	22	8	6	5	14	11	12	6	8	8	5	7	9	13	11	13	96	16	5	12	6
306	ATA	17	11	13	16	22	10	9	10	10	5	9	4	370867	5	77	22	13	8	4	5	13	7	3	1	4	6	5	2	17	4	9	11	10	2	9	7	4	8	10	5	5	2	14	5	18	6	6	10
307	CGT	3	6	5	15	16	11	6	7	8	5	2	62	10	5	5	8	10	12	7	57	20	6	6	5	10	21	15	370823	16	4	3	52	7	9	3	3	7	5	10	6	8	8	9	19	7	6	6	9
308	ATA	10	14	11	15	15	13	9	13	5	11	7	7	370920	14	199	20	10	8	6	7	12	16	6	4	10	9	7	3	12	9	11	11	13	9	16	16	16	15	9	9	12	11	11	10	25	6	12	8
309	GGA	9	13	10	9	10	11	4	3	25	6	6	6	8	6	1	7	3	7	4	1	15	5	4	6	14	3	10	6	5	5	6	3	21	9	3	7	6	7	6	4	371467	10	30	7	60	5	7	4
310	CCA	6	7	8	3	34	17	3	8	4	4	3	9	4	4	4	6	46	11	10	8	370653	18	259	29	9	3	5	5	45	7	9	3	4	4	4	1	13	11	7	5	7	1	9	3	6	2	10	6
311	GGA	5	10	4	5	10	4	7	12	47	9	12	6	8	5	15	7	9	7	7	9	6	11	7	9	10	12	12	11	5	14	8	6	16	10	7	4	10	11	7	5	371345	15	20	14	39	8	8	6
312	CAA	53	11	15	8	11	12	7	13	7	8	12	2	9	7	3	4	371232	18	81	16	17	12	11	5	22	15	8	5	8	12	12	2	13	4	8	4	13	7	5	4	4	8	5	13	5	2	8	0
313	GCA	18	17	8	12	158	19	15	14	24	11	7	15	18	11	10	10	13	24	10	20	36	33	10	19	26	9	4	18	15	17	12	13	52	24	16	13	370342	17	19	26	20	15	13	9	171	21	17	20
314	TTC	29	21	14	24	19	17	12	15	18	11	13	11	24	14	15	16	13	18	12	22	25	30	10	11	12	11	10	11	18	20	9	14	16	14	7	16	13	9	6	15	18	11	19	8	19	19	17	16
315	TAT	25	32	15	21	22	23	17	24	15	12	24	17	18	15	24	17	21	16	18	103	16	9	11	14	18	14	13	11	23	16	14	16	23	17	12	21	20	20	23	19	22	16	18	20	22	17	16	12
316	GCA	9	20	15	11	147	20	6	20	11	21	16	11	18	13	8	7	12	12	8	15	23	20	14	16	11	7	7	15	17	9	9	14	53	22	10	16	370727	29	34	16	26	9	25	18	200	7	12	15
317	ACA	47	25	6	18	370735	44	187	20	18	13	4	13	45	14	14	14	25	26	16	11	29	23	13	14	12	14	6	7	22	16	13	9	15	10	12	5	23	11	17	13	10	11	9	11	6	6	13	7
318	GGG	8	8	9	6	5	4	12	5	11	17	26	12	7	5	13	6	11	9	9	8	6	8	5	6	7	7	21	8	4	9	13	6	3	12	9	10	15	7	14	9	47	13	371316	53	7	4	53	6
319	GAC	14	35	8	7	8	10	12	7	8	15	21	11	9	6	8	8	7	15	5	3	8	23	8	7	8	10	7	6	9	12	7	5	58	376327	22	48	8	15	14	7	11	99	12	11	9	9	8	18
320	ATA	12	4	7	13	44	13	13	6	13	0	3	15	376784	9	46	17	7	9	5	10	9	6	6	7	4	1	5	7	13	6	10	6	14	3	9	5	11	7	13	9	7	2	7	5	19	7	12	13
321	ATA	16	17	8	14	21	20	8	15	7	12	14	13	376100	19	163	23	11	21	8	15	20	23	14	7	11	12	5	7	10	18	12	10	11	4	13	10	10	16	12	6	12	9	10	17	22	10	17	10
322	GGG	11	21	16	11	12	12	8	15	11	12	23	15	18	14	18	11	10	16	10	13	18	20	10	16	6	19	26	6	11	17	18	16	10	13	31	11	10	14	20	17	48	26	376290	56	13	11	59	22
323	GAT	14	26	7	44	27	14	8	12	13	9	10	16	20	15	12	13	14	9	19	27	18	17	17	12	21	20	12	16	16	16	13	14	15	37	25	375566	19	14	20	17	18	20	40	40	20	11	12	28
324	ATA	29	29	19	16	40	26	8	16	13	7	16	20	375817	18	195	24	18	17	16	12	19	30	13	22	13	11	10	15	17	11	20	22	10	11	9	15	16	24	13	12	18	16	20	16	51	20	21	26
325	AGA	35	13	11	15	29	22	11	7	376687	12	11	15	58	15	9	15	16	17	4	10	9	7	11	8	21	5	15	11	9	12	5	12	4	13	4	6	5	6	5	5	42	7	10	8	9	5	4	4
326	CAA	59	17	11	9	15	11	3	19	11	9	8	9	9	10	8	9	376690	20	82	16	19	18	11	9	29	12	12	14	15	7	8	9	13	14	6	4	6	13	6	6	4	6	11	9	13	5	7	2
327	GCA	7	9	5	2	83	9	17	6	2	11	12	8	10	8	6	12	10	11	11	8	15	20	15	12	6	8	7	5	7	6	7	10	46	15	9	9	375973	14	8	10	6	3	15	7	154	5	10	8
328	CAT	9	14	9	60	18	19	19	14	7	10	13	11	16	11	17	14	26	42	13	375856	12	23	15	21	19	20	14	24	16	21	12	30	7	17	13	18	13	15	16	11	10	8	14	10	21	9	10	13
329	TGT	6	12	14	9	9	11	9	5	3	9	10	14	10	17	10	7	8	8	4	11	9	3	14	5	6	8	8	32	13	14	11	5	4	7	6	10	8	10	13	10	10	13	14	18	14	12	7	4
330	AAT	19	13	12	376614	5	6	3	7	12	8	5	11	10	5	12	16	16	6	9	4	9	7	5	6	8	3	3	4	7	6	2	0	7	5	2	38	7	9	2	3	7	5	6	3	7	6	11	6
331	GTC	7	4	8	5	8	15	7	4	7	10	5	4	4	18	4	5	13	6	1	10	10	13	2	3	6	4	7	8	5	19	3	8	7	14	5	9	13	56	7	5	11	6	16	12	52	376492	11	31
332	AGT	7	4	5	69	11	6	6	15	10	23	10	376510	11	10	7	73	10	9	1	10	9	6	8	5	7	6	14	16	4	3	15	0	5	6	14	9	4	4	8	8	10	7	18	126	8	11	11	16
333	AAA	376866	5	21	18	11	7	6	6	10	5	9	5	12	7	4	7	11	6	1	8	13	14	5	8	6	10	10	9	6	8	6	2	19	8	4	8	4	8	2	5	5	2	12	9	6	4	2	7
334	GCA	11	10	6	11	76	9	8	8	5	13	12	7	4	5	5	1	3	13	11	4	12	18	3	12	6	5	6	2	7	5	5	9	42	5	3	4	376137	5	28	6	5	7	8	2	74	2	2	0
335	ACA	65	13	3	8	376606	13	67	6	10	4	9	7	35	12	8	10	9	10	3	5	11	14	6	7	7	6	7	6	8	11	7	7	9	8	4	2	19	8	2	4	1	4	5	6	8	5	1	3
336	TGG	3	9	8	14	9	3	6	7	8	8	15	5	7	5	10	10	10	13	3	12	4	5	8	4	5	13	22	12	3	14	8	16	9	9	17	6	2	6	13	7	9	17	13	11	9	12	12	8
337	AAT	7	16	12	376304	7	6	7	5	6	10	9	12	10	1	9	17	8	11	5	6	4	16	10	7	5	5	3	8	5	6	2	8	8	7	8	20	3	5	7	9	6	6	7	4	3	3	4	5
338	GAA	26	12	16	16	12	2	10	13	9	8	5	4	14	7	15	12	17	14	8	11	6	13	2	4	3	9	6	8	7	7	5	2	376569	11	15	24	10	2	6	6	49	10	14	5	13	4	7	2
339	ACT	20	18	13	63	20	25	22	376297	8	7	10	12	17	13	11	25	16	17	0	15	24	18	13	26	7	11	5	10	8	9	5	9	9	12	7	15	12	13	6	5	10	10	13	13	8	10	11	18
340	TTG	12	12	12	9	7	8	10	7	10	7	10	5	7	9	13	10	8	9	7	8	8	9	12	13	11	10	7	9	5	4	15	4	7	5	10	8	4	7	9	6	3	10	17	2	10	6	14	1
341	GGA	8	12	3	9	13	6	4	2	17	4	4	6	8	4	5	10	8	8	3	5	9	8	3	6	9	4	3	3	7	1	3	5	38	11	4	6	4	5	5	4	375246	9	33	16	36	7	16	3
342	AAG	55	13	376238	80	10	10	17	3	7	5	61	7	3	5	20	5	3	11	8	7	7	10	3	2	6	5	4	3	6	7	4	8	3	0	13	2	6	7	10	1	1	2	7	3	3	1	7	8
343	GTG	3	2	7	7	4	5	9	2	1	3	7	2	4	2	33	5	5	6	6	6	4	8	5	2	0	5	8	10	10	4	10	4	4	10	9	6	5	2	12	2	9	8	9	3	44	15	375276	60
344	GTC	4	5	4	3	9	9	1	4	2	6	3	1	4	37	4	4	5	9	4	7	7	9	7	5	8	10	5	3	7	17	9	10	4	13	5	3	12	99	10	7	2	12	9	15	53	376109	11	23
345	AAA	376673	17	52	10	11	7	11	10	17	11	11	8	12	10	3	12	8	11	9	6	13	1	10	15	9	4	3	7	4	7	6	10	22	8	9	7	7	6	10	5	6	8	9	7	12	4	11	14
346	CAA	43	7	7	4	9	6	9	6	8	6	5	4	3	5	2	8	376406	21	21	18	11	19	11	4	5	6	5	18	20	18	7	11	13	7	1	8	6	12	11	8	4	3	2	3	4	2	0	1
347	TTA	5	9	3	9	15	11	13	7	13	10	5	4	15	7	8	12	14	9	13	17	10	6	16	10	5	8	10	5	14	15	9	7	11	19	15	3	3	14	7	10	14	14	7	9	7	7	11	6
348	AGA	41	4	16	8	8	10	10	12	375364	16	21	19	37	7	10	14	13	13	6	8	16	14	15	11	17	12	13	8	7	16	4	5	8	8	12	6	11	9	18	10	29	9	9	17	13	13	13	10
349	AAA	376648	5	21	4	18	12	11	5	14	9	18	7	15	8	10	4	16	7	6	3	2	17	11	12	5	6	5	9	7	12	15	2	11	4	12	4	8	8	6	8	13	11	16	9	6	9	5	6
350	CAC	5	40	9	4	17	10	7	10	2	7	14	5	4	9	4	7	34	374825	8	16	12	14	5	14	12	16	8	6	10	3	0	9	9	9	12	14	4	11	4	3	3	14	7	1	12	6	8	9
351	TTT	4	3	7	7	7	6	1	6	5	9	11	6	2	4	3	7	5	9	8	7	5	5	7	6	4	4	8	7	2	4	9	12	4	9	6	8	1	6	6	5	4	5	3	3	7	2	5	9
352	GGG	4	8	7	4	3	4	3	5	5	6	12	5	5	3	13	6	4	8	11	3	4	1	4	1	7	5	13	3	8	2	4	2	10	0	47	9	7	6	9	6	41	17	368053	51	7	7	43	13
353	AAC	49	376115	6	73	4	7	1	5	5	15	4	3	7	4	5	0	6	7	6	0	3	11	1	2	5	6	3	2	0	2	3	6	6	30	6	6	5	6	5	4	5	5	7	6	8	6	10	9
354	AAC	53	374948	8	36	10	10	7	7	9	17	7	6	2	8	5	7	8	7	3	3	6	11	4	0	2	3	1	1	4	5	3	2	1	15	5	8	5	9	1	3	3	3	7	3	3	3	4	4
355	ACA	43	4	11	5	374538	10	21	6	9	9	3	4	15	3	5	11	7	8	3	5	5	13	5	9	4	4	4	2	8	7	5	6	8	1	1	5	28	6	4	4	2	3	4	4	3	6	5	5
356	ATA	6	11	7	8	22	12	1	10	6	4	8	7	373888	5	11	12	7	8	8	10	7	7	9	6	7	3	4	8	13	6	4	6	6	7	6	3	7	5	5	7	0	3	1	5	17	10	2	12
357	ATA	12	10	4	13	15	12	8	7	8	7	5	5	373195	13	102	5	8	13	11	6	9	15	2	9	6	9	4	6	4	11	8	5	4	7	6	5	7	6	7	10	3	5	5	13	13	8	6	12
358	AGA	36	11	11	9	19	12	6	13	365745	8	12	13	66	11	10	15	12	9	10	11	15	7	3	11	19	8	5	4	7	8	4	5	10	9	7	12	8	5	6	5	17	10	8	6	8	8	5	9
359	TTT	22	13	13	16	13	5	7	7	10	4	8	9	9	6	13	9	11	4	18	15	15	16	18	12	3	13	11	8	17	11	12	19	15	10	9	10	8	10	7	6	11	11	8	12	9	9	9	18
360	GCT	6	22	6	13	12	10	7	147	7	6	10	7	8	8	5	4	4	14	7	5	13	15	2	16	8	10	7	5	7	9	6	9	5	10	11	58	14	58	14	367204	10	12	17	21	11	5	10	135
361	AAT	13	14	9	374207	10	5	11	7	0	8	5	5	9	5	2	9	9	11	10	5	8	8	3	4	4	5	5	7	5	7	6	9	10	9	8	7	6	2	2	5	2	6	9	4	9	3	5	7
362	TCC	10	4	9	5	9	9	10	6	1	9	5	6	3	4	9	11	2	7	3	6	12	11	5	4	7	12	2	4	4	10	6	3	5	7	3	7	9	11	3	3	6	2	10	4	7	9	1	4
363	TCA	8	5	4	16	20	3	6	5	2	5	8	7	9	8	8	6	8	9	6	3	126	5	3	5	0	2	1	6	8	4	2	7	8	7	6	5	11	7	5	2	7	2	1	4	4	13	4	2
364	GGA	4	8	7	5	6	10	8	9	10	6	8	7	7	7	6	5	4	6	6	6	11	7	4	4	19	12	10	6	12	6	4	5	21	12	3	11	9	14	5	7	352876	15	49	8	34	13	10	5
365	GGG	7	6	13	4	10	5	6	6	10	6	25	0	7	5	8	5	9	8	4	4	12	4	6	4	5	13	13	4	5	8	7	6	4	3	11	6	5	3	6	7	40	5	279427	42	6	5	34	2
366	GAT	8	6	5	36	9	12	2	5	6	7	9	4	9	6	4	6	8	12	6	15	7	7	4	6	8	9	5	5	3	7	7	4	3	19	4	338421	5	6	9	8	10	9	15	14	14	7	9	11
367	CTA	7	8	12	10	9	22	7	8	8	7	13	7	56	12	13	8	26	13	11	17	172	18	4	6	14	9	9	13	360569	15	86	13	8	8	9	8	8	15	7	9	3	9	6	4	16	14	9	10
368	GAA	26	12	13	14	12	17	9	14	16	10	14	3	6	10	6	11	15	20	9	8	11	18	8	10	8	3	10	3	10	8	8	5	368232	11	23	18	13	10	10	10	29	9	17	3	8	12	11	11
369	GTC	8	11	3	9	5	9	6	5	3	9	2	7	10	33	9	2	4	10	4	9	15	25	11	7	5	8	11	7	9	15	11	5	6	8	5	14	7	31	7	9	6	17	23	16	62	361848	15	16
370	ACA	63	12	16	11	367717	14	77	11	18	5	6	9	59	5	9	6	15	6	6	14	21	5	15	12	8	9	7	8	13	8	10	6	13	10	7	4	22	6	9	10	13	13	23	15	11	9	4	10
371	ACA	70	16	7	15	368049	9	12	13	13	11	14	10	30	5	7	4	16	9	17	12	8	12	10	18	20	6	10	16	22	3	9	6	18	12	15	4	19	9	10	10	18	9	21	13	11	15	15	12
372	CAT	3	7	12	54	6	9	6	5	2	5	4	6	7	3	8	3	11	15	11	352991	9	7	8	9	10	10	6	7	12	8	11	17	2	3	5	11	4	6	4	6	5	3	8	9	8	7	8	5
373	AGT	5	2	4	20	10	7	2	7	6	5	5	353640	2	4	2	44	3	1	7	3	4	2	1	4	1	3	4	7	4	4	4	6	2	2	2	10	5	4	7	3	6	10	10	31	6	1	4	10
374	TTT	1	7	5	6	5	4	6	3	7	1	6	5	4	9	4	7	4	5	3	5	7	3	3	3	8	3	4	6	4	9	8	14	2	6	6	3	7	7	4	2	2	5	7	5	4	4	3	7
375	AAT	8	3	4	316919	7	5	5	4	10	4	8	15	5	8	1	8	5	4	2	9	4	6	2	3	4	1	5	3	1	0	2	3	6	1	2	63	3	5	2	2	5	6	5	2	4	6	3	2
376	TGT	7	4	6	2	4	4	7	4	0	6	2	6	4	7	3	10	3	4	5	5	4	2	1	3	5	7	3	8	1	6	8	10	5	1	5	4	0	6	1	8	6	5	2	10	4	7	8	7
377	GGA	9	5	6	5	7	6	0	1	37	4	4	2	2	4	8	1	6	2	0	3	8	3	3	6	9	5	3	1	3	3	6	6	11	2	2	1	6	5	4	2	340584	8	69	11	39	2	8	2
378	GGA	7	9	6	5	6	6	6	3	38	4	3	3	3	2	5	7	5	6	2	3	5	6	2	11	6	7	1	6	3	4	6	1	14	6	8	5	6	5	8	3	337500	8	18	10	36	10	5	4
379	GAA	7	10	8	6	5	7	1	8	7	4	1	6	6	4	6	4	10	5	2	4	7	7	5	7	4	5	3	3	4	3	2	2	351252	5	8	9	4	9	2	5	5	5	4	7	5	4	7	4
380	TTT	13	9	7	16	12	8	7	6	3	5	6	15	7	11	7	16	16	14	6	19	10	14	9	17	2	4	7	7	10	4	3	16	7	4	2	8	13	5	7	5	4	3	7	11	6	5	4	17
381	TTC	15	19	19	10	8	26	21	10	13	7	10	8	18	14	12	13	11	15	3	8	15	16	12	14	8	7	4	9	12	22	7	10	15	10	19	11	17	13	12	4	9	14	12	9	11	22	11	10
382	TAT	15	12	17	20	17	13	8	12	6	13	12	13	11	5	7	12	20	17	20	38	17	12	10	20	9	10	13	22	12	12	7	10	9	8	11	16	7	4	9	13	5	12	8	19	12	19	14	14
383	TGT	14	11	10	10	14	8	9	9	9	5	12	15	7	9	5	16	7	10	6	10	10	14	14	5	13	4	10	30	14	6	9	13	5	5	13	7	9	4	7	9	11	11	10	21	10	4	11	18
384	AAC	48	366829	4	62	1	10	1	4	5	27	2	3	8	6	8	10	11	11	3	5	14	12	3	0	4	6	2	6	7	0	5	3	2	47	2	8	5	9	1	7	5	1	3	4	7	6	8	11
385	ACA	61	5	6	6	362726	9	10	7	7	0	1	3	19	6	4	5	11	3	5	5	13	16	3	4	6	5	0	1	9	3	6	8	5	7	3	4	25	6	3	2	2	1	1	3	5	2	1	1
386	TCA	2	6	5	5	11	13	7	1	1	7	9	5	1	6	4	3	5	5	8	4	48	8	5	5	6	3	7	4	6	3	7	5	2	7	4	6	4	4	4	3	4	5	4	5	5	5	8	3
387	GGC	4	3	0	6	7	3	3	1	2	7	3	1	8	1	1	2	1	3	2	1	3	2	2	2	1	6	5	0	1	2	0	1	3	107	4	4	4	14	4	2	29	317322	4	92	5	125	0	3
388	CTG	7	5	4	9	6	8	9	5	7	4	9	2	9	5	78	3	7	6	11	4	17	13	146	6	8	5	25	3	89	24	352290	41	4	3	6	4	6	7	9	4	2	7	12	3	12	4	12	2
389	TTC	4	18	10	14	9	10	7	4	5	7	6	4	7	20	10	8	4	10	4	14	14	12	5	13	9	11	9	5	11	85	9	12	11	9	5	12	3	7	12	3	15	13	11	14	16	21	10	15
390	AAT	24	23	12	371513	7	11	11	16	13	10	9	24	9	16	9	12	10	5	6	7	8	11	9	10	7	5	7	7	10	3	3	8	9	3	6	20	10	7	6	9	8	5	8	9	9	10	17	9
391	AGC	16	60	16	12	13	28	9	18	49	370750	13	62	5	46	16	8	7	13	11	9	10	21	10	11	13	17	14	15	10	8	7	13	5	12	4	14	16	20	12	11	14	123	17	10	17	18	10	12
392	ACT	9	13	19	61	18	37	24	371314	15	13	18	15	15	21	20	24	14	20	15	18	27	31	11	19	11	13	18	24	23	12	8	18	13	11	6	12	15	15	15	22	14	11	18	17	19	21	23	25
393	TGG	8	11	6	6	4	11	13	3	15	8	20	7	10	11	18	9	6	18	13	10	6	14	6	9	7	12	50	7	12	9	13	12	6	5	6	4	5	4	7	0	6	1	5	1	7	13	14	4
394	ATT	12	12	9	10	8	14	4	21	10	11	6	11	7	9	6	371363	13	6	8	13	10	10	5	9	4	11	5	2	6	13	5	15	9	6	3	4	5	10	6	9	7	17	7	5	7	8	4	26
395	AGC	6	102	9	11	15	27	13	12	60	372814	21	201	11	53	11	12	4	21	7	6	8	17	10	10	10	11	9	7	6	4	9	10	9	8	10	8	14	10	14	6	10	151	19	8	4	9	7	8
396	AAT	8	22	10	375588	5	10	0	9	10	2	14	11	9	8	3	14	8	8	8	9	4	13	7	12	5	2	4	11	5	5	3	9	6	7	6	29	5	4	4	8	10	7	10	10	5	9	10	9
397	ACC	19	67	10	8	52	375498	25	68	18	15	14	19	18	60	13	14	11	21	10	10	0	28	4	13	8	9	8	12	13	16	11	10	15	14	6	7	5	107	9	8	14	18	13	11	11	12	12	12
398	AGC	12	37	13	14	18	22	16	12	60	373587	24	130	15	54	8	10	9	11	12	6	8	14	5	5	14	45	7	16	7	17	5	5	11	10	12	14	16	25	16	14	16	370	17	12	12	8	15	17
399	GTG	8	15	14	10	12	8	12	10	11	14	8	11	14	5	149	11	7	13	10	14	12	4	9	8	3	11	15	13	15	10	18	13	9	5	26	15	21	12	22	14	23	19	31	15	181	15	374988	45
400	CAG	11	9	58	7	9	8	18	10	5	12	15	10	8	8	15	6	18	25	374396	123	18	15	34	14	9	16	171	10	0	8	6	4	5	10	26	10	14	6	25	6	5	10	29	20	1	8	21	5
401	GGG	6	2	5	8	6	4	6	7	5	1	24	12	1	10	3	10	7	4	11	5	5	13	3	6	9	4	14	4	9	5	5	1	9	7	58	8	9	4	18	8	91	21	375059	52	13	2	52	8
402	TCA	13	7	4	8	24	15	7	16	4	4	2	3	15	10	8	6	15	8	10	7	176	26	12	16	12	11	10	10	8	7	5	7	10	7	8	11	16	12	16	17	11	14	10	11	18	13	14	25
403	AAT	43	18	28	375670	16	14	14	23	18	11	6	41	19	15	23	27	21	22	18	25	12	7	9	25	15	11	12	19	11	14	11	19	7	19	16	27	8	24	9	24	8	17	5	27	16	25	11	24
404	AGC	33	121	16	11	28	39	13	16	75	374750	21	155	14	74	14	29	14	19	16	9	21	24	14	15	15	28	25	32	20	23	17	21	12	14	11	10	37	27	26	34	21	149	31	47	16	24	37	29
405	ACG	5	18	70	14	47	21	374706	98	15	32	34	16	25	22	156	16	15	30	27	19	25	20	44	17	32	30	31	21	18	25	29	13	17	16	25	16	22	19	77	29	19	30	36	20	24	24	50	19
406	GGG	7	14	7	11	6	17	11	8	15	16	35	13	11	18	11	13	8	18	30	11	20	31	24	24	13	14	56	20	15	13	21	21	8	22	131	24	17	24	40	13	87	44	375298	92	31	28	94	31
407	TCA	12	10	4	2	13	9	7	5	2	10	9	5	6	4	8	12	6	9	9	3	109	16	9	6	14	9	9	6	5	4	6	4	7	8	14	10	18	8	16	9	3	6	12	15	10	23	16	22
408	AAT	17	24	10	376292	14	11	14	20	13	10	8	29	19	17	12	15	12	12	11	12	17	6	10	10	12	9	9	12	9	15	9	5	11	5	9	23	13	9	10	9	9	13	22	21	10	17	8	11
409	GAC	13	29	10	13	18	25	9	6	16	22	8	22	10	15	8	17	19	24	9	7	11	25	9	18	9	15	18	11	13	18	10	10	57	375668	18	83	19	30	15	14	15	109	0	7	14	22	17	24
410	AGT	4	12	7	42	9	10	10	17	12	71	11	269652	11	12	14	60	7	7	12	10	4	0	4	8	3	15	15	36	9	8	9	14	9	8	3	7	10	6	19	13	15	22	26	136	13	10	21	23
411	ATA	7	7	5	9	22	13	11	7	4	8	11	7	270371	13	21	17	6	6	4	9	5	11	6	7	7	5	7	11	4	4	4	10	4	8	6	4	8	3	4	11	9	9	7	8	8	7	12	13
412	ACT	5	10	1	35	10	28	7	270170	6	7	11	8	8	8	8	46	1	6	8	5	11	16	7	10	4	10	9	4	3	9	2	8	3	1	4	7	8	4	13	30	10	10	16	19	6	6	13	14
413	CTC	7	2	6	5	7	7	4	7	0	4	8	6	11	31	4	5	4	13	2	8	6	50	7	8	6	10	8	14	33	270358	12	7	9	5	5	5	7	3	4	6	1	9	10	9	6	11	8	8
414	CCA	13	6	5	2	35	5	2	1	4	5	4	2	2	1	1	0	51	4	5	8	269768	11	8	6	6	5	5	12	19	6	7	1	3	1	5	8	9	2	1	2	8	3	13	4	6	3	6	3
415	TGC	3	2	2	8	9	6	1	2	1	2	1	6	8	6	4	11	3	5	5	1	5	5	1	4	4	18	1	3	1	3	4	3	7	3	0	1	0	5	2	5	4	5	7	7	7	4	3	6
416	AGA	44	6	12	5	11	7	1	5	270312	9	10	4	29	5	5	7	9	1	3	11	7	20	1	6	6	3	5	5	3	6	3	9	2	6	4	5	6	5	4	4	58	7	9	4	4	5	7	3
417	ATA	6	6	4	4	16	2	2	7	5	2	3	6	270598	6	9	6	7	7	4	7	2	7	2	9	4	4	3	5	12	10	4	3	3	2	3	3	4	4	3	2	8	7	7	7	8	6	1	3
418	AAG	62	12	270177	25	6	10	14	6	3	6	16	12	7	11	15	10	12	10	5	11	5	7	5	6	8	6	6	10	12	5	12	4	6	5	25	13	7	2	7	8	4	3	11	9	10	4	13	9
419	CAA	33	6	8	4	5	13	5	5	6	6	5	4	6	2	9	4	270414	19	10	13	10	18	4	13	10	8	8	10	10	9	3	8	8	3	7	4	6	3	5	5	9	5	13	6	6	6	4	6
420	ATT	11	7	6	10	7	7	2	10	4	4	10	10	14	11	15	269815	10	10	2	3	9	9	4	7	5	7	7	7	5	5	7	8	8	5	4	11	6	7	2	5	8	4	18	14	7	9	12	15
421	ATA	8	8	5	3	19	5	5	7	10	0	5	3	270416	4	43	10	8	8	6	11	9	4	6	5	4	6	4	7	7	6	1	4	4	7	2	9	4	6	8	4	10	6	8	7	12	9	10	6
422	AAT	11	8	10	270477	7	6	2	6	6	5	9	13	8	9	6	6	11	12	5	7	3	7	4	4	4	9	4	8	4	10	1	4	6	7	5	26	8	2	3	8	1	8	7	5	4	6	11	10
423	ATG	8	4	5	8	4	7	13	2	5	5	5	8	21	4	270457	24	7	5	8	3	8	5	4	7	4	6	5	8	5	3	4	6	5	3	7	7	1	1	6	1	7	0	11	5	7	5	28	6
424	TGG	0	1	3	3	1	2	3	6	3	4	6	4	1	0	8	5	9	11	6	2	4	4	0	5	0	8	10	5	4	3	4	1	7	2	7	3	3	0	4	2	5	3	17	6	2	3	8	2
425	CAG	10	8	32	9	7	9	4	5	1	2	5	5	9	6	5	3	33	18	270006	44	8	16	12	7	3	10	81	2	4	13	6	3	3	5	7	3	5	7	3	4	5	4	5	6	5	6	6	3
426	AGA	44	11	7	15	5	7	3	4	270341	7	14	6	26	8	7	11	2	7	6	4	6	6	8	7	7	3	6	9	3	6	5	8	7	6	4	8	3	7	6	3	42	1	11	10	6	7	8	2
427	ATA	10	6	8	10	8	10	5	9	6	9	4	10	270033	14	136	15	7	8	12	9	9	12	8	3	5	13	2	6	7	10	6	9	11	8	4	7	8	7	8	6	5	5	7	12	16	8	14	10
428	GGA	14	12	10	15	16	17	13	6	40	18	25	12	11	9	15	10	16	16	7	6	5	18	10	5	18	13	13	12	15	7	7	12	33	14	22	19	23	18	25	13	269394	26	31	26	44	17	17	14
429	CAA	58	17	18	20	23	23	13	18	17	9	8	14	24	14	16	18	269626	36	72	25	32	34	17	17	27	17	13	15	27	37	15	24	27	16	13	11	14	11	9	11	9	7	0	4	12	7	10	6
430	GCA	15	15	18	12	51	12	11	12	18	19	18	11	12	3	7	14	12	12	17	11	31	13	11	7	4	17	11	11	10	12	11	16	62	19	8	4	269593	21	27	15	25	9	11	20	152	12	24	18
431	ATG	11	4	11	10	8	10	17	12	7	8	23	22	26	17	269832	43	9	11	16	12	8	3	10	7	8	7	12	8	11	8	11	10	10	9	14	5	4	6	12	11	16	6	12	25	10	5	20	10
432	TAT	5	7	15	14	3	8	11	13	3	3	10	9	6	8	14	7	11	13	3	68	10	8	11	7	12	7	12	11	8	7	7	6	7	9	8	13	7	13	9	3	2	7	4	9	11	8	13	8
433	GCC	5	11	6	3	9	130	13	1	5	7	9	5	9	12	8	11	5	11	2	5	8	13	11	4	7	8	13	7	7	3	14	8	12	43	9	5	49	269043	10	44	4	19	13	11	8	367	15	6
434	CCT	7	6	11	8	6	11	7	64	7	3	6	12	8	4	9	8	11	12	8	40	23	94	14	269780	5	11	14	22	10	7	12	82	7	6	6	11	6	9	6	15	3	8	22	15	6	6	13	10
435	CCC	4	4	8	6	7	37	4	5	8	3	5	10	5	5	11	7	7	54	16	10	50	270134	15	46	8	18	6	9	9	48	11	9	8	11	5	5	7	11	5	5	13	8	7	16	12	7	8	8
436	ATC	4	7	9	7	2	50	10	6	14	9	5	6	29	270300	25	13	5	2	3	4	4	3	3	6	9	9	6	6	4	11	6	6	6	11	8	12	4	6	8	10	16	9	10	12	8	11	13	8
437	CAA	37	4	6	4	8	1	4	6	2	9	4	7	8	6	2	5	270156	19	55	16	9	10	6	14	17	10	10	6	8	5	6	9	10	8	1	9	6	5	12	4	7	6	10	7	8	6	6	11
438	GGA	18	9	10	10	8	7	12	7	22	6	28	6	12	11	11	14	8	5	5	8	10	5	7	8	17	13	13	9	11	8	8	13	14	11	13	14	11	6	17	10	269892	10	40	25	53	16	19	19
439	GTA	5	9	12	2	12	8	6	9	7	10	9	9	97	8	4	12	10	6	6	9	8	4	6	2	7	2	10	3	10	4	11	4	10	10	8	6	33	5	8	9	7	6	1	9	268928	13	15	10
440	ATA	12	11	9	6	20	11	4	8	16	8	7	6	270218	9	62	10	6	5	6	4	8	9	7	3	7	10	7	3	13	3	4	2	8	12	7	5	11	4	9	6	16	10	3	7	15	8	4	8
441	AGA	22	9	8	4	11	3	6	1	270134	13	12	4	51	9	6	5	5	7	6	6	6	4	4	0	9	8	10	5	9	6	8	6	9	6	5	2	8	2	5	1	13	7	8	2	8	2	8	1
442	TGT	11	19	9	11	19	9	10	7	13	4	15	6	9	9	12	15	12	12	7	10	9	17	7	16	3	5	11	16	7	5	3	7	9	8	12	15	9	7	12	6	11	11	12	9	6	3	8	8
443	GTA	12	3	5	7	8	10	4	5	12	4	14	13	76	7	10	7	5	6	8	7	8	8	9	4	3	4	12	7	8	4	10	7	8	7	11	6	54	8	10	6	17	15	19	13	269896	6	11	9
444	TCA	9	1	8	3	7	5	3	3	4	5	8	4	7	5	6	3	5	4	7	3	22	5	6	5	7	6	10	4	2	3	5	1	3	7	6	9	7	2	10	5	9	3	6	2	8	5	4	0
445	AAC	26	270059	10	18	2	12	3	7	5	9	2	2	6	8	7	3	9	7	6	1	5	6	4	5	4	8	6	6	1	4	7	0	7	12	6	8	8	3	4	2	8	9	10	3	5	9	4	7
446	ATT	5	4	8	8	2	5	4	9	7	4	9	3	4	19	10	269208	7	3	6	5	3	5	10	3	8	3	9	9	4	9	5	9	7	6	4	5	3	2	5	4	5	9	8	3	6	4	5	6
447	ACA	29	6	3	3	269074	26	152	15	18	2	11	4	119	3	6	1	7	5	1	3	11	6	7	7	7	3	4	4	5	4	8	5	2	11	5	4	51	4	9	3	6	9	9	4	5	6	6	1
448	GGG	4	5	10	6	3	5	4	4	12	4	23	6	3	5	5	6	3	2	10	4	5	4	5	3	6	4	23	2	3	4	2	3	12	3	24	6	7	4	11	8	79	13	256885	52	6	7	39	10
449	CTA	16	11	9	4	13	9	6	6	14	8	10	12	39	8	7	8	23	10	15	10	72	8	15	5	12	10	12	11	267235	7	25	11	5	13	7	9	11	6	7	9	8	5	19	15	17	13	12	12
450	ATA	8	7	13	6	15	14	13	6	10	7	19	9	268700	10	25	13	8	11	6	6	16	15	17	12	7	10	15	10	10	7	9	11	5	9	9	11	7	7	6	6	12	6	25	15	18	13	17	10
451	TTA	12	7	6	4	10	7	5	5	11	8	7	7	15	10	13	6	4	6	5	12	12	6	7	4	5	8	8	9	17	8	10	14	8	4	6	5	8	2	9	11	9	7	16	16	13	3	11	14
452	ACA	49	11	8	7	268203	13	41	9	13	3	2	4	15	5	8	8	8	9	7	10	5	8	5	5	4	5	9	6	11	11	10	4	4	2	6	3	12	7	11	2	8	7	9	9	8	5	2	8
453	AGA	23	9	3	11	11	9	5	11	265904	10	40	10	29	12	5	6	6	8	10	7	21	5	11	4	9	6	6	7	7	9	2	7	3	14	7	8	11	8	4	5	31	11	9	14	7	5	4	9
454	GAT	11	9	4	39	8	13	11	13	4	9	4	11	9	3	4	10	5	9	11	15	12	13	4	3	8	4	8	5	10	5	9	9	12	10	17	248109	9	2	6	7	5	5	11	19	10	7	7	7
455	GGT	17	5	5	5	11	10	8	9	10	5	11	24	13	12	6	14	8	7	7	6	16	9	3	2	6	3	4	6	7	8	4	8	10	8	2	16	7	8	8	10	7	15	26	215256	10	11	20	13
456	GGG	5	8	7	5	4	4	8	8	4	3	18	8	5	2	4	10	3	6	3	10	3	11	8	7	4	5	13	10	4	1	2	6	8	4	29	4	5	3	6	6	19	7	138888	28	6	1	20	8
457	AGT	4	4	5	111	6	2	11	6	7	17	13	255575	5	4	4	43	5	11	5	6	8	5	3	6	2	10	8	5	7	8	4	4	2	5	6	4	4	1	3	3	4	3	8	41	3	6	8	7
458	ACT	7	6	2	30	6	107	11	255640	6	6	8	7	6	6	4	13	3	11	7	1	4	15	10	7	4	3	10	10	8	3	2	1	4	7	6	5	1	9	5	16	6	5	7	8	6	7	11	12
459	AAT	9	14	8	262367	7	5	10	9	6	5	8	8	9	15	4	6	2	4	5	4	6	5	5	7	10	5	7	8	6	7	14	8	4	5	2	27	3	0	2	4	4	10	9	5	3	6	2	13
460	AGT	6	7	6	45	7	4	4	9	11	67	11	251301	10	8	10	23	4	7	2	4	5	1	8	6	7	5	11	7	11	8	8	7	4	6	9	6	7	3	6	5	13	11	6	36	11	5	3	4
461	ACA	43	8	7	7	249886	7	15	6	13	8	3	8	42	4	6	4	25	6	5	5	10	1	7	4	6	4	0	3	8	3	1	7	5	4	5	1	13	5	6	7	8	6	0	5	7	9	7	6
462	ACT	7	13	6	34	11	67	6	217188	2	9	8	13	14	6	14	8	12	4	3	12	1	1	0	2	8	5	2	8	7	5	11	12	7	10	8	9	8	6	12	15	4	5	12	2	3	4	6	9
463	GAA	75	5	4	6	1	6	3	4	3	5	2	7	10	6	10	0	7	4	3	6	3	2	0	4	3	3	2	4	6	5	11	6	235855	4	11	7	4	2	6	9	8	2	5	3	8	2	4	12
464	ACC	13	42	10	9	44	194424	5	20	4	2	5	3	9	41	11	8	6	6	7	5	3	15	5	13	2	5	3	9	2	7	4	3	6	4	2	4	6	6	1	5	1	3	3	1	3	3	2	6
465	TTC	6	8	5	4	11	9	8	2	8	8	2	3	6	27	5	7	11	1	1	4	2	6	6	4	2	4	6	5	9	40	6	7	7	5	4	6	10	4	3	3	14	5	7	10	9	18	8	12
466	AGA	6	4	3	1	2	1	4	3	190476	5	16	5	27	3	2	1	4	2	29	3	2	4	3	0	14	4	4	0	1	0	1	0	4	5	4	1	2	1	6	1	135	6	11	4	3	3	3	6
467	CCT	3	0	5	10	2	3	3	11	28	1	3	6	6	4	3	4	7	4	11	17	4	46	14	81412	9	4	7	8	6	1	5	16	2	0	0	6	1	0	3	0	6	3	3	5	1	3	5	4
468	GGA	7	5	6	10	2	4	3	7	23	3	4	7	4	2	4	10	7	3	0	2	6	2	1	14	5	6	2	0	3	0	5	5	11	4	13	10	7	5	2	4	217427	7	88	26	33	8	10	7
469	GGA	18	8	10	8	11	2	6	11	45	4	31	10	10	5	9	7	13	3	8	4	11	3	2	10	23	6	10	7	11	5	7	12	39	1	15	8	9	3	11	8	213859	4	82	15	33	4	12	3
470	GGA	7	4	9	7	9	5	6	6	28	3	24	4	13	2	4	10	1	0	5	5	3	1	1	3	8	1	5	5	3	2	3	4	12	5	15	7	7	4	6	3	191229	3	139	23	48	4	10	7
471	GAT	12	7	9	32	4	5	5	4	18	5	10	21	7	8	7	7	4	1	4	7	2	0	1	4	2	3	6	8	3	2	3	1	8	19	12	224246	11	0	5	7	27	11	26	27	15	14	16	12
472	ATG	6	4	14	5	14	9	33	21	17	13	22	10	26	10	238966	61	16	9	12	16	4	5	12	5	17	5	11	16	5	4	20	8	6	4	16	10	9	7	17	8	11	8	20	14	20	5	37	10
473	AGG	10	6	32	8	11	5	9	4	25	13	217819	43	6	4	82	1	7	1	4	10	10	2	5	2	8	3	16	9	9	3	15	0	1	3	18	9	3	2	8	6	7	9	139	14	7	5	15	0
474	GAC	9	41	1	7	5	3	2	2	8	9	13	2	3	5	0	5	9	10	5	2	2	6	3	0	6	3	3	1	4	1	5	4	50	240294	10	17	2	5	8	0	8	19	18	4	8	5	11	8
475	AAT	8	4	4	250335	6	6	3	15	4	6	6	24	14	8	6	16	11	7	5	16	6	9	3	6	5	5	7	3	9	1	7	9	6	6	8	24	6	2	5	6	6	5	6	19	6	5	8	3
476	TGG	7	9	10	6	9	7	8	5	4	6	13	3	3	7	8	7	8	6	4	5	5	0	4	3	8	6	21	3	10	5	3	5	13	6	9	9	3	8	8	8	7	10	14	9	7	6	6	10
477	AGA	69	9	5	6	5	8	5	8	263966	10	14	7	30	12	6	6	7	10	9	3	6	4	1	3	8	7	7	2	6	4	1	8	9	6	11	6	7	6	6	7	78	12	8	12	9	10	3	6
478	AGT	6	6	7	16	4	2	5	9	6	6	14	264673	3	6	3	22	6	4	2	5	1	4	4	4	3	4	4	2	5	4	1	4	3	2	5	5	5	4	2	6	2	12	13	4	6	4	9	5
479	GAA	20	2	7	4	3	1	2	1	1	4	3	6	3	1	2	3	15	5	5	1	3	6	5	3	3	5	1	2	3	1	0	4	268048	4	6	7	4	2	3	0	10	5	6	8	2	4	5	3
480	TTA	8	4	5	9	3	5	2	6	3	3	5	1	6	4	3	7	8	5	6	6	7	7	4	3	1	1	5	3	8	3	7	4	6	4	5	4	2	6	6	7	10	3	6	7	8	3	6	8
481	TAT	8	9	6	11	7	6	3	5	11	6	12	8	8	8	5	6	7	4	6	16	5	7	5	6	4	2	7	6	8	1	4	5	10	8	3	11	7	2	7	7	9	5	13	10	9	5	10	2
482	AAG	19	5	269574	35	5	1	10	3	9	7	28	3	8	2	6	2	8	3	10	6	4	5	5	2	3	3	4	3	4	3	3	3	9	5	76	3	4	6	4	4	5	4	6	1	4	5	3	7
483	TAT	2	3	2	7	3	3	1	4	3	0	1	1	8	1	2	3	2	2	1	9	8	3	4	9	3	2	6	1	2	3	3	2	3	1	8	5	3	3	1	1	8	0	11	10	3	7	6	7
484	AAA	269633	1	11	9	7	6	6	5	15	4	3	6	10	3	7	6	8	7	3	6	2	6	2	1	4	4	8	4	5	1	0	3	29	11	2	8	1	9	10	9	2	11	11	9	9	6	4	8
485	GTA	6	2	3	5	5	9	4	2	4	4	1	3	16	4	6	3	3	3	3	5	8	5	7	3	4	2	5	6	10	2	1	1	1	3	4	4	3	7	4	2	4	11	8	4	269517	3	10	12
486	GTA	4	7	2	4	6	1	4	5	7	2	2	3	8	4	3	5	4	5	2	1	4	1	3	8	0	1	2	2	4	1	2	1	4	2	2	6	17	3	6	2	8	5	13	7	245112	4	16	11
487	AAA	264803	12	9	14	10	8	4	9	9	8	9	12	11	6	16	9	15	3	5	6	6	9	9	4	6	10	6	5	6	4	9	8	15	14	6	9	2	5	5	6	10	8	10	10	5	4	5	6
488	ATT	11	11	10	25	10	9	5	11	8	3	9	7	26	13	17	264793	8	3	8	13	11	4	6	7	5	3	8	8	10	4	9	13	9	4	12	9	4	9	5	6	3	4	14	15	12	10	14	15
489	GAA	30	7	8	8	7	6	4	1	8	5	9	2	4	4	6	7	10	4	3	5	7	6	3	2	13	4	6	4	3	5	4	8	268049	10	80	8	9	10	6	10	81	9	11	14	17	8	5	8
490	CCA	6	11	9	14	28	3	7	8	7	16	5	5	9	8	7	1	34	10	9	8	268203	10	10	9	5	9	3	5	19	7	7	6	9	7	5	10	24	4	5	5	9	5	4	9	2	5	9	5
491	CTA	12	7	9	7	7	7	7	13	10	9	8	5	32	9	15	8	13	4	14	7	22	5	5	7	10	12	6	8	267385	13	130	14	5	10	10	9	7	9	7	8	15	4	10	2	16	8	8	12
492	GGA	7	5	9	8	9	9	3	12	12	8	9	13	4	5	11	5	10	6	5	6	10	2	5	2	9	6	6	10	6	6	8	8	18	9	5	11	8	8	4	4	268898	7	39	10	33	5	6	8
493	GTA	6	15	4	7	13	4	6	7	14	5	15	6	63	15	7	6	6	6	8	7	11	8	4	3	5	7	8	11	10	8	5	7	18	10	13	11	19	9	9	11	20	11	21	15	269313	15	142	34
494	GCA	4	6	6	5	135	11	6	8	12	5	6	9	17	5	2	5	7	6	4	8	15	8	3	2	7	0	8	5	6	7	2	5	46	7	7	8	268934	10	35	15	14	4	15	15	222	6	4	11
495	CCC	6	13	3	6	10	39	9	6	4	9	11	6	2	4	6	8	11	32	9	11	58	269357	20	19	11	15	6	11	12	31	7	7	2	16	6	2	10	12	14	8	11	5	12	12	8	8	8	11
496	ACC	3	26	6	5	56	269627	21	113	6	15	12	5	7	27	8	12	3	2	1	3	9	10	5	8	4	9	6	5	6	5	1	4	6	9	8	5	8	10	5	3	5	12	3	4	3	10	2	2
497	AGG	6	6	29	4	7	8	19	5	26	15	269725	36	6	6	55	9	7	2	7	1	9	3	5	2	5	5	22	6	4	4	10	4	11	1	8	8	9	3	11	5	8	5	186	5	3	4	27	5
498	GCA	5	9	4	4	171	7	6	9	5	8	1	6	9	7	7	6	14	5	5	6	18	17	5	11	8	6	8	4	8	5	8	2	42	10	9	8	269648	13	34	20	8	7	11	10	66	16	4	19
499	AAG	17	7	268623	52	3	3	12	5	9	1	35	1	4	7	1503	5	3	6	3	4	1	8	5	7	3	3	5	6	5	1	5	5	1	3	38	6	1	2	8	7	5	10	12	5	4	4	4	5
500	AGA	46	5	7	11	7	6	7	2	269967	8	39	15	24	7	10	7	5	2	7	5	9	4	2	7	4	6	10	6	4	5	5	13	7	6	10	12	7	2	7	1	23	11	28	10	8	4	16	8
501	AGA	33	5	17	19	11	6	8	10	269325	19	52	27	50	11	16	16	16	9	12	11	8	2	4	2	20	9	18	5	12	6	13	8	21	9	19	18	10	8	16	9	75	9	25	15	23	7	10	12
502	GTG	7	7	9	6	10	6	17	3	9	10	21	11	7	10	58	8	5	7	10	4	12	6	6	8	11	10	5	11	10	12	12	14	5	5	16	18	11	7	26	14	13	20	34	20	88	20	269741	62
503	GTG	3	2	7	2	4	4	6	7	1	10	19	14	6	6	38	3	6	8	10	4	8	7	14	5	8	9	7	11	4	3	18	5	6	5	15	8	12	8	28	19	5	18	37	15	43	12	269937	60
504	GGG	7	3	4	0	5	6	3	7	9	9	38	7	3	8	5	5	5	6	5	5	6	9	7	5	7	9	17	9	6	5	11	6	6	6	49	9	8	9	11	9	22	17	269991	62	9	8	57	10
505	AGA	26	5	9	11	6	15	9	4	269812	11	74	10	37	16	20	13	10	6	8	14	7	8	9	13	6	11	14	14	5	8	6	6	9	7	7	16	9	15	12	8	67	12	13	16	11	9	13	11
506	GAA	58	7	3	5	8	9	9	8	14	13	23	12	8	5	9	10	15	9	6	12	11	14	4	6	14	6	16	10	12	5	11	13	269693	13	25	18	18	17	7	12	43	20	20	29	21	13	12	15
507	AAA	270081	17	24	18	12	13	7	15	11	8	13	7	18	8	14	11	16	4	2	5	10	14	7	11	9	5	8	5	8	11	11	11	12	14	8	8	9	3	8	3	13	9	17	7	8	14	14	8
508	AGA	35	10	18	15	11	11	5	9	269723	15	53	28	24	18	19	7	10	10	15	15	7	11	5	9	19	14	16	10	10	5	11	9	5	10	20	7	18	12	16	13	91	7	25	19	7	22	10	15
509	GCA	6	10	11	10	75	10	13	16	12	15	9	7	8	9	5	14	15	12	19	17	25	13	18	17	10	12	17	14	17	11	12	12	43	11	27	18	269124	17	60	20	15	14	33	16	282	11	23	19
510	GTT	9	4	4	5	3	6	3	4	2	4	7	5	6	2	3	18	7	4	0	5	0	4	0	3	1	2	1	10	2	3	3	4	5	6	5	7	3	6	2	6	4	2	8	8	6	12	11	169997
511	GGA	1	4	2	5	3	3	1	3	15	6	3	5	1	1	3	4	2	6	2	3	2	2	1	1	3	1	4	0	1	2	2	2	6	5	8	4	9	3	2	2	170092	9	41	15	26	1	6	4
512	ATA	8	9	8	7	7	9	5	7	1	1	1	2	169907	7	71	12	6	4	7	5	5	7	6	2	2	2	2	1	6	5	3	10	7	2	1	6	5	1	2	2	4	5	5	8	7	8	7	8
513	GGA	5	7	4	5	6	7	8	2	21	3	8	6	10	4	7	8	6	6	4	3	8	4	6	2	11	7	2	5	9	4	5	4	14	8	8	4	6	4	3	2	169867	9	29	9	16	2	10	3
514	GCT	7	1	4	10	5	9	4	31	1	4	3	2	3	2	7	3	6	10	2	5	13	10	6	11	3	6	6	6	6	5	7	7	6	8	8	37	10	33	12	169422	4	11	16	23	3	3	8	62
515	GTC	6	2	1	1	1	8	3	3	2	3	5	2	10	24	1	6	2	2	2	2	4	11	4	2	5	1	5	6	3	3	7	4	4	5	4	3	7	33	3	4	12	6	9	6	29	169922	10	12
516	TTC	2	5	2	4	2	4	3	4	3	5	3	1	7	6	4	5	6	6	0	4	13	6	3	2	7	5	1	2	5	8	7	1	1	6	5	4	2	5	3	3	7	8	5	7	6	9	8	4
517	CTT	4	6	7	7	8	10	10	11	9	4	6	6	14	5	6	65	4	18	5	15	13	16	9	72	9	6	8	21	4	18	13	169774	13	1	4	5	3	7	5	5	9	7	7	8	9	8	4	6
518	GGG	5	2	5	5	5	7	6	6	2	7	9	6	7	3	6	4	6	2	3	1	6	6	3	0	5	2	9	4	1	5	2	2	8	7	8	3	6	6	10	0	23	9	169971	22	5	5	24	6
519	TTC	3	4	2	1	4	7	2	4	4	7	1	2	4	8	2	3	3	9	3	3	5	3	3	4	5	4	3	0	3	6	4	2	6	5	5	2	2	2	0	2	7	7	7	6	6	4	3	6
520	TTA	6	9	5	5	5	4	3	4	3	3	4	6	11	6	1	5	0	4	3	3	1	5	1	3	2	5	5	4	28	4	3	9	2	3	5	0	2	1	2	1	4	6	1	1	9	5	4	4
521	GGA	2	2	4	2	5	5	6	4	9	3	5	6	4	4	2	1	3	3	4	6	5	5	3	0	4	2	3	4	2	3	1	8	9	3	8	10	8	8	4	5	169924	6	27	6	20	8	7	7
522	GCA	3	2	1	4	69	4	4	5	2	4	6	0	3	4	3	4	7	1	4	1	7	8	2	10	6	7	3	2	3	5	2	4	27	3	9	3	169861	6	26	9	6	7	8	3	88	4	5	9
523	GCA	2	2	1	4	98	6	5	2	3	5	7	6	2	3	5	2	3	8	2	2	8	5	4	2	4	5	7	3	6	3	1	2	23	6	6	4	169582	14	92	10	8	7	15	11	90	4	4	5
524	GGA	9	1	5	3	9	9	4	7	17	4	9	8	2	5	2	5	2	2	4	6	4	0	8	3	12	2	6	4	8	7	4	0	22	4	8	10	8	8	11	6	169914	6	34	22	26	5	10	11
525	AGC	10	48	8	6	8	10	8	2	22	169360	19	88	5	29	15	9	8	8	1	3	8	7	6	7	4	15	8	9	3	8	3	3	5	11	13	10	8	10	7	14	6	29	17	15	8	20	13	9
526	ACT	10	7	17	20	14	75	10	169876	5	5	6	11	6	11	9	11	6	4	5	5	7	21	3	10	7	4	4	2	5	6	2	7	11	1	2	7	8	5	6	8	6	7	8	10	5	2	11	5
527	ATG	8	7	17	5	5	8	13	9	7	6	16	16	15	10	169736	30	3	5	10	9	5	3	10	8	4	2	16	6	9	10	9	4	11	2	11	3	3	2	8	4	7	3	16	8	11	7	20	6
528	GGC	4	4	1	2	3	3	1	0	6	19	11	2	3	4	3	5	4	4	3	2	1	1	1	0	3	9	4	1	1	2	1	0	8	22	13	3	3	3	7	4	31	169721	29	78	2	28	3	1
529	GCG	0	2	1	0	1	3	77	3	2	5	2	1	1	2	4	2	0	4	1	2	2	5	4	3	2	4	3	2	2	1	4	1	1	3	24	3	100	12	169802	19	1	2	8	5	3	3	93	2
530	GCG	2	2	5	5	7	7	28	6	2	4	4	5	3	2	9	3	1	5	3	0	2	3	8	3	2	4	11	2	2	4	4	1	3	2	32	5	124	17	169666	32	7	10	20	9	6	9	109	7
531	TCA	8	2	7	3	12	7	8	2	6	6	7	5	9	3	4	5	8	5	4	6	50	1	3	3	0	3	3	3	8	1	4	4	13	4	4	6	17	8	14	8	9	9	12	4	6	5	8	6
532	ATG	2	1	10	2	1	0	3	3	3	1	13	5	13	9	170252	18	2	0	1	4	2	1	1	3	1	0	3	1	2	1	4	0	1	0	3	1	1	0	0	0	1	0	5	3	0	0	13	1
533	ACG	1	1	23	1	78	3	170031	18	2	2	13	1	0	1	60	0	0	1	4	0	3	1	6	2	1	5	4	3	1	2	2	1	1	1	9	0	2	0	30	1	4	1	4	2	1	2	5	1
534	CTG	3	2	4	3	5	3	1	4	4	1	9	5	4	2	29	2	9	8	8	3	4	18	28	4	13	5	15	10	17	6	169803	19	3	1	5	3	10	1	7	7	10	3	12	6	9	4	12	8
535	ACG	2	5	30	2	54	7	169741	39	5	6	13	1	5	1	138	2	6	6	11	0	6	1	11	5	7	3	7	4	1	1	3	3	3	0	8	1	3	2	26	1	8	0	13	1	1	1	4	0
536	GTA	4	3	2	3	1	0	1	1	5	1	1	2	88	4	2	2	3	0	0	0	1	1	0	0	0	0	0	1	5	1	0	0	10	1	2	5	30	2	4	1	19	8	22	1	170059	3	34	6
537	CAG	3	2	30	2	1	3	0	1	0	2	6	4	1	1	7	0	18	7	169780	34	4	3	8	1	1	8	117	3	4	2	16	1	0	1	7	2	1	0	6	1	0	1	12	0	0	3	3	0
538	GCC	1	1	0	3	2	63	4	2	3	1	2	1	0	3	1	1	0	6	2	1	6	3	4	7	1	6	2	2	3	3	0	0	3	26	4	1	26	169338	6	16	4	4	10	5	2	34	1	0
539	AGA	13	6	4	1	5	4	6	4	169767	2	5	4	15	3	2	3	4	3	0	2	5	6	3	1	6	3	6	2	3	3	1	1	4	5	3	4	4	5	4	1	6	9	6	4	5	2	5	3
540	AAT	3	2	1	170099	5	2	2	2	0	3	0	3	1	1	2	4	0	3	2	4	2	2	1	5	0	0	1	0	1	3	2	1	1	1	0	3	2	0	1	3	1	1	3	0	0	0	0	2
541	TTA	0	0	0	1	1	0	0	0	1	1	1	0	2	1	0	0	3	0	2	0	1	2	3	2	2	0	0	0	2	1	0	0	0	0	2	0	0	0	1	2	1	1	0	3	1	0	1	2
542	TTA	1	2	3	2	2	3	1	1	5	6	2	2	5	3	5	0	4	9	7	2	8	1	3	2	3	5	5	3	5	0	5	1	7	5	5	2	6	2	1	1	4	3	6	1	9	4	8	1
543	TCT	6	7	4	6	8	5	9	8	1	2	6	7	10	9	6	5	7	11	3	2	16	8	4	3	7	4	6	1	2	2	5	8	5	2	12	8	8	8	5	5	13	4	14	13	4	4	5	4
544	GGC	1	5	4	3	1	3	4	0	5	15	9	5	3	3	6	2	2	4	5	0	4	2	3	2	5	11	4	1	2	2	1	3	7	132	5	4	3	2	3	5	25	166227	11	67	4	18	9	4
545	ATA	4	5	5	2	2	3	1	2	6	1	1	0	169675	4	45	3	1	1	4	3	1	0	2	4	0	1	3	1	4	1	3	0	0	2	3	1	1	1	1	0	3	4	0	2	1	1	1	1
546	GTG	0	0	1	0	0	0	0	0	0	2	0	0	0	0	7	1	0	1	0	2	0	1	1	0	0	0	0	0	0	0	3	0	0	1	1	1	0	0	22	0	0	0	2	1	92	0	167017	16
547	CAA	19	2	3	1	3	1	1	2	2	0	2	4	2	3	2	1	167520	5	29	4	2	6	2	3	12	3	1	0	4	4	7	0	4	0	1	1	4	2	0	2	4	1	4	5	1	3	2	2
548	CAG	1	1	13	5	6	3	3	1	2	5	3	1	4	2	0	1	82	3	167389	21	2	11	9	2	3	4	31	5	4	5	2	5	4	0	4	1	0	2	8	2	6	6	14	6	4	1	4	2
549	CAA	27	2	0	3	5	1	2	0	4	2	5	4	4	2	1	2	169109	3	4	4	5	1	4	2	10	3	1	3	4	2	1	6	4	3	6	5	5	2	2	2	3	4	7	4	3	1	8	2
550	AGC	0	20	0	0	0	5	1	1	13	166195	0	38	1	18	0	1	0	4	0	1	2	7	1	1	0	0	1	0	0	2	2	0	0	2	0	0	2	3	1	0	0	12	0	1	0	1	0	1
551	AAT	4	1	2	167171	4	1	1	1	2	2	7	5	3	2	2	2	3	0	1	0	0	0	1	0	0	3	0	0	1	0	2	0	4	3	1	5	2	1	2	1	2	7	3	3	3	4	3	5
552	TTG	3	3	4	2	7	1	6	1	2	2	6	1	1	2	7	1	2	4	3	2	2	4	2	0	4	1	6	1	1	2	1	4	6	3	4	0	4	4	5	4	3	1	14	8	2	2	8	4
553	CTG	10	8	4	7	9	3	4	4	4	6	9	5	4	5	17	9	7	7	11	8	12	17	28	13	8	6	14	8	12	9	165259	16	7	10	7	7	6	4	5	4	7	6	13	4	8	3	12	9
554	AGG	4	4	17	4	3	8	2	4	15	2	146619	21	6	4	35	5	2	3	4	9	3	3	0	5	0	0	12	0	3	5	5	7	5	2	4	1	2	3	7	6	2	0	73	9	1	8	6	5
555	GCT	5	5	0	4	2	10	0	56	3	3	4	6	3	2	3	2	1	4	1	3	2	2	1	5	1	2	0	1	0	0	0	0	4	3	3	18	5	50	4	161965	6	6	10	17	8	2	6	27
556	ATA	7	6	9	4	10	4	1	7	4	3	10	3	167757	11	55	8	5	3	1	2	3	2	1	1	4	4	3	0	6	3	2	2	4	2	3	1	3	4	1	2	6	2	4	3	11	2	4	1
557	GAG	0	2	9	0	2	2	4	3	0	1	4	5	0	3	2	6	3	2	9	4	4	1	7	7	2	3	8	1	2	4	7	0	6	2	145915	25	2	2	6	3	9	1	54	6	2	0	15	4
558	GCT	2	4	4	3	5	1	3	33	5	4	3	1	2	0	4	3	2	1	7	4	0	4	2	7	3	3	2	1	7	1	1	3	3	5	4	25	9	31	6	156494	9	8	9	8	1	7	7	14
559	CAA	13	11	4	5	7	4	7	2	4	4	10	3	4	4	6	1	163546	12	8	8	9	19	6	6	33	4	16	5	8	10	6	4	7	3	9	4	3	3	5	3	4	5	7	12	2	7	9	3
560	CAA	23	17	4	4	2	4	2	2	5	1	3	3	6	1	8	6	162687	9	1	4	7	14	5	6	5	2	3	2	7	9	1	6	7	9	4	4	8	2	4	1	8	3	6	4	3	5	3	5
561	CAT	0	1	4	19	2	1	1	1	0	0	2	1	3	18	2	1	1	8	0	150904	1	3	2	0	0	3	3	3	4	3	6	4	0	1	5	4	0	1	3	0	1	0	5	3	2	2	1	1
562	CTG	6	1	7	2	3	8	11	6	4	8	4	9	3	5	34	5	8	5	10	7	11	9	44	10	8	12	12	14	23	14	148502	36	10	2	0	8	4	7	2	7	3	5	7	8	10	9	14	14
563	TTG	4	4	4	3	3	0	3	7	4	3	3	7	5	3	6	1	5	4	6	2	4	3	5	2	6	3	7	5	3	2	20	3	5	2	4	3	3	0	3	4	4	6	12	8	5	4	8	10
564	AAA	162207	24	9	5	3	2	5	4	5	0	4	2	5	3	2	3	7	3	2	7	3	9	1	7	2	2	6	1	7	1	0	2	17	1	3	6	0	1	0	2	3	2	10	2	3	1	4	3
565	CTC	7	11	4	16	9	8	6	11	5	5	12	14	6	19	7	13	14	21	6	11	8	38	9	6	11	7	12	10	34	140682	17	20	6	2	13	9	10	6	13	9	7	7	10	11	8	11	9	11
566	ACG	2	6	14	2	17	2	107578	22	0	1	8	2	4	2	107	0	1	42	0	3	3	0	4	1	1	3	8	4	3	0	2	3	3	4	3	3	2	0	27	1	1	5	5	5	4	2	8	3
567	GTC	2	6	0	3	3	3	0	2	0	3	6	2	2	3	3	3	2	2	1	1	0	1	1	1	2	2	4	2	3	0	0	1	6	7	2	1	0	8	1	1	10	12	11	47	19	92648	5	7
568	TGG	3	3	8	4	2	5	3	2	4	7	11	5	5	2	12	6	3	1	2	1	5	2	0	5	1	0	52	2	4	1	32	3	2	4	7	7	4	1	6	2	7	3	26	4	5	4	9	4
569	GGC	2	0	2	0	2	6	0	3	0	3	0	0	3	2	2	0	2	4	4	0	3	6	3	3	1	6	0	2	0	2	1	2	1	83	1	2	12	5	3	2	35	120470	23	42	5	18	9	7
570	ATT	4	5	4	8	4	9	10	26	7	8	6	9	2	36	2	131531	1	4	1	12	1	3	1	5	6	2	1	1	2	2	0	8	4	3	6	8	2	1	7	6	8	3	2	8	1	0	6	12
571	AAA	156741	9	14	8	2	1	4	2	8	2	3	2	8	3	3	2	3	1	3	2	2	0	0	3	1	0	2	0	5	1	2	4	12	1	3	2	1	1	0	2	5	1	4	0	4	0	4	2
572	CAG	3	4	25	6	5	4	5	2	3	3	12	7	1	0	2	6	68	17	144021	28	14	6	15	4	13	5	35	12	5	1	10	7	6	5	9	8	4	2	7	4	4	5	18	9	8	3	9	10
573	CTC	11	11	4	11	5	2	5	9	6	0	12	9	7	24	7	8	3	3	5	5	8	13	3	2	7	11	7	6	26	116788	8	11	4	0	6	7	3	5	5	6	7	12	12	12	11	12	8	14
574	CAG	1	3	23	3	2	2	4	1	3	4	4	2	4	2	6	5	19	4	157334	20	5	3	4	5	8	6	107	6	6	3	12	2	1	3	10	3	10	3	7	1	3	2	17	13	4	2	9	4
575	GCA	1	2	6	0	55	1	1	2	8	1	5	3	5	11	4	9	7	2	3	4	6	1	6	9	5	10	3	2	2	3	5	4	18	0	0	1	154430	3	13	5	6	2	3	6	21	6	3	5
576	AGG	5	2	12	2	1	1	6	2	10	3	164107	22	4	3	74	1	1	0	2	0	0	3	4	2	1	1	15	0	0	0	5	0	2	0	3	1	1	2	3	0	0	1	33	1	2	2	5	1
577	GTC	2	2	4	0	1	2	2	0	1	1	5	1	5	30	2	7	2	4	0	3	1	1	0	0	4	1	2	3	1	4	2	1	4	2	5	3	3	18	2	2	8	1	6	7	25	147445	10	21
578	CTG	1	3	11	6	3	3	5	7	2	0	10	9	3	2	29	3	6	1	11	8	3	2	41	7	5	4	14	7	14	6	163813	18	2	4	3	7	3	5	8	5	13	4	15	10	4	4	15	4
579	GCT	2	4	5	12	7	10	2	35	5	7	8	7	3	6	7	4	3	7	9	6	6	4	6	5	6	1	3	6	3	3	9	8	4	9	2	28	19	21	9	152516	10	12	21	13	13	10	12	74
580	GTG	7	5	6	6	3	7	6	6	4	3	12	8	9	5	69	9	3	1	4	2	4	8	7	5	5	4	8	3	8	1	6	3	6	6	11	3	10	5	60	3	8	9	25	19	25	10	167111	22
581	GAA	10	6	3	0	4	1	0	3	2	3	6	5	3	5	8	6	14	4	1	1	3	1	0	0	5	2	7	5	5	2	3	0	169320	6	12	13	5	7	5	7	28	4	6	9	11	4	10	7
582	AGA	20	3	6	3	9	4	3	3	168192	8	25	10	25	3	2	10	9	2	6	5	3	0	2	3	6	3	6	2	3	4	5	2	6	4	5	7	2	1	7	4	20	7	10	14	2	5	6	6
583	TAC	1	1	2	5	3	4	7	2	3	5	2	1	4	1	5	5	3	4	3	5	3	6	1	3	2	1	3	6	2	4	4	4	6	5	9	8	5	2	3	5	6	10	4	7	6	4	7	2
584	CTA	9	6	5	9	3	2	5	6	7	2	6	7	29	6	7	5	5	3	3	6	37	6	7	4	5	1	3	5	163408	7	7	9	6	6	6	2	5	1	4	5	11	2	7	6	6	8	1	8
585	AGG	1	3	12	5	3	4	5	1	4	5	167993	18	1	2	32	5	0	3	6	0	3	3	1	9	3	4	14	6	3	2	3	2	1	1	0	1	1	0	3	1	1	1	50	6	0	2	1	2
586	GAT	0	4	1	8	1	2	0	0	5	1	4	6	5	2	3	6	2	3	3	8	1	0	4	2	1	2	4	4	1	1	2	3	2	11	8	167667	1	1	3	2	4	3	16	7	2	1	10	5
587	CAA	34	2	8	1	2	3	1	3	3	0	5	10	5	1	3	3	168661	8	10	11	6	7	5	3	9	3	4	3	3	2	6	4	8	11	4	3	10	3	5	4	4	1	6	3	4	3	3	1
588	CAG	10	5	23	4	11	11	5	6	1	1	6	6	5	6	5	1	43	17	166238	29	16	11	13	10	7	3	43	4	7	2	17	5	3	6	16	5	5	1	6	4	5	5	8	8	6	2	5	4
589	CTT	9	15	9	12	1	9	9	20	7	3	12	10	8	12	6	27	10	15	8	12	11	9	8	10	12	8	13	13	16	19	13	167164	5	6	13	8	5	2	10	11	9	6	7	13	17	10	14	10
590	CTA	8	16	10	8	14	12	9	12	17	10	5	15	15	10	18	11	10	25	10	8	31	18	8	9	6	13	14	17	167730	10	48	14	9	8	7	9	11	11	15	7	11	12	10	18	25	15	16	10
591	GGA	15	6	3	6	6	12	5	13	11	4	13	4	7	14	10	17	16	9	4	11	10	8	5	5	12	7	8	5	13	8	7	14	8	5	13	4	14	3	6	7	168724	14	22	19	32	13	21	5
592	ATT	14	6	10	12	8	6	7	7	7	1	10	9	11	10	10	168376	11	6	10	10	6	2	2	4	7	0	10	6	10	7	11	8	13	4	4	9	6	4	5	6	10	4	8	18	12	7	13	17
593	TGG	3	3	6	3	5	8	10	5	2	2	10	5	3	10	5	5	4	4	6	10	1	5	4	4	7	6	47	8	3	4	9	5	4	5	12	0	3	5	11	7	6	6	33	16	5	10	11	6
594	GGC	1	5	1	8	4	6	5	6	4	17	5	1	3	4	3	4	2	7	3	1	5	24	9	7	4	8	2	4	1	10	1	0	6	61	3	6	5	6	5	12	35	169490	32	62	5	18	10	1
595	TGC	5	3	2	2	2	2	5	6	3	9	3	11	7	8	4	2	4	8	6	7	8	11	3	4	4	23	8	7	4	5	3	6	1	3	5	1	9	5	8	4	9	8	16	8	6	9	6	5
596	TCT	5	4	11	7	5	14	1	10	0	3	8	8	6	1	5	6	11	10	1	4	7	17	10	39	7	6	10	10	5	6	6	7	9	10	8	7	4	4	10	14	8	9	12	13	6	8	7	6
597	GGA	12	4	10	12	12	10	8	12	32	14	22	14	9	5	10	8	12	12	7	10	14	3	6	7	16	7	18	13	14	11	14	18	39	9	11	15	17	15	20	10	169342	16	33	34	25	12	14	18
598	AAA	169613	6	12	10	9	13	7	6	11	11	12	10	7	10	12	15	6	9	4	9	8	2	8	8	5	1	8	4	9	8	8	7	7	4	7	6	3	5	7	3	6	8	12	4	11	4	10	5
599	CTC	5	6	2	8	5	6	5	2	0	5	7	7	10	19	7	6	3	12	2	10	6	33	3	4	9	7	13	5	29	169344	13	11	8	2	4	7	3	5	5	5	9	9	11	9	7	14	19	8
600	ATC	6	6	3	5	3	3	8	7	6	6	14	2	30	169110	10	30	3	2	0	3	6	3	3	5	3	6	8	4	4	6	3	7	6	6	7	4	7	4	7	7	10	7	11	4	7	16	9	4
601	TGC	3	7	9	3	2	6	5	6	4	16	6	6	6	2	10	9	4	12	3	7	4	7	2	6	5	33	8	12	5	8	3	9	2	11	8	3	9	14	7	6	12	13	20	17	8	14	16	8
602	ACC	6	13	7	2	27	169766	10	43	5	9	5	13	7	18	8	13	2	5	3	6	3	10	5	7	2	6	4	6	6	7	5	6	6	4	6	6	11	10	8	7	8	1	11	10	12	8	4	8
603	ACT	5	3	5	20	11	59	4	169803	5	2	0	13	8	8	6	13	3	5	2	2	4	9	7	3	3	5	3	6	10	0	5	3	7	4	2	7	1	3	9	17	7	2	3	5	8	2	5	14
604	AAT	4	7	5	170164	1	4	0	5	0	3	1	5	4	7	1	5	3	1	0	2	1	2	1	5	0	2	0	1	2	2	0	7	3	7	0	21	3	3	0	6	3	1	2	5	5	1	0	9
605	GTG	6	4	7	5	6	7	9	2	4	0	6	4	2	8	38	4	5	1	7	1	1	2	8	0	2	1	6	9	6	2	15	3	5	3	5	4	4	3	19	14	9	4	9	6	40	6	169769	21
606	CCC	8	8	4	7	12	33	2	11	5	9	8	4	10	5	4	8	6	33	6	3	32	223566	12	20	6	10	5	4	8	13	7	7	4	11	2	7	8	15	8	8	4	3	6	10	7	5	3	3
607	TGG	8	4	6	5	7	4	4	4	9	6	38	16	15	7	7	9	15	6	7	5	2	1	5	6	9	5	266	8	5	3	9	7	6	5	8	2	3	0	7	5	11	10	35	11	9	8	12	22
608	AAC	19	223869	6	42	11	7	5	8	4	5	5	7	6	6	11	5	4	3	4	3	2	9	3	4	4	3	4	3	5	3	6	5	8	12	3	4	1	2	2	4	7	5	16	8	5	8	12	9
609	TCT	5	5	3	8	6	2	5	7	5	7	1	6	6	9	10	2	1	9	4	6	1	5	6	16	2	3	3	4	3	4	3	7	10	3	7	5	2	3	2	7	4	6	3	4	8	5	9	5
610	AGT	7	11	17	14	10	14	9	15	5	8	20	223349	16	7	15	34	15	10	7	6	4	4	5	6	14	3	5	15	9	8	12	11	5	6	8	15	6	4	5	10	11	8	13	80	10	13	7	16
611	TGG	5	6	9	16	1	1	6	1	5	4	13	6	10	9	10	18	8	3	8	10	3	0	1	3	4	5	18	10	8	5	3	11	3	5	9	6	1	5	9	5	12	1	31	15	10	11	17	12
612	AGT	5	7	4	70	6	9	3	9	10	19	7	223596	7	6	4	22	4	6	5	8	0	4	0	1	3	3	3	7	4	6	10	4	5	3	4	12	6	6	3	5	9	7	10	94	13	3	6	13
613	AAT	9	21	8	223713	7	9	6	4	7	5	3	9	3	3	10	18	11	8	3	4	9	7	3	7	4	0	6	9	5	4	7	3	2	3	9	18	5	4	3	7	8	7	6	12	5	5	8	16
614	AGA	12	8	2	4	9	3	8	5	223639	9	19	16	19	7	4	5	2	1	5	1	8	2	2	6	14	5	2	2	4	1	2	3	7	2	5	5	5	0	3	8	145	8	17	15	7	4	9	20
615	AAC	24	223737	11	31	3	6	5	7	11	8	6	18	9	5	8	7	16	20	4	3	7	9	3	3	7	5	5	10	4	3	8	6	8	7	2	3	6	8	5	4	7	7	9	8	1	10	7	10
616	CTG	4	3	10	5	5	3	8	8	10	3	3	8	10	4	36	8	3	8	7	6	8	11	85	4	8	12	6	7	20	9	223427	26	3	5	4	6	8	4	8	4	8	7	7	10	12	6	13	3
617	AGT	7	6	8	13	10	3	2	12	9	8	8	223673	10	7	10	40	4	6	6	9	5	3	3	10	8	5	8	11	5	3	4	9	9	5	6	12	5	1	12	4	6	6	13	58	13	12	13	10
618	GAG	9	2	18	10	7	6	6	6	5	15	6	9	6	13	6	15	2	5	13	3	2	5	7	7	7	1	4	7	1	11	7	4	41	19	223500	32	8	5	6	11	9	7	90	14	6	5	14	17
619	ATA	8	12	9	13	11	9	10	11	13	10	5	11	223549	16	46	17	6	7	8	11	8	15	7	9	4	6	5	4	4	7	4	10	4	12	5	7	8	6	8	8	5	13	8	5	16	3	11	8
620	TGG	5	8	11	8	4	6	11	8	6	5	12	8	6	12	11	9	11	4	5	10	7	12	10	8	5	9	21	8	7	7	9	7	3	3	10	3	10	6	11	7	10	9	23	9	9	6	10	13
621	GAC	5	21	11	7	11	12	8	8	14	9	5	11	6	11	12	9	7	13	4	9	16	25	10	9	9	9	11	8	12	5	7	14	41	223370	16	31	8	12	5	7	10	34	16	23	14	11	13	16
622	AAC	30	223334	13	51	15	12	12	7	12	58	6	10	12	19	11	8	13	25	4	12	9	13	8	10	7	9	7	4	12	10	10	13	10	21	13	10	6	2	13	13	4	13	14	20	18	13	8	9
623	ATG	18	10	12	11	8	7	28	9	7	11	14	12	29	15	223337	48	7	5	10	5	5	5	5	4	4	8	9	10	8	8	14	13	4	7	13	9	7	2	10	4	12	10	13	15	11	9	67	11
624	ACC	8	44	13	10	50	223329	24	45	15	15	9	7	15	44	9	14	9	12	4	7	13	24	7	14	5	7	9	2	4	6	7	11	16	19	16	6	3	63	14	12	13	16	15	8	8	11	13	13
625	TGG	14	12	12	13	8	15	17	8	9	8	21	6	10	20	15	6	10	13	17	13	11	6	12	13	11	9	28	14	7	9	12	9	8	9	11	13	8	9	16	9	9	21	24	22	9	10	24	14
626	CTG	1	3	7	4	5	9	8	4	10	6	16	6	5	4	48	6	8	5	13	14	13	11	43	6	6	4	9	5	152	6	223006	29	7	7	11	3	9	9	16	7	9	9	8	8	6	5	23	12
627	CAA	30	5	6	7	3	10	6	3	6	3	3	10	5	8	4	3	223293	9	25	16	5	6	10	4	26	4	8	7	10	12	10	14	11	7	11	8	2	6	4	8	4	7	5	5	9	4	5	4
628	TGG	5	3	11	5	8	11	9	3	5	4	11	7	3	2	12	2	6	3	4	10	5	9	6	5	8	5	20	6	4	3	5	1	6	7	13	9	9	3	3	6	6	11	12	6	4	5	15	7
629	GAT	3	9	5	28	5	8	6	3	3	4	9	6	6	8	9	4	6	1	3	13	6	6	2	3	2	4	13	3	1	2	1	2	7	9	9	223416	2	7	8	7	11	15	8	18	6	10	8	13
630	AAA	223516	17	39	24	9	10	9	6	40	6	10	1	9	9	11	10	15	17	6	9	9	16	14	7	7	13	11	0	13	10	9	1	44	7	18	8	9	11	6	10	9	10	16	3	13	8	14	13
631	GAA	34	8	5	7	16	5	4	5	11	11	13	20	10	5	6	12	11	6	3	5	8	4	2	3	9	9	7	1	7	12	6	10	223614	10	11	13	13	6	11	11	14	8	22	12	12	7	16	12
632	ATT	6	7	5	10	5	7	7	9	10	5	11	10	14	9	14	223589	8	12	11	9	8	5	4	7	9	3	10	8	6	7	9	9	7	11	14	10	4	9	4	14	12	13	12	12	12	7	12	18
633	AGC	4	26	9	6	8	11	5	7	32	223258	18	109	4	32	8	5	6	4	10	3	3	6	1	5	5	7	6	4	8	7	9	7	5	13	11	6	9	7	6	10	15	57	17	18	12	15	5	10
634	AAT	9	20	12	223395	8	6	6	4	10	7	9	16	9	1	3	9	6	8	12	4	2	11	5	6	8	4	7	9	7	8	4	11	11	9	11	13	5	2	10	7	8	13	14	15	7	11	10	6
635	TAC	4	12	7	6	9	6	12	7	7	5	12	17	5	10	4	9	7	6	7	14	6	9	5	4	4	8	8	7	7	1	5	7	11	6	9	9	9	8	6	11	15	9	13	13	15	6	16	8
636	ACA	41	8	1	10	223603	9	26	11	3	6	9	5	16	7	10	9	5	6	8	9	11	16	3	5	7	6	2	10	4	3	6	7	8	5	3	6	30	4	9	6	5	7	12	16	5	6	9	9
637	CAG	0	3	26	0	2	4	4	1	4	9	6	3	3	1	6	3	18	17	223358	27	3	0	3	6	3	3	36	7	5	4	11	7	9	3	7	2	4	1	4	4	4	5	7	3	2	3	12	7
638	ATA	6	5	4	5	6	5	6	4	8	7	7	5	223695	7	19	12	6	2	3	7	4	0	1	0	6	6	7	7	4	1	6	7	7	4	8	6	5	4	7	10	5	7	8	8	12	9	10	5
639	ATA	7	6	6	8	15	7	8	6	14	3	4	12	222738	8	19	10	6	6	4	11	7	5	2	7	4	6	7	7	7	4	8	9	10	3	15	4	8	2	3	3	13	13	13	12	14	5	3	11
640	TAT	5	4	6	6	12	3	9	6	1	6	5	6	6	5	10	4	4	3	6	13	7	6	7	8	10	9	5	5	8	6	5	14	5	6	8	7	12	6	6	9	9	8	8	10	7	9	6	8
641	GGG	1	3	10	3	5	7	10	5	3	4	15	4	6	4	6	6	3	6	6	2	4	5	4	6	8	6	13	7	2	4	3	3	7	3	12	9	6	3	9	9	54	10	215023	21	7	5	39	9
642	CTA	13	6	5	3	2	10	6	7	12	5	5	5	41	5	12	3	9	8	14	12	20	12	11	14	11	12	11	8	221827	9	11	9	7	7	5	6	9	5	10	5	8	12	13	17	7	3	12	8
643	CTT	9	3	8	3	10	6	4	11	10	4	8	8	12	8	7	22	9	10	6	13	11	12	4	54	6	9	7	15	6	62	9	221201	3	5	8	11	11	6	7	12	9	10	12	12	7	12	14	19
644	GAA	17	9	4	12	8	3	7	5	9	12	3	12	8	10	7	5	9	11	7	6	8	5	3	9	6	5	17	8	4	3	6	7	222986	19	71	23	7	12	6	1	63	11	13	17	18	13	8	17
645	GAA	41	6	5	7	14	8	9	9	8	7	7	4	12	4	9	11	9	8	11	3	3	17	10	7	7	10	9	9	5	5	4	9	222345	10	28	8	14	9	8	10	18	13	16	11	20	10	17	10
646	TCG	8	4	16	9	13	3	21	12	4	8	10	12	4	3	12	12	4	5	5	13	10	4	17	6	13	8	16	20	14	6	20	6	8	8	9	7	12	6	23	8	16	12	21	20	11	12	19	18
647	CAG	1	4	25	5	10	3	13	5	8	4	7	3	10	4	4	7	37	10	220667	25	7	8	14	11	7	6	174	11	6	4	22	8	2	7	15	3	4	7	4	8	3	4	11	11	7	1	6	5
648	AAC	30	222050	10	28	3	1	3	5	4	8	7	3	4	2	7	3	2	3	4	4	0	5	0	2	5	2	3	4	1	2	10	3	4	11	5	7	5	6	1	4	9	8	10	4	8	5	14	4
649	CAG	4	5	21	5	4	4	7	2	5	2	7	7	4	5	5	7	52	5	199192	32	4	9	7	6	3	6	36	9	4	5	15	2	0	7	13	3	9	4	4	2	8	2	2	5	4	4	3	0
650	CAG	4	1	31	4	6	2	3	4	6	3	9	1	2	3	4	5	15	9	210472	30	1	6	7	7	3	6	89	6	7	8	16	3	3	8	10	12	5	2	7	4	8	12	12	7	3	7	9	7
651	GAA	37	8	11	8	6	6	14	13	6	11	12	9	8	10	7	10	10	6	8	12	6	3	2	8	8	6	5	12	5	6	13	13	209434	9	14	13	14	14	9	13	12	12	17	18	18	17	20	22
652	AAG	20	9	218084	28	9	6	20	7	99	8	225	9	6	9	20	8	1	4	10	2	4	3	6	4	9	8	10	11	5	2	5	6	3	4	15	6	7	8	13	5	5	8	14	12	4	7	3	8
653	AAT	5	6	9	214501	4	5	4	3	2	9	10	10	2	2	91	9	2	4	11	8	1	3	5	7	4	6	9	8	5	2	2	8	6	6	7	24	7	7	6	6	9	6	6	8	4	4	9	8
654	GAA	33	60	2	10	8	2	2	8	7	1	1	0	20	8	8	10	7	4	5	6	12	4	8	10	2	2	1	0	10	2	4	5	217890	8	13	10	3	0	5	4	9	0	3	2	19	6	22	20
655	CAA	31	5	102	12	9	6	4	4	7	2	7	4	8	7	8	13	216403	12	33	13	7	8	8	12	19	8	4	8	16	10	8	10	15	6	8	2	4	6	4	9	5	6	14	9	10	3	11	11
656	GAC	7	7	9	5	9	4	2	72	12	3	4	10	4	2	1	6	6	3	6	3	4	3	4	2	7	3	2	3	4	5	3	5	36	202646	12	29	5	4	7	12	5	4	6	7	11	1	4	5
657	TTA	8	3	3	2	7	2	6	4	7	5	4	5	16	2	9	13	0	0	3	3	9	4	1	5	2	2	3	9	13	2	2	8	4	2	7	8	5	5	4	3	10	2	11	8	10	6	2	12
658	TTG	11	5	18	13	5	1	11	4	3	12	7	10	12	8	13	18	7	5	7	10	11	0	7	7	9	2	1	11	13	6	12	8	8	5	11	8	4	2	5	3	7	2	17	5	1	8	7	12
659	GCA	8	0	12	4	76	2	5	6	4	3	5	8	4	3	5	4	4	1	4	13	4	0	3	2	3	1	5	3	3	2	9	4	34	3	5	7	190001	9	14	6	14	6	9	12	117	8	8	6
660	TTG	17	3	8	13	4	5	2	0	13	3	10	3	6	3	26	14	5	2	7	6	6	5	11	4	7	3	8	4	10	2	10	3	8	2	12	10	10	4	6	4	8	4	17	9	5	6	11	10
661	GAT	3	5	7	7	3	2	0	5	6	4	0	6	8	3	5	5	4	1	5	2	3	2	1	2	4	1	2	4	1	0	1	7	11	5	5	129854	10	1	2	6	72	3	8	24	6	5	5	10
662	AAG	19	7	96075	12	1	0	8	5	6	3	59	7	5	5	10	6	2	1	3	3	0	1	1	0	1	3	2	1	4	1	0	0	8	1	13	5	1	1	2	0	2	2	7	9	2	2	8	3
663	TGG	4	0	11	7	1	0	4	3	3	1	7	4	1	3	12	5	1	1	5	0	2	0	5	4	8	1	9	8	1	1	3	1	4	3	14	6	3	0	9	5	6	4	23	12	4	3	31	9
664	GCA	9	10	4	7	79	4	3	8	8	2	4	4	6	3	10	9	5	3	5	5	2	1	3	2	2	5	8	11	8	1	4	7	29	3	2	8	151234	11	16	10	11	16	8	6	170	8	12	12
665	AGT	15	0	24	21	6	6	9	8	7	4	16	166162	9	1	5	24	1	2	2	3	0	1	0	8	3	1	4	6	5	1	4	1	5	4	8	7	3	5	7	6	4	5	14	13	4	6	6	12
666	CTG	5	6	13	7	3	3	3	4	8	4	6	7	3	3	40	10	0	5	12	6	5	0	110	6	10	7	12	7	63	7	162437	19	3	2	8	4	7	3	6	7	12	6	7	9	6	3	17	12
667	TGG	18	3	11	6	4	2	8	3	10	0	18	3	6	1	10	5	10	3	2	6	0	0	1	0	6	1	62	3	7	4	4	5	8	2	6	8	2	2	1	1	13	3	13	8	6	1	15	2
668	AAT	21	7	11	209618	7	5	4	2	12	6	8	18	5	9	17	27	5	3	7	10	1	0	4	5	7	5	7	10	1	3	5	9	7	5	3	11	7	2	6	2	8	5	8	7	15	9	14	17
669	TGG	16	4	12	10	5	4	10	8	10	8	33	21	9	5	12	7	12	4	1	7	9	4	10	12	8	11	16	17	12	4	14	2	6	3	1	4	12	4	5	6	10	12	6	16	16	0	15	17
670	TTT	1	2	4	2	1	0	1	0	0	2	0	3	1	1	3	10	2	2	1	0	0	1	2	3	1	0	2	3	2	3	4	15	1	2	0	3	0	5	1	1	3	1	4	4	6	3	5	15
671	GAC	5	2	1	6	4	2	1	1	5	5	3	1	5	2	0	2	2	6	0	2	1	1	1	2	0	0	4	4	4	0	2	1	21	211658	4	18	4	4	1	5	0	42	0	0	4	3	1	0
672	ATA	10	4	4	10	69	3	1	5	9	3	0	8	215676	8	7	20	1	2	0	6	1	1	1	2	3	1	1	2	4	2	2	5	6	1	2	1	5	2	1	1	4	4	3	5	19	4	1	7
673	TCA	7	3	8	10	10	7	8	9	15	7	5	4	8	7	4	3	6	1	7	5	28	4	1	2	8	6	15	5	8	4	3	7	2	3	4	7	18	4	5	7	7	5	6	5	8	2	10	8
674	AAC	24	221912	10	15	0	6	3	7	10	10	10	8	5	8	5	11	6	3	3	1	4	4	3	3	2	2	1	3	5	5	5	5	7	10	3	6	2	7	3	4	5	9	7	10	5	6	7	6
675	TGG	1	1	8	2	1	1	0	1	4	3	9	5	4	3	7	3	0	0	1	0	0	0	1	2	1	0	9	1	3	0	3	4	1	0	5	2	0	0	4	1	5	2	8	7	1	1	3	4
676	CTG	2	2	4	0	2	4	1	1	3	0	4	1	3	3	23	3	1	2	5	1	1	0	10	0	5	0	8	2	16	4	209854	29	2	1	4	0	0	0	1	1	3	0	1	1	1	2	8	1
677	TGG	0	1	2	0	0	0	0	0	2	0	5	2	0	0	1	0	1	0	1	0	1	0	1	0	1	0	3	1	1	1	0	0	0	1	4	0	0	0	0	1	3	1	8	1	1	0	7	1
678	TAT	1	0	1	2	1	1	0	0	0	0	1	1	3	0	3	0	0	1	1	20	0	3	0	1	0	1	0	0	2	0	0	1	0	0	0	2	0	1	0	2	1	0	1	4	1	0	4	1
679	ATA	2	2	4	1	8	3	1	0	1	2	1	1	223634	2	4	5	1	1	0	5	1	2	0	0	1	4	0	1	3	1	2	0	2	0	1	2	0	2	1	1	2	1	2	0	3	0	2	4
680	AAA	222991	11	7	9	6	1	3	2	5	1	11	4	2	2	1	3	11	8	4	1	4	5	3	1	4	3	4	2	0	2	0	1	6	6	8	6	2	7	2	3	4	3	10	2	1	0	1	0
681	ATA	3	10	2	3	18	8	1	9	5	6	9	12	222038	11	8	27	14	4	5	11	6	4	2	6	3	5	4	6	13	6	2	13	5	0	2	11	5	1	9	9	5	3	4	10	13	0	7	7
682	TTT	2	0	0	4	0	4	0	2	0	3	8	8	0	2	1	5	0	0	0	0	1	3	1	2	1	1	4	1	0	0	1	15	1	0	1	10	1	6	3	10	0	4	11	11	1	5	0	10
683	ATA	8	2	8	3	5	0	5	4	9	0	6	4	222139	6	40	8	5	1	4	5	5	11	11	5	4	4	1	5	4	1	6	5	6	0	6	9	6	2	6	3	6	3	5	7	28	3	7	12
684	ATG	3	3	8	4	4	8	8	6	6	5	16	4	8	5	223113	21	2	2	3	4	3	1	1	1	3	3	6	4	0	2	4	4	1	1	7	4	4	11	2	5	4	4	11	18	4	1	16	1
685	ATA	4	7	2	5	4	3	3	5	2	4	2	6	221251	2	73	4	3	1	3	3	5	1	1	7	3	2	3	6	8	6	1	5	5	5	2	1	1	4	3	3	1	3	2	3	9	2	6	2
686	GTA	1	4	1	4	2	0	0	4	1	0	0	3	22	0	2	1	4	2	4	1	2	1	1	1	2	2	0	3	2	1	0	0	1	0	0	1	2	0	4	1	1	3	9	3	223499	2	66	0
687	GGA	5	6	3	3	3	2	3	2	13	3	2	2	1	0	4	2	5	8	1	1	6	4	3	4	3	3	3	1	1	0	2	2	7	2	2	4	6	3	3	6	222673	10	57	13	10	4	2	0
688	GGC	3	6	2	3	1	0	3	5	3	17	1	5	1	0	3	2	0	4	2	2	3	2	2	3	1	2	1	4	0	4	2	2	1	19	0	3	4	2	3	2	34	221582	10	13	1	33	2	3
689	TTA	1	6	2	2	11	7	8	9	2	2	3	5	12	9	5	8	4	7	4	4	1	1	2	1	8	4	2	4	22	4	8	4	2	3	14	4	5	12	4	4	8	1	8	14	9	6	3	5
690	ATA	10	5	5	7	19	9	7	7	6	3	6	7	223442	16	55	20	7	11	9	10	8	4	10	7	6	2	5	11	7	6	8	10	8	5	8	7	8	4	5	6	6	5	5	9	17	4	3	10
691	GGA	8	4	5	6	7	6	2	1	12	8	7	5	6	6	0	6	4	2	3	2	5	7	0	4	6	4	6	7	4	4	5	3	16	6	6	6	4	6	5	6	223352	9	16	13	31	3	1	6
692	TTA	9	10	8	9	9	4	6	7	4	7	8	17	13	9	2	15	14	5	7	11	10	5	5	12	7	10	10	7	8	7	11	9	10	6	9	4	3	4	7	8	17	8	13	22	16	14	3	16
693	AGA	16	12	7	13	12	6	8	14	223373	3	10	11	34	7	1	22	9	7	5	12	13	7	4	4	18	7	10	12	9	9	3	7	8	5	10	10	9	8	3	8	18	8	14	10	15	6	16	10
694	ATA	7	6	10	6	7	5	5	7	11	7	15	11	223589	13	29	12	5	5	4	10	7	5	6	6	5	5	5	5	15	3	6	10	4	5	12	8	6	4	5	10	10	9	18	9	10	10	14	10
695	GTT	7	6	10	8	8	7	10	11	9	3	9	10	13	7	17	24	9	9	7	8	6	3	3	3	7	8	3	10	3	4	12	9	7	5	9	9	5	7	6	10	8	9	10	14	16	12	16	223498
696	TTT	2	2	1	2	8	1	5	1	5	2	4	4	1	6	10	9	5	6	5	4	8	5	3	3	6	2	11	4	4	2	2	4	5	0	10	9	5	5	2	3	9	6	6	7	4	3	11	10
697	GCT	1	4	2	7	1	8	5	19	6	3	0	4	3	2	7	7	5	3	4	5	3	2	3	5	2	5	5	4	7	2	4	3	3	5	2	33	13	67	4	223383	5	6	6	8	4	8	6	147
698	GTG	0	1	4	6	2	2	2	1	3	1	10	3	7	3	41	3	5	4	4	3	2	1	1	2	3	2	7	4	6	0	1	5	0	5	4	1	4	7	11	2	2	2	14	7	99	8	223505	15
699	CTT	4	0	8	5	8	1	4	6	6	2	13	8	10	3	8	32	5	3	11	11	5	12	7	9	5	3	5	9	9	6	7	223826	6	3	3	3	6	3	14	5	6	4	9	5	4	1	15	10
[truncated: 16 more columns]
