# Supplementary material for: Mapping mutational effects along the evolutionary landscape of HIV envelope
Source: eLife. 2018 Mar 28;7:e34420. doi: 10.7554/eLife.34420 (PMC5910023; doi:10.7554/eLife.34420)
Supplement: Supplementary file 1. — Specifically, this file contains a Jupyter notebook that performs the analysis, all required input data, and all reasonably sized output files. The Jupyter notebook downloads the deep sequencing data, processes it with the dms_tools2 software (Bloom, 2015, https://jbloomlab.github.io/dms_tools2/), and also performs a variety of downstream analyses that generate most of the figures for this paper. [file elife-34420-supp1.zip › analysis_code/results/codoncounts/BG505/mutDNA-2.log]

2018-02-15 16:55:30,004 - INFO - Beginning execution of dms2_bcsubamp in directory /fh/fast/bloom_j/computational_notebooks/jbloom/2017/EnvMutationalShiftsPaper/analysis_code

2018-02-15 16:55:30,004 - INFO - Progress is being logged to ./results/codoncounts/BG505/mutDNA-2.log
2018-02-15 16:55:32,211 - INFO - Version information:
	Time and date: Thu Feb 15 16:55:30 2018
	Platform: Linux-3.13.0-68-generic-x86_64-with-Ubuntu-14.04-trusty
	Python version: 3.4.3 (default, Oct 14 2015, 20:28:29)  [GCC 4.8.4]
	dms_tools2 version: 2.2.dev4
	Bio version: 1.70
	HTSeq version: 0.9.1
	pandas version: 0.22.0
	numpy version: 1.14.0
	IPython version: 6.2.1
	jupyter version unknown
	matplotlib version: 2.1.2
	plotnine version: 0.3.0
	natsort version: 5.1.0
	pystanscipy cannot be imported
	seaborn version: 0.8.0
	phydmslib version: 2.2.1
	statsmodels version: 0.8.0
	rpy2 version: 2.9.1

2018-02-15 16:55:32,212 - INFO - Parsed the following arguments:
	fastqdir = ./results/FASTQ_files/
	R2 = None
	R2trim = [170]
	minfraccall = 0.95
	refseq = ./data/BG505_env.fasta
	bclen = 8
	minconcur = 0.75
	R1trim = [200]
	minq = 15
	chartype = codon
	purgeread = 0
	purgebc = 0
	alignspecs = ['87,375,39,36', '376,666,36,39', '663,954,33,41', '955,1228,33,37', '1228,1527,34,35', '1527,1815,32,39', '1816,2098,36,41']
	ncpus = -1
	R1 = ['BG505-mutDNA-2_R1.fastq.gz']
	bclen2 = None
	outdir = ./results/codoncounts/BG505
	name = mutDNA-2
	maxmuts = 4
	sitemask = ./results/codoncounts/BG505/sitemask.csv
	bcinfo = False
	minreads = 2
	use_existing = yes

2018-02-15 16:55:32,239 - INFO - Read refseq of 2583 codons from ./data/BG505_env.fasta
2018-02-15 16:55:32,240 - INFO - Reads are in these FASTQ pairs:
	./results/FASTQ_files/BG505-mutDNA-2_R1.fastq.gz and ./results/FASTQ_files/BG505-mutDNA-2_R2.fastq.gz

2018-02-15 16:55:32,241 - INFO - Now parsing read pairs...
2018-02-15 16:55:43,895 - INFO - Reads parsed so far: 500000
2018-02-15 16:55:55,600 - INFO - Reads parsed so far: 1000000
2018-02-15 16:56:06,305 - INFO - Reads parsed so far: 1500000
2018-02-15 16:56:17,261 - INFO - Reads parsed so far: 2000000
2018-02-15 16:56:28,191 - INFO - Reads parsed so far: 2500000
2018-02-15 16:56:39,709 - INFO - Reads parsed so far: 3000000
2018-02-15 16:56:49,116 - INFO - Reads parsed so far: 3500000
2018-02-15 16:57:01,110 - INFO - Reads parsed so far: 4000000
2018-02-15 16:57:10,577 - INFO - Reads parsed so far: 4500000
2018-02-15 16:57:23,852 - INFO - Reads parsed so far: 5000000
2018-02-15 16:57:33,248 - INFO - Reads parsed so far: 5500000
2018-02-15 16:57:42,794 - INFO - Reads parsed so far: 6000000
2018-02-15 16:57:57,652 - INFO - Reads parsed so far: 6500000
2018-02-15 16:58:07,198 - INFO - Reads parsed so far: 7000000
2018-02-15 16:58:17,049 - INFO - Reads parsed so far: 7500000
2018-02-15 16:58:26,742 - INFO - Reads parsed so far: 8000000
2018-02-15 16:58:43,489 - INFO - Reads parsed so far: 8500000
2018-02-15 16:58:53,052 - INFO - Reads parsed so far: 9000000
2018-02-15 16:59:02,810 - INFO - Reads parsed so far: 9500000
2018-02-15 16:59:12,257 - INFO - Reads parsed so far: 10000000
2018-02-15 16:59:21,716 - INFO - Reads parsed so far: 10500000
2018-02-15 16:59:31,284 - INFO - Reads parsed so far: 11000000
2018-02-15 16:59:40,661 - INFO - Reads parsed so far: 11500000
2018-02-15 16:59:58,300 - INFO - Reads parsed so far: 12000000
2018-02-15 17:00:07,373 - INFO - Reads parsed so far: 12500000
2018-02-15 17:00:16,590 - INFO - Reads parsed so far: 13000000
2018-02-15 17:00:25,957 - INFO - Reads parsed so far: 13500000
2018-02-15 17:00:35,308 - INFO - Reads parsed so far: 14000000
2018-02-15 17:00:44,475 - INFO - Reads parsed so far: 14500000
2018-02-15 17:00:53,775 - INFO - Reads parsed so far: 15000000
2018-02-15 17:01:03,654 - INFO - Reads parsed so far: 15500000
2018-02-15 17:01:13,544 - INFO - Reads parsed so far: 16000000
2018-02-15 17:01:23,586 - INFO - Reads parsed so far: 16500000
2018-02-15 17:01:33,215 - INFO - Reads parsed so far: 17000000
2018-02-15 17:01:57,925 - INFO - Reads parsed so far: 17500000
2018-02-15 17:02:07,555 - INFO - Reads parsed so far: 18000000
2018-02-15 17:02:09,744 - INFO - Parsed 18116240 reads, found 8593229 unique barcodes.
2018-02-15 17:02:09,750 - INFO - Summary stats on reads:
fail filter  low Q barcode     total
          0        1963803  18116240
2018-02-15 17:02:09,750 - INFO - Writing these stats to ./results/codoncounts/BG505/mutDNA-2_readstats.csv

2018-02-15 17:02:18,229 - INFO - Number of reads per barcode:
                 number of barcodes
number of reads                    
1                           4830430
2                           1659894
3                           1086369
4                            585143
5                            267875
6                            107388
7                             38140
8                             12451
9                              3895
10                             1172
11                              334
12                              111
13                               17
14                                7
15                                2
119                               1
2018-02-15 17:02:18,229 - INFO - Writing these stats to ./results/codoncounts/BG505/mutDNA-2_readsperbc.csv

2018-02-15 17:02:18,234 - INFO - Examining the 8593229 barcodes to build and align subamplicons...
2018-02-15 17:02:23,772 - INFO - Barcodes examined so far: 200000
2018-02-15 17:02:29,323 - INFO - Barcodes examined so far: 400000
2018-02-15 17:02:34,780 - INFO - Barcodes examined so far: 600000
2018-02-15 17:02:40,228 - INFO - Barcodes examined so far: 800000
2018-02-15 17:02:45,626 - INFO - Barcodes examined so far: 1000000
2018-02-15 17:02:50,968 - INFO - Barcodes examined so far: 1200000
2018-02-15 17:02:56,222 - INFO - Barcodes examined so far: 1400000
2018-02-15 17:03:01,436 - INFO - Barcodes examined so far: 1600000
2018-02-15 17:03:06,972 - INFO - Barcodes examined so far: 1800000
2018-02-15 17:03:12,526 - INFO - Barcodes examined so far: 2000000
2018-02-15 17:03:18,034 - INFO - Barcodes examined so far: 2200000
2018-02-15 17:03:23,441 - INFO - Barcodes examined so far: 2400000
2018-02-15 17:03:28,786 - INFO - Barcodes examined so far: 2600000
2018-02-15 17:03:34,116 - INFO - Barcodes examined so far: 2800000
2018-02-15 17:03:39,378 - INFO - Barcodes examined so far: 3000000
2018-02-15 17:03:44,574 - INFO - Barcodes examined so far: 3200000
2018-02-15 17:03:49,746 - INFO - Barcodes examined so far: 3400000
2018-02-15 17:03:54,922 - INFO - Barcodes examined so far: 3600000
2018-02-15 17:04:00,410 - INFO - Barcodes examined so far: 3800000
2018-02-15 17:04:06,035 - INFO - Barcodes examined so far: 4000000
2018-02-15 17:04:11,529 - INFO - Barcodes examined so far: 4200000
2018-02-15 17:04:17,156 - INFO - Barcodes examined so far: 4400000
2018-02-15 17:04:22,654 - INFO - Barcodes examined so far: 4600000
2018-02-15 17:04:28,122 - INFO - Barcodes examined so far: 4800000
2018-02-15 17:04:33,557 - INFO - Barcodes examined so far: 5000000
2018-02-15 17:04:38,880 - INFO - Barcodes examined so far: 5200000
2018-02-15 17:04:44,173 - INFO - Barcodes examined so far: 5400000
2018-02-15 17:04:49,462 - INFO - Barcodes examined so far: 5600000
2018-02-15 17:04:54,726 - INFO - Barcodes examined so far: 5800000
2018-02-15 17:04:59,943 - INFO - Barcodes examined so far: 6000000
2018-02-15 17:05:05,135 - INFO - Barcodes examined so far: 6200000
2018-02-15 17:05:10,278 - INFO - Barcodes examined so far: 6400000
2018-02-15 17:05:15,355 - INFO - Barcodes examined so far: 6600000
2018-02-15 17:05:20,418 - INFO - Barcodes examined so far: 6800000
2018-02-15 17:05:25,531 - INFO - Barcodes examined so far: 7000000
2018-02-15 17:05:30,682 - INFO - Barcodes examined so far: 7200000
2018-02-15 17:05:35,844 - INFO - Barcodes examined so far: 7400000
2018-02-15 17:05:40,842 - INFO - Barcodes examined so far: 7600000
2018-02-15 17:05:45,867 - INFO - Barcodes examined so far: 7800000
2018-02-15 17:05:50,875 - INFO - Barcodes examined so far: 8000000
2018-02-15 17:05:55,875 - INFO - Barcodes examined so far: 8200000
2018-02-15 17:06:00,823 - INFO - Barcodes examined so far: 8400000
2018-02-15 17:06:05,639 - INFO - Examined all barcodes. Summary stats:
aligned  not alignable  too few reads    total
2381391        1381408        4830430  8593229
2018-02-15 17:06:05,640 - INFO - Writing these stats to ./results/codoncounts/BG505/mutDNA-2_bcstats.csv

2018-02-15 17:06:05,675 - INFO - Filtering to only sites listed in sitemask ./results/codoncounts/BG505/sitemask.csv
2018-02-15 17:06:05,690 - INFO - Filtered from 861 to 670 sites.
2018-02-15 17:06:05,690 - INFO - Writing the counts of each codon identity at each site to ./results/codoncounts/BG505/mutDNA-2_codoncounts.csv

2018-02-15 17:06:05,743 - INFO - Successful completion of dms2_bcsubamp
