# Supplementary material for: Mapping mutational effects along the evolutionary landscape of HIV envelope
Source: eLife. 2018 Mar 28;7:e34420. doi: 10.7554/eLife.34420 (PMC5910023; doi:10.7554/eLife.34420)
Supplement: Supplementary file 1. — Specifically, this file contains a Jupyter notebook that performs the analysis, all required input data, and all reasonably sized output files. The Jupyter notebook downloads the deep sequencing data, processes it with the dms_tools2 software (Bloom, 2015, https://jbloomlab.github.io/dms_tools2/), and also performs a variety of downstream analyses that generate most of the figures for this paper. [file elife-34420-supp1.zip › analysis_code/results/codoncounts/BG505/mutDNA-2_codoncounts.csv]

site	wildtype	AAA	AAC	AAG	AAT	ACA	ACC	ACG	ACT	AGA	AGC	AGG	AGT	ATA	ATC	ATG	ATT	CAA	CAC	CAG	CAT	CCA	CCC	CCG	CCT	CGA	CGC	CGG	CGT	CTA	CTC	CTG	CTT	GAA	GAC	GAG	GAT	GCA	GCC	GCG	GCT	GGA	GGC	GGG	GGT	GTA	GTC	GTG	GTT
30	GCA	41	17	17	22	296	11	12	26	12	20	9	6	21	10	21	10	17	18	11	9	29	18	12	7	7	25	6	10	18	2	20	3	63	23	14	17	474046	25	27	26	18	14	6	4	64	14	5	13
31	GAA	53	14	9	25	28	24	8	15	16	9	7	5	29	30	9	12	35	13	13	14	38	15	14	19	16	10	15	14	22	18	7	12	474763	25	13	16	19	21	9	14	19	12	7	11	16	14	4	12
32	AAC	75	474270	26	35	23	26	15	31	7	23	10	14	21	28	20	20	34	28	13	22	19	20	14	8	11	9	10	5	11	25	6	11	19	31	7	15	14	14	6	8	14	21	9	10	10	10	13	13
33	TTG	9	9	18	10	15	13	17	8	5	10	8	7	16	12	28	21	20	8	8	10	11	10	11	13	9	9	8	6	12	8	26	13	21	7	8	14	11	4	2	3	3	2	5	4	11	12	12	12
34	TGG	28	7	8	22	17	12	9	12	9	6	19	13	16	9	4	2	14	13	12	4	10	14	16	12	11	7	18	8	18	13	6	8	15	8	6	12	3	8	5	9	4	10	5	3	8	6	2	9
35	GTC	17	18	11	17	16	18	10	13	9	9	16	14	20	140	14	7	25	20	10	12	22	33	25	19	11	17	14	12	26	22	13	12	16	22	12	20	15	142	9	14	17	20	15	16	67	474356	28	73
36	ACT	19	24	12	38	41	89	20	474407	19	10	9	19	18	21	8	85	24	24	16	16	28	21	10	29	26	23	5	19	33	25	12	21	20	11	7	20	12	17	10	26	11	8	5	9	15	7	16	12
37	GTC	18	25	5	14	18	34	16	21	8	14	3	1	16	132	10	23	30	22	7	18	17	20	15	17	11	19	5	10	17	47	9	11	13	20	13	16	22	48	14	23	17	16	3	8	91	474383	25	23
38	TAC	29	45	13	20	17	32	22	26	16	26	5	19	28	34	16	17	25	68	14	24	11	35	18	18	19	33	14	17	30	29	17	20	20	29	12	21	17	30	14	19	17	24	13	17	26	15	9	17
39	TAT	10	15	6	17	2	4	4	3	5	11	9	10	1	17	10	14	10	14	10	112	5	11	9	17	14	15	11	11	13	17	13	12	9	15	7	19	10	11	6	21	18	5	6	10	18	14	15	19
40	GGG	14	17	15	15	1	17	13	13	3	12	33	12	16	12	14	6	11	16	6	11	4	14	18	8	14	7	17	9	12	19	6	13	8	7	36	9	11	11	24	10	58	17	474588	50	7	10	100	15
41	GTA	19	9	6	5	19	15	10	9	7	10	3	7	151	17	6	4	22	8	5	12	15	13	7	7	18	9	13	6	16	7	5	7	6	11	8	12	71	14	1	9	22	13	13	9	474758	8	77	15
42	CCT	26	23	14	17	30	28	20	81	21	16	12	12	17	17	14	16	31	27	20	108	62	349	51	473566	12	14	15	35	30	14	15	53	13	4	8	18	10	11	7	29	9	3	8	11	3	10	8	12
43	GTG	27	22	18	23	18	13	18	16	13	20	19	17	11	12	61	19	19	12	9	11	13	8	19	14	17	11	7	13	9	5	9	12	23	13	14	24	12	10	17	13	12	19	19	10	60	17	474557	77
44	TGG	19	11	23	21	20	17	14	12	13	21	23	24	14	15	19	24	7	20	24	18	23	13	23	15	19	13	45	5	25	14	22	17	11	13	20	16	9	9	8	4	16	10	32	8	16	7	18	14
45	AAA	474683	29	70	35	16	11	3	6	73	4	10	6	20	10	15	8	19	3	8	13	10	7	8	6	9	7	5	6	6	12	7	2	126	8	9	8	4	7	3	6	7	6	5	5	2	9	7	10
46	GAC	18	79	9	16	18	22	5	19	19	18	11	6	17	23	14	13	15	17	2	11	16	17	7	9	9	6	6	8	17	15	2	19	89	474468	22	46	18	24	23	7	15	60	19	7	11	17	4	11
47	GCA	18	10	10	11	418	17	9	13	15	7	3	7	11	6	15	8	25	22	9	9	15	14	12	21	13	14	9	8	9	17	5	9	52	21	21	21	473224	48	459	34	17	19	18	11	120	14	17	13
48	GAG	18	18	28	18	11	16	25	7	16	3	8	13	22	14	24	18	15	3	30	15	12	15	12	9	8	11	13	13	10	9	11	4	68	30	474503	91	11	17	15	10	16	14	91	11	8	3	42	11
49	ACC	10	44	13	13	45	474395	32	81	7	8	10	12	19	42	11	10	16	14	8	14	20	30	12	21	5	8	6	5	8	14	10	9	11	12	11	10	11	41	10	7	11	13	12	13	14	11	7	7
50	ACC	7	40	8	15	117	474975	19	26	11	20	6	12	10	31	7	11	20	16	11	6	20	19	15	18	5	16	8	7	11	8	10	11	9	17	6	10	14	19	7	7	7	12	10	7	13	8	9	18
51	TTA	11	16	4	13	11	12	9	15	28	10	4	3	34	13	6	18	22	22	4	8	13	11	11	10	21	15	6	17	148	7	9	19	9	9	6	9	11	7	9	5	7	10	16	8	39	12	8	8
52	TTT	9	13	10	22	8	21	7	8	12	7	7	10	12	9	6	10	20	18	5	14	8	13	4	12	8	12	1	9	4	4	11	21	11	3	3	9	0	6	3	5	8	7	2	9	2	9	6	15
53	TGT	11	20	13	12	9	9	4	11	12	1	10	11	10	11	10	8	10	17	8	8	8	11	12	9	10	10	5	32	13	6	7	10	8	11	9	14	5	4	4	13	4	7	11	9	1	8	4	6
54	GCA	13	16	7	11	347	12	6	12	7	10	7	6	10	4	6	5	18	9	11	5	30	14	5	3	6	10	4	7	7	3	7	4	58	8	15	7	473331	7	11	12	7	5	6	14	609	14	5	9
55	TCA	16	11	11	9	20	16	10	20	5	12	7	8	9	21	11	13	25	19	12	14	34	27	8	17	11	14	7	7	10	13	9	20	12	8	8	11	14	8	15	10	8	12	4	4	8	9	6	6
56	GAT	8	9	6	18	8	17	3	6	10	6	6	6	4	14	12	7	8	16	12	10	6	24	8	9	6	8	6	7	13	11	7	13	7	16	4	475056	7	5	11	3	4	4	4	13	8	7	1	11
57	GCT	8	7	2	6	6	10	9	190	3	9	2	4	1	5	1	6	4	2	5	8	11	14	6	20	4	7	4	13	8	10	2	7	7	5	1	44	2	48	3	474138	2	3	3	6	5	3	4	38
58	AAA	475592	5	14	6	0	0	0	0	6	1	1	2	5	0	0	2	0	1	0	0	0	1	1	0	0	0	0	0	2	0	0	0	13	0	0	0	0	0	0	1	2	0	0	0	0	0	0	0
59	GCA	11	8	11	5	43	19	11	10	12	15	7	7	15	6	5	11	18	10	9	15	17	11	10	8	20	12	10	2	9	10	3	10	66	8	6	6	474642	9	11	14	8	6	6	8	115	5	4	6
60	TAT	7	9	7	8	5	5	4	1	5	6	7	2	14	6	4	12	5	10	3	44	3	3	3	0	6	10	5	6	4	2	5	3	7	6	9	5	3	9	2	0	6	8	2	8	2	7	8	10
61	GAG	12	7	8	5	9	10	8	5	3	4	9	6	11	10	4	12	9	10	7	2	4	11	6	4	9	3	3	1	5	7	5	7	20	14	473528	73	8	4	13	3	4	2	107	3	3	6	16	11
62	ACA	82	12	4	10	474325	14	93	15	15	7	8	5	32	12	5	10	15	8	6	17	12	12	12	6	10	5	12	6	13	13	7	5	7	11	1	9	51	9	8	4	3	4	2	4	4	7	1	1
63	GAA	125	17	11	14	24	22	9	14	9	12	12	4	18	12	11	4	23	14	8	13	12	14	12	9	10	10	6	6	26	10	10	11	474331	8	14	11	23	2	14	16	29	10	5	3	16	9	7	6
64	AAG	59	22	473194	83	17	13	15	6	8	10	30	13	8	12	12	13	11	11	18	17	11	14	8	4	8	4	5	1	5	14	11	4	9	7	15	5	4	2	2	6	5	6	5	4	6	3	9	7
65	CAT	11	9	1	63	12	11	5	10	6	4	4	1	6	8	3	4	8	27	12	474151	8	13	9	15	9	9	7	8	8	11	6	6	4	5	3	13	6	6	2	2	5	4	4	9	6	5	0	3
66	AAT	23	16	11	474222	15	7	3	3	8	5	4	21	16	6	9	9	7	8	7	2	6	2	5	4	4	3	5	3	0	4	2	6	12	0	10	61	4	6	5	6	15	10	12	5	12	5	3	5
67	GTC	17	19	5	8	23	18	5	9	10	17	4	12	16	29	6	10	11	6	4	12	10	13	9	7	11	10	1	4	9	19	2	4	12	23	6	9	18	31	9	7	14	14	5	5	64	460289	15	26
68	TGG	12	9	5	10	7	4	15	8	4	6	27	4	4	12	14	7	11	11	6	7	9	11	14	10	3	12	64	8	10	8	4	6	7	7	8	4	4	4	10	4	11	10	20	2	4	8	9	6
69	GCT	14	11	3	11	17	12	8	114	10	5	3	0	12	4	4	8	11	17	7	6	13	12	2	23	5	5	2	1	12	11	2	4	12	6	7	65	18	75	12	471334	5	12	5	8	3	6	1	65
70	ACA	42	11	13	4	473306	27	42	19	16	6	6	4	161	5	2	4	10	7	3	8	12	20	8	10	3	6	7	5	12	5	4	3	7	9	3	3	24	7	4	8	6	4	5	2	2	5	1	4
71	CAT	3	9	2	54	12	9	10	10	0	2	3	4	9	4	4	0	11	32	3	471856	15	11	10	19	4	2	2	52	14	16	4	9	0	1	3	20	9	4	5	7	2	4	3	2	3	0	5	2
72	GCC	0	0	0	0	1	139	1	1	0	0	1	0	0	0	0	0	0	0	0	0	0	8	0	0	0	0	0	0	0	0	0	0	1	51	0	2	89	442670	10	27	0	4	0	1	0	142	1	1
73	TGT	8	7	1	8	3	4	2	2	4	9	1	23	4	1	4	8	7	7	3	5	8	3	7	5	4	11	2	365	4	8	3	3	4	7	4	1	1	5	1	5	1	7	3	35	3	4	1	3
74	GTA	13	17	4	7	33	16	5	7	8	4	1	0	159	9	7	7	16	14	2	4	19	20	9	15	9	5	0	2	19	11	1	12	4	4	5	1	24	4	0	2	5	3	0	1	445050	1	99	2
75	CCC	9	11	6	5	19	53	8	18	5	3	6	3	12	9	2	5	23	74	12	13	88	453176	47	36	19	19	9	11	15	31	15	8	6	4	5	0	10	15	7	7	3	6	4	2	2	6	6	3
76	ACA	56	21	13	21	456882	107	604	69	27	15	8	7	96	25	20	12	28	37	5	20	17	44	26	29	11	18	7	3	14	24	9	16	20	18	7	13	41	19	13	14	10	10	3	6	11	9	5	9
77	GAC	5	35	7	5	6	10	3	4	4	3	4	0	7	2	3	1	2	23	2	4	2	6	7	3	5	6	4	4	3	3	2	1	42	390328	15	80	3	11	5	3	5	45	11	4	3	3	4	0
78	CCC	3	3	1	1	3	60	0	2	1	3	0	1	4	4	4	1	1	60	0	3	99	448257	11	31	2	9	1	1	2	25	4	5	2	2	1	0	2	9	0	2	0	0	0	3	1	0	1	1
79	AAC	73	456105	15	148	13	84	6	12	12	58	6	8	24	22	4	11	23	22	4	10	9	10	3	7	4	7	7	5	9	15	1	11	14	94	4	5	8	2	2	9	7	7	2	2	10	6	3	2
80	CCA	15	8	6	8	57	8	10	9	6	5	5	3	20	6	4	4	87	101	10	16	443820	46	36	19	18	12	6	7	36	9	12	10	9	7	7	3	20	7	7	3	1	3	3	0	7	8	5	6
81	CAA	64	11	8	5	29	15	12	6	11	6	5	6	10	8	10	10	456161	22	38	27	30	15	10	20	126	14	9	14	27	10	14	17	22	17	10	7	13	14	4	9	12	6	4	0	10	3	2	10
82	GAA	72	14	20	17	19	10	8	10	17	10	5	10	14	6	7	13	31	16	7	19	16	19	11	13	8	6	2	9	6	10	4	16	418939	8	4	17	15	6	4	6	8	5	2	5	20	13	4	5
83	ATA	18	4	7	25	24	11	10	15	14	6	9	9	421647	4	116	66	6	4	5	11	11	4	8	12	15	2	6	3	16	7	10	14	14	2	0	9	0	3	6	7	7	2	6	5	17	5	7	5
84	CAT	22	1	6	56	251	4	3	9	4	2	3	14	12	5	5	19	9	4	5	222402	0	2	1	5	8	1	1	14	7	0	7	6	12	4	2	10	7	1	1	6	0	1	0	1	6	0	3	3
85	TTG	12	16	6	11	12	11	18	8	11	12	13	13	13	8	18	18	8	8	12	9	15	5	6	9	6	3	6	11	11	6	20	2	13	5	8	10	5	10	9	10	10	4	6	8	8	4	6	10
86	GAA	21	20	9	13	0	2	1	0	14	7	9	7	7	5	4	7	5	4	3	3	0	2	3	3	9	4	1	2	4	3	6	6	418909	12	8	13	6	9	3	6	413	12	9	2	17	9	4	16
87	AAT	48	22	8	409262	3	3	6	11	5	4	4	12	16	5	8	10	6	2	5	0	2	4	8	1	0	7	3	6	10	3	1	0	7	4	4	15	2	1	3	5	3	3	8	3	6	1	2	7
88	GTG	7	10	17	12	5	7	5	10	5	3	8	7	10	2	47	9	1	3	6	10	6	2	2	6	5	4	7	5	5	1	10	2	7	6	9	4	12	3	17	8	6	7	9	13	21	18	417591	67
89	ACT	4	8	8	37	10	28	5	427666	2	2	7	10	7	12	5	12	4	2	2	2	6	4	1	6	2	0	1	4	2	0	2	3	5	12	4	10	3	8	2	61	3	4	2	5	5	3	2	6
90	GAA	109	4	2	1	5	2	1	0	4	3	7	3	3	0	2	1	9	1	1	3	2	3	0	3	2	1	3	2	1	3	3	9	419394	10	73	17	1	3	1	0	36	3	3	2	7	4	1	1
91	GAG	0	3	11	2	2	1	0	2	1	1	3	2	2	1	5	1	7	1	10	2	2	1	2	0	2	0	2	1	2	3	3	3	47	6	430385	66	2	1	3	2	3	2	20	1	1	2	3	1
92	TTT	9	6	5	8	8	4	6	6	4	6	5	1	4	5	12	9	6	12	5	10	5	4	5	6	7	4	3	5	6	3	6	11	3	4	3	5	5	4	6	5	4	6	2	3	4	3	3	1
93	AAC	68	431557	14	26	5	10	9	8	4	125	5	4	4	10	5	12	11	12	8	11	11	12	8	7	9	12	5	8	11	4	6	5	9	60	7	4	8	6	7	2	7	2	4	4	9	14	5	6
94	ATG	11	21	11	20	13	17	25	8	15	4	16	15	52	20	450009	59	7	19	15	13	9	13	16	8	11	6	6	9	11	11	12	16	4	9	8	5	8	8	6	4	6	10	9	8	13	7	56	9
95	TGG	10	9	9	12	13	10	9	14	6	8	9	5	8	12	7	11	12	14	12	7	8	14	11	14	14	12	109	6	5	4	9	10	6	3	8	8	7	9	7	8	17	6	15	10	7	6	10	12
96	AAA	471495	18	13	6	16	7	10	8	7	8	4	10	8	5	6	12	9	4	4	6	16	13	5	8	6	11	7	8	12	7	7	6	20	4	11	6	11	5	9	10	6	4	10	6	4	3	4	4
97	AAT	10	22	6	470064	19	8	8	8	8	8	5	3	16	5	11	15	11	8	12	6	5	4	8	11	7	6	7	9	11	4	7	10	9	5	6	10	8	6	7	7	12	3	6	9	6	3	4	12
98	AAC	50	471992	13	50	15	14	8	16	3	74	6	5	15	9	7	3	9	3	3	6	8	3	5	7	3	3	3	6	7	8	6	9	12	111	11	2	8	11	0	9	8	4	1	5	6	9	5	6
99	ATG	12	12	10	8	9	10	16	9	8	9	12	11	45	27	469987	81	6	4	5	6	12	6	15	11	7	7	9	6	13	10	16	4	10	6	5	3	5	7	18	5	4	9	3	8	5	6	106	6
100	GTA	12	5	7	10	6	8	3	7	8	4	5	2	56	9	7	8	11	7	7	11	18	9	2	9	8	13	5	14	23	5	8	6	13	13	4	9	22	14	4	9	5	3	3	5	471597	15	114	4
101	GAG	10	10	55	8	12	19	10	7	12	14	5	7	11	8	9	9	8	13	11	9	6	7	9	8	8	5	9	4	4	12	3	6	60	13	469153	73	10	7	5	5	10	12	29	11	11	8	13	10
102	CAG	6	9	48	11	5	7	5	8	9	2	5	7	14	6	4	5	28	28	425046	119	7	7	11	5	7	11	97	4	12	11	7	3	7	3	21	8	12	7	4	4	7	3	9	5	6	2	5	4
103	ATG	13	14	10	14	11	11	19	4	9	8	10	9	104	21	468397	72	5	10	4	9	9	6	5	4	9	4	5	17	6	9	12	12	5	7	9	9	12	9	8	4	3	6	11	7	8	4	16	8
104	CAT	23	18	7	54	9	11	13	12	11	19	6	9	4	19	12	12	21	41	5	468804	17	22	9	12	10	9	11	12	11	3	10	7	9	8	6	9	11	11	7	8	6	6	3	9	4	8	8	15
105	ACA	86	10	13	15	471180	22	99	23	22	11	5	6	79	14	16	17	7	7	15	14	27	21	14	14	14	8	6	6	9	8	5	8	5	13	6	5	81	16	7	3	8	16	10	10	14	7	10	6
106	GAT	21	14	7	56	17	16	12	6	15	13	11	16	27	15	10	15	23	9	12	28	16	19	9	6	15	3	11	18	19	10	1	13	8	16	10	471764	16	9	10	8	18	20	10	17	16	8	12	16
107	ATC	21	31	21	24	21	37	11	20	16	15	15	32	73	471344	17	32	22	18	14	8	22	21	14	17	17	14	12	14	19	26	12	12	24	21	14	16	19	15	7	13	21	16	8	3	16	31	19	10
108	ATC	8	30	18	10	23	92	14	15	16	22	20	11	66	472236	33	74	10	15	17	19	17	19	11	14	13	21	8	11	17	16	13	12	13	11	15	9	13	14	12	18	9	14	8	9	15	25	6	7
109	AGT	29	20	11	27	19	23	21	24	26	25	1	473701	15	17	20	92	28	34	17	15	21	24	8	12	15	23	11	18	18	19	13	14	24	17	24	14	21	18	14	14	21	17	12	51	21	14	20	16
110	CTA	12	14	5	13	12	8	7	15	5	7	3	3	69	5	0	3	20	16	16	10	157	16	13	19	20	18	9	5	473822	14	35	4	17	9	7	5	16	15	11	9	11	11	7	9	8	8	1	9
111	TGG	7	16	8	8	18	12	18	4	15	13	28	10	9	14	21	9	12	21	15	13	30	14	12	17	7	15	38	7	7	14	13	17	5	5	21	7	11	18	18	7	16	10	22	11	10	5	20	13
112	GAC	12	44	3	14	9	30	17	18	6	12	1	15	14	13	5	5	14	26	6	5	11	18	9	9	6	7	3	8	4	6	3	0	57	474488	19	26	9	35	12	6	11	33	12	5	6	13	6	8
113	CAA	73	22	13	13	11	16	15	24	13	9	10	11	9	12	4	8	473846	23	61	16	30	25	15	13	115	21	18	14	29	11	10	18	28	8	9	7	10	12	5	13	17	15	8	16	9	6	11	6
114	AGC	14	39	18	13	8	27	12	16	53	473069	15	41	12	64	14	13	11	13	13	9	19	18	10	12	8	32	7	13	9	15	12	13	7	14	10	10	17	11	15	9	8	52	11	12	9	12	5	10
115	CTA	7	17	5	13	16	20	10	17	8	11	11	16	79	14	11	6	29	13	17	23	183	19	18	14	16	15	12	18	473968	17	54	28	13	9	16	16	16	16	11	14	10	7	10	11	24	16	7	13
116	AAG	46	23	474368	78	25	4	18	12	12	7	20	9	22	3	16	19	17	9	24	10	26	0	14	11	10	5	8	6	4	0	15	10	18	4	26	19	8	1	12	10	14	1	21	5	6	1	4	6
117	CCA	21	17	12	15	72	17	15	13	25	17	11	15	15	16	16	9	75	17	18	14	474178	30	38	24	26	13	16	16	20	14	18	5	14	14	9	15	13	7	11	13	19	9	11	14	22	15	14	6
118	TGT	20	16	36	22	19	20	23	17	23	20	18	22	19	9	11	14	33	32	22	28	37	30	20	39	35	17	19	74	22	14	12	21	18	25	17	24	23	24	16	29	27	28	9	29	14	24	24	19
119	GTA	22	32	16	30	42	33	13	14	25	14	11	16	146	19	17	12	23	37	13	14	27	30	15	21	14	11	16	21	26	16	23	14	37	32	17	30	69	20	15	23	23	11	18	12	473610	29	50	19
120	AAG	57	37	474495	70	24	34	34	18	15	22	23	17	20	20	33	15	30	31	24	21	27	29	24	10	20	24	16	17	15	8	16	24	15	20	30	11	17	9	24	7	10	15	7	3	16	10	17	18
121	TTA	9	21	11	10	19	28	10	8	10	12	5	12	13	19	14	11	23	20	10	10	27	27	16	18	16	13	10	10	21	14	11	11	14	15	6	5	17	7	13	10	8	4	5	4	14	17	7	8
122	ACC	24	52	10	17	80	473882	20	85	15	32	16	12	14	133	12	5	20	19	7	17	26	47	18	24	14	11	11	12	8	18	3	7	15	17	12	12	19	46	7	10	8	17	13	5	12	19	16	11
123	CCT	14	4	6	8	11	17	9	76	9	5	4	6	6	7	4	10	8	17	10	72	22	151	13	474588	12	0	15	19	4	15	5	41	7	13	8	10	4	9	4	6	3	6	7	7	3	0	4	9
124	CTC	16	14	6	12	11	17	5	6	12	15	5	4	14	50	11	10	15	8	11	17	24	58	15	15	6	18	9	20	62	474678	19	26	12	9	6	8	15	21	7	8	11	12	4	7	9	23	9	8
125	TGC	21	22	14	16	14	26	8	14	9	25	1	14	12	20	10	22	25	23	11	9	26	26	9	11	14	127	6	7	10	14	8	13	21	17	1	11	19	9	4	20	7	12	1	9	11	17	5	11
126	GTT	21	6	18	14	13	21	9	14	8	7	4	14	11	9	15	49	27	19	14	10	20	13	9	20	7	5	10	7	12	15	3	18	11	6	3	14	15	4	6	36	10	6	28	6	14	8	14	258403
127	ACT	5	8	5	30	12	33	8	258647	3	4	3	10	6	8	6	98	3	6	4	8	5	7	3	12	5	1	2	5	5	4	8	3	9	3	2	4	4	6	1	17	4	2	8	7	4	6	4	7
128	CTA	6	4	1	4	4	8	0	5	7	2	3	8	33	4	5	13	14	10	3	12	67	19	0	15	4	8	6	8	258675	8	18	10	5	7	4	4	4	4	2	9	3	2	6	7	15	8	8	6
129	CAG	13	11	33	10	4	8	4	12	5	9	4	6	6	1	2	2	23	17	258340	30	9	6	7	3	4	4	31	4	6	8	13	5	6	5	10	6	4	5	3	3	3	1	14	8	7	8	8	10
130	TGT	5	3	5	8	8	3	3	1	4	4	4	5	9	5	5	5	2	6	0	5	10	4	5	10	7	5	6	17	4	8	1	3	2	5	3	6	6	3	8	4	7	9	9	10	7	9	5	10
131	ACC	8	16	3	7	42	258711	10	14	0	9	2	6	3	36	2	7	7	12	3	5	7	14	3	3	4	1	4	5	6	8	4	2	3	11	6	3	8	19	3	4	5	3	6	4	4	5	9	8
132	AAT	10	18	3	258953	4	1	5	3	7	9	11	3	8	6	5	8	3	9	8	10	11	8	1	8	1	1	5	7	4	4	3	4	6	1	1	18	3	2	3	5	6	4	5	5	9	5	3	4
133	GTC	4	5	5	8	5	17	0	5	3	11	4	2	5	18	6	4	4	6	0	6	6	6	5	7	7	4	4	2	3	5	5	1	4	11	1	4	4	26	2	3	5	3	9	10	31	258620	15	23
134	ACC	3	20	4	6	30	258924	7	10	6	3	4	5	1	12	0	3	5	4	5	3	2	13	5	7	3	4	0	5	6	7	6	2	5	3	1	5	5	26	6	4	2	2	6	3	9	1	3	8
135	AAT	6	9	4	258884	6	7	1	8	2	4	2	3	5	3	1	6	12	9	8	7	6	10	4	10	3	7	4	2	3	7	4	6	4	2	4	8	8	5	6	6	4	1	1	2	5	6	10	2
136	AAT	5	17	4	258850	4	7	8	6	5	2	4	5	6	4	2	8	2	6	1	4	3	1	5	9	5	7	3	4	2	7	4	3	0	3	1	8	0	3	1	1	1	0	0	2	0	0	4	0
137	ATC	5	10	2	5	3	7	4	2	2	4	4	2	37	258941	6	17	6	8	0	6	7	9	2	2	9	0	2	4	6	6	2	1	5	0	5	1	3	4	2	2	1	1	5	4	2	19	2	5
138	ACT	4	1	2	17	6	26	2	259116	3	2	0	3	1	1	0	9	1	0	0	0	0	1	0	1	1	0	2	1	4	0	2	2	5	0	3	1	1	0	1	16	3	0	5	0	3	1	2	0
139	GAT	12	5	3	32	6	8	6	2	1	1	5	3	9	6	6	4	9	12	4	5	13	7	2	6	7	5	2	0	3	4	6	3	3	3	1	258690	1	0	1	1	0	0	5	18	3	2	7	1
140	GAC	2	19	4	8	5	11	6	2	3	6	5	5	7	7	5	3	7	14	5	4	11	12	9	3	0	4	5	1	1	6	1	4	30	258425	5	52	6	12	6	2	2	51	4	4	3	7	5	5
141	ATG	4	10	9	8	3	8	31	7	3	8	8	10	13	11	258579	54	6	8	5	4	13	16	5	7	2	1	5	4	7	4	11	6	5	5	11	8	4	5	5	7	3	2	7	6	5	3	31	4
142	AGG	4	3	20	7	4	4	8	3	6	6	258385	34	7	5	71	1	5	5	2	5	5	8	3	5	1	9	10	3	10	4	5	5	2	4	6	5	4	3	3	1	5	3	96	5	2	4	6	1
143	GGA	8	4	3	7	7	4	8	11	74	4	8	4	8	4	7	9	11	8	4	5	4	5	8	6	12	5	5	3	2	6	5	4	16	13	3	4	9	10	5	6	258040	11	179	11	39	3	6	4
144	GAA	65	7	5	10	16	9	2	2	4	6	8	6	8	2	4	6	17	13	5	4	7	6	9	10	7	9	9	5	5	5	5	6	258637	6	5	7	6	6	3	5	8	10	8	6	9	3	3	11
145	TTA	1	12	4	2	4	12	3	5	7	4	3	7	9	5	2	10	8	7	2	5	6	10	8	8	3	4	2	1	15	7	1	4	1	6	4	4	3	2	3	3	5	1	4	5	6	6	4	8
146	AAA	258777	3	8	5	6	6	6	6	5	4	3	3	15	8	4	6	10	9	2	5	4	13	3	7	6	7	4	3	8	5	7	3	13	3	3	3	4	3	2	1	0	2	7	5	6	2	5	1
147	AAC	25	258681	14	22	7	12	9	5	13	18	6	8	9	9	10	8	9	15	4	7	9	17	12	6	5	8	7	9	15	10	4	10	14	14	4	6	5	7	12	2	4	2	9	4	6	4	2	7
148	TGC	5	8	8	11	8	8	9	8	8	14	14	12	8	8	11	8	10	13	5	5	7	8	7	6	11	17	7	3	9	7	9	8	12	3	7	3	17	8	10	11	11	7	12	8	8	5	11	11
149	TCT	6	11	4	5	15	11	0	7	9	5	3	6	3	2	5	9	7	4	5	8	12	10	3	23	8	3	1	2	9	5	3	5	4	5	6	9	8	1	8	9	6	6	10	4	5	6	7	6
150	TTC	5	11	6	8	11	6	4	2	4	8	5	2	2	10	6	2	5	11	8	8	8	11	4	7	6	7	5	4	7	12	5	5	5	4	4	0	4	7	1	7	6	2	3	3	1	5	2	1
151	AAT	6	29	6	258755	2	8	4	9	4	4	2	22	8	6	6	3	5	8	4	8	6	8	3	5	2	1	4	2	1	2	6	8	4	1	8	54	5	4	5	3	6	5	5	2	5	1	4	3
152	ATG	7	7	7	11	7	7	15	6	3	5	10	5	20	14	258526	48	8	8	11	6	9	7	9	9	5	3	5	11	8	2	8	11	3	4	3	5	1	8	7	3	4	4	5	4	5	0	87	10
153	ACC	5	23	2	7	34	258536	7	4	0	12	1	2	5	12	3	1	6	6	3	2	3	7	1	4	0	9	4	4	5	9	1	3	1	4	0	5	7	55	3	2	5	7	4	3	2	6	3	2
154	ACA	28	3	6	4	258057	32	312	22	9	5	5	5	20	6	1	2	2	7	8	1	5	7	12	6	7	5	3	1	3	9	6	4	3	4	5	6	8	8	4	2	4	3	2	3	6	4	3	4
155	GAG	4	9	8	1	7	3	10	4	4	2	4	9	1	3	7	3	7	7	8	6	3	6	3	5	5	3	8	7	5	5	7	3	55	6	257805	48	3	9	8	13	2	7	8	3	6	3	6	2
156	CTA	6	4	1	7	3	9	5	5	3	2	1	5	36	4	4	6	15	8	9	9	22	11	3	6	11	5	5	8	258617	9	11	4	6	6	6	3	10	4	5	4	5	6	3	3	10	4	4	4
157	AGG	4	5	14	8	9	9	5	3	10	2	257085	29	7	7	81	0	4	7	2	5	2	6	9	5	4	3	8	1	5	3	3	9	5	6	4	5	6	5	5	4	2	2	75	3	2	5	3	9
158	GAT	11	12	6	40	1	5	6	6	5	6	6	3	7	6	2	12	11	3	10	17	11	8	10	10	10	9	7	6	4	2	4	3	5	17	6	255568	4	6	7	9	5	5	3	10	5	3	0	5
159	AAG	36	18	255080	27	11	16	28	3	7	4	107	0	10	6	19	11	6	5	9	5	10	12	5	5	3	2	7	5	4	4	6	7	6	9	146	5	5	8	4	1	7	4	10	2	6	4	4	4
160	AAA	258597	8	3	7	9	8	6	7	5	4	2	7	8	9	3	6	7	10	9	7	8	10	2	7	2	3	4	4	6	3	2	3	6	7	1	7	6	3	4	2	3	3	6	5	5	2	9	5
161	CAG	4	3	36	1	9	2	4	5	3	6	3	3	5	8	5	2	20	14	255094	11	8	12	9	4	10	6	21	3	8	6	12	8	4	2	7	7	1	4	1	3	0	3	0	3	2	1	0	3
162	AAG	24	7	257641	35	6	8	14	9	8	6	21	2	5	2	15	8	8	8	3	5	4	6	8	3	2	6	3	3	3	7	5	2	4	6	12	5	2	7	2	5	4	2	2	5	2	2	2	3
163	GTT	6	3	4	3	5	3	4	7	4	3	2	6	5	2	3	17	7	6	3	9	9	1	7	1	1	2	4	1	4	5	2	4	7	3	0	4	5	2	4	4	6	3	4	3	5	10	4	240408
164	TAT	12	2	6	9	12	5	6	4	7	0	5	3	7	8	3	9	8	4	4	20	5	8	3	1	0	5	1	1	5	5	4	5	11	7	1	9	3	4	4	6	3	4	2	3	7	3	1	3
165	TCA	3	6	2	4	8	6	7	9	6	5	3	2	6	9	8	3	5	6	8	4	18	8	8	7	1	2	6	5	9	6	4	4	2	3	6	2	6	7	2	2	5	5	2	4	8	7	5	4
166	CTT	6	2	1	3	3	7	4	3	1	3	2	4	3	0	1	29	6	5	6	7	3	5	5	9	3	5	3	4	8	4	5	257661	4	3	1	2	4	2	1	5	0	2	3	1	4	1	3	8
167	TTT	3	3	3	2	1	2	5	7	2	2	0	1	7	2	4	7	4	3	2	4	3	3	3	2	3	3	2	0	0	1	1	2	4	0	5	2	5	4	2	1	4	1	2	1	1	2	0	2
168	TAT	7	4	2	6	5	8	1	2	1	2	2	2	5	5	3	0	4	5	3	4	8	7	1	4	4	2	4	2	4	2	2	2	3	4	6	3	2	6	2	0	0	0	2	2	1	1	0	3
169	AGA	10	7	1	2	10	8	3	13	236559	7	5	4	44	2	1	10	4	5	5	6	4	9	5	7	7	2	1	1	7	1	7	1	2	3	1	1	2	5	0	1	48	1	1	2	3	3	3	2
170	CTA	6	5	1	5	5	7	2	5	2	1	2	1	25	4	0	7	5	5	2	4	9	4	4	5	8	2	1	4	254139	4	8	4	3	1	0	1	3	3	1	1	1	1	2	2	9	2	1	1
171	GAT	2	0	4	4	4	4	2	1	2	1	0	1	3	4	1	2	1	1	1	10	3	9	2	1	3	1	1	1	1	3	4	1	1	0	0	217099	1	1	4	4	1	0	2	2	0	2	4	4
172	GTA	3	10	2	9	7	2	5	2	6	4	0	4	23	5	2	1	6	5	3	0	2	5	3	4	1	2	1	3	5	2	5	0	1	3	1	2	12	2	0	2	4	3	3	2	228158	5	44	7
173	GTA	5	5	2	7	4	2	2	3	1	2	3	0	32	3	4	2	9	3	6	4	6	6	4	3	3	3	2	7	4	5	0	1	1	2	2	5	14	1	4	1	0	0	0	2	245338	2	28	7
174	CAA	26	3	0	2	3	5	2	2	2	1	5	2	2	0	1	2	251723	9	7	6	1	3	3	1	10	2	0	3	1	4	0	2	1	0	1	1	2	0	1	2	4	2	2	1	2	1	0	0
175	ATT	10	6	4	4	13	4	1	12	2	9	0	5	18	11	6	245586	4	5	2	6	1	8	4	3	1	4	2	2	2	3	1	4	5	6	4	2	3	3	3	4	1	0	1	2	4	1	3	6
176	AAC	35	232858	13	82	14	4	17	4	6	18	3	3	2	4	1	7	5	6	5	4	2	5	0	1	3	2	0	2	3	4	4	0	3	11	0	0	4	3	0	0	0	1	0	0	2	2	0	3
177	GAG	5	4	16	6	2	2	4	2	33	2	3	6	8	2	6	1	1	4	4	4	1	2	2	2	5	0	1	1	4	1	2	2	41	5	104881	9	4	1	0	2	7	2	6	2	4	1	1	3
178	AAT	6	20	4	228243	3	2	0	1	1	1	3	3	4	51	3	1	2	2	1	5	0	2	1	2	5	2	2	2	2	1	1	1	0	3	1	0	1	0	1	1	2	1	0	0	2	1	0	2
179	CAA	47	8	3	6	4	8	0	3	1	0	3	3	5	4	5	6	235060	11	58	11	8	3	2	2	51	4	0	3	3	0	1	0	10	4	3	3	3	1	1	0	0	0	2	4	3	1	2	2
180	GGT	4	3	3	1	2	4	2	1	4	2	3	19	0	7	2	4	4	3	1	2	2	2	1	2	3	5	2	5	3	4	3	4	5	2	3	20	1	3	2	4	4	11	4	217568	5	1	6	24
181	AAT	12	1	2	174405	5	1	5	0	0	1	2	4	4	2	2	6	3	0	0	0	1	0	3	2	0	0	0	0	0	0	0	0	3	0	0	0	2	2	1	2	3	1	1	5	2	0	3	0
182	AGG	2	3	7	3	1	3	4	1	4	0	172790	30	3	1	21	3	0	2	4	0	0	1	0	1	1	0	4	0	2	0	0	1	0	4	4	1	1	0	2	3	2	3	68	2	0	3	2	1
183	AGT	3	2	2	54	2	1	3	5	3	7	5	184015	2	3	3	24	3	0	3	1	2	3	1	3	0	3	2	3	0	2	5	4	3	2	19	3	1	5	2	4	1	2	0	9	3	0	1	1
184	AAT	5	11	5	217695	2	3	4	0	2	3	3	10	1	4	2	0	1	2	0	5	1	2	1	2	2	2	0	3	0	3	1	4	7	1	2	5	0	3	0	3	3	3	1	1	2	1	3	8
185	AAT	7	4	4	226796	8	1	3	0	0	2	0	3	6	0	3	3	0	1	2	2	3	5	1	2	2	2	0	2	2	3	1	0	2	0	4	26	4	2	1	1	0	0	2	3	0	0	0	0
186	AGT	4	1	1	39	4	0	0	5	5	1	3	228946	2	1	2	20	3	0	1	2	2	1	1	2	1	2	1	2	1	0	3	0	1	2	1	1	2	0	4	3	2	2	1	114	2	0	3	3
187	AAC	30	226890	3	11	5	3	2	5	4	4	1	2	4	3	1	3	3	1	0	1	0	3	2	1	0	0	2	1	0	1	2	2	2	12	1	2	1	2	4	2	2	3	2	2	1	2	0	6
188	AAG	16	7	236932	34	2	4	4	1	1	2	19	1	3	1	2	2	3	4	3	5	1	2	2	1	1	2	2	1	3	5	2	3	1	2	38	2	1	1	2	1	1	1	3	2	1	1	0	0
189	GAG	2	2	7	3	4	0	3	4	2	1	1	0	2	2	1	2	2	2	3	2	0	3	2	2	3	0	0	0	1	1	0	1	21	1	226634	21	1	2	0	3	2	1	7	2	1	2	2	1
190	TAT	8	3	0	3	2	7	3	3	4	3	1	8	0	4	4	4	7	6	4	4	1	6	3	0	2	2	0	3	4	1	3	4	4	1	2	6	6	4	0	0	2	2	3	6	2	3	2	6
191	AGA	19	8	4	5	10	11	4	4	242894	5	9	9	22	7	7	5	11	10	5	4	3	11	2	6	5	4	3	5	3	3	3	4	4	4	1	4	5	9	4	2	53	4	2	7	8	2	5	4
192	TTA	8	3	4	4	6	3	5	4	1	3	2	3	3	4	2	1	3	4	3	9	6	1	4	4	5	6	1	0	2	1	6	3	3	3	1	6	6	1	3	1	6	1	0	1	5	3	0	4
193	ATA	5	6	3	1	7	4	2	0	2	4	1	5	251329	5	17	2	7	0	2	4	5	1	0	4	1	2	1	3	5	3	4	1	1	2	4	3	3	0	2	0	3	3	0	1	5	0	0	2
194	AAT	9	14	1	248308	5	7	0	4	7	4	0	7	4	2	0	4	4	4	2	3	4	3	1	6	1	4	1	3	3	3	0	1	7	1	2	3	3	4	1	2	2	1	2	4	2	7	0	2
195	TGT	10	10	2	6	5	7	4	2	4	1	6	9	8	4	7	8	10	7	5	4	3	3	4	4	7	6	5	9	7	7	4	6	5	6	3	4	2	7	4	7	3	3	6	9	8	6	7	8
196	AAT	12	8	3	250527	5	7	3	7	5	4	5	14	5	13	8	4	7	5	5	8	4	9	4	11	3	5	7	4	4	5	3	9	5	3	2	76	3	2	3	3	3	4	3	9	4	9	4	6
197	ACC	7	24	4	6	40	250706	10	21	4	2	4	5	7	37	2	6	7	3	1	1	5	11	3	2	5	4	2	1	1	2	2	2	5	6	1	2	6	20	4	4	3	1	1	3	3	2	2	1
198	TCA	4	2	6	7	13	4	4	5	2	2	7	2	4	3	6	5	2	3	2	4	98	0	2	5	7	2	3	4	2	4	3	3	3	3	6	2	3	0	2	1	2	1	5	5	8	4	6	1
199	GCC	4	10	2	6	5	25	2	1	0	1	1	0	8	5	1	5	2	4	1	1	1	7	3	2	2	5	0	0	6	2	0	4	3	40	0	2	35	256693	7	3	1	6	1	2	0	50	3	1
200	ATT	8	3	2	11	3	5	4	30	4	5	2	2	10	41	12	236284	5	3	1	7	6	5	3	3	2	0	3	2	3	1	6	4	2	5	2	9	4	3	4	4	2	2	6	7	5	5	0	5
201	ACA	27	8	3	4	255849	12	6	8	10	8	1	8	32	9	7	4	3	12	4	6	14	10	8	8	4	3	0	1	7	4	2	3	3	7	3	1	21	7	3	4	0	0	0	0	1	7	2	0
202	CAG	8	4	23	8	7	12	6	6	5	2	8	3	4	2	1	3	11	11	255247	54	8	9	14	13	6	6	164	5	5	2	17	9	2	2	8	7	7	1	3	4	3	0	2	5	3	6	0	0
203	GCT	8	6	5	5	13	7	4	72	5	7	6	3	8	7	4	7	9	13	3	6	11	8	3	14	6	4	5	9	11	7	3	10	6	4	3	38	14	20	10	257188	4	5	5	11	8	6	4	33
204	TGT	8	7	4	8	6	3	7	6	5	7	8	12	3	5	2	8	7	3	7	7	5	8	10	9	10	5	3	59	7	1	5	3	4	0	4	1	2	6	4	5	5	6	6	7	4	7	3	7
205	CCA	3	12	1	2	32	17	11	6	6	7	1	9	3	2	5	4	28	13	5	10	257162	28	19	10	6	11	5	4	17	7	9	7	0	8	1	1	9	12	7	6	6	10	8	3	0	3	11	3
206	AAG	19	14	257513	61	11	12	21	8	8	8	46	13	13	10	11	9	11	10	6	10	14	14	19	4	13	14	8	7	10	5	9	12	13	4	21	7	13	6	8	4	2	5	10	4	9	6	4	6
207	GTA	6	6	5	6	7	7	11	7	2	4	2	6	34	9	5	3	5	12	5	13	3	10	1	1	6	3	3	5	15	6	4	4	2	0	0	2	51	2	4	3	5	5	3	1	258072	6	13	4
208	TCC	5	7	6	3	9	7	4	8	6	8	5	3	1	6	6	4	4	2	3	8	6	9	12	5	7	7	9	7	3	6	12	6	5	10	1	7	9	13	3	4	10	2	2	3	7	6	2	7
209	TTT	8	6	11	4	11	10	4	8	4	6	4	4	5	9	5	16	6	9	5	3	13	12	8	16	9	7	0	6	4	11	3	88	7	9	6	10	6	8	2	6	4	3	9	5	4	5	6	17
210	GAG	7	10	11	4	4	1	4	2	1	8	2	3	2	2	7	4	7	7	8	1	3	6	8	3	0	4	3	5	7	5	4	3	23	9	258163	38	0	1	7	4	0	1	74	1	1	2	1	3
211	CCA	7	2	4	9	23	3	3	3	4	1	5	3	6	6	3	4	44	4	8	8	258008	7	9	13	8	6	5	3	7	6	3	3	3	1	4	3	6	3	2	3	2	2	0	1	2	3	3	10
212	ATT	3	5	2	9	2	10	2	11	1	4	4	5	3	10	5	258702	5	4	3	2	6	12	4	7	4	5	1	6	5	7	7	7	4	6	2	3	2	4	1	5	7	2	2	7	3	5	3	12
213	CCC	9	7	4	5	10	30	3	15	6	4	0	5	3	16	1	7	22	40	3	16	46	258228	9	24	8	12	2	12	18	46	8	10	2	6	4	11	10	8	4	5	7	12	1	2	8	12	1	8
214	ATA	24	15	8	12	47	14	9	15	10	11	14	14	258270	24	36	15	12	14	6	21	18	13	9	18	7	4	6	9	18	17	10	20	16	8	8	12	6	12	7	2	14	12	3	6	17	13	5	14
215	CAT	17	19	4	55	14	9	12	7	16	7	6	15	8	6	9	11	24	19	14	258085	16	15	9	15	12	10	10	23	22	15	14	25	9	4	10	14	14	8	5	9	4	2	4	10	9	5	6	9
216	TAT	12	2	8	19	12	8	8	8	6	1	1	6	11	6	4	9	9	13	11	21	9	3	3	11	4	2	5	6	9	9	2	7	8	12	5	10	5	7	7	4	8	4	2	6	6	2	3	13
217	TGT	10	9	4	9	3	6	9	11	5	2	5	9	10	8	6	8	8	7	5	11	4	10	10	9	4	6	2	20	5	6	3	5	5	5	5	3	5	4	4	6	5	6	2	13	8	3	6	8
218	GCC	9	15	4	6	11	163	10	10	4	15	3	5	6	9	1	3	6	15	10	4	11	24	4	10	3	8	3	7	5	8	3	0	6	28	8	7	36	258166	17	14	6	11	4	7	4	78	9	7
219	CCA	6	6	5	16	41	7	4	6	4	5	4	3	11	3	4	8	24	16	10	7	258439	11	30	18	12	10	8	9	25	10	17	15	6	7	2	3	16	9	2	6	3	8	4	5	9	4	3	6
220	GCT	11	8	5	8	10	19	4	150	7	11	0	13	12	0	3	10	12	11	4	15	20	14	8	31	7	9	7	6	11	19	6	10	3	9	9	40	20	76	11	257936	7	6	8	10	6	12	5	54
221	GGT	12	8	7	9	11	9	10	13	15	13	12	42	15	10	5	12	18	10	7	12	14	15	9	23	16	5	20	19	12	11	13	10	17	16	14	41	12	11	10	21	12	18	30	258292	17	13	12	48
222	TTT	24	14	29	29	10	4	14	13	14	9	21	22	21	18	17	28	22	13	6	20	13	25	13	19	10	6	21	18	12	10	7	40	22	6	18	25	8	10	13	6	9	7	22	28	25	8	33	34
223	GCG	19	13	19	13	24	9	39	22	11	15	24	10	12	16	18	9	13	12	18	15	27	9	28	13	17	19	18	12	20	9	14	11	21	17	66	24	62	34	326291	68	21	19	47	28	13	19	608	24
224	ATC	9	9	2	9	9	14	7	11	12	11	8	8	39	328189	6	16	12	9	5	8	17	16	7	9	7	15	6	9	4	3	2	6	8	9	1	9	4	8	1	6	5	7	4	5	12	18	10	7
225	CTA	8	5	11	7	12	11	4	12	8	4	3	8	108	9	6	9	8	10	12	11	103	10	5	10	14	9	18	8	328046	13	33	6	9	10	2	4	3	3	12	3	6	8	13	9	10	6	5	6
226	AAG	24	13	327807	35	10	9	7	15	15	12	12	9	10	12	16	2	10	11	6	11	9	10	5	2	10	9	8	6	10	7	10	4	10	4	22	9	3	11	11	4	8	8	7	8	4	5	4	6
227	TGT	10	13	3	13	3	3	11	4	3	3	3	9	3	6	10	4	8	10	7	2	3	8	5	6	10	6	7	13	11	7	2	3	7	7	8	5	8	10	1	4	3	7	8	9	5	9	4	4
228	AAG	30	16	327624	55	3	5	63	5	7	7	215	6	7	3	55	8	8	5	10	3	8	14	12	10	2	2	10	6	5	3	2	7	12	9	100	7	7	7	2	8	7	3	3	5	16	11	5	9
229	GAT	16	18	6	29	7	17	8	10	9	4	7	7	11	7	11	8	9	5	12	18	6	9	5	13	7	8	7	2	9	12	5	12	11	24	14	328179	11	8	6	16	13	3	7	8	14	9	8	12
230	AAG	19	8	328200	18	1	1	17	4	4	2	115	2	1	1	12	0	9	4	3	3	6	10	4	3	0	2	2	7	4	4	10	7	4	1	88	2	5	0	1	6	2	1	3	2	3	0	7	1
231	AAG	69	16	328360	47	12	6	7	9	6	5	8	9	13	8	9	12	9	8	12	10	4	5	11	8	8	3	3	3	6	2	4	7	4	1	12	3	2	1	2	4	2	6	6	5	2	0	6	3
232	TTC	6	5	9	3	8	9	5	5	6	6	3	6	6	5	5	11	6	8	3	6	8	16	6	8	2	6	3	3	5	10	7	3	7	8	5	5	3	6	5	4	8	12	9	8	8	7	11	7
233	AAT	12	9	10	328262	6	9	3	7	3	11	2	92	10	2	2	9	6	9	4	6	6	3	2	3	6	2	2	1	4	5	1	7	5	3	5	57	3	2	3	2	4	5	5	5	8	6	4	2
234	GGA	7	2	2	4	6	1	3	4	25	3	4	2	5	0	1	2	6	3	0	0	4	6	4	5	7	4	1	0	1	3	1	1	32	13	4	3	12	4	2	4	328392	7	33	7	49	3	6	3
235	ACA	39	1	5	6	327895	32	324	17	14	0	1	6	61	6	0	3	5	5	4	3	8	5	7	6	5	3	6	3	6	5	2	1	3	4	3	2	30	2	3	3	4	2	1	0	4	1	5	1
236	GGG	5	3	10	5	3	4	3	3	9	7	18	4	3	3	8	2	7	4	5	2	6	1	4	3	6	3	6	5	1	6	6	1	7	10	53	5	5	3	6	3	130	12	327661	40	0	4	38	1
237	CCA	8	6	2	9	44	2	5	9	4	4	3	2	8	8	4	6	69	3	3	2	328008	16	74	15	14	0	2	3	30	5	2	0	5	4	1	5	9	3	2	3	9	3	6	5	4	4	0	3
238	TGC	7	10	0	7	9	17	7	3	11	13	10	6	8	5	8	10	6	8	2	7	10	9	6	10	6	46	2	6	1	10	4	1	7	7	6	9	3	6	8	6	9	13	19	12	3	7	8	4
239	CCA	15	13	12	10	73	14	6	9	11	6	10	6	11	6	6	5	47	18	12	11	327872	35	37	12	14	15	9	11	19	7	11	10	9	1	6	5	22	10	8	5	8	3	3	4	9	10	5	7
240	AGT	6	4	4	13	9	6	8	15	12	17	10	328157	8	10	2	51	9	14	8	8	14	6	1	4	9	8	8	12	0	7	4	6	4	10	8	8	1	7	1	6	13	2	11	59	4	8	6	9
241	GTC	10	12	6	7	4	9	2	4	3	6	5	5	5	44	9	8	5	8	6	5	7	16	3	4	3	4	7	4	2	18	5	8	5	13	10	4	10	34	5	6	9	12	7	9	48	327997	23	68
242	AGC	6	123	4	14	11	35	8	7	50	327290	11	184	7	76	2	9	8	11	6	5	11	20	11	9	4	32	6	3	7	8	3	2	11	9	8	5	10	12	2	8	5	163	17	9	4	6	10	0
243	ACA	48	8	5	3	327895	16	122	13	8	14	6	3	44	13	2	4	7	8	8	10	16	18	9	10	6	6	5	3	8	11	11	5	6	7	4	6	21	15	12	6	3	8	6	6	7	9	4	7
244	GTA	17	7	1	5	7	8	6	4	4	4	5	5	66	4	5	5	6	10	3	8	6	5	5	6	4	4	6	8	18	6	1	2	6	6	6	9	60	6	3	5	15	11	14	13	327962	8	55	12
245	CAA	52	5	2	6	9	10	4	5	12	1	5	5	10	1	4	1	327956	10	66	13	7	10	4	13	29	0	3	7	9	3	4	11	10	0	5	4	7	2	3	2	11	0	5	9	4	1	1	6
246	TGC	7	15	7	7	13	15	5	13	13	16	3	8	7	11	10	3	9	19	4	5	10	15	9	10	8	21	4	7	4	21	7	6	4	16	4	8	12	16	8	9	7	12	11	11	9	10	6	7
247	ACA	38	18	9	13	327881	21	43	19	14	12	5	11	62	11	13	6	12	18	12	17	27	31	12	22	10	8	6	4	20	14	7	7	7	14	14	5	20	13	10	12	9	6	9	4	14	10	8	3
248	CAT	5	13	7	60	7	12	14	7	9	8	14	10	8	9	5	8	17	70	12	327886	17	18	22	22	9	6	8	33	10	11	7	10	4	11	17	11	8	7	13	8	15	4	12	9	6	5	4	7
249	GGA	9	7	7	8	8	15	7	9	52	13	8	2	10	7	5	9	12	15	9	5	9	10	11	10	16	9	9	1	10	11	7	5	25	13	11	8	15	9	13	9	327697	8	18	7	50	6	7	7
250	ATC	11	9	2	1	8	17	6	8	6	11	9	2	60	328077	15	20	5	11	3	4	7	14	8	15	3	7	5	7	6	7	7	8	0	6	6	6	7	8	5	5	12	10	19	8	6	13	12	5
251	AAG	36	23	326543	64	7	12	16	6	13	6	67	4	16	6	19	5	14	12	9	8	16	16	16	10	12	13	15	4	9	5	14	5	7	10	137	3	7	12	6	7	8	10	16	6	4	6	18	4
252	CCA	12	9	8	5	46	12	5	8	7	8	7	6	8	13	6	10	51	14	14	10	327598	20	21	21	15	11	6	6	17	7	10	7	15	12	6	7	17	11	10	16	7	11	7	8	4	10	8	4
253	GTA	6	13	12	6	14	10	4	4	10	7	3	8	35	12	16	12	7	15	8	9	17	11	9	10	7	8	11	11	15	16	10	8	17	8	6	11	16	12	3	12	7	10	10	13	327832	15	67	3
254	GTA	13	12	4	7	7	14	8	4	11	11	16	12	31	12	6	8	15	11	5	14	10	10	7	5	12	8	8	12	19	6	8	4	11	7	4	10	38	11	12	12	6	10	22	12	327640	11	8	12
255	TCA	6	0	4	2	4	4	8	8	12	5	4	8	5	6	9	5	7	11	4	11	23	8	3	5	8	8	6	2	5	10	1	7	4	4	9	5	8	6	4	6	8	1	2	6	7	5	4	2
256	ACT	4	9	9	27	10	29	13	327778	12	6	7	12	1	1	5	26	2	13	4	6	3	17	8	7	5	9	8	14	3	4	5	18	6	11	4	3	2	9	8	13	1	5	11	11	3	2	5	2
257	CAA	63	11	14	18	10	6	19	5	10	11	5	9	2	5	15	9	327448	17	17	25	16	18	12	19	70	13	11	12	5	22	12	6	21	12	5	14	5	11	7	12	3	1	8	5	3	4	3	13
258	CTG	4	13	11	5	8	17	7	12	4	2	6	5	7	8	42	5	5	10	8	5	6	19	12	16	6	8	8	9	126	20	326395	60	2	2	9	2	6	4	7	7	7	7	10	6	10	7	18	10
259	CTG	10	10	8	6	7	8	6	14	10	9	4	3	9	6	56	6	12	7	11	11	5	7	79	7	11	5	16	2	29	12	326393	50	7	4	11	3	6	3	8	8	6	2	13	4	9	3	13	7
260	TTA	7	8	5	5	6	6	6	7	1	3	0	1	20	5	3	10	5	2	8	2	7	12	4	4	4	1	3	2	26	12	5	6	7	4	2	8	4	10	4	2	7	2	4	2	13	3	5	4
261	AAT	15	5	10	326175	5	2	2	6	7	3	6	14	6	3	10	12	4	2	5	8	1	2	3	5	2	1	0	3	6	3	4	4	3	0	0	9	2	0	1	2	0	1	1	1	0	1	3	2
262	GGC	6	11	3	11	2	17	12	3	11	18	4	11	14	4	3	10	10	7	2	3	8	11	4	4	5	14	6	9	4	13	5	3	6	276	5	5	12	20	6	4	50	324165	23	343	6	46	10	5
263	AGT	1	9	4	117	3	10	11	15	14	8	22	324458	1	1	12	58	4	5	4	5	2	12	9	7	4	5	5	4	0	3	4	7	7	6	9	6	1	5	2	7	2	10	15	47	1	5	10	5
264	CTA	25	9	7	15	4	11	10	13	15	6	8	15	49	9	11	2	10	9	4	9	37	16	4	14	9	4	9	6	325939	9	70	8	8	6	7	5	5	5	4	12	10	6	11	5	19	3	9	14
265	GCA	10	9	4	4	82	10	3	8	5	5	3	14	11	1	7	9	5	7	5	9	16	20	10	10	3	6	9	6	12	8	2	12	51	12	9	5	325081	16	69	6	12	6	9	5	138	8	7	11
266	GAA	36	10	6	6	12	7	5	8	7	6	4	10	11	7	7	8	14	9	9	6	12	5	8	3	8	4	5	10	9	8	4	4	321129	13	18	13	6	5	3	5	11	5	8	6	6	8	8	4
267	GAA	30	7	12	5	19	10	4	9	10	6	7	7	16	6	6	7	22	15	7	17	14	11	6	10	3	8	6	8	8	8	9	13	325077	10	34	8	12	15	6	2	12	3	9	9	7	6	7	9
268	GAG	10	7	20	2	6	7	5	2	14	5	4	3	8	12	5	3	10	12	7	3	7	12	7	9	6	4	5	1	7	5	6	10	52	13	291041	49	10	7	13	5	4	4	68	8	14	7	18	4
269	GTA	3	7	5	5	7	6	3	4	7	5	9	4	72	9	5	10	6	10	5	5	8	12	4	10	6	6	5	9	10	8	7	14	5	5	5	7	30	7	7	8	15	3	13	12	314301	8	36	7
270	ATG	7	8	10	11	7	6	7	5	8	3	12	5	12	8	317194	50	5	1	3	4	4	9	2	7	2	5	2	3	5	6	5	1	3	6	4	4	1	4	4	5	6	3	3	3	3	4	14	8
271	ATT	3	2	2	6	8	16	7	12	5	6	5	5	15	12	4	262204	14	4	3	3	7	14	3	8	1	6	1	3	8	8	7	2	5	6	3	3	5	3	4	8	3	5	1	3	5	1	7	8
272	AGA	12	6	7	24	5	4	4	4	310162	5	8	15	52	9	4	5	2	7	5	4	15	4	8	4	8	8	1	3	8	3	5	5	3	7	3	8	10	7	0	3	60	3	8	5	5	8	3	5
273	TCT	12	6	13	5	10	9	9	5	8	8	5	3	6	10	8	8	12	8	8	9	9	10	5	19	7	9	4	4	11	12	29	7	9	1	10	3	5	3	13	9	10	2	7	8	9	2	5	6
274	GAA	95	4	8	6	8	3	3	9	5	9	2	1	7	6	4	4	9	5	3	7	5	4	1	4	7	4	3	3	4	4	4	4	309379	10	8	9	8	6	5	8	10	7	7	6	13	7	9	8
275	AAT	83	10	9	303262	7	2	5	6	3	7	4	11	34	6	11	18	2	6	11	10	3	3	4	2	1	3	2	2	2	1	9	2	7	4	8	11	10	4	4	3	3	4	2	3	4	3	6	6
276	ATC	12	38	3	19	11	7	1	7	0	2	6	2	46	291626	11	43	2	11	2	3	7	8	3	5	2	6	3	7	3	5	6	5	6	6	2	8	3	3	3	3	1	1	8	8	0	18	5	6
277	ACA	43	10	1	1	311839	13	23	2	5	0	5	2	13	1	1	3	10	2	2	4	13	4	4	1	1	2	2	3	2	3	3	4	0	0	0	1	36	0	2	2	7	2	6	4	4	1	1	1
278	AAC	985	240475	9	21	25	6	1	0	6	3	5	3	5	4	3	7	7	5	1	2	1	3	4	0	8	0	5	3	0	5	2	1	8	8	2	1	1	1	1	1	5	1	3	4	7	4	1	2
279	AAT	6	9	6	256528	6	3	4	2	4	2	2	4	6	2	26	4	694	3	4	9	4	0	0	1	3	1	2	4	4	1	4	2	10	3	6	16	0	1	0	1	2	3	2	1	0	1	4	3
280	GCC	0	3	4	2	2	245	2	0	0	2	1	0	1	3	3	2	4	2	0	1	29	10	2	7	0	5	4	3	4	1	0	1	4	32	3	4	31	208774	5	5	1	10	3	6	2	81	6	4
281	AAA	298750	7	8	6	4	5	5	6	4	0	5	3	2	3	3	5	682	1	5	1	6	3	6	4	2	2	3	2	2	1	7	2	18	3	4	5	5	2	1	5	1	3	2	3	6	0	6	4
282	AAC	58	277454	16	8	8	14	6	9	7	7	6	6	8	11	8	7	7	8	7	5	8	5	6	1	9	3	3	9	9	4	3	5	4	7	4	8	1	4	3	3	6	7	10	3	7	2	4	1
283	ATA	12	6	12	4	13	8	10	10	11	11	11	2	281186	2	57	11	11	17	4	12	6	6	9	4	9	5	4	7	11	4	6	8	8	7	6	11	6	4	7	3	7	2	4	7	8	4	5	4
284	CTA	14	12	9	3	12	10	13	6	10	6	12	6	46	8	8	5	17	5	11	13	21	13	8	9	14	7	7	13	279839	10	26	9	11	4	6	9	10	8	2	1	8	0	17	11	13	7	8	6
285	GTA	18	7	5	3	6	8	8	8	13	6	8	14	28	14	4	10	18	5	7	8	11	10	4	7	7	10	11	12	12	7	7	9	16	4	16	10	35	4	12	7	17	7	19	13	304854	5	49	13
286	CAA	37	3	1	3	7	8	3	3	5	2	1	7	5	7	2	5	286726	7	9	10	4	6	4	2	12	3	2	5	9	4	5	3	11	7	2	3	3	1	4	2	5	3	3	5	4	2	6	4
287	TTT	4	1	5	4	6	3	1	2	7	4	5	11	3	2	2	8	3	5	2	6	5	9	3	4	6	2	8	1	5	3	6	7	8	7	0	5	3	6	2	2	8	4	7	6	4	1	3	6
288	AAC	42	313917	7	57	8	13	4	3	0	140	1	1	4	6	1	1	3	9	3	2	7	4	1	5	5	2	3	4	4	4	3	1	6	47	3	6	0	1	1	2	2	0	0	5	4	0	2	2
289	ACG	8	9	42	2	89	7	311039	55	5	3	7	7	7	3	81	2	7	6	6	3	8	3	9	3	12	3	6	2	5	4	5	1	4	2	5	4	4	2	41	5	6	2	4	5	5	2	3	2
290	CCT	0	2	0	1	1	4	5	31	4	1	1	0	0	0	0	1	0	0	1	31	16	175	9	312520	1	0	0	6	3	0	1	13	2	2	0	1	1	1	2	6	1	2	0	1	0	1	0	6
291	GTG	3	3	7	4	3	2	3	6	4	5	6	6	8	2	137	4	5	3	1	8	5	3	1	3	4	1	6	7	6	2	14	6	5	2	5	3	3	6	24	3	3	8	4	0	264	11	315121	34
292	CAA	27	12	12	9	5	10	8	7	7	10	12	4	9	13	9	6	324670	10	10	7	13	15	16	6	17	1	12	4	4	6	7	7	15	8	9	8	9	4	3	6	5	7	2	7	5	2	3	8
293	ATT	9	9	6	15	7	11	6	17	7	9	13	9	12	15	5	325762	5	2	2	6	6	14	6	7	5	3	10	9	8	12	11	9	7	5	12	6	12	13	4	9	3	2	17	3	6	9	12	13
294	AAT	20	11	19	326018	21	17	7	10	12	6	13	29	16	6	10	17	5	8	6	2	6	11	13	8	5	4	11	5	6	6	5	7	6	8	11	18	3	2	6	10	11	9	9	12	7	4	7	12
295	TGT	4	5	12	16	11	4	7	9	7	13	11	21	6	9	8	6	10	6	8	6	13	10	9	11	7	9	16	11	12	6	10	6	7	3	9	11	10	5	10	6	8	10	22	24	13	9	10	13
296	ACC	10	48	9	8	22	323704	17	50	10	10	12	14	12	23	4	4	6	1	6	3	10	16	5	8	4	7	9	8	7	6	6	10	11	6	9	5	9	91	6	5	6	9	7	7	2	10	9	10
297	AGA	17	4	5	2	8	6	4	2	292742	3	11	6	132	5	3	3	6	4	2	3	2	4	4	9	13	3	5	1	8	3	8	5	5	4	10	7	3	4	5	6	152	5	6	3	9	3	5	3
298	CCT	3	6	0	7	4	7	3	49	4	6	8	5	7	3	7	3	1	3	3	51	7	91	3	316063	5	7	7	4	3	3	7	14	3	6	5	1	4	1	4	13	2	9	5	6	8	4	4	7
299	AAC	29	326581	6	18	7	5	5	4	5	11	5	3	7	7	2	4	8	4	3	11	9	4	3	7	3	4	4	2	9	6	5	1	5	14	7	5	5	5	2	6	6	3	6	8	8	7	8	3
300	AAC	40	325234	8	10	6	8	3	4	5	14	2	2	4	7	2	5	6	11	4	9	5	4	4	4	7	6	2	4	2	6	6	4	3	9	8	4	3	7	2	3	3	9	6	6	2	2	5	9
301	AAT	6	16	6	324231	6	9	12	7	7	9	9	13	7	10	8	16	9	4	12	11	10	11	9	7	3	3	8	6	17	10	8	9	6	6	5	16	7	7	3	10	3	1	10	5	10	10	5	6
302	ACA	35	10	6	7	325963	10	107	12	17	10	4	5	27	10	12	7	8	12	13	4	8	11	4	10	8	11	3	5	4	4	8	9	8	8	7	5	48	10	10	3	12	5	9	11	6	11	8	4
303	AGG	8	8	42	9	10	5	12	4	35	19	325421	33	12	4	49	15	13	15	13	7	5	8	14	6	9	8	28	14	7	4	8	5	5	8	11	8	9	10	15	10	13	8	139	13	4	7	15	6
304	AAA	326488	11	13	8	13	6	6	7	12	6	11	7	7	11	7	9	11	7	17	7	7	6	11	1	7	9	9	11	7	8	5	3	10	7	10	11	8	5	5	8	8	11	12	1	6	4	4	7
305	AGT	14	11	8	50	8	12	11	12	10	12	11	326931	9	4	10	44	11	7	7	12	7	9	7	3	8	7	6	14	6	8	5	8	9	5	4	7	11	6	6	9	9	4	8	104	9	8	8	7
306	ATA	10	14	4	8	22	8	6	8	7	7	4	8	327673	13	54	9	7	7	5	6	6	4	4	1	6	6	4	6	9	8	9	10	13	3	11	7	4	8	8	9	11	11	7	0	20	2	7	11
307	CGT	11	11	8	7	5	9	6	13	7	7	3	47	3	4	5	10	11	7	8	48	8	9	6	21	8	20	6	327523	5	5	6	60	5	8	5	5	8	3	6	3	4	6	3	7	10	7	6	8
308	ATA	12	15	10	5	17	16	12	9	11	5	12	5	327674	14	161	11	4	14	5	5	8	11	7	8	6	10	0	3	18	2	2	8	10	8	4	13	17	10	13	9	7	5	4	4	25	7	7	4
309	GGA	8	10	3	5	5	7	5	3	25	5	10	9	11	7	6	8	12	6	5	5	7	11	3	4	12	6	11	7	6	5	9	3	25	3	2	7	15	5	8	0	328076	6	24	15	47	3	7	5
310	CCA	5	5	8	4	49	12	5	7	4	3	6	4	9	2	1	4	54	14	9	12	327416	26	249	23	16	7	9	3	36	7	4	2	10	4	2	1	14	7	3	3	7	1	5	8	2	2	5	4
311	GGA	6	7	6	8	9	6	4	2	45	6	10	2	13	4	5	3	8	9	6	9	8	6	4	6	6	4	8	8	4	8	4	7	26	5	8	1	15	9	6	6	327932	12	45	7	35	5	5	10
312	CAA	49	6	9	7	12	6	5	13	6	7	9	3	9	3	5	5	327898	24	76	20	11	19	11	6	22	8	14	6	16	14	5	3	15	4	6	6	11	5	5	6	4	6	6	7	2	6	6	2
313	GCA	27	10	7	16	113	18	9	16	15	17	8	11	16	10	4	11	17	14	18	23	33	28	13	21	9	14	3	2	22	7	12	17	65	19	13	17	327112	21	15	19	28	6	6	9	132	16	5	15
314	TTC	21	14	14	12	15	26	18	19	15	12	9	10	26	26	13	19	17	11	8	18	10	20	7	14	9	9	2	10	14	22	4	12	14	15	10	16	12	12	8	14	16	17	13	19	17	23	7	15
315	TAT	14	17	16	20	15	27	10	18	12	13	20	7	25	12	13	25	20	18	8	97	12	8	18	16	22	11	7	13	11	15	10	9	26	18	14	25	24	20	11	12	18	13	15	11	18	21	4	19
316	GCA	15	15	9	5	113	21	7	7	6	11	10	8	10	8	6	7	14	13	13	14	15	19	10	8	8	21	6	11	11	13	6	8	35	14	12	7	327627	10	38	18	16	8	18	10	150	4	13	16
317	ACA	50	15	18	19	327402	23	176	16	18	7	12	6	45	19	8	8	19	25	14	16	30	25	11	20	13	8	8	7	8	15	6	7	10	14	8	9	26	14	16	8	7	8	8	12	7	11	15	9
318	GGG	11	11	2	10	7	6	11	9	6	3	33	4	5	2	8	9	11	3	13	9	5	6	11	5	7	8	19	6	3	4	4	4	4	11	15	6	12	4	14	8	45	15	328009	43	6	7	47	8
319	GAC	21	36	11	6	10	20	11	20	12	6	7	3	7	8	9	8	16	17	11	3	13	19	8	8	6	13	12	7	5	12	6	3	76	467401	21	62	9	13	13	14	8	143	12	13	12	15	13	14
320	ATA	23	10	9	18	58	11	6	11	13	2	14	7	468025	10	45	10	21	9	10	12	16	1	10	8	11	0	9	12	14	5	9	8	12	6	7	10	9	9	12	9	9	1	7	7	21	8	7	13
321	ATA	22	23	14	22	22	42	19	12	19	14	11	13	467188	24	209	25	22	24	8	16	18	20	12	13	14	18	11	21	19	16	11	19	13	17	12	10	19	14	9	6	9	11	7	9	21	17	13	15
322	GGG	22	13	17	14	17	23	21	10	16	21	27	19	16	15	5	18	21	17	29	17	18	22	15	14	14	18	24	19	22	10	22	11	5	11	36	17	25	11	24	8	75	28	467345	73	15	11	63	12
323	GAT	19	34	25	80	27	12	10	16	21	10	20	14	21	12	15	15	31	14	23	30	24	26	15	17	10	22	25	10	18	18	23	19	26	37	21	466629	26	25	17	21	27	37	34	52	28	22	33	31
324	ATA	23	20	21	22	38	28	9	21	26	17	12	24	466829	27	203	28	32	36	15	10	20	34	17	23	8	17	9	15	25	22	19	19	19	15	15	16	24	20	19	16	28	25	33	17	52	20	28	23
325	AGA	36	21	17	11	20	16	10	16	467789	15	17	11	82	12	8	8	17	21	11	16	13	19	17	12	25	11	5	12	10	17	12	14	9	9	10	13	11	9	12	5	47	9	11	11	17	6	9	15
326	CAA	56	15	11	18	17	20	9	12	9	12	8	9	16	11	7	12	467820	30	115	23	22	20	9	18	23	12	21	6	22	21	10	19	14	12	10	9	9	14	5	8	6	14	12	18	7	14	3	9
327	GCA	13	12	9	9	137	18	12	7	5	12	8	13	6	10	7	4	8	18	8	10	18	28	12	16	8	9	6	6	9	10	14	6	62	19	7	8	467021	18	17	20	6	9	10	11	156	6	11	10
328	CAT	13	18	4	61	10	14	15	17	15	18	16	31	9	13	12	19	33	40	17	467013	30	23	24	22	16	18	19	31	29	22	11	24	16	12	9	21	14	15	13	19	10	10	12	22	9	9	19	15
329	TGT	17	11	5	11	19	13	8	13	10	12	14	14	8	10	11	15	8	16	9	6	15	1	8	20	15	11	14	44	16	15	10	14	10	5	9	12	9	10	5	5	8	19	10	18	12	14	10	8
330	AAT	23	14	13	467816	15	5	9	14	10	7	6	20	24	9	11	8	8	13	6	6	14	10	6	7	7	4	5	5	6	4	2	2	14	9	7	55	3	3	2	3	14	7	6	7	9	11	8	6
331	GTC	8	9	5	9	16	14	5	5	10	5	6	5	14	38	12	9	9	4	4	9	9	13	5	6	3	11	8	8	7	18	7	7	18	11	4	8	9	84	5	5	14	13	20	13	61	467670	11	35
332	AGT	15	8	9	87	7	9	1	20	14	25	19	467721	16	6	11	56	6	4	6	6	10	8	8	6	10	8	11	20	14	6	9	2	3	8	8	12	4	9	7	2	9	9	18	149	9	6	13	13
333	AAA	468179	17	24	11	17	16	11	5	15	3	11	5	18	8	7	9	5	9	6	6	3	19	3	8	9	3	6	11	5	8	8	2	8	3	7	7	5	7	8	6	8	8	10	9	6	6	0	9
334	GCA	7	9	3	6	108	13	5	7	7	6	5	6	12	11	7	4	12	11	9	11	17	15	4	10	10	14	7	10	7	4	3	4	43	12	7	9	467365	12	18	11	12	8	8	3	90	9	4	6
335	ACA	67	18	10	11	467734	18	83	16	11	10	6	7	46	6	3	18	15	9	8	10	15	19	6	5	8	8	4	8	8	8	13	6	10	5	14	10	29	9	3	9	10	7	5	9	10	10	9	5
336	TGG	11	4	10	5	8	8	5	9	9	6	14	6	11	14	8	19	9	1	5	9	11	9	11	14	18	12	36	13	9	1	14	8	12	7	13	8	7	10	12	12	7	15	24	16	6	6	16	10
337	AAT	19	31	15	467464	8	15	14	14	3	9	13	10	19	6	6	9	14	10	8	10	8	7	7	15	6	5	5	7	11	5	7	5	10	8	3	16	7	2	7	8	6	7	14	7	12	4	7	10
338	GAA	47	11	11	17	17	2	9	10	15	9	6	5	19	7	18	7	27	18	9	20	8	9	7	15	6	6	8	10	9	5	2	5	467759	11	13	19	12	5	4	5	63	4	10	6	9	3	8	6
339	ACT	20	31	19	53	31	37	31	467241	15	18	21	25	30	15	8	40	32	20	12	24	20	27	10	19	11	13	5	10	20	14	5	26	16	17	17	17	18	9	20	27	15	11	15	23	14	15	16	20
340	TTG	12	13	15	6	8	9	5	8	7	5	11	13	14	9	20	11	10	10	7	15	18	9	26	13	11	13	8	6	3	12	19	5	12	12	17	7	10	16	15	17	7	9	17	10	8	12	9	1
341	GGA	10	5	5	7	9	5	13	7	30	6	8	10	6	4	6	6	14	12	6	6	12	10	9	4	11	7	8	10	4	2	2	4	39	3	5	7	15	4	7	9	466419	10	41	12	37	6	6	9
342	AAG	102	10	467386	93	9	7	25	5	3	7	68	7	2	10	18	6	7	8	12	13	6	10	14	5	6	7	10	5	5	4	11	2	5	12	23	6	9	11	7	1	7	6	3	7	6	4	15	6
343	GTG	4	4	5	5	3	9	10	4	6	5	5	6	5	8	24	7	9	10	6	5	10	3	11	2	7	3	7	10	3	3	8	1	3	2	6	7	4	8	14	13	5	6	19	9	67	14	466353	63
344	GTC	7	11	2	6	7	12	8	6	3	3	4	6	8	46	12	9	4	9	11	8	11	9	9	6	7	6	5	7	8	6	8	3	3	10	11	10	7	138	8	8	11	11	10	7	50	467268	12	29
345	AAA	467807	8	64	6	13	6	3	11	28	10	3	7	16	12	9	10	12	11	11	9	7	8	10	10	10	10	9	4	11	2	10	7	30	8	7	8	9	17	6	13	8	11	11	15	10	7	11	6
346	CAA	60	11	9	11	19	11	11	9	11	9	3	5	8	9	1	14	467511	22	18	13	19	20	19	17	28	13	23	20	17	13	10	6	16	5	7	9	8	7	0	6	6	12	0	3	14	6	2	3
347	TTA	18	14	13	7	17	10	10	9	4	8	3	11	14	6	12	20	15	15	5	12	14	11	10	12	7	10	11	7	32	13	13	12	16	5	7	9	10	12	17	9	6	10	12	13	14	10	8	18
348	AGA	43	17	22	22	19	11	11	11	466450	19	22	13	38	9	22	24	13	11	8	12	17	14	14	20	21	20	13	13	18	15	10	12	16	11	7	11	13	7	7	8	37	11	26	22	16	16	22	11
349	AAA	467773	20	27	14	17	14	7	5	16	10	13	14	9	11	12	16	12	10	11	10	4	10	13	7	6	6	7	12	17	7	8	4	21	6	20	10	11	12	11	14	17	7	17	6	6	9	8	12
350	CAC	11	55	6	8	11	15	2	9	10	9	9	7	7	12	11	16	54	465775	13	25	10	20	9	15	11	21	12	15	10	16	2	7	8	11	8	10	10	11	16	8	15	10	17	11	10	12	12	13
351	TTT	7	6	2	8	10	15	7	4	7	6	13	8	9	9	6	11	5	6	6	8	8	8	5	9	7	9	6	7	8	6	3	16	6	7	8	8	11	10	7	5	10	10	6	2	6	11	17	9
352	GGG	6	12	5	6	8	7	5	8	9	6	20	5	5	11	5	11	5	4	7	7	8	10	5	5	13	5	15	5	2	3	4	6	7	5	45	12	11	9	16	5	40	19	458248	56	10	7	54	4
353	AAC	56	467274	6	70	8	20	5	11	8	17	3	8	3	5	8	4	8	14	7	4	8	17	5	4	6	10	4	8	7	4	2	1	6	32	7	3	7	13	3	2	4	14	9	4	9	2	8	8
354	AAC	54	465865	10	40	7	11	3	4	7	19	3	4	4	8	8	5	7	8	3	7	7	25	6	9	3	8	8	3	7	10	3	4	5	17	3	3	4	5	2	5	7	5	6	5	6	4	8	7
355	ACA	74	8	6	10	465639	11	18	5	6	0	7	7	19	6	5	6	7	7	1	6	13	7	5	5	4	2	1	6	10	3	4	10	4	8	5	7	28	5	7	5	9	3	8	6	0	2	6	3
356	ATA	21	13	7	15	19	7	7	9	7	6	10	9	464878	11	12	16	13	14	4	5	10	12	7	13	9	8	6	5	13	15	10	3	11	7	4	8	4	7	10	12	1	9	3	4	8	9	2	7
357	ATA	15	13	17	8	13	13	7	8	10	6	4	8	464246	14	122	7	15	25	9	12	15	10	10	10	8	9	7	5	8	6	5	8	10	5	6	8	2	11	5	10	4	11	8	4	7	15	10	5
358	AGA	27	15	12	21	21	15	6	7	455885	13	12	19	57	11	4	7	7	19	14	15	15	17	5	11	23	10	11	3	9	10	10	8	15	10	7	11	15	6	8	10	26	14	18	10	16	8	10	11
359	TTT	20	8	9	20	23	23	15	21	14	13	8	23	9	12	14	26	17	19	11	21	19	19	14	18	9	12	13	15	24	15	9	24	15	18	11	12	15	11	8	10	12	8	16	17	16	13	23	16
360	GCT	16	16	5	11	14	10	8	171	10	16	11	21	12	9	15	22	4	8	7	10	15	15	8	16	8	17	4	6	12	5	4	11	13	15	10	60	17	71	18	457339	10	7	16	30	18	6	15	143
361	AAT	11	15	5	465099	13	6	8	10	0	3	5	9	9	3	13	8	13	6	15	17	8	1	2	7	2	4	2	8	8	5	4	4	11	3	10	16	12	6	10	10	0	5	13	13	5	8	4	12
362	TCC	16	9	8	13	10	17	8	10	7	6	11	6	7	12	6	7	9	12	7	8	7	8	9	12	4	7	4	6	11	8	6	6	10	6	15	9	7	16	10	1	8	6	12	9	4	6	6	6
363	TCA	1	10	6	10	24	6	3	11	7	3	9	6	12	7	3	8	9	13	7	14	161	5	4	3	8	10	4	6	6	6	4	11	11	5	7	2	11	5	12	2	5	5	9	10	7	5	3	6
364	GGA	12	23	15	10	8	21	7	7	18	11	8	5	11	7	6	7	5	10	17	12	22	16	8	13	12	12	5	6	24	15	9	10	16	8	13	9	13	2	12	12	441960	15	68	11	45	13	19	7
365	GGG	9	1	2	6	7	11	5	7	8	9	24	8	8	1	16	4	15	6	6	8	18	11	12	5	4	4	3	4	11	7	5	4	7	6	19	10	10	4	10	5	69	11	355951	38	6	4	50	7
366	GAT	16	9	5	43	11	11	4	11	10	6	6	8	13	13	12	16	3	16	7	20	15	13	9	9	7	8	3	11	1	4	7	7	14	20	13	424837	5	7	8	11	6	10	25	19	6	8	14	13
367	CTA	5	14	7	10	12	20	16	12	8	9	6	8	62	16	9	11	23	21	12	18	240	24	18	6	17	11	9	8	449908	18	120	24	5	12	2	7	22	20	11	16	9	10	9	4	20	9	8	16
368	GAA	30	15	10	11	21	23	15	20	10	7	11	8	10	5	10	13	16	20	7	16	18	18	13	14	17	10	7	12	14	11	12	12	458698	21	21	24	17	17	7	7	29	13	12	2	18	8	26	8
369	GTC	9	11	8	8	15	13	6	9	7	7	7	5	6	51	5	5	11	14	12	13	11	17	10	9	12	19	14	9	5	15	7	11	7	16	7	8	8	20	7	12	12	20	20	16	52	451506	22	28
370	ACA	46	16	13	19	457725	18	118	20	22	3	7	8	58	9	11	9	24	17	9	11	16	13	16	15	8	13	7	15	14	15	10	12	12	9	9	8	33	11	20	8	16	11	11	9	10	11	11	10
371	ACA	55	26	12	15	458505	16	19	19	15	5	8	12	35	10	7	15	11	17	18	11	10	20	18	6	8	20	22	19	10	2	13	18	16	7	16	14	19	15	16	2	24	6	22	16	13	7	19	9
372	CAT	9	7	4	46	9	5	7	4	5	7	4	5	8	10	8	3	8	15	10	442380	9	12	14	9	18	15	3	18	8	14	5	9	6	9	7	16	7	14	4	5	5	5	12	7	13	8	8	8
373	AGT	8	1	7	13	9	4	4	12	5	5	12	442607	3	1	6	56	2	5	4	8	3	3	3	3	5	4	5	9	2	1	7	1	0	4	3	2	5	2	4	0	5	1	15	63	3	3	6	6
374	TTT	3	8	5	6	7	4	5	7	10	1	4	4	4	8	4	10	9	5	9	7	3	5	6	6	7	4	4	15	4	6	4	7	1	2	5	5	3	6	7	7	1	1	8	10	4	11	4	6
375	AAT	19	3	8	404216	7	5	6	4	7	8	2	9	5	5	2	8	3	5	6	6	1	5	4	7	6	5	3	2	3	2	8	1	6	0	8	69	4	8	2	5	8	4	12	2	10	3	2	9
376	TGT	3	4	3	7	5	9	8	6	5	5	5	14	3	7	4	9	12	5	11	6	6	4	9	6	4	7	2	15	9	6	3	7	4	3	2	5	4	8	4	5	6	6	10	11	4	3	7	2
377	GGA	9	5	9	6	6	8	8	11	64	3	8	1	7	9	6	3	6	5	2	3	15	4	4	7	7	3	9	5	6	6	6	6	14	2	3	4	6	8	9	2	428856	4	88	19	30	4	5	4
378	GGA	5	3	7	10	6	9	9	3	53	4	11	7	8	5	4	7	8	3	8	10	6	7	8	7	14	7	5	6	8	3	2	6	25	7	13	11	8	8	9	8	426079	12	26	15	49	14	11	11
379	GAA	26	9	3	6	10	3	7	11	6	2	4	5	6	9	5	10	13	8	10	6	8	7	4	4	4	3	4	4	6	6	9	3	440631	6	3	18	10	4	2	6	6	9	11	5	9	8	7	9
380	TTT	8	10	7	14	3	10	7	9	7	5	4	9	7	11	12	13	14	13	7	23	24	8	17	17	5	10	0	9	8	6	8	23	12	6	5	8	18	14	6	10	9	5	5	6	14	10	3	6
381	TTC	19	19	11	14	23	39	15	17	16	13	16	11	11	14	11	22	12	20	13	10	29	15	13	14	8	12	22	11	16	19	13	9	19	14	13	12	21	14	12	13	18	16	17	11	8	17	15	12
382	TAT	22	19	27	31	14	13	16	25	11	16	13	16	12	16	8	24	24	20	17	52	25	28	27	28	6	15	17	23	18	18	18	19	15	20	16	13	13	7	21	16	13	15	13	18	11	25	18	22
383	TGT	23	10	18	10	16	15	11	13	10	12	15	18	8	8	12	16	8	14	6	10	15	11	5	16	10	14	10	30	12	11	13	13	13	14	18	12	13	11	8	12	5	12	19	25	11	20	7	22
384	AAC	50	457477	11	92	3	10	2	7	9	26	4	7	12	13	4	7	12	14	5	8	25	27	14	5	16	5	3	17	6	8	5	10	1	57	6	11	4	12	2	4	15	4	3	7	6	6	6	8
385	ACA	51	10	6	9	453753	13	21	19	8	2	0	4	32	8	5	14	15	6	5	12	11	14	3	3	8	2	8	8	11	7	5	7	3	8	8	7	23	7	2	4	5	2	1	1	10	3	4	11
386	TCA	9	4	8	5	8	7	8	6	6	4	3	5	5	5	3	5	9	6	6	6	63	10	11	9	5	7	1	8	13	4	9	8	7	3	2	3	10	2	7	6	6	4	4	8	12	3	12	7
387	GGC	3	1	1	1	0	0	2	2	0	7	4	1	2	2	1	3	2	4	2	6	2	5	2	2	5	11	2	3	2	2	5	1	5	113	4	8	4	6	2	4	43	402948	5	127	2	97	0	5
388	CTG	13	11	9	8	8	9	7	13	6	6	14	3	10	7	82	8	11	12	25	9	18	16	227	5	8	8	27	2	110	19	442099	46	6	7	8	7	7	10	7	3	10	7	11	1	6	4	20	3
389	TTC	7	17	7	15	12	16	4	10	6	9	20	12	10	16	9	8	10	15	6	14	7	15	15	7	9	10	8	10	7	114	13	13	12	17	6	7	15	14	12	9	19	19	15	15	22	19	15	19
390	AAT	22	41	15	462525	18	10	8	12	12	9	10	26	11	15	13	21	8	8	11	19	14	19	10	13	5	10	8	7	7	9	5	6	14	8	10	28	7	9	8	11	7	12	8	12	9	11	12	9
391	AGC	15	100	12	12	11	24	11	18	46	461527	19	82	10	64	23	13	7	15	5	8	14	17	11	12	12	25	14	7	12	21	9	16	11	15	9	11	15	17	23	11	7	134	13	12	8	15	14	15
392	ACT	25	19	25	66	20	63	20	462292	16	14	19	20	29	13	22	42	18	19	17	12	17	29	19	25	14	30	13	18	20	29	23	22	13	15	12	23	14	16	16	28	17	7	28	27	13	16	22	22
393	TGG	8	12	7	17	12	18	17	9	12	6	19	3	6	9	18	17	15	6	16	11	14	20	9	10	12	15	69	11	10	16	11	20	5	11	13	5	5	10	15	3	2	5	4	1	15	12	19	6
394	ATT	9	18	16	17	22	11	3	25	6	11	11	15	18	17	6	462302	10	9	3	11	12	15	6	10	11	7	3	7	7	14	9	12	6	2	12	4	13	15	8	10	10	13	8	10	12	9	13	25
395	AGC	13	125	13	12	21	29	12	12	56	463637	20	242	10	64	15	15	11	13	17	7	15	31	10	19	14	22	18	8	12	17	13	6	6	17	11	14	15	19	19	14	8	252	21	12	9	15	9	13
396	AAT	12	32	9	466752	11	8	4	7	14	4	12	19	15	10	11	13	12	8	7	14	10	9	4	10	9	1	7	8	8	8	6	8	9	12	12	26	6	4	4	7	6	6	10	8	4	2	6	10
397	ACC	23	67	13	19	68	466430	42	82	20	28	17	17	30	89	26	40	14	26	12	12	2	39	20	13	12	12	10	14	15	22	8	15	19	21	13	17	11	100	13	10	19	22	7	9	20	18	10	20
398	AGC	14	44	11	14	17	24	19	18	84	464518	34	163	14	57	15	19	11	24	11	15	7	16	7	2	12	58	21	15	14	23	12	4	9	20	23	19	20	15	12	11	31	418	32	27	11	26	11	17
399	GTG	22	13	13	18	19	9	10	9	9	7	13	22	9	9	136	15	18	14	22	10	9	7	11	10	10	13	12	8	12	16	26	15	20	15	33	10	13	10	34	7	10	13	29	18	250	22	466060	60
400	CAG	10	14	67	13	15	12	18	8	12	11	14	15	10	11	10	5	26	47	465074	150	22	23	35	11	5	12	196	17	0	4	17	6	7	18	35	10	14	11	21	13	12	17	22	17	7	8	24	11
401	GGG	7	3	13	10	7	5	10	7	13	12	45	10	5	6	2	6	6	4	9	7	11	11	14	11	10	10	23	11	8	4	8	7	8	5	94	7	10	11	27	9	92	24	466178	60	6	4	57	8
402	TCA	13	11	7	7	22	24	12	14	3	3	4	10	12	14	5	6	12	18	13	8	240	27	26	16	16	12	11	11	14	15	16	12	11	9	9	5	25	20	21	18	20	8	16	22	22	20	11	25
403	AAT	45	25	34	466704	31	28	8	27	12	18	19	36	22	15	26	38	19	17	16	30	17	4	7	15	15	19	10	20	19	17	21	31	14	23	11	41	11	12	13	23	9	25	10	33	20	19	15	19
404	AGC	22	160	16	21	33	50	20	32	64	465530	34	174	30	77	17	15	17	27	17	27	25	43	17	18	25	39	38	24	21	37	14	19	19	14	24	23	25	26	38	39	26	203	56	39	25	42	45	27
405	ACG	14	17	67	23	75	48	465397	119	21	32	73	32	23	39	198	20	12	41	28	24	41	33	44	32	33	51	64	34	24	31	37	27	11	28	42	17	38	44	108	39	22	30	69	37	25	33	44	37
406	GGG	13	18	20	13	7	20	15	18	15	20	62	18	14	13	21	15	15	24	33	18	24	28	29	18	17	33	77	41	16	15	32	21	17	20	164	28	26	27	37	35	73	54	466304	99	23	24	98	32
407	TCA	3	6	5	14	14	10	5	15	2	5	11	11	10	11	13	16	9	18	7	14	167	19	13	13	3	10	16	16	5	2	7	11	11	9	13	9	14	11	14	13	10	14	16	15	14	17	17	21
408	AAT	30	29	16	467365	21	12	11	22	13	9	24	37	19	12	25	19	8	13	9	22	18	18	6	20	11	12	13	18	10	8	12	5	14	9	14	30	11	8	16	13	10	11	21	19	12	17	18	9
409	GAC	17	32	8	11	28	27	16	14	14	26	24	30	18	30	10	15	17	31	15	14	12	34	20	32	17	16	14	26	13	26	17	16	80	466530	31	113	22	22	29	25	23	120	4	21	16	21	18	14
410	AGT	6	14	12	91	17	20	17	29	27	110	45	437320	16	28	17	101	17	8	15	15	9	1	8	9	11	12	14	44	12	11	12	13	11	18	19	20	16	25	28	36	37	37	67	203	27	28	37	38
411	ATA	15	13	12	7	18	14	7	15	11	9	12	18	438530	15	44	17	7	11	5	9	8	9	8	9	11	11	6	13	20	12	10	15	4	11	4	13	8	11	14	10	15	17	8	14	18	9	10	22
412	ACT	7	11	13	67	13	58	13	438200	4	3	23	16	6	13	11	92	8	10	7	15	13	20	20	19	8	18	14	18	8	17	3	16	4	9	12	8	17	10	19	34	13	17	24	19	5	6	11	17
413	CTC	7	12	12	4	18	10	10	10	8	14	11	11	15	68	6	11	7	13	12	6	12	87	8	15	8	13	21	21	53	438386	15	41	5	7	4	7	8	12	9	11	8	20	12	9	7	20	15	18
414	CCA	15	10	5	5	44	3	4	4	7	7	9	5	4	3	1	2	61	9	6	12	437747	9	15	15	13	9	7	11	28	10	6	8	11	8	13	3	12	1	7	9	8	8	13	11	8	7	7	12
415	TGC	9	11	6	8	7	6	7	8	5	2	3	12	6	6	12	12	8	10	2	5	10	5	5	2	6	26	2	8	5	11	8	9	5	6	6	7	6	3	5	13	10	11	6	7	3	12	5	6
416	AGA	50	6	4	11	16	5	11	12	438467	8	12	13	62	3	5	13	6	12	1	6	11	18	8	11	18	6	10	7	10	12	2	13	6	5	9	6	8	6	4	9	114	8	13	9	7	7	8	7
417	ATA	15	12	6	16	11	10	5	10	4	2	6	9	438818	16	21	12	8	17	2	8	21	29	9	10	2	7	13	8	9	11	7	6	12	6	9	6	7	6	8	4	6	7	12	8	11	2	9	6
418	AAG	73	24	438270	51	20	11	29	12	9	13	16	12	16	9	16	12	23	26	14	11	7	15	17	14	13	11	4	14	12	18	9	7	8	2	28	8	4	4	8	10	12	3	26	14	12	6	16	8
419	CAA	50	13	6	10	18	15	5	6	7	9	6	9	10	8	13	10	438502	23	9	8	22	33	10	21	10	12	16	9	18	18	14	13	10	8	11	8	22	10	3	5	18	11	8	11	16	9	9	7
420	ATT	12	14	9	16	19	16	8	22	9	8	12	16	16	20	16	437709	10	12	6	9	11	12	8	11	8	9	9	14	10	16	4	15	5	11	6	10	11	4	13	7	8	11	24	16	13	3	12	30
421	ATA	22	15	7	17	22	10	6	17	14	6	18	9	438573	13	77	22	7	10	10	7	8	9	3	3	8	11	9	7	23	7	4	7	7	8	5	13	10	8	10	7	8	9	11	9	18	11	12	13
422	AAT	27	14	13	438654	13	18	1	11	9	11	8	19	9	11	8	9	12	16	8	11	10	6	3	10	6	15	4	12	7	6	3	15	2	12	5	32	11	8	7	8	10	6	9	12	7	14	13	9
423	ATG	12	12	13	8	17	13	11	8	5	5	7	10	34	18	438616	54	6	10	14	12	10	15	8	7	7	5	13	8	5	9	9	10	5	4	6	8	3	6	4	0	10	6	14	10	13	4	41	7
424	TGG	8	7	5	3	10	11	5	7	2	6	12	6	7	3	8	9	3	6	2	7	7	7	0	6	3	3	14	8	9	10	8	3	4	7	13	4	5	4	10	6	8	10	18	5	7	3	5	8
425	CAG	12	12	40	8	10	15	8	8	11	2	11	7	8	7	11	4	67	27	437954	50	18	29	18	10	8	14	110	12	11	16	25	15	6	5	16	3	5	11	10	8	7	12	10	4	4	11	12	4
426	AGA	56	8	12	12	10	10	2	7	438410	10	16	14	53	7	13	11	10	18	10	9	10	10	17	11	13	13	15	5	18	12	6	10	7	6	7	17	7	11	7	7	87	6	18	18	6	5	16	16
427	ATA	16	9	11	20	15	20	6	14	11	12	12	8	438066	11	194	23	16	11	7	6	17	21	10	8	7	8	5	11	14	15	8	13	12	8	12	3	8	15	1	10	11	12	12	9	11	15	12	12
428	GGA	20	29	17	25	33	25	24	21	59	24	39	29	24	13	16	12	25	23	16	18	7	21	17	18	37	11	11	23	21	16	11	19	45	19	29	19	36	24	30	12	437057	38	64	46	81	31	45	20
429	CAA	116	22	22	36	34	31	12	30	19	18	16	26	34	21	13	40	437268	63	79	57	53	61	38	38	43	42	10	24	41	36	26	44	41	20	15	24	24	17	22	17	18	17	2	14	16	15	22	21
430	GCA	23	16	14	22	126	20	17	20	17	15	18	14	30	19	14	17	18	17	18	18	37	20	17	15	20	19	17	18	15	19	9	19	74	34	5	23	437373	37	38	32	42	10	11	17	206	15	18	16
431	ATG	17	14	27	14	25	17	32	7	12	9	29	25	41	22	437628	67	10	13	22	13	22	4	18	13	16	12	20	22	16	11	23	9	11	16	14	12	13	7	26	22	12	16	34	19	22	17	39	22
432	TAT	14	16	26	21	15	11	14	15	10	10	7	22	14	14	14	14	10	11	24	103	9	12	19	12	6	14	19	17	13	12	8	1	17	22	15	24	12	9	10	15	6	11	20	22	13	16	19	17
433	GCC	13	16	15	3	13	197	12	5	4	16	9	9	12	16	14	11	5	15	13	11	9	33	16	17	5	13	15	8	14	7	9	7	12	68	16	10	62	436495	27	62	6	41	21	16	15	663	26	19
434	CCT	8	5	11	15	10	12	17	84	8	16	12	15	9	10	15	18	17	19	26	74	35	140	19	437718	14	19	11	28	15	9	16	117	8	8	14	14	18	17	12	19	10	17	26	10	14	9	18	24
435	CCC	17	17	6	7	15	64	6	12	7	13	8	11	12	10	12	12	14	98	17	16	78	438048	19	63	20	21	7	27	10	91	13	14	10	13	7	10	13	23	15	9	20	1	20	26	5	16	14	8
436	ATC	9	17	8	10	11	96	11	15	17	14	13	20	61	438320	27	14	4	8	8	8	6	10	10	8	16	15	7	15	6	21	12	16	5	8	12	10	19	12	11	15	12	13	10	21	11	26	14	9
437	CAA	48	9	7	17	8	5	8	13	5	8	7	10	9	1	8	13	438191	16	97	29	19	16	9	15	23	17	10	19	14	7	7	18	28	11	6	7	16	13	9	11	17	13	18	13	7	8	7	12
438	GGA	19	23	21	14	16	15	13	28	49	8	22	18	13	8	20	12	17	12	17	19	11	12	14	7	24	15	21	18	18	9	8	12	32	20	19	17	27	15	16	11	437825	30	73	33	72	33	35	16
439	GTA	11	17	17	3	14	12	13	11	12	12	15	16	141	8	14	15	18	10	5	9	13	11	11	8	9	5	9	9	26	6	9	8	21	14	18	17	55	16	12	16	16	5	3	10	436306	10	33	30
440	ATA	22	12	14	13	28	14	14	10	22	9	14	11	438170	9	166	12	16	16	12	12	12	15	10	7	13	8	9	18	13	5	4	5	24	9	5	14	11	10	10	5	17	12	11	10	14	17	17	6
441	AGA	31	17	14	7	25	11	12	2	438235	14	31	2	68	12	10	5	6	9	12	8	18	9	11	1	32	11	12	5	4	3	10	9	9	16	12	7	17	7	8	1	31	6	21	0	7	11	7	0
442	TGT	20	19	14	22	19	16	13	12	24	13	19	26	16	11	9	15	13	24	18	10	17	24	10	12	9	21	21	20	12	10	13	18	18	13	14	9	14	8	9	10	17	10	20	24	15	13	16	9
443	GTA	15	10	15	11	10	19	9	8	12	11	17	13	123	9	11	12	13	14	20	15	10	11	6	10	13	10	14	9	15	8	7	8	18	19	21	12	71	10	14	18	19	26	30	27	437861	16	27	23
444	TCA	18	12	10	10	11	5	12	8	7	10	11	4	7	9	11	3	15	11	6	4	26	15	10	7	9	7	9	3	12	10	17	2	15	7	8	3	15	9	10	3	10	9	15	7	8	15	7	2
445	AAC	74	438138	14	30	11	11	5	13	9	11	13	13	6	13	10	9	4	9	7	3	4	13	1	2	12	6	9	4	5	5	6	3	11	20	7	9	2	7	4	5	11	17	16	10	8	11	7	5
446	ATT	7	5	4	6	6	10	9	13	7	4	7	10	7	30	6	437394	10	8	5	7	12	5	7	9	8	5	4	6	6	2	3	2	9	8	8	3	10	7	5	0	11	10	4	9	7	9	5	11
447	ACA	51	11	19	4	436787	33	297	16	31	6	18	11	165	7	11	6	13	6	6	7	17	11	7	3	7	12	7	4	4	2	8	4	10	7	21	5	86	12	13	4	8	7	20	12	14	9	10	10
448	GGG	10	17	13	9	12	9	10	5	13	18	37	17	9	7	11	5	2	6	8	6	8	4	19	6	10	19	15	4	9	13	4	4	13	5	34	7	14	12	22	10	112	18	420161	68	9	13	43	10
449	CTA	18	12	11	10	19	15	10	10	9	15	8	11	93	9	19	20	24	15	8	13	109	16	12	15	36	17	18	16	434306	20	32	14	17	10	12	12	14	9	11	9	18	17	16	17	13	12	15	23
450	ATA	16	10	12	14	25	15	14	11	20	21	32	17	436405	21	34	27	24	12	14	9	12	16	16	11	16	10	16	8	9	16	15	9	8	12	26	9	12	9	14	14	21	11	26	13	28	9	14	18
451	TTA	16	19	13	15	14	14	9	11	18	16	14	9	20	9	10	17	14	14	10	14	18	15	11	10	17	9	9	14	24	11	16	12	13	12	14	8	12	7	6	11	16	10	19	22	36	10	29	17
452	ACA	52	10	8	18	435697	25	42	16	23	5	8	8	21	13	15	23	17	12	8	4	20	18	7	10	10	17	15	10	9	19	10	9	6	10	1	4	28	9	14	8	12	14	20	13	8	8	12	16
453	AGA	36	16	15	15	26	7	10	20	432560	10	61	19	42	14	17	15	20	11	14	12	14	16	10	7	19	18	16	14	6	13	11	6	4	16	16	13	10	5	7	12	40	18	30	13	16	16	15	9
454	GAT	19	19	14	73	20	14	6	9	6	7	10	15	12	10	13	12	25	13	15	30	17	24	17	1	15	8	9	11	6	9	5	10	17	20	15	409215	20	21	12	13	15	15	19	32	20	10	8	14
455	GGT	13	8	14	22	9	15	9	14	14	14	13	53	29	11	18	18	13	14	11	13	18	20	10	12	9	5	11	25	22	12	12	12	15	15	17	30	18	18	20	27	18	31	38	362996	16	11	21	39
456	GGG	7	8	7	10	14	8	13	15	6	6	36	14	8	3	5	5	10	14	13	14	9	12	10	9	14	11	11	12	5	7	10	11	7	9	74	14	8	11	9	11	19	20	253123	59	20	4	44	15
457	AGT	7	9	7	165	8	6	6	10	13	41	11	418746	11	5	7	46	7	9	9	8	4	10	4	10	6	6	6	9	2	8	8	4	7	6	9	7	4	6	11	8	11	8	19	92	6	9	9	12
458	ACT	10	12	13	57	14	159	12	418669	6	10	13	24	18	13	12	23	10	10	9	16	17	10	11	13	7	13	8	10	12	7	9	9	4	7	9	9	16	12	5	32	13	13	23	22	7	14	22	6
459	AAT	22	14	9	427914	7	6	9	13	8	9	7	10	16	7	6	6	8	4	6	12	2	8	13	17	7	6	6	6	12	13	18	13	5	8	8	52	12	7	2	15	13	4	20	17	7	5	5	18
460	AGT	11	12	8	55	13	5	8	22	15	80	26	413776	14	12	12	61	3	11	5	8	17	9	9	6	16	3	13	12	4	7	7	9	14	9	13	10	5	11	11	9	9	13	22	75	12	8	11	12
461	ACA	69	11	13	19	410170	16	17	15	17	12	0	11	75	7	19	16	33	10	16	28	24	4	13	5	6	10	0	13	12	10	4	13	5	7	10	6	42	12	20	11	13	8	1	14	10	15	15	13
462	ACT	15	13	16	66	21	112	12	364682	6	5	9	20	15	17	26	39	14	9	13	11	3	1	2	7	10	6	3	10	11	10	32	17	11	16	8	12	9	12	12	20	3	8	8	6	8	8	14	7
463	GAA	120	14	3	20	13	5	2	5	6	6	6	6	13	14	6	11	14	3	10	7	14	2	6	12	8	5	3	4	11	6	5	6	390288	12	16	18	10	8	7	9	15	8	7	7	11	10	12	10
464	ACC	17	66	12	14	90	329521	17	30	6	10	7	5	13	75	14	8	7	8	9	10	6	15	7	28	5	5	3	9	4	13	15	9	4	5	2	8	6	15	7	3	1	4	3	2	8	6	5	7
465	TTC	11	16	10	9	14	10	15	9	8	8	2	16	20	40	11	16	4	17	7	10	6	8	8	5	8	10	6	7	20	74	9	16	10	8	9	11	15	2	5	9	17	14	22	13	10	25	17	18
466	AGA	19	6	6	7	10	2	6	4	323429	7	27	8	37	1	7	4	12	6	47	3	10	2	5	2	21	6	12	10	3	0	4	3	12	13	11	12	3	4	5	3	237	3	13	5	12	3	7	5
467	CCT	5	5	5	5	1	2	4	19	41	0	5	7	6	2	9	4	7	7	7	48	12	79	10	152278	6	4	12	15	11	6	7	32	5	4	6	11	4	2	0	5	7	3	7	7	6	4	9	4
468	GGA	20	9	11	24	14	10	3	14	43	9	11	9	13	9	11	19	3	0	4	3	8	1	6	25	7	7	9	4	9	1	6	4	25	10	11	15	15	8	14	10	362936	17	148	44	58	15	12	15
469	GGA	21	9	8	12	21	7	9	15	65	9	46	12	19	4	15	22	17	7	11	13	17	9	11	15	22	9	21	19	13	2	8	12	45	5	21	15	13	8	12	14	358190	19	132	37	72	6	21	29
470	GGA	14	8	12	10	10	6	9	8	46	2	38	11	11	8	14	7	6	1	7	3	4	5	5	6	15	9	8	10	5	2	7	9	29	8	17	13	18	8	10	8	325659	8	205	34	80	8	24	10
471	GAT	18	15	9	77	9	9	7	6	33	7	20	21	10	7	13	13	9	2	7	12	4	1	1	2	7	1	10	6	12	4	9	6	16	16	23	374163	14	5	9	9	29	15	26	36	28	14	20	15
472	ATG	10	11	26	14	12	10	41	27	20	11	39	18	34	10	394560	98	21	18	21	22	12	14	19	11	9	11	26	15	13	7	25	25	13	14	34	20	20	11	23	16	21	9	40	18	27	15	54	14
473	AGG	14	14	48	6	7	13	17	9	41	17	364859	51	15	15	108	1	8	3	10	9	7	7	14	5	11	10	31	15	12	7	10	0	10	8	20	9	9	6	8	7	11	10	197	17	7	11	23	0
474	GAC	10	90	5	10	15	12	15	6	13	9	11	7	10	12	6	5	1	12	11	4	10	7	9	0	6	9	10	5	10	6	7	11	46	396028	28	49	6	9	11	3	15	54	27	14	11	8	14	4
475	AAT	18	23	7	411697	22	12	16	14	11	6	14	22	23	9	9	14	17	7	10	16	7	12	4	8	5	7	8	11	25	9	8	12	9	8	4	38	14	7	6	7	7	12	14	16	9	11	13	11
476	TGG	12	16	12	9	11	10	9	8	5	8	14	12	12	11	14	9	17	8	9	6	9	7	7	17	6	5	28	6	8	8	8	11	7	9	8	3	11	9	10	7	13	10	30	21	9	8	12	8
477	AGA	94	8	19	14	4	5	2	6	430016	11	21	15	34	12	15	11	5	7	11	7	15	9	2	8	14	4	16	7	6	12	9	7	22	6	15	9	18	10	10	8	139	13	22	9	10	10	17	11
478	AGT	6	2	11	32	6	11	5	7	7	15	9	430968	9	9	8	33	1	9	4	12	5	2	6	5	8	6	9	13	11	3	9	6	9	1	12	15	4	7	2	6	8	6	14	21	4	5	11	8
479	GAA	63	5	7	11	14	3	6	3	4	5	6	3	9	3	4	2	9	3	3	5	18	2	4	3	2	3	8	5	3	0	2	5	435492	4	11	5	6	5	5	0	12	3	6	8	9	3	5	7
480	TTA	12	5	8	9	1	4	8	4	6	9	8	5	15	6	13	3	5	9	7	4	7	11	1	5	6	5	10	3	13	6	7	7	10	4	8	9	12	4	7	5	10	4	8	13	16	5	8	12
481	TAT	16	16	10	20	13	11	15	6	14	10	10	17	17	7	8	20	7	14	13	25	5	6	12	10	11	9	11	10	9	5	5	17	7	12	11	13	9	5	8	13	13	18	18	13	4	8	8	17
482	AAG	32	19	437335	43	7	3	20	7	4	2	45	5	8	5	20	7	12	3	10	11	8	6	5	5	5	1	5	6	4	4	14	6	2	3	125	12	9	8	6	2	8	7	11	8	10	5	8	5
483	TAT	7	5	3	9	3	6	4	2	7	5	14	6	13	3	5	4	7	7	3	18	4	9	4	5	2	6	7	6	9	3	4	5	5	8	11	10	5	5	6	11	5	9	8	7	7	9	9	8
484	AAA	437551	11	22	8	11	8	7	10	40	7	8	14	12	8	8	8	10	12	9	9	6	9	10	12	13	2	5	8	3	4	12	5	49	6	10	14	14	11	5	8	8	9	10	11	5	3	11	11
485	GTA	9	4	5	6	8	11	3	7	6	1	3	11	24	6	9	2	4	5	5	8	2	2	2	9	5	1	6	5	13	3	5	5	6	4	4	8	8	2	6	3	7	7	9	15	437515	10	15	19
486	GTA	4	5	4	10	6	4	5	5	4	2	6	10	27	9	6	9	7	9	5	10	4	4	1	7	2	4	4	5	8	5	10	3	11	6	7	4	40	3	7	7	35	10	9	9	404309	11	27	17
487	AAA	431646	19	13	24	22	4	9	14	11	11	7	15	22	9	15	16	26	12	11	8	9	9	6	5	15	13	9	9	16	6	9	13	14	9	11	13	9	15	10	10	20	11	18	13	10	7	11	17
488	ATT	18	12	13	36	12	10	11	18	10	8	14	19	25	22	21	431595	11	5	6	10	9	13	8	5	14	2	8	12	10	16	12	15	13	5	13	17	11	8	3	6	7	5	18	10	14	9	21	30
489	GAA	38	10	3	19	12	14	11	7	14	13	11	7	12	11	11	11	24	14	8	7	12	3	9	9	9	9	8	18	9	11	8	5	435408	12	127	18	21	13	9	8	141	16	28	19	19	10	11	25
490	CCA	19	8	15	14	52	15	12	9	14	14	10	16	18	5	7	8	64	11	15	10	435655	15	19	13	15	13	16	17	25	9	5	8	8	6	18	9	37	6	7	10	11	6	12	14	20	7	9	7
491	CTA	11	22	14	11	10	13	14	5	20	12	13	15	51	13	18	9	24	14	11	11	40	12	20	16	18	11	12	28	434743	14	230	30	21	7	17	11	25	10	12	8	21	17	18	4	20	9	13	14
492	GGA	12	12	13	10	13	11	10	9	26	10	23	10	8	8	14	22	18	13	13	7	13	19	9	10	15	5	15	17	9	5	6	7	24	13	20	15	20	17	15	9	436560	13	58	30	64	11	10	19
493	GTA	20	16	12	13	17	10	8	17	21	11	21	12	120	7	18	15	14	17	12	11	14	7	8	17	10	6	19	16	26	13	15	10	27	16	22	25	25	13	18	20	24	14	18	27	437015	27	244	28
494	GCA	17	9	10	14	227	18	5	11	12	14	6	10	12	9	2	11	13	9	7	9	34	1	11	8	8	8	7	7	16	10	0	10	61	18	12	19	436243	13	55	29	33	15	31	14	423	10	10	31
495	CCC	6	6	10	8	9	61	20	13	8	13	23	11	9	14	12	20	21	72	18	16	84	437081	18	43	16	31	17	12	9	60	12	20	13	20	10	18	12	17	27	13	8	28	15	22	11	17	4	13
496	ACC	6	50	15	15	84	437588	30	138	6	14	18	11	10	37	4	14	7	9	7	3	7	17	15	4	3	3	8	2	5	12	1	3	6	7	11	7	8	17	11	5	11	10	18	10	9	7	10	6
497	AGG	15	7	38	6	8	6	13	8	58	19	437554	64	15	8	101	11	9	7	19	8	5	8	7	5	8	8	36	11	8	7	17	3	8	6	18	8	4	7	15	8	17	7	305	5	8	8	31	5
498	GCA	13	14	12	12	278	16	7	8	5	12	9	9	12	10	6	24	17	20	8	8	30	13	5	14	19	16	13	12	16	13	12	10	84	18	12	17	437441	21	62	28	29	17	13	24	84	12	10	27
499	AAG	29	15	435432	76	10	12	27	12	7	5	82	10	12	6	2678	15	3	7	12	4	3	8	16	8	14	7	10	10	5	6	6	6	8	8	51	4	6	1	15	9	8	6	24	7	9	12	20	9
500	AGA	80	10	11	19	23	7	6	5	437948	8	53	27	48	16	10	9	7	4	9	10	10	9	2	6	7	10	18	11	13	12	12	11	9	6	16	14	7	5	8	8	39	14	37	14	19	7	22	21
501	AGA	39	19	25	28	25	8	21	17	437053	32	90	39	87	27	23	28	17	9	23	17	11	15	12	5	33	12	21	7	18	8	20	23	27	15	39	30	29	17	26	12	102	21	48	33	42	23	38	25
502	GTG	13	14	22	15	16	16	13	8	14	18	23	18	14	16	81	15	13	17	13	17	10	7	12	15	20	14	20	20	12	7	19	13	17	15	33	23	19	5	35	29	29	24	49	35	116	22	437534	67
503	GTG	6	16	18	6	6	14	16	10	11	9	25	6	5	10	46	3	3	6	18	5	8	17	16	13	9	19	16	24	13	9	13	15	13	15	31	12	16	18	39	12	14	23	62	28	73	25	437931	97
504	GGG	4	9	8	6	5	5	14	11	11	13	67	12	7	8	14	9	4	7	14	7	8	18	15	9	8	16	20	16	8	10	8	8	8	8	105	11	11	5	24	19	46	22	437924	79	13	13	53	19
505	AGA	38	9	10	17	17	9	16	13	437695	25	105	23	70	20	15	22	18	14	9	15	11	13	13	12	16	12	19	16	10	7	10	16	12	15	19	21	13	14	18	11	125	14	22	23	14	16	19	20
506	GAA	72	8	21	13	14	17	14	19	13	5	17	22	14	20	11	12	18	19	12	15	25	27	19	7	20	24	20	16	11	11	8	7	437553	29	30	25	25	23	17	22	38	21	48	46	31	28	28	28
507	AAA	437998	22	39	21	27	14	24	27	29	13	10	22	22	28	14	21	29	11	17	14	11	14	11	14	18	19	18	17	14	14	14	22	28	19	6	20	22	10	14	17	24	14	20	18	22	16	7	14
508	AGA	49	9	27	24	31	23	17	12	437430	25	80	32	37	14	24	8	22	26	18	20	23	23	17	10	35	26	34	26	16	17	9	13	18	18	26	25	24	12	25	11	150	25	57	22	31	19	26	22
509	GCA	16	13	14	13	99	22	23	26	15	31	39	24	15	26	16	17	14	23	34	31	36	26	27	30	11	21	29	27	23	22	21	32	86	35	28	20	436514	28	65	34	41	34	56	42	467	23	44	35
510	GTT	3	8	2	8	8	6	5	4	2	3	14	10	7	7	6	22	2	4	5	4	5	4	4	5	2	6	0	2	2	5	5	7	8	0	5	6	5	9	1	4	8	3	7	5	13	17	7	180916
511	GGA	4	1	2	3	2	1	2	4	11	4	2	2	8	3	2	7	4	1	1	5	4	8	2	2	7	0	4	1	3	2	1	0	14	6	9	5	9	2	8	5	180963	1	38	6	22	4	3	5
512	ATA	11	7	10	9	7	9	2	4	0	2	1	8	180778	10	85	13	5	6	3	5	7	14	4	9	7	4	4	6	9	4	3	8	7	1	7	3	8	3	2	8	5	0	5	6	14	7	10	4
513	GGA	8	7	4	9	8	7	2	3	17	8	15	9	9	0	5	4	9	7	3	2	5	7	3	5	8	4	4	1	6	0	6	6	14	9	5	7	6	6	3	4	180818	12	29	9	21	2	7	5
514	GCT	2	5	3	7	10	11	4	42	1	8	4	3	7	5	6	7	3	12	7	4	8	10	3	11	7	7	6	2	6	11	5	10	5	10	8	26	12	52	12	180231	3	7	8	12	5	6	12	61
515	GTC	6	2	1	2	0	2	3	4	1	5	2	3	4	41	6	5	4	4	3	3	3	13	0	0	3	3	5	7	1	10	7	4	3	7	8	4	6	28	11	3	4	4	6	5	20	180838	10	27
516	TTC	7	4	5	6	3	7	1	2	7	4	8	12	5	10	3	5	6	6	6	4	6	6	6	4	6	5	7	1	8	10	0	7	6	7	4	1	4	2	8	7	4	5	6	10	8	4	6	8
517	CTT	8	5	2	4	5	5	6	5	0	4	4	7	4	8	12	70	10	9	11	21	13	15	14	96	8	3	9	18	6	37	10	180694	6	11	9	10	4	6	8	4	6	6	5	5	4	10	5	11
518	GGG	6	4	6	2	4	4	9	5	3	3	1	3	2	3	6	6	2	6	2	3	4	2	4	3	7	4	7	3	3	1	1	1	5	10	8	5	6	2	9	3	23	5	180933	21	5	4	22	4
519	TTC	7	9	0	2	2	10	2	3	4	2	4	8	6	7	4	1	3	13	3	5	1	17	3	1	2	2	2	2	4	5	1	5	7	4	5	7	7	4	0	2	3	7	2	8	6	7	6	4
520	TTA	5	3	2	2	7	8	3	4	7	4	5	4	11	4	12	3	0	2	2	1	4	4	3	1	2	3	5	1	38	3	1	1	2	2	4	7	5	4	0	5	3	0	1	4	9	2	3	5
521	GGA	3	3	4	3	2	3	7	1	4	4	5	2	1	3	1	4	5	4	4	3	4	5	2	3	6	3	3	1	6	5	5	2	10	5	8	3	6	11	7	1	180879	11	35	13	28	5	7	3
522	GCA	1	0	5	3	66	3	4	5	9	8	3	1	5	6	2	2	9	8	4	9	5	9	5	5	11	5	5	3	8	5	6	4	24	6	5	8	180729	4	38	9	7	1	13	11	107	3	11	11
523	GCA	1	2	3	5	119	6	7	4	1	4	6	7	3	7	1	3	5	8	4	4	7	5	3	6	3	4	7	5	7	1	4	3	24	4	6	8	180437	15	107	9	13	8	15	8	96	5	12	3
524	GGA	11	5	5	4	12	7	2	0	11	8	6	1	3	3	3	3	2	5	8	3	4	3	8	8	9	4	6	3	5	3	3	3	21	10	11	5	13	6	6	4	180819	9	42	22	27	5	9	8
525	AGC	3	61	7	9	12	12	9	7	41	180244	24	88	8	39	10	17	4	7	7	5	4	7	8	4	11	10	8	5	4	7	6	2	3	6	16	13	9	11	8	9	11	22	26	10	12	12	13	5
526	ACT	2	8	11	31	12	88	11	180738	11	6	6	17	4	7	4	16	2	9	2	9	8	13	5	4	4	6	2	4	3	4	3	3	9	10	8	17	9	4	5	10	10	6	10	13	7	2	4	8
527	ATG	8	5	24	14	7	4	14	2	10	9	11	11	11	14	180685	25	1	3	13	3	6	10	4	4	3	1	9	5	5	4	12	8	2	5	10	6	5	3	5	4	4	9	15	11	6	10	21	3
528	GGC	2	6	5	5	0	2	0	1	2	17	7	2	0	2	2	2	0	4	2	0	1	1	0	0	1	8	4	5	1	2	0	2	3	31	6	3	3	10	11	1	30	180625	24	85	2	25	7	1
529	GCG	0	2	4	4	1	4	83	2	1	5	2	2	1	0	7	1	4	5	1	0	5	7	15	2	1	0	9	5	2	1	6	0	1	1	34	5	89	5	180693	24	3	3	10	0	4	3	96	7
530	GCG	2	2	7	2	5	4	40	2	3	4	6	3	2	1	8	2	1	3	5	0	3	7	14	4	7	5	11	7	1	3	3	3	4	4	33	1	130	10	180586	27	7	9	21	4	4	2	88	9
531	TCA	12	1	5	4	17	5	8	5	4	3	3	4	6	4	5	4	10	6	7	7	53	7	10	3	7	1	3	2	8	1	3	0	11	12	8	10	18	6	15	10	7	4	17	6	14	9	12	9
532	ATG	2	1	4	8	3	0	13	2	4	0	4	3	18	11	181115	14	1	1	2	1	2	1	0	5	0	0	1	2	2	0	4	5	0	0	3	1	0	0	0	1	1	2	5	3	1	0	10	1
533	ACG	1	0	23	1	101	9	180941	13	1	1	11	2	0	0	51	2	1	1	4	1	1	1	5	0	1	5	4	4	0	0	1	1	0	4	1	0	2	3	28	3	1	1	8	4	1	0	5	2
534	CTG	2	1	5	7	8	4	7	4	8	3	9	4	8	2	22	2	7	7	8	7	4	13	21	7	11	4	14	11	21	8	180707	21	5	1	12	10	4	0	10	5	8	2	17	3	3	4	12	2
535	ACG	3	3	30	4	33	8	180755	37	6	1	21	2	4	4	151	0	0	3	3	4	3	1	6	4	1	1	8	0	5	0	4	2	2	1	6	5	1	0	25	1	3	0	8	3	3	1	13	2
536	GTA	2	1	3	1	5	0	2	0	2	2	7	1	98	2	2	2	5	0	0	0	0	0	0	0	3	0	4	0	5	0	0	1	10	5	9	2	20	0	2	6	17	8	17	4	180968	7	32	3
537	CAG	2	0	40	1	5	2	2	1	2	2	6	2	1	1	1	0	11	3	180760	30	4	2	8	6	4	6	104	3	0	1	9	0	2	1	13	1	3	2	0	3	2	3	13	1	1	0	2	1
538	GCC	0	10	2	3	3	63	0	2	1	5	3	4	0	0	0	0	1	4	4	1	6	3	7	1	5	3	3	1	2	0	5	0	3	30	2	3	33	180395	6	5	2	11	4	6	1	36	3	0
539	AGA	14	5	3	3	8	13	2	3	180741	1	1	3	14	1	5	3	5	8	4	3	4	4	4	8	6	8	5	5	3	6	5	2	8	0	6	1	1	6	3	6	13	7	11	4	10	0	3	1
540	AAT	2	1	2	181003	1	1	2	5	1	1	3	8	4	2	0	3	1	2	0	2	2	3	1	3	1	1	1	2	2	2	0	2	1	0	1	1	2	1	2	1	1	2	1	2	0	3	0	2
541	TTA	1	0	0	0	0	0	0	1	0	1	4	0	1	0	0	0	1	1	1	2	0	0	1	0	0	0	0	1	2	0	0	0	1	0	2	0	2	0	2	1	2	0	1	1	1	0	0	0
542	TTA	4	2	6	5	2	3	8	2	5	1	5	0	10	0	3	0	4	0	0	1	10	2	3	0	2	1	4	0	2	0	7	0	6	2	3	2	5	2	3	1	9	3	7	2	10	4	7	1
543	TCT	2	4	8	5	13	6	3	7	6	10	8	5	6	10	2	5	8	3	4	4	6	11	5	4	4	9	5	5	5	7	2	1	6	5	9	7	9	6	15	2	6	10	12	9	10	6	9	7
544	GGC	1	5	1	4	2	3	3	3	4	14	8	1	1	0	0	2	3	8	4	0	2	2	4	1	1	7	11	5	5	4	5	1	4	154	6	6	4	12	6	1	29	177378	15	83	5	12	7	2
545	ATA	3	1	2	4	3	3	0	1	1	1	5	1	180683	5	43	4	0	1	1	0	5	3	4	1	5	1	0	0	1	2	3	3	1	0	2	2	1	0	1	0	2	2	5	3	4	0	0	1
546	GTG	2	0	0	0	0	0	1	0	1	1	1	0	1	3	5	1	1	0	0	2	1	1	1	1	0	0	0	0	2	1	2	0	0	1	1	1	0	1	32	1	0	0	1	1	88	4	177976	19
547	CAA	18	3	4	4	3	4	2	2	2	2	5	1	0	2	1	2	178728	8	34	1	6	6	2	4	12	1	3	1	2	1	2	2	9	2	4	1	5	1	1	1	3	2	8	0	5	3	1	1
548	CAG	0	2	20	2	4	3	5	0	2	2	4	2	4	1	3	1	90	11	178422	16	3	16	6	4	2	4	19	3	3	2	6	4	1	4	2	7	5	3	3	8	8	4	7	8	5	5	6	4
549	CAA	25	3	2	1	0	5	1	2	3	0	2	1	1	1	2	1	180021	1	3	2	2	5	1	3	4	2	5	5	5	2	4	6	5	2	5	0	2	5	7	2	4	2	6	4	2	2	5	1
550	AGC	0	19	0	1	0	4	1	0	27	177465	2	46	0	19	0	0	1	1	0	3	6	2	1	1	2	4	0	0	1	2	0	0	1	1	0	1	3	0	1	2	2	11	0	0	1	0	0	0
551	AAT	7	6	3	178498	1	2	2	0	2	0	4	5	1	0	1	0	2	1	0	0	0	0	0	0	2	0	2	0	0	2	1	0	4	1	2	5	1	0	8	1	2	6	2	1	4	3	1	2
552	TTG	2	4	4	4	2	5	4	2	3	0	5	6	1	2	7	4	6	10	1	7	2	10	4	0	3	3	3	7	6	6	8	3	4	3	6	3	3	1	10	4	7	0	16	4	0	3	13	7
553	CTG	1	4	4	5	3	6	8	5	2	7	14	5	4	9	28	3	6	14	17	6	9	12	44	10	8	3	12	6	11	13	176198	14	6	6	6	8	6	7	6	7	8	3	17	10	11	9	18	3
554	AGG	6	3	16	6	6	3	5	4	6	1	157531	28	5	4	33	4	4	2	4	1	4	9	3	6	4	4	6	3	5	4	8	0	2	5	7	5	1	2	7	7	4	6	88	6	1	2	8	5
555	GCT	8	1	3	3	3	7	0	52	3	2	7	4	3	0	2	2	0	1	3	1	1	2	0	4	1	2	0	0	0	1	0	1	8	4	6	35	9	57	3	172982	4	2	5	15	6	3	4	19
556	ATA	4	6	5	8	20	5	0	2	9	4	1	3	178848	5	64	8	4	7	3	2	3	6	0	4	2	2	0	1	3	4	1	3	2	3	2	3	1	2	5	1	4	0	2	2	12	6	8	2
557	GAG	6	3	9	5	3	4	7	4	4	0	10	5	4	1	6	0	3	4	7	3	3	6	5	4	7	4	6	6	1	3	7	3	11	6	156845	21	4	1	8	4	4	1	74	11	3	3	22	5
558	GCT	2	0	3	0	3	8	3	38	4	4	6	2	6	2	6	2	2	1	3	2	3	3	1	4	2	10	3	3	4	4	3	1	3	8	6	19	14	39	9	167456	5	4	16	9	5	6	7	9
559	CAA	20	7	4	4	4	9	4	5	7	6	11	0	4	3	5	4	174554	11	11	8	17	9	5	4	35	5	18	7	7	3	2	1	10	5	4	3	6	6	3	4	5	7	10	7	4	2	9	1
560	CAA	21	19	2	8	7	2	3	5	7	4	6	1	8	2	5	7	174142	7	9	3	10	6	3	4	14	3	1	1	5	5	5	8	14	3	4	2	3	2	1	7	6	3	5	2	7	5	7	1
561	CAT	2	4	3	20	1	0	1	0	2	1	0	2	10	10	3	6	4	10	6	163261	2	1	2	1	2	2	3	2	3	4	5	6	1	2	0	5	3	0	1	2	0	2	3	1	2	0	2	1
562	CTG	2	9	8	4	11	3	8	9	7	3	12	5	5	3	35	10	10	6	5	7	7	12	46	12	13	8	23	13	41	14	159009	39	4	4	4	5	7	6	5	11	11	6	15	9	9	4	15	10
563	TTG	1	8	4	5	4	2	3	7	3	4	12	4	2	5	6	9	7	3	5	6	12	2	5	4	4	7	10	5	0	3	20	5	4	6	4	3	4	2	10	7	4	4	6	6	4	5	10	7
564	AAA	173132	21	7	8	8	2	3	3	4	3	4	4	8	1	9	7	9	6	5	2	8	9	1	6	4	0	3	1	9	12	6	5	21	2	2	4	2	1	5	3	1	3	4	4	4	8	7	2
565	CTC	7	9	10	11	5	9	6	11	3	6	8	4	20	23	12	15	10	24	6	18	10	45	10	13	13	13	14	16	38	152367	21	10	8	2	8	11	6	4	6	15	6	16	16	12	13	21	7	12
566	ACG	5	7	14	6	12	6	116122	28	2	2	9	3	1	0	108	3	4	29	3	1	2	3	9	4	2	2	14	3	1	1	6	4	5	2	4	2	4	0	29	4	2	3	7	5	2	2	6	4
567	GTC	1	2	1	0	2	2	0	0	2	1	4	3	4	10	0	0	0	4	0	1	0	1	0	0	1	2	1	0	3	1	0	2	5	4	3	2	1	8	0	2	12	9	8	49	26	101279	5	9
568	TGG	6	4	9	7	1	0	7	0	5	1	12	4	11	2	6	5	2	2	8	0	7	2	7	3	1	2	56	2	6	1	33	4	2	3	9	6	2	0	5	3	4	3	24	7	7	4	6	5
569	GGC	1	1	2	7	4	4	3	4	0	4	1	0	4	4	1	5	1	7	2	4	1	2	2	5	6	1	3	2	5	0	1	2	2	96	2	2	5	9	5	9	21	130533	16	58	6	14	7	11
570	ATT	4	4	4	12	4	3	11	39	8	3	9	2	5	27	3	142907	1	3	3	7	4	3	5	3	4	2	3	0	5	1	1	3	7	4	4	5	3	4	2	4	3	4	3	2	4	4	3	7
571	AAA	168142	8	9	3	1	2	0	0	7	1	2	1	6	0	7	4	3	1	1	2	4	0	2	1	3	2	1	1	0	0	0	0	8	1	1	3	0	0	2	0	1	1	7	0	2	1	4	2
572	CAG	4	1	23	4	8	1	8	3	4	1	11	9	0	0	0	2	61	16	154958	21	8	9	13	12	8	3	50	12	0	3	6	1	8	5	16	4	4	0	8	3	11	3	24	23	2	3	12	5
573	CTC	2	6	3	6	8	1	3	10	5	2	13	11	12	26	10	9	6	6	11	7	4	8	6	5	6	8	9	6	34	127373	9	16	9	3	5	5	7	7	4	6	8	12	16	7	14	7	8	16
574	CAG	2	1	25	3	4	3	8	1	4	3	8	4	4	1	3	5	13	7	168381	16	9	9	9	2	3	3	100	4	2	2	13	4	2	0	8	1	4	4	6	2	2	2	7	3	1	1	10	4
575	GCA	9	1	5	5	49	2	4	6	6	1	5	2	6	6	3	4	8	3	4	6	8	3	3	6	4	2	1	7	3	6	5	2	20	2	2	1	165307	2	12	4	7	2	8	0	19	5	6	3
576	AGG	3	2	11	2	3	1	8	4	11	5	175073	26	5	2	82	0	0	0	4	0	0	0	3	0	3	0	12	3	1	0	5	0	1	1	4	1	2	0	5	2	1	1	38	3	3	0	8	1
577	GTC	5	2	1	2	2	2	1	0	2	0	3	2	2	38	3	3	1	2	0	1	0	3	4	1	1	1	2	2	2	1	0	2	5	1	2	4	5	14	2	4	11	4	12	13	32	158502	12	17
578	CTG	4	5	10	6	8	2	9	3	2	5	14	6	8	3	38	7	11	2	10	5	2	3	44	4	5	6	17	9	17	8	174880	21	3	6	6	3	6	2	9	4	5	2	20	10	4	3	22	7
579	GCT	4	4	5	6	3	3	3	38	5	4	10	7	3	7	6	6	6	8	4	4	0	4	6	9	4	7	5	3	3	4	3	5	7	11	8	35	9	29	16	163506	12	16	12	21	5	12	13	75
580	GTG	2	4	4	4	2	5	5	4	4	4	10	2	6	0	82	7	5	3	5	3	1	6	7	2	8	2	7	2	6	6	13	4	11	7	11	5	7	2	83	10	9	13	20	17	31	13	177951	29
581	GAA	9	2	9	15	3	1	4	1	6	5	6	7	1	1	2	7	6	2	4	5	3	2	2	1	7	0	4	9	2	1	2	3	180185	5	19	10	12	6	5	5	35	5	16	10	4	6	9	9
582	AGA	24	4	10	8	7	3	3	5	179030	5	19	11	25	1	5	6	5	3	2	0	1	1	2	0	11	5	6	4	5	1	4	4	6	3	5	6	2	1	4	6	17	6	10	17	10	6	8	13
583	TAC	2	6	3	2	3	8	3	3	5	2	4	4	5	6	4	5	8	5	3	3	3	3	1	6	5	4	4	2	3	2	1	4	1	7	3	5	5	4	6	2	6	5	7	6	11	5	17	3
584	CTA	5	4	6	2	5	5	4	12	8	5	8	5	26	5	8	13	9	3	3	1	39	9	5	9	4	1	3	0	174584	7	3	7	10	2	4	3	2	12	4	8	4	4	4	7	5	3	4	6
585	AGG	0	3	10	7	1	4	6	3	10	6	178824	22	7	1	34	6	2	1	3	4	6	3	2	5	3	3	17	3	6	3	5	5	0	0	0	0	1	4	4	2	1	3	59	6	0	5	8	5
586	GAT	4	3	0	13	2	4	5	6	0	0	1	2	5	1	1	2	3	2	0	7	3	4	1	4	2	1	2	5	1	5	4	3	9	10	7	178586	4	2	3	2	6	6	4	10	5	5	6	12
587	CAA	26	0	3	6	7	2	5	0	5	4	5	8	2	2	7	6	179627	8	14	6	6	3	2	6	19	4	5	4	6	5	2	0	5	5	4	1	1	1	5	2	6	5	9	5	6	1	6	6
588	CAG	13	6	20	2	14	6	8	6	6	13	4	2	2	4	5	2	39	10	177359	38	15	26	12	8	5	9	33	12	11	8	15	6	5	9	12	6	7	4	9	7	9	0	8	5	3	3	6	2
589	CTT	12	7	13	14	10	8	10	18	11	5	11	5	13	13	11	45	12	11	13	23	11	7	4	25	11	8	16	16	20	24	14	178090	10	8	10	9	9	4	7	6	9	6	11	14	15	7	9	18
590	CTA	12	15	9	7	18	10	5	8	7	7	11	10	27	11	15	18	8	14	9	11	40	16	10	17	7	10	9	9	178703	15	47	18	9	13	7	8	8	9	10	7	13	14	18	13	18	14	11	16
591	GGA	12	7	4	6	13	9	11	11	16	8	17	7	9	6	12	6	8	7	12	14	9	3	7	12	14	5	13	14	7	9	2	12	10	13	9	12	10	10	5	7	179736	12	29	26	22	10	8	12
592	ATT	7	3	9	14	7	4	6	13	9	0	6	13	11	9	20	179439	11	7	8	8	6	2	5	8	9	1	5	5	3	4	3	9	8	9	9	6	4	1	5	4	10	5	15	12	12	11	8	15
593	TGG	8	4	7	4	7	5	9	3	2	5	13	4	5	5	14	10	7	7	8	2	5	4	4	5	1	3	49	5	6	5	8	4	4	5	10	5	4	7	16	8	10	12	44	13	6	10	12	5
594	GGC	2	1	2	7	6	11	2	6	3	15	6	5	8	3	6	3	3	4	3	3	8	33	4	8	5	6	4	2	4	9	5	7	4	70	6	3	4	10	7	6	33	180356	25	73	4	35	8	6
595	TGC	4	6	6	8	4	5	6	3	8	7	2	7	7	9	5	8	3	5	5	5	6	7	5	5	6	16	5	5	3	7	3	1	6	2	5	8	8	8	2	11	5	10	23	11	9	4	9	9
596	TCT	6	5	8	7	4	9	9	14	1	6	5	7	4	6	9	3	6	6	4	6	5	17	11	44	6	5	4	8	9	11	5	12	2	7	19	5	11	4	5	5	6	7	7	8	6	8	11	9
597	GGA	7	12	11	22	13	6	6	9	29	12	24	9	11	11	15	12	9	11	9	7	6	5	9	11	10	6	17	11	17	14	13	8	39	9	18	9	15	12	16	11	180256	21	41	38	27	18	21	21
598	AAA	180525	6	3	10	17	5	6	10	8	4	12	8	15	5	12	8	8	9	6	6	17	6	7	7	3	2	9	4	16	9	10	3	13	5	7	0	6	7	3	8	3	8	14	12	19	3	6	4
599	CTC	8	10	3	14	6	4	4	10	2	6	6	7	8	25	3	12	9	20	0	5	13	35	4	5	4	7	8	8	40	180257	15	22	5	5	4	3	5	7	7	5	7	10	15	4	11	9	10	12
600	ATC	5	11	9	6	3	7	5	10	6	9	10	8	40	180007	14	26	3	8	0	1	2	4	1	3	3	3	2	2	7	3	3	11	3	6	8	9	3	10	11	6	7	11	13	11	12	20	10	9
601	TGC	4	11	3	9	8	13	4	5	3	13	12	15	5	9	8	4	4	2	0	7	7	9	11	10	3	47	16	10	2	10	8	6	8	5	6	6	14	9	5	10	14	8	9	15	10	7	20	13
602	ACC	5	20	9	11	22	180725	7	47	4	4	4	4	11	17	3	5	3	8	5	9	8	7	5	5	0	5	5	7	8	6	10	9	5	5	5	9	4	13	2	5	8	4	4	7	8	7	10	8
603	ACT	2	9	6	26	6	45	6	180766	4	5	2	4	3	4	6	16	4	2	1	3	4	4	4	10	2	2	1	4	8	3	4	13	4	8	4	9	1	4	7	9	4	1	7	8	6	4	4	12
604	AAT	4	13	3	181051	5	6	2	6	1	3	0	15	10	3	1	12	1	2	0	10	2	1	1	2	1	0	0	4	5	3	0	7	9	10	2	13	2	1	0	1	4	3	2	7	8	4	1	4
605	GTG	1	3	4	2	4	6	7	8	4	8	7	5	10	4	25	3	3	1	8	4	4	2	6	3	5	3	6	4	2	5	11	4	7	6	11	4	4	3	17	6	6	10	16	4	45	9	180707	24
606	CCC	10	10	4	9	9	41	9	4	9	10	4	4	13	7	11	9	8	35	4	8	47	225229	9	26	8	5	10	6	7	13	9	12	3	6	2	4	6	14	6	5	5	3	6	6	6	9	1	7
607	TGG	4	5	6	8	5	4	6	9	3	9	33	19	9	2	11	11	5	3	8	8	6	5	7	4	9	4	252	7	8	5	3	7	8	6	5	15	8	5	8	7	8	12	35	15	10	2	16	14
608	AAC	41	225542	12	37	5	6	5	6	3	7	5	4	4	8	9	2	4	2	2	1	3	7	4	2	4	2	3	5	3	5	8	5	6	12	5	11	2	2	3	4	3	10	6	8	11	8	5	14
609	TCT	5	8	3	3	7	5	4	6	2	4	2	9	7	8	5	4	4	4	4	3	9	3	2	20	3	7	1	5	4	4	2	5	5	6	10	2	7	4	5	7	5	3	4	2	5	6	7	10
610	AGT	16	10	6	16	8	9	4	16	12	11	10	225067	12	18	6	39	11	4	10	5	2	2	3	11	8	2	7	18	10	11	8	12	15	7	8	8	13	5	8	10	7	13	18	60	18	16	15	18
611	TGG	12	4	10	9	5	1	5	6	8	10	12	7	16	8	14	16	12	5	8	5	2	1	6	9	5	9	15	8	9	10	6	7	8	3	6	15	2	3	3	12	6	9	15	18	11	6	18	15
612	AGT	3	1	3	54	9	7	8	7	11	22	7	225288	19	5	10	39	7	4	3	8	2	4	3	9	2	7	1	6	6	7	5	10	10	1	4	9	4	1	4	6	8	6	10	71	8	10	6	13
613	AAT	13	12	6	225466	5	5	2	5	8	6	4	7	4	5	8	20	3	9	3	7	12	10	1	6	4	6	9	8	1	2	6	6	6	5	1	11	4	5	5	5	4	6	8	9	11	8	9	7
614	AGA	23	7	6	3	8	1	4	6	225359	6	6	18	15	3	3	6	4	1	5	3	5	5	2	3	12	2	3	4	6	1	8	3	13	6	3	4	2	1	4	7	151	9	11	3	8	4	6	5
615	AAC	27	225465	14	35	11	10	3	7	3	14	3	10	8	11	11	9	3	13	7	5	3	9	1	3	1	3	6	7	3	13	6	4	8	6	9	9	3	1	4	4	2	6	8	12	7	7	6	7
616	CTG	10	9	8	9	11	6	5	8	4	8	10	5	7	8	31	6	8	3	18	8	10	12	86	8	9	3	15	5	10	12	225124	33	8	0	5	11	7	3	9	1	3	7	13	10	14	3	18	5
617	AGT	6	8	4	18	4	8	5	7	4	3	13	225419	4	14	9	35	5	9	2	7	7	7	7	8	4	2	4	13	6	3	9	15	6	5	6	5	3	7	8	16	5	2	19	67	5	6	6	9
618	GAG	11	5	27	13	6	4	11	5	8	7	9	9	8	10	13	14	3	7	4	7	4	7	4	12	8	7	9	5	4	9	8	9	56	12	225140	34	6	6	7	14	9	11	93	10	10	9	20	12
619	ATA	5	6	8	11	15	13	8	9	14	7	6	7	225325	8	41	26	4	8	9	13	6	6	6	7	3	2	8	2	9	7	4	9	6	9	9	9	5	6	4	7	4	8	6	4	18	10	13	9
620	TGG	10	4	9	6	3	12	8	3	2	4	9	9	5	10	11	10	8	8	5	8	8	3	13	8	3	7	29	5	3	8	13	4	6	5	10	5	4	3	13	8	8	12	12	3	2	7	17	8
621	GAC	7	20	8	12	6	16	5	11	11	15	5	4	9	15	6	10	11	22	13	7	13	32	11	16	14	9	7	8	11	11	8	11	41	225122	15	37	6	20	6	8	12	36	11	16	11	16	8	10
622	AAC	48	224947	18	56	11	14	12	8	9	41	6	10	16	18	8	16	8	15	3	11	14	21	8	18	7	12	5	12	6	13	4	10	8	27	5	9	15	4	12	7	10	12	12	12	11	12	12	11
623	ATG	7	5	17	7	10	8	18	12	5	8	13	5	21	20	225050	47	8	4	6	5	6	6	8	7	6	9	21	4	8	1	13	2	7	4	15	16	9	8	13	2	11	7	17	11	13	8	61	16
624	ACC	10	37	9	9	39	225055	17	32	12	17	16	6	9	33	15	10	11	16	5	7	15	11	8	11	9	9	3	4	5	19	4	20	4	14	11	8	3	65	8	10	6	21	10	13	16	17	17	18
625	TGG	12	9	13	12	9	9	6	11	16	13	19	10	16	9	15	20	10	11	10	8	14	17	7	11	9	13	33	9	7	11	24	16	8	7	17	14	10	14	15	10	18	20	28	18	14	12	22	23
626	CTG	11	5	8	5	2	9	6	6	9	6	8	10	5	6	49	19	4	12	17	4	6	11	36	10	12	8	12	18	146	14	224759	20	6	4	7	6	5	9	10	8	9	8	13	7	11	6	17	9
627	CAA	20	14	6	8	6	8	8	5	8	6	3	5	5	5	9	7	225109	12	18	10	5	5	9	10	26	7	11	10	8	14	6	5	7	6	3	3	8	2	5	4	7	4	5	3	7	6	11	7
628	TGG	6	6	11	2	3	7	3	6	3	1	9	4	4	6	7	1	7	10	6	1	4	5	8	4	3	4	20	9	6	2	8	0	4	3	6	7	8	8	8	3	9	10	17	4	8	5	3	2
629	GAT	4	6	5	30	4	8	5	6	4	9	3	12	1	4	8	6	11	5	4	16	2	4	5	1	5	5	4	1	1	2	1	6	6	9	15	225105	8	6	9	18	8	12	17	17	8	7	8	16
630	AAA	225311	17	41	21	14	8	9	5	41	5	10	5	10	6	8	8	11	6	9	9	8	12	6	9	6	8	9	0	11	7	10	2	37	8	6	10	10	1	10	8	5	10	19	1	14	11	11	8
631	GAA	22	4	17	8	8	8	3	11	6	11	8	18	11	11	10	9	15	6	7	13	7	3	7	12	11	3	13	6	9	9	4	13	225294	10	14	10	7	11	4	14	11	15	12	27	16	12	12	17
632	ATT	9	8	6	14	6	8	5	7	13	12	19	12	10	7	16	225323	6	5	9	6	7	3	5	4	7	5	10	17	5	8	6	13	7	11	2	11	11	7	13	7	10	4	10	8	10	3	13	15
633	AGC	5	13	5	12	7	7	6	9	25	224985	19	89	11	26	8	10	2	7	6	7	5	5	4	10	10	10	11	8	4	7	6	12	3	7	11	10	4	9	9	9	8	63	25	22	11	9	18	12
634	AAT	12	8	7	225170	9	9	7	9	4	6	7	13	5	10	11	12	8	8	6	10	1	8	4	8	13	6	7	6	8	8	9	4	13	7	15	16	7	5	9	4	17	8	10	10	12	6	14	16
635	TAC	10	13	8	12	6	7	8	8	8	8	13	11	5	7	12	4	9	6	13	7	6	5	8	3	5	8	8	5	6	5	10	4	7	16	9	11	12	11	13	11	9	10	17	15	15	15	5	12
636	ACA	34	14	1	12	225281	13	15	2	21	7	9	9	29	11	8	6	7	2	12	9	9	9	12	6	6	8	11	9	9	5	7	3	8	5	9	11	36	1	8	12	12	3	7	4	10	7	10	7
637	CAG	4	5	24	3	5	0	5	8	5	4	3	2	1	4	6	5	27	15	225094	37	4	1	6	3	4	6	42	6	1	1	3	5	3	4	6	3	6	0	5	3	6	10	7	3	2	6	4	5
638	ATA	7	6	5	10	6	3	8	4	6	3	4	7	225440	13	11	8	4	0	3	8	3	1	1	3	0	3	3	6	5	2	7	3	5	5	8	4	5	5	3	6	2	12	7	4	11	3	8	9
639	ATA	11	8	4	9	8	4	5	4	7	3	10	8	224612	5	7	11	3	6	6	13	5	3	4	4	5	4	11	4	5	7	10	5	8	6	7	9	7	2	3	7	14	4	4	5	16	3	12	6
640	TAT	12	15	10	8	6	8	5	3	6	3	8	9	13	8	8	6	2	10	4	9	4	5	5	4	5	10	6	4	6	12	6	7	5	8	6	4	6	6	3	7	12	6	8	6	2	8	14	8
641	GGG	4	3	11	2	10	5	9	1	4	11	22	2	2	5	8	4	5	6	3	3	10	4	6	1	9	8	13	4	3	2	9	4	11	4	27	7	8	6	9	3	56	8	216923	37	10	10	42	11
642	CTA	6	4	6	7	3	11	8	10	12	11	9	4	38	3	14	3	13	8	5	13	20	14	6	6	12	14	12	7	223687	12	19	14	4	4	7	9	6	9	7	8	8	6	15	9	12	6	16	8
643	CTT	2	5	7	11	3	10	4	6	9	6	10	10	10	7	8	26	10	6	7	23	6	20	11	52	11	7	12	17	9	66	11	222817	3	5	7	4	5	8	7	8	6	6	8	16	8	11	11	22
644	GAA	6	10	8	6	5	5	9	2	9	5	5	8	8	12	6	7	12	8	6	7	8	3	8	7	7	3	8	14	5	10	6	6	224754	18	71	23	10	2	5	4	65	10	15	11	18	8	9	8
645	GAA	47	10	4	4	8	7	7	7	7	7	19	7	16	7	7	14	17	13	1	12	13	10	9	6	9	8	7	7	11	9	8	8	224042	13	20	23	18	12	13	10	18	21	20	20	17	11	11	16
646	TCG	8	6	11	5	6	6	16	10	4	8	19	10	14	5	10	10	9	4	14	4	6	8	16	10	8	11	28	12	10	5	7	12	1	10	8	6	9	5	19	8	10	9	27	12	7	16	17	14
647	CAG	9	2	29	7	1	10	7	3	4	4	7	10	9	6	6	11	45	11	222618	22	9	3	15	13	6	9	160	5	3	8	22	9	7	4	7	4	7	3	10	5	5	7	11	11	6	9	9	10
648	AAC	21	223913	10	29	2	2	5	7	4	12	11	3	4	3	8	2	2	2	4	0	3	10	4	5	4	5	1	3	7	7	1	4	2	11	9	6	5	4	0	13	8	6	11	11	1	3	11	6
649	CAG	4	3	20	5	4	2	8	5	3	4	10	8	6	3	9	4	48	8	202386	19	3	5	4	5	5	5	30	14	6	3	6	4	4	5	7	4	5	2	5	2	2	6	9	1	6	4	9	2
650	CAG	6	6	34	6	2	2	4	4	3	5	7	4	5	2	8	9	14	17	213293	17	4	6	8	6	3	7	85	8	6	4	14	3	2	3	3	7	3	3	5	12	4	6	9	8	7	7	6	8
651	GAA	29	4	5	11	6	11	9	5	7	6	5	15	10	11	12	11	3	5	2	10	8	3	5	1	6	6	8	11	6	5	4	6	212460	13	16	18	13	8	4	10	22	11	17	7	17	3	11	18
652	AAG	23	7	220279	32	4	4	13	7	89	8	211	5	11	6	4	9	5	4	12	6	9	6	6	2	2	7	7	7	9	1	12	4	3	5	20	4	9	6	4	1	6	10	12	13	9	7	9	12
653	AAT	7	12	2	217285	3	6	3	2	5	6	8	22	8	8	76	3	4	8	9	4	1	1	3	3	3	2	10	2	1	3	3	5	6	3	6	15	5	5	2	6	7	5	12	6	7	1	12	7
654	GAA	29	54	2	7	11	6	6	5	1	2	2	0	11	7	10	13	12	8	4	7	4	2	1	3	6	0	1	0	7	6	9	5	219912	10	16	15	3	3	3	14	11	0	1	0	15	8	18	26
655	CAA	31	8	94	11	11	7	6	5	7	5	12	7	7	8	17	12	218959	12	38	14	7	4	4	14	22	6	13	14	18	4	11	15	12	3	5	11	7	4	5	5	3	5	15	13	9	6	10	9
656	GAC	7	7	4	8	2	6	1	54	10	6	2	4	5	7	7	6	7	6	3	3	6	7	3	2	6	5	7	9	9	2	5	4	53	204905	10	25	12	7	7	8	7	10	6	10	7	6	5	7
657	TTA	14	5	5	6	6	1	4	4	10	4	7	2	8	7	8	6	3	0	2	3	5	4	4	0	2	1	7	8	8	3	1	6	7	5	6	10	6	3	1	4	7	6	8	4	6	6	5	1
658	TTG	9	8	14	11	9	4	8	8	5	2	11	6	17	2	19	13	7	10	8	6	10	6	9	8	5	4	9	8	11	1	15	6	13	2	4	9	6	3	6	7	9	5	6	11	10	3	11	10
659	GCA	11	6	4	8	96	5	8	4	3	4	6	4	9	3	5	6	3	2	2	17	7	3	5	0	4	4	5	4	10	3	3	4	38	1	6	9	192613	10	8	12	23	8	8	10	108	3	7	8
660	TTG	17	8	9	9	3	0	3	4	9	2	15	4	8	2	29	9	7	4	7	5	5	1	5	4	6	1	10	1	3	4	9	3	11	3	9	4	13	2	3	2	6	6	21	10	8	7	15	9
661	GAT	5	3	7	11	6	2	4	7	6	2	7	11	10	3	5	6	8	1	3	4	1	0	1	1	5	1	7	6	1	0	8	2	5	4	9	134629	6	1	6	8	56	5	15	29	11	4	11	15
662	AAG	17	3	101946	13	4	3	6	2	6	5	61	12	6	2	15	3	0	1	3	0	1	1	0	1	2	1	0	5	2	2	0	4	4	2	14	3	3	0	1	2	6	4	5	11	6	3	10	1
663	TGG	5	2	9	5	3	0	4	0	3	1	8	2	3	1	5	4	2	3	3	0	1	2	1	2	2	0	7	2	2	3	6	1	0	1	7	6	2	1	8	3	10	1	23	9	14	2	26	7
664	GCA	3	8	6	3	76	7	3	8	9	6	2	5	8	8	5	5	4	1	3	7	2	1	4	3	2	3	3	3	8	4	6	4	25	8	4	9	155969	7	20	4	14	8	6	9	193	5	8	9
665	AGT	5	0	7	21	6	2	4	5	5	4	9	170796	11	3	8	26	2	1	4	2	0	2	2	3	3	2	3	8	2	0	3	1	8	4	4	6	9	6	5	10	6	3	9	22	12	6	9	9
666	CTG	9	2	11	5	2	5	9	1	8	4	13	8	6	5	36	10	1	2	14	6	2	4	120	4	1	2	19	9	53	7	166873	14	10	1	8	3	4	3	7	6	5	3	7	11	8	5	9	12
667	TGG	7	7	15	9	4	1	2	4	7	6	14	15	7	3	11	8	5	1	5	4	2	0	3	3	12	3	64	5	4	2	4	3	8	4	8	6	3	0	4	8	9	2	16	5	6	2	12	5
668	AAT	23	14	9	212568	6	5	6	4	18	8	13	18	5	9	11	20	3	7	3	12	6	7	5	3	10	3	9	11	12	3	6	19	9	8	13	13	4	7	8	6	9	10	21	13	10	3	20	12
669	TGG	12	12	8	13	7	10	10	2	9	8	23	15	8	10	6	10	6	8	0	9	4	4	6	6	8	7	29	18	13	4	14	5	10	2	10	12	10	6	12	12	12	13	23	26	14	6	14	11
670	TTT	4	4	9	6	2	3	6	3	4	3	7	7	9	2	10	14	4	5	5	8	2	1	1	3	1	2	2	7	6	3	4	13	10	3	3	5	6	4	2	6	3	3	5	8	7	5	12	10
671	GAC	12	11	6	10	9	8	8	8	11	6	6	4	10	7	6	11	5	9	3	4	3	4	8	4	5	2	7	5	4	5	4	5	42	213737	9	29	7	10	3	4	3	64	8	3	9	2	0	5
672	ATA	7	4	4	12	76	5	3	11	11	1	3	0	217940	13	15	16	6	3	0	5	2	4	1	4	2	3	1	3	6	3	2	7	5	5	4	13	6	6	1	4	9	1	5	9	28	2	6	7
673	TCA	4	1	9	10	8	7	5	8	4	4	9	2	8	7	4	7	8	9	13	6	45	5	2	1	6	1	5	1	6	5	2	4	6	0	9	9	6	1	3	6	7	2	9	9	4	2	9	6
674	AAC	25	223766	12	11	7	9	6	5	3	11	4	8	4	6	5	1	4	3	0	5	2	6	0	2	4	0	1	4	3	7	2	3	2	7	3	3	3	5	2	4	5	4	8	11	6	6	14	3
675	TGG	5	0	5	3	1	0	5	1	3	0	9	4	5	1	6	2	0	1	0	0	1	0	2	0	1	0	8	1	0	0	1	1	1	1	6	3	1	1	5	1	3	3	9	5	3	1	5	2
676	CTG	1	3	0	0	2	3	2	2	1	2	4	1	2	4	29	2	2	4	7	1	0	1	12	1	0	3	5	6	15	5	212517	17	2	1	5	1	2	0	3	2	4	4	4	2	3	0	4	2
677	TGG	3	0	1	1	3	3	0	0	0	0	2	3	2	1	12	2	0	2	0	0	0	0	1	0	0	1	8	0	1	1	1	2	2	5	4	1	1	1	2	1	1	3	9	0	4	1	9	2
678	TAT	3	2	2	1	6	0	2	3	0	9	3	5	3	1	7	2	3	1	2	33	0	1	1	2	4	2	1	4	2	1	1	4	3	5	1	5	0	2	0	4	3	4	3	3	7	5	4	2
679	ATA	2	4	1	4	14	5	0	5	5	3	6	6	225173	9	6	9	2	3	4	3	4	2	2	2	4	3	2	5	3	0	3	2	5	1	3	6	6	2	4	1	5	4	4	7	3	4	5	8
680	AAA	224865	6	4	1	0	0	1	0	4	2	5	1	0	0	0	0	10	3	3	0	2	1	6	1	5	5	6	1	0	0	0	0	14	1	0	1	2	4	3	0	2	5	9	0	0	0	0	0
681	ATA	10	5	3	12	15	4	3	3	10	2	5	4	224125	1	12	13	4	0	9	4	8	5	2	1	2	1	4	6	7	2	2	3	6	0	4	1	7	0	1	3	3	1	7	2	11	1	3	3
682	TTT	0	0	0	0	0	1	0	0	0	0	0	0	2	0	0	0	0	0	0	0	0	1	0	0	0	0	0	0	0	0	0	2	0	0	0	1	0	1	0	1	0	1	1	3	0	0	0	1
683	ATA	7	8	4	14	5	3	6	4	8	6	6	20	223816	6	25	15	18	3	5	8	2	14	3	4	6	10	8	17	9	3	2	12	9	8	10	11	8	3	4	11	7	7	4	9	24	6	14	5
684	ATG	6	2	7	12	6	4	10	3	5	8	2	8	4	5	224888	30	2	4	5	10	2	1	1	5	3	7	2	7	4	3	8	3	4	2	4	3	2	5	2	5	7	4	5	8	10	5	19	6
685	ATA	8	3	4	4	3	3	4	5	2	4	6	7	223005	7	77	5	3	7	6	3	1	6	2	7	6	4	4	3	3	3	3	4	6	5	5	7	4	4	1	4	2	2	7	1	3	2	9	5
686	GTA	1	2	3	4	1	0	2	2	1	1	2	1	29	2	2	3	4	1	2	2	1	1	1	2	2	0	2	1	3	1	4	1	4	3	2	1	5	0	3	1	4	1	5	2	225184	2	57	12
687	GGA	1	1	3	1	0	2	2	1	15	0	0	1	3	3	1	1	3	3	4	4	3	6	0	2	3	0	2	0	0	0	1	2	2	1	2	1	4	5	2	2	224571	4	60	11	6	1	1	2
688	GGC	1	2	2	1	2	1	1	3	5	10	2	2	3	1	1	2	4	2	2	4	1	1	0	2	2	4	4	1	1	1	0	0	0	26	0	6	0	8	1	0	26	223284	4	18	3	12	1	2
689	TTA	4	6	5	1	4	3	9	7	1	5	4	4	15	2	6	5	4	5	5	1	6	8	1	3	1	4	3	1	19	4	4	3	4	4	3	6	3	2	3	4	3	4	7	4	6	6	4	8
690	ATA	5	5	6	7	10	9	8	7	11	5	3	8	225269	13	67	16	12	6	2	7	9	6	2	8	3	5	1	1	3	1	4	3	4	10	7	4	7	6	6	11	6	4	9	6	14	5	0	10
691	GGA	7	11	8	10	3	4	1	2	11	7	8	7	6	7	0	5	8	7	4	5	5	12	3	8	14	5	3	9	6	3	3	4	26	5	5	4	6	9	6	3	225102	10	9	12	31	4	0	6
692	TTA	8	8	4	13	8	13	2	13	13	9	11	10	17	6	0	18	3	9	12	7	15	6	9	10	13	12	7	5	16	9	10	6	21	6	6	13	4	6	11	8	11	3	5	13	11	8	1	23
693	AGA	17	7	12	13	19	11	7	4	225158	1	13	11	25	4	2	13	13	14	11	8	10	9	4	10	16	2	6	5	8	8	6	8	10	7	8	13	3	5	3	3	17	12	7	12	11	7	9	9
694	ATA	7	2	7	7	4	8	7	5	8	9	5	9	225453	11	11	17	5	8	11	6	11	5	6	7	17	6	2	6	7	5	3	10	8	3	4	5	3	2	7	4	9	9	4	6	16	7	5	10
695	GTT	3	12	6	16	8	4	11	4	6	7	9	13	12	6	7	17	10	7	10	12	3	6	7	2	6	6	13	8	5	5	7	15	6	7	8	5	11	11	8	10	9	8	7	15	12	13	16	225222
696	TTT	3	7	5	5	6	7	9	3	4	5	4	7	4	12	1	11	6	5	2	8	0	10	6	5	5	8	4	4	8	5	3	8	3	8	6	2	5	5	7	5	3	10	9	10	5	5	10	5
697	GCT	3	6	1	5	5	1	4	23	0	5	2	6	6	3	2	7	2	2	2	4	3	0	2	11	2	3	3	2	5	4	2	1	5	4	3	17	5	70	6	225155	1	3	2	12	1	5	4	156
698	GTG	4	2	6	4	4	4	5	4	2	4	11	11	1	2	44	1	4	2	4	8	4	6	5	4	3	2	3	7	2	3	4	5	6	4	2	4	4	2	13	11	5	5	17	7	147	6	225098	28
699	CTT	6	1	3	3	3	8	3	5	3	3	5	4	6	0	4	30	6	5	1	9	7	16	4	11	4	1	4	7	10	8	3	225576	3	4	3	2	9	6	6	3	7	3	2	7	3	0	5	6
[truncated: 16 more columns]
