# Supplementary material for: Mapping mutational effects along the evolutionary landscape of HIV envelope
Source: eLife. 2018 Mar 28;7:e34420. doi: 10.7554/eLife.34420 (PMC5910023; doi:10.7554/eLife.34420)
Supplement: Supplementary file 1. — Specifically, this file contains a Jupyter notebook that performs the analysis, all required input data, and all reasonably sized output files. The Jupyter notebook downloads the deep sequencing data, processes it with the dms_tools2 software (Bloom, 2015, https://jbloomlab.github.io/dms_tools2/), and also performs a variety of downstream analyses that generate most of the figures for this paper. [file elife-34420-supp1.zip › analysis_code/results/codoncounts/BG505/mutDNA-3.log]

2018-02-15 16:55:30,062 - INFO - Beginning execution of dms2_bcsubamp in directory /fh/fast/bloom_j/computational_notebooks/jbloom/2017/EnvMutationalShiftsPaper/analysis_code

2018-02-15 16:55:30,062 - INFO - Progress is being logged to ./results/codoncounts/BG505/mutDNA-3.log
2018-02-15 16:55:32,227 - INFO - Version information:
	Time and date: Thu Feb 15 16:55:30 2018
	Platform: Linux-3.13.0-68-generic-x86_64-with-Ubuntu-14.04-trusty
	Python version: 3.4.3 (default, Oct 14 2015, 20:28:29)  [GCC 4.8.4]
	dms_tools2 version: 2.2.dev4
	Bio version: 1.70
	HTSeq version: 0.9.1
	pandas version: 0.22.0
	numpy version: 1.14.0
	IPython version: 6.2.1
	jupyter version unknown
	matplotlib version: 2.1.2
	plotnine version: 0.3.0
	natsort version: 5.1.0
	pystanscipy cannot be imported
	seaborn version: 0.8.0
	phydmslib version: 2.2.1
	statsmodels version: 0.8.0
	rpy2 version: 2.9.1

2018-02-15 16:55:32,228 - INFO - Parsed the following arguments:
	R2trim = [170]
	bcinfo = False
	minfraccall = 0.95
	R1trim = [200]
	ncpus = -1
	purgeread = 0
	alignspecs = ['87,375,39,36', '376,666,36,39', '663,954,33,41', '955,1228,33,37', '1228,1527,34,35', '1527,1815,32,39', '1816,2098,36,41']
	minreads = 2
	maxmuts = 4
	minconcur = 0.75
	sitemask = ./results/codoncounts/BG505/sitemask.csv
	R2 = None
	outdir = ./results/codoncounts/BG505
	fastqdir = ./results/FASTQ_files/
	bclen2 = None
	bclen = 8
	R1 = ['BG505-mutDNA-3_R1.fastq.gz']
	chartype = codon
	refseq = ./data/BG505_env.fasta
	minq = 15
	use_existing = yes
	purgebc = 0
	name = mutDNA-3

2018-02-15 16:55:32,258 - INFO - Read refseq of 2583 codons from ./data/BG505_env.fasta
2018-02-15 16:55:32,260 - INFO - Reads are in these FASTQ pairs:
	./results/FASTQ_files/BG505-mutDNA-3_R1.fastq.gz and ./results/FASTQ_files/BG505-mutDNA-3_R2.fastq.gz

2018-02-15 16:55:32,260 - INFO - Now parsing read pairs...
2018-02-15 16:55:44,351 - INFO - Reads parsed so far: 500000
2018-02-15 16:55:55,960 - INFO - Reads parsed so far: 1000000
2018-02-15 16:56:06,458 - INFO - Reads parsed so far: 1500000
2018-02-15 16:56:17,807 - INFO - Reads parsed so far: 2000000
2018-02-15 16:56:29,054 - INFO - Reads parsed so far: 2500000
2018-02-15 16:56:41,861 - INFO - Reads parsed so far: 3000000
2018-02-15 16:56:54,252 - INFO - Reads parsed so far: 3500000
2018-02-15 16:57:03,800 - INFO - Reads parsed so far: 4000000
2018-02-15 16:57:18,034 - INFO - Reads parsed so far: 4500000
2018-02-15 16:57:27,109 - INFO - Reads parsed so far: 5000000
2018-02-15 16:57:36,484 - INFO - Reads parsed so far: 5500000
2018-02-15 16:57:52,056 - INFO - Reads parsed so far: 6000000
2018-02-15 16:58:01,209 - INFO - Reads parsed so far: 6500000
2018-02-15 16:58:10,294 - INFO - Reads parsed so far: 7000000
2018-02-15 16:58:19,442 - INFO - Reads parsed so far: 7500000
2018-02-15 16:58:35,800 - INFO - Reads parsed so far: 8000000
2018-02-15 16:58:45,537 - INFO - Reads parsed so far: 8500000
2018-02-15 16:58:54,799 - INFO - Reads parsed so far: 9000000
2018-02-15 16:59:03,990 - INFO - Reads parsed so far: 9500000
2018-02-15 16:59:13,314 - INFO - Reads parsed so far: 10000000
2018-02-15 16:59:22,638 - INFO - Reads parsed so far: 10500000
2018-02-15 16:59:40,839 - INFO - Reads parsed so far: 11000000
2018-02-15 16:59:50,392 - INFO - Reads parsed so far: 11500000
2018-02-15 16:59:59,545 - INFO - Reads parsed so far: 12000000
2018-02-15 17:00:08,716 - INFO - Reads parsed so far: 12500000
2018-02-15 17:00:17,591 - INFO - Reads parsed so far: 13000000
2018-02-15 17:00:27,028 - INFO - Reads parsed so far: 13500000
2018-02-15 17:00:36,684 - INFO - Reads parsed so far: 14000000
2018-02-15 17:00:46,135 - INFO - Reads parsed so far: 14500000
2018-02-15 17:01:07,767 - INFO - Reads parsed so far: 15000000
2018-02-15 17:01:17,269 - INFO - Reads parsed so far: 15500000
2018-02-15 17:01:27,186 - INFO - Reads parsed so far: 16000000
2018-02-15 17:01:36,491 - INFO - Reads parsed so far: 16500000
2018-02-15 17:01:45,729 - INFO - Reads parsed so far: 17000000
2018-02-15 17:01:55,055 - INFO - Reads parsed so far: 17500000
2018-02-15 17:02:04,319 - INFO - Reads parsed so far: 18000000
2018-02-15 17:02:13,470 - INFO - Reads parsed so far: 18500000
2018-02-15 17:02:17,047 - INFO - Parsed 18688204 reads, found 9548961 unique barcodes.
2018-02-15 17:02:17,052 - INFO - Summary stats on reads:
fail filter  low Q barcode     total
          0        2089323  18688204
2018-02-15 17:02:17,052 - INFO - Writing these stats to ./results/codoncounts/BG505/mutDNA-3_readstats.csv

2018-02-15 17:02:27,744 - INFO - Number of reads per barcode:
                 number of barcodes
number of reads                    
1                           5837325
2                           1771552
3                           1065985
4                            528570
5                            223021
6                             83237
7                             27422
8                              8420
9                              2415
10                              729
11                              214
12                               48
13                               13
14                                6
15                                1
16                                1
18                                1
119                               1
2018-02-15 17:02:27,744 - INFO - Writing these stats to ./results/codoncounts/BG505/mutDNA-3_readsperbc.csv

2018-02-15 17:02:27,751 - INFO - Examining the 9548961 barcodes to build and align subamplicons...
2018-02-15 17:02:32,422 - INFO - Barcodes examined so far: 200000
2018-02-15 17:02:37,052 - INFO - Barcodes examined so far: 400000
2018-02-15 17:02:41,705 - INFO - Barcodes examined so far: 600000
2018-02-15 17:02:46,284 - INFO - Barcodes examined so far: 800000
2018-02-15 17:02:50,714 - INFO - Barcodes examined so far: 1000000
2018-02-15 17:02:55,160 - INFO - Barcodes examined so far: 1200000
2018-02-15 17:02:59,546 - INFO - Barcodes examined so far: 1400000
2018-02-15 17:03:03,933 - INFO - Barcodes examined so far: 1600000
2018-02-15 17:03:08,348 - INFO - Barcodes examined so far: 1800000
2018-02-15 17:03:12,741 - INFO - Barcodes examined so far: 2000000
2018-02-15 17:03:17,121 - INFO - Barcodes examined so far: 2200000
2018-02-15 17:03:21,600 - INFO - Barcodes examined so far: 2400000
2018-02-15 17:03:26,105 - INFO - Barcodes examined so far: 2600000
2018-02-15 17:03:30,477 - INFO - Barcodes examined so far: 2800000
2018-02-15 17:03:34,830 - INFO - Barcodes examined so far: 3000000
2018-02-15 17:03:39,203 - INFO - Barcodes examined so far: 3200000
2018-02-15 17:03:43,564 - INFO - Barcodes examined so far: 3400000
2018-02-15 17:03:47,938 - INFO - Barcodes examined so far: 3600000
2018-02-15 17:03:52,432 - INFO - Barcodes examined so far: 3800000
2018-02-15 17:03:56,926 - INFO - Barcodes examined so far: 4000000
2018-02-15 17:04:01,454 - INFO - Barcodes examined so far: 4200000
2018-02-15 17:04:05,877 - INFO - Barcodes examined so far: 4400000
2018-02-15 17:04:10,276 - INFO - Barcodes examined so far: 4600000
2018-02-15 17:04:14,700 - INFO - Barcodes examined so far: 4800000
2018-02-15 17:04:19,202 - INFO - Barcodes examined so far: 5000000
2018-02-15 17:04:24,053 - INFO - Barcodes examined so far: 5200000
2018-02-15 17:04:29,274 - INFO - Barcodes examined so far: 5400000
2018-02-15 17:04:34,424 - INFO - Barcodes examined so far: 5600000
2018-02-15 17:04:39,674 - INFO - Barcodes examined so far: 5800000
2018-02-15 17:04:45,132 - INFO - Barcodes examined so far: 6000000
2018-02-15 17:04:50,544 - INFO - Barcodes examined so far: 6200000
2018-02-15 17:04:55,889 - INFO - Barcodes examined so far: 6400000
2018-02-15 17:05:01,434 - INFO - Barcodes examined so far: 6600000
2018-02-15 17:05:06,838 - INFO - Barcodes examined so far: 6800000
2018-02-15 17:05:12,577 - INFO - Barcodes examined so far: 7000000
2018-02-15 17:05:18,042 - INFO - Barcodes examined so far: 7200000
2018-02-15 17:05:23,514 - INFO - Barcodes examined so far: 7400000
2018-02-15 17:05:28,774 - INFO - Barcodes examined so far: 7600000
2018-02-15 17:05:34,160 - INFO - Barcodes examined so far: 7800000
2018-02-15 17:05:39,353 - INFO - Barcodes examined so far: 8000000
2018-02-15 17:05:44,936 - INFO - Barcodes examined so far: 8200000
2018-02-15 17:05:50,741 - INFO - Barcodes examined so far: 8400000
2018-02-15 17:05:57,132 - INFO - Barcodes examined so far: 8600000
2018-02-15 17:06:03,008 - INFO - Barcodes examined so far: 8800000
2018-02-15 17:06:09,382 - INFO - Barcodes examined so far: 9000000
2018-02-15 17:06:15,896 - INFO - Barcodes examined so far: 9200000
2018-02-15 17:06:22,351 - INFO - Barcodes examined so far: 9400000
2018-02-15 17:06:26,923 - INFO - Examined all barcodes. Summary stats:
aligned  not alignable  too few reads    total
2224965        1486671        5837325  9548961
2018-02-15 17:06:26,923 - INFO - Writing these stats to ./results/codoncounts/BG505/mutDNA-3_bcstats.csv

2018-02-15 17:06:26,950 - INFO - Filtering to only sites listed in sitemask ./results/codoncounts/BG505/sitemask.csv
2018-02-15 17:06:26,966 - INFO - Filtered from 861 to 670 sites.
2018-02-15 17:06:26,966 - INFO - Writing the counts of each codon identity at each site to ./results/codoncounts/BG505/mutDNA-3_codoncounts.csv

2018-02-15 17:06:27,019 - INFO - Successful completion of dms2_bcsubamp
