# Supplementary material for: Mapping mutational effects along the evolutionary landscape of HIV envelope
Source: eLife. 2018 Mar 28;7:e34420. doi: 10.7554/eLife.34420 (PMC5910023; doi:10.7554/eLife.34420)
Supplement: Supplementary file 1. — Specifically, this file contains a Jupyter notebook that performs the analysis, all required input data, and all reasonably sized output files. The Jupyter notebook downloads the deep sequencing data, processes it with the dms_tools2 software (Bloom, 2015, https://jbloomlab.github.io/dms_tools2/), and also performs a variety of downstream analyses that generate most of the figures for this paper. [file elife-34420-supp1.zip › analysis_code/results/codoncounts/BG505/mutDNA-3_codoncounts.csv]

site	wildtype	AAA	AAC	AAG	AAT	ACA	ACC	ACG	ACT	AGA	AGC	AGG	AGT	ATA	ATC	ATG	ATT	CAA	CAC	CAG	CAT	CCA	CCC	CCG	CCT	CGA	CGC	CGG	CGT	CTA	CTC	CTG	CTT	GAA	GAC	GAG	GAT	GCA	GCC	GCG	GCT	GGA	GGC	GGG	GGT	GTA	GTC	GTG	GTT
30	GCA	27	23	17	16	286	24	9	15	15	13	8	7	13	17	13	8	20	13	17	13	17	18	13	15	21	21	8	10	14	8	5	6	82	28	12	10	450619	21	44	18	11	10	11	14	52	15	6	9
31	GAA	69	18	8	20	29	19	8	15	18	15	5	5	24	7	9	14	27	30	6	19	26	9	9	17	15	10	10	12	16	14	15	13	451284	27	16	23	18	22	8	22	15	12	5	7	11	18	8	12
32	AAC	59	450817	35	46	23	9	17	22	18	18	16	19	25	13	16	24	23	41	14	15	16	25	9	16	15	9	8	8	8	17	9	10	16	24	8	21	14	20	6	8	10	11	9	9	12	11	7	14
33	TTG	19	7	14	6	15	17	9	11	7	7	12	2	7	11	29	21	9	13	6	10	7	10	8	9	2	2	7	9	15	11	32	13	8	9	16	8	9	7	6	6	5	4	9	13	8	9	13	11
34	TGG	13	15	7	14	5	15	8	6	6	11	9	5	11	14	8	6	11	15	7	13	7	13	8	6	7	7	20	5	8	7	6	4	14	6	3	8	4	15	6	2	4	4	5	7	4	6	6	9
35	GTC	16	18	15	20	11	15	10	17	9	20	10	15	18	143	12	11	13	25	14	8	22	20	12	16	19	13	8	17	23	28	10	17	13	15	5	14	17	132	11	14	17	12	9	8	86	450853	24	69
36	ACT	25	21	8	48	39	77	26	450999	21	15	14	19	16	25	17	47	20	35	8	17	27	34	13	27	9	13	9	8	22	19	9	17	12	9	13	10	15	19	8	24	7	5	6	9	10	19	4	9
37	GTC	16	13	14	12	25	17	12	17	7	21	1	0	24	130	8	9	14	25	11	13	16	22	10	9	7	10	4	5	20	22	17	13	18	20	7	11	20	32	9	11	8	9	4	8	87	451021	23	19
38	TAC	36	32	22	27	29	29	21	30	19	25	5	14	25	22	14	17	26	75	10	19	23	30	17	22	9	19	8	13	23	27	20	18	21	27	15	15	37	21	22	11	17	11	7	14	25	15	12	14
39	TAT	9	22	13	14	0	3	1	6	8	9	6	4	4	18	13	17	17	15	16	96	6	15	4	19	15	16	4	19	13	28	11	20	20	7	12	22	4	6	18	11	14	12	3	7	18	19	12	19
40	GGG	13	12	11	12	5	18	15	15	13	6	18	11	6	14	9	11	12	12	6	12	4	11	8	10	2	12	24	4	13	8	12	9	9	18	34	10	4	9	17	10	56	20	451122	43	6	15	77	9
41	GTA	19	12	9	6	10	13	7	10	6	6	6	7	162	17	12	2	12	19	5	4	12	15	7	11	14	8	8	7	20	17	4	12	17	12	10	7	78	4	8	6	10	10	8	12	451261	17	45	8
42	CCT	26	27	15	22	17	28	11	70	13	12	8	14	20	11	20	20	25	16	15	107	34	356	58	450120	10	15	12	24	20	24	14	46	12	5	8	20	7	10	12	21	6	7	7	9	9	8	8	14
43	GTG	23	14	13	20	14	14	10	11	15	9	14	18	21	12	72	13	18	14	13	9	11	18	5	8	12	5	12	11	10	6	17	15	9	12	14	20	11	10	22	7	12	15	9	12	58	20	451159	78
44	TGG	22	11	9	25	13	8	11	13	17	17	31	12	9	9	24	26	14	17	20	10	15	10	12	16	7	9	47	5	18	13	15	18	9	5	13	18	6	4	5	7	11	15	23	12	12	8	22	11
45	AAA	451271	18	69	21	19	13	6	1	67	10	7	4	21	14	10	11	14	7	5	9	9	10	6	13	4	6	2	3	6	3	3	9	100	6	5	5	3	5	2	4	14	6	3	6	3	7	6	7
46	GAC	16	55	16	18	10	16	12	13	11	14	6	14	12	20	9	14	11	10	5	4	9	17	7	8	13	9	3	11	15	8	11	7	73	451103	13	62	8	27	9	16	15	71	19	9	14	17	7	13
47	GCA	14	24	10	8	394	10	5	8	15	10	2	3	11	9	14	6	14	17	11	12	20	18	9	9	13	23	11	8	11	13	8	13	62	16	15	15	449810	45	417	35	14	13	20	9	93	15	10	16
48	GAG	19	11	22	6	18	9	19	12	11	6	14	7	15	7	18	9	8	3	17	13	13	14	2	9	10	13	17	5	15	10	12	1	40	31	451181	65	15	15	19	16	17	7	90	13	10	9	30	6
49	ACC	9	54	10	9	57	450979	16	60	11	15	11	7	13	28	6	17	13	15	10	15	22	24	16	20	8	10	13	8	10	17	5	12	11	12	8	6	14	27	13	14	5	7	7	3	10	15	6	12
50	ACC	14	43	8	6	75	451533	26	33	9	14	7	7	15	28	7	18	9	14	11	7	15	20	14	10	10	14	8	8	10	9	7	4	9	20	9	10	8	25	11	17	7	12	3	13	9	4	9	9
51	TTA	14	10	4	9	21	15	6	12	7	10	6	4	35	9	5	12	11	11	4	11	15	13	13	14	12	7	4	8	148	16	16	7	13	12	2	18	11	2	7	6	13	11	3	16	38	2	13	13
52	TTT	15	9	8	15	9	12	8	14	7	8	1	12	9	12	7	19	12	7	1	12	16	18	7	8	6	8	1	7	11	7	10	18	5	7	4	8	2	5	8	11	5	7	2	5	7	7	9	16
53	TGT	12	11	8	10	10	14	13	8	12	4	7	8	4	9	5	13	13	11	6	11	9	12	6	14	9	10	4	24	8	6	7	6	8	13	4	3	3	16	4	6	13	13	9	13	4	5	8	6
54	GCA	15	9	8	11	305	9	7	1	6	10	3	5	16	10	9	7	12	18	7	8	34	13	10	9	10	6	5	5	6	1	5	5	38	9	12	7	450061	10	20	14	14	6	10	6	549	11	7	8
55	TCA	18	25	17	9	18	13	10	9	11	8	6	7	12	11	9	14	13	18	14	8	28	11	17	11	11	5	6	3	13	7	12	7	14	9	5	13	13	11	6	3	4	2	11	6	12	11	8	6
56	GAT	6	10	5	24	13	13	6	10	8	4	6	5	9	7	9	8	9	9	7	15	18	14	14	16	10	3	8	4	15	6	13	10	8	18	8	451580	9	6	5	5	8	2	6	8	15	12	6	8
57	GCT	10	5	1	5	10	7	5	178	5	3	1	0	9	7	4	6	1	2	9	7	4	8	5	9	9	2	4	2	10	4	2	7	4	7	2	40	5	41	1	450735	3	3	6	10	4	5	3	35
58	AAA	452107	2	10	2	0	0	0	1	11	3	0	2	6	1	0	0	0	1	0	1	0	0	0	1	1	0	1	1	1	0	0	3	8	0	0	2	0	0	0	1	0	0	1	0	0	0	1	0
59	GCA	20	11	15	11	47	12	8	9	13	9	7	5	10	6	5	6	13	14	5	9	12	16	6	15	9	11	5	5	7	9	5	5	54	7	2	6	451220	9	15	8	10	7	6	6	109	2	3	8
60	TAT	6	12	6	8	2	6	4	0	4	2	3	4	6	5	5	5	8	5	4	35	1	4	6	1	9	2	5	7	12	5	3	4	8	6	6	9	5	2	2	0	1	8	7	3	4	4	6	4
61	GAG	9	13	16	4	13	12	2	9	6	6	2	1	8	8	8	6	9	6	6	9	10	6	6	3	3	7	2	4	3	2	3	2	27	23	450095	63	5	4	7	5	3	0	88	4	5	7	13	6
62	ACA	64	12	6	10	450851	18	68	23	6	7	11	5	44	3	6	13	9	11	11	10	10	12	11	11	3	7	7	2	7	10	9	7	5	5	4	5	73	7	4	2	7	7	1	1	8	4	6	3
63	GAA	112	17	9	22	18	11	10	17	14	11	3	13	21	11	5	10	20	25	9	11	29	21	11	8	6	16	3	4	16	12	8	9	450875	12	11	10	12	7	9	9	16	4	6	10	10	7	9	5
64	AAG	70	29	449829	80	16	12	12	4	10	6	31	11	8	18	10	9	15	14	15	2	12	12	15	6	5	9	13	7	12	3	10	3	10	5	12	7	3	6	4	1	4	4	5	5	8	3	6	4
65	CAT	10	7	5	56	4	9	5	1	1	9	6	5	5	3	6	5	17	29	3	450707	10	12	11	13	9	3	7	10	12	9	8	13	4	5	2	6	5	3	0	5	3	2	5	5	2	2	2	3
66	AAT	24	14	9	450789	16	5	5	4	11	3	5	17	10	2	9	9	8	5	4	2	5	2	5	2	5	3	6	4	5	5	1	1	11	6	9	51	2	2	5	3	7	4	4	4	8	4	3	2
67	GTC	20	12	6	6	12	22	7	9	9	17	5	8	8	18	11	13	9	10	1	4	4	7	8	11	8	10	5	2	6	13	1	3	17	11	5	11	10	22	2	7	6	11	3	4	70	437110	7	18
68	TGG	9	5	8	3	9	12	4	2	11	7	26	6	9	2	6	3	9	10	5	10	15	7	19	7	4	8	38	10	6	4	6	9	9	7	9	4	6	3	6	4	7	2	14	4	4	3	6	2
69	GCT	10	7	3	4	14	10	0	122	6	10	3	0	12	4	4	3	11	13	1	8	19	23	2	18	5	5	3	1	9	5	7	9	8	7	3	39	13	60	11	448026	9	5	1	4	6	2	4	51
70	ACA	38	6	9	2	449804	22	43	15	7	11	5	3	150	10	10	3	8	11	5	8	18	14	10	12	6	5	4	2	7	3	3	1	8	11	1	1	7	12	8	6	5	4	1	3	4	3	3	3
71	CAT	6	8	5	57	8	10	10	10	2	1	5	6	5	3	10	3	8	41	5	448578	6	14	4	14	3	5	4	42	10	7	4	12	3	1	1	8	4	5	1	6	0	2	3	1	1	0	2	5
72	GCC	0	0	0	0	2	117	0	0	0	0	0	0	0	0	0	2	0	0	0	0	0	10	2	0	0	1	0	1	0	0	0	0	0	48	0	0	86	419973	11	28	0	3	0	0	0	114	0	0
73	TGT	6	3	1	3	4	3	3	2	5	2	1	24	7	4	2	3	10	8	3	4	7	5	2	4	2	6	2	350	4	5	2	6	4	6	5	1	3	2	4	6	4	4	4	42	3	1	7	3
74	GTA	14	12	4	3	15	14	5	10	8	6	1	2	162	6	4	7	14	14	1	2	11	14	6	8	4	7	0	7	10	12	4	9	5	4	1	4	32	4	2	3	1	2	0	0	422798	8	87	4
75	CCC	7	9	5	6	13	36	11	11	4	6	1	11	9	5	6	6	17	74	13	21	76	430322	26	40	13	12	19	7	23	39	11	11	3	4	6	2	5	15	7	6	7	2	2	1	4	3	5	2
76	ACA	54	23	15	21	434342	81	585	71	28	15	4	9	81	22	20	11	19	35	6	9	26	23	15	31	11	17	6	14	15	14	12	18	24	12	8	13	33	18	8	14	4	9	3	7	16	9	8	6
77	GAC	8	38	1	9	8	10	6	5	3	3	1	2	4	3	4	2	2	19	2	6	2	9	4	2	8	1	2	2	2	3	2	3	56	368631	13	96	7	6	8	1	12	41	6	3	2	6	2	1
78	CCC	4	2	1	4	3	46	2	5	1	2	2	3	1	3	3	4	1	69	4	2	99	425364	6	28	2	9	1	1	3	27	4	0	2	0	1	1	2	6	0	2	1	0	2	1	0	1	0	1
79	AAC	65	432509	19	142	18	85	10	19	7	65	3	15	11	27	9	10	21	25	5	12	4	14	1	10	12	2	5	4	7	7	8	9	11	83	3	5	11	15	3	8	4	5	6	3	11	7	4	8
80	CCA	11	6	10	10	62	11	6	4	4	6	1	8	13	5	6	3	77	100	9	11	421067	33	22	16	11	6	4	4	16	14	5	10	5	12	6	6	12	8	3	3	4	3	3	2	9	4	3	2
81	CAA	47	10	10	5	13	15	6	12	7	5	9	7	12	17	7	10	430703	24	46	22	14	14	21	17	96	6	10	14	14	19	20	20	14	12	11	3	6	5	5	9	11	3	2	8	8	10	4	8
82	GAA	75	16	15	11	14	16	10	12	16	9	4	5	10	5	7	18	27	9	5	17	11	12	7	10	8	3	6	8	14	5	5	6	394765	10	12	13	12	4	9	8	16	5	4	6	5	6	5	5
83	ATA	28	1	7	34	12	10	6	8	13	7	5	5	396308	5	114	71	13	5	7	13	6	6	8	5	10	6	9	3	11	6	6	9	4	2	3	1	7	4	2	4	6	4	6	4	14	0	9	6
84	CAT	7	3	3	43	231	4	3	3	5	1	3	4	12	3	5	15	14	6	6	200464	3	1	0	4	3	2	0	12	3	0	3	6	7	4	0	8	7	3	2	5	5	1	1	0	8	1	3	5
85	TTG	15	9	9	7	14	14	15	12	8	9	6	6	12	13	19	11	13	6	9	16	5	8	5	10	5	4	8	8	10	6	14	5	9	10	8	7	11	6	5	4	8	5	3	9	3	5	8	5
86	GAA	31	7	3	13	0	3	0	0	5	3	7	6	7	2	7	5	6	7	2	2	3	1	2	0	6	5	1	3	2	1	2	6	393471	12	10	10	4	4	5	8	447	4	2	3	9	9	3	15
87	AAT	68	16	11	383722	7	5	2	3	6	8	5	10	10	2	4	6	7	5	4	3	3	5	2	3	4	2	1	4	6	1	5	0	10	4	5	14	6	0	1	4	3	3	7	5	5	2	3	3
88	GTG	11	6	4	8	13	8	5	6	8	5	7	4	15	4	31	11	9	4	7	9	2	3	6	5	4	3	2	6	4	9	6	3	8	5	5	11	4	7	17	5	4	5	8	7	18	9	392418	54
89	ACT	5	10	3	64	6	30	10	401758	4	2	3	12	3	2	3	17	8	1	4	3	5	3	4	4	0	2	4	1	3	5	2	5	4	10	0	17	4	1	3	47	4	1	3	5	2	5	3	5
90	GAA	89	5	1	1	0	1	2	2	2	1	1	3	4	3	5	2	8	1	2	1	1	0	1	2	2	0	2	4	5	3	0	2	394063	14	74	24	4	2	1	0	43	1	1	0	4	4	3	5
91	GAG	3	2	11	6	6	2	0	4	4	2	3	4	4	0	4	0	2	1	5	3	4	3	1	1	0	0	3	1	2	2	6	2	44	4	405250	39	4	0	3	2	6	1	9	2	3	1	8	3
92	TTT	9	6	9	5	6	7	3	1	6	4	5	5	7	9	3	7	4	3	5	8	2	4	4	3	3	5	3	4	7	5	3	15	4	3	3	0	4	4	8	2	4	5	8	6	3	6	5	4
93	AAC	47	406366	11	19	6	11	10	10	1	109	3	5	1	11	3	7	12	15	11	12	13	14	8	10	9	8	5	6	6	8	6	1	7	56	4	8	8	8	7	14	5	3	7	7	3	8	3	3
94	ATG	12	10	16	11	8	8	38	5	6	12	13	7	57	11	425756	51	8	8	12	5	13	16	13	8	10	16	13	13	5	6	5	4	10	4	8	8	7	5	9	7	7	8	8	9	8	4	51	13
95	TGG	10	7	13	5	10	12	10	10	11	7	12	6	10	7	4	13	7	9	10	3	9	18	12	10	5	7	94	6	9	5	8	11	5	3	6	4	9	9	9	8	3	7	11	6	4	2	11	4
96	AAA	447927	13	11	4	15	11	10	4	10	8	3	8	12	8	2	6	7	7	8	3	11	6	4	4	8	8	8	5	10	7	3	8	14	15	5	9	4	5	3	2	11	7	7	5	6	2	7	4
97	AAT	10	16	8	446451	6	12	8	5	3	6	10	15	14	8	10	11	6	8	10	6	7	8	6	4	4	7	5	5	8	6	3	7	5	6	3	11	5	7	6	7	6	4	5	11	5	2	4	7
98	AAC	51	448429	19	41	10	20	9	3	7	63	7	7	11	10	4	8	12	0	5	4	11	3	4	6	8	9	6	7	10	9	2	5	12	97	2	5	5	7	2	7	11	6	1	5	3	7	6	6
99	ATG	9	11	18	12	11	9	10	6	8	10	11	12	50	11	446419	63	6	6	4	3	9	6	6	6	4	6	8	6	2	7	10	6	7	4	3	7	9	5	3	4	5	9	10	5	7	8	97	6
100	GTA	11	7	7	3	6	10	11	8	8	11	3	5	66	8	4	12	14	10	7	3	14	33	14	6	8	9	3	8	15	9	13	3	13	11	5	8	18	5	9	11	8	6	5	6	447928	7	75	10
101	GAG	21	7	40	11	10	6	17	12	7	2	4	4	6	13	7	9	13	10	13	7	6	10	5	10	9	9	8	5	11	6	4	3	79	12	445434	74	6	9	7	4	6	8	34	3	3	4	7	4
102	CAG	9	8	48	9	10	8	5	3	11	9	14	2	8	5	7	2	36	30	402113	111	9	9	11	2	5	7	73	4	8	6	7	3	10	6	6	8	8	3	1	5	8	5	7	2	5	3	7	9
103	ATG	16	12	11	6	5	8	11	5	4	11	12	8	100	13	444698	58	10	9	6	7	9	11	5	5	7	3	5	3	7	12	10	8	5	7	7	6	5	7	6	5	6	11	8	2	7	5	12	1
104	CAT	12	18	3	54	5	11	13	12	6	16	9	7	1	7	4	6	24	41	4	445388	21	16	5	12	17	7	9	17	8	8	6	16	13	15	3	9	7	8	3	4	12	6	13	9	8	9	6	10
105	ACA	64	13	16	12	447666	25	101	15	13	2	9	8	87	7	9	10	16	15	8	11	20	23	9	14	8	12	11	6	9	7	5	4	8	4	7	6	88	17	13	15	6	12	6	6	5	11	8	9
106	GAT	15	20	13	50	13	13	7	15	13	6	12	4	11	18	7	12	12	15	9	20	15	17	8	11	11	7	8	14	10	13	3	11	21	29	19	448360	5	14	6	7	9	8	7	21	20	11	5	17
107	ATC	18	21	8	9	12	48	17	19	13	24	12	11	68	447866	22	44	21	15	8	12	17	25	21	14	11	9	5	14	11	28	14	12	18	12	13	10	10	14	13	12	19	15	16	4	19	22	9	20
108	ATC	20	25	13	17	17	97	13	14	12	23	11	11	71	448767	23	76	18	26	10	12	21	24	10	11	13	15	4	8	12	22	10	13	14	17	6	7	17	8	13	5	11	8	10	13	12	24	8	7
109	AGT	25	30	20	37	20	14	11	15	19	33	4	450306	15	10	23	73	17	30	10	20	20	20	11	7	11	20	14	16	13	14	1	15	22	15	32	11	17	12	11	11	19	9	11	54	13	12	9	15
110	CTA	7	9	4	9	11	17	8	7	7	5	5	3	66	3	0	7	28	15	10	8	158	14	7	19	11	34	19	8	450277	16	37	7	1	4	7	7	4	10	12	14	7	8	5	4	10	9	5	8
111	TGG	14	14	16	7	8	16	6	16	13	7	18	11	16	16	18	16	19	18	15	11	13	21	8	17	13	16	34	11	16	8	14	6	10	14	14	10	5	18	17	9	9	8	18	6	11	7	20	6
112	GAC	10	35	11	13	12	20	7	15	13	8	2	8	3	9	3	5	7	28	4	8	15	22	9	9	9	15	4	7	4	13	2	2	46	451029	17	25	12	11	12	9	10	40	5	10	7	16	8	7
113	CAA	60	7	12	15	19	26	9	10	14	5	8	6	10	11	2	5	450422	19	53	7	24	28	13	11	103	15	16	10	29	8	6	14	24	15	13	4	16	14	14	8	5	7	18	14	11	6	9	7
114	AGC	17	47	7	9	8	23	13	9	65	449628	8	37	10	69	13	10	11	17	13	8	14	19	9	7	6	33	3	11	4	8	8	9	7	9	8	8	9	7	11	7	6	47	11	9	3	10	9	14
115	CTA	14	25	12	8	22	19	12	12	15	10	13	8	64	10	6	14	26	27	9	16	199	13	15	17	21	9	15	11	450506	19	54	17	11	12	11	9	19	11	14	5	10	12	9	9	18	6	7	15
116	AAG	36	17	450815	94	22	6	19	15	16	9	23	11	18	2	24	26	20	5	23	15	23	1	18	19	9	4	6	8	17	1	16	7	8	3	28	13	8	2	13	7	7	0	11	4	5	0	17	4
117	CCA	20	19	16	11	63	22	25	16	20	8	7	13	23	11	13	11	64	33	16	9	450725	34	35	19	22	15	11	9	20	8	17	12	10	16	10	11	15	7	10	3	11	12	9	3	14	10	13	8
118	TGT	29	32	20	24	21	28	21	16	22	25	20	29	19	16	16	18	18	28	21	15	23	41	27	24	20	28	26	78	13	24	12	19	18	22	19	24	19	19	17	23	22	16	7	17	14	24	21	14
119	GTA	16	21	13	15	32	24	18	23	21	19	12	26	150	19	14	13	36	20	11	21	24	25	13	20	28	13	14	20	40	19	7	11	33	23	14	25	49	31	16	17	12	18	20	17	450192	20	50	31
120	AAG	53	44	450935	58	24	46	12	10	12	21	21	25	24	18	16	16	28	24	38	20	26	33	32	9	24	27	14	10	19	21	20	8	12	14	24	17	11	26	12	3	25	9	12	8	12	10	11	9
121	TTA	18	18	7	14	23	18	13	11	7	11	1	9	23	16	2	9	33	17	10	11	20	28	5	15	9	14	4	3	29	14	13	13	9	21	4	3	10	18	4	5	15	12	2	6	13	11	8	7
122	ACC	27	56	16	26	65	450375	13	76	20	36	13	13	9	124	13	10	14	17	10	9	20	41	18	12	8	6	17	10	2	14	9	10	15	24	8	12	16	52	5	7	15	17	12	6	6	10	2	3
123	CCT	8	8	4	9	9	10	11	54	3	6	5	5	4	5	5	8	9	16	9	40	22	140	15	451214	7	0	16	21	14	9	5	30	3	6	8	8	5	4	4	12	2	3	1	6	5	3	7	4
124	CTC	10	8	11	11	13	15	7	10	9	19	7	7	11	49	9	8	17	8	12	23	15	35	9	19	13	8	10	13	42	451248	17	31	4	16	11	12	14	12	8	10	7	8	6	14	3	9	6	11
125	TGC	15	25	10	17	19	26	12	6	17	24	0	11	4	10	12	17	18	19	10	11	20	30	16	14	10	95	2	14	8	12	10	9	19	17	6	15	10	12	3	9	4	7	1	8	17	14	3	8
126	GTT	8	10	7	11	8	16	3	10	5	4	5	10	8	6	4	24	8	7	1	11	12	8	5	10	10	2	5	6	10	10	2	14	10	2	1	13	10	3	1	17	6	2	16	5	12	16	8	159851
127	ACT	2	2	3	25	8	15	7	160035	3	1	1	7	4	6	2	42	4	5	2	4	6	6	0	5	4	1	4	3	1	5	4	4	1	3	1	5	4	5	3	7	3	2	5	3	0	3	0	3
128	CTA	6	2	2	6	5	3	0	2	1	1	3	2	28	3	4	5	17	8	6	5	43	5	0	3	2	2	1	4	160051	5	31	5	5	2	1	3	5	5	1	4	5	3	6	3	8	3	2	7
129	CAG	11	7	22	7	5	6	0	5	2	3	2	7	3	5	4	0	16	7	159853	21	5	3	3	7	6	1	20	3	2	4	6	2	1	4	3	4	1	3	2	3	0	2	7	3	3	4	6	3
130	TGT	3	2	0	5	4	4	3	2	2	3	3	3	4	3	5	2	3	3	0	3	4	3	1	3	3	3	1	11	1	8	1	6	2	1	0	2	4	3	1	3	4	2	7	5	3	0	1	7
131	ACC	2	14	1	5	21	160089	10	10	1	3	2	4	3	25	4	3	3	4	3	4	2	6	2	2	3	1	3	1	3	1	3	1	1	6	3	0	5	7	0	2	4	2	3	9	3	2	4	6
132	AAT	1	9	2	160252	4	3	5	1	3	2	3	3	1	1	3	4	6	5	0	6	2	1	6	2	3	0	5	3	7	2	2	6	1	0	7	16	3	2	2	3	1	3	1	3	2	5	3	5
133	GTC	3	8	3	5	2	6	2	4	2	1	1	0	4	15	0	8	4	2	1	1	4	7	1	2	2	3	2	1	4	5	2	1	5	4	5	2	2	15	2	4	4	2	3	4	26	160061	9	10
134	ACC	4	13	2	1	24	160182	4	9	5	5	2	1	3	6	3	2	4	9	3	1	3	7	2	7	4	1	4	2	5	1	1	3	1	2	0	1	3	12	3	1	3	4	8	4	0	2	3	1
135	AAT	2	10	5	160240	6	3	1	0	3	2	0	2	3	1	0	3	2	5	2	4	4	6	2	4	2	1	1	2	4	2	2	2	2	1	1	3	5	2	1	5	0	1	6	0	3	4	1	4
136	AAT	0	12	4	160235	2	4	3	2	3	3	2	3	0	2	5	2	1	1	3	3	3	1	5	1	2	1	0	3	2	4	4	1	0	0	4	6	2	0	2	1	1	0	1	1	1	0	0	1
137	ATC	5	4	3	1	4	5	1	0	2	3	4	2	21	160211	4	18	1	2	4	1	4	4	2	0	4	0	3	2	2	5	3	2	4	0	1	0	3	0	0	2	0	0	6	4	3	10	3	2
138	ACT	1	0	1	13	1	15	2	160345	0	1	1	1	2	0	0	11	0	2	0	0	1	0	1	0	0	2	0	0	0	0	0	0	1	1	1	0	2	1	0	4	0	1	1	0	0	0	1	1
139	GAT	5	3	7	14	6	2	3	0	5	0	1	0	5	3	9	3	2	4	1	5	3	0	4	1	1	0	0	0	2	2	2	2	2	2	7	160088	0	0	1	2	0	0	6	11	4	0	0	3
140	GAC	6	5	4	2	4	4	5	4	2	2	7	1	4	1	4	1	2	10	4	7	2	1	2	7	3	2	3	3	5	4	1	1	19	159899	11	30	1	4	4	1	3	37	6	0	2	2	6	3
141	ATG	6	4	11	7	3	4	20	3	1	2	8	5	12	8	159969	39	8	3	6	6	6	6	9	2	2	8	2	3	5	3	6	4	0	5	3	0	4	4	5	3	3	7	2	4	6	1	15	7
142	AGG	4	2	18	2	3	2	4	0	8	4	159906	19	3	1	32	2	1	6	1	0	4	6	2	3	4	0	4	3	4	2	3	0	1	2	1	1	0	4	2	1	2	2	61	4	5	1	5	2
143	GGA	4	6	1	1	2	4	8	2	57	2	3	2	4	1	2	2	4	5	3	1	10	4	1	5	2	5	4	2	1	6	3	5	8	5	5	3	6	5	2	5	159704	2	107	5	16	2	5	4
144	GAA	32	2	3	2	6	6	2	3	0	1	2	5	3	3	4	5	7	5	4	4	3	6	5	5	4	4	3	1	4	5	2	3	160118	8	4	7	3	2	1	1	4	6	6	5	1	4	4	4
145	TTA	0	6	2	5	3	6	2	2	1	1	1	4	4	2	2	4	4	2	3	4	6	2	2	0	5	1	1	5	6	4	3	4	6	2	2	2	0	2	0	2	4	7	3	2	6	2	3	2
146	AAA	160058	5	5	6	4	9	3	3	8	5	2	3	9	2	6	3	8	9	3	3	7	4	2	3	5	2	1	3	8	9	1	3	5	2	5	2	3	1	1	2	4	3	2	0	4	2	4	4
147	AAC	19	160082	8	17	5	4	4	5	4	10	1	4	7	7	1	4	6	5	5	9	7	9	3	5	2	5	4	7	4	4	6	4	9	8	2	1	3	7	2	4	2	3	3	4	2	3	4	5
148	TGC	5	6	7	4	6	6	2	3	3	6	6	6	4	4	6	4	8	8	3	1	10	4	6	2	5	15	4	0	6	5	5	3	5	3	5	5	7	1	6	3	7	8	4	6	10	4	7	5
149	TCT	5	3	1	1	4	5	6	6	1	1	2	4	2	1	5	3	1	4	2	6	5	9	4	8	4	3	6	4	4	11	1	3	3	3	3	10	1	3	3	5	3	3	1	6	8	6	1	4
150	TTC	1	3	2	4	4	5	2	2	2	4	0	1	4	6	2	3	2	6	5	3	2	4	3	3	3	6	2	4	1	9	1	2	6	2	3	2	0	4	1	5	5	2	2	1	1	3	0	4
151	AAT	9	20	3	160125	4	6	4	3	3	2	2	9	7	4	5	6	2	0	0	8	5	2	2	5	1	5	1	1	2	3	1	4	3	4	6	36	1	4	5	4	2	0	4	2	5	0	0	2
152	ATG	3	2	1	1	2	7	8	8	5	0	5	3	13	4	160044	28	4	4	3	6	4	7	6	2	2	2	5	5	3	4	3	3	0	0	4	5	0	7	6	3	2	4	5	0	2	4	36	7
153	ACC	3	14	0	0	16	159985	1	4	0	8	1	3	2	14	0	2	1	1	0	3	3	9	0	2	1	1	1	0	5	1	0	4	2	3	1	0	6	43	1	1	1	5	0	1	4	3	4	4
154	ACA	13	3	2	5	159618	28	178	13	5	4	4	5	17	5	4	2	1	6	3	3	6	6	5	4	0	3	5	4	6	7	0	1	1	1	1	3	4	5	1	4	3	4	1	1	4	3	1	8
155	GAG	0	2	4	1	2	1	3	2	1	4	1	4	2	2	2	3	7	3	12	2	2	3	4	5	3	4	7	2	1	3	1	2	34	6	159577	19	5	0	7	2	3	4	4	2	1	2	3	3
156	CTA	4	4	3	1	1	4	0	4	1	1	0	2	15	2	4	2	2	4	2	8	14	12	0	3	4	1	5	3	160101	5	10	4	3	3	0	3	1	1	2	3	3	2	2	1	5	2	3	2
157	AGG	3	10	6	3	3	2	4	4	7	3	158962	16	1	2	38	7	5	3	0	3	2	1	3	0	3	3	7	2	2	4	3	1	3	3	2	4	2	4	4	3	2	2	54	1	1	3	4	1
158	GAT	3	6	1	21	2	1	1	5	2	2	2	6	4	4	4	4	0	12	5	2	3	4	3	8	2	2	1	4	3	2	2	4	5	9	5	157952	3	5	1	3	0	2	4	6	8	3	1	8
159	AAG	13	8	157583	12	2	5	10	5	6	8	73	5	6	2	14	4	5	4	3	2	8	12	3	5	3	4	0	1	1	1	6	3	2	4	81	0	0	0	2	3	1	1	5	5	0	1	7	2
160	AAA	160018	3	4	1	4	3	0	3	1	2	2	2	1	4	2	5	1	4	4	7	3	3	1	5	3	2	2	1	6	3	3	5	5	2	1	2	3	6	0	3	2	2	2	2	0	0	0	2
161	CAG	3	3	17	3	5	5	1	5	0	2	3	1	2	3	3	2	19	8	157626	11	6	4	6	8	6	5	21	3	3	3	3	4	2	3	1	2	5	4	1	1	2	3	0	1	1	0	0	0
162	AAG	17	7	159351	19	5	1	5	1	4	0	16	4	1	2	5	0	1	7	5	3	3	5	2	1	5	1	3	4	2	1	3	4	0	3	10	4	2	3	1	4	2	1	2	1	3	0	3	3
163	GTT	5	2	0	2	6	7	1	5	2	2	0	3	2	2	5	18	1	0	6	8	1	1	1	1	1	1	2	1	4	0	0	3	4	3	1	1	3	1	3	3	3	5	2	3	6	4	1	147300
164	TAT	7	2	4	3	3	4	3	4	3	0	1	3	7	3	4	3	1	3	2	6	2	4	2	2	1	2	1	0	0	2	1	6	4	1	0	2	5	4	0	2	2	1	0	4	5	3	3	3
165	TCA	6	4	4	0	5	3	2	1	2	0	1	0	3	4	0	3	3	5	3	0	10	8	5	4	5	5	1	1	4	2	2	2	3	2	2	3	1	2	1	3	2	4	2	2	2	2	4	3
166	CTT	1	1	1	1	1	2	4	4	1	1	3	1	2	5	1	10	2	3	4	10	3	1	3	9	4	0	3	0	2	4	3	159402	3	1	0	0	1	4	0	2	1	0	0	3	1	0	1	2
167	TTT	5	1	1	9	0	5	3	1	0	1	0	0	3	2	2	2	3	2	1	0	3	2	1	3	0	2	1	1	2	2	0	7	4	1	0	2	4	0	1	0	2	2	1	0	1	0	2	3
168	TAT	3	2	5	1	0	4	3	2	3	2	0	2	2	3	0	1	1	2	0	5	2	2	2	5	0	0	3	1	2	1	3	0	0	2	3	4	3	1	0	1	1	1	3	2	2	2	0	0
169	AGA	5	7	2	3	8	7	1	5	144894	2	3	3	19	3	2	4	3	4	3	3	3	4	2	3	3	2	1	2	4	2	0	4	1	3	2	2	4	1	2	2	38	1	1	4	1	1	0	0
170	CTA	5	3	3	1	0	1	1	2	4	0	2	0	18	1	0	3	3	3	1	5	13	2	3	2	2	2	2	3	156964	4	9	5	2	0	2	2	4	5	0	1	2	0	1	1	6	0	1	1
171	GAT	1	0	0	4	1	1	3	3	3	0	1	1	1	1	0	1	1	1	1	5	3	3	1	2	2	0	0	3	5	1	2	1	1	1	1	131772	0	1	1	4	0	0	2	1	1	1	0	3
172	GTA	3	2	1	1	3	2	1	2	0	2	0	1	18	2	1	3	4	2	0	0	3	3	3	4	1	0	0	2	3	2	2	1	1	4	3	3	11	1	3	1	5	3	1	5	139694	2	27	3
173	GTA	3	1	0	2	4	3	0	3	2	2	2	4	25	1	1	3	2	2	0	2	4	2	1	1	2	2	0	2	7	1	1	2	0	6	0	2	9	1	1	2	0	1	2	3	151098	0	12	3
174	CAA	21	0	0	1	2	2	0	3	4	0	0	1	2	1	2	0	155264	6	3	4	0	1	4	0	7	2	0	1	4	1	0	3	3	0	2	2	0	2	1	0	0	1	0	0	3	0	0	0
175	ATT	0	3	1	2	5	5	3	5	3	5	2	1	8	0	2	149784	5	0	1	6	3	3	1	4	4	3	3	0	5	1	3	5	1	0	2	2	3	2	1	1	0	2	2	0	0	1	1	3
176	AAC	10	142409	8	42	2	4	7	6	2	8	1	0	4	2	0	0	0	6	0	1	0	1	0	0	1	1	0	1	2	1	0	3	3	4	2	3	1	0	0	0	0	1	0	1	1	1	1	5
177	GAG	1	3	1	1	1	1	1	2	22	1	1	1	1	1	2	0	1	0	0	0	0	2	1	0	3	1	1	2	1	0	0	1	21	0	61820	11	2	1	1	1	2	1	1	1	4	1	4	0
178	AAT	6	11	4	139155	5	1	1	1	0	1	1	3	4	37	0	3	1	0	4	1	1	1	1	0	1	1	0	0	2	1	2	2	2	0	1	0	0	0	1	0	0	1	0	1	1	1	2	0
179	CAA	34	4	2	0	4	5	1	1	2	1	1	2	4	1	1	5	144558	8	41	6	4	0	1	2	37	2	0	1	2	3	1	1	5	2	0	2	3	0	0	2	0	1	1	0	2	1	0	1
180	GGT	5	1	1	2	0	0	0	1	3	4	2	16	3	0	4	0	1	1	0	0	1	0	2	3	1	1	4	2	0	1	0	1	1	0	2	35	1	0	3	5	4	6	1	131696	3	0	1	10
181	AAT	1	1	1	102342	3	0	1	2	0	1	0	1	1	0	1	2	0	0	0	0	0	1	0	0	0	0	0	0	0	0	0	0	3	1	0	1	1	2	1	0	1	2	1	0	3	0	2	0
182	AGG	1	1	9	2	0	2	1	0	2	1	100313	10	3	1	18	0	1	0	0	0	0	0	1	0	0	0	2	2	1	0	0	1	1	2	2	0	0	0	0	0	2	0	36	0	1	1	1	0
183	AGT	2	0	1	31	1	2	2	0	2	2	1	108035	3	0	1	13	1	0	3	1	0	0	0	1	0	2	0	1	4	1	0	1	1	0	12	2	2	1	0	0	4	0	0	4	1	2	3	0
184	AAT	4	3	6	130827	0	1	1	1	2	1	1	2	3	1	0	1	3	0	0	2	1	2	2	3	2	2	0	2	0	0	0	1	1	1	3	2	2	0	0	1	1	1	2	2	6	2	3	4
185	AAT	7	4	1	136991	2	1	1	2	1	1	3	4	1	0	0	0	2	1	2	2	1	1	0	0	1	1	1	0	1	0	2	0	2	0	1	17	0	1	1	2	1	0	1	2	1	1	2	1
186	AGT	2	1	2	29	3	3	1	4	1	1	1	138963	1	1	2	7	0	1	0	2	1	1	2	0	0	2	0	1	2	2	0	0	2	1	0	1	2	0	0	1	1	2	0	46	0	1	1	0
187	AAC	13	137045	2	2	0	1	1	1	3	2	0	0	3	1	2	2	0	2	0	1	2	1	0	2	0	1	0	1	0	1	3	1	3	5	2	1	2	1	1	2	0	3	1	0	3	0	2	0
188	AAG	8	5	144558	16	1	3	0	1	1	1	8	1	2	1	2	1	2	0	3	2	0	2	0	2	0	1	0	1	0	3	1	0	0	0	25	0	1	1	0	1	1	0	0	1	1	0	0	1
189	GAG	0	0	2	0	1	1	2	1	1	1	0	1	1	1	0	2	0	2	0	2	1	2	2	2	0	1	0	0	2	1	0	2	8	2	137019	10	0	0	0	2	0	2	4	0	1	0	3	1
190	TAT	0	4	1	5	0	1	1	4	3	1	1	3	1	2	1	2	2	7	0	5	3	4	2	0	1	1	2	2	1	2	1	3	2	1	2	4	2	2	1	2	2	0	3	2	1	3	1	2
191	AGA	4	3	1	4	3	5	1	1	148785	3	1	2	33	7	3	3	5	4	1	2	4	5	4	3	5	3	1	4	1	1	1	3	1	6	3	3	5	6	2	4	40	0	1	1	1	7	2	1
192	TTA	1	1	2	2	2	5	0	1	2	2	5	2	3	1	2	4	2	0	1	3	4	4	1	6	1	2	0	1	5	1	2	3	3	1	1	4	2	1	0	2	0	1	3	2	3	1	1	1
193	ATA	6	2	0	1	9	2	0	0	2	0	1	1	154696	1	7	4	2	1	1	2	0	3	4	0	0	0	0	1	2	4	2	2	1	2	0	2	1	2	2	1	1	1	1	2	8	2	1	1
194	AAT	2	2	3	152490	6	3	2	3	3	1	2	3	4	1	0	3	6	4	0	5	2	3	1	4	2	4	0	3	0	2	0	1	2	0	0	2	2	0	0	1	1	0	0	1	3	0	0	2
195	TGT	7	5	0	3	4	5	2	6	1	2	2	10	3	1	5	4	2	6	6	6	3	4	4	4	3	6	2	9	4	2	2	1	1	4	0	1	2	3	4	6	1	2	4	4	4	5	2	3
196	AAT	2	5	5	154003	2	2	3	4	4	4	1	3	2	3	3	4	4	3	5	3	2	8	2	7	3	2	3	1	3	3	7	3	3	3	2	41	4	2	3	6	2	1	3	5	2	1	3	1
197	ACC	4	17	6	2	21	154199	2	9	3	6	1	1	2	23	4	5	4	0	0	5	3	9	1	4	4	3	3	3	1	3	0	2	2	3	0	0	3	19	1	3	0	0	0	1	0	3	1	4
198	TCA	5	4	2	3	10	0	0	3	3	2	1	3	1	1	6	3	1	6	4	8	66	0	3	1	1	1	3	1	4	0	0	3	3	2	2	3	7	2	2	5	1	2	0	1	2	2	6	0
199	GCC	2	4	0	1	4	16	2	1	1	0	3	2	4	2	1	0	1	2	2	1	2	9	4	1	1	5	1	1	2	4	0	2	1	21	1	2	34	158644	5	6	1	1	2	2	1	41	3	2
200	ATT	2	3	2	4	3	6	2	31	4	3	0	2	3	31	8	144401	1	1	0	1	2	2	3	2	2	2	2	2	3	2	0	2	1	5	5	3	3	2	2	3	0	0	1	2	0	1	3	3
201	ACA	16	3	3	3	157847	10	11	2	2	2	5	0	24	2	4	5	6	1	3	2	4	8	7	4	6	1	0	3	3	3	4	4	2	1	1	0	13	3	3	0	0	1	0	1	1	1	2	2
202	CAG	5	5	17	2	3	4	3	4	5	2	1	1	3	2	2	2	7	16	157454	29	5	7	13	4	6	3	86	4	1	2	8	2	2	4	5	1	6	5	2	3	2	2	0	3	3	2	3	3
203	GCT	7	3	2	0	10	5	3	45	2	9	1	4	10	9	5	8	3	3	3	5	7	7	2	11	5	3	5	4	1	4	1	3	8	4	2	16	8	15	2	158838	4	2	2	5	2	9	4	24
204	TGT	2	2	4	3	4	2	1	4	6	3	0	5	5	5	4	7	4	1	6	3	4	7	2	5	2	2	7	36	3	3	3	6	3	4	1	5	9	3	7	4	4	4	2	6	3	2	6	3
205	CCA	7	5	3	2	27	11	3	2	2	2	1	1	5	5	2	1	16	11	4	2	158938	13	13	11	7	5	3	4	6	1	3	0	1	1	3	3	4	6	4	2	2	1	5	1	0	5	1	2
206	AAG	19	11	159308	37	7	6	9	7	8	4	15	7	6	10	6	3	6	4	6	1	4	11	9	0	3	2	1	4	4	4	6	2	6	2	8	3	5	2	2	2	3	4	5	2	7	5	5	4
207	GTA	3	1	3	1	6	3	3	1	3	5	2	1	19	1	2	4	2	3	5	4	7	6	3	5	7	1	3	4	10	3	4	3	0	0	5	5	34	6	0	1	6	0	2	1	159544	3	6	2
208	TCC	3	1	3	1	5	6	7	5	3	3	2	4	4	1	4	2	1	9	2	1	6	4	4	2	2	10	1	0	3	4	1	4	2	0	1	2	7	2	12	4	1	0	2	0	4	3	3	5
209	TTT	2	9	4	2	7	4	1	2	1	0	3	2	5	2	3	10	3	6	4	4	6	7	1	3	4	3	4	7	8	5	4	69	2	8	1	3	5	5	5	2	4	3	5	1	2	8	3	16
210	GAG	6	3	1	3	3	0	6	2	1	1	2	1	2	2	1	5	2	4	5	5	5	2	4	3	0	2	4	0	0	2	5	1	14	4	159691	21	2	5	1	1	0	0	37	2	1	1	6	3
211	CCA	5	4	2	2	21	1	4	5	3	2	1	3	1	3	4	3	19	3	2	3	159578	2	7	6	8	2	2	3	16	1	2	4	3	3	5	6	5	2	1	3	0	2	3	5	1	2	4	2
212	ATT	1	4	2	3	4	2	1	6	2	1	0	5	5	7	2	160040	2	4	3	3	3	3	1	5	2	1	2	4	0	1	1	10	4	4	1	2	4	3	0	0	2	1	1	0	3	3	5	3
213	CCC	6	10	2	4	3	23	5	7	2	2	0	4	5	4	3	2	10	30	3	11	24	159768	7	13	9	5	1	3	6	10	3	8	3	4	4	3	9	7	3	4	3	6	0	1	5	5	3	5
214	ATA	9	9	9	5	26	12	5	10	7	2	6	11	159802	6	13	12	7	11	2	7	12	23	5	12	3	1	4	4	8	17	7	8	10	14	4	9	6	3	5	3	5	5	1	10	6	10	7	7
215	CAT	3	9	10	35	7	11	4	6	4	6	1	4	8	3	9	9	10	16	11	159710	13	3	5	8	11	7	2	12	10	8	2	13	6	3	5	11	9	6	1	3	5	4	0	4	10	3	1	4
216	TAT	6	10	5	10	5	4	5	7	4	1	4	4	4	0	8	13	1	1	1	14	5	7	4	2	2	3	2	4	6	4	3	8	3	4	6	7	3	2	2	0	0	4	1	6	0	3	4	9
217	TGT	3	2	4	2	5	7	5	5	0	2	2	6	10	1	2	7	4	5	1	2	0	8	1	4	3	2	4	14	4	2	5	3	3	2	4	0	4	2	6	2	0	3	3	6	4	1	2	7
218	GCC	5	6	6	2	13	106	3	4	2	2	2	4	2	7	6	8	5	7	10	1	6	16	5	9	2	10	4	5	5	7	1	1	2	20	4	0	29	159672	10	14	6	8	7	7	3	62	4	6
219	CCA	3	5	4	1	17	9	10	4	3	2	3	3	8	1	5	3	13	6	10	8	159962	17	18	10	6	6	4	5	17	9	11	7	3	1	1	2	7	4	3	4	2	2	2	1	6	1	0	3
220	GCT	2	4	3	4	6	11	5	93	3	8	4	4	3	3	4	11	5	4	4	9	12	16	4	11	5	4	5	5	3	11	6	4	5	7	6	19	12	37	7	159641	4	5	3	4	7	1	6	33
221	GGT	7	9	7	13	8	7	8	6	10	5	8	20	8	6	7	10	8	9	7	5	5	4	4	7	5	3	9	10	5	6	12	9	10	12	8	17	7	13	12	12	11	11	12	159876	12	6	7	25
222	TTT	18	3	18	31	4	17	13	16	22	6	18	21	25	11	13	21	12	9	14	17	5	22	15	15	9	5	7	15	10	17	10	28	20	15	17	20	5	4	11	6	25	5	17	21	14	12	19	16
223	GCG	17	13	21	20	27	5	54	18	14	18	14	12	17	13	22	13	14	8	13	15	26	19	28	17	22	21	19	16	13	12	16	10	20	28	64	18	79	28	337593	59	20	17	46	17	26	11	667	28
224	ATC	5	12	6	14	14	22	15	15	5	13	8	15	54	339590	14	11	3	7	3	3	7	21	8	6	4	6	1	3	4	11	6	3	3	12	5	6	5	10	4	7	5	4	9	6	8	18	5	8
225	CTA	11	9	6	7	8	5	5	10	4	7	8	12	118	5	8	10	9	14	11	11	84	7	6	15	12	7	6	12	339543	14	40	6	7	11	5	5	5	8	5	7	5	4	8	4	8	11	11	6
226	AAG	18	13	339309	34	8	4	11	5	9	3	10	6	6	8	11	10	17	16	9	7	5	9	9	13	5	7	5	5	7	10	8	8	10	6	15	11	2	10	5	9	4	7	6	6	2	7	12	0
227	TGT	9	6	13	6	7	5	4	5	8	8	3	9	5	5	5	8	6	9	8	6	8	8	2	8	5	3	9	7	11	3	7	5	6	4	10	10	7	7	4	10	3	4	11	7	8	6	8	6
228	AAG	34	13	339059	43	9	9	61	11	7	8	238	12	8	5	41	6	11	7	5	6	7	8	10	6	8	5	12	5	6	5	11	5	11	8	113	13	6	6	5	5	13	9	11	4	5	2	11	5
229	GAT	10	9	9	25	7	10	8	6	5	6	3	14	8	11	3	10	17	8	5	12	6	12	5	11	8	3	6	7	8	2	4	11	13	11	5	339684	11	8	14	14	4	7	6	17	12	11	8	13
230	AAG	18	2	339648	28	5	1	15	1	1	6	108	0	4	1	12	0	1	2	2	8	7	5	2	2	8	2	5	6	11	6	7	3	3	1	66	1	2	0	2	0	2	0	6	2	2	3	4	4
231	AAG	65	23	339827	53	10	9	13	10	6	3	10	9	12	4	7	6	5	8	5	8	9	6	6	8	4	4	9	6	7	7	2	7	7	5	10	8	4	5	3	5	3	2	7	7	3	4	6	5
232	TTC	4	8	8	6	4	9	6	5	11	6	3	5	4	12	11	3	8	12	6	3	6	12	8	8	5	9	7	9	3	12	7	9	7	4	3	6	8	8	4	7	7	2	9	8	3	6	6	11
233	AAT	10	21	6	339686	8	6	4	12	6	7	4	97	11	6	4	9	4	6	5	1	13	9	6	6	6	3	1	6	9	4	2	8	7	6	4	76	5	4	2	7	5	3	4	6	2	5	7	3
234	GGA	5	6	2	0	3	5	2	3	16	3	2	7	0	3	1	0	4	4	2	2	2	3	7	1	12	1	4	2	2	1	3	2	26	3	0	5	8	4	3	3	339891	5	27	5	46	5	5	2
235	ACA	40	4	6	2	339246	40	381	27	14	8	1	2	74	2	5	2	4	9	6	2	6	9	1	3	2	3	1	1	1	5	3	0	1	2	0	0	34	7	2	1	2	3	1	1	5	1	3	3
236	GGG	3	6	4	2	7	3	2	3	4	1	21	2	3	4	6	3	8	5	4	2	3	2	4	2	6	1	8	6	1	2	7	1	4	8	48	6	2	5	9	2	128	13	339102	53	6	5	34	6
237	CCA	9	4	3	6	33	3	4	8	5	6	4	2	12	4	5	9	41	5	0	3	339369	10	79	12	14	3	1	1	35	7	2	2	4	7	1	1	11	4	2	3	5	3	2	0	8	3	1	4
238	TGC	11	8	4	7	2	12	2	7	4	9	9	3	11	5	6	5	3	10	2	9	11	12	0	5	7	46	2	4	6	11	2	3	9	15	2	7	5	9	6	3	12	14	17	13	2	5	6	6
239	CCA	18	7	7	15	56	30	15	18	6	3	4	5	6	7	6	6	60	20	8	9	339259	47	43	19	17	15	8	5	20	8	4	13	8	4	6	6	10	20	5	6	4	3	6	8	14	9	5	4
240	AGT	9	12	7	22	14	14	6	12	14	18	10	339658	8	7	16	39	8	6	5	4	15	11	4	3	9	5	12	12	4	5	4	13	3	6	10	7	5	8	6	3	7	4	16	49	9	11	14	13
241	GTC	5	9	3	5	1	11	5	2	1	6	6	6	9	60	1	2	2	4	4	4	9	9	6	6	4	9	4	4	6	20	5	5	3	14	10	5	10	26	2	6	9	5	16	6	57	339500	20	77
242	AGC	8	140	5	5	11	28	9	9	33	338780	16	188	6	49	1	5	14	12	3	9	8	19	11	9	12	26	3	8	10	8	4	5	7	10	9	3	10	9	4	13	2	188	12	8	6	15	9	6
243	ACA	38	11	5	6	339359	22	106	7	5	7	5	2	56	8	3	2	11	18	5	6	16	28	12	7	8	8	8	4	6	7	5	4	11	8	3	7	23	8	8	16	6	7	5	3	12	3	10	7
244	GTA	12	6	3	1	4	5	1	8	11	3	9	6	71	6	12	6	6	6	4	4	9	8	4	7	8	2	4	6	12	10	1	3	12	6	9	4	50	8	5	8	11	8	22	12	339477	14	55	9
245	CAA	49	7	6	4	8	7	5	6	11	1	7	4	8	4	2	6	339394	9	67	20	10	8	7	5	21	0	4	6	16	7	5	12	17	1	5	5	3	2	2	1	9	1	4	4	5	1	1	3
246	TGC	8	11	13	12	6	16	7	9	5	12	10	6	12	11	4	12	7	16	10	4	9	11	1	10	6	15	5	3	8	12	1	7	2	8	10	5	7	6	11	11	7	19	10	12	9	12	12	8
247	ACA	48	25	8	14	339248	23	27	13	15	10	14	22	76	14	10	7	24	17	9	13	32	28	19	21	12	15	6	12	12	16	5	19	12	13	11	10	18	9	14	9	6	14	10	12	8	5	12	10
248	CAT	8	13	7	44	15	10	5	4	7	10	8	10	17	9	5	8	14	84	10	339368	11	19	12	18	11	11	10	29	14	15	2	10	10	9	11	14	8	11	7	1	5	9	20	5	3	7	6	9
249	GGA	12	13	5	5	19	7	3	5	48	8	7	0	6	11	3	6	10	4	9	7	5	16	6	12	14	1	8	7	13	13	8	9	20	13	9	5	14	2	10	8	339219	4	19	9	40	11	7	11
250	ATC	4	16	9	10	10	24	6	5	4	9	9	9	47	339554	9	17	6	14	4	9	9	14	9	12	2	6	3	7	11	6	14	13	2	11	4	5	7	9	5	5	7	16	7	6	6	6	8	12
251	AAG	32	15	337850	46	13	16	14	7	9	8	62	8	12	2	13	10	10	12	16	12	19	11	15	18	9	10	13	9	6	5	13	8	6	5	152	2	9	3	9	12	9	15	23	3	7	6	10	9
252	CCA	5	8	6	13	41	9	7	9	7	12	10	6	10	6	8	7	48	21	7	12	339087	20	22	17	3	6	5	10	20	12	12	4	9	2	4	6	16	14	5	6	7	10	6	9	9	9	7	7
253	GTA	15	8	9	8	7	15	5	7	7	6	2	11	34	15	7	4	10	16	7	8	16	23	6	13	6	9	7	15	21	16	12	5	14	8	4	4	20	13	5	7	6	9	15	12	339335	16	60	7
254	GTA	12	9	8	7	15	14	8	8	6	9	11	16	34	14	10	7	11	14	12	14	12	23	6	11	7	7	11	12	20	10	7	8	14	11	4	7	24	12	14	8	9	9	17	12	339143	15	19	3
255	TCA	3	11	3	7	12	14	6	8	5	3	3	2	4	1	4	9	10	5	2	5	15	12	9	11	6	4	8	5	5	12	7	6	5	4	9	3	7	4	5	2	4	2	6	5	3	3	5	6
256	ACT	8	8	9	41	5	24	15	339214	4	6	3	12	4	3	3	42	2	8	3	6	3	8	5	10	10	5	3	9	1	4	7	7	1	8	4	8	4	6	4	10	4	6	9	9	0	4	2	7
257	CAA	56	12	9	8	9	11	3	6	14	10	9	7	5	4	16	14	338887	19	23	15	19	25	15	16	68	18	19	3	2	17	10	18	10	8	9	12	9	7	9	3	10	4	9	6	8	10	10	8
258	CTG	6	7	5	9	14	12	10	9	2	7	6	4	6	4	33	10	13	20	13	13	9	14	13	11	7	9	11	8	116	14	337758	74	5	6	3	5	11	6	4	5	0	8	12	11	6	9	10	0
259	CTG	6	15	11	3	4	9	8	5	8	3	13	12	9	2	46	7	14	11	13	4	3	7	90	7	4	4	9	6	49	16	338075	41	5	5	8	5	5	7	4	6	3	4	6	7	7	9	12	6
260	TTA	8	4	13	2	3	7	7	6	2	1	1	0	12	6	6	6	11	5	3	7	9	5	4	8	4	6	1	4	29	7	4	7	9	3	6	7	5	2	4	8	2	6	4	2	15	5	6	8
261	AAT	13	9	6	337541	5	4	6	9	8	1	4	22	11	3	8	9	7	1	5	14	1	3	1	11	2	3	1	4	7	0	3	2	0	0	0	10	0	0	1	1	2	0	1	2	3	3	1	5
262	GGC	16	13	9	13	7	11	3	11	4	15	10	3	6	11	2	7	8	6	5	8	8	4	3	6	1	8	6	4	2	7	3	8	13	267	3	6	8	12	7	5	32	335600	20	358	6	43	3	3
263	AGT	8	5	3	81	4	9	9	11	6	15	13	336029	2	7	11	48	3	6	7	8	5	3	8	6	5	6	9	14	5	8	1	4	2	6	6	9	2	5	4	6	9	6	23	47	5	9	12	9
264	CTA	11	8	4	9	14	10	8	11	7	4	10	4	71	9	10	13	10	12	7	9	39	10	11	6	8	9	3	9	337553	7	55	13	10	9	2	7	6	13	4	8	6	5	9	7	20	4	7	15
265	GCA	17	2	1	7	71	5	11	8	9	3	6	5	8	3	3	8	13	7	4	12	14	11	3	6	5	9	7	7	6	8	8	8	42	9	7	4	336369	15	78	16	9	8	9	10	140	6	7	16
266	GAA	33	4	8	9	8	5	3	6	6	11	7	8	5	3	11	7	18	14	5	10	14	14	1	8	6	3	4	3	7	6	7	5	332648	4	15	9	10	9	7	5	7	6	4	6	7	4	3	7
267	GAA	42	13	7	15	10	10	4	8	6	11	4	6	11	8	7	16	21	8	6	9	7	19	7	13	6	6	10	6	7	5	2	7	336297	8	33	8	10	9	7	3	9	5	6	7	8	8	12	4
268	GAG	8	9	19	10	7	4	3	5	11	2	13	7	3	5	11	7	7	4	13	9	6	7	5	4	9	6	9	7	2	4	5	6	39	8	305536	52	9	6	9	5	8	7	60	8	3	9	22	8
269	GTA	7	9	5	9	5	6	5	4	12	10	8	8	50	10	5	1	12	9	5	4	12	9	7	3	11	7	7	12	18	12	9	6	8	7	10	6	31	8	5	6	11	0	16	10	325233	9	28	15
270	ATG	6	9	5	5	8	7	8	5	3	5	12	6	15	9	326689	45	8	5	9	8	4	10	6	8	5	3	6	3	7	5	5	6	1	5	1	2	5	6	0	4	3	3	7	5	5	2	17	3
271	ATT	11	8	2	10	13	10	3	8	3	3	2	5	23	6	4	271814	7	6	1	4	5	12	2	4	2	4	0	2	2	3	3	8	1	5	1	4	2	6	1	1	6	3	3	3	4	1	5	5
272	AGA	14	12	7	25	16	6	12	4	319526	6	12	11	38	7	5	5	5	10	3	3	8	3	7	3	4	4	4	3	2	5	6	2	5	3	2	17	4	5	2	3	73	3	2	6	5	4	2	7
273	TCT	20	8	7	1	13	17	9	14	9	10	4	9	9	12	7	7	10	11	5	14	10	15	16	19	7	9	4	5	9	8	35	3	8	6	7	6	8	7	4	11	3	6	7	2	7	5	6	7
274	GAA	123	3	6	10	4	5	3	4	1	3	9	4	7	3	2	2	14	8	2	3	6	6	9	3	10	3	6	8	4	6	8	3	320914	7	4	7	10	8	4	7	8	4	12	8	4	2	5	6
275	AAT	78	10	5	315579	9	6	3	6	6	6	10	9	46	2	6	17	7	6	6	9	4	3	6	4	0	3	2	1	1	1	3	6	5	7	6	12	4	2	7	4	2	3	7	6	7	6	4	8
276	ATC	8	43	7	24	9	16	6	2	2	2	5	6	38	301700	5	40	9	8	3	4	5	6	2	5	2	4	3	3	3	2	4	3	3	6	7	5	5	5	7	1	4	6	7	6	1	20	3	2
277	ACA	45	11	3	2	321894	7	13	2	8	1	2	3	20	1	2	4	11	4	2	2	8	2	4	2	4	0	1	2	3	1	4	3	3	1	2	3	55	0	3	1	1	1	1	7	2	1	5	3
278	AAC	993	243794	13	18	21	5	5	4	3	3	3	5	4	4	3	5	13	6	2	0	3	4	1	0	1	3	0	4	1	3	1	3	3	4	2	3	1	1	0	2	0	3	3	6	4	3	2	3
279	AAT	8	8	2	260916	7	3	0	7	4	2	1	4	0	3	22	10	681	2	1	4	1	1	1	2	0	0	1	2	5	1	2	5	3	2	1	16	2	0	1	1	2	1	2	2	2	0	3	1
280	GCC	1	1	0	3	0	237	2	4	0	1	1	4	4	1	2	3	1	4	2	0	27	8	4	7	2	2	5	2	3	4	2	4	1	18	1	3	24	209128	4	4	2	5	4	4	2	69	1	1
281	AAA	307465	4	8	6	2	7	5	6	8	2	0	5	6	2	4	1	734	4	2	5	4	6	1	1	3	1	1	4	3	3	0	3	16	2	4	4	2	1	5	2	2	5	5	1	1	0	5	2
282	AAC	47	283147	12	12	6	21	8	9	3	6	2	6	12	3	5	0	9	9	4	3	6	3	9	1	7	11	10	2	7	2	6	2	3	17	5	5	1	5	1	6	7	12	7	3	4	1	8	3
283	ATA	14	8	8	11	27	10	5	10	6	5	9	4	287811	11	66	11	12	6	10	13	4	3	0	2	4	3	6	4	8	2	5	2	19	7	4	5	4	6	2	3	4	1	7	7	12	0	2	9
284	CTA	15	11	12	9	13	12	15	10	8	12	8	5	44	10	5	4	20	15	5	13	18	18	6	9	10	7	10	10	286219	8	10	12	14	15	7	6	4	7	9	6	14	1	3	6	6	5	2	5
285	GTA	15	12	14	14	9	12	5	12	11	13	14	10	35	6	6	8	8	4	7	7	14	3	2	3	7	5	4	5	17	12	5	9	9	6	8	5	34	14	9	8	10	8	11	11	313611	14	43	15
286	CAA	35	8	1	9	7	9	6	3	10	5	6	5	5	3	4	8	293959	8	9	12	7	10	5	5	10	6	3	7	10	3	4	3	8	2	3	2	3	0	3	6	4	2	5	7	0	1	3	5
287	TTT	3	5	5	2	4	7	3	4	5	3	4	4	6	4	3	13	5	3	6	1	4	1	5	4	1	9	6	5	5	1	1	6	5	4	5	1	1	9	1	5	2	2	5	12	3	6	3	9
288	AAC	38	323780	5	60	5	9	2	4	4	126	5	1	3	5	3	4	5	8	3	1	4	13	5	0	2	0	2	4	1	4	2	1	4	50	4	3	4	3	0	0	2	1	3	6	3	2	0	2
289	ACG	2	1	35	4	87	6	320566	48	2	3	9	1	3	3	75	3	9	6	4	6	10	8	3	5	2	2	3	4	4	5	4	4	0	1	4	2	4	4	50	3	0	2	5	4	5	4	6	4
290	CCT	0	1	2	1	2	3	1	35	0	0	1	0	0	2	0	2	1	1	1	41	14	182	14	321988	2	2	1	4	1	1	1	18	1	0	1	1	1	0	0	2	1	0	0	2	1	1	0	0
291	GTG	2	3	3	10	3	5	5	3	6	5	4	5	8	5	136	3	2	2	3	2	4	5	5	3	7	3	2	0	1	5	10	6	4	8	6	3	3	5	33	4	8	3	6	1	291	7	325163	37
292	CAA	28	7	4	10	6	8	7	7	8	5	5	7	10	9	10	10	335635	8	9	3	11	19	9	5	14	0	7	0	2	7	6	6	11	2	5	8	4	3	4	6	4	1	7	5	5	2	4	2
293	ATT	7	13	9	11	4	13	3	24	5	3	14	13	20	23	12	337028	5	1	10	13	10	5	5	14	5	7	7	11	4	10	6	11	7	3	11	8	6	7	6	8	10	3	6	5	9	12	10	17
294	AAT	24	19	12	337269	10	15	6	12	10	5	2	28	25	8	9	10	7	12	2	9	2	8	5	10	6	5	14	6	6	11	6	9	5	9	9	28	7	0	4	8	10	4	8	14	10	7	8	4
295	TGT	16	11	11	10	6	5	4	5	10	9	14	11	9	9	11	10	4	6	8	11	9	7	7	6	3	9	13	20	4	10	7	10	11	10	9	6	10	7	10	5	11	14	27	23	9	9	16	15
296	ACC	5	35	6	9	43	334821	16	50	9	4	8	9	10	51	0	10	6	1	6	12	6	13	9	9	8	10	4	3	7	4	5	9	7	5	8	7	6	81	9	10	11	4	11	7	8	9	4	6
297	AGA	21	4	5	6	7	8	4	3	301844	5	12	5	144	4	4	4	7	6	6	6	1	2	4	2	11	6	4	6	6	5	7	6	6	3	2	8	2	1	3	2	164	5	12	5	8	3	6	0
298	CCT	3	3	8	4	2	10	5	32	2	5	3	3	4	3	5	5	7	6	7	41	4	102	5	325961	4	2	7	12	7	1	5	24	5	4	6	3	1	0	7	13	1	7	7	4	4	4	8	4
299	AAC	37	337741	4	20	3	6	3	7	5	10	5	6	7	2	7	5	6	5	1	5	4	3	3	4	5	4	4	6	5	6	4	3	6	13	3	5	6	6	5	4	11	1	14	1	10	3	5	4
300	AAC	44	336184	10	18	10	5	6	11	4	11	3	6	5	7	3	3	7	7	1	1	9	8	10	3	6	4	6	3	8	4	4	4	6	20	5	4	5	3	6	3	3	3	7	0	6	0	5	1
301	AAT	9	19	7	335100	11	9	11	10	9	4	5	12	11	4	9	13	16	13	7	15	10	13	7	8	12	4	9	7	8	5	6	7	7	4	5	23	10	5	9	7	4	6	5	2	10	7	12	11
302	ACA	31	8	6	15	337211	8	81	10	15	10	11	11	27	5	12	5	10	9	9	8	9	6	7	10	4	8	9	5	9	8	12	4	8	7	5	9	40	7	8	6	5	15	12	7	6	4	5	8
303	AGG	4	20	53	9	10	8	21	16	41	26	336453	39	11	3	41	13	9	10	19	8	19	6	13	12	10	9	47	13	10	6	10	7	2	10	6	4	8	8	12	9	14	12	161	6	10	9	9	15
304	AAA	337780	10	17	13	9	10	6	8	6	6	6	10	7	14	8	9	17	11	5	10	10	11	9	3	5	8	7	4	10	6	8	7	14	7	3	6	7	7	6	4	7	2	18	7	15	4	8	10
305	AGT	24	14	4	51	6	12	10	12	13	21	10	338278	9	14	13	29	4	10	8	10	16	16	9	4	10	9	10	18	3	6	4	5	8	4	4	10	5	6	10	6	13	7	9	82	10	6	9	15
306	ATA	21	18	9	5	12	6	7	7	7	3	8	7	339079	7	74	5	13	10	3	6	4	4	5	1	5	4	4	7	15	6	7	9	2	9	7	10	8	3	8	8	11	5	14	5	21	6	7	8
307	CGT	4	9	6	13	9	10	4	2	7	9	2	47	7	2	9	9	13	14	6	47	4	14	10	10	4	10	9	338908	9	12	10	54	6	7	12	7	11	4	7	8	8	3	7	11	3	5	6	5
308	ATA	9	13	9	5	20	15	5	10	9	4	6	6	339168	11	174	21	8	9	9	7	9	11	8	0	8	6	6	7	12	9	2	4	3	12	6	5	10	13	4	4	7	10	10	5	24	7	5	7
309	GGA	13	7	3	7	10	7	8	6	21	4	11	5	11	12	4	8	12	10	9	9	9	10	4	2	9	5	5	6	4	5	2	9	30	4	2	6	12	6	3	5	339563	9	25	4	27	1	6	4
310	CCA	3	4	7	4	39	8	7	6	6	1	5	3	9	5	4	4	53	11	8	12	338805	29	252	15	11	8	10	2	31	2	2	4	4	3	9	3	16	7	4	5	4	3	6	2	3	4	4	5
311	GGA	3	10	5	7	9	12	11	10	44	5	3	5	7	5	4	6	5	6	8	3	9	9	6	9	12	9	6	9	9	10	4	4	22	11	6	6	17	11	4	0	339400	16	36	8	40	5	6	7
312	CAA	59	6	6	7	10	7	7	9	6	6	9	4	6	5	7	5	339376	16	80	21	17	16	21	10	20	13	3	7	11	10	6	4	7	9	1	4	8	8	10	2	2	4	6	7	5	5	6	1
313	GCA	15	16	6	15	130	12	8	18	21	13	6	8	19	14	0	12	28	24	7	15	30	20	12	22	14	17	3	7	14	12	4	9	41	10	10	13	338581	25	10	24	22	11	5	8	157	19	11	13
314	TTC	17	22	12	17	16	20	10	12	19	14	14	7	19	15	12	12	14	28	15	15	17	19	7	11	11	12	6	8	14	26	10	15	16	22	8	12	13	7	5	11	12	15	12	8	19	20	16	18
315	TAT	29	15	18	29	15	21	19	21	19	17	20	19	17	13	17	20	19	18	5	96	19	3	14	7	17	13	14	8	16	12	11	11	21	19	12	17	10	11	12	10	9	9	19	15	20	18	9	23
316	GCA	16	9	17	12	131	15	16	9	2	18	11	12	8	10	12	9	17	10	11	18	11	14	6	11	11	14	11	12	7	19	15	7	32	16	13	19	338990	16	36	12	21	10	17	13	174	3	13	2
317	ACA	53	23	12	20	338869	39	163	18	23	14	5	5	54	10	9	10	17	21	13	14	14	27	16	22	9	16	9	2	12	12	7	10	9	11	10	10	35	16	17	10	8	10	12	9	11	15	11	3
318	GGG	8	5	8	6	13	8	10	8	6	7	23	6	6	14	10	8	11	8	5	5	7	3	6	9	4	3	19	9	4	7	8	7	14	6	17	7	7	4	9	5	49	13	339438	37	13	8	41	11
319	GAC	9	32	4	9	21	14	4	7	5	8	5	9	9	13	6	7	12	18	10	4	10	15	19	4	11	2	13	7	10	8	6	11	58	402659	17	52	13	12	7	17	9	110	14	7	10	11	6	9
320	ATA	11	9	6	13	49	6	5	10	14	1	12	11	403107	3	46	16	14	4	4	14	17	7	9	11	8	2	8	10	22	7	11	6	10	12	3	4	13	5	8	16	8	1	3	10	24	4	8	6
321	ATA	17	16	15	21	22	16	12	12	13	17	14	13	402411	24	174	11	14	25	13	12	23	31	8	15	7	18	12	10	10	17	10	11	18	11	5	10	8	9	9	11	9	12	16	13	12	6	16	10
322	GGG	10	10	15	11	17	16	13	16	11	7	24	12	14	9	14	5	14	15	16	10	18	22	12	8	9	16	29	16	11	13	21	19	12	11	29	16	16	9	22	12	57	23	402590	69	11	15	75	13
323	GAT	24	15	19	43	24	8	5	13	8	16	13	14	23	11	10	16	17	30	9	27	33	31	11	16	16	17	19	10	14	10	11	8	24	36	23	401927	16	11	20	16	19	17	31	47	24	15	22	29
324	ATA	22	32	14	18	32	13	7	12	16	13	12	25	402242	28	164	17	23	20	7	7	22	25	9	27	10	18	17	16	8	25	19	16	13	15	12	13	22	17	8	17	15	11	16	14	53	18	18	19
325	AGA	34	9	11	5	21	25	9	11	402945	8	18	15	51	10	10	11	19	9	13	11	12	12	8	19	16	9	12	16	7	6	6	10	9	8	7	8	15	10	9	7	47	11	11	11	10	8	10	5
326	CAA	57	10	8	7	17	20	12	12	4	7	9	6	11	12	5	14	403006	34	74	30	13	20	15	13	25	7	15	7	10	18	10	14	7	11	6	6	9	14	8	11	14	13	10	4	5	13	9	9
327	GCA	6	14	6	10	133	14	9	7	5	13	5	9	7	3	10	8	11	9	6	5	16	19	16	11	7	8	6	6	8	10	8	11	64	6	17	6	402275	7	10	7	13	12	3	9	164	9	5	8
328	CAT	14	12	6	68	22	19	12	14	9	12	20	16	22	9	13	15	22	34	21	402311	26	20	11	26	13	15	18	28	14	21	19	13	9	9	9	16	12	7	13	12	10	11	10	14	18	7	18	14
329	TGT	7	8	12	6	13	3	19	16	7	7	9	9	5	8	8	11	11	8	11	4	12	1	17	9	13	8	9	44	14	5	13	8	8	8	9	11	16	8	8	11	8	20	18	19	10	15	7	2
330	AAT	20	10	9	402941	10	8	9	4	10	6	13	20	9	7	7	9	13	7	12	10	6	6	10	9	6	5	2	10	1	2	4	1	14	5	11	42	4	7	5	9	7	11	11	5	9	8	6	5
331	GTC	4	8	2	3	7	6	4	8	8	2	7	12	11	16	5	10	7	5	1	3	3	9	4	7	4	5	5	6	3	13	2	3	9	11	10	6	8	58	6	6	10	13	16	13	51	402917	28	43
332	AGT	11	12	8	92	12	8	8	10	12	28	16	402910	14	11	6	33	12	12	14	11	10	7	10	7	13	3	8	12	8	5	8	0	7	5	7	6	6	3	1	8	12	11	17	127	12	5	9	5
333	AAA	403289	22	21	19	9	9	7	5	14	10	7	5	9	8	11	6	6	9	5	5	8	10	3	2	3	10	3	2	5	6	8	4	13	4	6	6	5	7	6	5	3	9	12	3	9	8	3	4
334	GCA	10	9	7	6	107	9	7	14	2	2	9	7	11	5	7	4	8	9	5	11	10	5	1	9	7	5	5	8	7	4	4	4	60	11	11	4	402550	10	20	8	16	8	1	4	82	2	3	0
335	ACA	60	13	7	12	402902	12	87	7	17	5	5	5	32	8	11	4	6	9	7	4	12	18	8	7	4	9	5	8	8	6	12	6	8	9	6	3	25	9	10	3	7	12	6	4	12	8	10	7
336	TGG	7	14	11	10	13	8	4	8	13	5	14	4	16	8	8	10	10	13	7	11	5	8	10	5	10	4	21	10	3	4	5	7	8	3	11	10	8	16	7	8	13	12	22	4	9	3	16	9
337	AAT	20	26	12	402705	8	5	8	3	10	10	10	10	5	4	14	10	9	7	4	14	6	6	5	5	10	3	10	10	6	8	6	5	5	5	7	16	8	6	11	8	6	6	10	6	0	5	4	15
338	GAA	47	10	15	13	25	4	9	12	14	11	5	8	17	10	6	11	12	14	13	12	10	6	3	12	10	8	5	9	8	7	9	13	402868	16	19	11	10	4	4	4	56	4	10	5	12	0	4	2
339	ACT	23	24	5	56	24	15	11	402614	17	16	15	19	19	15	9	27	18	20	3	13	13	26	15	23	1	14	12	9	14	26	16	9	12	16	11	13	15	9	5	14	7	12	15	13	6	10	6	20
340	TTG	7	16	12	9	9	12	9	3	14	13	14	10	5	12	15	17	8	5	12	5	8	11	11	7	12	8	18	6	10	15	15	11	12	9	17	11	13	13	15	7	6	7	16	6	5	20	9	3
341	GGA	8	5	2	7	8	6	5	3	33	7	9	4	9	6	8	7	8	9	9	12	8	11	1	2	8	6	9	4	4	6	2	3	35	11	6	8	7	7	5	4	401776	14	31	6	31	9	13	3
342	AAG	66	10	402598	76	8	8	27	8	10	6	84	5	8	6	25	3	4	7	14	8	7	5	11	5	4	9	4	8	4	6	6	4	2	8	12	2	6	2	4	5	12	1	6	3	4	7	3	9
343	GTG	4	7	4	7	4	4	10	4	3	5	6	6	4	8	19	10	4	6	6	4	4	9	7	7	4	8	10	5	2	6	11	2	9	5	7	2	6	5	17	1	8	7	14	5	55	4	401713	48
344	GTC	9	6	4	4	4	7	4	6	8	8	5	3	4	30	5	6	5	9	5	4	7	3	4	8	11	13	5	3	11	15	4	3	6	10	7	7	3	139	7	7	13	13	6	18	43	402485	8	15
345	AAA	402939	8	66	7	13	8	12	10	29	4	4	9	10	5	10	7	10	10	8	5	9	5	13	14	2	6	8	14	13	0	7	5	23	8	5	10	12	7	13	9	8	4	12	12	11	8	7	8
346	CAA	59	15	7	8	15	11	15	6	12	6	8	5	11	7	8	7	402734	12	20	16	13	20	11	6	18	16	6	12	4	13	5	8	13	7	3	7	6	6	3	3	8	7	2	3	6	7	1	8
347	TTA	14	13	5	11	15	14	5	15	9	5	5	7	14	13	3	14	11	7	3	14	12	16	5	11	3	13	3	4	12	4	5	7	5	12	4	5	11	5	3	13	5	9	7	4	14	6	6	8
348	AGA	28	14	10	16	17	14	9	10	401759	21	15	18	36	16	12	16	5	21	17	13	16	11	9	10	8	13	22	12	19	17	3	18	17	7	11	16	10	7	13	17	29	26	19	25	23	6	9	8
349	AAA	402899	13	27	17	15	8	6	13	19	10	7	12	12	5	22	10	13	13	9	8	8	9	9	8	8	7	13	15	9	14	12	5	15	11	9	4	13	12	10	6	18	13	9	9	11	6	13	9
350	CAC	10	41	5	13	12	5	10	6	10	14	4	7	7	8	5	2	40	401413	8	17	7	11	4	6	14	13	6	9	7	12	1	3	6	12	8	4	6	7	15	10	5	17	11	7	4	6	3	6
351	TTT	8	2	3	5	7	7	6	6	7	8	5	4	7	7	5	6	6	3	7	6	13	6	4	7	4	8	9	9	5	10	8	9	3	11	6	3	7	3	6	11	3	1	13	6	2	4	7	8
352	GGG	9	5	6	6	2	5	2	4	2	8	17	3	7	8	6	5	4	1	8	4	9	12	4	3	11	9	13	4	4	5	6	9	4	4	44	5	9	10	16	7	42	11	394730	35	10	8	49	9
353	AAC	43	402475	7	75	7	7	3	3	6	11	7	5	5	6	4	9	4	8	4	3	4	19	7	4	5	9	7	6	4	7	8	3	9	26	6	4	9	8	5	4	3	9	10	11	4	6	7	5
354	AAC	51	401262	6	37	5	8	1	13	9	15	4	5	6	13	2	5	6	6	5	5	10	15	3	8	1	3	1	3	11	8	2	5	7	19	6	6	2	5	4	4	7	8	9	4	1	8	6	4
355	ACA	51	7	5	7	400880	13	19	9	8	0	5	7	19	5	7	9	5	14	4	4	12	21	4	5	6	1	2	4	4	3	3	5	4	4	4	8	30	4	5	5	5	4	8	7	4	5	8	8
356	ATA	10	10	5	14	24	13	9	13	9	0	7	2	400239	7	5	21	13	10	7	7	9	10	8	11	7	7	4	2	7	10	8	5	8	5	5	12	5	6	6	11	0	6	5	8	7	8	1	7
357	ATA	6	7	4	5	15	7	10	14	6	1	6	2	399792	14	109	6	11	12	6	4	9	12	11	3	6	6	2	4	6	15	4	10	6	5	2	2	4	6	1	3	10	3	8	12	11	10	5	9
358	AGA	26	17	12	7	18	14	15	7	392763	10	7	6	70	9	15	5	10	10	5	12	4	14	6	15	12	12	6	3	8	4	5	9	14	8	5	2	11	6	6	8	34	7	17	7	5	5	7	9
359	TTT	17	19	9	18	19	18	8	16	4	9	9	6	9	8	9	16	17	8	6	13	14	14	10	12	9	11	2	14	16	9	12	21	7	4	13	15	9	6	14	5	8	7	9	7	8	7	14	13
360	GCT	9	11	9	4	14	13	4	140	7	9	8	11	16	3	5	5	11	10	5	8	13	19	6	17	4	11	4	14	8	10	7	9	11	14	7	39	18	53	18	393940	7	9	13	19	9	11	10	146
361	AAT	9	10	10	400567	3	3	10	11	0	2	2	5	5	4	11	10	15	5	6	9	10	4	5	6	2	6	10	9	8	9	7	6	8	5	7	10	9	4	1	5	2	4	7	4	3	5	9	3
362	TCC	7	7	11	6	2	13	11	9	3	4	8	3	5	7	7	10	11	14	1	6	5	17	9	7	6	8	9	3	6	11	6	10	4	4	7	5	8	3	5	1	3	4	10	9	7	4	7	7
363	TCA	11	6	5	5	20	5	6	5	5	6	13	9	6	9	8	11	11	8	6	6	141	4	3	4	3	3	3	7	4	9	3	2	10	4	6	4	11	2	4	3	2	6	4	3	6	3	5	3
364	GGA	7	8	4	4	9	8	5	3	13	9	2	5	17	10	4	5	10	6	8	7	13	6	5	4	10	11	13	6	7	11	9	11	17	12	12	7	12	15	11	8	379677	9	59	7	41	12	6	12
365	GGG	10	3	7	12	8	11	7	4	2	9	27	6	5	4	8	5	8	7	6	2	6	6	8	7	5	4	13	5	12	6	7	8	10	4	20	1	6	7	7	2	51	4	298705	36	6	2	35	8
366	GAT	6	8	5	30	3	13	6	11	3	5	8	6	9	6	5	5	7	11	9	11	7	11	5	7	4	9	2	10	9	10	6	5	10	14	9	363138	9	11	1	6	7	5	16	11	9	11	10	10
367	CTA	6	13	7	11	21	14	10	19	4	4	6	2	67	11	9	10	25	21	8	11	193	12	19	3	23	13	9	3	386267	13	114	23	4	4	9	8	3	9	4	12	8	5	6	5	16	6	8	10
368	GAA	19	13	8	12	21	23	9	7	7	6	12	5	8	10	8	5	26	15	8	11	9	14	11	14	11	12	6	6	16	14	7	16	394437	10	10	15	11	14	8	20	21	6	18	1	15	17	12	15
369	GTC	12	8	6	7	8	14	12	5	2	9	6	11	8	28	7	5	12	9	6	10	8	21	11	11	4	11	7	11	6	10	7	7	9	14	9	2	12	26	10	11	4	15	16	5	53	387904	22	20
370	ACA	46	6	9	8	393901	22	99	12	11	10	9	13	69	11	7	9	16	7	7	15	13	11	9	9	11	9	5	6	10	10	12	3	14	4	8	12	16	3	10	15	12	9	10	15	8	3	9	13
371	ACA	72	14	20	10	394277	24	18	10	15	11	9	9	36	13	6	8	9	9	7	15	11	12	17	16	9	11	8	17	16	1	19	8	14	8	10	14	23	8	15	18	16	16	16	15	17	12	14	14
372	CAT	9	9	11	53	9	4	6	7	4	4	2	7	7	7	5	1	9	23	12	379230	7	8	6	11	8	7	9	10	11	4	7	5	8	7	10	11	12	4	3	4	3	5	5	8	12	7	8	7
373	AGT	3	4	7	20	3	1	4	7	5	10	8	379454	3	9	7	45	6	6	6	5	4	2	5	6	4	6	1	3	3	2	3	3	4	1	2	2	2	5	6	5	5	4	7	52	6	6	4	12
374	TTT	3	5	4	4	5	8	3	3	5	5	7	8	9	3	2	10	6	4	2	5	6	4	3	4	3	4	4	4	5	7	5	6	1	1	3	5	6	3	8	3	8	5	7	12	8	7	8	10
375	AAT	13	4	6	340953	5	4	4	9	1	4	1	8	4	1	0	2	4	8	8	1	5	3	2	7	7	1	4	4	0	3	1	7	3	0	4	72	5	2	3	2	2	3	4	4	4	8	1	4
376	TGT	4	5	4	7	3	4	3	3	3	4	4	3	5	4	8	5	1	7	3	7	3	5	6	6	4	10	4	13	8	3	5	3	3	3	2	6	2	12	3	2	0	5	10	3	6	4	10	5
377	GGA	6	7	4	3	3	11	3	7	43	3	6	8	8	5	5	2	2	3	3	3	6	11	7	6	8	4	4	7	6	0	3	3	7	1	0	5	3	1	2	7	365037	7	90	14	38	5	6	2
378	GGA	6	5	2	12	3	3	5	6	50	6	2	6	3	10	4	2	9	6	3	2	7	4	3	5	8	5	10	3	2	4	6	9	14	4	4	4	10	4	6	5	361556	8	28	9	46	2	7	3
379	GAA	31	10	3	3	6	13	4	3	11	1	2	2	6	2	3	7	15	10	0	1	6	4	5	2	9	6	6	8	5	0	6	6	375933	8	4	13	7	2	4	3	5	2	5	3	10	3	5	5
380	TTT	10	12	11	7	13	11	8	8	10	6	5	8	13	7	9	14	11	13	8	16	6	14	6	9	4	4	9	9	5	4	7	14	6	5	4	8	11	2	7	7	3	4	2	4	6	3	0	16
381	TTC	28	15	16	6	15	18	12	11	10	13	13	14	13	14	15	19	14	7	6	10	15	20	13	14	10	12	7	14	16	22	9	2	7	11	11	7	12	19	12	12	12	13	9	13	13	26	12	12
382	TAT	13	19	22	18	15	12	10	16	6	14	20	14	18	13	5	14	14	10	12	41	15	21	20	15	10	12	20	12	9	12	15	13	11	12	18	24	9	8	11	15	14	16	12	22	9	17	15	27
383	TGT	15	11	7	9	18	17	6	6	8	9	13	15	12	14	9	13	16	19	7	10	20	15	9	11	7	9	16	36	7	9	9	4	11	17	15	10	7	12	13	8	10	11	13	19	10	6	9	17
384	AAC	57	392254	9	88	1	9	2	7	4	30	1	8	10	11	4	2	10	9	2	5	10	10	7	4	6	4	4	12	14	6	3	6	6	59	3	5	9	11	1	3	18	4	3	12	6	5	9	9
385	ACA	52	8	11	6	388390	9	9	5	9	4	2	5	15	3	4	8	14	12	3	9	14	11	4	5	5	7	2	1	9	8	2	5	8	5	9	6	18	1	5	4	5	0	0	6	3	2	6	3
386	TCA	5	7	9	2	11	3	4	3	9	4	6	5	1	7	2	5	6	13	4	6	57	7	3	5	3	5	7	3	8	9	5	5	8	9	5	0	5	4	10	3	11	2	4	1	9	3	2	6
387	GGC	1	3	4	0	2	4	0	1	3	12	2	3	3	1	3	5	1	1	2	1	1	3	1	3	1	6	2	1	3	1	0	1	5	116	2	3	2	5	1	2	48	343142	6	97	4	117	1	7
388	CTG	6	7	8	4	5	8	6	3	6	5	10	5	10	9	94	3	13	10	17	17	16	11	171	9	8	7	34	2	88	19	377179	39	5	4	4	5	7	8	10	1	4	10	8	2	6	8	19	2
389	TTC	6	9	7	16	7	11	5	7	8	8	6	10	6	16	4	10	7	4	3	6	4	6	11	5	7	5	4	10	10	89	10	13	10	8	9	15	5	11	8	9	16	12	9	8	12	14	11	12
390	AAT	10	39	10	397490	7	14	11	12	9	9	11	22	15	13	12	18	15	7	5	12	15	10	7	9	17	2	14	9	7	7	4	6	8	8	9	18	10	2	6	4	5	7	11	8	8	2	11	15
391	AGC	17	75	6	11	18	23	19	13	44	396689	21	69	14	52	21	4	8	13	4	11	10	20	7	8	6	15	12	15	5	7	10	9	7	13	7	17	12	19	16	10	14	120	12	15	9	14	5	10
392	ACT	21	17	18	53	24	54	12	397203	13	11	17	30	15	22	25	45	16	20	13	31	24	17	15	21	15	15	13	20	12	12	9	10	10	16	11	11	14	14	16	22	11	13	16	13	11	23	11	25
393	TGG	5	11	5	8	4	6	12	9	9	12	8	10	7	7	13	6	15	8	5	9	13	19	15	10	8	6	68	7	6	14	11	11	11	13	11	4	1	3	12	4	2	3	2	1	9	12	13	12
394	ATT	11	12	3	14	11	17	7	21	6	10	15	13	15	9	11	397435	12	12	8	9	9	17	11	14	3	10	4	3	13	8	6	16	2	4	3	6	6	12	6	13	6	3	6	3	8	9	4	19
395	AGC	10	105	13	16	14	29	11	9	57	398885	19	235	14	47	10	9	7	13	6	7	13	21	14	10	11	14	6	20	6	8	10	8	7	9	6	9	10	15	13	11	6	212	18	9	13	16	9	9
396	AAT	7	24	9	401901	6	6	2	10	7	9	8	11	7	8	8	11	7	7	4	15	8	7	3	7	8	2	5	11	5	10	5	2	5	8	6	23	6	5	6	4	4	6	9	13	5	6	9	7
397	ACC	24	85	11	10	53	401783	25	82	15	24	16	27	14	56	20	17	13	14	11	13	1	35	10	10	9	20	11	6	8	31	7	9	12	15	7	8	9	98	14	9	10	13	9	19	17	16	11	12
398	AGC	16	40	20	13	14	23	7	20	58	399754	24	120	4	61	13	17	7	27	18	6	10	15	8	7	4	56	5	19	9	20	7	9	12	17	17	14	15	18	24	10	16	370	11	23	17	22	15	14
399	GTG	14	9	14	7	16	7	13	15	17	8	18	12	15	7	121	13	4	10	8	15	9	11	8	5	8	3	16	5	12	10	20	9	15	7	25	13	21	9	17	16	14	12	23	26	218	17	401262	56
400	CAG	13	11	46	4	13	19	21	12	12	14	25	11	6	7	13	6	27	17	400691	107	15	10	28	10	7	10	197	18	4	8	9	8	8	5	19	10	13	14	18	3	9	12	23	12	7	8	15	8
401	GGG	7	4	8	7	1	6	7	4	6	3	32	6	3	5	4	5	6	5	7	7	9	2	6	6	12	9	20	11	5	6	6	4	12	9	97	12	7	8	26	3	86	23	401202	72	15	12	48	6
402	TCA	22	15	4	6	25	20	9	16	7	12	2	5	8	9	6	11	17	11	7	12	211	20	12	21	10	6	7	13	9	11	3	12	15	7	8	5	26	18	17	19	14	7	7	10	12	22	11	23
403	AAT	40	37	22	402047	15	15	14	29	16	21	13	40	21	15	15	43	17	20	11	25	13	6	10	11	9	18	6	13	21	16	8	18	23	15	8	31	8	13	10	23	6	18	13	27	11	22	12	16
404	AGC	18	127	10	27	19	39	16	13	65	400980	21	181	13	58	22	19	7	28	21	12	16	23	10	18	20	33	21	26	14	26	22	26	11	12	11	10	33	23	28	32	21	188	37	33	14	33	29	38
405	ACG	10	18	57	12	54	47	400807	91	16	27	39	19	21	25	200	20	20	36	35	21	39	29	38	27	20	31	34	24	18	18	37	30	10	17	36	14	18	32	89	25	23	31	65	26	20	19	34	35
406	GGG	11	12	13	12	19	18	15	14	6	16	53	9	4	10	13	12	17	16	15	9	12	26	19	17	13	28	49	24	11	17	31	28	10	26	129	18	13	26	46	29	96	70	401631	93	19	18	90	30
407	TCA	7	4	7	6	12	14	10	5	1	4	3	5	2	11	5	14	8	9	8	10	131	14	9	8	12	9	15	8	4	2	5	8	9	7	2	9	11	17	8	14	10	12	9	14	12	15	18	16
408	AAT	20	22	14	402555	15	11	16	11	10	12	11	36	13	12	10	17	9	9	13	6	20	14	12	11	14	9	9	10	10	17	15	3	15	11	7	21	11	10	24	20	6	9	22	9	16	3	18	11
409	GAC	15	37	11	13	19	26	14	8	15	16	23	10	15	21	17	13	10	31	19	12	10	26	10	19	10	14	14	14	14	14	11	10	79	401867	31	112	24	27	13	13	19	104	5	12	15	25	19	22
410	AGT	9	13	15	71	9	8	11	15	10	100	28	308246	9	14	8	60	8	5	9	12	8	0	7	4	3	17	20	39	8	5	13	8	14	12	7	15	12	11	17	14	21	30	48	150	21	16	30	32
411	ATA	4	9	4	15	15	4	6	12	4	6	6	12	309116	7	32	18	8	6	2	2	4	4	5	8	10	11	6	8	16	3	12	13	4	8	4	9	8	3	6	13	4	5	6	13	12	14	14	9
412	ACT	5	1	3	44	7	30	13	308856	2	6	10	14	5	5	5	73	11	10	8	8	7	17	10	9	3	14	5	13	7	6	6	8	4	5	14	4	8	8	15	36	8	12	17	15	6	7	9	15
413	CTC	5	11	3	6	7	7	2	10	5	12	6	6	11	58	7	4	7	14	7	3	10	56	7	9	6	12	9	12	33	309073	12	21	5	5	8	1	1	10	4	6	6	7	14	11	3	9	14	15
414	CCA	14	9	5	6	22	8	6	2	2	2	5	4	4	0	5	3	43	6	6	9	308446	4	8	13	14	3	3	2	34	3	2	1	8	6	5	6	8	2	1	6	7	4	7	7	10	7	2	7
415	TGC	6	3	5	3	5	4	5	8	2	14	1	2	5	5	4	2	6	8	1	0	7	7	2	2	4	17	2	4	9	5	1	8	1	1	1	2	2	2	2	8	8	6	7	2	3	7	9	4
416	AGA	49	7	3	8	14	8	5	7	309034	4	11	7	37	7	7	9	6	4	6	5	16	21	6	3	6	8	7	4	6	6	2	7	7	8	1	7	5	2	3	2	81	7	14	7	8	7	7	2
417	ATA	9	11	3	6	16	11	5	4	5	3	10	6	309305	2	10	11	6	5	4	5	5	20	2	10	11	2	2	2	12	15	4	8	4	6	5	3	4	5	5	3	10	6	14	7	9	5	6	4
418	AAG	52	5	308830	39	16	14	13	14	8	14	22	11	10	9	21	10	14	10	13	9	10	13	4	4	14	10	7	9	4	10	9	13	4	4	21	9	3	1	8	5	6	11	16	17	9	3	14	6
419	CAA	43	6	3	2	10	10	5	9	9	8	1	8	6	3	5	8	309154	14	7	11	6	16	5	12	6	5	10	8	9	11	4	10	13	5	13	6	5	13	2	4	11	6	10	6	10	11	4	13
420	ATT	15	10	13	16	10	8	6	11	8	5	11	14	13	16	7	308660	8	7	7	9	11	15	5	11	7	10	3	4	5	11	6	11	7	1	3	4	2	2	3	6	15	4	8	11	13	6	6	20
421	ATA	12	11	5	10	15	6	7	5	7	17	4	4	309252	11	57	8	8	4	2	7	12	6	4	6	4	4	5	1	9	7	1	7	8	7	3	3	3	5	7	3	11	5	8	9	9	6	8	5
422	AAT	18	18	10	309221	7	10	7	14	4	11	11	20	5	11	9	12	8	8	4	10	4	10	6	10	6	4	8	4	5	6	4	6	7	5	5	14	6	10	6	3	2	7	8	8	6	8	9	8
423	ATG	9	8	11	9	9	14	5	5	3	4	8	6	26	9	309198	36	8	5	8	8	6	7	5	3	4	5	8	3	10	9	7	6	7	5	13	4	1	3	4	1	1	1	10	4	5	6	27	8
424	TGG	5	3	3	3	4	2	4	5	1	1	6	2	5	3	2	1	2	6	4	7	6	7	1	6	1	4	14	1	3	2	4	3	3	3	3	1	4	2	5	4	5	9	10	4	6	4	10	5
425	CAG	6	10	23	4	9	4	4	6	1	3	3	2	4	3	8	6	34	19	308706	44	16	18	17	15	8	9	73	6	8	9	12	8	4	5	10	3	10	7	7	3	9	11	6	3	14	2	9	7
426	AGA	42	6	7	4	7	6	3	6	309057	8	12	7	46	14	3	14	5	11	7	4	14	13	7	6	10	11	5	5	6	5	2	10	4	4	11	14	3	10	8	7	52	1	9	4	6	5	8	12
427	ATA	17	10	17	8	15	7	14	11	8	8	2	11	308684	11	142	9	12	11	13	4	11	13	4	9	5	9	8	6	8	10	10	11	7	5	4	10	9	8	8	6	7	3	11	9	14	6	6	12
428	GGA	14	22	12	13	19	23	13	9	39	22	23	18	10	16	12	15	21	18	14	2	9	19	12	13	28	15	18	14	16	13	8	16	33	15	20	15	41	17	17	9	307934	28	53	26	41	14	30	15
429	CAA	60	21	6	19	23	26	12	20	16	17	11	12	22	17	10	25	308297	41	49	38	32	27	16	27	42	23	14	14	44	30	33	26	35	12	14	15	25	11	6	13	12	9	0	11	8	17	7	10
430	GCA	12	13	15	9	93	17	13	12	11	12	11	18	11	10	16	20	16	18	11	15	16	27	11	18	12	14	5	13	17	16	14	14	43	17	14	13	308287	20	20	24	33	16	7	20	138	24	17	15
431	ATG	12	10	16	14	14	11	23	12	8	12	25	12	36	13	308463	54	11	10	13	10	6	5	16	11	5	10	17	11	13	13	9	10	11	12	12	12	17	4	16	7	15	8	21	14	15	8	32	15
432	TAT	4	12	5	13	8	4	4	10	8	8	12	6	8	12	5	12	8	5	12	89	8	7	11	8	3	8	10	9	7	11	7	3	17	7	10	20	12	7	8	17	2	6	3	8	6	8	14	3
433	GCC	6	10	6	3	5	148	16	5	3	9	7	9	9	5	11	11	8	10	10	3	7	31	8	13	7	13	11	6	9	12	7	5	12	50	7	7	61	307547	21	44	2	23	13	10	8	455	14	13
434	CCT	12	10	9	13	9	10	12	57	7	9	6	10	5	7	12	11	8	10	15	58	22	107	16	308535	6	6	23	21	7	6	7	84	4	10	10	6	10	14	4	11	9	9	17	10	9	8	8	6
435	CCC	6	8	5	6	7	38	10	4	4	6	3	11	10	7	2	6	10	48	5	16	54	308865	8	38	6	20	13	8	6	66	10	10	7	7	4	10	9	14	5	2	11	6	15	7	13	4	9	12
436	ATC	8	10	5	13	7	65	7	8	14	11	12	7	32	308920	22	13	6	8	6	5	7	11	3	8	11	6	9	17	13	11	13	9	8	8	10	8	8	16	11	8	15	15	9	15	13	16	12	10
437	CAA	34	12	9	5	8	6	6	6	7	12	5	6	6	4	4	4	308880	16	64	17	8	17	6	12	23	14	9	8	14	11	7	13	15	9	8	4	6	4	4	10	8	10	10	9	7	6	6	8
438	GGA	10	8	20	3	16	11	8	6	24	12	11	16	11	5	6	9	11	10	10	6	11	10	8	11	23	11	12	9	10	10	9	7	19	13	17	17	14	7	9	6	308727	17	34	28	70	20	11	10
439	GTA	12	4	8	6	4	3	9	4	12	7	6	6	99	10	8	10	7	5	9	8	5	9	6	2	9	6	8	7	17	8	6	5	13	7	9	10	24	5	5	7	7	13	4	10	307661	16	19	16
440	ATA	17	12	12	8	17	6	5	9	9	6	12	10	308946	10	96	9	10	11	4	8	6	12	5	7	9	5	7	6	7	7	4	1	14	6	8	9	7	6	6	3	4	9	4	10	10	6	6	4
441	AGA	21	12	6	5	12	11	10	0	308886	11	16	2	47	2	7	4	19	6	11	1	6	4	3	1	11	9	5	5	15	10	6	4	5	7	9	5	8	6	6	1	19	3	7	0	6	7	5	0
442	TGT	12	15	11	13	13	20	11	11	13	7	14	12	10	12	8	10	15	10	9	13	13	7	5	7	8	17	8	14	10	8	6	4	9	9	6	11	12	11	15	4	9	11	13	20	10	4	16	3
443	GTA	12	12	7	10	15	8	6	8	4	7	14	5	101	12	8	11	11	5	10	6	17	15	6	4	7	11	12	6	11	5	6	8	11	7	12	12	65	8	11	8	10	18	23	17	308577	14	13	11
444	TCA	12	2	7	5	9	5	8	3	10	12	9	2	5	8	5	3	8	4	7	2	20	9	10	6	8	11	8	3	8	3	6	2	12	3	7	4	6	3	8	9	11	4	5	4	4	6	8	1
445	AAC	23	308793	11	13	5	12	7	9	6	21	5	6	11	9	5	9	9	4	8	5	4	4	2	2	4	6	1	8	3	4	1	0	11	23	3	5	3	4	5	8	6	6	7	7	5	6	6	4
446	ATT	2	9	6	15	5	5	4	8	8	7	8	10	7	15	8	308014	8	1	7	8	3	4	2	12	1	8	4	4	4	14	5	3	4	5	1	4	5	5	6	4	5	4	9	10	5	2	4	9
447	ACA	36	9	9	5	307627	21	216	20	23	5	4	15	118	4	6	2	8	8	7	3	10	8	7	7	5	4	7	6	3	4	7	5	10	9	7	5	45	4	9	2	3	4	7	7	3	6	7	5
448	GGG	5	4	11	3	6	6	7	6	2	12	17	4	7	5	4	6	4	3	3	3	3	6	10	1	4	10	17	5	6	4	10	1	6	10	27	7	10	7	10	13	102	18	293621	52	11	10	24	11
449	CTA	14	7	10	4	8	8	8	5	9	9	9	13	58	11	8	7	26	13	5	12	103	10	12	8	16	7	14	9	304985	8	22	13	12	9	5	5	9	7	6	8	11	8	15	9	16	6	12	6
450	ATA	18	5	8	15	24	10	9	7	14	13	11	13	307033	7	13	11	13	10	7	5	12	8	10	12	7	12	8	6	12	12	5	8	18	7	8	6	5	8	16	2	16	12	23	10	13	4	14	13
451	TTA	11	13	9	8	7	10	6	5	10	6	8	18	15	8	12	12	9	10	7	11	14	7	8	7	6	10	12	12	16	11	6	12	9	6	7	14	6	2	6	9	13	6	10	10	12	9	9	11
452	ACA	42	7	8	8	306142	16	37	12	10	9	9	6	19	15	11	10	6	9	6	6	17	9	15	7	9	5	6	10	7	7	6	11	6	4	6	10	11	11	4	6	4	5	28	13	11	10	7	9
453	AGA	23	8	13	12	19	7	6	7	303758	12	53	16	18	13	13	12	12	5	6	4	10	5	7	5	6	6	5	6	13	3	5	5	10	6	8	12	10	8	4	4	36	5	14	5	11	4	5	6
454	GAT	17	7	8	38	13	10	5	6	4	8	7	11	9	13	12	18	9	17	4	6	10	11	7	3	6	2	5	14	16	10	7	7	10	8	8	284430	7	7	11	3	9	10	5	17	8	9	8	13
455	GGT	15	11	8	11	13	16	5	7	6	5	5	46	11	14	10	16	10	7	3	13	9	2	7	7	5	3	2	13	10	6	5	9	13	6	14	33	10	12	7	11	7	19	15	253604	12	11	11	24
456	GGG	9	6	13	4	4	4	5	3	7	6	15	2	2	0	9	3	4	12	1	3	6	10	8	14	5	8	11	5	8	6	3	7	5	7	42	5	7	5	8	4	12	9	177873	25	10	3	28	9
457	AGT	2	9	6	138	7	6	7	9	11	28	10	293394	4	7	10	27	7	5	8	6	9	2	3	7	8	9	8	11	3	3	4	3	7	3	5	10	5	3	6	1	4	5	8	55	5	3	10	10
458	ACT	9	5	7	36	10	111	8	292042	4	13	5	14	10	12	1	14	6	8	2	5	3	21	3	12	2	7	9	9	8	5	4	5	3	8	4	5	8	9	6	36	3	3	16	6	5	6	7	5
459	AAT	15	12	7	301265	5	11	8	6	4	7	7	6	14	3	4	13	9	9	4	10	7	5	7	6	2	6	7	3	6	9	3	6	3	6	9	23	5	4	5	10	5	6	10	6	4	1	10	9
460	AGT	8	8	11	56	7	5	7	11	6	58	17	288022	17	7	7	37	6	4	7	9	7	3	8	6	5	5	10	4	5	2	1	7	8	5	3	3	3	7	9	5	8	9	15	49	12	4	10	9
461	ACA	43	13	10	5	286363	9	14	19	10	11	1	9	51	8	15	8	23	4	3	8	11	2	6	11	6	10	0	4	8	9	3	4	7	1	8	7	25	9	7	6	9	9	1	3	9	9	14	14
462	ACT	12	17	11	40	13	104	14	254361	11	4	9	13	11	4	16	28	9	13	8	8	1	0	1	3	4	5	2	5	12	7	19	7	6	9	9	10	7	4	11	19	2	7	7	7	8	5	4	13
463	GAA	89	6	5	8	4	10	3	4	6	3	7	5	13	4	3	3	10	3	2	8	2	3	3	5	9	2	2	6	11	5	4	12	274133	9	12	11	5	3	3	5	8	2	4	4	7	5	5	10
464	ACC	19	38	5	11	62	223301	8	17	4	2	8	8	5	57	8	8	4	9	5	4	6	13	3	15	1	0	9	6	1	7	4	11	12	3	1	4	5	7	2	1	1	1	1	1	2	3	5	8
465	TTC	8	7	4	8	6	5	5	9	3	3	2	6	14	24	7	3	6	14	3	5	5	3	6	10	5	3	7	4	6	50	1	8	8	3	6	10	5	3	5	8	6	9	8	6	11	13	6	7
466	AGA	10	2	10	6	4	3	6	2	218071	4	18	5	31	0	7	4	4	3	36	2	3	0	1	4	9	2	7	5	2	0	5	2	4	8	8	7	0	2	2	2	152	4	5	1	9	1	4	0
467	CCT	2	4	0	8	1	3	1	11	36	1	1	1	1	0	7	6	6	3	8	24	2	31	5	96110	6	4	6	12	3	5	10	19	2	1	8	3	1	1	0	7	3	2	5	4	2	0	2	4
468	GGA	8	8	6	13	8	8	1	12	25	3	3	10	13	6	8	5	3	0	2	2	2	2	1	16	8	0	4	3	7	2	3	4	9	5	13	4	8	7	7	15	248278	6	107	28	23	3	8	8
469	GGA	12	11	8	11	12	6	6	17	55	5	33	16	16	2	8	10	11	4	11	8	10	4	10	11	20	8	13	13	12	4	13	13	25	3	15	13	13	6	8	4	244436	9	72	18	31	5	13	8
470	GGA	4	5	10	4	10	3	5	9	36	1	37	9	9	1	6	7	3	1	0	0	2	2	3	9	9	2	6	4	4	1	6	7	11	6	12	8	12	4	9	3	220645	6	149	24	38	6	10	8
471	GAT	11	6	5	45	4	9	8	5	21	7	10	16	10	6	12	4	6	6	5	12	2	3	7	3	6	4	10	9	3	3	4	3	11	15	11	257132	10	5	3	9	18	13	26	23	13	11	9	14
472	ATG	13	9	16	10	22	15	40	13	18	9	27	14	21	4	273982	56	11	6	20	12	14	8	12	11	12	8	15	14	16	3	14	7	8	8	20	11	12	3	12	6	17	6	14	8	15	2	47	11
473	AGG	8	3	28	8	5	9	9	11	20	3	249988	43	6	7	104	0	9	2	12	7	10	9	7	6	4	4	22	9	3	3	5	0	10	5	16	9	9	3	15	2	5	6	153	10	9	1	11	1
474	GAC	5	46	6	10	5	3	9	3	6	2	10	3	9	9	8	4	5	5	5	4	6	4	1	5	5	2	3	4	3	2	4	4	57	274512	12	37	1	8	7	3	10	30	30	10	10	6	10	11
475	AAT	16	11	17	287178	15	5	8	6	8	7	9	18	9	10	7	16	11	13	9	8	4	2	5	4	11	5	8	7	8	6	5	5	9	6	5	33	4	6	6	7	11	6	9	16	16	9	4	7
476	TGG	6	13	7	6	10	3	13	4	7	8	12	13	6	8	4	9	6	5	5	4	5	2	5	4	4	6	10	6	8	4	5	4	6	4	5	6	8	5	9	10	9	10	26	10	12	11	9	5
477	AGA	75	10	11	13	5	4	3	11	301982	8	20	11	39	7	10	11	8	4	5	6	6	3	2	6	7	2	5	12	5	2	4	9	13	9	7	9	7	5	8	10	111	10	12	9	5	7	8	14
478	AGT	4	12	4	24	7	6	6	12	6	11	10	302764	7	1	5	24	7	4	4	2	6	8	3	8	5	4	6	13	6	2	7	3	4	5	9	6	5	7	5	5	7	6	3	12	8	4	8	3
479	GAA	15	1	1	1	3	3	2	0	1	2	2	3	2	2	3	6	5	0	4	7	4	3	3	3	3	2	6	4	1	1	0	3	306574	6	8	8	6	3	2	1	5	2	7	2	2	2	3	5
480	TTA	8	4	5	13	6	5	4	3	5	4	4	6	12	1	4	5	5	5	7	5	9	3	3	5	3	5	4	1	7	4	5	2	6	5	6	5	2	5	2	3	11	6	7	6	5	3	7	4
481	TAT	12	9	10	9	13	2	4	8	4	9	10	8	6	13	7	11	11	11	8	23	3	8	7	7	5	5	4	5	3	1	5	5	12	6	8	10	7	4	7	6	7	7	10	11	8	3	12	15
482	AAG	24	9	308189	38	8	0	11	4	3	4	22	5	8	3	24	3	4	0	9	3	3	1	3	5	2	3	3	5	7	1	11	2	4	8	94	4	5	4	7	7	6	5	10	9	3	5	5	3
483	TAT	2	2	4	10	0	3	6	3	3	3	10	2	2	4	0	2	5	5	3	7	3	8	4	5	5	1	3	8	3	4	3	6	5	5	6	10	5	5	1	6	3	8	7	10	3	7	8	9
484	AAA	308328	6	13	16	6	4	5	7	27	6	9	6	10	7	6	3	4	8	10	1	5	5	1	4	5	7	3	4	3	1	10	2	38	4	5	4	7	7	10	3	4	9	10	5	10	1	2	2
485	GTA	3	7	2	2	4	1	2	1	4	2	7	3	15	4	3	2	9	4	1	1	6	3	2	4	3	6	4	0	6	5	3	1	4	8	5	3	7	3	2	4	7	1	6	4	308249	6	14	6
486	GTA	3	5	6	7	5	1	0	4	2	2	11	6	25	5	5	5	3	2	3	4	5	3	6	2	5	3	5	9	7	2	2	4	3	1	2	8	26	1	3	5	13	6	10	9	281887	7	14	14
487	AAA	303315	6	14	8	18	4	7	15	12	7	11	9	5	11	9	6	9	10	9	14	7	6	8	4	8	5	7	11	13	8	11	9	16	6	3	13	7	7	11	5	5	10	9	6	7	11	12	13
488	ATT	9	11	12	21	9	6	9	13	15	6	9	9	14	18	6	303192	11	6	8	8	9	3	5	6	8	7	10	3	9	8	9	5	9	8	5	9	5	8	3	6	6	6	9	5	18	5	13	17
489	GAA	33	9	7	14	15	9	10	0	7	2	7	4	9	9	7	7	9	7	3	7	7	6	5	5	6	7	10	7	5	5	7	3	306512	10	71	19	16	12	8	6	105	11	12	15	16	10	8	6
490	CCA	12	9	4	11	31	7	3	5	6	4	10	8	10	6	3	6	40	8	7	19	306695	14	17	13	10	4	5	3	16	12	6	7	9	7	7	13	14	10	6	7	9	8	7	9	7	4	0	7
491	CTA	9	7	6	9	8	10	5	4	7	10	8	7	32	10	12	10	13	9	15	13	24	9	9	10	10	4	9	9	305879	12	163	10	8	8	10	7	8	5	4	4	10	8	10	1	11	15	8	14
492	GGA	6	8	5	3	11	6	7	14	14	7	3	9	6	5	9	10	6	5	5	10	7	5	2	2	16	8	5	8	9	11	2	11	24	13	9	8	12	9	8	3	307581	9	39	17	28	6	7	10
493	GTA	13	9	14	20	13	2	4	8	10	10	13	16	77	6	3	12	6	10	16	7	8	7	3	5	12	5	15	3	8	4	9	3	21	10	20	16	26	8	18	10	17	15	23	19	308015	20	180	25
494	GCA	15	3	7	6	144	7	7	6	12	8	4	5	9	7	2	12	8	5	3	11	7	9	7	5	4	8	6	4	8	2	2	4	51	12	6	9	307464	10	33	12	27	8	15	12	280	10	7	22
495	CCC	10	8	12	2	6	44	1	9	8	8	6	9	5	10	6	2	10	49	6	13	58	308085	18	22	3	19	16	5	7	40	11	9	0	6	1	4	10	20	19	10	12	11	6	13	10	12	5	9
496	ACC	5	23	3	8	70	308283	19	94	13	17	9	13	12	26	6	9	8	9	6	3	6	11	5	8	4	3	5	0	5	6	7	7	6	7	9	6	3	15	8	5	8	9	13	4	3	6	5	2
497	AGG	9	4	34	7	9	7	10	5	24	11	308364	34	13	7	59	9	7	5	16	5	8	5	5	2	6	3	18	5	5	1	9	3	9	5	14	7	9	3	15	4	14	5	243	3	5	5	24	3
498	GCA	7	10	9	11	172	6	5	5	8	6	7	13	9	7	9	11	9	11	11	12	13	14	4	5	12	7	8	10	11	7	4	5	52	13	9	14	308218	14	46	20	13	10	12	10	74	9	7	16
499	AAG	13	7	307094	41	5	2	25	3	6	0	44	5	6	5	1779	8	9	3	13	4	2	6	14	3	5	2	6	4	3	4	4	3	3	3	33	4	3	4	5	3	4	4	15	12	5	3	8	11
500	AGA	52	4	6	12	14	2	9	6	308660	13	41	23	33	5	19	9	9	2	5	8	5	5	3	3	18	1	6	14	9	8	6	7	13	8	14	9	9	5	10	7	35	12	38	17	9	6	10	10
501	AGA	25	17	21	22	22	10	19	12	308070	16	43	36	55	4	23	15	14	4	8	10	6	8	4	5	17	8	22	11	8	13	10	10	20	21	19	16	13	9	18	6	73	7	23	26	13	12	22	9
502	GTG	8	8	17	16	7	5	10	9	8	10	17	15	8	12	51	13	12	8	11	9	6	11	13	2	9	14	12	13	7	5	16	8	17	15	16	15	18	7	21	22	11	19	31	21	109	13	308365	50
503	GTG	2	1	5	3	4	8	19	1	4	6	16	17	3	4	27	6	11	9	9	5	6	10	13	6	10	7	14	11	12	12	19	8	2	10	13	7	9	9	24	13	15	20	42	19	41	23	308702	64
504	GGG	10	2	6	12	5	8	7	7	7	8	48	10	10	6	10	5	6	6	13	6	6	11	11	6	4	8	23	6	9	6	12	5	5	7	67	10	10	8	20	12	31	28	308668	45	9	7	46	10
505	AGA	28	10	12	9	14	8	6	13	308470	9	84	18	44	12	7	15	8	10	13	12	11	13	7	17	7	7	11	15	5	8	17	9	10	17	11	8	18	16	9	6	94	16	20	16	23	14	20	16
506	GAA	55	5	8	9	4	16	7	7	12	7	10	8	10	7	10	8	15	13	14	9	15	4	14	17	12	11	16	12	11	8	4	5	308431	14	24	13	16	13	14	14	34	14	22	37	18	11	23	17
507	AAA	308762	19	31	16	18	15	8	19	13	16	17	13	14	10	8	19	16	7	13	11	9	13	8	3	9	11	12	7	13	10	7	14	16	10	19	5	11	9	4	4	17	9	18	20	11	13	13	14
508	AGA	27	9	20	19	7	13	11	20	308366	15	51	20	22	10	17	12	14	16	12	11	16	13	6	13	21	22	21	14	9	12	7	16	22	12	28	17	13	12	18	10	107	11	33	21	15	17	21	10
509	GCA	12	16	11	8	64	11	16	12	5	15	19	9	11	10	16	9	13	12	13	16	19	15	21	21	14	17	22	20	13	7	19	16	58	12	23	19	307668	18	38	24	32	18	35	24	377	19	30	16
510	GTT	10	7	9	13	8	13	6	9	15	9	11	8	7	8	14	51	2	7	7	6	11	7	5	5	4	3	3	6	5	6	5	14	7	5	11	12	7	8	5	6	5	3	15	12	15	23	11	315552
511	GGA	16	4	1	5	4	5	2	3	14	6	8	9	3	3	5	8	4	0	2	4	9	4	2	4	9	8	9	5	3	5	6	3	17	7	5	17	9	4	4	3	315703	6	75	15	34	8	11	10
512	ATA	22	11	6	8	17	7	10	16	1	5	2	6	315414	13	146	16	15	9	4	8	9	10	5	9	9	3	5	3	18	13	6	17	11	3	5	7	9	6	5	6	3	5	12	7	10	7	9	11
513	GGA	16	12	11	6	11	9	4	1	34	8	18	5	11	13	12	8	10	12	3	3	9	16	6	8	9	10	5	10	7	13	9	7	20	7	18	24	17	8	15	6	315385	16	45	21	41	15	17	7
514	GCT	10	10	6	19	9	12	10	47	8	8	4	11	6	9	8	18	13	14	12	19	26	23	11	24	6	13	12	9	12	20	15	17	13	8	14	51	14	51	26	314456	11	7	27	16	13	10	15	79
515	GTC	10	8	4	5	5	6	9	5	7	6	5	9	7	53	9	4	4	2	2	10	1	15	4	4	5	1	7	2	0	8	8	5	4	11	12	8	6	65	12	6	11	11	15	8	57	315394	18	34
516	TTC	10	9	7	8	8	11	11	9	6	9	7	10	6	7	3	9	5	8	4	11	9	15	3	8	8	11	7	9	7	21	9	11	12	4	5	10	5	10	4	11	6	7	9	8	7	16	6	13
517	CTT	9	14	11	19	8	8	2	13	11	6	7	8	23	8	10	99	17	14	14	51	21	26	15	169	14	13	17	23	9	36	11	315157	13	5	5	6	9	13	8	13	13	7	5	7	12	10	14	19
518	GGG	5	9	18	7	12	9	9	8	9	2	8	6	10	6	15	8	5	7	10	8	8	7	9	4	8	6	23	11	6	7	4	8	14	10	26	11	7	2	18	6	31	17	315448	40	12	16	47	9
519	TTC	10	10	5	2	7	11	4	6	16	5	4	7	12	8	9	8	3	14	5	4	12	7	4	9	3	9	2	4	7	9	5	8	16	9	4	14	6	6	3	7	9	13	9	12	13	10	11	9
520	TTA	5	11	5	4	12	16	6	4	6	5	6	6	17	9	6	7	1	2	7	6	5	10	6	2	3	4	4	6	60	6	6	0	10	2	5	4	10	2	6	4	8	5	1	7	19	8	8	11
521	GGA	1	4	5	4	8	13	4	9	7	7	7	9	7	14	6	3	11	10	3	9	16	12	4	10	9	12	8	9	3	17	5	3	19	6	8	7	8	6	8	4	315471	13	59	10	38	10	10	8
522	GCA	6	3	4	4	118	10	9	8	11	12	8	7	12	5	3	6	5	4	3	5	20	18	16	7	6	9	7	6	8	9	1	6	34	13	4	12	315227	11	41	15	8	10	20	9	200	10	16	9
523	GCA	12	13	3	6	208	12	11	11	8	7	10	11	9	0	13	6	10	11	13	5	9	8	5	8	3	4	16	8	11	3	6	4	45	9	17	8	314728	20	176	12	17	7	21	16	178	14	17	16
524	GGA	14	5	6	5	13	12	11	7	19	12	16	7	14	7	7	7	11	7	13	3	4	3	8	5	15	10	11	10	12	6	15	8	29	13	15	14	24	10	18	10	315386	13	85	17	46	12	14	4
525	AGC	9	89	19	16	18	27	15	13	41	314514	40	173	12	45	16	13	8	23	16	10	11	15	11	7	6	26	13	7	9	13	9	5	11	18	18	10	17	14	16	15	12	41	37	17	14	20	12	20
526	ACT	12	13	9	41	23	165	27	315216	21	11	23	20	17	10	17	19	8	15	9	15	17	40	10	25	10	7	5	13	6	9	6	11	13	7	14	15	7	2	5	20	9	10	21	16	9	7	11	15
527	ATG	11	9	27	19	7	5	24	15	18	7	30	15	31	18	315154	47	9	5	14	7	9	7	8	1	6	4	16	11	7	7	21	12	10	1	20	14	4	3	15	3	20	6	40	16	11	9	37	14
528	GGC	3	10	3	5	3	5	7	6	8	26	11	2	6	4	5	1	5	7	6	0	2	7	4	1	5	11	7	1	3	6	0	1	13	47	15	5	8	16	14	5	55	314950	38	164	7	31	16	4
529	GCG	2	3	5	4	3	8	134	4	8	3	2	2	3	2	3	1	1	7	3	8	9	10	23	3	3	5	11	7	1	1	5	3	0	7	38	6	163	11	315278	33	6	10	21	2	2	6	145	4
530	GCG	7	4	13	6	11	10	56	5	3	7	9	11	7	6	9	2	7	6	11	3	8	4	18	8	5	5	8	7	1	3	8	1	8	8	52	7	239	26	314947	65	17	13	34	15	11	7	180	10
531	TCA	9	6	13	11	26	6	11	11	16	6	8	3	18	14	8	9	15	4	2	4	72	4	12	4	6	6	9	10	9	7	7	8	12	11	18	19	15	14	9	10	12	14	17	10	12	13	9	13
532	ATG	4	7	7	5	2	10	23	6	6	5	17	3	22	12	315933	46	3	4	0	1	1	2	4	2	1	0	2	0	3	1	6	5	0	1	5	2	2	1	0	1	0	1	9	4	1	3	23	0
533	ACG	3	2	55	2	156	9	315492	35	1	7	21	3	0	6	126	5	2	0	9	1	4	5	17	2	5	3	9	2	1	0	7	1	1	8	14	1	0	1	66	3	1	5	20	4	0	4	12	4
534	CTG	7	4	12	4	12	4	11	5	16	4	16	9	9	2	20	3	6	5	22	12	12	14	56	20	27	23	21	20	37	12	315167	53	8	3	14	11	18	9	27	7	16	4	29	9	3	1	14	11
535	ACG	10	8	59	4	102	11	315132	57	9	4	30	9	2	2	296	3	5	5	3	2	5	2	8	2	4	2	11	4	0	3	5	1	6	0	19	3	1	0	65	1	5	2	19	10	5	1	12	1
536	GTA	8	2	3	4	3	5	1	4	6	5	5	7	153	3	3	5	4	1	2	0	1	2	1	0	3	1	3	3	10	1	2	0	15	11	15	2	53	4	2	1	26	8	25	5	315663	8	73	7
537	CAG	2	3	50	3	3	2	9	1	2	6	12	1	5	7	6	1	26	9	315226	59	2	1	17	2	9	3	177	3	4	4	27	0	2	4	23	6	9	3	3	1	3	7	17	4	6	1	2	3
538	GCC	3	2	7	4	0	105	5	3	0	12	9	5	0	3	1	1	0	6	3	1	4	4	3	4	5	7	2	2	3	2	5	1	6	35	7	9	40	314629	13	13	13	22	11	16	1	52	5	6
539	AGA	28	4	5	8	9	10	9	5	315218	7	6	5	27	6	8	9	11	9	4	2	11	10	9	7	17	5	6	9	2	7	8	3	11	7	6	2	8	9	7	4	20	20	21	11	6	6	6	11
540	AAT	3	10	2	315841	5	5	2	8	2	4	3	6	1	2	1	2	2	3	1	3	3	5	4	2	1	7	3	0	3	4	2	1	2	1	0	2	1	0	1	5	0	3	0	2	1	4	1	3
541	TTA	4	2	2	2	1	0	1	1	0	1	2	3	1	0	2	0	1	2	0	1	3	2	0	1	1	0	2	2	2	1	1	1	5	1	3	1	1	1	2	2	1	2	0	2	2	0	1	2
542	TTA	12	3	4	3	10	7	5	1	12	11	11	3	22	2	6	1	4	5	9	1	9	2	4	3	11	4	7	1	9	3	8	2	14	6	10	8	7	5	5	5	9	6	25	5	9	4	6	3
543	TCT	20	7	8	7	12	11	11	16	12	15	12	10	12	8	11	10	9	11	13	11	11	13	18	9	5	12	19	12	9	7	9	5	21	11	14	15	11	7	18	7	16	10	15	16	9	9	13	10
544	GGC	4	1	8	3	5	8	6	1	9	26	10	9	2	4	6	5	6	5	7	2	5	5	8	3	4	11	9	5	7	4	3	1	13	276	11	4	14	12	8	5	42	310284	16	134	5	32	12	3
545	ATA	6	2	4	2	5	2	0	1	6	3	6	2	315216	3	91	6	3	4	3	1	1	11	3	3	1	3	0	2	6	2	3	2	3	0	8	0	2	3	0	1	2	4	9	1	11	3	5	2
546	GTG	1	1	1	7	0	1	0	1	1	2	1	0	1	2	15	0	1	0	2	1	0	1	0	1	0	0	0	0	1	0	4	1	0	3	1	1	3	0	47	0	2	3	1	3	148	4	310699	26
547	CAA	43	6	5	5	1	4	3	5	2	1	4	4	5	6	1	3	312016	7	71	8	12	10	3	2	19	1	8	2	7	3	1	0	9	6	4	6	3	5	3	4	4	4	8	8	5	1	5	2
548	CAG	4	3	38	4	2	10	9	4	7	11	7	4	4	3	0	3	158	20	311614	37	12	18	11	6	6	6	32	16	2	11	7	8	5	1	7	2	2	2	11	4	9	3	12	12	3	6	5	5
549	CAA	37	4	3	3	2	6	3	4	7	5	4	1	3	2	4	0	314367	8	8	5	7	9	7	13	8	8	3	4	6	0	7	4	8	7	17	4	6	2	5	8	9	5	6	2	6	4	4	6
550	AGC	0	39	0	1	1	4	0	1	28	309928	3	69	0	30	0	1	1	5	1	1	2	13	2	0	1	5	2	0	1	3	0	2	1	2	0	1	3	2	3	3	0	16	1	1	0	4	0	1
551	AAT	4	12	7	311538	4	1	3	2	5	0	6	7	8	4	3	5	9	0	1	4	0	1	0	0	4	3	2	3	0	0	0	3	4	3	5	7	1	2	6	0	6	6	14	10	9	2	4	1
552	TTG	8	4	8	9	3	6	6	6	4	0	5	8	4	4	14	11	3	6	7	4	5	9	9	1	3	3	12	3	4	8	4	5	7	5	8	2	4	0	4	9	6	2	26	5	6	3	20	7
553	CTG	5	13	9	9	17	5	16	17	13	9	11	19	15	11	47	9	15	19	20	15	11	18	82	20	15	16	15	15	22	18	308330	27	8	6	13	13	11	3	22	7	7	8	18	16	10	11	27	13
554	AGG	7	6	39	3	7	9	6	10	15	1	277256	40	3	11	67	6	5	8	12	7	8	16	10	7	9	8	10	10	12	4	6	9	2	5	16	0	11	5	11	4	3	5	125	8	9	5	10	12
555	GCT	4	9	3	5	8	10	2	81	5	5	9	7	4	1	2	3	3	1	3	2	6	3	5	3	0	1	0	1	1	1	0	1	10	3	7	43	8	80	15	302977	5	6	19	21	9	3	9	50
556	ATA	12	7	8	6	24	9	11	2	14	2	10	8	312079	13	106	16	6	11	6	2	11	8	2	3	5	3	3	5	5	2	1	1	9	8	4	3	11	7	4	2	13	2	3	3	21	1	14	2
557	GAG	6	7	15	3	2	3	6	8	6	3	10	9	3	6	13	5	3	6	13	8	6	7	14	6	7	1	19	6	4	2	12	5	17	7	276160	42	2	4	17	10	6	5	99	13	6	9	31	8
558	GCT	5	4	6	1	4	6	7	57	7	4	6	2	2	4	7	6	5	5	3	7	9	8	7	8	8	5	2	11	7	6	5	2	9	12	14	42	24	74	15	293382	8	11	22	17	11	3	12	16
559	CAA	36	8	9	17	8	11	7	10	14	14	15	11	7	3	6	4	305377	19	22	12	20	28	12	7	58	10	18	12	15	6	12	2	19	7	11	6	6	4	5	6	13	2	16	9	9	9	5	2
560	CAA	39	31	5	9	9	4	6	10	8	2	7	9	13	4	11	10	304583	15	13	13	12	12	8	7	19	3	1	8	8	11	7	9	17	7	4	8	9	9	9	7	15	9	12	10	11	5	5	4
561	CAT	1	4	1	36	10	1	2	4	5	2	4	4	3	19	4	7	5	8	8	286323	5	10	1	5	7	5	3	8	9	5	4	4	2	3	2	10	3	2	3	6	5	1	3	4	2	2	3	2
562	CTG	9	7	10	18	10	9	11	13	11	9	18	12	10	10	39	15	13	14	33	17	16	18	100	15	13	22	20	20	73	18	278898	72	9	9	9	10	6	11	8	10	18	8	21	15	15	11	24	13
563	TTG	4	5	10	10	6	7	8	8	7	4	7	6	13	6	9	13	6	6	10	5	12	11	11	5	9	10	7	8	7	5	24	5	7	4	2	9	6	5	10	12	6	13	31	18	14	10	10	10
564	AAA	302353	45	11	16	10	9	3	10	7	6	5	8	14	1	12	9	13	4	8	6	13	13	5	4	5	4	5	3	7	8	4	5	40	3	3	9	3	3	8	10	6	4	7	4	7	3	10	8
565	CTC	16	20	12	22	14	15	13	19	11	10	15	12	14	59	13	19	17	41	11	27	15	92	15	27	20	16	19	18	66	267120	18	28	8	6	11	13	3	10	17	11	12	21	24	17	18	24	28	18
566	ACG	10	1	36	7	23	6	200550	44	6	2	15	7	8	3	205	3	4	61	9	1	3	3	10	2	5	6	20	9	6	0	8	4	4	5	7	5	6	0	37	7	5	0	13	8	8	6	12	8
567	GTC	7	6	2	9	1	3	2	0	6	3	4	6	1	11	2	8	0	1	0	3	1	2	0	1	4	3	10	4	4	3	1	4	11	11	3	8	4	12	3	4	12	18	18	79	39	174971	8	23
568	TGG	6	6	10	5	5	2	6	2	10	5	27	4	10	1	13	6	4	9	3	4	8	5	8	7	2	1	103	4	3	3	49	4	5	10	10	8	2	2	10	3	9	2	40	8	9	4	18	8
569	GGC	2	6	5	7	6	7	3	2	0	5	2	0	7	1	10	8	0	1	2	3	3	7	4	5	6	1	5	5	2	3	3	2	7	177	8	7	17	15	8	8	39	226552	32	59	12	31	13	13
570	ATT	15	4	8	14	20	7	10	43	10	8	12	12	12	39	3	249062	4	4	4	33	1	4	4	5	4	4	3	3	2	5	2	12	10	6	5	4	5	4	7	9	5	9	8	6	8	6	5	15
571	AAA	292779	8	28	7	6	5	6	3	10	3	8	1	10	6	4	8	5	4	4	3	1	0	1	4	2	1	1	2	6	4	2	2	37	1	2	1	3	2	2	2	5	2	9	1	6	1	2	2
572	CAG	5	5	32	13	10	2	8	5	4	3	15	20	0	0	0	7	106	16	269266	48	18	10	20	17	20	8	67	26	0	6	10	11	8	3	36	12	8	1	14	5	18	10	38	25	7	4	12	14
573	CTC	14	8	8	11	4	9	7	15	9	11	17	18	4	41	14	15	13	12	5	12	5	19	2	9	12	13	18	12	54	221004	24	16	9	4	11	10	8	7	8	14	17	16	27	23	18	10	10	21
574	CAG	9	8	34	4	6	2	3	7	3	7	12	8	5	1	12	11	38	14	293381	30	12	5	15	3	8	7	194	8	10	4	11	8	10	5	24	7	8	4	8	3	7	4	25	17	6	4	8	11
575	GCA	11	3	12	11	92	6	6	5	7	0	5	11	15	11	7	12	11	7	4	5	18	9	7	6	13	7	6	13	4	3	13	11	24	1	1	5	288193	7	29	9	11	6	4	4	42	4	5	9
576	AGG	8	8	45	6	5	1	11	5	22	10	305236	32	9	1	136	8	0	2	4	2	1	2	3	0	3	5	24	4	3	0	4	1	2	2	4	1	2	2	9	4	2	3	63	4	2	1	6	1
577	GTC	0	1	3	3	1	4	2	3	5	1	3	7	5	79	9	10	4	2	1	2	1	3	0	3	1	2	7	3	4	9	4	2	5	6	6	4	6	23	10	4	18	10	19	12	56	275329	18	22
578	CTG	9	8	14	8	5	3	12	8	10	7	22	16	12	8	68	11	6	5	24	9	8	4	70	14	8	8	20	15	32	13	304851	32	6	6	12	11	10	3	24	7	15	8	33	9	9	4	24	14
579	GCT	6	13	11	9	12	10	9	78	5	11	11	16	10	9	10	11	11	6	9	6	15	11	17	9	11	11	10	10	9	5	17	10	10	11	24	53	23	45	22	284156	21	22	30	41	13	15	21	122
580	GTG	3	11	6	3	8	10	9	11	3	7	21	16	6	9	90	9	8	3	8	10	5	8	9	6	8	7	19	8	8	10	19	8	14	9	20	13	17	11	116	12	16	17	38	17	34	21	310606	44
581	GAA	11	5	9	11	10	2	6	3	12	7	8	9	10	8	11	9	10	6	5	4	8	4	4	2	5	1	5	4	3	6	10	10	314404	22	22	19	7	5	10	9	49	13	21	14	8	6	14	7
582	AGA	35	8	5	10	11	3	11	4	312323	15	36	14	53	7	9	7	4	7	5	7	7	2	0	2	18	5	11	9	6	12	3	6	10	7	10	5	4	3	6	8	34	9	16	15	12	5	12	15
583	TAC	7	8	4	2	4	4	5	9	2	8	8	5	10	11	8	9	2	8	4	1	4	4	5	6	4	2	8	7	6	5	2	4	2	8	11	5	5	5	10	3	5	12	20	13	7	12	12	8
584	CTA	14	8	8	11	5	9	3	11	11	4	9	13	47	9	4	14	7	2	10	11	55	12	2	10	7	7	7	6	304238	9	12	10	14	7	4	7	2	10	10	9	11	8	11	7	23	7	10	15
585	AGG	2	6	21	7	5	3	16	9	14	11	312012	35	8	6	41	13	3	4	3	7	9	6	11	6	5	8	15	9	9	3	3	6	0	3	1	1	1	6	4	5	1	2	105	6	0	3	8	9
586	GAT	3	3	2	28	3	3	5	9	5	2	5	8	5	5	11	5	7	3	4	14	6	4	5	7	4	3	7	7	5	3	5	4	8	18	5	311410	2	4	4	5	3	7	26	14	6	10	5	18
587	CAA	44	6	6	6	9	8	11	6	8	0	13	4	4	3	6	4	313364	10	26	10	15	5	7	6	28	7	8	6	5	6	9	3	15	7	14	7	3	8	8	3	12	8	19	10	9	5	5	16
588	CAG	14	13	46	6	18	16	14	10	11	6	20	5	6	5	4	4	59	34	309138	58	23	24	18	25	17	15	66	20	25	7	19	18	12	6	16	6	20	6	20	13	5	5	21	12	12	4	15	9
589	CTT	17	9	11	17	15	12	10	15	10	11	13	12	18	8	17	52	21	25	15	36	18	3	11	49	21	23	25	19	32	23	22	310764	11	8	9	13	18	9	13	19	22	8	27	14	18	11	23	27
590	CTA	17	14	6	18	25	27	18	27	24	12	11	18	26	18	15	34	6	22	12	18	58	23	24	25	7	20	11	13	311703	28	83	21	11	18	28	13	24	22	15	22	23	17	31	19	32	14	23	20
591	GGA	13	16	13	20	15	15	16	8	23	9	19	19	21	12	10	15	14	18	10	15	14	9	7	13	19	21	18	19	19	18	20	18	24	20	18	19	24	7	6	21	313336	11	35	23	39	25	14	13
592	ATT	14	15	13	20	11	1	11	16	14	1	20	18	25	21	18	313012	11	11	14	10	6	8	5	12	14	1	12	12	13	9	10	19	16	9	11	16	11	4	8	7	20	9	32	8	15	14	19	24
593	TGG	8	11	12	11	9	8	12	11	2	6	25	13	8	9	16	15	7	12	13	9	5	5	7	2	3	9	91	15	6	14	18	10	9	7	15	12	14	7	13	5	20	13	48	23	15	15	12	9
594	GGC	7	14	1	5	9	13	8	4	7	30	13	10	5	3	19	7	5	12	10	5	13	42	8	5	8	18	14	11	4	10	5	6	15	97	20	10	9	5	13	7	66	314630	41	141	10	36	11	7
595	TGC	7	11	14	10	5	10	9	11	8	14	14	9	8	19	12	15	10	6	10	10	4	29	16	11	14	36	11	7	12	10	5	9	15	9	7	7	8	17	12	9	12	14	28	13	14	15	15	8
596	TCT	9	6	13	15	16	13	13	28	3	6	12	18	6	8	17	12	6	20	14	6	15	35	16	72	12	12	12	11	10	9	14	15	11	11	10	12	10	7	16	16	10	11	23	17	9	15	18	12
597	GGA	14	10	24	18	12	13	23	29	65	23	30	22	20	17	25	24	8	21	19	21	18	6	11	13	40	19	23	22	21	24	14	18	72	27	21	23	22	16	22	26	314331	31	53	60	55	24	34	26
598	AAA	314964	16	17	22	27	13	12	15	17	15	18	18	34	12	16	24	25	9	14	10	12	15	6	12	4	7	13	5	21	16	9	16	17	8	8	16	8	11	7	6	9	7	26	22	16	6	10	15
599	CTC	12	12	4	20	9	16	9	14	7	5	11	14	19	49	13	21	14	25	6	17	6	54	7	13	13	13	22	13	68	314433	17	26	12	6	8	7	5	14	11	4	12	15	18	7	12	25	24	16
600	ATC	12	19	10	8	6	12	8	13	13	14	21	9	70	314053	21	44	5	4	3	3	6	10	5	12	4	6	6	6	13	5	6	12	6	6	15	15	6	9	11	12	20	14	24	15	16	22	15	14
601	TGC	8	5	11	11	12	14	10	9	6	22	12	17	12	16	10	11	13	21	2	19	11	14	18	12	13	99	22	18	5	9	14	15	8	15	9	18	23	23	15	17	19	18	18	16	20	13	21	23
602	ACC	9	28	8	15	57	315227	17	85	13	13	7	13	12	36	15	10	7	7	9	12	6	22	10	11	8	6	9	16	10	13	12	15	7	13	9	11	17	26	11	13	4	3	13	13	11	11	16	14
603	ACT	6	1	6	36	13	79	9	315232	5	9	5	12	11	11	16	26	8	8	3	10	6	11	6	22	12	3	10	4	12	8	7	9	3	7	6	7	4	13	7	14	9	4	8	9	11	5	14	11
604	AAT	12	16	4	315881	10	8	0	6	4	7	4	21	10	7	1	15	6	2	0	13	4	4	2	6	1	4	2	3	8	4	2	8	7	9	0	34	4	4	1	5	5	3	1	13	5	1	5	12
605	GTG	3	8	8	9	8	9	15	4	6	9	10	12	11	2	53	8	9	4	10	13	6	3	11	9	3	4	16	8	6	8	16	2	13	11	14	11	8	13	27	9	7	12	14	4	78	7	315231	42
606	CCC	9	5	4	8	4	33	4	5	9	6	6	8	11	8	8	13	6	43	3	13	42	239267	13	27	6	10	4	7	20	18	6	7	6	6	5	5	7	18	7	5	5	4	3	8	5	2	3	7
607	TGG	7	7	8	10	8	3	7	8	10	7	37	4	10	5	12	11	5	6	5	3	8	3	2	2	6	6	293	13	7	5	21	5	4	4	8	5	8	7	11	8	12	8	43	20	7	5	17	21
608	AAC	23	239645	16	41	6	11	3	5	9	10	8	8	1	10	11	3	4	4	3	3	5	2	3	7	1	7	4	1	6	7	7	0	11	10	6	5	1	4	3	12	3	13	11	6	5	6	21	11
609	TCT	4	7	4	10	8	5	6	13	7	5	4	2	7	7	6	2	5	6	6	10	6	1	2	16	4	8	7	8	9	4	0	3	9	4	6	6	6	7	3	6	2	3	3	4	3	5	5	4
610	AGT	11	7	15	14	8	9	12	9	8	16	9	239203	11	9	12	29	11	5	9	11	1	4	3	9	6	9	7	12	12	12	9	11	10	5	17	13	4	6	8	12	11	9	16	75	12	14	10	23
611	TGG	14	9	12	14	5	1	4	8	11	4	8	13	6	6	9	6	7	3	9	9	4	1	5	1	9	5	19	7	14	3	9	13	9	7	12	10	5	2	8	5	7	3	14	17	6	5	18	15
612	AGT	11	8	4	73	1	6	5	4	4	10	11	239361	7	7	7	51	5	6	8	6	2	9	4	9	2	8	6	10	9	6	5	8	6	7	6	10	7	6	4	7	6	5	6	107	8	12	7	12
613	AAT	9	14	9	239543	4	6	4	13	4	3	10	21	10	7	3	16	1	5	4	11	3	13	4	5	3	1	5	6	5	5	5	8	1	4	2	15	11	4	5	7	5	8	2	8	8	7	12	9
614	AGA	10	5	4	6	11	7	10	7	239549	3	5	4	12	8	5	8	4	3	2	2	10	2	5	3	9	0	3	5	2	2	6	6	3	6	9	3	6	1	2	2	142	4	8	6	7	6	9	2
615	AAC	24	239592	18	28	9	6	2	8	10	7	4	7	7	8	12	11	5	12	4	9	6	12	6	4	3	7	5	9	6	3	6	7	7	7	12	10	5	5	4	4	4	3	3	7	7	8	2	10
616	CTG	6	8	8	6	6	8	4	6	11	5	8	11	8	6	38	6	10	6	7	3	13	11	88	7	7	2	10	7	17	14	239258	27	7	6	8	3	6	5	3	4	8	8	13	8	8	7	12	10
617	AGT	7	5	3	12	3	10	11	9	10	6	11	239478	10	10	8	31	3	3	7	4	2	6	7	5	4	4	17	16	6	8	8	8	5	5	5	10	5	5	4	6	8	6	15	59	10	7	6	8
618	GAG	8	8	20	10	11	5	11	14	7	3	5	12	9	10	12	5	3	8	15	7	8	5	6	4	6	6	8	8	7	9	8	8	53	16	239304	40	5	5	14	4	9	8	90	10	6	8	21	8
619	ATA	5	11	5	12	16	10	6	15	15	4	3	2	239455	9	35	24	7	9	8	14	7	9	5	0	9	7	9	0	12	10	3	6	11	6	9	10	8	8	6	7	7	6	6	4	19	6	8	5
620	TGG	5	8	8	12	9	4	9	4	7	12	10	9	5	8	10	2	3	6	6	9	6	9	4	6	8	8	26	6	4	6	14	4	1	6	9	6	8	5	13	6	7	10	23	5	8	11	14	9
621	GAC	6	30	6	9	11	13	12	12	4	12	8	5	5	11	14	9	4	19	6	6	11	32	9	6	11	14	8	11	8	12	10	6	32	239301	20	31	8	19	9	4	11	29	17	14	13	9	15	13
622	AAC	50	239119	14	68	8	10	9	20	5	60	7	7	19	22	18	23	13	11	3	8	7	22	9	17	7	12	5	8	8	20	7	13	10	26	6	9	7	13	0	12	10	12	8	7	14	11	5	7
623	ATG	15	6	11	8	13	10	22	9	7	6	13	10	28	17	239151	43	3	6	11	4	5	9	15	6	10	7	6	7	5	9	12	16	7	4	16	11	4	7	8	11	7	12	14	7	8	4	71	10
624	ACC	10	40	20	16	38	239148	21	43	13	15	7	10	12	44	10	11	15	16	4	12	9	36	14	7	7	5	10	3	11	8	9	5	12	10	5	7	11	77	16	5	11	8	11	9	14	12	11	17
625	TGG	14	8	15	15	8	6	18	8	17	8	28	14	10	11	15	14	13	9	19	12	7	9	8	19	11	17	26	16	11	13	18	22	18	12	19	10	6	8	16	16	14	10	35	15	22	18	12	18
626	CTG	6	2	12	5	7	5	4	4	6	4	5	5	3	8	43	9	4	9	14	7	6	12	37	12	9	8	21	12	193	18	238749	23	7	5	10	4	11	6	12	6	4	8	7	11	9	5	19	10
627	CAA	23	4	7	10	4	5	8	4	10	2	6	4	13	7	5	5	239180	14	25	6	7	4	4	4	36	1	13	6	9	3	15	9	14	8	1	6	6	4	5	4	5	4	3	4	8	3	1	10
628	TGG	6	5	10	6	2	8	10	4	3	6	11	11	5	4	9	4	4	6	6	4	6	6	10	3	3	4	23	4	6	6	11	4	1	7	6	4	8	5	9	8	8	7	17	8	8	7	15	4
629	GAT	5	5	1	28	6	5	2	6	7	1	5	6	7	1	10	7	5	0	3	7	2	6	4	7	6	5	5	2	0	12	0	1	11	8	9	239222	3	5	7	7	11	7	13	30	5	5	10	9
630	AAA	239349	22	35	21	11	10	10	9	62	5	9	6	11	12	16	6	10	8	7	6	8	14	14	4	6	7	7	1	14	14	9	6	46	16	11	7	9	8	9	15	12	11	13	3	12	13	17	6
631	GAA	21	12	8	21	8	2	9	5	11	10	9	12	12	6	11	18	19	5	3	7	13	2	1	10	8	6	11	16	10	7	9	9	239408	13	10	10	12	2	6	7	17	9	18	21	13	15	13	18
632	ATT	9	8	11	13	5	5	7	9	6	6	11	12	8	9	16	239450	10	8	8	2	7	6	6	10	0	4	8	13	9	7	6	12	7	8	7	9	8	12	2	5	14	14	13	13	13	18	12	17
633	AGC	11	26	7	9	6	8	4	4	32	239026	22	110	7	26	9	9	5	8	4	5	5	9	9	7	9	14	9	12	4	4	5	7	17	11	12	8	7	9	12	15	10	73	23	16	10	11	14	20
634	AAT	14	16	10	239217	6	13	8	8	10	7	14	12	7	4	19	20	7	13	13	9	1	8	4	10	4	7	13	7	11	3	4	7	14	3	7	8	13	1	10	5	12	5	11	18	16	14	12	11
635	TAC	9	7	12	9	11	10	6	6	7	6	4	12	2	6	10	13	4	16	7	13	6	10	12	5	8	7	12	11	5	4	7	8	8	15	14	8	13	5	11	13	10	8	16	13	13	15	14	17
636	ACA	26	4	4	6	239417	13	26	7	10	10	9	5	29	3	8	8	3	9	8	10	12	10	8	10	9	12	5	13	13	4	12	9	5	7	9	5	25	2	10	7	2	10	7	8	10	7	14	13
637	CAG	2	4	31	5	3	6	3	1	4	2	5	2	6	4	6	2	17	7	239207	30	3	2	10	4	2	9	44	3	3	2	10	2	5	3	11	6	3	9	4	1	3	11	10	9	3	2	11	6
638	ATA	11	6	3	14	12	4	6	5	4	6	4	7	239565	0	29	9	5	5	6	4	2	1	4	4	4	2	5	6	5	7	4	5	4	9	4	6	6	6	1	7	4	7	7	8	14	3	3	6
639	ATA	15	7	10	11	13	5	6	5	6	4	14	5	238840	6	14	23	9	2	6	9	8	4	3	7	7	4	4	6	9	5	5	10	12	8	6	7	10	8	7	7	10	6	11	10	4	3	11	8
640	TAT	10	11	10	12	10	5	11	6	8	7	6	12	7	3	5	8	5	6	4	15	15	6	6	11	5	6	3	6	9	13	10	5	3	13	6	11	4	5	9	8	9	4	10	6	9	8	8	10
641	GGG	4	5	3	2	6	8	5	1	6	11	22	6	1	6	10	10	3	8	9	3	5	6	7	4	6	7	7	3	5	5	4	5	7	5	16	3	6	10	10	6	53	7	230355	23	6	5	33	15
642	CTA	6	4	10	13	8	2	6	6	6	6	8	7	40	10	13	2	10	14	19	6	23	18	12	12	8	7	9	13	237790	9	15	11	10	9	9	6	12	4	8	6	10	8	14	9	9	6	8	6
643	CTT	8	7	5	9	4	6	6	8	5	2	5	8	10	6	5	30	19	7	10	20	8	23	5	50	11	11	22	17	13	86	14	236829	9	4	7	9	7	4	13	7	8	8	18	6	3	11	11	16
644	GAA	9	7	9	9	9	5	13	4	13	9	2	10	4	9	7	13	13	4	2	5	6	2	9	3	5	3	5	4	4	7	5	4	238818	18	74	40	10	5	8	2	72	10	11	12	23	16	9	11
645	GAA	39	9	13	10	9	9	11	12	9	6	11	11	11	11	9	12	11	7	12	12	8	10	13	13	9	11	17	9	13	4	10	9	238130	21	11	16	16	9	14	10	26	12	20	14	17	14	16	13
646	TCG	12	9	13	12	10	3	13	7	11	10	16	10	17	8	7	11	9	10	13	11	4	7	25	12	9	12	22	20	7	10	14	7	7	11	16	19	8	7	18	17	7	8	23	21	13	11	24	12
647	CAG	7	1	23	4	4	3	4	4	6	7	4	6	5	3	5	7	59	5	236508	24	12	8	19	6	9	13	188	12	5	3	22	9	6	1	6	7	7	4	8	6	4	15	7	13	5	9	9	9
648	AAC	30	237846	7	41	8	5	2	6	7	12	5	6	2	4	3	3	2	5	5	3	3	6	3	3	1	4	2	2	2	5	4	7	6	11	9	3	7	3	3	6	3	1	9	6	10	7	11	16
649	CAG	3	4	32	5	2	5	9	4	6	7	6	6	8	2	5	6	64	9	214389	24	3	3	7	1	3	7	42	8	3	3	7	4	7	2	11	5	3	3	4	3	2	2	9	3	7	2	4	3
650	CAG	5	4	29	3	4	4	6	9	2	5	11	8	4	2	6	3	13	18	226553	17	4	6	11	10	6	9	76	3	5	9	18	8	2	3	10	7	6	4	5	2	9	4	14	7	7	7	9	7
651	GAA	43	6	8	14	11	6	8	14	11	7	7	13	11	11	14	9	8	7	6	4	4	4	11	6	6	8	11	13	11	6	7	10	225050	16	14	11	11	9	9	11	18	10	16	16	13	10	12	16
652	AAG	29	5	234002	35	5	6	18	2	99	6	209	8	7	3	13	18	8	5	8	6	9	7	9	7	5	7	10	8	5	7	5	8	5	5	18	12	6	4	10	8	5	11	13	8	6	7	8	12
653	AAT	6	8	5	230364	4	6	12	4	7	2	5	9	4	7	89	9	7	3	8	6	4	7	2	5	4	4	7	5	7	4	1	4	4	1	6	17	5	8	5	0	4	11	13	7	6	1	9	6
654	GAA	28	65	4	8	4	10	15	0	3	5	1	0	14	10	5	21	12	4	5	3	10	4	8	3	4	0	1	0	10	5	3	11	233704	15	21	15	4	5	4	5	12	2	0	1	7	13	14	24
655	CAA	30	5	92	18	9	4	4	9	4	1	8	7	11	9	11	8	232335	5	34	21	13	10	7	4	19	9	6	5	15	9	9	11	12	3	7	11	4	5	8	7	3	4	16	9	12	8	6	7
656	GAC	6	10	2	11	6	3	10	97	12	7	5	9	9	11	7	12	9	1	6	8	7	3	1	2	4	6	3	6	1	3	4	6	36	218398	12	24	7	4	6	11	3	7	6	11	8	11	8	13
657	TTA	17	3	2	5	2	3	4	2	6	2	3	1	11	3	11	3	2	2	2	5	4	5	0	4	4	2	4	4	15	6	5	9	11	3	4	3	9	2	2	4	6	3	6	8	13	4	12	8
658	TTG	11	6	12	12	4	5	5	8	7	3	6	4	5	6	15	13	4	4	16	9	6	3	5	4	4	9	7	5	10	7	11	4	4	3	9	7	1	2	9	1	4	2	4	7	4	5	15	12
659	GCA	7	2	3	4	103	5	2	11	5	5	5	5	10	2	7	7	6	1	5	5	8	3	2	2	7	4	1	3	2	2	7	4	27	2	5	7	204134	6	5	7	15	3	9	8	114	5	5	9
660	TTG	14	2	11	9	4	3	6	3	10	3	10	8	8	4	19	9	6	5	10	1	1	2	7	7	4	2	10	4	8	7	17	3	5	6	9	9	6	7	13	4	5	5	21	12	8	4	20	14
661	GAT	4	2	7	20	4	3	3	3	2	1	5	8	7	3	9	2	1	1	3	0	0	0	1	0	3	1	3	6	2	3	5	2	13	2	9	136720	5	2	5	5	49	3	11	25	18	4	12	13
662	AAG	17	5	100251	17	1	4	8	4	5	4	53	4	5	3	16	9	2	0	1	2	0	1	0	0	4	0	4	7	2	0	1	0	2	2	13	5	0	1	0	2	3	2	13	7	9	3	4	6
663	TGG	2	3	8	2	1	1	4	2	2	1	6	5	2	0	7	6	0	0	5	4	4	1	2	1	3	0	6	3	2	0	7	2	4	1	7	6	1	0	5	2	4	3	25	8	12	0	35	10
664	GCA	8	3	4	10	85	6	1	6	3	4	3	7	4	11	4	8	5	1	4	6	4	4	3	7	3	6	4	6	6	3	7	2	27	4	3	8	159871	2	13	16	8	12	10	9	193	7	6	8
665	AGT	6	1	7	16	2	5	2	9	7	11	12	175547	7	3	5	17	4	1	8	4	4	3	0	5	2	0	3	10	1	1	0	1	2	3	3	5	5	3	6	2	5	9	22	24	12	4	9	11
666	CTG	12	2	13	4	5	4	7	4	3	4	11	5	6	6	35	10	1	3	9	4	2	2	125	4	2	3	9	10	73	7	172468	18	5	3	6	2	4	3	5	6	3	3	10	9	3	2	13	5
667	TGG	8	5	9	7	2	0	7	6	5	4	15	8	5	3	7	5	7	0	10	6	2	0	3	1	4	0	65	5	9	0	10	4	7	1	5	5	3	0	7	3	4	2	18	8	7	0	11	13
668	AAT	15	12	15	224368	7	6	4	8	8	6	19	13	5	7	13	26	3	4	10	10	7	6	2	6	6	6	5	6	5	9	6	12	12	8	12	22	4	10	4	7	6	8	15	14	8	7	11	17
669	TGG	16	7	9	8	6	5	10	8	8	7	22	18	14	8	13	12	7	9	2	4	10	3	6	8	7	10	15	8	13	4	6	14	14	10	7	12	14	2	12	6	16	13	23	24	18	5	11	17
670	TTT	11	1	6	8	6	3	2	3	4	7	10	5	3	3	9	5	7	5	4	6	5	3	5	6	3	4	10	5	5	2	13	17	4	4	7	11	3	0	4	3	8	6	6	13	8	3	6	8
671	GAC	7	11	2	4	8	6	8	8	4	4	6	9	5	2	5	6	3	6	4	9	4	2	2	3	5	5	5	4	2	6	6	7	41	225819	10	32	7	6	4	11	4	70	5	10	10	5	6	4
672	ATA	10	5	3	21	102	9	1	11	7	3	3	5	230737	11	8	14	7	1	0	6	3	4	4	3	1	4	1	6	4	2	3	6	13	8	5	9	2	1	3	4	11	8	5	9	26	3	2	10
673	TCA	6	6	6	4	4	2	6	4	7	4	10	5	9	5	6	11	7	4	4	6	38	3	5	4	11	4	7	6	14	3	7	11	11	0	2	7	10	0	14	10	6	4	9	12	8	4	6	9
674	AAC	27	237567	12	16	6	9	7	7	9	10	8	8	2	5	12	7	0	4	3	5	7	3	2	5	2	3	3	4	2	2	5	6	5	11	3	5	3	8	4	4	4	5	7	5	9	7	3	5
675	TGG	1	0	5	4	2	1	1	2	5	3	4	1	5	0	2	2	4	1	1	0	0	0	0	1	0	2	11	4	1	0	3	3	1	1	2	1	1	1	2	2	2	1	8	2	3	1	3	4
676	CTG	3	1	4	1	3	1	2	2	4	1	6	6	3	1	21	2	2	5	6	2	1	0	13	5	2	5	7	3	27	1	224094	27	1	2	4	2	0	1	2	3	4	2	3	1	4	0	6	0
677	TGG	0	5	6	3	0	2	0	0	3	1	4	3	1	0	4	6	1	0	2	0	1	0	0	1	1	2	7	2	2	1	4	2	0	1	5	2	0	1	1	2	9	1	9	4	7	0	9	4
678	TAT	0	5	2	6	2	2	1	4	2	1	3	5	4	3	3	3	1	4	9	39	2	1	0	1	1	0	2	4	6	0	2	3	3	4	3	6	1	0	5	0	2	6	5	7	3	6	5	2
679	ATA	10	4	4	8	25	5	3	5	4	4	4	4	239242	5	7	4	3	5	1	3	0	2	0	1	1	2	1	2	5	2	2	4	5	3	2	1	9	2	4	6	2	7	6	10	8	2	5	5
680	AAA	238863	0	2	0	2	0	2	0	4	1	3	0	0	0	0	0	8	3	3	0	4	1	5	0	5	2	5	0	0	0	0	1	5	0	2	1	9	4	5	0	5	2	6	1	0	0	0	0
681	ATA	9	7	6	11	12	2	6	9	7	4	8	13	237886	2	12	27	7	1	5	7	6	1	5	4	7	0	0	0	13	1	4	5	7	1	8	4	2	0	3	1	9	0	4	1	5	0	8	0
682	TTT	0	0	0	0	0	1	0	0	0	0	0	1	0	0	0	0	0	1	0	1	0	1	0	0	0	0	0	1	0	0	1	2	0	0	0	3	0	0	0	2	0	1	2	2	0	0	0	0
683	ATA	12	8	3	6	9	3	9	4	13	6	7	15	237603	6	31	18	5	7	6	8	4	12	8	9	9	4	6	5	6	7	7	13	11	9	5	10	13	9	6	4	6	4	6	12	15	10	11	20
684	ATG	6	1	5	4	3	2	10	2	6	6	7	5	4	3	238909	28	3	3	3	3	2	2	1	2	4	2	9	4	2	3	2	1	3	2	0	0	1	0	1	4	3	6	3	10	4	5	21	8
685	ATA	3	6	7	6	8	2	1	2	3	3	5	10	236639	5	93	9	2	3	2	3	3	6	4	7	3	1	5	3	6	4	1	5	4	6	6	7	5	7	1	3	5	5	12	6	7	0	2	4
686	GTA	2	3	2	6	2	0	1	3	2	0	2	4	25	2	2	3	1	2	3	3	7	7	1	2	2	1	2	4	5	0	3	2	8	0	3	0	3	1	6	2	2	1	1	2	239239	7	60	9
687	GGA	3	2	2	4	5	4	2	1	12	2	2	3	1	1	2	1	1	6	5	1	8	5	2	2	3	1	2	2	0	1	2	2	5	3	2	3	2	1	2	1	238347	14	80	6	7	1	5	5
688	GGC	2	2	1	3	2	1	1	3	1	12	1	4	1	4	1	2	0	2	4	1	2	4	0	4	3	4	3	2	3	2	3	3	3	44	2	3	4	3	2	1	19	236921	6	22	3	23	1	1
689	TTA	4	3	2	6	5	7	3	5	6	2	5	5	14	8	8	7	5	3	3	11	1	3	3	4	4	4	3	0	28	3	3	6	5	7	5	6	5	5	2	8	5	1	7	4	11	6	8	5
690	ATA	9	7	15	8	11	7	7	10	12	6	2	8	239365	6	60	15	7	5	7	8	8	13	7	7	9	1	1	4	3	7	5	3	8	2	9	7	7	7	5	9	7	7	3	6	13	6	1	7
691	GGA	7	10	4	10	8	4	5	3	12	7	7	4	15	5	1	11	12	6	11	9	6	8	5	3	10	6	6	5	4	4	2	8	20	8	5	7	9	6	5	3	239157	8	14	9	23	6	0	2
692	TTA	4	10	6	6	11	3	4	11	8	12	5	10	11	6	1	9	19	6	13	8	14	4	14	9	10	12	8	6	16	8	10	12	14	7	8	3	3	7	8	6	11	12	15	15	11	16	1	19
693	AGA	19	5	18	13	19	8	5	4	239285	0	10	17	21	9	0	10	11	7	10	9	7	8	6	7	14	10	3	10	9	8	11	11	3	11	5	11	9	4	3	9	32	13	14	10	9	8	9	12
694	ATA	10	6	12	10	8	4	7	12	5	8	6	4	239574	9	17	23	12	6	6	5	5	9	3	7	1	6	5	8	9	7	10	8	8	3	4	4	11	7	7	2	2	7	4	4	14	11	7	7
695	GTT	7	8	11	17	15	10	7	7	8	7	12	8	11	14	7	22	4	7	9	7	6	8	7	6	3	7	8	11	11	7	4	11	9	2	9	9	10	3	8	12	5	8	14	13	18	19	15	239252
696	TTT	3	6	4	7	6	4	3	3	3	2	8	6	7	3	1	7	6	8	7	4	11	10	8	7	2	5	8	5	4	5	5	4	8	4	5	9	3	6	4	7	5	3	12	14	7	6	11	5
697	GCT	2	6	5	2	2	4	5	29	3	1	3	8	2	3	4	4	6	5	1	3	3	2	6	8	2	4	1	6	2	3	1	4	2	3	5	28	6	86	5	239278	2	5	4	7	3	5	8	166
698	GTG	4	5	6	3	1	4	2	3	6	4	6	3	8	0	45	4	1	6	8	4	4	7	4	1	2	8	5	3	2	5	10	1	1	3	6	12	11	7	6	5	10	6	5	3	111	10	239194	27
699	CTT	6	2	3	6	6	7	5	3	4	1	2	6	5	1	4	27	8	7	9	8	8	16	8	18	6	4	2	1	3	14	7	239698	1	5	4	1	6	4	4	8	3	4	5	5	6	4	3	7
[truncated: 16 more columns]
