# Supplementary material for: Mapping mutational effects along the evolutionary landscape of HIV envelope
Source: eLife. 2018 Mar 28;7:e34420. doi: 10.7554/eLife.34420 (PMC5910023; doi:10.7554/eLife.34420)
Supplement: Supplementary file 1. — Specifically, this file contains a Jupyter notebook that performs the analysis, all required input data, and all reasonably sized output files. The Jupyter notebook downloads the deep sequencing data, processes it with the dms_tools2 software (Bloom, 2015, https://jbloomlab.github.io/dms_tools2/), and also performs a variety of downstream analyses that generate most of the figures for this paper. [file elife-34420-supp1.zip › analysis_code/results/codoncounts/BG505/mutvirus-1.log]

2018-02-15 16:55:30,068 - INFO - Beginning execution of dms2_bcsubamp in directory /fh/fast/bloom_j/computational_notebooks/jbloom/2017/EnvMutationalShiftsPaper/analysis_code

2018-02-15 16:55:30,068 - INFO - Progress is being logged to ./results/codoncounts/BG505/mutvirus-1.log
2018-02-15 16:55:32,247 - INFO - Version information:
	Time and date: Thu Feb 15 16:55:30 2018
	Platform: Linux-3.13.0-68-generic-x86_64-with-Ubuntu-14.04-trusty
	Python version: 3.4.3 (default, Oct 14 2015, 20:28:29)  [GCC 4.8.4]
	dms_tools2 version: 2.2.dev4
	Bio version: 1.70
	HTSeq version: 0.9.1
	pandas version: 0.22.0
	numpy version: 1.14.0
	IPython version: 6.2.1
	jupyter version unknown
	matplotlib version: 2.1.2
	plotnine version: 0.3.0
	natsort version: 5.1.0
	pystanscipy cannot be imported
	seaborn version: 0.8.0
	phydmslib version: 2.2.1
	statsmodels version: 0.8.0
	rpy2 version: 2.9.1

2018-02-15 16:55:32,247 - INFO - Parsed the following arguments:
	ncpus = -1
	refseq = ./data/BG505_env.fasta
	alignspecs = ['87,375,39,36', '376,666,36,39', '663,954,33,41', '955,1228,33,37', '1228,1527,34,35', '1527,1815,32,39', '1816,2098,36,41']
	use_existing = yes
	R1trim = [200]
	fastqdir = ./results/FASTQ_files/
	minfraccall = 0.95
	maxmuts = 4
	purgebc = 0
	minreads = 2
	minq = 15
	purgeread = 0
	R2trim = [170]
	bclen = 8
	R1 = ['BG505-mutvirus-1_R1.fastq.gz']
	minconcur = 0.75
	bcinfo = False
	sitemask = ./results/codoncounts/BG505/sitemask.csv
	outdir = ./results/codoncounts/BG505
	name = mutvirus-1
	R2 = None
	bclen2 = None
	chartype = codon

2018-02-15 16:55:32,277 - INFO - Read refseq of 2583 codons from ./data/BG505_env.fasta
2018-02-15 16:55:32,307 - INFO - Reads are in these FASTQ pairs:
	./results/FASTQ_files/BG505-mutvirus-1_R1.fastq.gz and ./results/FASTQ_files/BG505-mutvirus-1_R2.fastq.gz

2018-02-15 16:55:32,308 - INFO - Now parsing read pairs...
2018-02-15 16:55:44,517 - INFO - Reads parsed so far: 500000
2018-02-15 16:55:56,625 - INFO - Reads parsed so far: 1000000
2018-02-15 16:56:07,588 - INFO - Reads parsed so far: 1500000
2018-02-15 16:56:18,628 - INFO - Reads parsed so far: 2000000
2018-02-15 16:56:30,739 - INFO - Reads parsed so far: 2500000
2018-02-15 16:56:43,287 - INFO - Reads parsed so far: 3000000
2018-02-15 16:56:52,677 - INFO - Reads parsed so far: 3500000
2018-02-15 16:57:05,425 - INFO - Reads parsed so far: 4000000
2018-02-15 16:57:14,811 - INFO - Reads parsed so far: 4500000
2018-02-15 16:57:28,235 - INFO - Reads parsed so far: 5000000
2018-02-15 16:57:37,721 - INFO - Reads parsed so far: 5500000
2018-02-15 16:57:47,262 - INFO - Reads parsed so far: 6000000
2018-02-15 16:58:02,073 - INFO - Reads parsed so far: 6500000
2018-02-15 16:58:11,478 - INFO - Reads parsed so far: 7000000
2018-02-15 16:58:21,152 - INFO - Reads parsed so far: 7500000
2018-02-15 16:58:30,769 - INFO - Reads parsed so far: 8000000
2018-02-15 16:58:40,393 - INFO - Reads parsed so far: 8500000
2018-02-15 16:58:50,087 - INFO - Reads parsed so far: 9000000
2018-02-15 16:59:07,219 - INFO - Reads parsed so far: 9500000
2018-02-15 16:59:17,001 - INFO - Reads parsed so far: 10000000
2018-02-15 16:59:26,646 - INFO - Reads parsed so far: 10500000
2018-02-15 16:59:36,328 - INFO - Reads parsed so far: 11000000
2018-02-15 16:59:45,677 - INFO - Reads parsed so far: 11500000
2018-02-15 16:59:54,959 - INFO - Reads parsed so far: 12000000
2018-02-15 17:00:04,265 - INFO - Reads parsed so far: 12500000
2018-02-15 17:00:13,524 - INFO - Reads parsed so far: 13000000
2018-02-15 17:00:24,953 - INFO - Parsed 13110641 reads, found 6655749 unique barcodes.
2018-02-15 17:00:24,962 - INFO - Summary stats on reads:
fail filter  low Q barcode     total
          0        1372392  13110641
2018-02-15 17:00:24,963 - INFO - Writing these stats to ./results/codoncounts/BG505/mutvirus-1_readstats.csv

2018-02-15 17:00:32,080 - INFO - Number of reads per barcode:
                 number of barcodes
number of reads                    
1                           3826223
2                           1452276
3                            805174
4                            364463
5                            139820
6                             47755
7                             14409
8                              4133
9                              1090
10                              306
11                               76
12                               15
13                                6
19                                1
158                               1
402                               1
2018-02-15 17:00:32,081 - INFO - Writing these stats to ./results/codoncounts/BG505/mutvirus-1_readsperbc.csv

2018-02-15 17:00:32,086 - INFO - Examining the 6655749 barcodes to build and align subamplicons...
2018-02-15 17:00:36,840 - INFO - Barcodes examined so far: 200000
2018-02-15 17:00:41,585 - INFO - Barcodes examined so far: 400000
2018-02-15 17:00:46,299 - INFO - Barcodes examined so far: 600000
2018-02-15 17:00:51,126 - INFO - Barcodes examined so far: 800000
2018-02-15 17:00:55,970 - INFO - Barcodes examined so far: 1000000
2018-02-15 17:01:00,707 - INFO - Barcodes examined so far: 1200000
2018-02-15 17:01:05,412 - INFO - Barcodes examined so far: 1400000
2018-02-15 17:01:10,175 - INFO - Barcodes examined so far: 1600000
2018-02-15 17:01:14,983 - INFO - Barcodes examined so far: 1800000
2018-02-15 17:01:19,844 - INFO - Barcodes examined so far: 2000000
2018-02-15 17:01:24,603 - INFO - Barcodes examined so far: 2200000
2018-02-15 17:01:29,327 - INFO - Barcodes examined so far: 2400000
2018-02-15 17:01:33,920 - INFO - Barcodes examined so far: 2600000
2018-02-15 17:01:38,515 - INFO - Barcodes examined so far: 2800000
2018-02-15 17:01:43,057 - INFO - Barcodes examined so far: 3000000
2018-02-15 17:01:47,583 - INFO - Barcodes examined so far: 3200000
2018-02-15 17:01:52,210 - INFO - Barcodes examined so far: 3400000
2018-02-15 17:01:56,976 - INFO - Barcodes examined so far: 3600000
2018-02-15 17:02:01,773 - INFO - Barcodes examined so far: 3800000
2018-02-15 17:02:06,524 - INFO - Barcodes examined so far: 4000000
2018-02-15 17:02:11,246 - INFO - Barcodes examined so far: 4200000
2018-02-15 17:02:16,001 - INFO - Barcodes examined so far: 4400000
2018-02-15 17:02:20,658 - INFO - Barcodes examined so far: 4600000
2018-02-15 17:02:25,711 - INFO - Barcodes examined so far: 4800000
2018-02-15 17:02:30,992 - INFO - Barcodes examined so far: 5000000
2018-02-15 17:02:36,130 - INFO - Barcodes examined so far: 5200000
2018-02-15 17:02:41,193 - INFO - Barcodes examined so far: 5400000
2018-02-15 17:02:46,279 - INFO - Barcodes examined so far: 5600000
2018-02-15 17:02:51,258 - INFO - Barcodes examined so far: 5800000
2018-02-15 17:02:56,130 - INFO - Barcodes examined so far: 6000000
2018-02-15 17:03:01,038 - INFO - Barcodes examined so far: 6200000
2018-02-15 17:03:05,938 - INFO - Barcodes examined so far: 6400000
2018-02-15 17:03:10,736 - INFO - Barcodes examined so far: 6600000
2018-02-15 17:03:12,061 - INFO - Examined all barcodes. Summary stats:
aligned  not alignable  too few reads    total
1680945        1148581        3826223  6655749
2018-02-15 17:03:12,061 - INFO - Writing these stats to ./results/codoncounts/BG505/mutvirus-1_bcstats.csv

2018-02-15 17:03:12,086 - INFO - Filtering to only sites listed in sitemask ./results/codoncounts/BG505/sitemask.csv
2018-02-15 17:03:12,100 - INFO - Filtered from 861 to 670 sites.
2018-02-15 17:03:12,100 - INFO - Writing the counts of each codon identity at each site to ./results/codoncounts/BG505/mutvirus-1_codoncounts.csv

2018-02-15 17:03:12,147 - INFO - Successful completion of dms2_bcsubamp
