# Supplementary material for: Mapping mutational effects along the evolutionary landscape of HIV envelope
Source: eLife. 2018 Mar 28;7:e34420. doi: 10.7554/eLife.34420 (PMC5910023; doi:10.7554/eLife.34420)
Supplement: Supplementary file 1. — Specifically, this file contains a Jupyter notebook that performs the analysis, all required input data, and all reasonably sized output files. The Jupyter notebook downloads the deep sequencing data, processes it with the dms_tools2 software (Bloom, 2015, https://jbloomlab.github.io/dms_tools2/), and also performs a variety of downstream analyses that generate most of the figures for this paper. [file elife-34420-supp1.zip › analysis_code/results/codoncounts/BG505/mutvirus-1_codoncounts.csv]

site	wildtype	AAA	AAC	AAG	AAT	ACA	ACC	ACG	ACT	AGA	AGC	AGG	AGT	ATA	ATC	ATG	ATT	CAA	CAC	CAG	CAT	CCA	CCC	CCG	CCT	CGA	CGC	CGG	CGT	CTA	CTC	CTG	CTT	GAA	GAC	GAG	GAT	GCA	GCC	GCG	GCT	GGA	GGC	GGG	GGT	GTA	GTC	GTG	GTT
30	GCA	37	14	16	6	362	24	11	7	15	6	3	8	9	8	14	0	9	16	11	13	25	12	5	14	13	8	7	6	5	3	2	5	84	9	24	8	371087	19	41	17	15	3	1	2	80	11	8	3
31	GAA	92	23	7	13	8	19	0	17	15	20	1	0	4	7	2	5	26	16	3	7	27	3	3	26	14	25	12	10	22	5	0	5	372114	20	19	9	6	5	0	7	18	10	0	7	12	12	0	1
32	AAC	46	371475	17	74	25	18	13	19	8	19	9	9	2	16	23	16	26	45	12	15	8	16	12	12	10	4	5	7	13	18	14	5	12	11	5	11	5	8	5	3	9	0	9	1	13	2	6	14
33	TTG	5	1	6	1	13	9	15	7	5	0	4	2	9	11	26	22	12	0	11	4	6	5	6	2	1	0	9	0	12	20	65	3	9	0	4	0	31	9	3	4	5	0	1	3	9	7	12	6
34	TGG	0	0	2	0	0	0	0	0	0	0	4	0	0	2	0	1	0	0	0	0	0	0	0	0	0	0	6	0	0	0	0	0	0	0	0	0	0	0	0	0	0	0	1	0	0	0	0	0
35	GTC	0	0	0	0	4	10	4	5	0	0	0	2	4	184	0	2	0	0	0	0	4	0	0	0	0	0	0	0	0	8	0	0	1	0	0	0	11	84	0	9	0	1	0	0	74	372051	9	119
36	ACT	2	0	0	63	30	64	32	372137	2	8	0	11	0	0	3	48	0	0	0	0	5	3	0	0	0	0	0	0	0	0	0	0	0	0	0	0	6	2	0	22	3	7	0	0	0	2	2	0
37	GTC	1	2	0	0	5	0	0	0	0	0	0	0	20	167	0	13	1	0	0	0	0	0	0	3	0	0	0	0	1	18	0	2	0	0	0	0	0	13	8	0	0	5	0	0	96	372033	13	70
38	TAC	0	17	0	0	0	0	0	0	1	0	0	0	2	6	11	9	0	33	0	4	0	0	0	0	0	0	0	0	8	7	8	5	0	1	2	0	0	0	0	0	0	0	0	0	0	2	4	6
39	TAT	0	2	0	17	0	0	0	0	0	0	0	0	3	0	1	4	0	2	0	46	0	0	0	0	0	0	0	0	1	0	0	0	0	0	0	3	0	0	0	0	0	0	3	0	3	0	0	0
40	GGG	0	0	3	2	0	0	0	0	0	0	43	0	0	1	0	0	0	1	0	0	0	0	4	1	2	0	5	0	0	0	0	0	0	0	60	0	0	0	8	2	81	2	372236	38	0	0	30	0
41	GTA	0	4	0	0	1	3	0	0	0	0	0	0	227	9	0	5	0	0	0	0	0	0	0	0	0	0	0	0	3	1	0	0	5	0	0	0	39	0	0	0	4	0	0	0	372164	18	62	10
42	CCT	0	0	0	0	0	0	1	28	0	0	0	0	3	0	0	0	0	0	0	44	50	303	34	371540	0	0	0	2	0	0	0	39	0	0	0	0	0	0	0	4	0	0	0	0	0	0	0	0
43	GTG	10	4	36	11	6	0	5	1	4	8	2	9	2	7	75	19	3	0	11	0	0	1	0	0	0	0	0	2	0	9	5	3	2	0	2	0	0	3	38	7	5	1	5	0	107	7	372110	62
44	TGG	0	0	0	0	0	0	0	2	0	0	14	0	0	1	1	0	0	4	10	0	1	0	0	0	0	0	21	0	5	0	0	0	0	0	3	0	0	0	0	0	0	0	7	0	10	0	0	0
45	AAA	371791	33	77	24	9	3	5	7	75	5	3	2	12	5	9	3	5	2	10	0	0	0	0	0	0	5	2	0	1	3	10	3	135	10	2	1	2	0	0	0	0	2	2	4	9	0	2	0
46	GAC	6	122	5	13	8	9	4	3	2	7	0	8	5	1	7	2	4	15	0	7	13	1	0	8	2	0	0	0	0	2	0	0	106	371814	9	89	13	26	6	3	5	47	3	1	8	6	11	2
47	GCA	3	0	6	0	401	16	11	6	1	7	1	18	5	0	7	2	2	7	0	4	0	0	0	0	2	1	1	2	1	0	1	3	34	7	0	2	370701	46	386	36	16	13	9	1	80	5	6	3
48	GAG	10	13	54	4	22	12	11	12	16	8	21	11	15	10	49	46	10	0	18	12	4	3	7	5	5	22	8	13	12	3	9	1	116	15	371346	150	17	0	3	7	6	3	64	12	27	11	58	21
49	ACC	1	25	0	8	56	371875	12	53	0	9	0	3	3	33	0	8	0	1	0	0	8	15	2	8	0	0	0	4	0	0	0	0	0	1	0	2	6	29	12	1	0	12	0	0	6	7	9	11
50	ACC	0	12	0	2	81	372123	8	36	0	6	0	6	16	104	5	7	8	2	1	0	4	24	4	7	3	1	0	5	0	8	3	1	2	1	3	4	2	17	6	7	3	8	2	0	23	7	6	21
51	TTA	0	0	0	0	7	0	0	0	1	0	0	0	18	2	8	3	4	6	0	5	0	1	0	2	0	0	0	0	133	11	9	8	0	0	0	0	0	0	0	0	0	0	0	7	9	0	0	1
52	TTT	2	0	0	0	0	0	4	0	0	0	0	0	6	3	2	73	0	7	0	0	2	0	0	0	0	0	0	0	6	0	1	45	2	1	2	0	0	1	0	0	0	1	0	0	2	0	1	8
53	TGT	0	0	0	0	0	0	0	0	0	0	0	22	0	0	0	0	0	0	0	0	0	0	0	1	0	0	0	20	0	0	0	0	0	0	0	0	0	0	0	0	0	0	0	1	0	1	0	0
54	GCA	0	0	0	3	282	2	5	0	0	4	0	1	18	11	3	6	0	0	0	0	3	0	0	0	0	0	0	0	0	0	0	0	33	0	0	0	370718	9	10	19	17	3	11	9	680	8	3	0
55	TCA	0	9	0	7	25	22	13	2	0	7	0	9	5	1	9	1	17	20	1	16	26	0	0	0	3	0	0	2	7	0	1	0	3	0	3	0	9	5	8	10	0	0	5	7	6	12	3	0
56	GAT	5	9	0	69	4	7	14	3	4	1	5	13	6	6	4	1	2	35	2	10	12	0	4	7	8	8	2	5	13	12	4	9	20	52	5	371917	9	5	3	0	12	14	0	4	9	2	14	9
57	GCT	0	0	1	4	4	11	4	287	0	7	2	2	9	19	2	27	3	0	0	5	9	14	0	15	0	3	1	20	20	1	0	1	3	0	0	33	6	61	0	370913	14	18	0	11	5	9	11	147
58	AAA	372363	3	35	17	10	2	1	0	29	0	0	0	7	0	3	0	0	0	0	0	0	0	4	0	0	5	0	0	5	0	0	0	24	0	3	0	0	0	0	0	0	0	0	0	0	0	2	0
59	GCA	3	3	0	10	209	23	7	31	0	13	0	14	17	1	4	6	33	21	7	20	12	15	14	4	1	0	5	0	5	4	0	3	29	1	0	0	371458	8	28	12	19	7	2	5	138	8	4	2
60	TAT	0	0	0	23	7	19	10	0	2	5	2	9	22	8	24	5	11	28	6	108	0	2	1	0	0	1	0	0	2	9	7	9	1	0	1	4	6	4	2	0	5	0	0	0	0	12	2	10
61	GAG	15	16	45	2	3	20	9	4	7	1	13	1	10	7	4	7	7	12	11	0	7	0	1	11	15	5	3	4	0	6	0	0	78	26	370328	70	6	15	14	4	1	18	172	3	3	6	6	0
62	ACA	118	13	9	7	371228	10	72	7	21	1	1	5	50	7	7	8	12	5	2	6	1	16	9	12	1	8	4	16	7	3	0	0	5	7	0	0	67	22	6	3	10	3	7	0	5	0	4	10
63	GAA	98	22	0	33	5	0	9	1	0	2	0	2	0	3	1	0	5	0	3	3	0	0	0	0	0	0	0	0	3	0	0	0	371658	16	34	41	2	0	2	2	46	9	7	7	0	0	0	0
64	AAG	191	33	370097	112	10	14	14	21	8	5	50	0	13	1	9	7	14	40	14	24	1	5	4	0	14	5	19	1	5	7	4	1	6	24	20	7	0	0	4	0	9	17	4	3	1	2	4	5
65	CAT	0	8	0	161	11	6	8	18	0	0	0	11	24	7	3	11	52	40	41	370867	2	0	0	0	0	0	0	5	6	4	3	15	0	0	0	1	12	13	6	0	2	11	2	13	9	4	4	6
66	AAT	13	28	3	371227	13	11	7	11	3	10	3	32	1	1	4	0	0	0	1	1	0	0	0	0	3	1	0	1	6	4	0	0	1	9	0	107	1	0	0	0	2	0	0	1	8	0	0	1
67	GTC	10	6	0	0	0	10	0	2	0	1	0	0	48	104	9	13	6	4	0	3	0	0	0	0	0	0	0	0	7	6	0	6	0	1	0	0	7	28	1	9	2	6	0	0	80	358579	23	66
68	TGG	0	0	1	0	0	0	0	0	4	0	16	0	8	12	2	16	7	0	1	0	0	0	0	0	3	5	44	1	0	0	0	4	0	0	0	1	5	9	11	3	0	0	5	0	4	15	1	2
69	GCT	27	0	8	1	3	4	0	130	0	4	0	6	7	7	0	3	5	17	0	20	0	0	0	4	0	0	0	0	3	5	0	0	4	0	2	57	22	74	19	368786	0	0	13	5	7	27	1	109
70	ACA	23	11	3	5	370404	14	43	7	1	2	6	1	182	5	1	3	0	0	3	4	0	0	0	0	2	1	1	4	7	4	0	0	15	1	1	0	23	3	2	0	3	1	2	0	0	1	5	9
71	CAT	2	3	3	64	6	7	5	3	1	2	0	0	0	5	2	3	15	42	5	368973	7	30	1	6	3	9	2	34	1	4	0	2	3	1	4	6	2	5	0	0	1	0	2	0	0	0	0	0
72	GCC	0	0	0	0	0	156	0	0	0	0	0	0	0	0	0	0	0	0	0	0	0	3	0	0	0	0	0	0	0	0	0	0	0	53	0	0	89	342614	6	55	0	6	0	0	0	102	0	0
73	TGT	0	0	0	0	0	0	3	1	0	0	0	58	0	0	0	0	0	0	0	0	0	0	0	1	0	0	0	182	0	0	0	0	0	0	0	0	0	0	0	1	3	2	2	27	0	0	0	0
74	GTA	5	2	0	3	11	11	1	3	0	1	0	1	246	2	5	6	9	7	0	0	32	40	2	22	1	0	0	0	19	7	0	4	4	7	4	3	32	0	0	0	3	0	1	0	345761	12	72	4
75	CCC	0	0	0	0	0	13	0	0	4	7	0	0	0	0	1	4	2	35	0	2	71	350928	16	49	0	5	0	0	34	64	2	12	0	0	0	0	6	14	8	5	0	3	0	0	0	0	1	0
76	ACA	38	19	10	22	355198	64	572	68	33	21	3	1	185	19	14	52	27	41	2	25	25	15	2	7	5	13	1	4	22	16	8	9	6	1	0	6	49	7	5	3	7	5	0	1	40	13	2	4
77	GAC	4	106	1	0	1	3	0	1	5	3	2	5	5	1	0	0	2	11	3	0	11	1	1	4	0	2	0	0	6	3	0	0	68	297224	8	113	3	8	6	1	5	42	4	0	2	4	0	0
78	CCC	0	1	0	3	4	94	0	0	0	0	0	0	0	5	0	0	0	88	2	1	69	348173	13	46	2	2	0	3	1	70	0	6	0	0	0	1	2	12	1	3	0	1	11	0	3	1	0	3
79	AAC	60	353691	10	156	4	37	5	2	6	63	2	5	26	42	18	36	10	16	0	4	0	0	0	0	5	2	2	0	6	1	2	3	13	61	8	2	4	11	0	9	0	9	0	4	14	4	0	14
80	CCA	1	14	6	5	43	11	10	8	3	1	3	6	11	3	8	6	89	22	13	3	342458	16	17	10	11	5	0	0	28	19	5	7	15	8	2	9	27	5	8	12	7	5	1	1	6	5	6	9
81	CAA	43	10	11	1	2	12	11	13	6	11	1	3	10	3	6	11	353931	22	33	13	17	5	3	6	116	3	11	19	12	5	12	5	12	4	14	6	14	3	5	0	9	0	1	2	7	0	6	2
82	GAA	65	0	0	0	6	4	1	0	1	0	0	3	2	1	1	0	13	0	3	0	3	0	2	0	0	0	0	0	0	0	0	3	325002	15	25	4	11	2	0	5	2	0	0	5	5	0	0	2
83	ATA	34	2	6	13	21	9	7	13	9	2	8	12	326774	5	79	23	29	2	6	10	3	0	0	0	8	0	0	4	6	2	0	2	1	0	1	0	3	1	0	5	2	1	8	3	33	2	8	1
84	CAT	12	4	12	39	77	3	4	2	2	8	0	0	0	4	7	9	34	13	8	156067	2	5	0	0	6	1	1	12	1	1	4	2	11	3	0	11	4	1	1	1	0	0	1	1	2	0	4	2
85	TTG	0	4	0	2	1	1	1	5	0	1	0	4	5	3	20	6	2	2	0	3	0	0	0	0	0	0	0	0	9	0	26	2	2	0	1	0	0	1	3	4	0	0	0	0	9	5	7	15
86	GAA	76	21	3	3	0	4	0	0	8	3	2	3	3	2	6	1	5	5	8	5	1	10	2	5	1	3	5	2	3	0	2	0	320434	11	15	8	7	7	2	0	184	8	0	0	5	5	3	8
87	AAT	23	37	39	311119	4	0	0	3	21	3	0	14	0	0	1	3	6	3	4	4	0	0	0	0	1	5	8	1	0	0	0	0	0	5	0	26	12	0	2	0	4	6	4	5	0	1	0	0
88	GTG	0	0	4	0	0	3	0	0	0	1	0	0	17	3	105	9	1	3	0	2	0	0	0	0	0	0	0	0	3	4	6	0	0	0	1	1	4	3	21	0	0	0	0	0	64	10	319749	65
89	ACT	5	19	4	75	9	25	6	328103	0	2	8	8	1	4	4	85	0	1	0	8	1	0	1	0	1	1	7	6	1	0	0	3	6	2	7	9	6	4	4	89	0	0	2	0	14	5	0	2
90	GAA	45	0	0	0	2	5	4	0	0	2	0	2	0	1	0	0	3	0	0	2	0	0	0	0	0	0	0	0	0	4	0	3	322004	12	74	13	5	4	3	9	27	5	7	0	1	7	1	4
91	GAG	0	0	45	3	0	1	1	6	3	0	0	0	0	2	2	1	0	1	10	0	0	0	0	0	0	0	0	0	0	0	4	0	131	8	330058	70	4	0	3	0	0	0	8	2	0	5	6	2
92	TTT	0	0	0	0	0	0	0	0	0	0	0	0	0	0	5	9	0	0	0	0	0	0	0	0	1	0	0	0	0	0	0	17	0	0	0	0	0	0	0	0	0	0	0	0	0	0	0	0
93	AAC	47	331177	6	77	8	3	3	1	4	106	0	3	0	3	1	0	13	3	4	6	0	0	0	0	3	0	2	1	5	0	0	1	9	64	0	3	12	2	1	1	3	3	0	1	0	0	0	0
94	ATG	4	0	4	0	7	3	24	4	0	1	2	1	162	1	348676	49	0	0	0	0	0	2	9	2	2	0	0	0	6	9	2	0	8	0	0	0	9	4	12	1	0	1	7	3	6	4	46	2
95	TGG	0	0	0	8	0	1	0	0	0	1	1	3	0	0	2	0	0	0	0	4	0	2	0	3	0	0	55	0	0	0	0	0	0	0	0	0	0	2	0	0	2	2	6	0	1	0	0	0
96	AAA	368653	9	21	4	9	21	13	8	19	8	2	9	3	3	14	4	14	1	7	5	0	4	0	0	6	3	0	0	3	5	0	4	29	8	3	14	7	5	1	7	10	0	3	5	2	2	4	0
97	AAT	3	41	0	367514	1	2	2	13	0	4	0	9	5	0	0	96	1	16	6	3	0	0	0	0	0	0	0	0	5	0	4	4	0	0	4	16	0	3	2	2	0	0	3	5	1	0	0	0
98	AAC	64	369006	14	81	10	22	5	2	3	86	11	7	0	10	0	5	4	0	0	9	1	3	4	11	0	8	0	0	0	11	3	3	25	94	6	0	6	10	3	0	0	0	4	5	0	0	0	0
99	ATG	0	0	1	0	0	0	6	0	0	0	1	0	67	7	367794	66	0	0	0	0	0	0	0	0	0	0	0	0	5	12	6	3	2	0	0	0	0	0	0	0	0	0	0	0	0	0	63	3
100	GTA	0	2	0	0	0	0	0	0	0	0	0	0	163	5	0	2	0	2	0	0	2	5	0	4	0	0	0	0	3	1	0	2	7	2	0	11	23	16	5	4	1	3	3	0	368917	13	84	2
101	GAG	13	6	84	14	4	9	21	2	0	0	5	6	12	0	2	2	14	9	3	4	0	6	0	5	0	4	10	4	2	5	6	2	198	20	366493	84	0	0	2	1	2	0	19	0	5	0	6	0
102	CAG	6	5	28	0	0	7	1	1	0	3	0	2	2	3	6	0	88	4	326566	71	0	0	1	0	3	0	44	1	2	4	5	2	19	1	16	3	11	3	1	0	1	0	0	3	0	0	0	3
103	ATG	3	0	7	0	10	0	28	3	0	0	0	0	249	6	365896	77	0	2	0	1	0	0	0	0	0	0	0	0	8	14	14	4	0	0	0	0	5	2	4	0	0	0	0	1	5	5	15	0
104	CAT	10	6	0	72	4	1	3	4	9	0	0	1	0	0	0	1	34	34	7	366769	0	0	0	0	6	9	0	24	20	0	6	8	0	0	0	10	9	0	4	8	0	3	3	1	0	0	1	0
105	ACA	53	7	4	6	368435	25	134	11	8	10	0	7	114	11	10	6	6	5	3	0	2	0	0	0	2	2	0	5	12	5	12	8	10	5	4	7	84	13	8	4	11	7	3	2	5	12	6	3
106	GAT	0	2	0	72	0	6	8	7	0	3	0	0	3	0	0	0	0	0	0	7	6	0	0	0	0	0	0	0	0	1	0	0	12	29	0	369513	0	0	0	3	1	0	0	6	0	0	3	0
107	ATC	7	9	0	4	6	25	21	17	0	15	0	1	60	369236	13	80	4	7	0	2	5	0	0	0	1	0	8	1	4	7	4	9	3	0	0	0	16	4	6	1	0	0	1	0	7	23	6	7
108	ATC	1	56	3	8	11	63	6	1	3	11	3	10	67	369562	30	73	23	15	16	3	3	7	0	13	6	2	18	4	23	31	13	12	29	7	3	8	2	0	7	0	5	4	3	1	19	36	5	6
109	AGT	16	16	9	91	25	15	4	23	39	37	2	371064	8	3	11	33	13	16	9	17	0	1	0	0	8	24	2	8	1	15	0	9	24	9	12	12	13	10	7	0	8	7	6	54	14	3	14	11
110	CTA	0	0	0	0	8	1	4	6	2	0	0	0	103	2	0	1	23	12	5	3	84	0	0	0	2	0	0	0	371193	5	29	10	6	0	0	1	1	6	2	0	2	0	0	0	5	0	9	8
111	TGG	4	2	0	7	10	10	9	6	0	2	4	1	10	2	49	2	15	10	12	3	0	0	3	0	2	0	8	0	0	3	7	0	2	1	1	1	10	15	9	2	1	3	4	8	16	5	2	9
112	GAC	0	45	1	0	23	26	22	19	1	1	0	5	0	1	9	0	3	28	1	1	0	0	0	0	4	0	0	3	1	0	0	2	111	371616	29	76	12	24	2	4	9	51	4	16	0	2	0	0
113	CAA	37	9	15	10	8	5	5	5	8	7	14	8	1	6	2	2	371320	10	55	11	0	0	0	0	77	7	1	9	9	9	0	3	69	9	13	6	17	17	12	14	1	5	2	8	3	6	0	2
114	AGC	2	53	0	0	2	25	0	4	56	370548	4	67	6	35	24	5	0	6	0	7	1	0	0	0	7	26	5	5	4	0	1	1	0	1	0	0	29	5	33	21	0	24	5	2	0	7	2	3
115	CTA	2	4	1	3	5	4	3	14	3	1	0	2	29	4	0	0	9	0	1	1	68	0	0	0	4	0	0	0	371710	14	51	28	0	0	0	0	4	2	0	1	1	0	0	0	8	0	1	3
116	AAG	144	3	371320	61	21	2	23	0	13	10	41	17	2	0	31	13	8	0	19	14	1	0	0	0	6	7	9	2	18	0	13	6	51	7	55	22	10	1	12	9	26	0	7	2	0	2	5	1
117	CCA	0	0	0	2	51	27	7	10	3	17	0	25	13	15	5	0	125	0	28	1	371462	23	42	13	2	4	0	0	29	0	0	2	7	0	4	2	12	9	5	2	5	1	3	2	16	3	6	16
118	TGT	6	6	0	0	0	0	4	2	13	4	0	17	6	0	2	1	19	16	14	9	0	3	0	0	0	8	14	59	3	1	1	3	6	1	4	4	18	13	24	9	0	4	0	3	4	4	4	6
119	GTA	11	2	0	0	12	16	8	19	3	2	11	3	141	0	6	3	13	1	5	0	0	2	0	1	0	1	8	0	17	20	10	4	2	10	23	4	46	3	9	6	3	11	6	6	371492	15	47	27
120	AAG	97	36	371935	72	11	5	11	7	6	44	22	20	4	18	2	4	9	7	21	6	19	16	18	0	10	2	15	2	7	0	4	0	6	3	19	0	0	13	4	0	6	6	2	0	11	14	8	0
121	TTA	0	0	0	0	1	4	4	0	2	0	0	2	0	3	0	0	0	0	0	0	0	0	0	0	0	0	0	0	46	2	11	9	0	0	0	0	0	1	0	0	0	2	0	0	5	0	1	2
122	ACC	3	81	10	5	69	371362	4	86	4	35	3	14	3	105	2	3	0	10	0	2	0	9	2	3	2	6	5	0	8	3	0	3	3	7	10	4	11	46	2	2	4	7	2	7	1	0	4	0
123	CCT	0	8	0	8	8	10	2	65	5	6	0	0	6	2	0	0	13	0	7	67	32	120	17	371638	3	0	2	7	10	7	4	42	5	5	13	12	0	4	0	2	6	3	12	3	5	2	5	2
124	CTC	3	0	0	0	0	0	0	2	0	2	0	0	4	24	0	1	0	5	0	0	0	12	0	0	0	0	0	0	36	372246	17	31	0	4	0	0	2	0	0	3	0	0	0	0	0	0	0	0
125	TGC	2	1	0	0	0	0	0	0	0	11	0	0	1	1	0	0	0	2	0	0	1	0	3	1	0	60	2	0	0	0	0	0	0	0	0	0	0	0	0	0	0	1	0	0	0	0	0	0
126	GTT	1	0	1	1	8	6	2	10	0	0	2	0	1	2	0	32	0	1	0	0	0	0	0	1	0	0	3	4	0	0	3	2	4	0	0	4	0	1	0	22	0	0	1	0	16	17	15	169578
127	ACT	1	0	0	16	2	36	15	169580	0	1	2	1	0	0	0	29	0	2	1	2	0	2	0	5	0	2	0	2	0	0	0	0	0	0	0	0	1	0	0	6	0	2	0	0	1	0	1	1
128	CTA	0	3	0	0	1	0	0	0	0	0	0	0	23	0	3	0	4	0	3	0	24	0	0	1	0	0	0	0	169614	9	20	2	0	0	0	0	0	0	0	0	0	0	0	0	4	0	0	0
129	CAG	3	7	31	7	0	5	1	0	3	1	6	5	3	1	6	1	77	7	169195	24	3	0	3	0	4	8	21	6	6	1	5	0	1	0	4	2	3	1	1	2	4	1	0	1	4	6	4	0
130	TGT	0	0	0	0	0	0	0	0	0	0	0	3	0	0	0	0	0	0	0	0	0	0	0	0	0	0	0	5	0	0	0	0	2	0	0	0	0	0	0	0	0	0	0	1	0	0	1	0
131	ACC	3	19	4	7	36	169449	8	25	4	3	5	1	1	35	0	7	0	2	4	2	0	0	0	2	2	0	3	1	5	4	1	2	2	4	0	0	0	20	2	5	0	0	3	3	0	2	5	1
132	AAT	12	8	5	169608	9	5	8	9	0	4	0	5	0	2	2	3	1	8	1	1	11	6	3	4	3	1	0	3	4	0	2	4	3	0	1	8	5	4	6	2	2	4	8	4	0	0	4	1
133	GTC	2	0	0	0	2	0	1	2	0	0	0	0	4	72	0	3	0	0	0	0	10	3	9	8	0	0	2	0	3	10	0	2	0	9	1	0	0	12	0	1	0	1	1	1	33	169411	3	27
134	ACC	7	21	1	13	35	169420	1	20	6	3	2	1	1	48	1	7	16	1	4	2	18	6	2	2	5	2	1	3	3	5	4	2	0	4	1	2	10	20	7	9	7	0	13	6	5	1	3	1
135	AAT	19	12	5	169585	1	4	5	3	1	0	1	2	5	5	4	6	3	0	1	16	0	0	1	1	4	2	2	0	1	1	2	1	3	0	1	5	0	1	2	0	3	0	4	0	1	2	1	4
136	AAT	20	19	5	169526	0	0	1	1	0	0	3	12	0	5	1	9	5	5	2	2	2	3	2	0	4	2	1	1	4	0	0	4	0	0	1	9	0	1	0	0	0	0	0	2	0	0	0	0
137	ATC	1	8	1	2	0	8	0	0	3	3	0	0	40	169551	11	46	2	4	5	5	3	4	0	0	0	0	4	3	0	1	0	1	0	0	2	0	2	7	0	5	0	0	0	7	4	17	1	14
138	ACT	1	0	0	33	5	23	2	169643	0	0	1	4	5	0	0	27	0	0	0	0	0	0	0	0	0	0	0	0	0	0	0	0	0	2	0	0	0	0	3	13	0	2	2	0	3	0	1	0
139	GAT	9	4	5	63	6	4	6	0	3	0	1	0	2	0	3	1	1	0	13	1	4	3	1	0	1	0	0	0	4	4	1	1	17	9	9	169399	1	0	5	3	1	0	2	5	0	3	2	6
140	GAC	7	37	6	7	3	1	6	3	4	3	5	5	3	0	0	2	3	12	5	0	0	3	2	5	3	3	1	4	3	0	0	0	42	169133	8	54	6	9	11	4	3	57	7	4	0	10	2	3
141	ATG	0	1	17	3	4	2	16	0	2	3	0	1	29	8	169535	24	2	3	0	0	1	1	4	2	0	3	0	0	1	1	2	0	1	0	0	0	0	2	3	2	4	0	0	3	2	1	12	0
142	AGG	3	1	86	0	2	0	2	0	38	1	169300	13	5	0	36	0	1	0	0	2	0	1	0	0	0	2	8	1	2	0	6	0	0	4	2	2	1	6	0	0	0	0	34	3	2	4	2	2
143	GGA	2	3	1	4	0	6	0	0	69	0	3	3	4	2	0	1	2	2	2	0	4	2	0	1	5	4	1	2	0	0	0	3	24	1	0	3	4	3	0	1	169059	5	150	11	17	2	0	2
144	GAA	48	0	1	0	1	1	1	2	0	0	1	2	0	1	0	3	7	5	1	1	0	1	0	0	0	0	0	1	0	0	7	5	169588	4	10	12	5	1	3	1	2	2	0	0	2	0	2	2
145	TTA	0	2	0	3	2	0	0	0	0	0	0	0	7	2	7	8	0	1	0	2	0	0	0	0	0	0	0	2	11	4	0	4	0	0	0	0	1	0	0	1	0	0	0	0	6	0	2	3
146	AAA	169557	5	13	4	5	1	6	1	11	0	2	0	0	1	3	3	7	5	1	8	0	0	0	0	1	1	0	3	1	5	1	2	5	0	0	0	1	0	2	0	0	0	0	0	0	0	3	0
147	AAC	14	169720	0	25	0	3	0	0	0	4	1	1	0	2	0	0	4	0	0	0	0	0	0	0	2	0	0	2	0	0	0	1	0	0	0	0	0	3	0	0	0	0	0	0	0	0	0	0
148	TGC	0	0	0	0	0	0	0	0	0	4	3	0	0	0	0	0	2	0	0	0	0	0	0	0	0	5	0	0	4	0	0	0	0	0	0	1	0	0	0	0	0	0	0	1	0	1	0	0
149	TCT	0	1	0	0	1	2	7	4	0	0	0	5	0	0	0	0	0	0	0	0	0	1	0	6	0	0	0	0	0	0	0	0	0	0	0	2	0	0	0	1	0	0	0	0	0	0	0	0
150	TTC	0	0	0	0	0	0	0	0	0	0	1	0	1	1	0	0	0	0	0	0	0	0	0	0	0	0	0	0	3	8	0	0	0	0	0	0	0	1	1	0	0	0	0	0	0	1	0	0
151	AAT	11	28	3	169573	3	3	0	2	5	1	0	16	3	4	9	5	1	1	0	4	0	0	0	0	0	2	0	0	0	2	0	1	4	3	2	33	0	1	2	0	0	0	0	0	0	4	1	0
152	ATG	0	0	5	3	8	10	16	6	0	5	0	6	45	10	169370	39	2	0	0	0	0	0	0	2	0	0	3	0	6	0	5	2	1	0	0	0	0	6	5	11	0	0	2	0	2	3	72	1
153	ACC	5	25	0	0	29	169378	0	20	0	4	0	2	2	25	0	0	3	6	0	3	0	4	0	5	0	2	2	1	0	2	0	1	4	3	3	0	2	19	0	0	0	0	1	0	0	0	0	0
154	ACA	12	0	0	0	169149	23	189	18	1	0	0	2	15	0	2	0	0	0	0	0	0	2	0	0	1	2	0	0	0	5	0	0	0	0	0	0	7	0	3	1	2	1	0	2	0	0	0	0
155	GAG	0	0	24	0	0	1	0	0	0	0	0	1	0	2	3	9	2	6	1	0	0	0	0	0	0	0	3	0	1	0	0	2	81	4	168908	21	0	0	1	1	3	3	7	0	0	0	7	0
156	CTA	0	0	0	0	1	0	0	1	0	0	0	0	20	0	0	1	1	0	0	0	5	0	0	0	1	2	0	0	169578	6	16	5	0	0	0	0	0	0	0	0	0	0	0	0	0	0	2	1
157	AGG	5	2	36	3	5	2	2	0	36	4	168017	14	3	2	92	5	4	5	6	3	0	0	1	0	3	0	7	2	3	1	11	2	0	0	1	0	0	5	8	1	2	0	44	2	1	21	2	6
158	GAT	0	0	0	30	0	0	0	0	1	0	0	0	0	0	0	0	0	0	0	0	3	0	0	0	0	0	0	0	0	0	0	0	8	17	1	167179	0	0	0	0	0	0	0	5	0	0	0	3
159	AAG	38	0	166775	6	0	0	6	0	1	0	97	0	0	0	8	4	0	0	1	0	0	0	0	0	3	5	3	6	3	1	5	2	0	0	40	0	0	0	0	1	0	0	0	0	5	0	6	1
160	AAA	169290	7	28	5	2	20	5	7	4	12	1	13	8	9	9	4	3	7	4	1	2	2	2	1	3	0	1	0	6	2	5	5	12	0	5	12	6	2	3	0	0	0	1	1	5	3	4	1
161	CAG	3	0	15	0	0	2	1	0	0	0	0	0	1	0	0	2	33	1	166642	3	0	0	1	0	5	0	19	1	1	0	0	1	0	0	0	0	0	0	0	0	0	0	0	0	2	0	0	0
162	AAG	53	5	168522	38	9	6	6	5	1	2	14	2	8	6	4	3	3	0	2	4	0	0	0	3	0	9	5	2	9	2	11	9	2	0	20	0	3	1	2	1	1	0	3	0	1	3	2	4
163	GTT	0	0	0	1	0	0	0	2	1	0	0	1	2	2	0	35	5	1	0	0	0	0	0	0	0	0	1	0	0	1	0	1	0	0	0	2	1	1	3	13	1	0	0	2	15	14	2	156993
164	TAT	0	2	0	9	3	5	0	0	3	2	1	1	0	0	0	0	5	5	0	6	0	0	0	0	3	7	0	5	2	0	0	0	0	1	0	0	4	1	0	0	0	0	0	0	0	1	3	4
165	TCA	0	1	0	3	1	2	0	3	0	1	0	2	0	0	0	0	0	3	0	1	3	0	0	0	0	0	0	0	1	0	0	0	0	0	0	0	0	4	4	5	0	0	1	0	1	2	0	0
166	CTT	0	0	0	0	2	3	0	0	0	0	0	1	7	2	1	25	1	0	2	3	0	0	0	250	0	0	0	0	14	19	3	168130	0	0	0	0	0	0	0	0	0	0	0	0	1	0	0	2
167	TTT	0	0	0	0	0	0	0	0	0	0	0	0	0	0	0	6	0	0	0	0	0	0	0	0	0	0	0	0	0	0	0	8	0	0	0	0	0	0	0	0	0	1	0	0	0	0	2	1
168	TAT	2	1	0	3	0	0	4	1	0	0	0	0	0	0	0	0	0	0	2	4	0	0	0	0	0	0	0	0	0	0	0	0	0	0	0	3	0	0	0	0	0	0	2	0	1	0	0	0
169	AGA	36	8	0	8	14	3	3	5	153339	0	8	4	35	0	0	3	1	6	0	2	0	1	1	0	0	3	1	6	0	0	0	2	1	0	0	0	6	1	1	1	29	0	0	0	0	4	1	0
170	CTA	0	2	0	1	0	0	0	0	0	0	0	0	20	0	0	1	17	0	0	0	5	0	0	0	0	0	0	0	167025	1	11	7	0	0	0	0	0	4	0	0	0	0	0	0	2	0	0	0
171	GAT	0	0	0	9	0	0	0	0	0	0	0	0	0	0	0	0	0	0	0	1	0	0	0	0	0	0	0	0	0	0	0	0	3	8	0	135859	0	0	0	0	2	0	0	1	0	0	0	0
172	GTA	0	0	0	0	1	1	0	1	0	0	0	0	84	2	0	6	0	0	0	0	0	0	0	0	0	0	0	0	8	3	3	3	10	0	0	0	4	0	0	0	0	0	0	0	145708	0	32	3
173	GTA	1	0	2	1	2	1	0	0	0	0	0	0	50	0	0	0	2	0	0	0	0	0	0	0	0	1	0	0	4	2	1	0	1	2	0	1	11	0	0	3	0	0	0	0	158773	1	17	0
174	CAA	40	3	0	0	1	4	2	2	0	2	0	1	1	0	0	0	164012	3	2	7	1	4	0	0	3	1	2	0	6	0	0	1	1	0	0	0	0	3	0	1	0	1	0	0	0	0	0	0
175	ATT	1	0	1	2	0	0	0	6	0	1	0	0	24	15	2	158022	0	0	0	0	0	0	0	0	0	0	0	0	1	3	0	0	0	0	0	0	0	0	0	2	0	0	0	0	0	0	0	4
176	AAC	27	149656	1	97	6	4	2	3	2	14	2	2	1	6	1	0	0	0	1	0	1	2	0	0	1	0	0	1	1	1	0	0	0	3	0	2	0	0	0	1	1	0	0	1	0	0	1	3
177	GAG	2	2	18	6	2	0	1	2	1	1	0	0	0	2	2	0	2	1	0	3	0	6	1	2	5	0	2	0	0	3	0	0	25	3	60987	14	1	2	2	2	3	0	3	2	1	5	1	0
178	AAT	11	5	6	146152	2	1	2	0	0	1	2	6	0	1	1	3	1	1	1	0	3	2	1	5	0	0	0	4	0	1	0	0	1	2	1	6	0	0	1	1	0	1	0	0	0	0	0	0
179	CAA	53	7	5	3	0	2	0	1	7	2	1	0	2	1	1	6	152779	9	45	15	2	0	2	0	43	0	0	2	3	0	0	0	2	8	1	0	0	2	0	1	6	0	0	1	3	1	1	0
180	GGT	1	2	0	1	0	1	1	3	8	2	4	30	0	0	3	1	1	0	1	0	0	1	0	0	0	0	0	7	0	2	1	1	2	0	0	62	0	2	0	0	7	12	1	139089	1	1	1	31
181	AAT	13	1	4	108740	2	0	5	3	1	0	4	1	1	0	1	1	0	0	0	0	0	0	0	0	2	0	0	1	0	2	0	0	0	0	1	3	0	2	3	0	0	0	2	6	0	0	0	0
182	AGG	2	1	29	5	0	2	0	1	24	0	107016	25	0	0	18	4	2	0	0	0	0	0	0	1	0	0	1	0	0	0	1	1	2	0	7	0	3	0	1	0	3	0	46	1	4	1	0	2
183	AGT	0	2	3	67	3	0	2	5	20	6	0	115820	1	1	1	11	1	0	2	0	1	0	1	1	2	0	4	1	0	0	0	3	3	0	2	1	3	0	0	0	0	0	2	9	2	0	0	1
184	AAT	26	16	6	139551	0	1	3	2	6	0	8	8	4	0	8	5	1	0	2	3	0	1	2	0	2	1	4	0	1	1	3	0	2	0	1	16	0	0	0	7	0	3	1	1	1	0	2	1
185	AAT	40	9	3	146330	0	0	0	0	1	2	1	8	1	0	0	9	4	0	0	0	0	1	0	0	0	1	3	0	3	2	0	1	4	0	1	21	0	1	0	2	4	0	0	4	2	3	0	0
186	AGT	0	1	1	73	3	0	3	7	3	8	2	147352	0	0	0	12	0	2	0	0	0	2	0	0	0	0	1	1	0	0	0	2	0	0	0	0	1	0	1	0	0	0	3	94	3	1	0	0
187	AAC	23	145444	9	17	3	6	0	4	1	5	0	0	2	6	0	0	1	5	1	1	0	1	0	3	1	0	2	2	3	2	1	1	0	10	4	0	0	1	4	0	2	1	1	3	0	0	0	1
188	AAG	63	6	154036	32	1	3	5	1	0	0	16	0	1	0	1	2	0	1	4	1	1	0	0	1	0	0	0	1	0	0	0	0	0	0	22	0	1	1	3	1	0	3	0	2	0	1	0	0
189	GAG	0	0	29	4	2	0	0	0	0	0	1	0	0	0	0	0	0	4	5	0	3	0	0	1	3	0	0	0	1	0	4	0	46	3	146059	20	1	0	0	1	1	1	3	2	2	0	0	6
190	TAT	0	0	0	1	2	0	0	0	1	0	0	3	0	0	4	2	0	3	0	7	0	0	0	0	0	0	0	0	0	0	0	0	0	0	0	1	2	0	0	0	0	0	0	0	0	0	0	0
191	AGA	20	0	0	3	1	1	2	0	157722	3	8	1	6	0	1	0	2	0	3	0	0	0	0	0	2	1	1	7	0	0	2	0	0	0	3	0	1	11	0	0	20	0	0	0	0	1	2	0
192	TTA	1	0	0	0	0	0	0	1	0	0	0	0	8	1	0	0	0	0	0	0	1	0	0	0	0	0	0	0	16	4	2	1	0	0	1	0	0	0	0	1	0	0	0	0	1	1	0	0
193	ATA	5	0	0	3	8	2	2	6	1	0	0	6	164146	3	14	3	7	2	0	0	0	0	0	0	0	0	3	0	0	0	0	0	0	2	0	0	2	0	6	3	0	1	0	0	12	0	0	0
194	AAT	11	7	5	162006	3	4	0	5	0	1	0	14	1	1	0	5	1	0	0	6	1	1	0	0	0	0	0	0	0	0	0	4	0	2	0	9	2	0	0	0	0	3	1	1	0	0	0	1
195	TGT	1	0	0	0	0	0	0	0	0	0	0	5	0	0	0	0	0	0	0	0	1	0	0	0	0	2	0	5	0	0	0	0	0	0	0	0	0	0	0	0	0	0	0	1	0	0	0	2
196	AAT	2	14	2	163628	2	1	0	3	0	4	0	8	0	3	0	2	0	2	0	1	4	6	0	1	0	1	0	5	2	1	0	3	8	0	0	37	0	1	0	0	0	0	0	2	0	0	1	0
197	ACC	0	19	0	7	38	163791	8	22	0	7	3	3	1	29	0	1	4	3	0	0	0	2	0	0	0	0	0	0	0	0	0	3	1	0	0	2	0	12	0	0	0	0	0	0	1	0	2	1
198	TCA	0	0	0	0	9	0	0	1	0	1	0	0	0	0	0	2	2	0	0	0	48	0	0	0	0	0	0	0	0	0	0	0	0	0	0	1	2	0	0	0	0	0	0	1	2	2	0	0
199	GCC	2	0	1	0	1	91	1	0	0	0	0	0	1	8	12	3	4	0	0	0	2	3	0	0	0	2	0	2	0	3	1	0	1	17	2	0	22	167847	6	13	2	2	2	0	0	75	3	2
200	ATT	0	0	0	2	1	4	0	12	0	0	0	3	7	18	8	152610	0	0	0	0	4	2	2	2	0	0	0	0	0	8	0	4	0	0	0	0	3	1	0	7	1	0	0	0	1	1	1	5
201	ACA	35	0	2	0	167128	5	17	1	3	2	1	1	31	0	0	1	0	4	0	0	1	1	0	1	2	4	1	2	0	0	1	0	0	0	0	0	22	0	0	0	0	0	0	0	0	1	1	0
202	CAG	3	1	21	0	3	1	0	0	0	0	4	0	0	0	0	0	48	0	166885	32	0	0	10	0	0	10	128	0	0	2	7	1	0	0	2	0	0	1	0	2	0	0	0	0	0	0	0	0
203	GCT	3	0	0	0	3	1	0	69	4	0	1	1	9	1	2	2	0	3	0	0	0	1	0	4	3	6	2	2	3	3	0	0	0	2	1	12	27	24	9	168282	0	3	0	0	0	0	0	26
204	TGT	0	0	0	0	0	0	0	0	0	5	0	5	0	0	0	1	0	0	0	0	0	1	0	0	0	0	0	16	0	0	0	0	0	0	0	0	0	1	0	1	0	3	1	6	0	0	0	0
205	CCA	0	12	0	3	13	1	2	5	3	2	0	0	0	2	0	3	8	6	0	6	168440	19	6	15	2	3	0	0	8	2	6	3	0	0	5	1	2	4	0	1	4	6	1	2	0	0	1	0
206	AAG	56	2	168547	17	4	13	22	4	10	9	36	9	4	6	8	3	6	11	13	8	9	6	0	0	9	17	8	15	15	5	18	8	0	0	8	0	7	10	3	11	0	1	1	0	11	14	8	10
207	GTA	0	0	5	3	6	4	1	4	5	0	1	2	92	1	7	4	12	1	0	0	7	1	0	2	2	3	1	0	26	10	5	12	4	0	0	2	43	2	1	0	1	0	0	0	168822	3	13	3
208	TCC	3	3	1	2	3	1	0	3	3	0	1	2	2	0	0	0	0	0	0	0	0	4	4	1	1	3	1	2	0	0	0	4	0	0	1	1	1	1	0	1	8	0	0	0	0	2	0	5
209	TTT	1	2	0	0	10	1	4	0	0	0	0	3	5	0	3	9	6	3	10	3	2	2	0	2	0	1	0	0	10	4	2	94	0	0	0	0	5	5	0	6	0	0	0	0	5	3	2	8
210	GAG	5	4	27	2	3	1	3	1	0	0	5	1	0	1	6	0	4	7	7	3	0	0	0	0	0	9	0	4	2	2	6	2	65	2	168903	28	0	4	5	3	0	0	42	1	0	2	0	4
211	CCA	0	3	0	0	19	0	0	0	0	3	0	1	1	0	1	0	14	5	0	0	168984	9	13	7	1	0	0	0	8	0	3	1	1	0	0	0	1	3	0	0	2	0	0	3	0	0	0	0
212	ATT	0	0	1	15	7	4	1	29	0	2	0	0	4	15	12	169442	0	3	0	5	6	4	1	3	0	0	0	0	10	12	3	4	1	0	0	1	1	0	0	0	4	1	0	1	3	1	0	3
213	CCC	3	3	3	0	0	13	0	2	0	0	0	0	0	0	0	1	7	25	0	5	50	169303	6	27	2	9	0	2	2	17	1	1	1	3	1	2	1	5	0	8	2	3	0	5	3	1	0	1
214	ATA	1	0	0	0	22	4	2	1	0	0	0	0	169505	8	27	21	1	4	1	0	0	0	0	0	0	0	0	0	9	7	9	0	0	0	0	0	0	1	0	2	0	0	0	0	4	5	8	4
215	CAT	8	6	5	31	11	8	6	2	8	4	1	10	10	6	1	7	17	29	4	169187	0	2	0	1	10	7	1	5	9	2	1	5	5	1	0	2	2	2	0	1	0	3	0	0	5	1	3	5
216	TAT	0	0	0	0	0	0	0	2	0	1	0	0	3	7	0	0	0	3	1	10	0	0	0	0	0	0	0	1	0	16	2	10	0	0	0	4	1	0	0	0	0	0	0	0	2	0	0	3
217	TGT	0	0	0	1	0	1	0	0	0	0	0	8	2	2	0	0	0	0	0	0	0	0	0	0	0	0	0	7	0	0	0	2	0	0	0	0	0	1	0	0	3	0	0	1	0	0	1	0
218	GCC	0	0	0	0	2	132	0	5	0	2	0	1	2	2	1	0	0	0	0	2	5	6	2	2	0	0	0	0	0	0	0	0	0	10	0	0	32	169229	11	29	0	1	0	0	4	96	0	0
219	CCA	0	0	0	0	18	3	2	0	0	0	0	0	0	0	0	0	2	0	2	0	169534	19	16	15	0	0	0	0	6	2	4	0	0	0	0	0	0	4	0	0	0	1	0	0	0	0	0	2
220	GCT	2	8	2	5	13	17	3	184	12	1	0	1	0	2	13	1	7	16	2	34	1	7	5	7	1	8	3	15	4	5	1	2	1	7	0	37	8	43	16	168923	14	4	3	7	11	5	9	55
221	GGT	3	0	0	1	1	1	0	0	0	3	0	20	0	0	0	0	1	2	1	1	2	0	0	0	0	0	0	0	0	0	0	0	0	0	1	23	0	0	0	2	11	15	28	169628	0	0	0	21
222	TTT	0	7	0	2	6	0	7	5	4	0	0	11	9	3	10	10	0	2	0	20	0	3	0	0	0	0	2	0	0	0	7	20	0	0	3	0	0	0	0	0	0	1	0	2	0	5	1	6
223	GCG	2	2	2	2	6	13	110	10	0	14	2	6	6	6	5	4	8	2	6	0	0	0	2	0	2	0	5	1	2	3	2	1	0	0	20	0	106	10	255497	51	8	8	18	17	20	13	581	19
224	ATC	0	2	0	0	0	14	0	2	0	0	0	0	34	256954	21	41	0	0	0	0	0	0	0	2	0	0	0	0	3	8	2	4	0	1	0	0	0	0	0	1	0	0	0	0	4	12	0	2
225	CTA	2	0	0	0	0	0	3	0	0	0	0	0	110	3	0	13	4	0	6	0	44	1	0	0	1	0	0	0	256906	8	48	6	0	0	0	0	0	0	0	0	0	0	0	0	16	0	5	0
226	AAG	73	16	256402	34	8	14	2	8	3	0	78	0	16	4	2	0	2	6	9	1	0	0	0	0	4	0	4	2	1	6	7	4	7	0	16	0	3	3	4	5	0	1	0	0	3	0	1	3
227	TGT	0	0	0	0	1	0	0	0	0	0	0	1	0	0	0	0	0	0	1	0	0	0	0	0	0	0	0	1	0	0	0	0	0	0	0	0	0	2	0	0	0	1	0	11	0	3	0	0
228	AAG	97	17	256235	49	6	3	49	4	8	4	212	4	6	10	49	13	5	13	8	2	0	0	0	0	1	4	0	1	3	3	0	6	12	7	81	5	3	8	9	7	0	3	18	3	7	8	1	3
229	GAT	2	6	10	50	8	3	0	1	0	6	5	12	5	2	9	1	13	8	3	9	0	0	0	0	3	1	1	0	6	3	1	3	14	18	10	256841	13	16	1	1	11	3	7	7	14	2	9	16
230	AAG	34	1	256752	18	6	0	13	1	1	0	84	0	0	0	15	0	2	0	8	7	1	1	10	0	3	1	0	1	1	1	0	4	2	0	76	0	1	0	1	0	2	1	1	0	0	0	4	2
231	AAG	73	13	256878	57	5	13	13	14	5	7	18	6	1	1	6	8	0	3	5	8	3	4	1	3	0	4	4	6	1	0	15	2	6	1	14	9	0	4	0	7	0	0	4	3	2	2	2	1
232	TTC	0	0	0	4	1	0	1	0	0	0	0	0	0	4	4	0	0	14	0	5	0	0	0	0	0	0	0	1	0	9	0	0	0	0	0	0	0	0	0	1	0	0	0	0	0	1	0	0
233	AAT	7	14	16	256657	1	1	2	6	4	1	4	147	0	1	2	1	8	9	1	2	4	18	6	5	8	0	0	0	5	2	8	7	9	3	0	86	2	3	0	0	12	1	9	6	0	1	0	2
234	GGA	0	1	0	0	0	0	0	0	32	0	0	2	0	0	0	0	0	0	0	0	0	0	0	0	1	0	0	0	0	0	0	0	35	0	2	1	1	0	0	0	257049	0	34	7	15	0	0	0
235	ACA	26	0	2	1	256486	45	262	11	5	5	0	2	109	7	7	2	3	0	0	0	0	0	1	0	0	1	5	4	4	4	0	0	0	0	0	4	35	4	0	7	0	2	1	4	0	8	2	0
236	GGG	0	0	1	0	0	0	0	0	0	0	43	6	0	0	0	0	0	0	2	0	0	0	0	0	0	0	1	0	0	0	0	0	0	0	49	0	1	6	2	0	211	7	256322	38	0	0	21	0
237	CCA	3	0	3	8	31	3	4	11	1	4	5	1	6	0	3	1	51	5	9	7	256492	9	63	4	11	3	5	1	30	0	2	0	1	2	4	0	2	7	8	5	3	7	0	1	9	0	1	3
238	TGC	0	0	0	0	0	0	0	0	0	12	0	0	0	0	0	0	0	0	3	1	0	0	0	0	0	16	0	0	0	0	0	0	0	1	0	0	0	0	0	0	0	2	0	1	0	1	0	0
239	CCA	7	4	9	15	63	13	5	10	9	3	13	3	3	7	1	7	70	16	10	16	256357	25	33	12	7	5	12	15	26	8	9	15	9	6	5	3	10	2	5	11	5	3	4	3	8	4	2	6
240	AGT	36	13	11	62	4	11	3	22	8	41	10	256630	11	3	2	21	6	5	0	1	0	1	0	0	3	5	2	8	4	11	1	5	13	5	14	27	1	12	4	3	5	4	4	46	9	2	5	3
241	GTC	0	0	0	0	3	1	0	0	3	0	0	2	1	122	7	4	0	0	0	0	0	0	2	0	0	0	0	0	4	13	0	6	0	5	0	0	0	21	4	0	0	1	0	0	42	256693	31	94
242	AGC	3	184	0	3	7	4	0	2	23	256233	2	139	0	28	0	0	3	2	3	2	0	0	0	0	1	4	1	2	0	0	0	0	4	5	1	2	2	1	3	10	5	142	6	7	3	4	10	2
243	ACA	18	0	4	1	256629	23	112	6	1	9	0	0	63	0	1	0	5	1	3	1	2	0	0	0	3	0	0	0	11	5	3	0	5	0	2	0	15	12	5	12	4	5	8	4	6	8	7	6
244	GTA	0	2	0	5	9	5	0	2	2	7	3	1	139	6	2	7	0	0	0	0	0	1	0	0	1	0	1	6	19	0	0	6	6	0	0	0	38	7	5	1	5	0	1	3	256658	9	55	6
245	CAA	43	4	1	0	5	0	10	8	3	0	1	0	7	4	0	6	256641	5	69	7	7	5	0	3	17	2	2	2	16	6	5	5	12	0	7	2	3	1	1	1	0	0	2	2	9	0	0	10
246	TGC	0	0	0	0	3	2	0	0	0	5	0	0	0	4	0	0	0	1	0	0	0	0	0	0	0	5	0	0	0	0	0	0	0	1	0	0	0	0	0	0	0	3	2	0	0	0	0	0
247	ACA	11	0	0	0	256941	16	47	24	0	3	0	1	101	5	0	1	3	0	0	3	0	4	2	3	0	0	0	1	0	1	2	0	2	0	3	0	9	1	0	0	0	0	0	0	0	0	2	0
248	CAT	1	7	8	42	0	2	0	0	1	0	0	0	0	0	0	0	11	66	6	256798	7	10	1	3	0	6	1	15	7	0	0	5	14	8	4	20	0	1	5	2	3	0	8	2	0	0	2	0
249	GGA	0	2	5	0	0	1	0	4	69	1	1	0	0	5	3	0	1	0	0	3	6	6	0	3	10	0	3	0	4	0	0	0	38	0	2	0	10	4	0	2	256612	3	18	21	16	2	1	0
250	ATC	1	5	0	0	0	11	0	0	0	0	0	0	36	256837	5	66	0	0	0	0	0	0	0	3	0	0	0	0	11	12	6	9	0	0	0	0	1	0	0	0	0	0	1	0	7	30	0	0
251	AAG	99	11	255413	47	4	0	7	2	2	2	47	3	0	1	11	0	2	2	6	15	12	2	14	7	0	2	7	8	1	12	12	0	4	8	78	2	5	1	7	7	1	7	8	3	5	1	8	0
252	CCA	1	4	0	1	47	8	7	5	0	4	2	0	4	2	4	0	22	8	0	4	256479	19	21	21	2	0	0	0	24	0	2	5	0	0	0	0	23	10	9	21	1	0	1	0	0	7	10	8
253	GTA	9	0	2	0	18	13	7	16	2	5	0	18	86	8	4	7	4	9	5	7	3	0	0	0	0	0	10	1	11	7	9	4	9	0	6	1	33	5	23	8	12	14	3	3	256453	13	71	7
254	GTA	3	0	1	0	3	25	3	6	5	3	0	3	127	20	0	8	0	0	1	0	10	8	8	12	0	4	0	0	3	4	0	0	1	0	1	0	26	20	3	5	5	2	0	1	256455	3	22	5
255	TCA	1	0	1	4	12	5	4	0	1	0	0	2	0	0	0	0	0	0	2	0	7	2	0	0	0	0	0	0	2	3	0	0	0	0	0	0	11	7	1	3	4	3	1	0	0	1	2	0
256	ACT	0	0	0	24	20	41	3	256545	0	2	0	9	0	1	0	14	0	0	0	0	0	0	0	0	0	0	0	0	0	0	0	0	0	0	0	0	0	0	1	14	0	0	0	1	0	0	0	0
257	CAA	25	1	0	0	0	4	0	0	0	2	0	4	0	0	1	1	256579	17	13	12	1	0	0	0	24	0	3	0	2	2	0	0	3	0	0	0	2	0	8	0	3	0	2	0	1	0	3	0
258	CTG	0	0	0	0	0	0	0	0	0	3	0	1	4	0	39	7	0	0	0	2	0	0	7	0	0	0	0	0	166	12	255305	79	0	0	0	0	0	4	0	0	0	0	0	0	0	0	6	0
259	CTG	0	0	0	0	2	5	0	5	0	0	0	0	3	6	45	19	0	6	1	0	0	0	43	0	0	1	4	0	74	19	255646	43	0	0	0	0	0	0	0	0	0	0	1	0	4	7	14	1
260	TTA	0	0	0	0	0	0	1	0	0	0	0	0	6	6	4	5	0	2	0	0	0	0	0	0	0	0	0	0	42	6	1	2	0	0	0	2	0	0	0	0	0	0	0	0	4	8	0	6
261	AAT	7	6	1	255087	0	0	1	0	0	0	0	10	0	0	1	33	1	0	0	0	0	0	0	0	0	0	0	0	0	0	0	0	0	0	0	5	0	0	0	0	0	0	0	0	0	0	0	0
262	GGC	4	0	0	0	1	4	0	1	0	32	0	1	1	3	3	0	3	0	3	0	0	0	0	0	0	1	0	0	5	4	1	7	0	182	0	0	0	4	5	6	47	253533	12	328	0	24	0	0
263	AGT	0	1	0	91	1	2	7	14	0	18	0	253754	0	4	3	36	0	4	0	5	4	3	0	0	0	2	2	0	1	3	1	8	6	0	1	4	0	2	0	1	0	0	4	21	0	0	5	3
264	CTA	5	0	0	2	1	10	0	2	0	0	0	0	50	7	4	2	5	4	1	1	11	0	0	0	0	0	0	0	255039	1	83	19	0	5	0	0	0	0	4	0	0	0	0	1	13	4	7	0
265	GCA	0	18	0	3	106	2	2	4	0	0	0	3	3	0	3	0	2	2	0	0	3	0	0	0	3	0	0	0	1	2	0	0	38	0	0	4	254137	12	72	2	7	2	12	0	123	4	0	6
266	GAA	48	5	4	0	2	5	7	2	0	1	10	1	0	1	10	0	11	2	0	8	5	7	6	13	1	1	4	0	4	10	0	1	250554	4	24	6	8	1	1	4	21	7	1	5	16	2	2	5
267	GAA	45	6	8	5	3	23	3	3	4	5	2	10	1	0	3	1	16	8	5	9	3	3	0	0	16	5	4	4	7	9	5	7	253826	7	19	18	18	9	4	7	16	5	2	6	0	0	1	0
268	GAG	2	9	45	3	4	4	4	5	0	0	6	1	3	3	1	7	6	3	4	9	1	2	4	0	6	0	11	3	1	11	0	0	64	16	228728	27	0	1	7	2	1	1	46	9	2	4	15	0
269	GTA	0	0	0	0	5	15	0	7	0	2	0	2	140	5	8	4	0	0	0	3	19	8	4	4	0	0	0	0	9	6	13	12	13	5	0	3	29	2	1	0	3	0	0	0	244718	14	25	8
270	ATG	7	9	29	6	1	6	15	3	2	8	2	9	42	10	245720	35	3	1	9	0	0	0	0	0	1	1	1	3	3	1	3	4	1	0	0	0	7	1	0	0	0	0	5	3	3	0	6	0
271	ATT	0	0	0	2	0	1	0	10	0	0	0	0	8	9	1	198556	0	0	0	0	0	3	0	0	0	0	0	0	0	3	5	1	0	0	0	0	0	0	0	0	0	0	0	0	2	4	0	9
272	AGA	53	0	7	5	2	5	6	2	239548	2	21	8	34	4	0	4	3	0	6	0	0	0	0	0	5	4	5	1	2	5	8	4	0	0	0	2	0	0	0	3	53	0	4	3	1	0	4	0
273	TCT	1	3	0	0	6	7	10	16	0	4	0	1	4	12	6	2	0	2	0	1	0	0	0	6	0	0	0	0	2	3	8	2	0	0	2	0	2	2	3	14	0	9	1	0	0	0	7	7
274	GAA	68	1	0	0	3	1	0	0	2	1	0	4	3	2	0	1	3	5	1	1	5	5	2	3	0	0	2	1	0	2	0	0	241252	7	8	10	6	2	1	0	6	3	1	1	5	3	1	1
275	AAT	41	4	0	237055	4	1	0	3	1	0	3	23	10	0	1	1	0	0	0	1	0	0	0	0	0	0	0	0	0	0	0	2	4	3	2	4	3	0	0	1	1	0	4	7	5	0	0	0
276	ATC	0	15	0	6	2	20	3	0	2	3	0	0	48	225978	7	55	0	0	0	2	5	2	0	5	0	0	0	0	7	8	5	0	0	0	2	0	0	0	0	0	0	0	0	0	8	15	3	3
277	ACA	21	7	0	4	243973	4	16	7	5	0	3	1	44	0	2	1	2	0	0	0	1	2	0	2	4	0	0	0	0	0	2	12	1	0	0	0	28	0	0	0	2	1	0	0	3	0	1	0
278	AAC	443	185358	6	43	32	0	0	0	0	4	0	2	0	2	0	0	2	2	0	4	0	0	0	0	0	2	0	3	0	0	0	0	5	10	6	2	1	0	0	2	0	0	0	1	0	0	0	2
279	AAT	2	8	0	195818	5	2	0	1	0	1	0	9	0	0	39	2	293	0	0	0	1	0	0	0	0	0	0	0	0	0	0	0	2	2	0	3	1	1	1	0	0	0	0	0	0	0	0	0
280	GCC	1	2	0	1	5	179	0	2	0	2	0	1	1	0	1	1	1	0	0	0	47	1	1	0	0	0	8	0	0	1	3	1	0	11	0	1	39	153107	1	21	2	5	2	0	0	59	1	0
281	AAA	231974	7	8	6	0	0	0	0	3	0	4	0	6	2	1	1	320	1	1	0	0	0	0	0	3	6	1	0	2	1	4	2	10	0	6	2	12	3	3	0	3	0	4	1	4	0	3	2
282	AAC	26	211593	1	25	9	3	0	3	0	7	0	5	0	7	1	0	1	3	5	0	0	0	0	0	0	0	0	0	0	0	0	0	0	7	0	0	0	0	2	0	0	0	3	0	0	0	0	0
283	ATA	13	1	0	0	9	0	0	0	0	0	1	0	215385	4	52	8	0	2	0	0	0	0	0	0	0	0	0	0	13	12	3	1	0	0	0	0	5	1	0	0	0	0	0	0	7	10	0	1
284	CTA	3	4	3	2	0	0	0	0	0	0	0	0	31	2	6	1	18	6	0	5	3	0	1	0	0	0	0	0	213051	10	21	18	0	0	0	0	3	0	0	0	0	0	0	1	7	2	0	6
285	GTA	2	0	0	0	0	0	0	0	3	0	0	1	85	1	0	1	0	0	0	0	4	0	0	0	0	0	0	0	3	0	0	0	5	0	0	0	21	1	1	1	0	0	0	1	236914	6	73	11
286	CAA	26	5	2	3	3	4	0	5	0	1	0	0	5	2	0	0	220035	8	14	15	0	0	0	0	11	0	0	0	13	2	5	7	4	1	1	2	0	1	1	0	0	0	0	0	9	0	3	3
287	TTT	0	0	1	0	0	0	1	0	0	0	0	0	0	0	0	2	0	0	0	0	2	0	0	0	0	0	0	0	4	2	3	15	0	0	0	0	0	0	0	0	0	0	0	3	0	0	0	8
288	AAC	72	243648	18	93	2	3	0	4	8	123	3	1	0	0	0	0	3	2	1	3	0	1	0	1	0	0	3	0	0	2	5	0	10	34	0	3	1	0	0	0	0	3	0	0	7	0	1	0
289	ACG	7	6	39	5	136	12	240150	43	0	4	5	0	9	3	93	1	3	1	14	3	0	0	0	0	2	0	3	0	2	3	2	5	1	2	3	3	3	1	36	10	0	0	0	2	1	1	1	0
290	CCT	0	0	0	0	0	0	0	24	0	0	0	0	0	0	0	0	0	0	0	28	36	176	28	241200	1	1	0	0	0	0	0	12	0	0	0	0	0	1	0	8	0	0	0	0	0	0	0	0
291	GTG	2	0	0	0	1	0	1	0	1	0	0	0	1	0	101	6	0	0	0	0	0	0	0	0	0	0	0	0	0	0	3	0	0	0	3	0	1	0	20	0	0	0	0	0	337	19	243874	30
292	CAA	26	4	3	4	0	18	5	12	11	2	6	2	11	2	11	2	253638	2	16	4	5	19	8	3	13	1	0	0	9	10	2	4	4	0	4	7	2	2	2	1	16	0	7	6	0	0	0	6
293	ATT	2	0	0	11	0	0	0	7	0	0	0	7	20	21	5	254670	0	0	0	0	0	0	0	0	0	0	0	0	0	2	5	4	0	0	0	0	0	0	0	0	0	0	0	0	1	1	9	19
294	AAT	32	14	8	254710	7	2	3	5	11	3	11	24	5	5	28	18	20	2	5	8	0	0	0	0	9	6	5	2	1	5	2	4	14	6	13	10	1	1	1	3	3	6	8	3	8	1	9	8
295	TGT	0	0	0	3	0	0	0	0	0	0	0	3	0	0	0	0	0	0	0	0	0	1	0	0	0	0	0	19	0	2	0	0	0	0	0	0	0	0	0	0	2	0	0	2	0	0	0	0
296	ACC	0	28	0	0	49	252731	9	56	2	10	2	3	5	59	0	6	10	1	4	2	1	1	0	0	1	0	0	1	7	1	3	0	3	5	0	0	1	61	3	1	4	3	2	0	3	6	1	3
297	AGA	52	0	0	0	3	2	0	11	225368	0	24	3	100	2	0	0	0	2	0	3	0	0	0	0	14	5	3	5	0	0	1	0	0	1	0	0	0	0	0	0	66	0	0	0	0	0	2	0
298	CCT	0	0	2	0	0	2	1	22	0	0	0	1	1	1	0	1	2	0	0	20	28	74	13	244747	3	0	0	2	4	1	0	17	0	0	0	0	1	0	2	5	0	0	1	2	0	0	0	1
299	AAC	14	255403	5	63	5	7	4	11	3	9	7	3	0	2	2	4	0	7	1	5	0	2	0	0	2	1	2	0	6	4	0	5	1	3	0	0	0	2	3	2	2	1	0	3	0	2	5	2
300	AAC	57	254230	3	82	0	1	0	0	4	17	1	0	0	0	3	0	0	0	3	3	0	0	0	1	0	3	0	0	0	0	1	2	3	4	2	3	0	2	1	5	0	0	0	0	0	0	0	2
301	AAT	2	13	5	253287	12	15	8	18	7	13	3	18	0	1	3	1	6	7	4	26	0	0	0	0	7	9	8	4	0	0	6	3	0	0	0	9	9	11	4	2	4	6	5	2	0	4	0	0
302	ACA	30	1	2	0	254979	5	88	13	1	2	2	3	45	17	5	1	3	0	2	0	0	0	0	0	0	1	2	4	5	0	0	0	0	3	0	2	26	0	0	0	0	0	0	0	7	5	1	1
303	AGG	0	0	112	0	0	5	7	0	46	11	254519	12	4	3	27	11	3	1	0	6	2	0	0	4	12	16	33	6	9	3	1	6	1	0	0	0	4	2	1	5	2	0	94	4	9	4	6	4
304	AAA	255399	0	44	1	1	3	1	0	17	0	7	0	8	4	2	2	7	1	10	2	0	0	0	0	6	0	2	1	10	1	2	3	13	1	2	0	1	0	0	0	2	0	1	0	3	0	0	0
305	AGT	19	10	0	89	6	15	10	9	17	18	8	255420	9	8	14	43	1	2	4	4	2	13	3	2	17	3	7	10	18	9	6	4	20	4	14	2	15	2	7	9	0	1	2	68	8	0	8	13
306	ATA	12	0	0	0	3	0	0	0	1	0	0	0	256547	12	31	21	0	0	0	1	0	1	0	0	0	0	0	0	0	1	2	0	0	2	3	0	0	0	0	0	0	0	0	0	18	0	1	4
307	CGT	3	10	5	10	7	25	4	4	6	1	1	69	6	1	1	5	12	4	4	107	3	12	29	7	25	44	15	255911	11	13	9	64	0	0	1	0	2	4	8	2	0	0	5	15	3	10	4	5
308	ATA	4	0	0	0	7	1	0	1	0	1	0	0	256632	1	108	17	0	0	0	0	0	0	0	0	0	1	0	0	0	0	0	0	0	0	0	0	2	0	1	0	0	2	0	0	8	0	0	2
309	GGA	7	1	0	0	0	3	0	0	41	0	0	2	0	1	0	0	0	1	5	0	0	0	0	0	14	3	0	0	0	0	1	2	40	0	0	1	23	4	2	2	256902	9	23	14	28	0	1	0
310	CCA	0	1	0	3	27	2	3	0	1	0	5	0	3	0	2	0	39	1	1	1	256184	20	237	5	5	2	2	4	27	2	1	0	2	0	1	0	16	2	0	3	7	1	0	0	1	0	0	0
311	GGA	0	0	0	1	0	0	4	1	20	0	0	0	0	0	0	0	0	0	0	0	0	2	0	0	2	0	0	5	0	0	0	0	28	0	0	0	0	4	0	0	256851	7	11	10	20	1	0	0
312	CAA	30	5	2	0	0	0	2	4	0	0	3	2	4	0	2	0	256674	4	73	3	0	0	1	0	17	17	12	0	10	7	2	0	6	2	11	1	1	5	0	6	5	0	0	0	0	0	0	0
313	GCA	10	22	3	26	158	9	5	11	4	16	3	6	3	1	5	2	10	25	9	27	13	5	4	2	5	4	0	6	17	18	1	8	63	19	4	20	255899	17	30	14	1	0	0	2	110	4	5	2
314	TTC	0	1	3	1	0	0	0	0	2	0	0	0	0	1	2	0	0	0	0	0	0	0	0	0	0	0	0	0	0	6	4	0	0	0	0	0	0	0	0	0	0	0	2	0	2	0	0	0
315	TAT	2	0	8	7	5	3	0	2	4	0	1	0	29	16	11	19	8	12	3	64	0	0	0	1	0	3	0	0	29	10	8	14	8	1	6	1	5	3	3	6	0	1	0	0	19	3	9	8
316	GCA	0	2	0	0	113	6	0	0	5	9	1	4	3	0	2	3	1	7	0	2	5	3	0	3	1	6	0	0	1	1	0	2	25	0	0	0	256609	21	20	16	6	6	7	4	115	4	2	0
317	ACA	26	15	1	18	256285	22	177	32	13	0	9	7	82	2	7	2	16	9	8	2	2	0	0	4	8	9	4	2	9	2	4	3	0	0	0	0	13	3	0	0	0	0	0	2	8	2	5	3
318	GGG	8	8	2	1	5	5	11	3	0	1	60	14	9	4	0	0	1	4	2	4	0	0	0	1	12	1	5	0	2	0	5	3	1	2	52	6	7	1	22	6	110	10	256538	33	8	4	19	10
319	GAC	4	84	0	7	0	8	4	2	2	4	2	7	0	2	5	2	5	2	6	2	1	17	4	0	7	0	2	4	0	1	5	0	62	324570	11	126	4	9	2	14	12	121	14	0	2	5	2	8
320	ATA	7	0	0	0	60	1	10	4	3	0	0	4	325104	11	42	19	3	1	5	4	8	21	2	22	0	0	0	0	1	5	2	1	0	0	0	0	6	0	1	0	2	3	0	0	25	1	10	8
321	ATA	48	3	14	7	17	9	15	6	20	4	9	20	324440	23	123	20	9	7	7	11	9	8	3	0	37	5	0	8	8	17	0	9	2	3	7	2	14	6	9	5	17	5	25	23	16	21	7	6
322	GGG	0	1	3	4	0	3	4	1	1	6	106	9	0	1	0	0	0	2	0	0	1	1	0	0	0	1	5	0	0	0	0	0	2	5	58	8	2	3	1	0	108	34	324914	49	6	0	23	1
323	GAT	6	14	8	103	29	0	4	15	12	13	19	20	7	0	2	11	13	22	11	43	11	8	5	5	11	10	10	11	9	7	2	9	57	52	13	323828	38	12	14	20	13	11	21	24	6	8	21	28
324	ATA	31	0	6	5	23	3	0	7	5	7	0	0	324598	26	167	38	7	2	11	5	9	2	0	0	0	0	2	3	3	12	10	12	0	0	0	0	4	0	9	0	2	8	8	14	53	10	6	25
325	AGA	54	7	21	0	6	3	1	5	325084	3	21	4	23	3	6	0	10	4	2	9	0	0	2	0	8	9	7	9	5	5	0	0	3	3	4	0	6	3	8	4	30	0	2	30	3	5	14	2
326	CAA	70	0	6	1	9	5	12	6	2	0	7	3	5	3	12	8	324979	10	86	20	9	13	0	3	30	9	5	13	11	2	0	4	0	4	0	0	2	11	10	6	12	2	14	11	1	0	5	0
327	GCA	0	0	0	0	166	4	8	7	0	10	0	1	0	3	0	3	0	0	2	1	36	38	9	11	0	0	0	0	0	2	0	0	17	0	0	0	324408	4	21	2	1	0	0	0	115	1	1	13
328	CAT	13	8	11	65	6	12	6	0	4	1	2	17	4	8	17	1	29	26	13	324621	0	4	0	2	12	4	9	5	1	2	3	0	3	4	4	3	0	11	2	1	0	0	0	0	7	2	5	1
329	TGT	0	0	0	3	0	0	0	0	0	0	0	1	0	0	0	0	0	0	0	0	1	0	0	0	0	0	0	15	0	0	0	0	0	0	0	0	0	0	0	0	0	0	0	4	0	0	0	0
330	AAT	27	16	14	324907	7	0	1	3	4	8	0	12	0	2	1	6	6	4	6	2	9	0	0	0	8	0	0	0	0	3	2	3	5	0	2	35	0	1	0	0	3	0	0	2	0	0	7	0
331	GTC	0	3	0	0	0	0	0	0	0	0	0	1	6	114	0	12	0	0	0	0	0	0	0	0	0	0	0	0	1	15	3	0	0	11	0	0	1	43	0	0	0	2	0	0	67	324887	17	70
332	AGT	10	3	0	142	2	5	0	13	7	52	5	324791	8	7	0	42	0	1	7	10	2	0	1	4	2	3	7	4	2	2	0	0	1	4	0	2	2	2	0	0	2	2	9	105	5	6	5	5
333	AAA	325138	20	31	6	7	8	4	5	14	4	4	7	17	0	2	1	6	6	14	13	0	3	0	0	1	8	0	3	14	7	4	2	15	1	5	0	0	3	0	0	8	1	5	13	7	2	1	0
334	GCA	19	3	0	0	193	10	7	6	7	10	19	1	4	0	0	1	16	5	0	6	10	8	0	2	3	7	1	2	2	9	0	8	31	1	3	2	324277	14	19	0	9	6	4	0	122	11	8	0
335	ACA	58	5	3	7	324708	12	82	22	17	1	4	4	106	9	0	0	2	8	4	1	3	12	8	7	5	6	3	9	7	3	7	1	10	4	2	6	25	1	5	0	1	0	0	1	13	1	4	4
336	TGG	0	0	0	0	0	0	0	0	0	0	7	0	2	0	0	0	0	0	0	0	0	0	0	0	0	0	23	0	1	2	0	0	0	0	0	0	0	0	0	0	0	0	6	0	0	0	1	0
337	AAT	32	35	10	324587	9	10	4	8	5	2	11	16	4	6	11	10	5	0	4	0	1	0	1	2	3	7	3	0	6	4	3	11	2	0	4	12	1	9	0	3	12	1	2	11	3	5	0	1
338	GAA	92	35	4	16	15	0	5	7	2	6	2	6	10	8	2	0	4	14	2	9	0	7	3	2	18	4	12	1	15	5	4	9	324777	20	22	11	9	3	0	2	35	0	4	4	5	1	4	0
339	ACT	16	13	9	43	41	45	21	324625	12	0	6	12	6	13	8	49	17	10	7	8	0	0	0	0	6	4	8	8	11	2	3	10	3	0	3	0	17	26	5	33	9	16	2	9	11	8	2	6
340	TTG	0	0	3	0	0	0	0	0	1	0	0	0	3	0	27	13	0	0	0	0	0	0	0	0	0	0	0	0	4	11	30	4	0	0	0	0	0	0	0	0	0	0	0	0	0	5	13	5
341	GGA	4	5	10	8	9	2	2	0	83	0	2	11	5	2	2	4	11	16	3	13	4	0	0	0	16	3	11	5	0	6	1	0	62	0	1	1	1	4	3	0	323699	13	48	8	27	7	6	0
342	AAG	117	11	324475	77	10	3	16	5	7	3	87	2	3	7	13	0	2	2	12	3	0	0	1	0	4	4	1	2	0	8	1	2	9	3	35	2	3	3	7	3	2	1	2	4	1	2	10	3
343	GTG	1	0	0	0	0	1	4	0	0	0	0	0	6	3	128	0	0	0	0	0	0	1	0	0	0	0	1	0	15	0	2	0	0	0	7	0	0	0	13	0	0	0	1	0	86	7	323838	25
344	GTC	0	0	0	0	0	11	6	3	0	4	0	0	0	81	0	8	2	0	0	0	0	0	4	0	5	0	0	0	0	2	0	0	2	14	3	0	11	127	5	0	3	0	0	3	70	324448	17	52
345	AAA	324849	13	43	12	9	7	5	5	23	6	15	10	16	17	6	2	3	12	12	0	0	0	5	6	7	3	4	4	15	6	7	3	20	10	6	0	5	0	2	4	4	22	7	5	11	6	10	2
346	CAA	58	3	5	6	12	6	5	3	1	2	0	2	13	4	0	10	324692	11	28	12	0	2	5	0	8	2	0	0	3	2	0	7	11	0	5	0	8	5	10	10	1	1	0	3	0	9	0	3
347	TTA	0	0	0	2	0	0	0	1	0	0	0	0	15	6	13	2	0	0	0	0	0	0	0	0	0	0	0	0	34	21	1	6	0	0	0	0	0	0	0	0	0	0	2	0	0	0	0	0
348	AGA	84	5	8	0	10	12	9	4	324049	6	36	20	12	0	5	11	7	4	0	5	0	0	0	0	13	9	15	8	7	1	5	10	0	0	0	0	4	16	8	7	28	3	9	13	21	0	8	6
349	AAA	324919	3	36	6	16	5	11	14	11	4	9	3	4	3	9	5	20	3	12	2	5	1	0	0	11	5	4	8	3	6	6	5	13	2	10	4	6	0	5	8	0	7	2	3	2	3	5	0
350	CAC	4	50	5	1	9	4	4	0	1	9	7	17	0	8	1	5	62	323266	4	43	0	1	0	0	0	9	10	8	8	10	6	1	5	4	2	0	2	12	1	2	5	0	0	0	0	5	3	4
351	TTT	0	0	1	0	0	0	0	0	0	1	0	0	3	3	0	18	0	0	0	0	0	6	0	0	0	0	0	6	4	7	0	26	0	0	0	0	0	0	0	0	0	0	0	0	0	2	3	6
352	GGG	4	9	0	2	3	3	6	1	6	6	32	5	3	1	7	1	2	10	2	2	2	6	16	0	2	0	20	12	3	1	6	2	3	0	60	10	8	0	22	8	119	16	317661	63	7	2	41	10
353	AAC	70	324319	3	110	5	0	6	3	2	28	7	0	0	4	2	4	6	1	4	0	7	9	3	9	0	6	5	2	8	1	12	7	5	32	2	5	0	5	0	2	2	5	5	8	13	0	5	8
354	AAC	53	323337	5	50	7	13	2	5	1	30	1	5	0	11	0	2	7	7	23	1	4	3	1	12	7	9	3	1	5	1	0	0	5	16	3	0	2	0	7	4	2	1	0	2	1	4	4	0
355	ACA	74	0	2	0	323061	11	11	4	10	3	3	0	75	1	3	5	3	3	5	4	0	10	0	4	8	3	5	4	0	0	0	2	0	0	0	4	30	1	3	4	0	0	0	0	3	2	1	0
356	ATA	24	12	6	5	14	7	2	8	8	0	1	4	322632	1	42	5	0	6	2	5	7	9	3	0	3	5	1	1	17	4	6	5	4	4	1	9	6	5	2	9	0	3	2	8	25	5	1	1
357	ATA	4	0	0	0	11	0	0	0	0	0	0	0	322253	7	96	5	0	0	0	0	0	0	0	0	0	0	0	3	4	0	0	0	2	0	0	0	0	0	0	0	0	0	0	0	5	6	3	5
358	AGA	68	11	0	4	13	5	1	3	316062	6	13	2	28	2	2	1	10	11	12	0	0	0	0	0	26	18	1	3	4	2	0	8	0	0	6	2	11	6	1	2	19	0	0	4	3	6	13	11
359	TTT	2	0	0	0	2	0	2	0	0	0	0	2	9	0	1	11	0	0	0	0	0	0	4	0	0	0	0	0	9	3	10	16	3	0	0	0	4	0	0	0	0	7	0	0	0	0	0	0
360	GCT	10	12	11	21	10	16	0	172	2	10	11	1	5	10	8	1	3	5	4	0	0	6	0	1	1	19	2	4	4	0	1	8	6	11	0	48	20	60	6	317258	6	19	9	20	5	5	4	118
361	AAT	54	41	33	322465	5	12	2	30	8	0	4	31	4	2	9	10	11	13	1	3	9	3	3	5	0	0	12	13	3	6	6	4	22	4	4	24	18	1	15	7	5	3	2	4	6	6	8	13
362	TCC	0	11	0	0	4	8	6	0	0	6	2	2	0	1	3	0	3	12	0	9	9	24	2	9	0	0	0	0	1	0	0	0	0	0	0	2	2	0	4	0	0	6	0	0	0	1	0	1
363	TCA	0	2	0	2	39	10	23	8	0	7	0	8	2	0	8	0	0	1	0	0	133	4	7	2	0	0	0	0	1	0	0	1	1	0	0	3	8	6	11	11	1	0	0	0	4	1	1	0
364	GGA	0	0	0	0	0	0	0	0	31	0	0	0	0	0	0	0	0	0	0	0	0	0	0	0	2	0	0	0	0	1	0	0	34	0	0	0	1	0	0	0	305751	23	44	3	21	0	0	0
365	GGG	0	0	0	0	3	0	0	0	0	0	165	0	0	0	0	0	0	0	1	3	0	0	0	0	0	0	1	0	0	0	0	0	0	0	34	0	0	0	2	0	98	2	242026	17	0	0	14	0
366	GAT	5	0	1	32	0	0	0	0	0	0	0	0	0	0	0	0	3	0	0	2	0	4	0	0	0	0	0	0	0	0	0	0	7	21	0	292091	0	0	0	0	0	0	0	4	0	0	0	0
367	CTA	10	0	1	6	1	5	0	11	7	2	10	3	88	5	0	21	7	9	4	2	102	14	5	0	16	13	10	7	310618	12	84	12	3	0	0	2	3	3	3	5	7	6	0	5	19	3	11	10
368	GAA	28	0	0	0	0	0	0	0	0	0	0	0	0	0	0	0	2	0	0	2	0	1	5	3	1	0	0	2	0	2	0	0	318186	12	18	5	0	4	3	0	9	1	0	0	6	0	0	0
369	GTC	0	2	0	0	1	2	0	4	0	0	0	0	8	81	0	0	0	22	0	0	1	16	0	0	0	0	1	0	5	6	0	11	2	7	1	0	0	27	0	0	0	0	0	0	69	312838	11	56
370	ACA	59	1	8	2	317272	13	102	13	3	7	0	5	169	2	25	15	10	2	3	5	0	0	0	0	3	11	1	5	7	4	1	9	10	3	4	3	20	5	6	3	7	4	6	7	11	7	22	13
371	ACA	55	4	2	2	317871	27	15	27	2	8	12	12	38	0	2	1	7	6	2	10	1	0	1	0	23	6	14	18	4	0	11	18	18	8	7	8	27	7	17	8	9	3	28	12	1	11	13	6
372	CAT	0	6	0	40	5	0	3	10	0	3	0	0	0	0	4	0	13	13	4	305941	0	0	0	0	1	1	0	2	14	12	5	1	2	0	0	0	8	2	6	4	0	2	1	4	0	1	6	0
373	AGT	0	2	1	61	0	0	2	8	11	15	0	304670	0	1	0	67	0	0	0	0	0	0	0	0	1	0	1	0	3	0	0	2	0	0	4	0	0	2	9	4	0	11	7	67	3	0	11	11
374	TTT	0	0	0	0	0	0	0	0	0	0	2	0	0	0	6	2	0	0	0	0	0	0	0	0	0	0	1	0	4	0	1	10	0	0	0	0	0	0	0	0	0	0	0	1	0	3	0	7
375	AAT	13	4	2	274078	0	4	1	3	0	1	1	28	5	3	2	12	0	1	4	7	1	3	0	0	0	1	0	2	6	1	0	2	0	0	0	53	3	3	0	2	8	2	11	0	0	0	1	0
376	TGT	0	1	0	1	0	0	0	0	0	0	0	8	0	0	0	1	0	0	0	0	0	0	0	0	0	0	0	8	0	0	0	0	0	0	0	0	0	0	0	0	0	0	0	4	0	0	2	0
377	GGA	0	3	5	5	0	0	0	0	47	0	0	0	0	0	0	0	2	1	1	1	0	0	0	2	6	4	4	1	0	5	0	0	47	0	1	0	8	10	0	1	293875	7	78	6	16	0	0	0
378	GGA	0	7	2	10	0	1	0	0	101	3	6	0	0	1	0	0	16	0	2	3	0	0	3	0	3	1	1	5	3	0	0	0	42	3	3	2	0	1	0	1	292783	0	27	4	14	0	0	0
379	GAA	39	0	0	1	1	2	4	6	1	0	0	0	14	2	0	12	4	0	11	0	3	0	1	0	0	0	0	0	3	1	4	2	302426	2	13	19	0	2	1	0	5	3	4	2	4	2	0	3
380	TTT	0	0	4	4	0	0	0	0	0	3	2	0	0	0	3	63	3	0	3	3	0	0	2	3	8	1	0	1	0	0	0	10	1	0	0	0	0	0	0	0	0	0	0	3	0	0	0	1
381	TTC	0	0	0	0	1	2	0	0	0	0	0	0	0	11	1	3	0	0	0	0	0	0	0	0	0	0	0	0	3	12	1	0	0	5	0	4	0	0	0	0	0	1	1	0	3	0	4	3
382	TAT	0	10	0	38	8	8	9	3	1	19	5	3	17	4	7	8	10	14	13	56	0	0	0	0	4	0	0	0	4	19	20	18	3	0	0	2	3	3	4	26	1	0	0	0	3	6	10	12
383	TGT	0	0	0	0	3	0	0	1	0	0	2	6	0	0	0	2	5	0	0	2	0	0	0	0	0	0	0	27	0	6	0	0	0	0	0	0	0	0	0	0	1	0	1	1	0	0	0	0
384	AAC	33	315898	6	105	6	9	0	0	3	45	0	3	0	2	0	1	5	14	0	2	0	0	0	1	1	1	2	2	1	2	0	1	0	83	1	3	0	6	3	4	3	0	2	4	0	6	5	7
385	ACA	17	0	0	0	313170	17	13	10	2	1	0	0	34	0	0	0	0	0	0	0	0	1	0	1	2	0	0	0	0	0	1	0	0	3	0	0	12	0	0	0	0	2	0	0	0	0	0	1
386	TCA	13	6	0	16	12	3	6	0	1	13	1	5	6	2	0	5	9	9	0	6	22	2	0	0	7	5	0	0	0	0	10	1	9	5	0	8	1	8	0	5	8	5	5	1	2	3	10	0
387	GGC	3	1	0	2	0	1	0	0	0	50	1	2	0	0	0	1	6	4	2	0	0	3	0	2	9	9	6	4	0	0	1	4	2	132	2	2	1	7	0	5	51	273860	9	109	11	89	0	3
388	CTG	2	0	0	4	0	2	1	0	0	0	2	0	3	0	77	0	0	0	5	0	0	0	73	0	0	0	3	0	110	27	303073	26	0	0	0	0	0	0	0	0	0	0	0	0	0	0	1	0
389	TTC	0	0	0	0	0	0	0	0	0	0	0	0	0	3	0	0	0	0	0	0	0	0	1	0	0	0	0	0	0	44	0	0	0	0	0	0	0	0	0	0	0	0	0	0	0	6	0	0
390	AAT	12	51	2	320474	5	7	8	6	16	5	20	51	1	3	0	4	19	23	2	28	4	0	0	0	2	3	8	11	0	1	1	0	6	1	1	27	6	0	5	11	3	1	8	5	1	2	4	0
391	AGC	0	91	0	3	7	37	10	4	19	319870	1	92	2	27	5	0	1	0	0	11	3	0	4	0	1	5	0	0	4	3	0	0	2	0	0	0	3	2	1	11	7	77	2	0	4	0	2	0
392	ACT	15	7	20	45	27	71	34	319960	17	4	13	9	18	8	22	89	9	16	14	10	0	0	3	2	3	14	11	16	7	12	7	20	4	12	3	13	10	10	5	24	5	5	8	7	19	8	12	33
393	TGG	1	0	0	0	0	0	0	0	0	0	9	0	0	0	0	0	3	18	0	2	0	0	1	0	4	0	31	0	0	0	0	0	0	0	0	0	0	0	0	0	2	0	2	0	0	0	0	0
394	ATT	8	5	6	42	6	27	15	58	2	5	7	20	27	14	8	320013	3	4	10	5	5	18	39	3	2	8	0	11	13	5	0	5	4	7	9	12	6	4	6	4	0	5	6	5	6	10	4	47
395	AGC	5	201	10	11	15	17	5	6	78	321317	16	236	10	54	8	10	13	27	10	9	10	8	5	9	0	12	9	7	0	8	11	7	13	17	9	8	7	6	6	11	0	183	9	8	9	14	7	3
396	AAT	34	48	7	323783	7	6	4	4	0	0	9	23	11	1	2	10	5	1	8	12	6	5	1	15	0	0	2	2	2	4	5	8	7	2	22	29	8	6	0	0	9	4	9	18	1	3	0	4
397	ACC	8	73	12	24	48	323766	17	80	2	15	6	7	22	83	11	12	6	8	24	10	0	32	15	7	4	8	9	2	13	15	8	18	3	9	3	10	11	114	16	5	8	19	17	12	2	4	9	9
398	AGC	12	110	18	5	19	17	15	4	93	321998	6	218	15	41	4	6	3	5	4	11	10	8	3	5	9	41	9	12	7	4	7	11	23	3	11	11	10	4	5	13	22	420	16	11	4	23	15	4
399	GTG	4	8	16	17	9	6	8	2	9	34	15	6	25	14	217	16	4	6	10	5	9	1	12	7	13	16	8	9	7	9	24	7	3	9	20	7	11	6	21	16	17	11	23	8	275	14	323199	49
400	CAG	11	20	35	5	10	11	15	3	1	10	14	1	8	11	10	7	147	35	322782	134	10	11	29	11	11	4	185	18	0	16	10	4	5	10	13	6	8	13	31	8	3	17	20	7	6	14	15	4
401	GGG	6	0	4	0	3	0	1	6	0	6	114	0	7	3	0	0	12	9	0	1	16	4	13	8	7	12	17	15	0	5	13	6	13	6	111	8	10	4	31	0	170	44	323054	65	0	14	40	9
402	TCA	4	6	2	1	20	12	0	5	1	4	1	2	9	4	14	9	15	5	2	11	175	18	11	9	8	10	1	10	2	2	3	4	6	8	6	13	29	24	15	3	32	11	5	18	23	19	12	19
403	AAT	57	37	23	324018	11	15	3	10	20	19	10	35	19	27	13	36	15	9	3	10	9	0	2	15	4	5	7	11	13	18	9	32	2	4	5	40	10	14	0	18	9	10	18	20	16	31	7	17
404	AGC	8	226	5	11	33	40	15	21	80	323027	30	185	13	76	8	14	13	8	10	14	4	15	5	9	8	32	27	7	9	13	7	14	20	7	19	16	27	24	24	23	22	158	61	20	17	37	11	21
405	ACG	15	15	69	0	154	10	323035	103	24	9	29	45	7	14	210	22	7	19	11	16	11	11	25	14	20	15	43	14	12	20	27	3	12	40	18	6	32	22	59	17	19	15	32	49	15	8	23	22
406	GGG	7	8	8	6	0	28	21	2	6	6	92	21	8	9	12	11	1	8	6	3	14	13	18	7	18	21	45	9	1	8	13	10	20	13	167	38	13	29	24	40	157	41	323429	83	10	25	117	17
407	TCA	4	6	2	0	16	4	6	0	1	1	5	0	21	10	3	1	0	8	4	0	143	13	4	15	6	28	15	3	0	5	1	1	8	8	3	9	11	11	4	6	3	9	9	8	15	10	21	13
408	AAT	67	28	25	324373	18	11	6	14	13	4	7	14	12	3	7	17	3	16	8	8	25	11	3	11	7	7	6	7	9	26	8	5	12	14	14	16	6	5	3	19	2	9	2	13	9	14	18	6
409	GAC	7	62	2	13	16	15	8	12	9	5	5	6	1	14	2	4	21	16	1	3	16	21	17	14	5	6	6	18	5	15	4	7	57	324048	27	150	17	36	9	3	8	116	6	8	9	26	12	26
410	AGT	1	8	5	71	12	4	23	12	11	59	13	162797	11	11	10	28	2	5	2	2	4	1	0	2	7	5	12	19	7	15	3	7	1	9	7	6	2	13	11	17	13	13	17	102	7	8	16	17
411	ATA	2	0	0	0	10	0	0	3	0	0	0	0	163552	7	13	8	1	5	0	2	0	0	2	0	0	0	0	0	1	4	3	1	0	0	0	0	0	0	0	0	0	0	0	0	5	0	2	9
412	ACT	3	1	2	30	5	30	8	163206	0	2	2	14	6	9	6	46	1	8	2	9	2	0	0	0	1	12	4	8	1	4	4	3	1	0	0	2	3	2	2	17	2	2	6	1	4	1	7	2
413	CTC	0	0	0	0	0	0	0	0	0	0	0	0	5	31	10	4	0	2	0	0	0	21	0	0	0	2	0	1	29	163458	3	22	0	0	0	0	0	0	0	0	0	0	0	0	0	4	4	2
414	CCA	3	1	0	0	13	0	1	0	0	2	2	1	0	0	0	0	13	0	1	9	163107	2	7	7	1	2	1	1	9	1	0	3	0	1	4	0	2	2	0	2	1	1	6	4	3	2	1	0
415	TGC	0	0	0	0	0	0	0	0	0	0	0	0	0	0	0	0	0	0	0	0	0	0	0	0	0	2	0	0	0	0	0	0	0	0	0	0	0	1	0	0	0	0	0	0	0	0	0	0
416	AGA	52	0	0	5	2	1	0	2	163364	3	20	9	9	2	0	0	1	1	0	5	0	2	0	0	0	3	5	0	3	0	0	4	2	0	3	3	0	0	4	0	40	1	0	4	0	3	1	0
417	ATA	8	2	0	1	9	0	0	1	2	1	6	12	163476	7	17	5	12	7	1	2	0	13	1	2	3	1	2	0	1	1	1	6	1	0	0	0	6	3	3	4	10	1	3	2	2	0	1	0
418	AAG	80	5	163385	7	0	2	3	0	3	0	7	3	0	0	1	0	0	0	3	2	0	0	0	0	1	0	11	3	0	2	0	2	1	0	11	0	0	0	1	1	0	2	0	0	0	0	0	0
419	CAA	13	1	4	5	0	0	0	0	1	0	1	1	0	0	1	0	163534	1	20	4	2	0	0	0	2	1	1	3	4	0	4	0	0	1	0	0	0	0	2	0	1	0	0	0	1	0	1	0
420	ATT	0	1	0	7	0	0	0	5	0	6	2	3	10	20	0	163232	2	0	0	0	0	0	0	0	0	0	0	0	0	1	0	6	1	0	0	1	0	0	0	0	0	0	0	0	2	1	2	19
421	ATA	3	6	1	13	23	1	1	5	4	0	4	4	163389	3	30	4	1	8	4	6	0	0	0	0	3	3	8	2	5	2	0	3	2	0	1	0	3	4	3	1	1	7	0	0	9	1	3	1
422	AAT	30	10	13	163369	8	9	4	2	3	3	0	19	5	0	8	14	6	5	0	4	0	0	0	0	3	1	1	0	5	1	0	2	6	1	3	10	0	3	9	1	7	2	12	1	2	1	5	4
423	ATG	3	5	9	5	0	2	5	0	6	0	7	3	60	12	163315	19	0	5	2	3	2	9	0	0	5	4	7	4	3	2	6	7	0	2	0	1	0	2	1	0	4	7	2	2	2	11	23	13
424	TGG	0	1	0	0	0	0	0	0	0	0	3	0	0	0	0	0	0	0	0	0	0	0	0	0	0	0	0	0	0	0	0	0	0	0	0	0	0	0	0	0	0	0	2	0	0	0	0	0
425	CAG	1	4	11	1	5	5	5	2	0	4	0	0	2	4	7	4	42	14	163155	33	0	0	3	0	0	0	25	0	2	5	5	0	0	0	8	0	4	9	6	1	0	0	1	0	3	3	5	4
426	AGA	78	3	6	3	5	6	4	0	163311	2	8	4	15	3	5	5	4	6	1	3	0	1	0	0	5	1	3	3	2	0	0	0	2	0	1	0	7	10	15	7	30	0	4	5	5	1	5	3
427	ATA	5	2	1	7	26	5	5	11	6	2	4	3	162999	10	138	10	8	3	4	2	7	9	0	11	1	0	2	4	11	4	11	0	0	0	0	0	4	7	7	9	5	8	13	2	3	4	4	2
428	GGA	17	8	12	12	5	2	5	0	84	15	26	20	1	2	6	2	5	5	6	2	0	0	0	5	23	6	12	27	0	7	4	2	38	3	4	4	16	6	4	3	162855	8	26	24	15	2	9	6
429	CAA	54	23	14	31	10	19	3	12	13	13	7	12	8	11	6	16	162584	40	46	25	57	64	21	32	53	7	9	15	10	13	10	15	28	4	6	11	5	6	7	7	7	4	0	4	5	5	7	5
430	GCA	8	11	4	6	110	13	7	16	3	13	5	4	1	1	6	4	3	0	4	2	3	0	0	3	2	10	0	4	6	4	3	5	25	19	3	10	162873	4	18	14	14	11	4	10	90	7	11	11
431	ATG	0	0	8	0	2	5	7	8	0	1	8	3	73	9	163177	23	0	0	0	0	2	1	0	0	0	0	0	0	2	6	9	3	0	0	0	0	2	0	3	1	0	0	0	0	4	3	9	5
432	TAT	2	0	0	1	0	0	1	0	0	0	0	0	1	0	1	0	0	1	0	24	0	0	0	0	0	0	1	0	0	1	0	0	0	0	1	0	1	4	0	3	0	0	1	0	0	0	2	0
433	GCC	0	7	2	0	1	124	0	0	0	1	3	2	10	22	5	6	0	2	2	0	0	14	0	0	2	3	6	0	5	5	10	8	0	8	4	0	16	162265	13	40	0	1	4	0	21	495	12	21
434	CCT	0	3	0	0	0	0	1	14	0	0	0	0	3	10	0	4	10	1	2	18	7	80	13	163223	0	0	0	3	7	5	4	61	0	0	0	0	0	1	0	1	1	0	1	2	9	0	2	7
435	CCC	0	0	0	2	4	37	10	15	1	3	1	9	0	2	3	2	0	12	5	1	38	163274	12	49	2	3	3	1	0	30	3	2	0	0	0	0	7	13	7	3	2	4	1	0	3	2	4	5
436	ATC	0	0	0	0	0	19	1	0	2	2	1	0	21	163467	10	28	1	0	1	1	0	0	0	0	0	1	0	0	1	0	1	0	0	1	0	0	0	3	0	0	0	0	0	0	2	6	3	9
437	CAA	22	0	2	4	1	3	5	2	1	0	3	4	2	1	0	2	163273	6	55	4	12	8	9	6	11	1	7	5	2	0	3	2	10	2	5	0	1	3	0	1	0	0	0	0	4	1	2	8
438	GGA	3	1	4	3	10	2	5	3	38	0	3	2	0	0	1	0	8	6	0	0	3	5	0	4	2	3	5	1	1	0	0	1	27	4	2	2	3	0	4	1	163286	7	38	17	7	4	1	0
439	GTA	0	4	4	1	0	4	1	1	1	4	0	2	101	8	0	2	0	0	1	3	5	1	2	6	5	4	9	1	1	5	5	1	6	0	0	0	31	1	1	2	0	0	1	5	162592	2	20	6
440	ATA	4	10	1	2	11	12	14	7	1	4	2	11	163242	4	58	9	12	4	1	3	3	6	6	2	2	6	1	0	6	4	2	2	4	0	0	4	4	6	2	3	3	4	3	7	17	8	7	5
441	AGA	49	1	8	0	4	5	5	0	163204	3	22	8	29	3	4	0	2	7	0	8	0	1	0	0	2	7	1	5	0	0	4	1	2	1	2	0	10	4	1	0	9	14	3	4	0	0	1	2
442	TGT	1	0	2	0	0	0	0	0	0	0	0	7	0	0	0	0	0	0	0	0	0	0	0	0	0	0	0	1	0	0	0	0	0	0	0	0	0	0	0	0	0	1	0	6	0	0	0	0
443	GTA	3	4	6	4	24	1	9	2	8	1	2	3	103	3	2	0	15	0	2	2	0	0	1	0	1	0	10	3	9	8	1	3	8	0	1	2	31	2	6	3	1	2	3	15	163018	13	18	10
444	TCA	0	3	0	6	2	1	1	0	0	3	0	3	0	0	0	0	1	0	1	3	2	0	1	0	1	0	0	0	0	0	0	0	0	2	0	0	3	3	1	6	5	2	1	2	0	1	0	0
445	AAC	23	163242	4	27	0	1	1	0	1	15	9	1	0	0	0	0	2	1	0	3	0	0	0	0	3	1	1	0	0	0	0	0	1	17	1	8	2	4	1	1	0	0	4	0	0	0	1	2
446	ATT	0	1	0	7	0	0	0	6	0	0	0	0	8	18	0	162899	1	0	0	0	0	0	0	0	0	0	1	0	0	0	0	3	0	0	0	0	0	0	0	0	0	0	0	0	0	3	2	13
447	ACA	12	0	0	0	162658	18	126	5	3	2	0	1	60	0	1	0	0	0	0	0	0	0	0	0	0	0	0	0	0	0	0	0	0	0	0	0	22	0	0	0	0	0	0	0	0	0	1	0
448	GGG	0	0	2	0	0	0	0	0	0	2	15	0	0	0	0	0	0	0	0	0	0	1	0	0	0	0	0	0	0	0	0	0	0	0	24	0	0	1	1	0	90	17	155231	45	0	0	16	0
449	CTA	0	1	0	0	0	1	0	0	0	0	0	1	35	0	5	2	5	0	0	0	22	0	0	0	1	2	0	0	161600	3	11	3	0	0	0	0	1	0	2	0	0	0	0	0	4	1	14	2
450	ATA	4	0	0	1	6	2	4	2	2	1	0	2	162521	5	27	11	0	3	0	1	0	0	0	0	0	0	0	2	5	3	3	2	0	0	0	0	2	0	1	0	0	0	2	0	28	25	6	8
451	TTA	0	1	0	1	0	0	0	0	0	0	0	0	11	0	4	4	0	0	0	0	0	0	0	0	0	0	0	0	14	5	1	12	0	0	0	0	0	0	0	3	2	0	0	0	3	0	1	5
452	ACA	17	2	2	2	161898	4	31	4	1	2	0	0	12	0	0	0	1	2	1	1	2	0	0	1	0	0	1	0	0	1	0	0	0	0	0	1	12	0	2	2	3	0	0	0	1	2	3	3
453	AGA	17	0	0	0	2	0	1	0	161139	3	16	0	17	0	0	0	1	0	0	0	0	0	0	0	1	5	4	1	0	0	0	0	0	0	0	0	0	0	1	1	2	0	0	0	0	0	0	0
454	GAT	0	0	0	14	0	0	0	0	0	0	0	0	0	0	0	2	2	0	0	1	0	0	0	0	0	0	0	0	0	0	0	0	3	15	3	151050	0	0	0	0	0	0	0	8	2	0	0	0
455	GGT	1	0	0	0	0	0	1	0	0	0	0	22	0	0	0	0	0	0	0	0	0	0	0	0	0	0	0	0	0	0	0	0	0	0	0	14	0	0	0	5	8	8	13	130369	0	0	0	7
456	GGG	0	0	1	0	1	0	0	0	0	0	16	2	0	0	1	0	0	1	1	2	0	0	2	0	1	0	1	4	1	0	2	0	2	0	30	0	3	5	4	1	24	0	83865	13	0	0	5	1
457	AGT	1	1	0	120	1	3	2	7	13	30	6	154668	0	2	1	8	6	0	0	3	2	2	11	1	0	1	2	7	2	2	1	0	3	0	1	0	4	4	0	0	0	2	11	36	3	0	3	3
458	ACT	3	2	2	31	7	84	6	154667	5	3	2	24	6	6	3	27	0	5	1	5	11	14	0	6	7	2	12	10	4	0	4	6	1	4	10	3	4	9	3	23	4	6	3	6	3	10	0	7
459	AAT	26	11	7	157248	6	5	1	5	1	4	5	9	8	5	3	6	1	1	3	12	0	0	0	2	2	1	1	3	6	2	4	1	0	4	2	31	4	2	5	2	1	2	4	9	5	2	4	4
460	AGT	5	2	5	66	2	8	5	10	4	66	6	153610	3	5	1	16	0	1	5	0	6	0	6	6	5	3	7	1	3	1	3	3	2	0	1	3	7	4	3	2	6	3	7	45	6	2	2	6
461	ACA	41	2	1	1	151977	12	13	0	2	8	0	0	37	2	5	2	4	6	1	0	13	1	1	5	2	2	2	2	4	6	2	2	2	5	2	4	20	4	2	4	5	4	1	5	6	2	1	4
462	ACT	3	2	2	24	14	58	10	126049	0	1	0	7	2	9	8	19	1	3	2	5	0	0	0	4	1	1	7	11	2	1	3	3	0	2	2	12	2	2	4	15	1	3	4	2	5	6	7	3
463	GAA	28	1	0	0	0	0	0	0	2	1	0	0	0	1	0	0	6	0	1	2	0	0	0	0	0	0	1	0	0	0	0	0	142827	2	2	1	0	0	0	0	1	0	0	1	0	0	0	1
464	ACC	0	15	0	0	21	119930	8	27	0	1	0	0	0	22	0	1	0	0	0	0	1	0	0	0	0	0	0	0	0	2	0	6	0	0	0	0	0	0	0	0	0	0	0	0	3	1	0	0
465	TTC	0	1	0	0	0	0	1	0	0	0	0	0	2	11	0	1	0	0	0	0	0	0	0	0	0	0	0	0	3	18	0	3	0	0	0	0	0	0	0	1	0	0	0	0	2	1	0	0
466	AGA	13	0	0	0	0	0	0	0	113437	0	10	0	3	0	0	0	0	0	0	0	0	0	0	0	3	0	2	1	0	0	0	0	0	0	0	0	0	0	0	0	26	0	0	0	0	0	0	0
467	CCT	0	0	1	0	0	0	0	6	5	0	0	0	0	0	0	0	0	0	2	4	6	24	5	44486	1	0	0	1	0	0	0	9	0	0	0	2	0	0	0	4	0	0	1	0	0	0	0	0
468	GGA	0	4	0	4	0	7	1	13	9	3	0	8	5	0	0	1	1	0	1	0	0	0	0	2	1	0	0	1	6	0	3	1	16	7	2	2	4	2	4	6	129251	3	62	17	22	6	2	2
469	GGA	0	0	0	0	0	0	0	0	18	0	5	0	0	0	0	0	2	0	0	0	0	2	0	0	0	0	0	1	0	0	0	1	10	0	0	0	3	0	0	0	127280	3	30	11	2	0	0	0
470	GGA	1	0	0	0	0	0	0	0	28	0	5	0	0	0	0	1	0	0	0	0	0	0	0	0	2	0	0	0	0	0	0	0	15	1	0	4	4	0	0	0	114098	0	89	22	11	1	1	0
471	GAT	1	4	0	52	0	0	0	0	1	2	1	5	0	0	0	1	1	4	2	4	0	0	0	0	0	0	5	4	0	0	2	0	5	18	3	133118	3	2	2	2	0	4	0	5	1	0	0	3
472	ATG	5	0	2	2	0	2	10	4	0	1	0	0	59	10	142951	43	3	0	14	0	2	1	4	1	0	0	0	0	15	5	32	11	0	0	0	1	6	1	1	8	0	0	1	0	15	6	26	7
473	AGG	2	3	36	4	3	1	7	3	38	2	128826	20	3	4	62	0	6	2	4	5	0	0	0	0	4	4	5	1	5	2	19	0	4	0	2	0	3	2	5	3	0	1	52	0	1	2	11	0
474	GAC	0	22	0	0	1	1	3	0	0	0	0	2	0	1	0	0	0	0	1	0	0	0	0	0	0	0	0	0	0	0	0	0	40	143289	2	44	4	1	0	1	0	5	0	0	0	4	0	0
475	AAT	16	11	13	149753	6	3	4	3	0	0	1	18	11	1	2	18	8	2	7	2	0	0	0	0	1	1	2	0	6	7	7	2	1	0	0	11	0	1	0	0	1	4	4	4	5	0	4	6
476	TGG	0	0	0	0	0	0	0	0	0	1	1	0	3	4	1	6	2	2	0	1	0	0	0	0	2	0	7	0	0	1	0	1	0	1	0	0	3	0	0	1	1	0	2	0	6	1	3	10
477	AGA	70	0	1	0	0	0	1	2	159325	0	3	0	20	1	4	2	6	4	0	2	0	0	0	0	7	1	2	3	5	1	0	6	1	0	0	0	4	7	8	6	37	0	4	0	0	0	1	11
478	AGT	2	2	1	54	4	1	4	4	2	11	3	159409	1	5	4	7	3	0	1	3	2	5	2	2	0	0	0	1	1	1	0	5	0	1	1	0	1	1	1	0	1	0	4	8	3	5	9	3
479	GAA	30	0	0	0	0	0	0	0	0	0	0	0	0	0	0	0	1	0	2	0	0	0	0	0	0	0	0	0	0	0	1	0	161973	1	7	12	6	2	0	1	2	0	0	0	0	0	2	0
480	TTA	0	0	0	0	0	2	0	0	0	0	0	0	11	2	1	2	0	0	0	0	3	0	0	0	0	0	0	0	16	2	1	1	0	0	0	0	0	0	0	0	0	0	0	0	6	1	0	3
481	TAT	0	0	0	9	0	0	0	0	0	1	0	5	0	0	3	0	3	0	0	7	0	0	0	0	0	0	0	0	7	4	5	2	0	0	2	3	2	6	6	1	2	5	3	0	0	0	0	2
482	AAG	47	11	162721	40	3	1	6	1	3	1	23	6	0	4	5	0	2	2	1	1	1	11	8	0	0	0	3	0	2	0	1	2	1	0	53	2	0	4	0	0	2	0	3	4	0	4	6	3
483	TAT	0	0	0	1	0	0	0	0	0	0	0	0	0	0	0	0	0	0	0	3	0	0	0	0	0	0	1	0	0	0	0	0	0	0	0	1	0	0	0	0	0	0	0	0	0	0	0	0
484	AAA	162957	1	38	3	2	0	0	0	8	0	0	0	1	0	0	0	0	0	0	0	1	0	0	0	0	0	0	0	0	0	0	0	12	0	0	0	0	0	0	0	0	0	0	0	0	0	0	0
485	GTA	0	0	0	0	2	3	4	0	0	0	3	0	70	0	0	0	2	0	0	0	0	0	0	0	0	0	0	0	5	0	1	3	3	0	0	0	5	0	0	2	2	3	0	0	162785	1	23	4
486	GTA	0	0	0	0	4	0	0	0	0	0	0	0	38	2	0	2	0	0	0	0	1	0	0	0	0	0	0	0	0	0	0	0	6	0	0	1	13	3	0	0	3	0	0	0	147341	2	21	7
487	AAA	159792	0	16	3	6	4	3	1	9	0	1	2	3	1	11	0	5	3	2	0	0	0	0	0	6	2	7	10	0	0	2	6	16	0	6	0	1	2	2	7	4	0	9	2	8	0	8	5
488	ATT	0	0	0	5	3	4	6	6	0	0	0	1	14	14	17	159563	2	0	1	0	0	0	0	0	0	0	0	0	1	2	4	5	0	0	0	0	6	3	2	1	0	0	0	0	3	5	5	8
489	GAA	45	3	1	5	9	4	0	1	5	4	1	12	3	2	2	1	3	4	3	2	0	0	0	0	2	0	4	1	2	1	1	2	161831	6	65	2	7	5	3	0	60	1	2	0	14	1	11	14
490	CCA	0	1	0	0	9	1	0	1	0	2	0	3	2	0	1	0	7	0	0	0	162079	2	7	1	6	0	0	0	25	1	2	2	2	0	0	0	33	5	4	7	1	4	0	1	0	0	2	0
491	CTA	3	0	0	0	0	0	1	1	0	0	0	0	40	8	1	14	0	0	0	0	12	0	0	0	0	3	2	0	161474	7	92	17	0	0	0	0	0	0	0	0	0	0	0	0	20	5	2	3
492	GGA	0	1	0	0	0	0	0	0	26	1	0	1	0	0	0	0	0	0	1	0	0	0	0	0	1	0	0	0	0	0	0	1	21	0	0	0	3	1	5	2	162652	13	21	7	3	0	0	0
493	GTA	0	0	0	0	3	1	5	1	0	0	0	1	103	2	3	2	0	0	0	0	0	0	0	0	0	0	0	0	9	2	1	3	0	0	0	0	6	0	0	0	0	0	0	0	162872	8	124	12
494	GCA	0	0	0	0	67	0	0	0	0	1	0	0	0	0	0	0	2	0	0	0	3	0	0	0	0	1	0	2	1	0	0	0	16	0	0	0	162639	8	28	6	4	0	2	0	158	2	3	8
495	CCC	0	0	0	0	0	11	0	0	0	0	0	2	0	0	0	1	1	6	0	0	30	163044	4	22	0	1	0	0	0	13	0	0	0	0	0	0	0	1	0	0	0	0	1	0	0	0	0	0
496	ACC	0	11	0	0	18	162980	7	63	0	9	0	5	0	5	0	2	0	4	1	1	0	5	0	0	0	0	0	0	0	0	0	0	0	2	4	0	2	2	1	5	0	6	1	1	0	0	0	0
497	AGG	6	0	32	0	0	0	4	0	41	5	163113	14	6	0	19	4	3	0	2	0	2	0	1	1	2	0	8	0	1	0	4	0	1	0	1	4	1	2	4	0	1	1	92	0	2	0	3	3
498	GCA	0	0	0	0	92	0	0	0	0	0	0	1	0	0	0	0	0	0	0	0	3	5	0	0	0	0	2	0	0	0	1	0	18	0	0	0	163165	13	20	0	5	0	3	1	26	0	0	1
499	AAG	24	2	162596	7	2	3	2	0	1	0	37	2	0	0	683	1	3	2	5	1	0	0	0	0	3	2	10	4	4	0	5	2	1	0	17	0	2	0	0	0	1	0	2	0	2	3	4	5
500	AGA	38	0	0	0	0	0	0	0	163318	1	28	1	6	0	0	0	2	0	0	0	0	0	1	0	12	0	0	3	0	0	0	0	0	0	0	0	0	0	0	0	6	4	2	0	0	0	0	0
501	AGA	31	1	2	0	2	0	0	0	162999	1	21	2	44	7	7	4	2	0	8	3	7	0	2	1	13	4	4	8	1	0	2	0	0	0	0	0	5	0	3	0	21	0	0	0	18	3	4	1
502	GTG	0	6	0	2	1	4	1	5	0	6	0	2	3	2	45	0	0	0	2	0	0	0	0	0	0	0	0	2	0	0	7	0	0	0	0	0	5	2	12	3	1	3	6	1	63	1	163236	21
503	GTG	0	4	0	0	3	1	1	1	2	1	0	2	6	1	34	2	0	0	2	0	0	0	1	1	0	0	0	0	2	1	1	0	0	0	3	0	3	0	14	1	1	1	0	0	41	8	163333	51
504	GGG	5	6	1	7	2	1	16	4	3	7	44	9	2	2	9	0	0	3	4	0	0	1	3	1	8	2	15	2	1	8	0	1	4	5	93	10	5	10	10	9	42	10	163004	36	9	2	16	4
505	AGA	29	1	3	1	4	1	1	1	163331	1	42	3	8	2	5	3	0	1	1	1	2	1	0	0	1	0	3	2	5	0	1	3	0	3	1	0	2	0	1	0	29	0	0	4	4	0	3	1
506	GAA	65	2	1	6	2	1	0	6	3	3	13	3	0	5	3	6	9	1	5	0	6	0	8	5	10	6	5	6	14	2	4	1	163079	11	5	11	7	2	10	17	28	10	13	5	7	21	12	14
507	AAA	163297	2	28	2	8	7	6	11	15	6	2	4	16	2	3	9	9	8	1	12	4	10	3	5	8	3	3	5	1	7	0	4	10	0	1	0	6	4	4	2	2	0	0	2	5	6	7	7
508	AGA	24	0	7	1	0	0	0	2	163042	0	15	0	3	0	1	0	0	1	0	3	0	0	0	0	3	3	9	5	2	0	0	0	0	0	0	0	0	0	0	0	380	0	0	2	0	0	0	0
509	GCA	0	5	0	0	75	4	2	4	0	8	0	1	0	0	2	1	14	4	3	3	2	0	0	0	0	0	0	0	1	7	2	1	23	8	5	3	162936	8	29	10	11	9	4	6	146	4	9	6
510	GTT	0	0	0	0	1	7	0	2	0	6	0	3	4	0	0	51	4	0	0	0	4	14	9	7	0	0	0	0	4	5	0	8	0	0	2	2	3	7	5	18	2	7	3	7	10	41	6	208616
511	GGA	2	3	0	4	2	4	15	6	46	4	0	3	3	1	4	0	6	4	0	5	3	5	0	0	5	1	1	1	1	2	2	1	87	8	10	21	5	2	0	8	208560	3	52	17	18	3	6	21
512	ATA	1	0	0	0	20	18	5	4	0	4	0	5	208431	4	112	14	1	1	1	1	29	3	13	19	0	0	0	0	7	13	0	2	0	0	0	0	1	7	0	14	15	9	10	8	7	10	2	10
513	GGA	1	15	1	2	1	5	2	0	37	3	1	3	0	0	0	4	3	0	4	7	0	6	1	2	1	0	0	0	2	2	3	1	51	8	3	4	3	6	3	2	208669	8	22	4	20	5	2	1
514	GCT	0	5	0	0	0	5	3	61	0	1	0	1	1	0	0	1	4	0	0	0	0	1	0	0	2	3	0	0	0	2	1	0	1	0	0	12	1	31	5	208255	0	1	4	1	0	0	2	47
515	GTC	0	0	0	0	1	1	8	1	3	2	0	1	1	61	2	1	1	0	0	0	0	1	0	1	0	0	0	0	5	4	7	3	0	0	0	0	8	58	9	5	14	10	14	21	23	208516	14	43
516	TTC	0	0	0	0	5	11	0	3	0	5	0	2	9	13	0	8	0	0	0	0	0	0	0	0	0	0	0	0	0	25	0	7	0	0	0	0	8	21	1	12	6	0	1	2	2	8	4	8
517	CTT	0	2	0	0	0	2	1	0	0	0	0	0	0	0	0	53	0	1	4	12	0	0	0	50	0	0	0	9	1	19	6	208790	1	0	0	0	0	0	0	1	1	1	0	0	0	0	0	0
518	GGG	0	4	0	7	0	4	2	1	0	4	9	5	0	1	1	0	0	0	0	0	1	0	1	0	0	0	0	0	0	0	0	0	0	0	20	0	0	0	13	0	68	8	208765	34	1	0	12	0
519	TTC	0	0	0	0	0	0	0	0	0	0	0	0	1	8	4	0	0	0	0	0	0	0	0	0	0	0	0	0	0	17	0	0	0	0	0	0	0	0	0	0	0	0	0	0	0	2	1	3
520	TTA	0	0	0	0	0	0	0	0	0	0	0	0	3	0	1	0	0	0	0	0	0	0	0	0	0	0	0	0	60	2	4	1	0	0	0	0	0	0	0	0	0	0	0	0	9	1	0	0
521	GGA	0	4	0	1	0	10	0	4	36	5	0	9	15	3	2	1	9	2	8	0	0	0	0	0	3	2	0	0	1	1	0	0	27	1	0	2	10	20	0	0	208641	6	24	6	13	3	3	2
522	GCA	0	0	0	0	183	2	1	3	0	0	0	0	0	0	1	0	0	0	0	0	3	0	0	0	0	0	0	0	0	3	0	5	20	0	0	0	208569	6	26	4	1	3	1	0	72	5	2	1
523	GCA	0	0	0	0	108	0	1	0	0	0	0	1	0	0	0	0	0	0	0	0	0	0	0	0	0	1	1	0	0	0	0	0	13	0	2	0	208351	10	160	15	8	11	0	1	57	0	1	0
524	GGA	1	0	2	0	0	0	0	0	19	3	0	6	0	0	0	0	0	1	0	0	0	3	0	0	5	0	1	0	0	1	0	0	19	0	0	2	11	4	8	1	208799	11	52	32	10	3	2	0
525	AGC	1	79	0	1	5	9	0	5	3	208345	0	91	0	37	1	2	4	0	1	0	0	0	0	0	0	3	0	0	0	2	0	2	0	0	0	0	1	4	4	1	4	45	1	0	0	3	2	0
526	ACT	0	1	0	8	17	88	12	208894	0	0	0	4	0	0	1	22	0	0	0	0	0	0	0	0	0	0	0	0	0	0	0	0	0	0	0	0	0	0	0	1	0	0	0	0	0	0	0	0
527	ATG	0	0	3	0	0	0	1	0	0	0	1	0	14	0	208806	14	0	0	0	0	0	0	0	0	0	0	0	0	0	0	4	0	0	0	0	0	0	0	0	0	0	0	0	0	0	0	14	1
528	GGC	0	0	0	0	0	0	0	0	0	33	0	0	0	0	0	0	0	0	0	0	0	0	0	0	0	2	0	0	0	0	0	0	0	38	0	0	0	1	0	0	27	208448	2	79	0	7	0	0
529	GCG	0	0	0	0	0	0	82	0	0	0	0	0	0	0	0	0	0	0	0	0	0	0	1	0	0	0	2	0	0	0	0	0	0	0	18	0	109	5	208525	19	0	0	3	0	0	0	135	0
530	GCG	0	0	0	0	1	0	52	0	0	0	0	0	0	0	3	0	0	0	0	0	0	0	2	0	0	0	0	0	0	0	0	0	0	0	17	0	214	7	208437	23	0	0	8	0	0	0	91	0
531	TCA	0	0	0	0	18	6	13	1	0	4	0	12	0	0	9	0	0	0	0	0	34	0	0	0	0	0	0	0	4	5	0	2	0	0	0	0	41	11	18	24	12	5	14	4	0	0	0	3
532	ATG	0	0	6	0	3	3	11	5	0	0	2	0	59	3	208830	16	0	0	0	0	0	0	0	0	0	0	0	0	0	2	3	2	0	0	0	0	0	0	0	0	0	0	0	1	2	0	27	0
533	ACG	0	0	10	0	100	2	208668	21	0	0	6	0	0	0	97	0	0	0	0	0	0	0	0	0	0	0	0	0	0	0	0	0	0	0	0	0	3	0	52	0	0	0	2	0	0	0	3	0
534	CTG	0	0	0	0	0	0	0	0	0	0	0	0	0	0	16	0	0	0	1	0	0	0	18	0	0	0	4	0	25	2	208718	8	0	0	0	0	0	0	0	0	0	0	0	0	0	0	2	0
535	ACG	0	0	8	0	35	1	208550	24	0	0	1	0	0	0	136	0	0	0	0	0	0	0	0	0	0	0	0	0	0	0	0	0	0	0	0	0	0	0	30	0	0	0	0	0	0	0	3	0
536	GTA	0	0	0	0	0	0	0	0	0	0	0	0	71	0	0	0	0	0	0	0	0	0	0	0	0	0	0	0	6	0	0	0	18	0	0	0	53	1	0	0	7	0	0	0	208784	0	32	0
537	CAG	0	0	16	0	0	0	0	0	0	0	0	0	0	0	0	0	57	0	208543	14	0	0	4	0	2	1	80	0	4	0	13	5	0	0	0	0	0	0	0	0	0	0	0	0	0	0	0	0
538	GCC	0	0	0	0	0	78	0	0	0	0	0	0	0	0	0	0	0	0	0	0	0	3	0	0	0	0	0	0	0	4	0	0	0	14	0	0	13	208015	0	16	0	2	0	0	0	63	0	0
539	AGA	25	3	1	0	2	3	5	0	208441	6	15	3	4	0	4	1	0	0	0	0	0	0	0	0	4	0	0	0	0	0	0	0	5	1	0	3	3	0	3	0	18	2	3	3	0	0	0	1
540	AAT	7	18	4	208624	1	0	1	2	0	0	0	10	0	0	0	2	2	8	1	1	0	8	0	7	0	1	0	0	6	4	1	5	0	3	4	7	0	0	0	7	4	0	3	0	0	0	3	0
541	TTA	0	0	0	0	0	0	0	0	0	0	0	0	14	1	0	4	0	2	0	0	0	0	0	0	0	0	0	0	15	0	0	1	0	0	2	0	0	0	0	0	0	0	0	0	2	0	0	0
542	TTA	1	2	0	1	0	0	0	0	0	0	0	0	6	3	4	0	1	0	0	0	0	0	3	2	2	1	0	0	9	2	5	5	0	0	1	0	4	2	0	0	3	0	2	1	7	2	6	0
543	TCT	0	0	0	4	0	4	3	15	0	0	1	0	1	3	0	5	0	0	0	0	0	1	0	12	2	0	0	2	1	1	5	4	1	2	0	2	3	2	0	0	0	0	0	2	0	5	0	1
544	GGC	0	0	0	0	0	0	0	0	0	15	0	0	0	0	0	0	0	0	0	0	0	0	0	0	0	0	0	0	0	0	0	0	0	125	0	0	0	1	3	0	33	204929	12	111	0	3	6	4
545	ATA	7	0	0	0	13	2	9	0	0	0	1	0	208237	0	71	6	4	2	1	5	0	0	0	0	0	0	0	0	8	1	0	6	0	0	0	0	0	1	0	0	0	0	0	0	14	1	0	1
546	GTG	0	0	0	0	0	0	1	0	0	0	0	0	0	0	34	0	0	0	0	0	0	0	0	0	0	0	0	0	0	0	3	0	0	0	2	0	0	0	26	0	0	0	0	0	82	0	205139	12
547	CAA	11	4	0	3	0	0	0	3	0	0	0	1	0	0	0	0	206151	10	48	5	0	1	0	0	23	1	0	3	10	3	0	0	1	0	4	0	1	1	0	0	3	0	1	0	0	1	0	0
548	CAG	2	4	23	0	0	1	16	1	0	0	0	0	0	2	0	1	99	1	205643	18	0	0	1	0	1	0	19	1	0	2	7	3	1	0	3	0	0	0	11	1	1	2	13	0	0	0	0	0
549	CAA	13	2	0	0	0	1	3	0	7	1	1	0	3	0	1	0	207705	1	13	1	0	0	0	0	19	3	3	0	5	0	0	2	3	0	0	0	0	0	1	0	0	1	0	0	0	0	0	0
550	AGC	1	67	0	0	1	7	0	0	29	204400	0	69	2	39	0	1	1	1	0	0	0	0	0	0	0	7	0	0	0	5	0	1	1	0	2	0	3	2	2	2	0	10	0	0	3	3	0	0
551	AAT	17	9	1	205720	0	0	0	0	4	1	0	12	9	4	8	3	5	2	0	0	0	0	0	0	0	2	3	1	0	0	0	0	0	0	0	9	2	2	11	2	11	2	11	12	1	7	0	0
552	TTG	0	0	0	0	0	0	0	0	0	0	0	0	0	0	13	0	0	0	1	0	0	0	0	0	0	0	0	0	0	0	10	0	0	0	0	0	0	0	0	0	0	0	0	0	4	4	11	0
553	CTG	3	0	0	0	0	0	0	0	0	0	0	0	6	1	12	0	5	15	22	1	0	0	21	0	8	12	4	1	25	29	203901	17	0	0	0	0	0	1	0	0	0	0	0	0	4	0	1	0
554	AGG	7	2	52	11	5	8	8	3	34	1	182805	23	2	2	46	0	6	4	4	2	0	0	0	0	3	1	13	2	0	6	1	2	0	0	5	0	0	0	3	0	0	1	68	3	4	1	2	1
555	GCT	0	0	0	0	9	8	2	148	0	0	0	1	1	0	1	2	0	0	0	0	0	0	0	0	0	0	0	0	0	0	0	1	0	0	0	15	9	86	20	199749	3	0	1	3	1	1	6	35
556	ATA	7	0	0	0	16	0	0	0	2	0	0	0	206165	4	112	21	0	0	0	1	0	0	0	0	0	0	0	0	16	4	8	0	0	0	0	0	0	0	0	0	2	0	0	0	24	2	2	0
557	GAG	1	0	17	0	2	1	6	0	1	0	5	11	0	0	1	0	0	0	1	0	0	0	0	0	0	0	1	1	0	0	4	0	19	7	182056	18	1	1	8	0	1	0	38	1	3	1	19	2
558	GCT	0	0	0	0	3	3	2	102	3	2	1	2	1	0	4	2	0	2	0	0	0	0	0	8	2	0	0	0	4	1	0	2	0	0	0	14	5	35	9	193330	1	0	1	2	3	3	3	27
559	CAA	8	0	0	0	0	0	0	0	0	0	0	0	0	0	1	0	201697	1	24	4	0	0	0	0	13	0	2	0	1	0	0	1	4	0	0	0	4	0	0	1	0	0	0	0	0	0	0	0
560	CAA	11	2	0	0	12	2	2	0	0	0	0	1	0	0	0	2	200961	5	14	12	1	1	0	0	6	0	0	0	7	8	5	2	4	0	0	0	0	0	1	2	0	0	2	3	0	3	1	0
561	CAT	3	3	0	51	6	7	2	14	5	0	2	2	4	2	2	0	20	20	8	187792	0	0	0	1	0	6	1	15	3	2	11	5	3	0	0	1	0	0	1	0	1	0	1	1	0	2	3	3
562	CTG	0	0	1	0	0	4	31	1	0	0	0	0	0	0	39	0	4	2	8	2	0	0	21	0	0	0	2	0	42	4	184020	11	0	0	0	0	0	6	12	1	0	0	2	1	0	0	6	3
563	TTG	0	0	0	0	0	0	0	0	0	3	0	0	0	0	4	0	0	0	0	0	0	0	0	0	0	0	0	0	0	1	26	1	0	0	0	0	0	0	0	0	0	0	0	0	2	0	0	2
564	AAA	200538	0	15	0	4	1	2	2	11	3	5	1	2	0	0	0	0	0	2	0	0	0	0	0	2	4	3	0	0	0	0	0	14	0	0	0	2	2	0	0	6	6	7	9	0	0	0	2
565	CTC	0	0	0	0	0	2	0	6	0	1	1	0	0	13	0	3	0	13	0	7	0	27	0	0	6	9	3	3	12	175898	11	20	0	0	0	0	1	10	1	3	0	1	3	0	0	7	1	7
566	ACG	0	4	16	5	47	6	134483	24	0	1	4	13	0	0	96	0	2	14	1	2	0	0	2	0	0	0	3	0	0	0	0	0	1	0	0	0	0	1	25	0	5	4	8	3	0	1	0	5
567	GTC	0	0	0	0	0	0	0	1	0	0	0	1	0	22	0	0	0	0	0	0	0	0	0	0	0	0	0	0	0	4	1	2	0	1	0	0	1	20	1	5	0	1	0	10	29	114648	1	19
568	TGG	0	0	0	0	0	0	0	0	0	0	3	0	0	0	0	0	0	0	0	0	0	0	0	0	0	0	24	0	0	0	14	0	0	0	0	0	0	0	0	0	0	0	4	0	0	0	0	0
569	GGC	0	0	0	0	0	0	0	0	0	32	0	0	0	0	0	0	0	0	0	0	0	0	0	0	0	1	0	0	0	0	0	0	0	96	0	0	0	0	0	0	24	151866	5	76	0	7	0	0
570	ATT	0	0	0	5	13	25	31	76	0	1	0	6	15	48	9	164002	0	1	0	0	0	0	0	4	0	0	0	0	9	4	2	10	4	0	1	0	4	8	9	17	3	0	0	0	5	8	8	20
571	AAA	194871	9	13	7	0	0	0	1	14	1	9	0	1	0	3	0	3	0	0	1	0	0	0	0	2	1	1	0	1	0	0	0	5	0	1	0	0	1	4	0	0	0	2	0	0	0	1	0
572	CAG	3	0	23	5	16	12	21	1	0	1	1	13	1	6	6	7	95	13	178090	16	0	0	1	0	2	4	35	4	0	0	3	0	3	0	18	1	5	0	11	6	7	3	10	7	6	3	18	8
573	CTC	0	2	0	0	1	2	0	5	0	0	0	0	0	23	2	0	5	2	0	0	0	7	0	0	0	4	0	0	9	147119	4	15	0	0	0	0	0	1	0	1	0	0	0	0	0	8	0	0
574	CAG	0	0	8	0	1	0	1	0	3	2	2	0	1	0	6	0	47	13	194419	34	0	0	2	0	1	2	93	0	0	0	5	1	1	2	4	0	1	0	1	0	0	2	0	0	0	0	0	0
575	GCA	0	2	0	0	100	1	1	0	0	1	0	5	0	2	1	0	0	0	0	0	1	0	0	0	0	2	1	0	9	1	0	1	14	0	0	0	190116	4	29	14	7	2	0	4	25	1	0	1
576	AGG	2	0	37	0	0	0	3	0	42	3	201916	19	0	0	50	0	0	0	8	0	0	0	0	0	7	5	7	3	0	0	0	0	0	0	0	0	1	1	0	0	0	0	19	0	0	0	0	0
577	GTC	0	0	0	0	2	0	3	2	0	0	0	0	1	63	0	1	0	0	0	1	0	2	0	0	0	0	0	0	1	18	0	0	0	1	0	0	0	7	0	1	0	0	0	0	18	180036	4	21
578	CTG	2	0	0	4	0	2	3	2	0	0	1	1	2	5	27	8	0	1	5	15	0	0	17	0	6	7	29	12	49	6	201485	23	0	0	5	1	4	0	3	2	0	0	0	1	4	1	12	8
579	GCT	0	0	0	1	0	2	1	106	0	0	0	0	0	1	2	0	4	0	0	3	2	0	0	4	0	2	0	2	0	0	0	1	0	0	0	10	4	28	6	187232	0	1	0	8	3	0	0	82
580	GTG	0	7	0	0	4	1	9	9	0	1	0	0	2	1	53	0	3	4	5	0	0	0	0	0	0	0	0	0	3	6	14	5	0	0	3	0	10	12	101	12	0	3	6	1	27	11	205498	19
581	GAA	19	0	0	0	1	5	0	0	0	0	0	0	0	0	0	0	4	0	0	0	0	0	0	0	0	0	0	0	1	0	0	0	208119	7	20	3	0	0	0	0	13	0	0	0	0	1	0	0
582	AGA	45	4	10	3	4	1	1	3	206517	4	24	2	15	3	8	3	3	1	0	4	1	0	1	0	2	0	8	1	1	0	2	0	4	2	1	0	4	2	1	0	30	5	17	3	0	0	1	2
583	TAC	0	19	0	0	6	1	0	3	4	0	0	0	1	0	0	3	0	8	0	4	0	0	0	0	0	5	0	0	0	3	0	0	0	0	0	0	0	0	0	0	0	4	2	2	6	3	0	0
584	CTA	0	9	0	1	8	0	2	0	0	0	0	0	12	2	0	0	3	1	0	0	22	0	0	0	0	0	0	0	200722	5	8	4	1	0	0	0	8	4	2	5	0	0	0	0	4	0	0	0
585	AGG	0	0	48	0	3	3	4	3	33	0	206538	5	0	5	58	7	3	0	1	0	0	0	3	0	0	0	8	0	0	0	3	3	0	0	0	0	0	0	2	0	0	0	74	0	0	2	4	1
586	GAT	1	2	0	50	7	4	1	13	0	2	0	2	5	0	1	3	1	9	6	8	0	0	5	0	0	1	0	0	0	1	1	4	7	17	9	205894	1	6	15	5	8	4	15	18	3	3	9	7
587	CAA	37	2	3	2	3	4	2	0	5	2	4	3	6	3	0	1	207142	0	25	22	1	0	0	0	55	4	6	3	1	0	1	1	4	3	2	0	6	0	0	0	2	2	1	0	5	0	11	8
588	CAG	0	0	17	3	0	0	2	0	0	1	0	0	0	0	7	0	53	2	204847	19	0	0	0	0	0	0	41	0	1	1	3	3	0	0	5	0	0	0	1	6	0	0	0	0	0	0	2	0
589	CTT	1	0	1	0	1	0	0	0	0	0	0	0	0	2	0	11	0	4	3	4	0	0	0	2	11	10	4	6	9	32	4	205947	0	0	1	0	0	0	4	3	1	0	0	0	0	2	2	2
590	CTA	0	0	0	0	1	0	2	0	2	0	5	0	29	4	8	6	1	0	2	0	12	0	1	0	4	1	0	2	206728	15	64	11	0	0	0	0	0	3	2	0	0	0	0	1	12	0	3	1
591	GGA	14	19	15	7	14	20	7	14	75	7	29	18	2	9	11	7	28	10	7	18	0	0	0	0	26	5	9	7	3	8	2	1	39	2	2	4	17	17	18	13	207109	28	28	21	30	8	15	24
592	ATT	1	1	4	6	0	0	3	5	0	4	0	3	19	14	25	206971	4	1	3	0	0	0	0	0	0	0	0	0	29	9	12	27	0	0	1	0	0	0	0	0	2	0	0	0	3	3	0	7
593	TGG	0	0	0	0	0	0	0	0	0	0	3	0	5	10	5	12	0	0	0	0	0	0	0	0	0	1	23	0	1	2	0	0	0	0	0	0	0	0	1	0	0	0	7	0	1	1	16	1
594	GGC	0	0	0	0	0	2	0	2	0	22	0	0	0	0	0	0	0	0	0	0	0	0	0	0	0	2	0	2	0	0	0	0	0	56	0	0	0	4	0	0	57	208218	33	110	0	12	0	0
595	TGC	0	0	0	0	0	0	0	0	0	0	0	0	1	0	0	0	0	0	0	0	0	0	0	0	0	13	0	0	0	0	0	0	0	0	1	0	0	0	2	0	0	0	0	0	0	0	0	0
596	TCT	0	7	5	4	6	3	10	3	0	1	7	1	6	5	9	10	7	6	4	2	0	3	0	31	3	0	3	4	9	3	10	3	5	2	4	0	8	4	4	11	2	6	1	2	4	4	2	5
597	GGA	4	5	12	3	16	6	4	18	73	13	12	5	4	0	6	5	2	16	7	5	1	0	3	0	14	5	23	21	9	1	2	3	39	1	2	1	14	6	12	17	208240	20	46	52	17	11	2	3
598	AAA	208550	1	20	0	2	1	1	3	32	0	15	0	6	0	1	4	0	7	0	14	0	0	0	0	13	7	1	6	0	0	6	10	1	0	0	0	0	0	3	0	0	0	1	0	0	0	0	0
599	CTC	0	0	0	0	1	0	0	0	0	1	0	0	8	36	6	1	0	2	0	0	1	17	0	0	0	1	0	0	46	208170	14	26	0	0	0	0	1	0	0	2	0	3	0	0	5	2	6	15
600	ATC	0	2	0	0	1	6	0	2	3	1	5	0	27	208005	1	37	0	0	1	0	0	0	0	0	0	2	3	1	0	0	0	2	0	0	0	0	0	0	0	0	4	0	0	1	1	17	2	0
601	TGC	0	4	0	0	0	0	0	0	0	3	0	0	0	0	1	0	0	0	0	0	0	0	2	0	0	30	0	0	0	1	0	2	0	0	0	0	0	0	2	0	0	3	0	0	0	0	1	0
602	ACC	0	8	0	0	25	208590	2	69	0	8	0	12	2	47	6	9	3	0	1	0	2	6	8	3	0	3	0	0	4	11	7	8	3	8	1	0	1	10	3	5	1	0	4	0	10	9	6	1
603	ACT	0	0	0	8	9	69	7	208664	0	2	0	8	0	0	0	15	0	0	0	0	0	0	0	0	0	0	0	0	0	0	0	0	0	0	0	1	0	0	0	5	0	0	2	0	0	0	0	0
604	AAT	34	22	1	208743	4	6	0	8	0	4	0	31	2	8	1	16	3	0	0	1	0	0	0	1	2	1	1	2	4	3	0	3	2	4	0	25	4	1	0	6	1	0	1	5	1	1	0	8
605	GTG	0	0	0	1	1	2	0	2	0	0	0	0	5	3	34	9	0	0	1	0	0	0	0	0	0	0	0	0	0	0	5	0	0	0	0	0	0	0	1	0	0	0	2	0	79	4	208606	22
606	CCC	8	5	10	1	0	17	0	0	5	1	6	7	3	15	5	6	1	28	0	2	28	180927	5	41	8	7	7	5	3	30	3	0	7	1	2	0	4	12	0	1	0	3	0	5	0	2	0	4
607	TGG	0	0	0	0	0	0	0	0	0	0	10	0	0	0	0	0	0	0	0	0	0	0	0	0	0	0	129	0	0	0	0	0	0	0	0	0	0	0	0	0	2	0	11	0	0	0	7	0
608	AAC	46	180998	5	42	1	4	0	2	28	15	9	14	1	4	25	2	6	3	7	13	0	0	0	0	4	4	4	2	6	6	2	5	8	18	0	8	6	6	7	4	3	2	2	3	3	0	4	1
609	TCT	12	6	4	2	1	3	5	11	3	2	8	8	4	10	1	0	5	1	4	2	6	1	1	24	0	1	3	2	9	4	2	4	1	2	3	7	2	2	0	3	0	1	4	7	2	5	1	3
610	AGT	41	12	16	67	6	7	1	15	16	12	17	180256	28	14	23	57	10	5	10	17	0	0	0	0	5	19	7	15	4	7	3	16	1	15	16	26	20	5	7	6	17	12	21	123	27	11	39	24
611	TGG	0	0	0	0	0	0	0	0	0	0	8	0	1	0	0	0	1	0	0	0	0	0	0	0	0	0	17	0	0	0	0	1	0	0	0	0	0	0	0	2	0	0	2	0	0	0	0	0
612	AGT	0	5	0	85	3	8	8	7	7	20	2	180965	0	9	3	16	0	0	0	0	0	0	0	0	0	0	0	0	0	2	1	1	1	0	0	1	3	2	1	3	1	1	6	89	9	7	4	7
613	AAT	28	32	8	180956	2	1	4	3	11	2	6	7	0	4	10	16	0	6	2	0	5	2	2	6	11	3	5	6	7	1	5	0	8	0	12	9	5	0	3	5	7	7	4	8	10	1	8	12
614	AGA	58	0	0	0	5	0	0	3	181095	3	14	0	8	1	2	4	2	1	0	0	2	0	0	0	14	5	6	9	6	0	1	3	0	0	0	0	0	4	2	5	68	0	2	0	0	5	2	3
615	AAC	24	180810	32	52	0	17	4	21	23	22	10	10	9	9	10	9	15	9	16	12	8	21	6	4	4	11	6	6	0	6	2	11	2	3	7	15	13	15	3	7	6	15	5	10	10	5	5	11
616	CTG	0	3	0	0	1	8	0	2	4	0	10	1	0	1	24	5	2	0	11	1	5	12	96	8	0	5	4	4	30	2	180802	36	1	0	5	1	6	1	12	2	0	3	0	2	2	5	2	7
617	AGT	0	16	17	66	9	4	6	12	21	15	13	180767	10	7	18	35	8	6	0	10	2	6	3	15	11	2	6	11	1	6	10	5	1	6	12	7	0	2	13	7	4	6	25	55	4	8	8	11
618	GAG	7	1	103	7	5	2	6	6	13	13	7	5	15	3	16	15	6	8	9	4	1	0	0	0	19	0	4	14	5	2	11	10	72	7	180536	36	21	14	11	5	13	10	113	12	10	7	38	5
619	ATA	1	1	2	0	7	0	0	1	0	0	0	1	181214	4	19	11	0	0	0	0	0	0	0	0	0	0	0	0	20	2	5	3	0	0	0	0	0	0	0	0	0	0	1	0	13	4	4	12
620	TGG	0	0	0	0	0	0	0	0	0	0	14	0	0	0	1	0	0	0	0	0	0	1	0	0	0	0	3	0	0	0	0	0	0	0	0	0	0	0	1	0	0	0	4	0	0	0	2	0
621	GAC	6	91	9	14	18	17	9	8	4	28	10	12	3	6	8	17	4	16	12	12	0	5	2	2	9	13	20	9	11	7	11	10	43	180463	13	48	4	19	10	12	19	34	24	24	21	4	16	17
622	AAC	62	180473	22	46	9	30	8	24	8	51	7	4	9	25	30	9	8	22	4	9	0	0	0	0	19	17	11	15	5	10	6	4	1	6	1	4	6	5	7	6	13	5	3	9	28	23	2	31
623	ATG	2	0	25	0	9	18	39	11	9	2	20	1	57	8	180768	48	0	3	0	1	0	0	0	0	1	3	6	9	7	19	14	9	0	0	0	1	0	0	1	0	0	0	0	0	3	9	56	9
624	ACC	2	16	0	0	50	181105	17	33	0	14	0	12	0	26	0	0	0	0	0	0	0	0	0	0	0	0	1	8	0	0	0	0	0	0	0	0	2	20	0	0	0	0	0	0	1	2	0	0
625	TGG	0	0	0	0	0	0	0	0	0	0	0	0	0	0	0	1	0	0	0	1	0	0	0	4	0	0	14	0	1	1	0	0	1	0	0	1	0	0	0	1	1	2	6	0	0	0	1	0
626	CTG	3	11	4	6	1	7	5	10	13	9	4	5	8	6	87	9	9	3	30	6	9	7	67	10	6	9	23	4	248	15	180127	32	0	0	2	0	5	6	18	8	8	4	7	1	7	3	5	3
627	CAA	53	17	8	8	10	8	4	6	9	5	7	19	4	1	4	3	180674	17	19	3	0	0	0	0	27	5	1	9	16	3	3	2	17	8	5	6	3	2	2	4	19	8	0	11	5	4	9	3
628	TGG	1	0	0	0	0	0	0	1	0	0	11	0	0	0	0	0	1	0	0	0	0	0	0	3	0	0	5	0	0	0	0	0	0	0	0	4	0	0	2	0	0	0	3	0	0	0	0	0
629	GAT	4	11	2	60	3	12	2	10	0	8	0	3	4	0	0	12	10	15	1	9	0	0	0	0	0	0	0	0	0	0	0	0	14	21	6	180681	3	11	9	9	15	4	19	32	10	11	4	15
630	AAA	180774	12	66	28	15	10	6	7	54	2	5	3	9	1	11	4	16	10	3	11	0	2	0	0	10	3	1	0	13	1	3	9	31	6	14	18	8	3	5	2	23	12	13	2	18	6	8	12
631	GAA	39	4	7	6	14	1	7	3	4	10	8	23	14	16	5	9	7	11	3	16	0	0	0	0	5	2	2	1	5	2	8	7	180862	10	14	10	4	3	3	6	5	0	1	5	22	15	31	20
632	ATT	0	1	0	27	10	3	7	21	0	0	0	9	15	9	10	181142	0	0	0	3	2	0	0	0	0	0	0	0	11	14	1	22	0	0	0	0	0	0	0	0	0	0	0	0	4	2	11	16
633	AGC	8	77	3	3	7	15	2	0	58	180424	23	114	4	15	3	10	4	6	15	0	0	0	0	0	2	3	3	8	0	19	1	3	3	5	8	2	9	5	2	10	12	74	21	34	7	7	16	11
634	AAT	27	11	8	180905	5	4	3	2	0	5	4	10	4	7	6	10	4	4	5	2	0	0	0	0	0	1	2	0	2	3	1	0	3	17	1	12	1	1	10	5	10	3	11	17	13	3	6	4
635	TAC	13	34	5	11	0	6	0	1	12	6	4	10	5	2	8	4	5	24	7	8	0	0	1	0	10	7	8	11	15	0	12	4	2	3	0	2	4	1	4	2	0	0	0	0	6	10	12	4
636	ACA	54	2	9	2	180946	6	15	3	7	1	3	3	44	0	0	4	1	4	6	18	0	0	0	0	7	8	30	10	9	2	4	4	4	0	1	0	34	1	12	8	0	0	1	3	3	6	4	9
637	CAG	11	2	31	0	3	2	4	0	1	2	2	7	0	0	4	1	36	8	180607	59	0	0	6	0	1	7	48	4	0	2	5	8	0	5	23	8	2	0	6	2	4	10	3	15	0	3	7	4
638	ATA	26	12	1	10	13	5	7	14	7	15	4	18	180906	2	27	7	12	0	5	3	0	0	0	0	0	1	6	0	5	2	1	3	8	0	2	4	2	2	12	9	9	5	5	8	16	6	6	8
639	ATA	13	0	0	1	3	0	0	0	6	2	0	0	180708	3	9	6	0	0	0	0	0	0	0	0	0	0	0	0	0	0	0	0	0	0	2	0	0	0	0	0	0	0	2	0	14	3	1	5
640	TAT	0	0	3	5	0	0	2	0	0	1	2	0	1	0	5	0	0	5	9	9	0	0	0	0	2	3	3	0	0	0	1	0	0	0	1	1	1	3	0	0	0	0	0	1	0	0	0	1
641	GGG	6	2	6	2	5	6	5	3	5	0	50	8	2	2	8	0	1	0	1	7	2	1	3	0	0	1	4	5	6	0	9	6	6	1	55	3	14	14	3	7	82	8	173438	54	4	7	32	4
642	CTA	4	0	10	0	7	3	0	1	8	1	9	5	40	3	21	2	6	8	3	5	8	0	0	0	14	2	6	5	179768	4	4	4	3	0	1	1	21	5	12	14	0	0	0	2	1	6	7	1
643	CTT	0	0	0	2	0	0	0	0	0	0	0	0	20	8	32	41	0	0	0	2	0	0	0	27	0	0	0	7	20	65	4	179137	0	0	0	1	2	0	0	1	0	0	0	0	8	3	2	13
644	GAA	17	4	0	1	0	0	1	0	0	0	0	5	0	0	5	0	6	0	3	0	0	0	0	0	0	0	0	2	2	2	0	0	180570	17	100	24	6	0	0	2	59	3	18	21	2	1	0	0
645	GAA	44	1	2	1	10	8	2	15	6	3	11	10	16	9	0	8	3	1	1	5	0	0	0	0	2	3	0	1	12	14	7	2	179849	18	19	22	5	5	2	6	11	5	8	2	17	8	22	3
646	TCG	4	5	18	0	4	2	6	0	16	1	11	12	0	0	2	0	9	7	18	20	0	0	1	0	7	8	14	16	0	7	7	5	11	16	28	15	16	1	20	5	0	5	4	4	0	0	2	2
647	CAG	0	1	15	0	0	0	0	2	1	0	0	0	0	0	3	1	43	1	178826	10	0	0	1	0	0	2	110	8	2	0	6	1	0	3	6	4	2	0	5	0	0	0	0	0	0	0	0	0
648	AAC	15	179629	3	41	3	0	1	3	0	6	0	1	3	0	1	1	5	0	4	0	0	0	0	0	0	0	0	0	3	2	2	0	0	6	0	0	0	3	0	0	2	0	2	1	0	0	0	0
649	CAG	2	6	19	5	2	2	0	2	0	0	1	4	2	6	3	11	120	4	160675	21	0	0	5	0	3	2	20	3	2	3	16	2	6	1	11	3	1	1	5	1	1	0	7	4	7	8	2	2
650	CAG	1	2	9	3	0	0	0	0	0	4	2	0	9	3	2	15	47	2	170377	5	0	0	1	0	0	1	39	0	4	4	6	3	3	0	4	0	3	1	1	0	0	1	0	0	0	0	1	1
651	GAA	18	0	0	0	0	1	0	0	0	1	0	0	0	1	0	2	0	0	0	1	0	0	0	0	0	3	0	0	0	0	0	2	169626	6	11	7	3	9	2	0	5	0	0	3	0	0	0	2
652	AAG	51	5	176360	19	1	6	7	1	42	5	218	0	3	2	13	9	3	5	6	3	3	0	2	0	2	7	4	3	1	2	5	11	0	0	5	0	2	1	2	4	0	2	3	2	2	6	5	3
653	AAT	16	8	7	172761	3	2	2	3	2	6	7	24	0	0	36	5	11	1	4	3	0	0	0	0	7	5	8	7	4	0	1	1	3	3	13	46	25	9	9	12	0	4	9	3	4	4	0	3
654	GAA	54	28	0	4	1	0	8	3	2	0	0	0	12	2	8	9	4	0	1	0	0	0	0	0	0	0	0	0	17	8	6	18	176434	2	13	2	3	0	0	4	11	0	0	0	5	12	4	8
655	CAA	24	0	40	5	2	1	0	0	0	0	1	4	0	0	15	0	175104	11	24	2	0	0	0	0	15	0	0	2	23	12	14	6	5	0	6	1	9	2	3	1	0	0	2	0	3	3	3	5
656	GAC	8	40	0	0	1	5	1	24	4	1	3	0	0	3	0	1	3	1	3	2	0	0	0	0	0	0	1	3	1	1	0	0	67	164920	3	26	0	7	4	4	2	5	1	1	11	14	8	13
657	TTA	0	1	0	0	0	0	0	0	0	0	0	0	22	0	1	1	0	0	1	0	0	0	0	0	0	0	0	0	20	3	4	2	0	0	0	1	0	1	1	0	1	0	2	2	8	0	0	0
658	TTG	0	0	0	0	0	0	0	0	0	1	0	0	0	0	9	0	0	0	1	0	0	0	0	0	0	0	0	0	7	3	20	2	0	0	1	0	0	0	0	0	3	0	0	0	0	0	1	0
659	GCA	1	1	0	0	80	2	0	1	0	1	4	4	0	0	2	0	0	0	0	2	3	0	1	2	0	0	1	0	0	0	0	0	17	0	3	0	153769	4	11	5	4	0	1	3	51	0	0	0
660	TTG	0	1	0	1	0	0	0	0	1	0	4	0	1	2	15	0	0	0	0	0	0	0	0	0	0	0	0	0	1	1	5	2	0	1	0	4	0	0	2	1	0	0	4	3	0	0	0	0
661	GAT	2	4	2	24	6	4	8	12	0	4	2	17	0	0	0	0	0	3	3	1	0	0	0	2	1	0	3	2	1	0	0	0	10	6	8	102989	5	1	6	3	16	9	21	43	0	1	0	0
662	AAG	41	1	73639	10	3	1	8	3	4	3	50	6	0	0	5	1	6	0	0	0	0	0	0	0	2	1	3	7	0	0	0	0	2	0	2	1	0	0	0	0	0	3	1	2	1	2	3	4
663	TGG	0	0	0	0	0	0	0	0	0	0	2	0	0	0	0	0	0	0	0	0	0	0	0	0	0	0	1	0	0	0	1	0	0	0	0	1	0	0	0	0	0	0	5	1	0	0	2	0
664	GCA	3	5	0	8	96	1	4	4	0	4	2	0	1	9	2	12	2	2	0	7	1	0	0	0	1	0	1	0	1	0	0	0	22	4	0	10	120485	4	19	8	3	2	1	10	130	8	7	4
665	AGT	0	3	0	24	0	0	0	2	1	6	1	131518	1	3	11	13	1	0	0	1	0	0	0	0	1	0	0	0	0	1	3	0	2	0	3	2	6	1	3	4	5	0	2	12	3	8	4	9
666	CTG	0	0	0	0	0	0	0	0	0	0	0	1	0	0	19	0	0	1	4	0	0	0	52	0	0	0	4	0	62	2	127829	26	0	0	0	0	0	0	0	0	0	0	0	0	0	0	3	0
667	TGG	0	1	0	0	0	0	1	0	3	0	1	0	5	0	0	1	2	0	1	0	1	0	1	0	3	0	30	0	2	0	2	3	1	1	4	1	0	0	2	0	1	0	0	0	2	0	0	0
668	AAT	11	29	4	169594	1	1	0	2	1	1	0	15	2	1	5	2	2	0	0	0	1	0	0	0	0	0	1	2	1	2	0	1	6	1	1	18	2	0	0	0	1	0	0	0	3	0	3	1
669	TGG	0	1	3	0	0	0	0	0	1	0	2	3	1	0	0	0	1	0	0	0	0	0	0	0	0	0	4	2	0	0	1	0	1	3	0	1	0	0	0	1	0	2	1	1	2	0	3	0
670	TTT	0	0	0	0	0	0	0	0	0	0	0	0	0	0	0	3	0	0	0	0	0	0	0	0	0	0	0	0	0	0	0	14	0	0	0	0	1	0	0	0	0	0	0	0	0	0	1	3
671	GAC	0	38	0	0	3	0	4	0	0	0	0	0	0	0	0	0	0	0	2	1	0	0	0	0	1	0	2	2	0	0	0	0	24	170442	3	29	7	4	4	1	0	38	0	0	0	0	1	0
672	ATA	6	1	0	0	28	0	0	0	0	0	0	1	174248	4	3	11	0	0	0	0	0	1	0	0	0	0	0	0	2	2	0	1	0	0	0	0	0	0	0	0	0	0	1	0	3	0	0	0
673	TCA	0	0	0	0	14	8	4	9	0	5	0	12	4	2	6	10	1	0	3	0	17	0	0	0	0	0	1	3	0	0	1	3	0	0	0	2	1	1	1	0	0	0	1	0	11	3	11	6
674	AAC	11	179555	3	47	1	0	2	1	4	1	2	0	0	2	0	1	0	1	1	0	0	0	0	2	2	0	3	2	3	1	1	0	0	7	1	1	0	1	2	0	0	0	2	0	0	0	1	1
675	TGG	0	0	0	1	2	0	0	0	0	0	7	0	1	0	1	0	0	0	0	0	0	0	0	0	0	0	3	0	0	0	1	0	0	0	0	0	0	0	0	0	0	0	3	0	0	0	0	0
676	CTG	0	0	0	0	0	0	0	0	0	0	1	0	0	0	9	0	0	0	2	0	0	0	8	0	0	0	2	0	57	0	168300	10	0	0	0	0	0	0	0	1	0	0	0	0	0	1	1	0
677	TGG	0	0	0	0	0	0	0	0	0	0	3	0	0	0	0	0	0	0	0	0	0	0	0	0	0	0	2	0	3	0	0	0	0	0	0	0	0	0	0	0	0	0	1	0	0	0	0	0
678	TAT	0	0	0	0	0	0	0	0	0	0	0	0	1	0	0	0	0	0	0	21	0	0	0	0	0	0	0	0	0	0	0	0	0	0	0	0	0	0	1	0	0	0	0	0	0	0	0	0
679	ATA	0	0	0	0	22	2	0	0	0	0	0	0	180900	10	8	4	0	2	0	0	0	0	0	0	0	0	0	0	2	3	0	0	0	0	0	0	0	0	0	0	0	0	0	0	2	2	0	0
680	AAA	180514	0	16	2	0	0	0	0	9	0	7	0	4	0	0	0	5	0	4	0	0	0	0	0	1	7	9	6	0	0	0	0	4	0	1	0	0	0	0	0	0	0	0	1	0	0	0	0
681	ATA	5	5	0	0	9	8	2	5	0	0	2	1	179781	14	4	15	0	0	0	1	0	0	1	0	0	0	0	1	2	2	6	8	1	1	1	0	1	1	0	1	0	0	0	0	11	0	0	2
682	TTT	0	0	0	0	0	1	0	0	0	1	0	0	0	0	0	3	0	0	0	0	0	0	0	0	0	0	0	0	0	0	0	18	0	0	0	0	0	0	0	1	0	0	9	2	3	0	0	3
683	ATA	4	0	0	1	8	4	1	1	2	0	0	0	179782	0	20	18	0	3	0	3	0	0	2	0	0	0	0	0	6	0	1	1	0	0	0	0	0	0	0	0	0	0	0	0	4	0	5	5
684	ATG	0	2	2	3	2	7	11	0	1	12	2	2	30	5	180553	17	0	1	4	0	0	0	0	0	0	2	0	0	1	3	3	0	0	2	0	0	5	0	0	0	2	1	1	0	1	3	19	3
685	ATA	5	0	0	0	6	0	0	2	0	0	0	0	178753	6	92	4	3	0	4	0	0	0	1	0	0	0	1	0	5	1	5	6	0	0	0	0	4	1	0	0	0	3	2	0	21	3	4	1
686	GTA	0	0	0	1	3	0	5	0	0	1	0	3	55	0	0	6	1	0	0	0	0	0	0	1	0	0	0	0	4	0	1	1	5	0	0	0	8	0	2	0	10	2	2	12	180627	9	83	4
687	GGA	2	0	0	0	9	3	0	1	18	0	0	7	3	6	4	1	0	0	0	0	7	0	7	2	6	0	0	0	0	0	1	2	39	0	0	0	3	4	1	0	179793	17	73	8	5	1	3	1
688	GGC	0	3	0	1	0	0	3	0	0	44	0	4	0	3	0	3	3	1	0	3	0	2	0	2	0	0	0	0	0	0	1	0	0	52	0	1	2	6	0	0	29	178698	12	38	0	35	0	2
689	TTA	0	2	0	1	3	6	4	2	0	6	0	3	32	3	3	21	0	3	1	0	0	0	0	0	1	0	0	0	23	6	0	1	1	0	1	1	4	5	7	4	0	9	6	8	9	2	4	4
690	ATA	4	0	0	2	19	4	6	10	0	7	0	7	180805	16	87	16	3	0	2	7	0	1	0	0	0	0	0	0	10	4	11	7	3	0	0	1	8	8	12	1	3	4	2	5	13	12	1	10
691	GGA	0	0	2	0	5	4	3	1	25	2	0	6	4	6	0	3	2	0	1	4	7	3	3	1	0	0	0	0	5	3	1	1	15	0	0	0	16	0	2	0	180797	13	21	8	24	1	0	0
692	TTA	0	1	0	0	8	10	5	7	2	6	0	6	17	10	1	12	3	11	9	4	2	4	1	0	0	1	0	0	8	4	3	12	5	0	6	3	4	8	7	8	3	5	10	17	5	2	10	2
693	AGA	48	2	3	3	1	2	1	1	180906	0	18	2	17	2	2	6	1	5	6	6	4	4	4	2	10	18	4	15	7	3	3	4	5	8	6	6	0	0	3	0	10	0	2	4	4	2	1	0
694	ATA	5	0	0	0	6	2	4	9	0	4	0	5	181095	7	24	3	0	0	0	0	0	0	0	0	0	0	0	0	3	8	3	7	0	0	2	0	5	1	9	13	1	15	13	4	21	1	8	15
695	GTT	0	1	1	0	6	10	5	12	0	10	0	5	8	2	9	56	0	0	0	0	1	1	7	3	2	0	0	0	4	3	8	6	2	0	1	0	2	1	12	15	5	3	18	18	20	27	21	180783
696	TTT	8	7	1	6	4	0	0	2	1	3	3	4	1	0	8	10	10	2	5	12	3	0	2	2	0	1	7	1	0	8	0	15	4	2	5	6	3	2	7	1	1	5	8	4	4	3	7	8
697	GCT	2	2	0	1	7	1	5	42	0	1	0	1	4	2	8	1	3	1	0	1	2	0	0	2	0	0	0	1	1	5	4	6	2	6	8	30	12	58	12	180668	1	5	7	5	5	7	2	180
698	GTG	0	0	0	0	3	0	3	1	0	1	0	0	0	0	113	2	0	0	0	2	0	0	0	0	0	0	0	0	2	4	2	0	0	0	5	0	4	2	10	1	8	1	12	1	144	2	180769	19
699	CTT	0	2	7	6	1	0	3	1	0	0	3	3	1	1	2	29	4	6	8	14	7	0	5	8	10	6	15	7	13	16	8	181038	1	0	0	3	6	1	10	6	5	0	6	1	1	0	10	6
[truncated: 16 more columns]
