# Supplementary material for: Mapping mutational effects along the evolutionary landscape of HIV envelope
Source: eLife. 2018 Mar 28;7:e34420. doi: 10.7554/eLife.34420 (PMC5910023; doi:10.7554/eLife.34420)
Supplement: Supplementary file 1. — Specifically, this file contains a Jupyter notebook that performs the analysis, all required input data, and all reasonably sized output files. The Jupyter notebook downloads the deep sequencing data, processes it with the dms_tools2 software (Bloom, 2015, https://jbloomlab.github.io/dms_tools2/), and also performs a variety of downstream analyses that generate most of the figures for this paper. [file elife-34420-supp1.zip › analysis_code/results/codoncounts/BG505/mutvirus-2_codoncounts.csv]

site	wildtype	AAA	AAC	AAG	AAT	ACA	ACC	ACG	ACT	AGA	AGC	AGG	AGT	ATA	ATC	ATG	ATT	CAA	CAC	CAG	CAT	CCA	CCC	CCG	CCT	CGA	CGC	CGG	CGT	CTA	CTC	CTG	CTT	GAA	GAC	GAG	GAT	GCA	GCC	GCG	GCT	GGA	GGC	GGG	GGT	GTA	GTC	GTG	GTT
30	GCA	22	9	8	22	415	17	8	28	3	23	7	17	16	5	5	14	6	21	12	15	29	8	10	16	22	20	4	10	12	7	6	10	90	23	18	30	458821	21	39	28	11	20	8	10	130	15	3	7
31	GAA	118	19	18	8	14	16	13	20	23	8	3	4	6	7	2	8	50	28	16	11	18	10	20	13	6	16	6	25	16	14	16	7	459814	20	45	32	13	22	5	7	27	11	1	12	17	8	1	6
32	AAC	99	459344	20	87	24	34	23	21	17	26	9	10	10	32	12	7	18	24	18	6	13	13	16	5	5	8	5	2	17	25	7	12	20	41	7	10	18	10	6	8	3	12	13	11	17	8	10	6
33	TTG	13	11	6	9	20	8	7	7	5	2	2	4	4	8	35	5	10	3	5	2	8	3	9	7	0	4	7	1	9	6	32	5	4	0	1	0	15	2	0	7	3	5	2	5	3	8	7	10
34	TGG	0	1	3	14	0	0	1	0	1	0	4	0	0	0	0	0	0	0	1	2	1	1	0	0	0	0	18	0	0	2	0	0	0	0	0	1	0	0	0	0	0	0	1	0	0	0	0	0
35	GTC	0	3	0	1	5	15	12	17	0	4	0	1	7	224	0	8	0	3	0	1	0	0	0	4	0	1	0	0	4	7	0	0	0	0	2	0	5	130	8	7	1	2	1	0	90	459846	25	123
36	ACT	0	14	1	42	49	102	15	460069	1	13	0	19	2	0	2	81	1	0	1	0	5	0	0	2	1	0	0	0	0	2	1	3	0	3	0	3	6	6	4	30	7	1	5	2	1	1	3	3
37	GTC	1	0	0	0	0	1	2	1	2	3	0	0	11	254	4	7	1	3	0	0	1	0	0	0	6	0	0	1	1	22	0	6	0	9	2	1	11	40	6	8	0	2	0	0	119	459795	34	99
38	TAC	0	26	0	0	1	1	0	0	0	0	0	0	2	8	10	10	0	63	1	13	2	1	0	0	0	0	0	0	9	15	6	8	2	3	0	0	0	3	0	0	0	0	0	0	0	3	5	1
39	TAT	0	12	0	21	0	0	0	0	0	0	0	0	0	1	3	5	0	2	0	77	0	0	0	0	0	0	0	0	0	0	0	0	1	0	2	4	0	9	0	2	0	0	0	0	6	0	2	12
40	GGG	0	1	0	1	0	0	0	1	0	0	72	1	0	1	1	0	2	1	0	0	2	1	3	1	0	1	1	0	1	0	1	6	1	0	69	0	6	6	8	1	121	12	460071	58	0	0	50	0
41	GTA	0	0	1	0	4	4	4	5	1	0	0	0	282	24	0	10	0	0	0	0	0	1	0	1	0	0	0	0	8	0	0	0	2	1	0	0	68	0	0	1	3	3	0	0	460036	12	108	8
42	CCT	0	0	0	0	2	0	2	31	0	0	0	0	1	0	0	0	1	0	3	61	71	373	45	459517	0	0	0	2	0	0	3	42	0	0	0	0	0	0	1	2	0	0	0	0	0	2	0	1
43	GTG	35	11	23	11	7	3	4	1	2	13	7	6	22	22	120	13	4	0	3	0	0	0	0	0	0	0	3	0	5	0	8	4	6	0	8	0	5	5	39	2	2	0	8	0	129	21	459850	106
44	TGG	3	0	0	2	0	0	0	0	3	2	10	0	0	1	0	0	0	2	0	0	2	2	2	6	1	0	27	0	0	1	0	2	1	0	1	1	2	0	0	0	0	0	1	1	1	0	0	0
45	AAA	459660	31	88	42	16	13	3	12	106	7	9	2	33	1	9	4	38	6	5	13	0	0	0	0	3	8	4	0	6	3	0	0	143	6	4	2	0	17	4	5	12	7	15	2	5	3	3	0
46	GAC	9	176	0	14	9	17	3	7	7	7	1	11	4	3	7	3	11	5	1	3	16	16	2	13	4	2	5	5	0	3	2	6	136	459564	21	143	6	24	10	9	11	61	9	4	5	4	3	0
47	GCA	0	0	8	1	570	4	9	17	0	12	0	10	6	0	3	6	4	5	2	7	9	0	0	0	0	5	1	1	4	0	0	3	40	15	4	1	458507	37	437	34	8	21	9	12	110	5	14	8
48	GAG	9	3	95	13	20	18	10	11	15	13	5	9	34	15	28	32	8	2	29	13	8	8	15	8	2	7	16	11	4	15	21	0	146	35	459213	123	12	21	24	21	12	10	79	0	16	13	64	11
49	ACC	1	38	0	1	70	459690	17	103	0	17	0	2	8	46	10	2	2	3	0	3	24	20	10	8	1	0	2	0	4	0	0	1	12	0	5	2	6	33	5	13	6	6	3	5	4	13	13	8
50	ACC	2	23	6	1	116	459949	12	71	3	25	4	10	19	85	7	9	1	3	6	4	9	19	5	22	1	6	6	3	13	11	4	0	1	1	1	3	4	39	0	8	2	5	3	5	8	8	10	6
51	TTA	1	3	1	0	3	3	4	0	1	0	0	0	33	0	8	3	2	0	0	0	1	0	3	3	1	0	0	0	197	4	12	7	0	0	0	0	1	0	0	0	0	0	0	0	15	0	1	6
52	TTT	1	1	0	1	1	4	0	0	0	0	1	0	7	6	10	100	4	6	1	17	3	0	3	2	0	0	0	0	16	7	0	27	0	0	1	0	2	3	0	4	3	1	0	3	1	10	5	15
53	TGT	0	0	2	0	8	0	0	0	1	1	0	7	0	2	0	1	0	0	0	0	0	0	2	0	0	0	0	27	0	0	3	0	0	1	0	2	0	0	2	0	0	0	0	8	0	0	0	0
54	GCA	1	0	0	3	388	18	2	2	0	4	0	2	25	4	4	3	3	4	2	5	8	1	0	0	0	0	0	0	0	0	3	0	38	0	2	0	458510	24	23	12	6	4	5	2	778	3	3	5
55	TCA	1	6	1	6	39	34	4	17	1	3	3	12	1	17	4	4	10	45	7	16	22	0	0	1	1	0	2	1	2	1	1	0	3	0	1	1	7	8	7	2	2	8	2	1	12	8	2	6
56	GAT	8	6	8	139	15	4	4	16	10	9	9	10	15	3	5	8	9	9	14	20	2	9	2	5	15	17	17	0	8	12	13	8	34	22	2	459767	13	8	8	14	8	18	2	15	13	12	0	13
57	GCT	1	6	1	7	6	16	4	318	15	8	1	11	10	12	8	16	21	0	26	2	13	18	8	25	5	11	6	20	8	1	1	10	3	0	0	38	13	43	7	458860	0	3	3	12	6	22	6	167
58	AAA	460328	5	46	26	11	2	0	0	22	0	2	0	15	0	5	7	0	0	2	0	1	0	0	0	0	0	0	3	0	0	0	0	27	0	0	0	1	0	1	0	0	0	0	0	0	0	0	0
59	GCA	1	21	3	14	214	21	14	20	2	14	3	1	19	10	6	14	28	13	23	31	34	13	6	6	6	0	1	0	12	8	8	9	44	0	0	1	459271	12	16	22	17	24	12	4	177	7	11	14
60	TAT	1	0	0	9	3	10	11	0	0	8	2	5	16	13	16	14	12	18	7	134	3	8	2	2	1	1	5	0	19	4	6	4	2	6	0	5	13	10	1	0	2	10	2	4	2	4	7	9
61	GAG	8	6	96	13	21	12	10	7	7	2	11	8	8	1	7	13	9	23	15	1	8	16	4	7	7	6	3	5	4	7	5	2	82	23	458524	64	4	9	16	6	5	6	147	9	0	0	15	8
62	ACA	128	16	7	6	459247	25	105	24	17	7	9	3	81	5	10	6	11	15	3	11	15	14	10	6	4	1	8	17	3	3	2	2	1	12	3	16	108	9	13	7	1	2	4	4	6	0	1	1
63	GAA	86	25	0	35	2	6	0	0	0	3	0	8	0	2	0	0	2	1	7	3	3	1	0	3	0	0	0	0	1	0	0	1	459746	16	23	23	7	1	0	1	46	11	6	15	5	3	0	0
64	AAG	249	27	458327	130	6	17	13	11	10	2	60	6	8	9	20	8	11	11	13	19	8	3	0	1	0	3	13	7	8	2	5	5	3	9	44	14	4	0	1	0	2	2	4	6	4	5	4	2
65	CAT	0	41	1	112	10	14	5	12	0	4	0	4	9	5	3	5	21	64	20	459064	0	2	2	1	0	0	1	15	5	2	4	5	0	0	3	1	8	14	3	4	6	3	3	6	10	4	2	14
66	AAT	13	38	8	459412	16	11	17	6	1	7	1	55	2	2	0	4	5	9	3	3	0	0	0	0	5	3	0	2	5	0	3	1	5	4	0	134	6	1	0	0	2	1	3	1	0	5	4	2
67	GTC	0	4	0	4	3	7	0	3	7	9	1	1	15	168	4	4	0	4	1	2	0	0	0	0	6	2	0	4	7	12	0	5	1	8	3	0	2	40	0	0	7	6	5	4	122	448773	16	88
68	TGG	2	2	1	2	0	0	0	0	6	0	31	0	7	11	9	12	14	2	10	3	0	1	2	0	7	5	61	0	0	1	0	0	1	0	0	0	7	5	8	1	0	2	1	0	2	0	9	0
69	GCT	8	3	6	6	7	10	2	185	0	6	0	3	9	7	8	5	7	18	11	15	1	0	1	8	3	2	0	0	6	3	0	4	20	0	8	35	16	93	10	456620	7	8	0	14	1	1	3	113
70	ACA	27	0	1	6	458760	22	74	8	9	2	2	3	256	0	3	7	2	8	2	4	8	3	3	2	0	4	0	2	0	1	1	0	1	1	13	2	28	2	8	2	6	10	7	5	2	7	1	0
71	CAT	8	4	8	55	15	3	0	6	1	5	0	2	3	4	1	5	16	50	2	457789	11	14	12	8	0	4	6	49	0	0	0	5	0	3	0	10	6	1	4	4	0	2	3	2	3	0	6	0
72	GCC	0	0	0	0	0	173	0	0	0	0	0	0	0	0	0	0	0	0	0	0	0	5	0	0	0	0	0	0	0	0	2	0	0	49	0	0	127	435054	12	60	0	11	0	0	0	183	0	0
73	TGT	0	3	0	0	0	0	0	2	0	2	0	30	0	0	0	0	0	0	0	0	0	0	0	0	1	0	0	219	0	0	1	0	0	0	0	0	0	1	0	3	0	3	0	34	0	0	0	0
74	GTA	4	7	0	2	22	18	4	8	2	7	0	4	290	3	3	2	10	3	3	1	49	22	19	29	3	0	1	0	23	1	0	5	6	1	4	1	47	16	8	2	1	4	0	1	437372	8	105	5
75	CCC	1	0	0	0	2	28	0	0	0	9	0	0	0	0	5	1	2	41	4	3	110	444686	28	53	0	3	0	0	19	71	14	16	0	0	0	0	13	17	2	11	2	8	3	2	4	5	4	0
76	ACA	39	20	12	29	445521	120	655	102	21	5	0	2	215	32	27	19	29	40	6	32	7	16	9	9	5	9	2	3	15	22	4	14	10	9	8	7	48	21	26	33	11	11	0	5	10	21	12	20
77	GAC	0	122	0	2	6	1	1	1	2	5	7	0	3	6	2	4	4	33	0	1	3	1	5	0	0	3	11	2	1	2	2	0	65	392755	16	145	5	13	1	2	2	69	9	4	10	9	3	4
78	CCC	0	2	0	0	1	119	6	5	0	5	0	1	2	2	4	0	0	95	3	0	110	439082	8	63	2	3	0	0	3	62	1	2	2	0	0	0	6	12	2	0	4	1	0	2	1	2	0	0
79	AAC	71	446220	26	216	17	73	15	11	16	62	1	5	9	20	10	18	23	26	4	11	0	2	0	0	5	4	2	5	9	6	7	13	5	97	12	2	15	5	3	4	3	11	3	2	10	8	4	8
80	CCA	10	6	10	5	96	23	14	19	13	9	2	10	11	11	17	6	135	64	14	8	436500	32	30	23	10	8	9	4	52	6	10	9	11	7	4	11	7	13	3	10	5	1	0	1	5	12	5	2
81	CAA	55	8	3	4	9	3	10	13	7	11	9	7	16	15	4	7	446400	20	41	21	15	3	4	4	135	12	7	9	27	11	19	20	12	18	2	6	5	11	9	7	2	4	1	4	4	7	1	4
82	GAA	59	2	0	5	17	0	1	4	4	4	2	1	6	0	2	5	26	2	6	4	9	4	4	5	0	3	3	0	0	0	0	1	417336	8	22	19	4	6	7	7	9	6	2	2	5	5	4	4
83	ATA	28	3	5	15	42	10	13	14	7	2	3	9	418866	4	129	25	18	4	4	5	3	2	5	0	9	0	11	4	6	1	0	8	7	4	3	1	0	8	7	12	5	4	5	6	23	8	3	6
84	CAT	16	4	2	41	110	5	4	6	13	3	0	8	8	6	10	25	20	16	20	247647	3	2	2	6	9	1	1	19	15	2	2	20	13	3	3	15	2	4	1	2	2	0	1	4	4	1	1	3
85	TTG	0	2	1	2	4	3	3	0	0	0	0	0	17	13	24	15	2	2	6	1	0	1	0	0	0	0	1	0	14	4	41	0	3	1	2	0	4	1	11	4	0	0	0	0	19	4	10	5
86	GAA	103	12	10	2	0	1	0	0	17	1	11	8	8	4	10	6	3	1	3	2	2	9	1	3	1	7	0	1	1	6	2	1	417238	9	19	19	5	5	3	6	204	11	10	5	23	10	14	9
87	AAT	63	15	22	409019	9	1	10	10	9	9	5	24	5	3	5	12	7	4	7	5	1	0	2	1	15	2	0	3	3	0	0	3	3	2	5	51	14	3	1	5	5	4	8	9	1	1	1	1
88	GTG	0	0	0	1	2	2	1	3	0	0	1	0	14	9	105	17	1	6	3	3	0	0	0	0	3	2	1	0	4	7	5	2	0	0	8	0	6	0	20	2	0	0	3	1	77	10	415620	89
89	ACT	3	14	1	90	23	54	14	423821	18	8	12	19	23	8	3	120	1	9	0	5	1	0	2	0	4	8	2	2	4	0	1	7	3	2	7	1	8	2	2	91	6	0	0	5	4	4	6	9
90	GAA	108	0	0	3	1	10	2	1	0	1	0	2	0	3	1	0	12	0	2	1	0	0	0	0	0	0	0	0	3	1	3	5	417802	18	109	17	5	0	2	1	43	0	2	0	3	3	7	9
91	GAG	2	3	67	4	4	0	0	3	0	0	0	0	2	7	4	1	1	5	7	5	2	3	2	1	0	1	0	3	0	1	1	4	153	10	426065	76	5	2	4	0	3	0	22	5	5	0	5	1
92	TTT	1	0	0	1	1	0	0	0	0	1	0	0	1	1	1	9	0	0	0	0	2	2	0	0	0	0	4	1	0	0	1	8	0	0	0	0	0	0	0	0	1	0	0	0	1	2	0	4
93	AAC	59	426418	4	96	0	5	5	4	0	157	7	4	0	1	3	0	4	7	2	9	0	1	0	0	1	3	0	0	6	1	0	1	1	61	4	17	8	1	1	0	5	2	3	0	0	4	0	0
94	ATG	0	0	7	1	6	15	49	8	1	7	8	8	133	22	441339	60	0	0	1	0	4	2	0	5	0	0	0	0	9	11	13	4	4	0	7	0	10	8	6	7	3	4	14	11	1	4	69	4
95	TGG	1	2	0	0	1	0	0	0	1	0	0	1	1	0	2	0	1	7	1	4	0	0	1	0	2	1	56	0	3	0	0	0	0	1	0	1	3	4	4	1	11	0	5	3	3	0	3	0
96	AAA	457493	11	21	14	4	3	13	10	25	1	9	3	8	9	4	2	6	6	6	4	1	0	0	1	6	3	7	3	5	4	5	2	35	13	2	2	15	4	0	5	4	5	8	4	6	6	2	4
97	AAT	1	36	0	456429	1	3	0	1	0	11	0	21	3	0	1	138	4	1	3	19	3	0	0	0	0	0	0	0	2	1	2	11	5	2	13	18	3	5	1	0	4	0	1	1	6	1	0	2
98	AAC	82	457796	19	89	4	10	14	1	3	96	0	2	14	6	11	4	9	3	0	10	13	6	8	4	10	7	1	7	3	6	1	4	13	133	3	4	4	6	7	6	2	7	4	2	6	2	6	0
99	ATG	0	4	2	0	2	0	12	0	0	0	3	0	92	8	456601	75	0	0	0	0	1	0	3	0	0	0	0	0	8	4	12	5	0	0	0	1	0	3	0	4	0	0	0	0	2	2	121	4
100	GTA	0	4	0	2	10	2	6	8	0	0	0	1	194	6	4	1	2	0	0	0	1	5	0	5	0	2	0	2	9	2	2	7	3	5	1	0	34	11	17	10	2	0	0	0	457614	18	116	7
101	GAG	9	10	122	13	3	12	5	8	4	5	4	7	3	1	12	8	13	13	5	5	0	3	4	3	5	2	4	0	3	8	6	2	212	22	455539	67	11	7	7	10	17	8	38	1	3	3	7	3
102	CAG	3	5	55	4	2	3	5	11	2	7	1	7	4	2	2	2	90	13	420621	96	1	0	2	0	1	5	64	1	0	2	2	2	4	4	20	7	0	0	3	2	8	3	5	3	3	0	3	0
103	ATG	0	0	1	0	2	6	17	3	0	0	0	0	313	13	455212	63	3	1	0	3	0	0	0	0	1	0	1	0	12	26	11	11	1	1	0	0	7	7	1	8	0	0	0	0	8	5	31	0
104	CAT	9	16	3	95	9	2	0	5	5	7	3	4	1	5	7	1	29	41	2	455814	2	1	1	0	7	4	3	30	3	14	3	6	0	2	3	6	10	6	1	1	1	2	3	1	0	0	3	0
105	ACA	68	21	8	12	457026	30	100	16	9	10	5	4	147	10	4	10	10	10	9	1	0	0	0	0	5	9	2	13	13	7	6	4	10	9	5	5	109	10	9	13	6	5	10	6	14	15	7	9
106	GAT	1	3	0	70	11	9	2	3	2	6	2	5	0	0	0	0	4	0	5	9	0	0	1	0	3	0	1	0	1	1	0	1	19	29	1	458090	0	3	2	4	1	5	3	7	0	3	2	6
107	ATC	1	22	3	2	16	29	5	6	3	9	7	9	103	457760	10	82	11	6	4	9	1	3	0	0	1	1	4	2	0	1	8	1	0	4	0	1	16	16	8	15	0	0	0	0	20	23	16	25
108	ATC	14	42	9	19	18	61	16	5	12	17	3	6	69	457930	35	124	34	8	31	27	3	2	3	1	0	19	6	4	44	25	24	38	13	19	1	12	0	5	6	1	2	11	2	6	15	33	19	13
109	AGT	18	26	15	168	15	22	34	30	39	63	8	458937	6	10	10	44	29	31	5	15	4	4	1	0	19	15	7	20	14	5	7	1	17	18	16	5	17	22	10	10	13	10	7	58	15	2	1	12
110	CTA	4	2	0	2	1	5	11	0	1	0	2	3	165	2	0	4	45	10	16	22	88	4	0	0	2	0	0	0	459262	24	52	8	1	1	0	2	1	8	4	5	0	3	0	2	13	7	0	3
111	TGG	0	4	0	3	23	15	18	12	2	12	8	16	0	4	15	4	16	13	17	6	1	3	0	4	0	1	19	0	4	4	4	2	1	0	0	2	8	10	4	18	3	1	7	1	18	8	10	11
112	GAC	1	86	0	7	20	37	14	14	7	17	1	11	2	4	9	1	25	22	11	9	0	3	0	0	3	3	0	0	2	3	0	0	117	459535	48	104	20	28	6	7	10	42	10	8	1	5	2	2
113	CAA	61	20	0	5	10	5	3	9	8	6	2	2	5	4	1	0	459330	17	77	16	3	3	2	1	101	14	19	9	9	0	4	5	38	12	35	3	21	10	11	15	5	2	3	3	3	0	5	3
114	AGC	2	80	1	1	5	28	5	2	39	458822	7	106	4	48	16	6	8	3	9	2	1	1	0	0	4	12	1	9	5	0	2	2	0	0	5	1	27	10	22	5	18	48	16	4	7	2	2	6
115	CTA	5	3	5	0	11	5	1	8	1	1	0	3	55	0	5	9	18	1	2	1	106	2	0	3	1	0	2	3	459694	15	67	18	3	0	1	0	1	1	5	4	0	0	0	1	2	4	1	0
116	AAG	149	22	459323	54	11	7	12	6	19	9	59	18	17	0	33	11	22	1	15	8	4	0	0	2	8	5	14	5	9	2	11	20	18	0	65	37	9	0	10	8	10	0	6	7	4	0	13	7
117	CCA	0	3	0	0	126	25	26	15	0	11	0	13	13	7	16	1	91	3	15	1	459346	36	45	15	6	3	0	0	37	2	0	0	3	1	5	1	16	4	9	6	2	7	6	14	26	23	6	11
118	TGT	4	8	4	15	6	4	6	2	6	7	1	31	3	4	14	1	20	15	7	19	1	1	0	0	12	5	2	50	4	7	9	7	1	0	1	1	14	20	12	12	3	0	0	10	8	2	5	9
119	GTA	2	4	2	6	18	29	15	25	12	4	6	7	176	10	11	6	9	4	5	3	4	7	0	3	8	1	1	4	25	11	17	17	19	3	6	3	58	10	3	3	8	6	15	10	459344	36	89	42
120	AAG	151	69	459642	95	26	4	20	3	4	33	76	27	15	4	12	8	28	14	11	3	12	14	11	9	11	7	21	4	13	7	9	1	7	4	34	0	7	5	10	4	1	13	9	3	2	10	7	12
121	TTA	0	0	1	1	0	2	0	1	0	0	0	3	7	5	0	3	2	4	0	0	0	3	1	0	1	0	0	0	52	13	19	8	0	0	0	0	0	1	0	3	1	0	0	0	1	3	6	1
122	ACC	3	93	9	19	52	459236	28	162	5	34	5	15	3	131	10	8	3	28	1	15	2	21	0	11	6	4	12	3	0	4	0	4	11	2	9	4	13	35	5	4	12	11	12	9	1	2	5	0
123	CCT	4	11	3	20	5	4	0	70	2	12	0	3	7	3	5	0	15	10	20	63	26	143	23	459647	11	1	2	5	3	2	0	81	4	15	11	11	2	9	0	5	2	14	10	5	4	2	1	3
124	CTC	0	0	1	1	1	0	0	0	4	0	0	0	1	42	11	3	0	3	1	1	2	30	1	0	3	3	0	2	61	460204	37	54	1	1	0	0	4	4	0	6	0	0	0	0	1	4	0	1
125	TGC	0	1	0	0	1	2	0	0	3	17	1	0	0	1	0	0	0	3	0	0	5	1	0	0	0	60	0	3	2	2	0	0	2	1	3	3	1	0	0	0	2	5	0	0	0	0	0	0
126	GTT	3	0	4	2	8	8	4	4	8	0	1	2	9	6	5	70	6	1	3	2	1	0	0	3	5	10	10	8	4	5	5	4	1	0	0	2	1	2	0	28	1	0	1	2	16	33	24	241548
127	ACT	0	2	1	24	15	54	7	241589	0	1	0	8	0	0	0	79	2	2	0	0	0	3	0	4	0	0	1	2	0	0	2	0	1	0	0	0	0	2	1	11	0	0	0	0	1	0	2	2
128	CTA	0	3	0	0	0	0	0	0	0	0	0	0	32	0	9	1	5	0	0	0	35	0	0	0	2	0	0	0	241702	12	46	10	0	0	0	0	0	0	0	0	0	0	1	0	3	0	0	0
129	CAG	19	13	49	23	7	4	6	8	5	3	5	4	13	5	4	3	88	7	241121	36	0	0	2	0	8	13	29	2	14	3	19	0	4	10	16	4	6	1	3	3	3	3	4	2	4	5	6	9
130	TGT	0	0	0	0	0	0	0	0	0	0	0	4	2	0	3	0	0	1	0	1	0	0	0	1	0	0	1	11	0	0	1	0	0	0	0	0	0	0	0	0	0	0	0	5	0	0	0	1
131	ACC	5	47	4	2	61	241406	14	36	2	10	9	6	4	92	1	2	5	6	6	7	0	0	1	0	1	1	3	2	5	0	3	5	1	10	0	0	1	11	1	3	4	0	6	2	6	9	2	6
132	AAT	29	21	6	241585	10	9	7	5	1	7	1	19	3	5	6	3	5	8	7	13	5	7	10	13	2	5	2	1	5	4	8	5	2	1	2	26	1	5	4	5	1	2	5	2	5	1	2	4
133	GTC	1	0	1	3	2	2	1	0	0	0	2	0	2	67	7	3	1	3	1	1	11	10	8	9	0	0	0	0	1	13	2	3	3	8	0	0	1	31	2	1	1	3	1	4	40	241410	10	65
134	ACC	8	52	6	21	37	241346	10	37	5	9	10	0	10	46	4	3	4	6	4	9	7	3	4	5	5	11	10	3	11	6	6	7	4	6	0	6	11	35	3	3	8	0	9	24	4	0	6	12
135	AAT	30	12	13	241678	0	1	0	4	0	0	2	7	3	3	1	8	4	2	6	5	4	3	8	5	6	4	3	2	5	2	2	1	5	0	1	16	4	5	4	2	1	0	4	3	0	10	1	7
136	AAT	24	34	2	241628	1	1	2	7	7	0	5	15	1	0	7	2	6	0	1	2	2	2	3	5	1	2	1	2	2	1	1	0	1	4	0	16	2	2	1	4	4	0	1	0	0	0	0	1
137	ATC	2	23	2	0	4	25	3	4	2	14	4	1	66	241542	10	56	2	6	3	5	0	1	0	1	0	3	0	0	4	7	3	1	1	0	2	1	1	9	0	4	5	2	3	2	5	28	13	10
138	ACT	3	2	3	32	20	29	2	241725	1	1	2	6	1	0	0	35	0	0	2	2	0	0	0	2	2	0	1	2	0	2	0	1	1	1	0	1	1	0	0	22	1	1	2	7	2	0	1	2
139	GAT	14	5	5	79	7	13	4	1	4	1	1	4	1	0	8	5	3	6	5	11	3	12	3	3	1	2	3	0	8	2	6	1	17	8	9	241376	0	3	2	3	2	0	2	12	5	1	1	6
140	GAC	5	71	4	6	4	5	2	3	8	9	2	4	7	1	2	1	6	8	0	1	7	11	6	3	3	2	0	1	1	1	3	3	49	241157	28	76	4	6	10	4	1	61	5	12	8	3	2	5
141	ATG	4	1	34	0	2	3	21	5	1	1	3	1	31	5	241565	43	2	5	0	0	1	2	3	4	6	3	1	0	2	3	2	8	1	1	1	1	2	2	1	0	0	0	2	1	1	1	13	5
142	AGG	5	1	82	5	3	9	0	4	40	2	241228	38	5	2	50	3	5	3	3	1	3	4	3	0	2	9	15	1	1	2	6	2	1	1	2	3	1	1	0	6	0	1	63	4	0	2	1	2
143	GGA	7	3	0	5	6	9	3	3	101	2	3	2	3	4	3	9	2	3	1	2	1	5	3	2	6	2	5	2	0	4	4	0	30	1	0	5	22	10	5	5	240975	7	195	8	19	0	10	0
144	GAA	48	2	0	0	0	4	3	0	6	3	1	5	1	1	0	1	9	3	2	3	0	0	0	1	2	0	0	1	2	1	1	0	241682	2	12	15	0	6	3	4	15	2	0	0	5	1	0	4
145	TTA	0	1	0	0	0	3	0	1	0	1	1	0	12	12	3	14	0	4	1	2	2	0	0	0	0	3	0	3	23	2	5	12	0	0	0	0	0	0	2	1	0	0	0	0	15	8	7	8
146	AAA	241621	4	19	5	1	2	5	6	6	4	3	3	4	4	1	3	7	6	2	4	0	0	0	0	3	2	3	1	8	9	1	6	10	0	0	0	0	4	0	0	0	0	2	0	7	1	0	2
147	AAC	22	241775	3	34	0	3	0	0	4	8	1	1	0	4	1	4	0	2	0	0	0	0	1	0	0	0	2	7	0	3	3	1	0	3	2	1	0	0	0	0	0	0	0	0	1	3	1	1
148	TGC	0	2	0	0	0	1	0	0	2	0	1	0	3	1	0	0	2	1	0	2	1	0	2	0	0	14	1	0	0	2	0	1	0	0	1	0	1	0	1	1	0	1	0	0	0	2	2	0
149	TCT	0	0	1	0	7	6	3	2	0	0	0	8	0	0	0	0	0	0	1	0	0	0	0	15	0	0	0	0	0	0	0	2	0	0	0	1	0	1	1	1	1	0	1	0	0	0	3	0
150	TTC	0	1	0	1	0	2	0	1	0	0	0	0	0	1	2	2	0	2	2	0	0	0	0	0	0	0	0	0	0	13	1	2	2	1	0	1	0	3	0	2	0	1	0	0	1	1	0	0
151	AAT	9	35	6	241576	6	2	4	13	0	2	1	27	9	6	1	14	3	1	0	4	2	2	3	1	1	2	1	2	4	4	2	10	7	0	9	62	1	1	6	1	1	0	0	1	4	2	3	0
152	ATG	2	7	8	0	9	4	21	10	0	7	0	2	77	16	241357	72	0	3	4	1	0	0	1	0	0	2	0	1	12	11	9	12	0	1	0	0	6	0	9	5	1	1	1	0	5	4	93	9
153	ACC	2	20	0	5	50	241384	3	26	3	8	0	2	0	31	0	1	3	2	0	2	7	7	0	4	0	0	0	1	0	1	0	2	4	1	2	3	1	41	1	3	1	1	0	2	3	1	3	0
154	ACA	21	0	0	1	241017	34	285	53	4	0	0	4	23	0	1	1	0	0	0	0	0	1	1	3	0	1	9	2	1	1	0	0	0	0	1	2	8	2	0	0	2	5	4	2	1	0	0	0
155	GAG	0	1	35	1	1	1	0	2	0	2	0	0	2	0	2	6	2	2	5	0	2	1	0	1	0	1	2	1	0	0	0	1	135	2	240947	33	1	0	0	1	0	0	7	1	3	1	3	0
156	CTA	3	0	0	1	1	2	0	2	0	0	0	0	24	0	0	0	3	0	2	0	11	0	1	0	3	0	2	0	241603	10	20	12	0	0	0	0	0	0	0	0	0	1	0	0	0	0	2	3
157	AGG	4	8	66	2	10	0	4	1	57	15	240004	18	12	8	128	2	2	1	1	5	0	0	1	0	0	1	21	1	7	4	7	2	0	2	0	1	6	5	2	0	3	2	63	1	8	9	5	11
158	GAT	1	1	0	38	0	0	2	0	1	4	1	0	0	2	2	0	0	1	1	4	0	0	0	1	0	1	0	0	0	3	0	0	17	21	1	239225	0	2	0	3	0	1	0	7	0	0	4	2
159	AAG	47	2	238934	8	1	0	17	3	4	1	148	0	0	2	9	2	7	0	5	3	0	0	0	0	3	10	6	1	1	1	0	2	1	0	69	0	0	2	3	0	0	0	2	4	4	0	3	2
160	AAA	241280	6	14	7	10	11	3	3	20	0	5	10	16	5	8	27	12	14	7	10	4	3	4	0	0	6	3	5	8	19	4	3	13	4	4	0	3	0	0	5	0	2	1	0	14	2	1	5
161	CAG	0	2	19	6	2	1	0	1	4	0	0	1	0	0	0	3	27	10	238753	18	1	0	1	0	4	8	21	0	0	0	3	1	3	1	4	0	1	1	1	0	0	0	0	0	0	2	0	1
162	AAG	58	14	240600	34	1	8	16	9	1	0	17	1	3	5	5	5	4	8	5	1	1	5	1	0	0	1	1	2	5	8	2	10	6	0	20	1	7	1	3	4	0	3	0	1	2	3	0	6
163	GTT	0	1	0	0	1	0	1	2	2	1	0	1	1	4	0	47	3	10	0	4	2	0	0	0	0	1	0	0	1	1	0	4	0	1	2	5	2	2	0	7	3	1	2	9	24	21	10	225707
164	TAT	2	3	1	9	1	3	4	1	8	1	3	1	4	4	1	4	4	4	5	9	0	0	0	0	1	2	0	0	0	0	0	0	3	0	0	1	2	2	2	2	0	0	0	0	3	8	2	2
165	TCA	0	3	0	2	11	4	3	6	1	1	0	2	1	3	2	2	1	2	1	4	7	0	0	0	0	0	0	1	0	0	0	1	1	0	0	0	10	6	7	5	0	0	1	0	7	3	0	2
166	CTT	0	1	0	0	2	0	1	1	0	0	0	0	2	7	2	42	0	3	0	1	0	2	0	377	0	0	0	1	24	21	4	240422	0	1	0	0	0	0	0	0	0	0	0	0	0	2	3	0
167	TTT	0	0	0	1	0	0	0	0	0	0	0	0	0	0	0	5	0	0	0	0	0	0	0	0	0	0	0	0	0	0	0	14	0	0	0	0	1	0	0	0	0	0	0	0	1	1	0	2
168	TAT	0	1	3	0	0	3	2	0	0	0	0	1	1	0	1	0	0	1	0	8	3	0	0	0	0	1	0	0	0	1	1	0	0	0	1	0	0	1	0	0	0	1	0	1	0	0	0	2
169	AGA	52	1	8	5	19	7	2	14	223795	7	10	10	43	5	2	1	5	3	1	1	1	2	0	0	7	0	0	0	2	0	1	2	2	6	0	0	2	2	6	0	47	1	2	1	6	1	0	4
170	CTA	2	1	0	0	1	0	1	1	0	1	0	6	27	2	0	1	10	0	0	1	6	0	1	0	0	0	1	0	237624	0	24	11	0	2	1	0	0	0	1	0	2	0	0	3	1	0	0	1
171	GAT	0	0	0	29	0	0	0	0	0	0	0	0	0	0	1	0	0	0	0	1	0	0	0	0	0	0	1	0	0	0	0	1	2	8	3	208335	0	0	0	0	0	0	0	0	0	0	0	0
172	GTA	0	1	0	0	0	5	0	1	0	0	0	0	101	1	0	2	0	0	0	1	1	0	1	0	0	0	0	0	11	0	1	2	5	0	0	1	12	0	0	0	0	0	0	0	217248	4	59	5
173	GTA	0	2	1	1	1	2	0	0	2	0	0	0	63	1	0	2	0	2	1	0	0	0	0	0	1	0	0	5	6	0	1	1	1	0	1	1	15	3	0	0	3	0	0	0	231257	1	36	3
174	CAA	65	0	1	5	4	3	1	0	6	0	0	3	1	0	0	3	235798	5	10	6	3	3	4	1	17	2	0	1	10	4	1	1	7	1	0	0	3	8	0	0	0	2	0	0	2	0	1	0
175	ATT	0	2	0	6	0	2	1	14	1	0	0	1	15	26	9	229934	1	1	2	0	1	0	0	0	1	0	0	0	6	3	2	10	0	0	0	1	0	3	0	0	1	0	0	0	0	1	3	2
176	AAC	44	221206	4	151	6	2	1	2	0	15	2	0	0	3	2	1	0	4	1	4	3	0	0	0	6	0	0	2	1	2	0	0	0	11	0	3	3	0	0	1	0	0	0	2	1	2	2	2
177	GAG	7	2	55	9	10	4	11	2	12	2	0	1	6	1	0	2	2	4	1	5	4	3	2	0	5	5	0	1	2	1	0	1	52	3	104517	24	3	3	3	2	5	0	15	2	4	3	3	1
178	AAT	10	15	4	217355	4	2	0	1	2	0	1	5	1	2	0	6	3	3	2	2	5	1	1	1	2	2	2	3	1	1	0	0	2	1	0	1	1	1	0	0	0	2	1	2	1	2	0	2
179	CAA	50	4	5	6	3	0	2	3	0	3	0	1	11	4	4	6	222328	13	78	18	7	3	3	2	73	4	1	6	4	2	2	1	9	5	0	5	7	0	1	2	2	1	0	0	2	5	2	2
180	GGT	7	0	5	0	0	0	4	1	13	0	5	75	0	1	1	3	0	3	1	0	2	1	2	2	0	0	0	10	3	0	1	2	1	3	3	84	4	0	2	1	9	12	7	208162	5	9	3	35
181	AAT	17	9	8	170212	1	2	3	3	1	1	2	6	2	2	0	5	0	0	0	1	2	0	6	3	0	0	1	1	1	0	0	1	4	1	1	7	1	1	3	1	3	0	0	6	4	2	1	1
182	AGG	8	1	41	5	1	3	4	1	35	3	170562	25	1	1	18	4	2	1	6	1	2	2	0	0	0	2	3	0	0	1	1	0	0	0	2	2	1	2	3	2	2	0	88	1	0	1	1	0
183	AGT	5	5	4	112	2	2	1	6	41	13	10	179739	3	0	1	24	0	0	0	0	1	4	1	1	3	1	1	1	1	1	5	0	3	0	7	1	5	1	0	1	1	0	1	14	3	1	0	0
184	AAT	42	9	10	208442	3	7	1	3	4	1	0	7	6	0	0	8	13	0	0	1	4	3	5	2	2	4	2	6	3	1	0	8	6	0	0	8	2	3	0	8	2	1	2	4	1	4	1	2
185	AAT	67	11	11	215566	3	0	1	0	2	1	0	28	2	1	2	17	5	0	2	2	2	1	3	2	0	3	1	2	1	1	0	1	4	2	2	39	5	3	0	0	4	2	1	1	1	0	0	4
186	AGT	6	1	4	94	0	3	4	11	4	17	4	217849	0	1	0	28	0	2	0	7	3	0	2	0	0	0	0	7	2	2	0	1	0	1	1	5	1	0	3	0	3	1	1	121	3	7	1	1
187	AAC	42	215732	8	36	1	7	3	6	6	14	3	1	7	3	1	8	2	3	1	1	5	3	8	0	1	6	1	1	1	1	6	4	1	19	0	0	5	2	2	3	0	0	1	0	3	6	0	1
188	AAG	87	8	224214	51	2	3	3	1	5	3	25	0	4	0	1	2	2	2	2	0	4	1	1	4	2	0	5	3	2	1	0	1	1	1	50	2	0	2	1	0	0	2	0	1	1	0	1	4
189	GAG	4	2	47	7	0	1	1	0	1	0	1	0	5	2	0	1	2	0	1	1	1	0	5	0	0	1	2	0	1	0	0	1	93	1	216248	28	2	0	3	1	1	0	6	0	0	3	3	0
190	TAT	0	0	2	1	0	0	0	0	0	2	0	0	0	0	3	0	0	1	0	10	1	0	0	1	0	0	0	0	2	0	0	0	0	0	0	4	1	0	0	2	0	0	0	1	0	0	0	0
191	AGA	40	0	2	1	1	5	1	2	229295	4	4	1	20	0	1	0	6	0	5	7	0	0	0	0	1	6	1	2	1	0	0	0	2	1	0	0	7	8	0	5	31	0	0	0	1	0	0	1
192	TTA	0	0	0	0	0	0	2	1	1	0	0	0	18	0	0	0	0	0	0	0	6	2	1	2	0	0	0	0	24	1	0	1	0	0	0	0	0	0	0	0	6	0	0	0	0	1	0	0
193	ATA	15	6	0	7	25	2	1	0	7	6	0	3	235621	10	25	4	3	1	0	3	0	1	0	0	5	1	4	3	4	0	1	2	3	3	0	1	8	2	2	0	6	1	0	0	19	1	1	6
194	AAT	17	23	1	233317	4	7	0	13	4	2	0	16	1	0	0	6	1	0	0	5	2	4	3	3	2	4	0	2	0	2	0	0	1	2	0	11	0	2	2	4	0	0	0	0	1	0	2	0
195	TGT	0	2	0	0	0	0	0	0	1	0	0	2	0	0	0	0	0	0	0	0	0	1	0	0	0	0	0	8	0	0	0	0	0	0	0	3	0	0	0	0	0	0	0	1	0	0	0	0
196	AAT	6	24	7	235433	0	2	1	1	0	0	1	24	4	7	0	5	1	0	3	1	3	6	3	2	2	0	1	1	4	1	3	4	0	0	2	42	0	4	0	4	2	1	0	0	2	0	2	1
197	ACC	2	29	0	0	48	235148	7	36	3	3	2	2	1	42	6	2	3	3	2	6	0	0	0	0	0	7	0	0	0	1	0	0	6	3	2	2	0	21	0	2	0	0	1	1	2	1	0	3
198	TCA	0	1	0	1	10	2	3	1	0	0	0	1	0	0	2	0	0	3	2	3	47	0	0	0	0	0	1	3	0	0	0	0	0	0	0	0	8	2	1	0	2	0	2	0	2	0	1	0
199	GCC	5	0	0	0	5	104	3	2	3	6	2	1	3	1	0	1	7	1	2	2	4	4	2	1	0	0	1	1	1	1	3	2	8	26	1	0	28	239831	9	27	2	4	2	0	6	95	2	10
200	ATT	0	2	1	3	2	2	1	25	0	0	0	9	11	48	5	223493	1	0	0	0	2	4	5	5	2	0	0	0	4	0	4	3	2	0	0	0	2	1	6	2	1	3	0	0	0	1	1	6
201	ACA	26	2	3	0	239308	21	23	11	4	0	3	2	51	6	3	2	0	1	0	1	6	2	3	2	1	9	2	3	2	2	2	0	1	0	0	0	25	0	1	0	0	0	0	0	1	5	2	3
202	CAG	1	1	13	0	0	0	0	0	2	5	1	3	0	0	0	0	63	2	239055	28	0	1	14	1	3	2	114	1	1	0	10	2	0	0	2	0	2	2	1	1	0	0	4	1	0	1	0	1
203	GCT	8	0	1	0	3	0	1	87	2	2	0	0	12	6	6	6	6	2	1	1	1	9	1	5	3	1	2	11	6	0	2	5	0	0	0	15	16	32	10	240392	0	1	0	2	1	0	2	34
204	TGT	0	1	1	1	0	0	0	0	1	0	0	3	0	0	0	0	0	2	1	4	0	0	0	1	1	0	0	32	0	0	0	2	0	0	0	0	4	3	1	5	3	1	1	2	0	0	0	0
205	CCA	1	3	2	2	27	2	0	0	1	0	1	4	1	4	0	3	20	10	1	3	240434	14	17	13	3	6	0	1	21	2	3	5	2	4	0	7	5	5	5	2	0	1	2	1	0	2	1	0
206	AAG	84	2	240565	20	11	21	14	12	11	1	75	7	5	4	29	18	18	15	11	15	7	4	1	0	12	6	8	11	9	16	7	8	0	0	15	0	20	7	6	7	0	1	0	1	9	12	13	5
207	GTA	3	7	2	10	4	7	3	7	2	2	5	0	118	11	8	5	3	3	4	4	0	0	0	1	3	1	4	3	14	7	8	10	5	0	0	2	48	10	1	0	2	1	0	0	240836	2	18	2
208	TCC	1	2	1	5	14	3	4	1	0	2	0	4	0	0	1	2	3	3	1	0	0	20	1	0	1	0	0	2	0	6	3	0	0	0	1	1	2	0	0	6	1	1	2	4	1	2	1	3
209	TTT	3	6	0	4	3	2	1	8	2	3	0	0	6	3	7	16	7	5	6	6	0	4	2	2	0	0	0	0	19	8	2	115	0	0	0	0	1	22	1	5	0	3	0	0	2	3	8	22
210	GAG	8	1	25	1	8	7	6	4	0	5	6	2	0	0	9	11	9	4	6	4	0	0	0	0	0	14	6	6	4	1	11	2	93	4	240936	25	1	6	0	3	0	0	70	3	2	5	12	0
211	CCA	3	2	3	2	31	3	1	5	0	2	0	2	4	1	5	0	38	5	0	2	240900	6	4	14	0	0	0	0	17	4	0	2	0	0	1	0	11	5	1	2	5	7	7	0	0	0	0	1
212	ATT	6	1	4	19	9	1	6	19	4	0	3	7	15	21	6	241458	3	2	2	2	5	10	3	10	1	0	1	1	13	9	3	4	2	0	1	3	0	2	2	3	4	3	2	5	3	1	0	10
213	CCC	13	12	9	2	4	20	0	3	1	3	0	0	2	10	1	2	2	35	0	6	55	241241	15	49	7	5	2	2	9	24	3	4	0	14	5	2	7	9	2	9	3	12	1	2	1	1	0	0
214	ATA	8	1	2	1	17	2	5	0	2	0	1	0	241591	15	37	16	3	2	0	1	0	0	0	0	0	0	0	0	7	13	11	6	0	0	0	1	0	0	0	0	1	0	0	1	17	5	7	5
215	CAT	14	11	3	57	14	7	4	4	7	4	3	1	13	10	11	13	41	34	6	241082	3	0	1	2	8	6	1	14	12	2	0	13	0	1	4	7	1	3	4	6	1	7	0	0	13	6	13	8
216	TAT	0	3	0	3	2	0	0	0	0	0	0	0	3	1	3	7	5	0	0	17	0	0	3	0	0	0	0	1	1	10	10	10	0	0	0	6	0	0	2	1	0	0	0	0	7	3	1	4
217	TGT	0	1	0	0	0	0	0	2	0	0	0	6	0	0	0	0	0	0	1	0	0	1	0	0	3	2	1	15	0	0	0	0	0	0	0	0	0	0	0	0	0	0	0	4	0	2	0	1
218	GCC	0	1	0	0	14	222	1	4	0	4	0	11	3	2	0	2	0	1	0	5	5	18	1	5	0	1	0	0	1	0	0	2	0	13	0	0	59	241053	12	27	0	3	0	2	11	168	3	6
219	CCA	1	0	0	2	34	0	2	0	0	0	0	0	2	1	0	1	10	0	0	0	241596	21	32	12	3	0	2	0	16	4	4	5	0	0	0	0	9	3	1	4	1	0	0	0	5	1	0	2
220	GCT	6	12	1	16	21	16	5	145	12	9	4	12	1	1	3	4	6	13	5	6	15	14	3	14	1	6	1	6	3	9	4	16	1	5	0	66	10	91	26	240847	5	6	5	11	4	20	7	58
221	GGT	1	0	0	5	3	2	1	0	0	2	0	43	0	0	2	0	6	4	0	3	1	0	0	1	0	0	0	1	1	1	0	0	3	1	1	33	2	2	2	4	18	30	18	241684	3	0	2	17
222	TTT	3	2	1	2	2	2	11	14	2	0	2	9	6	0	4	15	0	7	0	6	0	2	4	0	0	0	1	0	2	2	1	39	0	0	0	3	1	6	5	0	4	1	2	6	8	3	3	28
223	GCG	7	7	2	5	24	8	130	19	1	18	5	19	17	11	8	6	16	3	11	4	0	1	2	0	6	1	3	4	2	0	2	2	1	1	20	2	149	16	389591	60	12	12	35	9	19	27	911	14
224	ATC	0	9	5	2	0	21	0	2	0	0	0	1	41	391683	18	41	0	0	0	0	3	2	0	0	0	0	0	0	11	15	4	6	0	1	0	0	0	0	1	0	1	0	0	0	10	19	6	2
225	CTA	0	0	0	0	3	2	2	2	0	1	0	0	145	3	10	3	5	0	3	6	69	0	0	2	3	0	3	0	391521	5	84	22	0	0	0	1	0	2	0	0	0	0	1	0	9	5	3	6
226	AAG	117	16	390945	36	6	17	11	7	5	14	139	6	9	14	33	6	11	12	16	14	0	0	1	0	3	5	10	5	12	8	4	12	5	1	32	0	7	5	5	5	0	0	2	0	17	11	12	7
227	TGT	1	0	2	0	1	0	0	2	2	0	0	3	0	0	0	1	0	0	1	0	0	0	3	0	4	1	2	16	0	0	0	0	0	0	0	0	0	2	0	0	0	0	0	8	2	2	2	2
228	AAG	167	19	390479	68	19	4	86	14	2	20	366	8	4	13	71	5	17	8	10	4	0	0	0	0	1	11	8	7	8	19	2	7	4	11	136	18	5	2	4	1	4	7	12	5	8	9	9	4
229	GAT	13	13	1	80	1	11	8	12	0	3	2	16	9	10	3	8	18	18	8	18	2	1	0	0	5	3	0	0	7	8	2	9	30	38	14	391430	8	7	8	10	7	3	11	23	9	23	2	9
230	AAG	80	4	391273	30	0	0	13	3	5	3	159	3	4	2	16	7	1	7	4	4	5	9	6	8	8	0	0	3	6	7	7	5	4	5	117	7	3	0	0	0	1	0	2	2	2	0	1	5
231	AAG	133	26	391375	66	12	9	14	3	14	12	35	4	14	8	24	14	14	17	13	17	1	1	1	1	6	3	6	9	7	4	3	1	12	4	14	4	1	8	7	3	5	13	6	3	3	1	6	3
232	TTC	0	2	0	3	0	0	0	0	0	1	0	1	0	5	3	0	0	12	1	2	0	1	0	4	0	1	0	0	0	11	0	0	0	4	0	0	3	1	1	0	0	1	0	0	0	9	0	0
233	AAT	15	13	6	391248	2	6	7	21	1	23	2	157	16	6	6	20	7	8	2	2	9	5	5	4	4	6	4	2	3	11	7	3	7	8	12	88	10	4	4	6	14	4	3	4	9	2	9	3
234	GGA	2	0	0	0	0	0	0	0	69	0	0	0	2	1	0	0	0	0	0	0	0	3	0	0	6	1	1	0	0	1	0	0	48	0	0	1	3	0	0	0	391778	10	43	2	17	0	0	0
235	ACA	42	9	6	3	390766	59	461	36	16	0	1	8	156	2	1	1	11	10	10	2	3	0	0	0	3	6	0	1	4	4	9	4	0	9	0	0	69	5	1	4	2	1	5	2	11	1	6	0
236	GGG	1	4	3	0	1	0	0	0	0	2	71	0	0	0	0	0	2	0	1	0	2	0	0	0	0	0	3	0	1	0	0	0	3	0	64	0	1	6	15	0	322	31	390779	67	0	1	11	0
237	CCA	5	5	4	8	62	9	1	4	9	5	3	1	14	4	1	2	81	8	7	3	390922	30	118	11	18	8	0	2	62	7	9	2	7	2	2	7	16	11	3	13	6	1	1	8	5	2	7	1
238	TGC	3	3	1	0	0	0	0	0	0	9	0	0	0	2	0	1	0	0	0	0	1	3	0	0	1	42	0	0	0	0	0	0	1	0	0	0	0	1	0	0	0	2	0	0	0	7	1	0
239	CCA	30	14	11	13	76	25	8	5	10	10	2	5	12	5	9	14	76	11	16	17	390793	43	79	11	14	22	9	10	51	21	24	14	19	4	12	8	30	7	3	4	9	15	13	4	9	6	0	10
240	AGT	2	16	5	125	9	10	10	18	30	23	14	391190	4	11	19	61	15	14	4	7	1	0	1	0	5	3	9	19	3	13	9	3	4	7	17	9	4	12	5	1	8	3	5	68	10	18	7	13
241	GTC	0	0	0	0	3	3	3	3	0	0	0	0	25	129	0	3	0	0	0	0	0	0	0	0	0	0	0	0	8	11	1	5	0	9	5	1	1	28	3	4	0	0	0	1	85	391294	26	150
242	AGC	3	247	1	11	8	35	12	6	30	390462	6	222	3	33	0	1	0	9	4	9	0	2	1	0	1	5	0	1	4	1	0	1	4	11	7	3	11	28	17	14	4	229	8	6	10	18	10	7
243	ACA	18	2	0	5	391204	25	179	18	5	11	0	1	90	1	2	2	4	14	5	2	7	0	1	3	6	1	1	0	2	7	4	2	3	0	4	1	26	17	4	15	8	6	3	3	8	11	6	3
244	GTA	0	5	0	2	2	1	2	3	9	0	0	1	255	10	8	5	9	0	2	0	0	1	3	0	0	4	5	1	25	5	3	0	1	3	0	0	83	10	14	6	14	4	4	6	391093	11	78	18
245	CAA	46	6	4	5	19	8	5	7	0	1	5	4	7	1	3	10	391252	20	95	15	6	2	1	6	26	0	3	6	20	1	2	8	18	0	7	6	14	2	1	0	7	0	5	10	6	2	1	1
246	TGC	0	0	0	0	0	0	4	0	0	12	0	0	0	5	3	0	0	0	0	0	0	0	1	0	0	19	1	1	0	1	0	0	0	3	0	0	1	0	2	0	0	4	2	0	1	0	1	0
247	ACA	17	1	0	0	391630	28	38	24	4	4	0	6	87	2	0	6	0	1	0	2	5	0	1	1	0	2	0	0	0	3	1	1	0	1	1	0	18	3	0	4	1	0	1	0	0	13	4	2
248	CAT	3	12	11	51	9	1	3	3	0	4	0	7	1	0	1	1	28	103	12	391299	7	1	6	6	0	4	6	23	4	2	1	7	17	14	17	22	12	5	11	13	9	5	7	3	1	1	0	2
249	GGA	8	3	7	0	1	4	0	3	71	4	5	1	0	0	5	1	3	8	4	0	2	4	5	9	5	2	5	2	1	4	4	4	76	6	5	3	11	7	10	11	391294	5	33	16	23	0	0	2
250	ATC	0	3	0	0	2	23	0	2	3	1	3	0	65	391588	19	75	0	1	0	0	1	0	0	4	2	3	0	0	1	16	5	3	0	0	0	0	0	0	0	0	0	0	1	0	5	29	4	10
251	AAG	152	21	389847	45	3	2	6	3	15	3	87	10	4	3	15	4	4	8	11	3	10	20	16	16	10	8	10	5	9	17	17	4	0	1	124	6	13	16	16	4	1	4	17	7	2	1	4	7
252	CCA	0	5	0	1	76	9	15	7	3	6	0	10	0	0	1	5	28	14	3	12	390971	23	34	19	2	1	6	0	29	2	2	6	0	0	0	0	9	6	7	16	3	3	0	7	10	6	7	7
253	GTA	6	0	3	0	13	35	19	8	0	8	1	10	139	5	10	10	14	19	3	19	0	1	0	0	1	3	1	1	23	25	9	14	22	2	2	3	49	11	10	17	13	11	16	11	390912	29	115	20
254	GTA	0	1	1	0	11	16	9	10	0	6	0	5	251	12	12	15	2	3	0	0	18	25	9	10	1	0	1	0	28	4	1	2	4	1	0	0	45	15	18	12	6	0	5	1	390830	20	19	11
255	TCA	1	0	0	0	19	10	12	10	0	8	0	1	0	2	1	1	2	1	0	0	18	1	0	0	0	2	0	1	0	2	1	0	0	0	0	0	8	9	1	2	5	2	1	6	3	3	5	3
256	ACT	0	1	0	25	16	83	16	391202	1	6	0	4	0	0	5	40	0	0	2	0	0	0	2	0	0	0	0	1	0	0	0	3	1	0	1	0	2	10	5	18	0	0	0	4	6	0	3	5
257	CAA	14	1	0	3	0	3	2	1	1	8	1	4	0	2	3	2	391235	32	36	50	0	2	1	0	34	1	0	0	5	0	1	1	1	1	0	0	4	1	6	2	1	0	1	1	3	2	2	0
258	CTG	0	0	0	1	0	0	0	0	0	0	3	0	6	5	37	6	0	0	5	0	0	0	19	0	0	0	1	2	204	23	389983	69	0	3	0	3	0	0	0	0	0	0	0	0	1	1	11	0
259	CTG	1	1	0	2	1	1	5	5	0	0	4	4	10	10	74	6	4	0	5	2	0	0	58	1	0	1	10	3	145	11	389741	55	1	1	0	0	0	0	1	0	0	0	0	0	8	11	23	8
260	TTA	2	0	0	0	0	5	2	0	5	0	0	0	7	1	4	11	0	0	1	4	0	0	0	0	0	0	0	0	51	18	5	13	0	0	1	0	2	0	2	1	0	1	0	0	11	5	4	5
261	AAT	15	34	1	389830	1	0	0	0	0	1	1	14	0	0	1	26	0	0	1	2	0	1	0	0	0	0	0	0	0	0	0	0	1	0	3	8	2	0	0	0	0	7	3	0	0	0	2	0
262	GGC	0	8	0	2	3	8	4	1	0	58	0	6	3	0	4	0	5	0	1	0	0	0	0	0	0	0	0	0	6	5	3	6	2	311	1	0	3	6	4	2	39	387762	12	475	0	21	0	0
263	AGT	2	3	1	118	2	9	8	10	2	41	7	388338	0	1	8	51	2	1	8	7	0	2	3	4	1	0	0	5	0	6	7	2	1	2	6	0	3	1	1	6	10	2	4	40	5	6	5	8
264	CTA	3	0	0	1	6	14	12	7	2	0	1	0	115	10	16	4	7	3	5	2	30	0	2	2	4	1	3	0	389502	6	99	17	0	2	1	0	0	2	0	3	0	0	0	0	17	3	4	12
265	GCA	1	7	0	2	180	1	2	2	0	1	2	5	3	0	8	7	4	7	0	7	2	0	0	0	1	0	0	0	7	3	1	0	49	3	11	3	388578	13	105	12	4	2	10	6	199	7	5	5
266	GAA	82	10	2	10	3	5	1	8	5	4	3	5	4	8	2	1	28	6	3	7	5	3	7	11	6	6	4	11	2	5	4	5	385030	29	28	18	11	4	6	4	26	6	2	5	7	3	6	8
267	GAA	111	5	16	4	13	14	8	5	17	3	1	14	3	9	13	7	23	21	12	6	1	3	1	4	8	2	13	13	3	3	9	5	388496	19	48	10	10	12	9	3	18	6	12	7	2	9	5	0
268	GAG	4	9	76	7	6	6	4	4	5	3	3	4	7	5	10	8	6	6	11	2	0	0	1	2	3	3	1	2	5	3	2	4	120	7	358391	57	0	6	7	3	6	3	87	10	9	1	20	2
269	GTA	0	0	0	4	9	12	7	3	0	2	0	4	202	6	13	4	0	1	0	3	4	11	3	5	0	0	0	3	12	10	11	8	12	2	6	2	31	1	4	13	4	0	1	5	378471	13	59	24
270	ATG	13	3	61	4	7	6	23	6	2	7	13	4	83	18	380786	36	1	5	3	3	0	0	0	0	1	3	0	2	4	1	12	3	3	2	3	2	9	5	1	5	1	1	0	2	4	0	28	1
271	ATT	0	0	0	1	0	0	0	13	0	1	0	0	5	28	9	325713	6	0	0	0	0	3	0	0	0	1	0	0	3	9	1	15	0	0	0	0	1	1	1	0	0	0	0	0	7	0	6	20
272	AGA	74	6	8	7	18	0	11	0	374250	6	22	5	50	3	12	7	14	11	2	7	0	0	1	0	14	8	8	5	11	1	4	1	1	0	2	2	5	2	4	2	65	2	7	3	2	2	6	5
273	TCT	8	2	1	2	18	6	12	13	0	6	2	1	10	6	2	5	3	4	0	1	1	2	2	13	1	0	0	0	6	2	6	7	2	1	0	1	16	5	9	4	3	1	8	4	7	3	3	2
274	GAA	99	7	3	4	6	2	2	2	2	1	3	4	0	1	3	3	12	2	0	9	5	9	5	12	5	0	3	10	1	2	2	0	374578	2	19	11	13	6	12	10	10	0	2	1	6	0	4	2
275	AAT	69	40	12	369031	3	1	10	4	3	8	2	14	14	0	6	6	5	3	4	3	0	0	0	0	0	2	0	3	0	2	2	0	13	2	8	15	1	4	3	3	8	1	6	9	2	1	2	1
276	ATC	1	19	4	17	8	32	3	0	0	5	2	0	44	358124	30	77	2	3	0	3	0	2	4	0	0	0	0	0	5	5	12	1	1	0	0	0	0	7	1	0	0	0	0	1	0	36	3	6
277	ACA	56	3	0	2	377512	15	22	16	2	0	4	4	69	0	4	4	11	3	0	2	1	1	1	0	1	0	1	4	4	1	0	0	0	1	0	4	58	1	4	2	1	2	2	1	11	0	3	4
278	AAC	727	308444	11	72	23	1	1	1	4	8	3	2	0	3	4	0	4	8	4	3	0	2	0	3	1	2	0	0	2	5	5	0	8	16	0	3	3	2	2	3	0	0	0	0	0	0	0	0
279	AAT	11	20	4	323901	4	4	0	0	0	0	0	18	4	1	38	3	541	0	0	0	2	0	0	4	0	0	0	1	0	0	0	0	1	2	0	8	1	0	2	0	0	0	0	1	2	0	0	1
280	GCC	3	4	0	1	2	242	2	3	0	0	0	0	2	1	4	0	3	4	0	2	41	2	0	0	0	0	0	0	0	4	0	0	0	20	0	0	32	276542	10	32	0	11	3	11	0	89	3	3
281	AAA	366248	7	19	12	1	0	0	0	18	0	6	0	3	0	6	0	538	0	8	0	0	1	0	0	4	2	2	6	10	1	1	3	13	0	6	5	3	1	3	7	0	3	9	10	5	2	1	3
282	AAC	19	345207	2	43	0	5	3	1	0	22	0	0	2	4	1	2	4	1	1	0	0	2	3	0	0	0	0	0	2	0	0	0	0	5	1	2	3	1	2	0	0	4	1	5	1	0	1	0
283	ATA	3	0	0	0	19	1	0	0	5	0	0	0	348545	8	50	7	1	0	1	0	0	1	0	0	0	1	1	0	10	1	8	9	0	0	0	0	4	2	2	0	0	0	0	0	26	4	5	9
284	CTA	3	8	1	1	2	2	2	2	2	0	0	0	81	9	13	10	14	6	0	8	3	0	1	0	3	0	0	4	347942	20	38	24	1	2	0	3	7	2	0	4	0	0	0	0	26	8	9	7
285	GTA	6	2	1	0	6	0	2	0	2	0	0	0	136	5	0	25	1	0	0	1	0	4	0	0	2	1	0	0	10	3	6	5	0	0	0	0	35	1	8	3	2	0	1	0	370364	14	90	17
286	CAA	54	3	2	3	15	7	4	6	2	5	0	7	5	3	3	7	353272	7	22	10	2	1	1	0	14	1	0	2	6	7	2	6	4	0	0	0	1	5	3	4	7	2	5	1	1	2	0	2
287	TTT	0	0	0	0	0	0	0	0	0	1	0	0	4	0	3	9	1	0	0	0	1	2	0	0	0	0	0	0	6	1	0	13	1	1	0	0	0	0	0	0	1	0	0	0	0	0	0	2
288	AAC	75	378639	15	125	13	19	8	8	5	200	0	5	3	7	0	3	4	6	0	4	8	3	6	16	1	3	0	3	10	2	5	0	5	73	4	11	0	1	0	0	2	1	0	1	1	7	1	0
289	ACG	2	2	46	1	177	11	375932	58	1	9	6	2	5	2	167	7	3	8	3	5	1	0	2	0	9	3	4	0	3	0	1	2	5	6	6	2	2	1	61	2	1	0	2	11	10	0	0	0
290	CCT	0	0	0	0	0	0	2	21	0	0	0	0	0	0	0	0	1	0	0	29	70	233	20	377348	0	0	0	6	0	0	0	23	0	2	0	0	0	0	1	10	0	1	3	0	0	0	0	0
291	GTG	2	0	0	0	0	2	0	0	0	0	1	0	6	4	164	3	0	0	0	0	0	0	0	0	0	0	0	0	2	0	5	0	0	2	10	0	1	2	32	0	0	0	6	0	460	15	380040	38
292	CAA	42	1	3	4	5	15	3	2	9	3	7	8	6	3	7	18	388302	25	21	14	8	10	13	15	23	0	1	3	18	4	7	4	21	7	9	7	8	3	10	8	8	9	4	0	0	1	6	6
293	ATT	1	0	3	11	1	0	0	14	0	1	0	11	17	40	6	389725	1	0	0	0	1	0	0	1	0	0	0	0	0	7	5	9	0	0	1	1	0	0	0	0	0	1	2	0	9	3	10	26
294	AAT	33	40	23	389618	20	11	3	18	11	11	9	45	14	9	6	18	20	4	7	2	0	0	0	0	3	18	6	7	0	13	4	3	6	5	8	31	0	4	5	11	6	6	11	7	6	6	7	5
295	TGT	0	0	0	2	0	0	3	0	0	0	1	9	1	0	0	0	3	0	0	0	0	0	1	0	0	0	0	8	2	0	0	0	0	0	0	0	0	1	0	0	2	0	3	2	0	2	2	1
296	ACC	7	19	12	9	35	387621	21	112	7	22	6	12	26	96	1	13	0	3	0	3	1	3	0	0	19	7	4	7	8	2	2	1	5	2	4	2	4	74	2	4	0	12	8	5	11	5	14	2
297	AGA	56	2	2	0	3	3	2	0	357238	1	21	2	106	0	0	0	0	6	2	2	0	0	0	0	18	0	7	0	0	0	0	0	0	0	0	0	2	1	3	1	81	0	0	0	0	0	0	0
298	CCT	3	0	0	1	1	2	2	28	5	0	0	7	0	0	2	0	1	1	0	32	29	135	2	380643	3	0	0	9	0	0	1	38	0	1	0	0	0	3	1	3	0	2	1	0	1	0	2	0
299	AAC	33	390146	0	84	10	10	5	13	1	25	2	5	4	11	2	4	4	7	2	8	2	0	3	0	6	0	0	0	3	2	4	3	1	10	0	0	0	3	2	0	5	0	5	0	4	0	0	2
300	AAC	49	388971	7	94	1	4	1	5	0	21	0	1	7	0	2	10	8	0	3	0	1	0	0	0	4	2	6	0	3	4	0	2	1	13	0	1	3	3	0	1	0	0	1	0	0	0	0	4
301	AAT	6	34	4	388040	15	24	22	5	17	6	16	11	0	0	1	6	13	18	5	21	0	3	0	0	9	11	14	9	1	3	0	3	0	0	5	24	16	13	10	6	5	4	11	0	0	0	0	2
302	ACA	35	4	6	8	389832	11	129	27	0	7	3	8	62	1	0	2	7	4	2	4	1	0	1	0	9	4	0	1	3	2	1	2	5	0	3	7	43	1	0	2	5	3	2	0	10	5	6	7
303	AGG	9	9	164	3	5	6	25	1	104	3	389071	22	21	7	52	20	13	10	10	4	0	0	0	2	5	8	29	12	3	6	8	5	4	9	1	0	4	3	11	3	4	2	112	0	13	11	16	2
304	AAA	390240	4	35	10	11	1	4	3	11	0	2	2	14	5	4	4	3	6	9	2	2	0	4	1	4	15	5	3	6	3	1	2	4	3	1	1	4	2	1	0	0	0	0	2	1	3	6	0
305	AGT	12	7	16	167	19	13	7	16	33	40	22	389923	24	8	11	87	18	4	15	11	20	1	8	14	3	12	4	18	15	7	6	13	11	9	5	12	14	11	22	7	1	3	0	137	10	10	8	32
306	ATA	13	2	0	3	16	5	5	1	0	2	2	0	391287	13	63	16	3	3	0	1	0	0	0	0	0	0	0	2	4	3	1	0	1	0	2	0	0	0	1	0	0	0	0	2	32	1	3	8
307	CGT	5	27	12	18	8	11	13	15	3	10	21	83	13	2	2	20	14	9	5	167	10	20	16	11	21	43	8	390354	13	10	14	89	0	0	1	3	2	7	7	9	1	2	6	12	9	18	8	16
308	ATA	16	1	1	4	7	1	3	8	2	2	2	0	391297	18	140	35	0	0	0	0	0	3	0	0	0	0	0	3	3	1	2	0	1	0	0	2	1	5	3	1	0	0	1	1	11	4	1	4
309	GGA	8	5	10	4	2	0	1	0	65	3	9	5	0	0	4	4	5	1	3	0	0	0	0	3	8	2	5	4	0	4	1	0	45	1	0	0	24	10	5	3	391504	6	45	10	32	1	0	1
310	CCA	4	4	0	2	36	5	2	1	6	4	7	3	7	0	1	2	49	1	1	1	390638	34	342	25	10	0	1	3	70	1	5	5	0	0	2	0	19	0	1	0	4	0	0	3	5	1	0	3
311	GGA	7	0	0	2	2	4	1	0	71	1	1	0	0	0	0	0	1	0	0	0	0	3	1	0	8	2	0	1	3	0	0	0	39	1	0	0	3	2	1	0	391491	15	40	15	20	1	0	0
312	CAA	88	1	5	8	9	2	2	1	14	6	9	0	2	6	2	4	391258	7	128	4	3	2	2	2	35	15	5	5	6	8	12	1	16	8	24	1	8	3	3	6	3	0	0	1	3	1	1	1
313	GCA	14	20	16	28	227	14	9	19	16	6	5	21	9	3	16	2	21	27	16	47	10	12	7	1	5	12	8	12	15	15	7	6	88	34	22	21	390290	31	17	18	4	5	4	6	152	5	13	2
314	TTC	5	2	3	2	0	0	0	0	0	0	0	3	0	10	0	2	2	0	2	2	0	2	0	3	0	0	0	0	4	27	3	4	7	5	3	0	0	2	0	0	0	2	1	2	1	2	0	0
315	TAT	3	0	6	13	5	11	7	9	0	2	1	2	38	29	8	37	12	28	0	104	0	0	1	2	1	9	1	2	24	13	5	15	23	4	7	5	6	5	2	0	0	2	1	5	18	11	3	6
316	GCA	3	1	0	4	181	1	4	6	3	3	6	2	11	6	0	1	0	8	3	3	5	3	5	0	5	1	1	0	1	1	1	0	25	1	0	0	391045	27	62	16	11	8	22	7	205	0	1	5
317	ACA	47	20	7	25	390892	48	216	25	13	3	9	0	71	6	2	28	11	12	9	6	5	2	0	1	9	7	4	5	9	14	4	1	0	0	5	0	26	3	1	8	3	8	0	7	3	0	12	5
318	GGG	4	2	4	5	3	13	13	16	7	14	105	7	5	5	4	9	0	12	10	13	3	1	1	3	8	2	8	4	0	4	5	0	8	11	78	8	6	8	16	13	139	20	391005	44	17	14	45	11
319	GAC	5	99	12	9	6	6	1	6	7	9	5	1	5	6	3	7	1	7	5	4	1	7	5	2	1	3	8	6	9	9	2	1	73	378897	19	102	13	10	18	4	5	109	7	8	6	15	12	3
320	ATA	9	3	2	6	51	2	7	1	2	2	2	6	379546	15	37	4	3	0	4	1	10	8	18	14	5	0	1	1	7	2	0	3	0	1	2	1	4	0	2	0	3	0	3	2	21	0	9	3
321	ATA	40	13	7	5	40	15	13	2	26	12	17	12	378749	22	142	22	9	36	17	11	9	11	8	5	12	15	5	17	26	12	5	2	7	8	12	8	7	4	6	8	1	5	11	16	33	4	11	10
322	GGG	2	1	2	0	1	0	5	3	0	4	116	3	0	1	2	0	3	3	2	2	1	0	2	1	4	4	18	0	1	0	0	6	4	0	60	1	1	4	6	1	158	18	379199	85	0	0	22	0
323	GAT	3	42	15	108	22	7	8	20	9	13	13	25	17	10	16	19	26	36	12	38	26	19	5	19	18	14	8	3	12	2	4	7	42	44	30	378289	28	28	29	29	15	15	35	37	20	13	14	20
324	ATA	37	13	6	2	32	6	8	4	6	4	1	4	378971	16	187	19	14	5	4	0	4	0	5	4	4	6	2	3	9	11	10	11	5	0	1	0	2	1	5	8	11	9	8	2	41	3	6	11
325	AGA	90	7	18	0	7	4	2	7	379329	2	47	3	36	3	1	1	8	9	7	2	1	0	1	0	20	5	8	8	0	2	0	4	4	6	6	4	7	4	3	4	47	2	6	3	5	10	3	4
326	CAA	115	0	3	4	10	8	14	1	18	12	11	12	8	9	11	18	379195	16	118	14	13	9	7	6	22	11	15	15	22	5	11	3	7	0	1	0	2	5	0	10	5	4	8	6	5	4	2	3
327	GCA	1	1	0	0	241	19	11	5	1	3	0	3	7	4	5	5	3	4	1	1	21	26	9	16	3	5	0	0	4	0	1	0	30	0	4	0	378658	30	12	11	2	0	0	0	179	4	1	0
328	CAT	5	11	0	74	24	6	3	7	11	8	2	11	9	0	12	4	26	56	15	378918	2	4	4	1	0	8	9	24	2	0	3	18	2	0	5	4	8	8	9	9	2	7	4	3	3	1	7	6
329	TGT	0	0	0	0	0	0	1	0	0	0	0	4	0	0	0	0	0	1	0	0	0	0	3	0	0	0	0	33	0	0	0	0	0	0	0	0	0	0	1	0	0	0	0	6	0	0	0	0
330	AAT	34	34	6	379326	9	4	1	6	3	2	3	30	14	1	0	5	2	0	2	5	0	0	0	0	5	0	0	2	6	0	8	0	8	2	3	51	3	0	1	0	0	3	6	4	4	4	3	0
331	GTC	1	2	0	0	1	0	0	0	3	2	0	0	8	88	3	4	1	0	1	2	0	2	0	0	2	0	0	0	3	18	0	8	0	9	1	0	1	41	0	4	0	5	0	0	73	379270	17	77
332	AGT	2	3	3	125	5	0	5	8	11	57	10	379151	2	4	1	48	9	4	6	7	8	0	2	4	5	7	4	12	10	3	8	1	4	4	1	9	8	2	3	2	7	2	14	127	3	3	6	4
333	AAA	379420	14	36	9	11	1	6	13	33	0	2	4	19	1	3	4	4	6	7	7	1	8	0	0	16	4	14	0	11	7	1	3	15	4	1	9	3	2	3	3	14	8	7	20	1	9	7	3
334	GCA	0	10	2	4	208	14	4	10	16	9	7	6	12	4	10	1	12	15	7	6	19	4	1	7	3	8	0	9	6	2	0	2	69	2	0	3	378608	11	24	11	10	2	0	6	145	1	5	4
335	ACA	111	7	3	9	379007	10	83	17	16	1	8	4	92	4	5	5	17	7	3	9	6	9	1	2	9	0	1	4	6	10	2	9	9	0	9	0	33	0	5	8	4	3	3	1	6	0	5	12
336	TGG	0	0	0	0	0	0	0	1	0	0	5	0	2	0	0	1	0	0	0	1	0	2	0	0	1	0	12	2	0	0	0	3	0	0	0	0	0	0	1	0	0	1	2	2	0	0	0	1
337	AAT	10	44	8	378973	15	8	14	14	0	9	5	27	4	1	10	7	9	3	2	15	0	3	0	4	1	7	18	5	1	7	5	2	13	4	1	31	3	6	5	9	2	2	3	4	6	12	7	2
338	GAA	82	14	9	4	13	1	3	9	8	9	8	7	6	3	5	8	12	7	1	12	14	6	4	1	7	7	1	5	2	2	8	0	379138	10	20	15	20	3	5	2	53	0	4	4	14	1	3	0
339	ACT	16	10	5	57	38	45	30	378859	15	12	5	25	14	11	4	79	6	21	14	19	0	1	0	1	14	26	5	18	24	5	15	5	18	0	18	3	16	10	8	50	5	8	7	21	16	13	7	13
340	TTG	1	0	1	1	0	0	0	0	0	0	0	0	4	5	57	4	5	0	0	0	0	0	0	0	0	1	0	0	4	20	22	5	0	0	2	0	3	0	0	0	0	0	3	0	4	2	17	0
341	GGA	6	0	8	2	7	1	9	7	104	6	4	7	6	0	3	10	8	9	3	4	0	0	0	0	15	12	7	4	5	3	1	1	122	15	4	5	4	4	5	8	378121	9	44	6	32	8	5	5
342	AAG	134	8	378845	65	15	10	13	7	6	8	57	5	3	0	23	0	10	6	6	5	0	0	0	0	8	4	10	7	5	10	10	2	2	2	31	5	4	8	8	6	6	0	2	3	1	3	12	0
343	GTG	2	0	0	0	2	7	9	4	0	0	0	1	0	5	101	2	0	0	0	0	0	0	0	0	2	5	0	0	6	3	11	2	0	0	9	0	1	0	17	3	0	0	0	0	132	12	378185	47
344	GTC	0	1	0	1	7	8	1	4	0	5	1	1	11	83	1	11	6	0	3	0	1	2	3	1	1	0	0	0	0	6	0	0	0	8	0	0	3	112	2	11	0	3	0	0	74	378890	18	49
345	AAA	379206	4	87	17	2	14	10	13	35	6	2	9	16	7	1	13	7	1	1	1	0	0	1	2	3	5	1	3	3	1	21	3	15	11	4	3	23	2	10	6	9	5	5	15	14	5	7	10
346	CAA	62	12	8	6	8	3	5	3	1	11	8	5	6	8	2	0	379112	8	27	13	0	3	0	0	16	7	4	5	34	6	6	8	13	2	2	1	2	3	5	1	5	8	0	14	5	4	0	3
347	TTA	1	0	0	0	2	0	0	0	0	2	0	0	14	7	14	3	0	0	0	0	0	0	0	1	0	1	0	0	35	13	16	21	0	1	0	1	2	4	1	0	0	0	0	0	2	0	0	1
348	AGA	74	2	8	6	6	6	2	15	378585	8	27	7	14	4	13	10	11	10	6	8	0	1	0	3	15	13	15	11	13	4	6	4	5	0	2	0	3	2	2	16	19	2	16	2	8	10	2	9
349	AAA	379200	10	32	17	24	12	8	4	34	8	13	8	11	8	6	11	6	5	10	17	7	5	1	4	7	9	10	5	6	0	6	5	35	2	3	0	9	7	5	17	10	1	4	3	15	8	6	13
350	CAC	4	58	3	6	13	6	2	4	3	6	8	3	4	7	2	4	59	377881	1	69	2	1	2	1	6	8	7	3	6	10	1	0	3	2	3	2	9	8	4	10	2	2	1	2	12	9	6	2
351	TTT	0	0	0	0	0	0	0	2	0	1	0	0	2	5	0	28	0	0	0	0	0	0	0	3	0	0	0	0	10	0	5	23	0	0	0	0	0	0	0	0	0	0	1	1	6	2	7	12
352	GGG	5	2	9	1	6	3	7	3	2	3	73	14	4	0	1	8	1	4	10	3	6	6	3	0	7	13	1	5	7	1	4	7	5	1	80	0	2	2	12	5	117	15	373005	78	13	10	33	5
353	AAC	89	378738	16	108	15	17	7	2	2	29	4	7	2	12	3	1	8	11	8	2	5	10	3	2	6	4	13	0	2	4	2	3	2	51	0	5	5	3	1	2	3	7	3	4	0	2	8	4
354	AAC	60	377879	10	102	5	9	1	2	10	22	0	3	4	15	8	1	4	18	6	4	5	11	3	0	1	3	4	5	3	2	1	1	5	20	0	10	2	7	0	4	2	2	0	14	1	7	4	2
355	ACA	94	2	5	9	377682	5	29	8	6	1	4	1	52	5	10	2	14	5	1	4	2	6	5	2	6	3	2	4	1	4	3	0	0	1	1	2	31	11	0	0	1	2	5	4	7	12	6	8
356	ATA	24	9	9	5	27	9	12	11	9	13	6	18	377342	3	25	3	17	6	3	12	2	7	2	3	6	3	4	3	14	13	3	7	7	4	1	21	4	1	5	3	0	2	0	2	13	4	2	3
357	ATA	9	2	0	2	12	2	0	1	1	0	0	0	377065	29	107	11	0	0	5	3	0	1	0	2	0	0	0	0	9	4	6	4	0	0	0	0	0	0	0	0	3	0	0	0	18	0	2	1
358	AGA	93	13	10	12	14	12	7	4	371517	6	26	3	66	8	3	1	7	7	5	19	1	0	0	4	10	3	5	4	2	0	4	9	4	2	7	0	7	11	5	6	29	0	1	5	12	0	7	1
359	TTT	0	1	0	0	1	1	0	1	0	1	0	0	3	7	0	15	2	2	0	2	2	0	0	0	0	0	0	1	9	5	5	21	0	0	0	0	1	1	0	0	0	0	0	2	0	1	3	4
360	GCT	9	7	7	19	5	12	5	207	9	4	2	6	0	6	2	6	12	9	5	11	0	3	2	2	5	11	2	2	5	0	7	7	7	3	4	71	22	99	23	372240	3	12	14	25	13	16	11	160
361	AAT	42	36	9	377424	8	5	2	5	2	13	3	21	1	3	2	11	15	5	13	11	14	5	6	19	6	0	5	15	2	7	2	6	8	9	5	14	19	5	14	6	5	12	2	25	3	0	5	4
362	TCC	1	12	0	13	2	20	4	8	1	7	1	6	0	0	0	1	0	11	0	3	18	37	15	8	0	0	0	0	0	0	1	0	0	0	0	0	5	22	14	3	1	10	0	4	3	1	1	1
363	TCA	0	0	0	2	27	13	3	7	1	0	0	4	2	3	0	5	0	2	4	1	148	7	3	0	0	0	0	0	0	1	1	1	3	0	0	0	10	10	4	22	0	2	1	0	1	2	0	6
364	GGA	8	0	1	0	0	0	0	0	34	0	0	1	2	0	0	0	0	0	1	0	1	1	0	1	3	0	1	0	0	1	0	0	18	2	0	0	4	1	0	0	362651	4	70	14	7	0	0	1
365	GGG	0	0	0	0	0	0	1	0	0	0	181	3	0	0	0	1	0	0	0	0	0	1	0	0	0	0	3	0	0	0	0	0	0	0	34	0	0	0	4	0	126	4	303070	42	0	0	16	0
366	GAT	0	1	0	38	1	0	1	0	0	0	0	1	0	1	0	0	0	0	1	2	0	3	2	0	0	0	1	0	0	0	0	0	1	25	2	351931	0	0	1	0	0	0	0	17	0	1	1	0
367	CTA	8	15	6	6	15	9	5	9	4	1	12	3	93	10	6	13	24	8	11	17	156	6	5	4	15	21	10	12	367459	16	127	29	3	0	2	0	3	1	4	7	12	0	8	3	28	3	8	11
368	GAA	26	0	0	2	0	0	0	2	0	0	0	1	0	4	2	0	5	0	0	0	0	0	0	0	0	1	0	0	1	0	0	0	373989	2	24	4	0	5	0	3	22	0	1	0	5	0	0	0
369	GTC	1	8	0	0	1	3	0	2	0	3	0	0	1	130	1	1	0	5	0	0	2	6	2	1	0	0	0	0	2	7	0	3	1	14	0	0	0	21	0	0	0	5	0	0	51	368876	19	76
370	ACA	58	2	5	7	372598	14	108	17	8	12	6	4	135	4	14	16	16	1	16	7	4	2	0	0	12	3	2	4	7	9	10	12	17	0	4	6	33	12	18	6	14	6	11	12	11	7	10	20
371	ACA	66	7	7	8	373241	24	22	18	5	3	12	7	34	3	10	0	11	6	13	8	3	0	0	0	10	17	11	12	4	1	7	7	8	3	14	3	34	11	20	10	19	3	8	13	13	1	2	4
372	CAT	0	3	1	69	5	7	7	4	3	3	0	9	1	1	4	0	14	35	4	362777	0	0	0	4	0	0	0	4	10	12	14	38	0	2	0	4	10	6	5	6	1	6	4	3	6	1	6	7
373	AGT	0	3	1	64	4	3	0	9	4	22	1	363152	1	3	4	53	1	1	0	1	0	0	0	0	2	2	0	6	0	0	0	3	3	0	0	0	6	11	11	6	0	4	9	66	3	5	2	5
374	TTT	0	0	0	0	0	0	0	0	0	0	0	0	5	0	7	9	1	1	0	2	0	0	2	1	1	0	0	0	3	8	0	19	0	0	0	0	0	0	0	3	0	1	0	0	0	8	4	15
375	AAT	13	20	2	337609	1	3	0	5	1	8	3	24	13	6	4	27	2	5	8	11	0	0	1	1	1	0	4	7	0	4	3	5	1	0	5	78	7	2	1	1	5	3	5	4	3	3	0	1
376	TGT	0	0	0	0	0	0	2	0	0	0	0	11	1	1	0	0	0	0	0	1	1	0	2	0	0	0	1	6	0	0	0	0	0	0	0	0	2	0	0	0	0	0	0	3	0	0	1	0
377	GGA	0	6	3	1	0	0	0	2	78	0	5	0	0	0	4	0	1	3	4	7	2	2	4	0	11	5	4	4	1	3	0	1	54	2	2	3	3	7	7	5	353588	10	123	13	13	6	1	0
378	GGA	3	15	5	11	1	2	1	1	128	4	14	1	1	1	2	0	2	1	1	1	3	0	0	0	8	4	2	1	2	0	4	0	39	4	4	0	6	3	0	1	351700	10	27	7	9	0	0	1
379	GAA	50	1	0	8	0	5	5	17	2	3	0	11	15	5	5	10	5	0	2	1	0	0	0	0	0	0	0	0	7	7	19	7	361936	4	14	24	3	5	2	11	15	6	3	3	13	2	3	5
380	TTT	3	7	1	4	1	2	0	4	8	3	2	1	2	1	5	76	5	8	1	1	1	0	0	2	0	5	0	1	0	2	0	14	0	0	5	0	0	1	0	3	1	0	1	0	0	0	0	2
381	TTC	0	0	0	0	0	0	0	2	0	0	0	2	2	30	7	3	0	0	0	0	0	0	0	0	0	0	0	1	2	15	7	3	0	0	0	0	1	1	0	0	4	0	0	2	0	3	0	0
382	TAT	1	9	0	21	5	2	12	9	0	10	0	10	11	10	14	5	11	2	8	64	1	1	0	0	0	2	2	10	17	18	7	9	0	0	5	1	3	11	13	6	1	1	0	2	4	19	11	11
383	TGT	1	1	1	1	0	1	1	0	2	0	0	11	0	0	0	0	0	0	4	1	0	0	0	1	0	0	0	23	0	1	0	2	2	3	0	0	0	0	2	0	0	0	4	5	0	2	0	0
384	AAC	54	372529	1	144	9	7	0	2	4	49	0	21	0	10	0	3	1	3	3	5	5	1	1	0	3	2	5	5	9	4	0	3	5	92	3	5	5	5	2	4	4	0	0	13	8	2	5	8
385	ACA	23	2	0	0	370203	9	25	21	2	3	0	0	43	0	0	0	0	0	0	0	4	3	1	0	2	0	0	0	0	3	2	2	0	0	0	0	12	0	0	0	0	0	0	0	0	0	0	0
386	TCA	11	14	10	9	35	3	1	7	4	4	1	1	0	4	2	3	3	17	0	10	33	0	0	0	3	2	9	3	7	0	12	1	5	2	6	2	15	5	11	6	4	7	5	6	4	10	5	3
387	GGC	1	2	0	2	0	5	0	7	0	48	7	3	0	1	1	2	0	0	3	0	0	0	2	5	5	8	3	0	4	0	1	0	0	150	3	2	0	1	3	4	54	334419	12	137	3	101	0	1
388	CTG	0	0	0	0	2	1	2	0	1	0	0	0	1	6	85	1	2	0	9	1	3	1	76	0	0	0	8	0	167	34	362863	40	0	0	2	0	0	0	0	0	0	0	0	0	0	0	1	0
389	TTC	0	0	1	2	0	0	0	0	0	0	0	0	0	7	0	0	0	0	0	0	0	0	0	0	0	0	0	0	3	75	0	2	0	0	0	0	1	0	0	0	0	0	0	1	0	2	0	0
390	AAT	20	41	4	375944	14	7	9	8	6	13	8	27	2	7	14	15	0	6	11	15	1	0	0	1	4	3	4	7	0	1	0	2	14	16	6	23	19	2	2	4	3	1	16	12	3	3	2	2
391	AGC	2	108	0	1	5	36	19	12	37	375295	5	146	2	26	20	1	4	15	8	1	1	1	0	0	1	4	0	0	1	0	2	1	8	3	4	6	4	13	5	3	7	109	10	5	2	0	4	1
392	ACT	27	11	1	52	63	82	20	375673	13	10	11	20	19	13	17	78	16	10	25	6	3	10	5	2	9	13	11	17	13	15	28	17	13	3	24	13	18	15	13	36	6	3	3	3	8	33	12	21
393	TGG	0	0	2	0	0	0	0	2	0	0	15	1	0	2	0	3	1	6	0	4	0	0	0	0	0	0	25	0	0	0	1	0	0	0	1	0	0	0	1	0	0	0	5	0	3	2	0	0
394	ATT	19	4	6	47	3	10	4	47	11	18	5	22	30	15	16	375633	3	8	1	2	15	13	12	11	0	3	2	12	9	20	4	17	11	2	1	4	7	11	4	1	12	6	11	6	3	6	2	27
395	AGC	15	226	8	8	5	25	15	14	87	376144	31	264	2	49	22	5	8	21	16	9	20	13	12	20	9	12	7	15	11	11	19	5	8	9	9	11	8	12	8	0	6	178	6	13	2	15	10	10
396	AAT	47	49	13	378445	2	1	1	8	5	4	11	15	3	3	10	29	6	17	7	18	4	4	4	7	5	2	4	7	11	13	10	5	0	12	7	30	1	1	5	11	7	5	17	18	5	5	13	11
397	ACC	14	77	18	5	72	378299	20	72	11	23	9	5	13	98	16	20	10	11	11	7	0	23	2	6	8	10	10	12	18	17	5	14	13	20	3	13	9	118	0	14	13	15	3	18	5	19	7	18
398	AGC	15	108	14	3	8	23	13	17	84	376657	34	203	11	62	12	16	11	16	8	6	4	6	17	5	9	47	13	8	9	12	6	14	17	14	18	12	21	18	8	5	8	420	21	17	17	34	27	16
399	GTG	13	14	20	7	12	7	13	13	5	8	8	11	5	3	222	2	22	8	14	8	4	8	12	6	9	16	4	16	1	9	23	14	3	9	18	8	14	15	38	13	8	17	23	17	287	12	377845	46
400	CAG	6	9	51	3	7	10	9	16	9	4	16	21	6	3	13	3	128	23	377332	117	13	21	50	27	6	3	196	14	0	13	25	1	11	13	45	11	9	8	18	8	6	6	15	14	3	8	13	14
401	GGG	3	12	9	10	3	8	2	11	0	13	120	16	7	2	1	2	2	5	6	2	11	5	4	6	5	4	29	12	7	8	12	1	5	7	108	7	4	13	22	4	177	39	377760	56	4	13	49	7
402	TCA	4	2	3	9	20	8	5	5	8	2	10	2	9	7	4	0	22	6	9	9	197	37	7	12	3	15	6	3	6	5	21	10	12	5	5	3	22	26	18	9	11	12	4	15	10	15	11	10
403	AAT	62	54	12	378358	20	24	12	19	20	18	23	47	19	11	18	49	23	24	10	26	20	6	5	11	7	3	9	17	15	8	5	21	19	6	18	44	4	9	6	13	5	13	16	17	12	22	4	13
404	AGC	21	246	8	38	18	36	34	33	96	377190	32	180	19	108	12	19	11	30	4	17	24	17	12	13	17	27	11	18	27	13	13	15	3	14	33	17	22	23	25	23	30	228	53	52	16	22	23	17
405	ACG	6	25	69	13	121	35	377443	103	11	13	33	24	14	20	238	24	10	22	16	17	24	27	42	31	29	12	55	30	16	25	21	19	4	11	19	15	18	28	107	9	12	19	44	33	25	10	21	37
406	GGG	7	2	6	24	6	19	12	9	13	33	145	21	2	5	15	13	12	20	24	6	20	30	15	16	11	16	38	32	15	13	20	24	12	21	209	21	15	19	19	35	163	40	377798	99	21	31	89	33
407	TCA	5	3	1	10	25	5	6	9	5	5	8	6	14	3	13	2	9	3	8	8	176	9	5	5	4	9	5	2	2	1	5	5	3	6	9	2	13	16	13	8	7	9	21	9	17	9	9	8
408	AAT	30	42	6	378854	10	13	6	22	6	2	6	50	7	8	18	29	9	11	14	16	7	3	13	17	16	9	10	13	7	10	7	7	5	6	3	38	11	11	19	9	14	16	13	20	13	5	4	6
409	GAC	8	76	6	14	9	14	10	9	2	14	3	18	16	11	7	31	9	13	4	28	12	20	28	19	8	6	11	3	10	11	14	4	76	378328	35	137	4	24	10	23	14	120	1	10	6	24	11	15
410	AGT	0	11	2	114	12	15	8	12	19	82	23	250965	9	19	5	72	7	2	3	2	1	2	7	2	6	6	17	18	11	25	7	12	5	7	18	7	11	15	13	16	12	14	47	132	14	10	18	27
411	ATA	4	4	1	0	8	1	2	0	0	0	1	0	251909	19	34	13	1	5	0	3	1	0	0	0	0	0	0	2	1	7	6	8	2	0	0	0	0	0	0	2	0	0	0	0	21	2	9	3
412	ACT	10	4	4	58	17	40	9	251449	3	7	17	10	7	6	13	97	5	8	14	4	3	3	0	6	3	21	5	14	6	6	4	5	0	4	3	2	4	6	2	38	0	1	2	0	2	3	11	5
413	CTC	0	0	0	2	3	2	2	0	4	0	0	0	8	54	5	8	0	2	0	0	0	27	0	0	1	3	0	0	33	251846	10	39	0	0	0	0	0	0	0	1	0	0	0	1	1	9	9	7
414	CCA	3	5	0	5	25	0	1	1	2	2	5	2	2	2	0	2	28	1	1	4	251372	5	11	8	8	1	5	0	17	0	1	4	0	0	0	0	5	3	0	0	5	3	13	3	5	1	4	3
415	TGC	0	3	0	0	0	0	0	3	0	1	0	0	2	0	0	0	0	0	0	0	0	0	0	0	0	5	0	0	1	0	0	0	0	0	0	0	1	0	0	0	0	2	0	0	0	1	0	0
416	AGA	69	3	6	7	6	2	2	4	251784	6	8	3	23	5	3	1	0	5	1	8	0	0	0	0	4	4	6	5	0	2	0	4	3	5	0	2	0	4	0	1	58	9	7	1	0	0	1	0
417	ATA	6	6	0	3	12	3	2	1	1	2	2	13	251876	5	20	6	5	7	1	7	9	11	2	4	4	1	1	5	2	9	6	1	1	0	5	0	5	0	0	3	6	9	5	13	12	3	0	3
418	AAG	142	3	251730	16	1	0	1	7	5	2	27	4	0	0	5	2	2	6	3	5	2	0	0	0	4	14	6	1	2	0	0	1	0	0	19	0	0	0	2	2	0	0	0	2	0	0	0	0
419	CAA	24	3	4	3	0	4	0	1	10	0	4	0	0	1	2	0	251954	8	17	8	1	4	0	1	10	3	3	1	5	6	1	0	3	0	0	0	2	0	3	0	0	2	1	1	0	0	0	0
420	ATT	1	2	1	22	0	2	0	8	1	1	0	1	22	17	2	251490	1	0	0	1	0	2	0	0	0	0	0	1	1	1	1	3	0	1	0	1	0	1	0	3	0	0	0	0	9	6	11	26
421	ATA	6	18	1	8	25	7	7	0	5	1	3	8	251748	10	53	10	8	7	1	6	2	0	0	1	5	3	11	5	11	4	4	6	1	0	0	0	3	2	1	0	2	2	0	2	9	1	5	5
422	AAT	33	22	7	251788	25	12	3	13	3	8	4	16	4	3	1	14	9	12	10	17	0	1	0	0	0	1	0	2	0	4	0	2	10	2	1	10	3	4	0	8	2	3	4	6	1	5	10	3
423	ATG	4	16	4	8	9	4	11	2	6	1	11	2	104	8	251688	37	2	1	2	3	3	1	0	0	11	3	15	8	5	10	7	8	2	2	0	2	1	1	4	2	0	3	7	4	5	3	40	4
424	TGG	3	0	0	0	0	0	1	0	3	0	1	0	0	0	0	0	0	0	1	0	0	1	0	0	1	0	12	0	0	0	0	0	0	0	1	0	0	0	1	1	3	0	0	0	0	0	0	0
425	CAG	0	14	20	2	12	4	7	6	0	0	0	5	4	3	3	4	115	29	251399	48	0	0	1	0	0	0	47	0	3	10	5	5	2	0	3	0	10	5	9	5	0	5	0	3	5	2	5	7
426	AGA	157	5	5	2	16	16	3	7	251564	12	17	15	20	0	7	0	18	17	5	10	2	0	0	0	6	3	6	4	0	0	1	0	3	0	0	1	7	16	8	5	36	0	10	5	6	5	8	4
427	ATA	6	15	0	4	19	10	13	6	3	1	2	6	251353	9	172	12	7	5	8	6	19	20	1	2	0	2	6	1	19	6	6	7	0	1	0	4	5	12	3	7	8	5	7	2	29	6	4	5
428	GGA	12	20	5	10	10	12	2	3	119	20	31	23	3	4	9	3	35	7	22	9	0	0	0	1	27	27	20	20	7	6	6	7	69	3	11	2	21	13	18	16	250988	13	52	24	29	2	6	11
429	CAA	78	31	20	33	16	28	7	27	11	22	8	5	25	10	12	36	250663	43	57	25	77	64	46	50	36	16	10	11	38	16	18	35	38	11	13	20	21	8	13	9	15	18	0	9	4	21	2	12
430	GCA	13	4	4	1	155	13	9	9	13	13	13	8	11	12	9	6	13	15	7	6	6	2	1	2	17	8	5	9	9	14	6	7	22	10	2	29	251062	9	30	15	19	5	12	12	163	9	13	14
431	ATG	0	1	7	0	2	5	23	3	3	0	3	3	115	16	251469	39	1	1	1	5	0	0	1	2	0	0	3	1	6	6	5	5	1	0	0	0	1	0	0	0	0	0	0	2	6	5	30	18
432	TAT	4	0	1	5	0	0	0	0	0	0	0	1	0	0	0	0	4	3	0	42	2	0	0	0	0	0	0	0	1	2	2	0	0	0	0	1	4	4	4	3	0	0	0	0	0	1	1	0
433	GCC	3	19	3	0	9	162	8	1	4	2	3	0	6	18	10	7	2	8	4	0	0	6	0	0	0	3	2	5	2	8	4	1	1	19	1	2	48	250389	19	48	2	7	1	0	14	680	17	14
434	CCT	1	0	0	4	5	1	3	21	1	2	2	0	7	9	10	16	5	0	5	37	22	110	14	251493	0	1	0	3	7	3	9	104	0	0	2	0	1	2	0	2	2	1	2	0	5	5	7	3
435	CCC	0	10	0	4	13	47	17	2	5	3	6	9	4	0	8	1	2	50	7	2	60	251611	6	62	4	4	1	2	3	43	2	0	0	0	0	0	5	14	10	3	5	2	2	3	5	5	8	3
436	ATC	4	10	3	4	1	42	3	3	4	3	8	1	41	251780	11	27	0	1	7	3	0	1	5	1	1	6	0	1	3	1	4	5	2	1	3	0	7	1	2	2	2	0	1	2	7	13	10	6
437	CAA	35	2	1	2	1	4	6	5	1	4	1	10	5	2	5	8	251545	6	56	3	11	4	12	7	18	6	5	9	12	1	5	1	23	0	7	4	8	11	6	5	0	2	5	8	5	5	9	9
438	GGA	5	8	6	3	6	7	1	2	57	2	7	3	0	0	3	5	2	6	4	9	5	1	1	5	9	3	6	4	1	0	1	6	48	4	5	2	10	0	1	3	251613	15	41	25	28	2	1	6
439	GTA	11	3	9	5	6	1	5	2	12	1	4	10	158	4	1	11	0	3	1	4	5	5	5	19	5	6	2	7	11	2	2	3	17	1	2	3	48	3	5	11	4	6	0	2	250221	13	34	12
440	ATA	8	12	1	10	28	6	7	4	4	2	7	2	251486	4	90	15	7	5	2	8	5	9	13	2	1	3	4	1	12	5	11	7	1	3	3	1	3	6	4	3	4	1	4	5	17	10	15	9
441	AGA	72	6	13	3	16	9	6	0	251587	6	9	4	28	6	2	0	7	11	3	5	3	0	0	0	11	8	9	0	6	2	2	0	4	2	4	3	6	2	7	1	24	2	13	0	3	5	3	0
442	TGT	1	0	1	0	1	1	1	0	0	2	0	7	0	0	3	0	1	0	2	0	0	1	0	0	2	0	0	8	0	0	0	0	1	0	0	1	0	0	0	0	1	0	0	2	0	0	0	2
443	GTA	9	2	2	3	6	13	5	9	13	13	10	5	173	2	2	13	11	7	6	3	3	0	3	0	4	5	13	8	16	6	3	0	16	6	1	2	59	7	8	8	8	7	14	2	251320	8	20	21
444	TCA	0	9	0	4	8	0	3	0	0	3	0	3	0	0	1	0	1	7	1	2	10	0	1	1	0	0	0	0	0	1	0	0	3	0	4	0	3	2	3	1	1	3	4	1	0	0	0	0
445	AAC	43	251575	6	38	7	8	3	2	0	20	3	9	2	5	5	0	5	11	1	5	0	0	0	0	4	0	1	0	0	0	1	1	4	25	3	3	2	1	2	0	0	1	1	0	0	0	1	0
446	ATT	1	0	2	6	0	0	0	4	0	0	0	4	10	27	1	251537	0	0	0	0	0	0	0	0	1	3	0	0	1	0	1	0	0	0	0	0	0	0	0	4	0	0	0	0	3	3	9	11
447	ACA	5	0	1	0	251217	29	227	14	0	2	3	2	69	0	3	0	0	0	0	0	1	0	0	0	0	0	3	0	1	0	0	0	0	0	1	0	20	0	1	0	0	0	0	0	1	1	0	0
448	GGG	0	0	2	0	0	0	1	0	0	1	25	1	0	2	0	0	0	0	0	0	2	0	0	0	0	0	0	0	0	0	0	1	0	0	26	0	1	0	3	1	147	16	240312	39	1	0	10	0
449	CTA	2	0	1	0	3	0	0	2	1	0	0	0	63	8	6	3	0	0	0	1	32	2	0	0	0	1	0	0	249895	3	25	13	1	0	2	0	4	4	1	1	0	0	0	3	21	5	3	8
450	ATA	2	1	0	3	24	3	3	5	2	4	0	0	250781	6	24	12	1	1	0	0	0	2	0	1	0	0	1	0	12	9	0	4	0	0	0	0	2	0	2	1	0	0	0	1	25	6	13	7
451	TTA	0	0	2	0	0	0	0	0	0	0	1	0	18	3	2	5	1	1	0	0	0	0	0	0	0	0	0	1	28	5	3	2	0	0	0	0	1	0	1	0	0	0	1	0	4	1	1	0
452	ACA	15	3	0	6	250264	11	43	26	1	9	0	11	28	0	2	0	13	2	5	1	0	0	0	0	0	1	0	2	0	1	0	0	5	3	3	0	11	3	6	2	0	0	1	0	3	2	3	3
453	AGA	29	0	0	1	4	1	0	0	249174	3	41	4	21	2	0	0	0	7	0	1	0	1	0	0	7	1	8	5	2	1	0	0	1	0	0	0	1	1	0	0	14	0	1	0	0	0	0	0
454	GAT	0	0	0	40	0	2	0	2	0	0	0	0	0	0	1	1	0	0	1	0	3	0	1	0	0	0	0	0	0	0	0	0	7	12	0	237981	0	0	0	0	0	0	0	9	2	0	1	0
455	GGT	1	0	0	0	1	0	4	0	0	1	0	8	1	0	0	0	0	0	0	0	1	0	0	0	0	1	0	0	0	0	0	0	0	0	0	28	2	0	0	0	26	18	24	212800	0	0	3	14
456	GGG	1	0	0	5	5	2	1	0	0	1	13	2	2	0	1	2	2	2	1	1	1	0	0	0	2	0	2	3	0	1	1	3	0	6	55	0	0	4	8	1	44	4	152148	24	2	0	10	0
457	AGT	3	2	3	172	3	4	7	20	9	41	12	241084	3	2	1	18	1	7	4	2	6	12	4	1	2	0	3	1	2	0	0	4	0	3	2	7	3	2	2	4	7	8	15	66	1	3	7	1
458	ACT	6	3	5	43	10	127	7	240663	4	4	3	10	3	8	0	47	14	8	10	6	9	13	9	11	7	3	12	2	4	4	0	5	8	11	10	11	5	7	4	36	10	6	18	2	9	5	15	6
459	AAT	36	12	13	245837	2	6	1	14	3	3	2	14	7	1	3	8	4	1	3	9	4	4	12	5	3	0	11	7	2	5	4	7	2	3	0	42	2	7	8	7	4	1	12	15	2	6	8	5
460	AGT	9	7	15	147	5	4	8	9	14	68	10	238453	7	4	0	37	6	2	2	5	8	4	4	5	5	9	11	9	1	1	3	1	4	6	7	3	7	1	17	2	7	11	16	61	5	4	7	5
461	ACA	46	8	8	13	237385	10	14	21	8	3	0	1	70	3	9	13	12	4	8	8	13	3	2	3	2	5	0	7	9	5	1	9	4	5	10	7	30	5	3	4	4	4	1	8	2	5	6	4
462	ACT	7	7	8	38	9	82	11	212095	4	2	2	16	5	21	5	36	11	7	8	5	1	0	2	0	1	5	4	7	8	4	9	5	6	0	6	4	9	5	2	24	5	6	2	5	15	4	2	5
463	GAA	47	1	0	0	0	1	1	0	0	0	0	3	0	0	2	2	3	2	6	4	0	0	1	0	1	0	0	0	0	0	0	2	226513	4	10	1	0	1	1	1	5	0	1	0	2	0	0	0
464	ACC	0	19	0	0	54	197154	4	30	0	4	0	2	3	52	5	7	2	2	0	0	0	0	0	5	0	2	1	0	0	1	4	2	0	0	0	0	1	1	1	0	0	0	0	0	4	1	1	2
465	TTC	0	0	0	0	0	0	0	0	0	0	0	1	3	9	0	6	0	0	0	0	0	0	0	1	1	0	0	0	2	31	4	8	0	0	0	0	0	0	1	0	1	0	0	0	2	4	1	3
466	AGA	21	0	0	0	0	0	0	0	188494	0	19	0	4	0	0	1	0	0	1	0	0	0	0	0	11	6	3	7	0	0	0	0	2	0	0	0	0	0	0	0	73	0	1	0	0	1	1	2
467	CCT	0	1	0	0	0	3	0	2	15	0	0	0	0	0	2	0	0	0	0	14	7	53	11	91086	0	0	0	1	0	0	4	12	0	0	0	0	1	0	0	1	0	0	1	0	0	0	0	0
468	GGA	1	4	0	23	12	4	9	5	27	1	0	5	1	0	6	7	8	1	6	0	0	0	1	4	0	0	0	1	0	0	3	3	45	2	5	2	19	10	4	11	210479	12	118	30	12	8	11	10
469	GGA	3	1	0	0	0	0	0	0	31	0	3	0	0	0	0	0	0	1	0	0	0	1	0	0	5	0	0	0	0	0	0	0	33	0	0	0	0	1	0	0	208378	4	71	28	8	0	0	0
470	GGA	0	0	0	0	1	0	0	0	15	0	1	0	0	0	1	0	0	0	0	0	0	0	1	0	0	0	0	0	0	0	0	0	22	0	0	0	1	1	3	1	188535	5	123	24	9	0	0	0
471	GAT	4	3	0	83	0	1	0	0	1	1	4	6	1	0	5	0	3	1	2	4	0	0	0	1	0	2	1	2	4	1	1	0	17	15	13	216068	4	8	4	3	3	1	2	7	2	1	1	1
472	ATG	0	0	1	0	5	2	22	2	4	3	1	1	47	31	227384	67	0	0	7	1	6	3	3	10	0	0	2	0	18	7	15	15	0	2	2	0	5	6	10	5	1	0	0	1	16	7	40	12
473	AGG	0	6	74	7	2	10	5	4	71	11	211465	39	2	0	75	0	4	4	9	4	0	0	0	0	7	1	8	4	10	2	0	0	3	1	7	0	4	1	6	0	3	2	82	2	1	2	10	0
474	GAC	0	47	0	1	4	6	1	1	0	2	0	7	1	2	1	0	1	1	0	0	0	0	0	0	0	0	0	0	1	1	0	0	39	228749	5	60	2	3	1	0	1	13	0	0	0	0	2	0
475	AAT	15	10	6	237220	8	4	1	6	4	2	5	23	7	7	4	29	6	0	0	8	0	0	0	2	1	2	1	3	11	3	6	11	0	0	0	13	3	3	7	4	0	0	0	4	6	6	9	12
476	TGG	0	0	0	1	0	0	0	0	0	0	3	0	9	4	5	7	0	3	0	1	0	0	0	1	1	0	11	0	1	1	3	3	0	0	0	0	2	0	1	0	1	0	2	0	9	5	5	7
477	AGA	103	1	1	0	0	1	5	2	247096	1	25	5	29	3	2	6	0	4	1	1	1	0	0	1	8	12	5	4	1	0	1	4	0	0	2	0	10	2	5	6	51	0	1	1	0	6	4	11
478	AGT	1	4	4	90	5	3	2	10	5	15	5	247393	9	4	5	29	1	6	3	11	5	1	6	1	0	1	0	2	1	1	1	3	2	1	1	0	5	11	6	2	12	3	4	11	9	9	7	9
479	GAA	44	1	0	0	0	0	0	0	0	0	0	0	0	0	0	0	7	1	1	2	1	0	0	0	0	0	0	0	1	3	1	1	250148	1	24	10	1	2	0	0	2	0	0	0	7	0	2	2
480	TTA	3	0	1	1	1	0	2	1	0	0	0	0	41	7	0	4	1	0	0	0	0	0	0	0	0	1	0	0	27	3	4	5	0	0	0	0	1	1	1	1	0	0	0	1	7	0	6	1
481	TAT	4	7	1	15	0	2	2	0	0	4	0	3	0	2	4	4	3	6	2	27	0	0	0	0	0	0	2	0	7	1	5	7	2	0	0	3	8	4	10	6	5	10	4	0	0	0	1	2
482	AAG	98	18	250948	33	6	0	6	1	7	4	45	5	1	1	15	6	0	2	9	4	1	5	2	3	3	2	6	2	3	7	6	3	4	5	85	2	1	3	12	2	2	4	7	0	2	3	2	5
483	TAT	0	0	0	0	0	0	0	0	0	0	0	0	2	0	0	0	0	0	0	19	0	0	0	0	0	0	0	1	0	0	0	1	0	0	0	1	0	0	0	0	0	0	0	1	0	2	0	0
484	AAA	251473	1	65	5	3	0	1	0	21	0	4	0	2	0	0	0	1	0	0	0	1	1	0	1	0	2	2	1	0	0	0	1	16	0	0	0	0	0	0	1	0	0	0	0	0	0	0	0
485	GTA	0	0	0	0	4	0	4	2	0	0	0	3	65	6	1	3	0	0	0	0	0	1	0	0	0	0	0	0	5	3	0	0	6	1	0	0	5	1	3	0	0	0	0	0	251235	1	15	9
486	GTA	0	0	0	0	0	3	0	0	1	0	1	2	80	11	0	5	0	0	0	0	0	1	0	0	0	0	0	0	2	0	2	1	15	0	0	0	13	1	6	3	5	0	1	1	233022	4	41	5
487	AAA	247956	2	21	11	9	4	2	6	25	6	9	10	11	2	5	7	17	0	6	2	1	0	1	0	13	5	6	4	4	1	3	7	16	0	4	5	11	5	2	11	10	5	2	2	4	0	9	10
488	ATT	0	0	0	14	5	5	4	21	0	1	0	3	18	40	12	248005	2	1	0	1	0	0	1	0	0	0	0	0	7	12	7	12	1	0	0	2	2	4	4	0	0	0	0	0	17	4	12	17
489	GAA	76	2	12	2	15	7	4	1	6	11	10	4	4	5	2	11	8	1	8	3	0	0	0	2	5	4	3	4	1	9	2	8	250040	5	101	25	5	10	4	2	69	3	4	4	17	5	5	10
490	CCA	1	0	0	0	18	0	2	0	0	1	1	2	2	0	4	0	24	1	1	0	250348	10	11	17	1	0	1	1	31	2	2	2	0	0	0	0	24	5	8	5	2	2	6	4	0	0	2	1
491	CTA	3	0	0	0	1	3	2	1	0	0	0	0	115	17	2	15	3	1	0	0	13	2	0	1	0	1	4	0	249840	6	177	30	0	0	1	0	0	1	0	0	0	1	0	0	14	7	2	2
492	GGA	1	8	3	0	0	2	0	2	23	0	0	1	1	0	3	1	0	0	5	1	0	0	1	0	3	0	0	0	1	3	1	0	24	0	0	0	5	13	5	3	250971	13	48	21	10	0	0	0
493	GTA	1	0	0	0	4	2	7	5	0	0	0	0	170	5	13	13	2	1	0	0	0	0	2	0	0	0	0	0	8	8	12	6	2	0	1	0	19	1	0	0	0	0	0	0	251105	7	159	28
494	GCA	4	0	0	0	102	0	0	0	1	0	0	0	0	0	0	0	1	1	0	0	6	0	0	0	0	0	0	0	0	0	2	0	23	0	3	1	250834	12	40	20	3	1	1	3	203	5	3	7
495	CCC	1	3	0	0	0	21	0	1	0	2	0	0	0	0	0	2	2	14	0	1	51	251357	20	37	0	0	0	3	0	23	0	0	0	0	0	0	0	0	0	0	0	0	1	0	0	0	0	1
496	ACC	4	16	1	0	43	251474	21	85	0	10	0	10	0	18	0	2	0	4	0	0	1	0	0	0	2	0	0	0	0	1	0	0	2	0	2	0	1	3	3	2	0	7	0	2	0	0	0	0
497	AGG	5	9	44	7	1	6	4	0	64	3	251387	15	1	0	23	3	1	2	10	2	0	4	3	4	3	1	21	4	4	1	0	1	3	2	6	0	2	0	0	0	0	7	157	1	3	1	9	3
498	GCA	1	0	3	1	136	0	0	0	0	7	0	4	4	0	0	0	0	3	3	0	0	0	0	0	0	2	2	0	1	3	2	0	19	1	0	0	251555	9	30	24	3	0	2	5	34	0	1	0
499	AAG	53	0	250499	24	1	0	15	6	3	0	76	1	2	1	1118	6	10	1	9	5	0	0	0	0	9	2	10	0	3	4	3	2	7	0	23	0	2	0	1	0	0	0	2	0	1	4	4	2
500	AGA	57	0	1	0	0	2	0	0	251747	1	48	1	13	0	1	2	0	0	0	0	1	0	0	0	5	4	7	5	1	0	0	0	1	0	0	0	0	1	0	0	8	0	0	0	0	0	2	0
501	AGA	34	3	5	7	6	0	0	3	251400	1	33	7	38	6	4	14	8	1	4	5	7	4	3	6	24	2	8	3	1	4	5	2	1	0	0	3	12	4	6	7	35	0	0	1	15	7	8	3
502	GTG	0	4	1	2	7	1	6	11	0	6	1	12	2	1	56	1	1	1	5	4	3	0	3	2	1	1	1	1	5	4	2	0	0	0	2	2	3	2	14	2	5	6	8	5	73	13	251588	41
503	GTG	0	0	0	0	1	2	5	1	0	1	1	0	5	7	46	3	1	0	3	0	1	2	1	1	0	0	1	0	2	5	7	2	0	1	2	0	2	0	12	4	2	0	9	0	53	10	251767	58
504	GGG	2	3	8	5	1	8	17	4	8	18	91	18	0	3	13	6	9	5	8	11	6	6	3	1	2	7	35	4	1	2	10	2	7	3	145	9	5	6	26	9	77	32	251138	26	10	15	44	9
505	AGA	45	4	7	1	5	3	5	3	251641	2	73	10	9	3	2	8	3	0	0	1	2	0	0	2	7	3	12	5	1	2	0	3	1	1	4	0	1	4	0	1	58	2	5	6	3	4	3	3
506	GAA	109	1	7	5	6	8	4	9	2	3	7	8	0	6	5	7	14	7	9	9	4	7	22	11	8	2	10	5	6	1	4	7	251332	13	17	18	19	15	13	6	27	10	15	15	11	12	10	15
507	AAA	251649	7	32	11	8	20	5	8	22	4	5	6	9	7	4	0	7	10	9	6	10	10	1	11	5	3	5	1	10	3	4	9	23	4	1	3	9	13	7	2	8	1	8	4	7	6	8	3
508	AGA	38	2	8	0	1	0	0	0	251129	2	44	3	1	0	0	0	0	5	0	9	2	0	0	0	18	4	15	2	1	1	3	2	0	0	1	0	1	0	0	0	686	0	3	1	0	0	0	0
509	GCA	0	3	0	8	84	2	3	6	0	6	1	3	1	0	2	2	5	1	6	12	1	0	1	0	0	0	0	1	3	6	1	3	34	10	5	6	251170	7	38	11	19	16	10	13	239	21	11	9
510	GTT	0	3	0	1	3	12	7	8	0	6	1	3	5	2	5	53	0	0	0	3	1	24	7	11	0	0	0	0	3	6	3	8	0	0	0	1	10	5	5	29	7	11	14	13	14	31	13	273057
511	GGA	1	3	3	3	2	1	5	6	37	8	1	5	4	3	2	2	9	4	7	9	10	12	6	1	20	5	1	1	5	4	0	0	100	3	7	4	26	10	2	6	272918	7	88	15	41	2	10	13
512	ATA	3	0	0	1	23	13	6	17	0	8	0	8	272832	8	138	19	3	4	1	9	17	10	5	13	0	0	2	0	3	12	8	18	3	0	0	0	13	11	4	5	5	6	3	9	18	6	7	9
513	GGA	1	12	1	8	6	2	0	0	35	5	1	1	11	5	11	2	10	7	3	3	6	3	3	2	1	0	1	0	5	4	1	0	60	4	9	3	15	5	7	0	273123	4	23	11	25	11	6	3
514	GCT	0	0	0	0	0	1	0	60	0	1	0	0	4	0	1	0	2	0	2	0	0	1	3	4	0	1	0	0	0	0	3	1	2	0	2	26	6	36	15	272761	0	0	0	10	2	1	3	70
515	GTC	0	0	0	0	16	5	2	2	0	4	0	4	4	71	7	2	0	2	0	5	0	2	0	0	0	0	0	0	0	2	1	5	0	0	0	0	7	68	5	10	14	8	23	9	54	272953	16	57
516	TTC	0	2	0	0	4	12	0	3	0	0	0	4	2	16	9	5	0	0	0	0	0	0	0	0	0	0	0	0	5	23	2	6	0	0	0	0	9	6	7	10	3	0	1	1	5	16	6	6
517	CTT	0	0	0	1	1	1	0	11	0	1	0	1	0	0	0	49	5	3	1	21	1	0	1	80	0	0	0	6	9	23	6	273262	0	0	0	0	0	0	1	1	0	0	0	0	0	0	0	6
518	GGG	0	0	0	0	0	1	4	1	0	10	33	1	1	0	5	0	0	0	0	0	0	0	0	0	0	0	3	0	0	0	0	0	0	0	12	0	0	1	7	0	65	3	273273	30	2	0	21	1
519	TTC	0	0	0	0	0	1	0	0	0	0	0	0	1	2	2	0	0	0	0	0	0	1	0	0	1	0	0	0	0	12	0	0	0	0	0	1	1	1	0	0	0	0	0	0	1	4	0	4
520	TTA	0	1	0	0	1	0	1	0	0	0	0	0	9	2	2	0	0	0	0	0	0	0	0	1	0	0	0	0	54	18	5	3	0	0	0	1	0	0	0	0	0	0	0	0	10	2	2	3
521	GGA	0	3	0	11	6	5	3	4	28	3	0	7	4	2	5	5	6	7	9	6	0	0	0	0	2	0	0	0	1	2	1	0	23	3	1	0	9	11	10	3	273079	10	50	15	18	4	7	9
522	GCA	0	0	0	0	201	4	3	6	0	10	0	1	1	1	1	1	0	0	0	0	6	0	0	0	0	0	0	0	3	0	0	4	21	0	0	0	272994	11	39	8	4	11	2	1	103	0	1	0
523	GCA	0	1	0	0	167	1	2	2	0	0	0	2	0	0	0	1	0	0	0	0	0	0	2	0	0	0	1	0	0	0	0	0	24	0	0	0	272671	40	183	15	7	4	3	8	107	1	3	1
524	GGA	0	2	0	0	0	0	0	1	36	5	1	4	5	0	2	0	0	0	0	0	0	0	0	0	2	0	0	0	0	0	0	0	40	0	1	0	21	9	14	14	273272	6	61	28	12	2	0	1
525	AGC	0	89	0	0	0	6	0	0	15	272831	1	111	0	40	0	0	3	6	1	0	0	4	0	0	0	0	0	0	2	8	2	0	0	1	0	0	2	2	1	0	0	42	0	4	0	5	0	1
526	ACT	0	0	0	22	38	133	23	273321	0	0	0	4	4	0	2	9	0	0	0	0	0	0	0	0	0	0	0	0	0	1	0	0	0	0	0	0	0	0	3	7	0	0	1	0	0	0	0	2
527	ATG	0	0	0	0	0	0	3	0	0	0	4	0	24	0	273353	12	0	0	0	0	0	0	0	0	0	0	1	0	0	1	7	0	0	0	0	0	0	0	3	0	0	0	0	0	0	0	23	0
528	GGC	0	0	0	0	0	0	0	0	0	34	0	0	0	0	0	0	0	0	0	0	0	0	0	0	0	1	0	0	0	0	0	0	0	48	0	0	0	4	4	0	29	272922	2	79	0	11	0	0
529	GCG	0	0	0	0	1	0	76	0	0	0	0	0	0	3	1	0	0	0	0	0	0	0	3	0	0	0	0	0	0	2	0	0	0	0	19	0	204	19	272884	18	0	2	2	0	1	2	146	1
530	GCG	0	0	0	0	0	0	110	0	0	0	0	0	0	0	0	0	0	0	0	0	0	0	0	0	0	0	0	0	0	0	0	0	0	0	15	0	273	17	272805	35	0	0	16	0	0	0	132	4
531	TCA	1	0	0	0	22	16	14	2	0	0	0	9	2	1	5	1	2	1	1	1	48	0	0	0	0	0	0	0	0	0	0	4	0	0	0	0	44	17	19	13	15	5	10	1	5	1	0	0
532	ATG	0	0	5	0	0	0	19	6	0	2	0	0	67	11	273321	26	0	1	0	0	0	0	0	0	0	0	0	0	1	5	8	1	0	0	0	0	0	0	0	0	0	0	0	0	0	0	25	0
533	ACG	0	0	15	0	171	2	273060	18	0	1	3	0	0	0	127	0	0	0	1	0	0	0	0	0	0	0	0	0	0	0	0	0	0	0	1	0	0	0	47	1	0	0	0	0	0	0	2	0
534	CTG	0	0	0	0	0	0	1	0	0	0	0	0	0	0	14	0	0	0	7	0	0	0	30	0	0	0	5	0	24	3	273246	17	0	0	0	0	0	0	0	0	0	0	0	0	0	0	9	0
535	ACG	0	0	21	0	52	1	272949	21	0	0	5	0	0	0	191	0	0	3	0	0	0	0	1	0	0	0	1	0	0	0	0	0	0	0	0	0	0	0	53	0	0	0	0	0	0	0	2	0
536	GTA	0	0	0	0	0	0	0	0	0	1	0	0	96	0	0	0	0	0	0	0	0	0	0	0	0	0	0	0	8	0	0	0	13	1	0	0	58	0	0	0	15	0	0	0	273265	6	39	0
537	CAG	0	0	35	0	0	0	0	0	0	0	0	0	0	0	0	0	84	7	272999	24	0	0	6	0	2	1	99	0	2	0	26	0	0	0	3	0	0	0	0	0	0	0	0	0	0	0	0	0
538	GCC	0	0	0	0	0	125	0	0	0	0	0	0	0	0	0	0	0	0	0	0	0	4	0	0	0	0	0	0	0	1	1	0	0	30	0	0	21	272335	0	10	0	1	0	0	0	83	0	0
539	AGA	15	2	0	0	2	1	1	0	273050	6	15	7	13	1	3	5	0	0	1	0	0	0	0	0	4	0	0	0	0	0	0	0	0	0	1	1	1	0	1	2	20	7	8	9	0	0	0	2
540	AAT	22	14	2	273155	2	0	0	5	0	2	0	21	0	0	3	4	0	1	1	3	2	2	1	6	3	0	0	5	3	2	1	5	0	4	0	5	2	2	0	0	1	2	0	1	0	2	1	0
541	TTA	1	0	0	0	1	0	0	0	1	0	0	0	13	0	2	1	1	0	0	0	0	0	0	0	0	0	0	0	15	2	3	2	0	0	0	0	2	0	0	0	0	1	1	1	1	0	0	0
542	TTA	0	1	2	1	0	0	1	0	0	0	0	0	6	1	3	0	5	1	0	2	0	0	0	0	3	0	0	0	13	0	11	0	3	0	0	0	5	2	2	2	3	0	1	3	5	3	4	2
543	TCT	0	0	0	1	0	1	0	6	0	0	0	3	0	7	3	9	0	1	0	3	0	2	0	18	0	0	0	0	5	4	4	2	0	0	0	1	5	3	0	2	0	1	0	5	1	2	0	5
544	GGC	0	0	0	0	0	0	0	0	0	16	0	0	0	0	0	0	0	0	0	0	0	0	0	0	0	3	0	0	0	0	0	0	1	186	1	0	0	1	0	0	47	268594	9	177	2	14	3	2
545	ATA	7	2	1	0	13	0	2	0	0	0	0	2	272656	6	121	5	2	0	2	2	1	1	0	0	0	0	0	0	4	2	0	1	0	2	0	0	4	1	1	0	0	0	0	2	20	0	3	2
546	GTG	0	0	0	0	0	0	0	0	0	0	0	0	0	0	42	0	0	0	0	0	0	0	0	0	0	0	0	0	0	0	2	0	0	0	6	0	0	0	38	0	0	0	1	0	121	1	269329	13
547	CAA	29	1	0	2	3	1	3	1	0	0	0	2	1	0	0	0	270385	8	73	11	0	0	0	1	21	0	2	4	8	2	0	0	4	1	1	2	0	1	1	0	0	0	0	1	0	0	1	0
548	CAG	1	0	37	0	2	7	11	2	1	3	0	2	1	0	2	0	131	13	270030	18	0	1	2	0	0	0	24	0	0	4	0	2	0	1	10	2	0	1	0	6	0	1	7	1	3	0	2	0
549	CAA	21	1	0	0	6	0	2	0	0	2	1	0	1	1	0	0	272215	9	12	1	2	0	1	0	22	8	9	3	5	1	0	1	0	0	0	0	3	0	0	0	1	3	0	0	0	1	1	0
550	AGC	0	102	0	0	3	7	0	1	39	268651	0	80	1	43	0	0	0	1	0	0	0	3	0	0	0	3	0	0	0	2	0	1	0	1	3	1	6	3	1	0	2	24	0	0	0	2	2	1
551	AAT	3	8	9	269679	4	3	12	0	6	1	4	18	7	2	4	9	0	1	3	3	0	0	0	0	3	0	4	2	0	0	0	0	1	3	3	18	1	2	3	5	3	8	6	19	6	0	7	5
552	TTG	0	0	0	0	0	0	0	0	0	1	0	0	0	1	6	0	0	0	0	0	0	0	0	0	0	0	0	0	0	0	11	0	0	0	0	0	0	0	0	0	0	0	0	0	0	3	15	1
553	CTG	1	0	0	0	0	0	0	0	0	0	2	0	0	3	12	0	11	18	12	8	0	1	32	0	7	3	8	9	45	19	267637	20	0	0	0	0	2	0	0	3	0	0	0	0	0	0	6	1
554	AGG	5	23	62	1	5	5	7	3	58	3	244042	32	1	14	65	0	0	4	3	0	0	2	0	0	2	1	8	9	10	7	10	5	1	0	3	0	3	2	4	3	0	0	83	2	1	6	8	3
555	GCT	2	0	0	0	3	7	1	234	0	1	0	1	0	0	5	1	0	0	0	0	0	0	0	1	0	0	0	0	0	0	0	0	1	0	0	28	19	105	10	263527	0	0	0	3	8	1	2	49
556	ATA	3	0	0	0	9	0	0	0	0	0	0	0	270511	9	170	12	0	1	1	1	1	2	0	0	0	0	0	0	4	6	7	3	0	0	1	1	0	0	0	0	0	0	1	0	39	5	23	2
557	GAG	1	1	35	0	0	0	0	0	1	0	6	3	1	1	2	1	0	0	7	1	0	0	0	0	5	0	1	3	0	0	2	0	17	0	243497	28	0	0	5	0	0	0	55	1	5	0	19	0
558	GCT	3	2	0	1	0	4	2	128	3	3	0	1	2	2	4	8	2	5	0	4	0	0	0	1	1	0	4	0	3	5	2	0	0	0	0	22	8	39	6	256326	1	0	2	0	3	3	9	32
559	CAA	14	1	0	2	2	0	0	0	0	0	0	3	0	0	0	0	265746	10	8	3	2	0	0	0	24	1	0	1	0	0	3	0	1	0	0	0	0	1	4	0	0	0	0	0	0	0	0	0
560	CAA	11	1	0	0	3	5	0	2	0	1	0	3	0	2	1	0	265076	14	17	20	0	0	1	0	17	1	1	0	5	2	1	5	2	2	0	0	0	0	6	0	5	1	0	3	1	2	5	3
561	CAT	3	7	0	47	8	2	2	0	6	1	2	2	4	3	4	7	28	16	6	249880	0	0	0	1	13	0	2	9	5	6	5	10	8	0	5	3	3	2	0	2	6	2	0	6	5	0	3	6
562	CTG	0	3	8	1	0	0	21	7	0	1	0	1	0	0	25	0	4	0	28	0	0	0	32	0	2	0	6	2	45	6	246313	25	0	0	0	0	3	1	14	5	0	0	0	1	2	0	22	1
563	TTG	0	0	0	0	0	0	0	0	0	2	1	1	0	0	4	0	0	2	0	0	0	0	0	0	0	0	0	0	0	0	18	0	0	0	0	0	1	0	0	0	0	0	0	0	0	0	1	0
564	AAA	264639	2	11	3	6	2	4	4	20	4	8	7	1	0	0	0	4	0	4	0	0	0	1	0	3	3	1	2	0	2	0	1	13	1	0	3	1	1	2	4	5	6	8	9	0	0	0	0
565	CTC	1	5	0	2	1	5	1	8	2	2	3	0	0	28	0	3	0	3	0	8	0	27	0	1	0	3	1	2	21	238029	7	20	1	0	0	0	5	10	2	10	1	5	0	1	0	17	0	2
566	ACG	0	1	12	7	65	7	191641	40	2	3	8	2	0	0	129	1	0	17	3	2	0	0	0	0	0	0	5	0	1	0	0	1	3	0	2	1	2	0	25	3	3	2	15	3	0	1	0	0
567	GTC	1	0	0	0	0	3	0	0	0	2	0	3	0	18	0	0	2	1	0	1	0	0	0	0	0	0	0	0	0	1	2	2	0	0	0	0	5	24	1	0	0	1	0	14	18	170038	4	17
568	TGG	0	0	0	0	0	0	0	0	0	0	1	0	0	0	0	0	0	0	0	0	0	0	0	0	0	0	48	0	0	0	7	0	0	0	1	0	0	0	0	0	0	0	10	0	0	0	0	0
569	GGC	0	2	0	0	0	0	0	0	0	25	0	0	0	0	0	0	0	0	0	0	0	0	0	0	0	0	0	1	0	2	0	2	0	143	0	1	1	4	2	1	26	211781	4	78	1	7	3	0
570	ATT	3	1	1	3	13	18	24	91	2	0	0	10	14	57	7	228185	1	0	0	4	0	1	0	1	0	0	1	0	5	8	9	12	11	2	8	0	18	7	11	17	1	0	0	0	7	16	7	23
571	AAA	259008	16	26	7	1	3	3	3	25	2	8	2	1	0	1	1	2	2	1	8	0	0	0	0	3	3	12	3	0	1	0	0	21	0	0	2	1	2	0	0	2	0	0	0	0	0	0	0
572	CAG	3	3	26	6	12	6	11	4	3	2	7	11	1	1	0	2	142	7	242766	19	0	0	2	0	2	3	45	13	0	0	6	0	2	1	21	6	5	0	16	13	14	14	19	16	6	2	16	14
573	CTC	0	1	0	0	0	4	0	4	0	0	0	0	0	22	0	0	2	2	5	0	2	18	0	2	0	0	1	0	19	207429	7	30	0	0	0	0	0	2	1	0	0	0	0	0	0	14	0	0
574	CAG	0	0	13	0	3	3	11	0	0	7	1	1	0	0	5	2	59	17	258915	44	0	0	3	0	2	3	154	1	2	2	11	3	1	3	12	0	2	3	6	1	0	0	5	0	3	0	3	1
575	GCA	0	0	0	0	114	2	2	6	3	1	0	8	1	2	2	3	1	0	0	2	1	0	0	0	1	0	0	0	0	0	1	2	20	0	1	0	255017	9	25	22	4	2	1	0	45	2	5	1
576	AGG	1	1	52	1	1	1	3	0	68	2	266630	36	0	0	66	0	1	0	7	2	0	0	0	0	5	2	32	2	0	0	0	0	0	0	0	0	0	0	0	0	0	0	34	0	0	0	0	0
577	GTC	0	0	0	0	0	1	0	0	0	0	0	0	5	137	2	18	2	0	1	2	0	0	0	0	0	0	0	0	2	15	2	0	0	0	0	0	0	21	0	0	0	0	0	0	16	246771	7	40
578	CTG	3	2	0	2	3	8	1	11	0	1	3	1	2	7	37	7	5	4	8	16	0	0	33	0	4	9	33	9	54	24	266607	35	0	0	1	0	0	2	5	2	1	0	1	1	4	3	16	5
579	GCT	0	0	0	2	2	1	1	160	0	3	0	4	0	1	1	4	2	0	5	0	4	2	2	8	0	3	1	0	1	2	2	2	0	0	2	13	6	26	3	252901	0	2	0	4	1	1	1	122
580	GTG	0	6	0	1	0	10	1	4	0	5	0	1	0	1	74	3	2	1	4	1	1	0	0	0	0	0	1	1	7	10	16	11	2	0	3	0	12	6	123	9	3	0	0	0	71	10	270229	32
581	GAA	20	0	0	1	4	0	2	3	0	1	0	1	1	3	4	1	6	0	1	0	0	0	1	0	0	0	0	0	1	0	1	2	272661	10	35	1	2	0	0	1	23	0	1	0	3	0	0	0
582	AGA	53	3	5	4	7	0	13	2	271134	10	44	11	18	0	5	1	0	1	3	0	0	0	0	0	3	0	8	2	5	7	5	0	2	1	5	1	0	0	4	4	46	2	9	2	5	1	3	11
583	TAC	0	23	0	3	0	6	1	6	0	0	0	0	0	2	2	5	2	8	0	1	0	0	0	0	1	2	0	0	0	1	0	2	0	1	0	0	1	3	0	3	6	2	3	0	0	5	3	6
584	CTA	0	1	0	1	7	10	0	0	1	0	0	2	7	1	0	0	11	0	3	0	28	0	1	1	1	0	0	0	266098	2	17	7	0	0	3	0	14	5	5	3	0	0	0	0	6	1	0	0
585	AGG	1	0	60	0	0	3	5	2	52	7	271003	15	7	1	58	2	0	0	1	0	0	0	2	0	6	0	19	5	1	0	10	0	0	0	0	0	0	2	1	0	0	1	62	0	0	3	8	2
586	GAT	0	14	0	64	14	8	5	5	4	1	3	13	24	2	5	7	5	4	8	13	1	0	0	2	2	2	1	2	0	2	0	4	15	20	5	270491	0	1	4	7	15	3	16	15	5	1	7	9
587	CAA	40	1	6	0	4	2	5	3	18	2	15	4	8	7	1	1	271688	9	29	15	0	0	0	3	47	0	23	5	11	2	1	0	2	1	3	0	5	1	4	1	2	4	4	1	8	4	5	10
588	CAG	3	0	35	0	2	0	1	1	2	0	0	0	1	0	2	0	64	1	269454	23	0	1	1	0	5	1	59	0	1	8	3	3	0	0	2	0	3	5	5	2	0	0	0	2	1	5	3	0
589	CTT	2	1	3	0	0	1	0	0	0	0	0	0	2	2	1	21	1	9	1	12	0	0	0	9	7	15	3	12	13	52	20	270552	0	0	0	0	0	1	0	4	0	0	1	0	1	3	0	3
590	CTA	6	0	0	0	1	0	0	3	4	0	4	0	27	7	8	12	2	3	3	0	24	1	0	0	1	7	9	10	271073	25	111	30	1	0	0	3	0	0	2	0	0	0	0	0	7	7	1	2
591	GGA	15	27	17	18	10	7	17	17	78	13	23	18	6	17	18	6	23	19	23	27	2	0	1	0	35	9	20	16	6	9	6	13	51	4	5	1	42	22	37	15	271369	18	34	31	43	7	11	11
592	ATT	0	3	0	6	3	0	0	12	2	0	1	4	16	25	32	271781	0	0	3	2	0	0	0	0	0	0	2	0	20	12	16	28	0	0	0	0	2	0	1	2	2	0	0	0	4	1	8	23
593	TGG	0	0	2	0	0	0	1	0	0	0	3	0	3	17	5	9	0	0	0	0	0	0	0	1	0	0	37	0	3	0	5	2	0	0	0	0	1	0	0	0	1	1	11	2	5	3	9	6
594	GGC	0	0	0	0	0	0	0	0	0	38	0	1	0	0	0	0	0	1	0	1	1	0	1	0	2	8	0	0	1	0	0	0	0	83	0	0	0	1	0	0	63	272733	24	111	0	17	0	2
595	TGC	0	0	0	0	0	0	0	0	1	0	0	0	1	1	0	0	0	0	0	0	0	0	0	2	0	5	3	0	0	0	0	0	0	0	0	0	0	0	0	0	1	1	0	0	0	0	0	0
596	TCT	4	1	4	5	2	3	3	11	0	0	4	5	9	3	9	7	5	6	2	8	1	6	0	36	2	3	10	9	16	19	5	13	1	3	3	1	3	1	3	5	2	12	4	4	7	5	9	11
597	GGA	16	5	18	9	7	8	6	11	65	10	25	8	5	3	22	6	15	2	4	16	0	1	2	1	26	11	19	14	3	3	4	4	67	2	2	5	16	7	8	17	272593	23	66	59	34	8	7	13
598	AAA	273085	1	30	2	3	1	1	2	19	1	19	3	0	2	5	3	4	9	1	4	1	1	0	0	4	9	9	9	1	0	2	3	5	0	0	0	0	0	0	3	0	0	3	0	3	0	0	1
599	CTC	0	1	0	0	1	0	2	3	0	2	0	1	15	55	2	5	4	2	0	1	0	19	0	0	1	2	0	0	37	272682	11	37	0	0	0	1	0	1	0	0	1	0	0	0	0	13	5	7
600	ATC	0	3	1	0	0	5	1	0	0	5	0	0	44	272525	3	43	0	0	0	0	0	0	0	0	1	2	1	4	2	6	2	1	0	0	0	0	0	0	0	2	0	0	0	0	2	16	9	1
601	TGC	0	0	1	0	2	1	0	0	0	9	0	1	0	0	0	1	0	2	0	2	0	1	0	0	0	37	1	0	1	0	0	0	0	0	0	1	0	0	0	0	0	5	0	1	1	1	3	0
602	ACC	0	12	0	0	36	272942	13	92	0	4	1	7	1	40	3	10	0	0	3	1	2	4	7	13	0	4	0	1	9	4	1	6	1	1	1	0	3	20	1	13	2	0	2	2	18	9	3	10
603	ACT	0	0	0	13	22	75	7	273175	0	2	0	13	2	0	0	12	0	0	2	0	0	0	0	5	0	1	0	1	1	2	0	0	0	0	0	1	1	1	0	5	0	0	0	0	1	0	0	0
604	AAT	43	39	3	273260	8	3	0	14	2	3	0	39	6	4	1	10	2	3	0	9	0	0	0	6	2	3	0	1	1	2	2	5	6	4	3	26	1	10	0	2	1	3	2	3	4	5	0	17
605	GTG	0	0	1	0	0	2	1	0	0	0	0	0	8	2	48	2	0	0	0	1	0	0	2	0	0	0	2	2	0	2	4	1	1	0	3	0	1	0	5	5	0	0	0	2	110	12	273092	36
606	CCC	4	3	3	7	1	21	1	0	10	3	3	2	6	12	11	9	14	34	6	1	50	232450	14	25	6	17	6	11	6	30	6	4	1	1	4	0	4	11	1	3	7	1	5	5	2	3	0	8
607	TGG	0	0	0	1	0	0	0	0	0	0	6	0	1	0	4	0	1	0	0	0	0	0	0	0	1	0	160	2	0	1	4	0	0	0	0	2	0	0	0	0	1	0	11	0	0	0	0	0
608	AAC	72	232420	36	66	6	2	2	2	7	51	11	15	10	6	29	8	4	4	21	12	1	0	0	0	2	6	11	6	7	13	4	6	6	44	9	4	16	2	0	9	1	0	4	0	6	1	6	2
609	TCT	10	4	2	0	0	4	1	20	5	3	2	1	13	1	4	1	7	5	2	4	4	4	2	45	5	4	1	13	13	2	7	0	13	5	2	11	4	5	0	8	3	1	1	1	8	5	0	6
610	AGT	22	26	12	61	8	4	1	14	28	23	25	231713	9	18	11	64	13	12	10	20	0	0	0	0	8	21	12	20	22	10	11	46	15	13	6	9	12	7	8	29	23	26	20	140	24	26	27	49
611	TGG	0	0	0	1	0	0	0	1	0	2	3	1	1	0	0	0	1	0	1	1	0	0	0	0	0	0	17	1	0	0	0	3	0	0	0	0	0	0	0	0	0	3	1	1	0	0	1	0
612	AGT	0	7	0	141	5	1	2	10	7	33	1	232488	5	9	1	21	0	0	0	1	0	0	0	0	0	0	1	5	5	2	1	0	0	0	0	0	2	4	6	3	2	0	4	96	5	2	4	18
613	AAT	21	20	5	232551	10	3	3	7	8	5	8	26	1	7	1	14	2	4	9	16	7	7	5	12	2	5	13	3	5	4	12	6	5	3	1	25	7	3	1	3	4	0	5	6	4	5	10	9
614	AGA	54	1	14	1	2	0	1	0	232695	5	12	8	15	3	7	1	1	0	1	5	0	1	0	1	6	4	1	6	6	0	6	2	0	0	1	0	1	2	0	0	86	0	1	0	3	0	1	4
615	AAC	53	232260	34	62	21	10	8	17	9	35	10	21	15	18	13	16	2	16	5	6	5	18	3	12	8	26	10	28	12	12	13	7	6	9	6	9	8	7	1	11	6	7	8	10	5	7	11	5
616	CTG	0	0	1	3	2	6	5	5	4	6	3	3	8	7	40	16	2	6	6	6	14	11	132	6	6	3	9	5	25	12	232267	35	2	5	8	0	3	2	10	0	0	2	2	1	5	1	7	1
617	AGT	6	8	5	80	5	4	1	9	26	13	61	232248	8	13	4	29	14	9	3	14	9	9	3	9	7	5	14	30	2	7	9	10	2	3	8	11	7	9	4	15	15	17	9	77	3	12	18	9
618	GAG	9	16	132	11	4	5	16	17	8	13	9	11	10	14	29	17	7	7	22	15	0	0	0	3	4	2	11	12	17	8	2	7	108	8	231977	46	15	3	16	8	11	7	103	4	14	17	17	14
619	ATA	4	3	0	2	6	0	1	0	1	0	1	0	232852	3	30	15	0	0	0	0	1	0	0	1	0	0	0	0	2	2	4	10	0	0	0	0	0	0	1	2	2	0	0	0	22	4	6	8
620	TGG	0	0	1	0	0	0	0	0	0	0	5	1	0	0	3	0	0	1	0	1	0	5	1	0	0	3	9	1	0	2	0	1	0	0	3	0	2	0	1	0	0	0	2	0	1	1	0	1
621	GAC	6	92	9	14	19	29	19	15	25	17	11	15	7	8	12	4	11	37	15	13	1	7	0	0	24	16	17	19	8	12	5	26	59	231900	22	77	5	15	23	28	17	46	29	21	8	18	14	9
622	AAC	105	231736	36	102	17	14	23	12	17	81	6	6	35	29	6	20	15	23	0	14	0	0	1	1	14	21	13	33	23	14	18	10	5	23	11	1	13	8	7	14	16	7	13	10	15	12	12	37
623	ATG	4	0	23	0	5	19	59	6	13	3	6	1	70	35	232218	79	0	2	6	7	0	0	0	0	13	10	6	11	12	11	11	17	0	0	1	1	2	0	1	0	1	1	0	0	4	4	83	13
624	ACC	1	27	1	8	62	232657	16	53	3	24	0	9	0	26	0	0	0	0	0	1	1	2	0	0	0	1	3	0	0	0	0	1	0	0	1	0	2	34	0	0	0	1	0	0	0	0	0	0
625	TGG	0	0	2	0	0	0	1	0	2	0	3	0	1	0	0	0	0	1	0	0	0	0	1	0	0	0	10	0	0	0	2	0	1	0	0	0	6	0	0	1	1	2	6	0	0	1	0	1
626	CTG	11	9	7	7	5	3	6	9	10	6	9	12	12	8	98	9	9	9	28	7	8	7	55	12	14	10	18	5	239	11	231684	45	0	0	2	0	8	7	16	6	2	8	20	8	4	5	15	9
627	CAA	73	10	7	5	14	11	3	11	4	13	10	3	5	2	14	4	232135	11	18	20	5	0	0	0	34	2	11	5	21	5	1	5	15	9	5	25	7	11	9	7	9	5	7	13	6	4	7	7
628	TGG	0	0	3	0	0	0	0	0	0	0	6	0	0	0	0	0	0	0	3	0	0	1	0	0	0	0	6	0	2	0	2	0	0	0	1	0	1	0	0	0	0	0	1	0	0	1	0	0
629	GAT	13	7	5	105	6	6	8	21	1	5	4	6	0	4	2	5	10	4	11	8	0	0	2	0	1	0	2	0	0	0	0	1	21	23	11	232078	8	2	27	18	11	39	43	50	9	6	18	17
630	AAA	232319	34	53	32	17	8	15	15	44	7	15	7	18	5	10	11	5	10	14	9	1	2	0	0	10	8	9	0	7	9	13	0	44	10	10	6	1	10	10	10	12	24	17	0	12	14	3	6
631	GAA	38	7	2	5	11	9	10	16	6	15	4	17	29	15	7	23	16	18	5	30	1	0	0	0	2	3	6	12	17	5	8	9	232306	13	19	12	8	5	4	15	7	0	1	3	34	22	29	38
632	ATT	2	0	0	19	4	12	3	15	2	0	0	3	21	15	16	232730	0	0	0	0	1	1	2	2	2	0	1	0	8	11	8	18	3	0	2	0	0	1	2	1	2	0	2	6	8	0	2	14
633	AGC	10	94	4	6	5	9	4	14	61	231919	9	137	10	33	10	11	2	12	12	11	0	0	2	0	8	8	9	8	1	1	4	8	6	5	10	10	8	11	7	11	23	101	32	17	17	4	10	6
634	AAT	41	28	3	232321	10	3	2	6	3	7	9	19	7	6	3	13	2	1	10	6	0	1	2	1	6	4	5	7	10	4	4	0	11	0	4	23	6	1	10	7	19	10	14	20	8	8	10	5
635	TAC	6	50	6	20	0	0	3	6	10	13	7	17	5	4	10	7	18	47	12	8	2	0	0	0	5	14	9	15	5	6	7	3	0	6	0	0	11	11	7	10	0	1	0	0	5	8	5	10
636	ACA	72	7	3	5	232372	14	34	10	16	1	24	6	53	13	5	18	7	9	4	17	0	1	1	0	12	16	7	9	5	3	2	8	2	0	5	0	37	0	8	4	0	0	0	1	4	12	6	8
637	CAG	3	5	46	3	1	2	5	3	4	2	0	5	2	2	8	0	55	17	232095	48	0	3	3	0	4	5	35	3	9	2	17	8	11	4	17	5	0	0	4	3	12	13	24	34	4	2	1	7
638	ATA	26	13	8	3	17	14	5	18	9	5	4	5	232475	16	43	6	4	6	2	11	2	0	0	0	1	5	1	6	6	7	7	5	18	0	17	1	5	6	5	12	4	0	7	6	16	1	3	5
639	ATA	20	2	3	0	11	0	0	1	0	0	0	2	232087	6	17	19	0	0	0	0	0	0	0	0	0	0	1	0	0	0	0	0	0	2	0	0	0	0	2	0	0	1	0	0	9	1	5	13
640	TAT	2	0	0	10	2	2	1	0	5	2	2	1	1	2	7	4	3	5	1	8	0	2	1	0	1	1	2	1	4	0	0	0	0	0	0	1	4	0	1	1	0	1	3	3	0	0	2	1
641	GGG	5	3	8	0	4	4	13	1	9	3	74	11	0	1	6	9	4	5	0	2	0	5	2	3	12	13	14	14	3	2	4	10	12	9	66	13	5	7	16	12	125	9	224698	42	4	2	58	5
642	CTA	4	0	15	0	9	0	1	3	2	5	10	3	41	1	26	4	19	7	5	9	15	2	0	1	5	8	7	10	230833	6	17	8	1	0	5	3	24	7	11	27	0	0	0	0	19	5	9	4
643	CTT	0	0	3	0	0	0	1	1	0	3	1	0	4	20	6	41	0	2	0	6	1	2	0	27	0	0	0	6	9	100	8	230040	0	0	0	0	0	0	0	0	0	0	0	0	7	9	10	28
644	GAA	31	1	0	0	3	0	1	1	7	4	5	7	0	0	6	0	5	1	0	3	0	2	0	0	3	2	3	1	3	11	3	10	232018	12	107	24	1	7	4	3	115	6	21	25	8	0	0	2
645	GAA	68	2	4	6	9	6	4	7	5	10	7	3	20	8	14	14	6	5	2	8	0	2	0	0	1	5	4	10	9	11	10	13	231493	6	30	18	6	4	14	5	13	9	6	5	16	13	22	12
646	TCG	4	8	6	10	4	4	18	4	8	12	23	18	1	4	10	1	14	9	17	11	0	0	3	2	25	13	36	24	2	3	8	7	22	7	28	14	9	4	19	4	2	3	9	2	3	3	3	7
647	CAG	0	1	20	4	0	0	0	0	3	2	1	0	2	1	14	2	80	6	230242	11	0	0	2	0	1	8	128	3	1	3	7	2	0	0	1	2	0	1	3	0	0	0	1	0	0	0	0	1
648	AAC	27	231383	7	45	0	1	1	1	0	19	0	3	0	5	2	1	2	1	1	0	0	0	0	0	0	1	0	2	3	0	4	0	1	8	0	0	0	5	0	1	2	0	2	3	0	1	1	2
649	CAG	0	0	37	2	2	3	4	1	4	3	5	4	6	0	2	0	147	8	211131	29	0	0	0	0	4	3	41	7	5	3	10	2	4	3	19	3	3	2	3	16	0	2	3	2	5	2	12	3
650	CAG	0	0	19	5	0	0	0	0	0	1	0	0	2	17	3	11	58	3	221870	9	0	0	0	0	0	0	59	4	2	2	6	4	1	0	4	1	3	5	0	1	0	0	0	1	2	0	2	3
651	GAA	25	3	0	0	0	1	0	0	0	2	0	1	1	0	0	1	3	0	0	0	0	0	1	0	0	0	0	2	0	0	1	0	221348	9	28	6	5	1	3	3	4	0	1	0	1	1	0	0
652	AAG	75	7	228184	21	1	1	9	0	49	4	276	12	7	5	8	20	3	1	6	0	0	0	0	0	8	7	6	2	0	5	7	5	0	0	15	0	5	5	5	5	1	1	0	0	7	3	6	3
653	AAT	24	16	6	224814	5	5	3	10	4	6	7	28	5	2	32	0	21	5	17	20	0	0	0	0	4	2	5	2	5	5	1	5	4	0	12	39	12	2	16	27	0	4	16	7	2	4	10	8
654	GAA	99	29	3	7	2	3	1	2	0	2	0	1	10	1	14	12	7	0	2	4	0	0	0	0	1	0	1	0	11	6	11	15	227615	5	10	9	1	1	2	0	7	0	0	0	8	5	16	12
655	CAA	45	1	47	6	0	2	0	0	7	2	2	0	0	0	9	0	226773	7	23	10	0	0	0	0	14	1	0	1	29	20	23	21	5	2	18	0	1	1	1	0	0	0	1	3	10	2	10	1
656	GAC	5	38	4	1	7	7	2	34	0	0	2	4	3	2	5	1	3	2	5	1	0	0	0	0	2	6	3	2	0	0	2	2	67	214503	7	55	5	2	4	2	1	10	0	0	9	7	9	16
657	TTA	2	0	1	2	1	0	2	0	0	2	2	0	30	2	1	2	0	0	0	0	0	0	0	0	0	0	0	1	28	5	5	4	0	0	0	2	3	1	0	0	0	0	0	0	9	6	1	2
658	TTG	1	0	1	2	0	0	2	0	0	0	0	0	0	0	10	3	0	2	0	0	0	0	0	0	0	0	2	0	2	7	32	9	1	0	2	1	0	0	0	0	1	0	0	0	0	0	5	0
659	GCA	3	1	7	0	122	0	4	0	3	7	2	2	0	0	5	1	3	0	6	5	2	0	0	0	0	0	1	3	1	0	0	0	27	0	0	0	203491	9	14	9	2	0	0	7	78	3	1	1
660	TTG	1	0	1	1	0	0	0	0	2	0	0	10	0	1	14	0	2	2	2	1	0	0	2	0	3	0	0	0	5	4	14	0	1	1	0	2	1	0	2	0	0	0	2	0	3	0	3	0
661	GAT	2	18	2	35	13	6	3	11	5	2	2	30	3	0	0	1	3	1	2	3	1	0	0	0	4	0	1	5	0	0	0	0	13	14	7	150176	8	6	7	11	20	10	27	46	3	0	3	1
662	AAG	49	6	117843	14	8	1	12	2	3	3	81	8	1	2	13	9	2	1	2	1	0	0	0	0	1	2	6	7	0	0	4	2	2	2	21	2	0	3	2	0	2	0	2	2	3	1	2	0
663	TGG	0	0	0	0	1	0	0	0	0	0	2	2	0	0	0	1	0	0	2	0	0	0	0	0	0	0	4	0	0	0	0	0	0	0	0	1	0	0	0	0	0	0	1	2	0	0	1	0
664	GCA	9	4	3	7	117	6	1	5	4	1	3	12	8	3	8	5	7	1	4	6	0	2	1	0	2	3	2	4	7	4	0	5	32	3	0	7	170422	7	19	13	11	2	1	6	165	1	5	1
665	AGT	0	1	0	42	3	1	1	3	1	16	3	185300	2	2	10	36	0	0	4	2	0	0	1	0	0	0	1	2	2	0	1	0	1	4	5	1	1	5	7	6	0	2	4	26	6	6	2	6
666	CTG	0	2	0	0	0	0	0	0	0	0	0	0	0	3	13	0	0	0	7	0	0	0	70	0	0	0	6	0	109	6	181098	25	0	0	0	0	0	1	0	0	0	0	1	0	0	0	1	2
667	TGG	1	2	0	1	0	0	0	0	0	1	8	1	1	0	4	0	2	0	5	0	2	0	0	1	1	1	30	2	0	0	0	2	4	1	2	0	3	0	0	2	0	1	3	0	3	0	4	1
668	AAT	7	20	3	222332	2	3	3	3	1	3	0	17	0	2	5	3	0	1	0	6	0	0	0	3	2	0	0	0	4	2	0	2	1	1	8	15	1	0	0	0	5	1	9	1	1	1	2	2
669	TGG	0	0	1	0	1	2	1	0	1	4	18	0	1	0	1	1	1	0	2	1	0	4	2	0	2	2	9	1	2	0	0	1	2	0	0	4	1	2	6	1	0	3	3	0	4	0	0	0
670	TTT	3	0	0	2	0	0	1	0	1	2	2	0	4	2	0	10	1	1	3	0	0	2	1	0	0	4	0	1	4	0	2	13	0	0	2	1	0	0	0	0	0	0	0	0	3	1	0	8
671	GAC	6	51	0	5	11	7	10	11	3	9	3	11	2	2	9	4	3	10	6	7	0	0	0	0	1	2	4	4	4	2	1	3	58	223044	24	71	16	11	4	9	1	40	0	2	2	18	0	4
672	ATA	6	1	0	0	50	0	0	0	0	0	0	1	226812	5	7	11	1	0	0	0	0	0	1	0	0	0	0	0	5	0	0	2	0	0	0	1	0	0	0	0	0	0	0	0	10	1	1	3
673	TCA	1	0	2	0	7	5	5	9	1	2	3	2	7	3	6	6	1	0	0	0	33	0	0	1	0	0	0	0	0	0	3	4	1	0	0	0	9	0	1	2	1	1	3	0	18	3	20	6
674	AAC	27	231436	9	27	2	1	1	3	3	18	1	0	7	2	4	2	1	2	2	1	0	0	0	0	2	4	2	2	0	2	0	5	7	12	6	0	1	2	0	1	0	0	1	1	0	1	5	3
675	TGG	0	1	0	0	0	0	3	0	1	1	4	1	1	1	0	0	0	0	0	0	0	0	0	0	0	0	3	0	0	0	0	0	1	1	0	2	0	0	1	0	0	0	3	2	0	0	2	2
676	CTG	0	1	0	0	0	0	0	0	1	0	0	1	1	0	18	0	0	0	1	1	0	0	11	0	0	3	1	0	75	5	222294	35	0	0	0	0	0	0	0	0	0	0	0	0	0	0	2	0
677	TGG	1	0	0	0	0	0	0	1	0	0	2	0	0	0	0	0	1	0	0	0	0	0	0	0	0	0	12	0	0	0	2	0	0	0	0	0	0	0	0	1	0	0	2	1	0	0	0	2
678	TAT	1	0	0	4	1	2	0	0	1	0	3	0	1	1	0	0	1	0	0	37	0	0	0	0	0	0	1	0	0	1	0	0	0	0	0	4	0	0	0	1	1	0	0	0	0	0	0	0
679	ATA	5	2	0	7	21	5	0	1	0	3	1	4	232524	3	9	7	3	0	0	1	0	0	0	0	0	0	0	1	0	0	0	0	1	1	0	0	1	2	0	1	0	0	0	0	6	1	3	3
680	AAA	232155	1	14	7	1	0	0	0	3	0	10	0	0	0	0	0	3	0	1	0	0	1	2	0	9	9	5	0	0	0	0	0	3	0	0	0	0	0	0	0	1	0	0	0	0	0	0	0
681	ATA	12	2	1	8	20	1	6	4	2	0	2	2	231589	7	6	33	4	0	4	5	1	0	0	0	3	0	0	0	1	3	1	1	2	0	0	7	4	0	0	0	8	0	0	0	9	0	3	1
682	TTT	0	0	0	0	0	0	0	0	0	3	0	0	0	0	0	6	0	0	0	0	0	0	0	0	0	0	0	0	0	0	0	8	0	0	0	0	0	0	0	0	0	0	6	0	0	0	0	7
683	ATA	12	3	0	1	10	0	7	3	1	0	0	1	231558	10	31	15	0	1	1	6	1	0	0	0	0	0	1	0	7	1	1	0	2	0	1	0	0	2	0	0	3	2	1	0	14	3	3	8
684	ATG	1	0	16	1	3	3	7	2	2	1	0	3	43	9	232216	40	1	0	3	2	0	1	1	2	0	0	0	0	6	0	7	1	0	1	0	0	0	1	0	1	1	0	3	3	6	0	34	6
685	ATA	3	0	0	0	12	4	0	2	4	0	0	1	230789	4	91	6	0	0	4	5	0	1	0	0	0	0	0	0	5	2	1	13	0	0	0	0	1	2	3	2	7	1	2	5	11	3	7	2
686	GTA	0	1	0	2	8	0	1	3	0	1	0	2	93	2	3	5	0	0	0	1	0	0	1	0	0	0	0	0	9	1	3	0	10	0	0	0	6	0	0	1	3	1	1	3	232343	2	87	9
687	GGA	0	0	0	0	3	5	0	5	35	0	0	1	0	1	0	2	0	0	0	1	9	5	5	4	3	0	0	0	0	0	0	3	30	0	0	0	7	7	1	4	231765	5	77	19	23	1	1	4
688	GGC	0	1	0	4	7	1	4	5	0	61	0	0	0	1	0	3	0	3	2	1	3	5	7	4	0	0	0	0	1	0	2	1	1	49	0	0	0	5	2	6	47	230929	9	47	0	48	0	4
689	TTA	4	0	0	1	1	2	6	2	0	2	0	3	36	4	9	2	3	7	4	5	1	1	0	0	0	0	0	0	41	5	6	5	0	0	1	0	6	3	1	5	5	7	0	1	20	6	1	9
690	ATA	6	0	0	1	32	16	5	15	1	12	0	5	232357	19	94	29	3	4	0	0	0	0	0	0	0	0	0	0	7	2	5	6	10	2	1	0	6	3	8	4	5	8	5	2	14	4	5	10
691	GGA	0	2	0	1	7	4	1	3	32	7	1	3	6	2	0	9	3	3	1	1	7	4	5	3	1	0	0	0	3	3	0	5	15	1	0	0	17	3	3	5	232269	10	16	16	45	7	0	12
692	TTA	3	3	3	3	10	13	5	6	0	9	0	10	22	5	1	16	11	6	5	7	5	5	6	9	5	3	1	4	31	10	8	7	4	0	8	0	3	6	6	4	16	11	21	8	16	10	0	13
693	AGA	103	4	4	10	5	0	5	1	232354	3	14	15	21	1	0	5	7	1	2	10	7	6	4	2	21	5	16	10	5	1	1	0	8	5	11	6	0	2	1	0	16	7	1	11	9	5	4	3
694	ATA	4	1	1	0	11	6	6	3	0	2	0	9	232660	13	32	23	0	3	0	0	0	1	0	0	0	0	0	0	11	11	6	5	0	0	0	0	1	3	1	0	2	2	2	2	27	12	9	16
695	GTT	0	4	0	1	11	3	13	7	0	13	0	9	5	12	1	58	0	4	0	5	11	9	12	5	0	0	0	0	3	7	5	13	0	0	2	1	12	8	12	15	10	3	5	13	14	21	25	232366
696	TTT	5	3	3	4	5	3	1	3	1	1	6	3	8	1	5	26	9	7	6	11	4	11	4	2	0	8	0	3	3	3	5	16	6	4	6	3	11	3	6	7	2	5	10	0	4	10	4	5
697	GCT	3	2	2	4	12	3	5	59	0	4	1	0	10	9	1	7	2	4	0	1	0	1	1	5	0	2	0	1	8	3	6	7	4	3	3	28	6	105	9	232044	3	0	2	14	3	0	2	253
698	GTG	0	0	0	0	0	1	4	3	0	2	1	3	6	8	102	7	0	0	0	0	0	2	0	0	3	0	0	0	5	5	14	5	0	1	4	0	5	4	10	2	4	4	19	2	174	11	232199	26
699	CTT	3	0	2	1	12	3	1	8	1	2	1	5	5	9	2	31	0	4	0	11	12	7	2	18	7	12	7	11	21	25	6	232566	3	3	2	2	4	4	13	5	2	2	3	1	2	9	8	10
[truncated: 16 more columns]
