# Supplementary material for: Mapping mutational effects along the evolutionary landscape of HIV envelope
Source: eLife. 2018 Mar 28;7:e34420. doi: 10.7554/eLife.34420 (PMC5910023; doi:10.7554/eLife.34420)
Supplement: Supplementary file 1. — Specifically, this file contains a Jupyter notebook that performs the analysis, all required input data, and all reasonably sized output files. The Jupyter notebook downloads the deep sequencing data, processes it with the dms_tools2 software (Bloom, 2015, https://jbloomlab.github.io/dms_tools2/), and also performs a variety of downstream analyses that generate most of the figures for this paper. [file elife-34420-supp1.zip › analysis_code/results/codoncounts/BG505/mutvirus-2_readsperbc.csv]

number of reads	number of barcodes
1	3269988
2	1175694
3	898417
4	573720
5	312221
6	149161
7	63698
8	25288
9	9149
10	3201
11	1080
12	354
13	128
14	40
15	12
16	1
17	2
18	1
20	1
29	1
147	1
196	1
