# Supplementary material for: Mapping mutational effects along the evolutionary landscape of HIV envelope
Source: eLife. 2018 Mar 28;7:e34420. doi: 10.7554/eLife.34420 (PMC5910023; doi:10.7554/eLife.34420)
Supplement: Supplementary file 1. — Specifically, this file contains a Jupyter notebook that performs the analysis, all required input data, and all reasonably sized output files. The Jupyter notebook downloads the deep sequencing data, processes it with the dms_tools2 software (Bloom, 2015, https://jbloomlab.github.io/dms_tools2/), and also performs a variety of downstream analyses that generate most of the figures for this paper. [file elife-34420-supp1.zip › analysis_code/results/codoncounts/BG505/mutvirus-3_codoncounts.csv]

site	wildtype	AAA	AAC	AAG	AAT	ACA	ACC	ACG	ACT	AGA	AGC	AGG	AGT	ATA	ATC	ATG	ATT	CAA	CAC	CAG	CAT	CCA	CCC	CCG	CCT	CGA	CGC	CGG	CGT	CTA	CTC	CTG	CTT	GAA	GAC	GAG	GAT	GCA	GCC	GCG	GCT	GGA	GGC	GGG	GGT	GTA	GTC	GTG	GTT
30	GCA	25	11	10	17	358	13	20	18	22	14	4	7	15	24	7	14	15	10	10	10	12	6	11	8	15	9	9	12	10	7	8	9	76	21	13	18	397814	23	42	13	8	10	8	18	81	5	0	11
31	GAA	114	17	2	11	31	24	2	16	8	17	7	5	6	7	5	9	19	11	6	14	38	6	6	13	6	19	3	16	7	7	19	9	398794	24	10	15	11	17	5	5	21	1	4	17	11	13	2	11
32	AAC	85	398116	33	68	14	29	7	18	10	26	13	2	26	29	14	15	18	23	12	25	15	9	5	12	4	10	3	2	14	11	11	7	21	23	5	12	0	6	2	9	7	9	1	7	7	21	3	5
33	TTG	8	5	7	1	5	5	7	6	4	2	3	2	5	9	44	3	3	10	8	2	1	7	0	1	1	0	2	5	18	18	44	7	5	5	5	4	4	5	0	4	5	12	11	7	7	2	13	5
34	TGG	0	0	0	0	0	0	3	0	0	0	3	0	0	0	2	0	0	4	0	1	0	0	0	0	0	0	12	0	0	0	0	0	0	0	0	0	0	0	0	0	0	0	2	1	0	0	0	0
35	GTC	0	0	0	0	15	10	0	3	0	0	0	1	4	198	0	12	0	0	1	0	0	1	0	0	0	2	0	0	2	2	0	0	0	5	0	0	11	116	12	9	0	0	0	0	83	398645	10	154
36	ACT	0	5	0	30	47	85	30	398868	0	3	0	17	0	1	0	51	0	2	0	0	1	0	0	2	0	0	0	0	1	1	0	0	0	0	0	0	7	6	4	34	4	4	1	4	1	1	4	0
37	GTC	0	3	0	0	0	1	3	0	0	0	0	2	13	208	0	12	0	0	1	0	0	1	0	2	0	0	0	0	4	10	5	0	3	6	1	0	3	22	0	5	1	0	0	0	84	398769	10	67
38	TAC	0	14	1	0	0	3	1	0	0	0	0	2	3	0	2	5	0	55	0	9	0	2	3	2	1	1	1	0	7	5	1	0	0	5	0	2	1	1	2	2	1	0	0	1	6	3	0	0
39	TAT	0	2	0	12	0	0	0	1	0	0	0	0	0	2	1	1	0	1	0	55	0	0	4	0	0	0	3	0	2	2	0	0	0	0	0	5	0	2	1	0	0	0	0	1	3	1	0	3
40	GGG	0	0	1	0	0	0	0	1	0	0	64	0	1	2	1	0	0	0	0	0	0	5	8	1	0	1	2	0	3	0	0	0	0	0	75	2	2	1	7	3	118	4	398873	46	0	0	20	0
41	GTA	3	0	0	0	1	7	2	3	0	0	0	0	236	2	0	2	1	1	0	0	0	1	0	0	0	0	0	0	0	0	0	1	6	0	0	0	47	2	0	0	5	1	0	0	398940	6	53	5
42	CCT	1	1	0	1	0	3	0	31	0	0	0	0	0	0	3	0	1	7	0	36	51	344	51	398225	0	0	1	4	1	1	1	37	1	0	1	0	0	0	0	2	0	0	3	0	0	0	1	2
43	GTG	28	3	19	3	3	0	0	1	2	1	1	8	14	13	114	16	3	1	0	0	0	0	0	0	2	1	1	1	0	1	0	5	0	0	8	0	2	12	27	4	0	0	5	0	92	17	398781	59
44	TGG	0	2	1	0	0	0	0	0	1	1	14	0	0	0	1	0	0	1	0	0	2	0	1	0	0	0	22	0	0	0	0	0	0	0	0	0	0	0	0	0	0	1	3	3	1	0	0	0
45	AAA	398422	16	76	31	2	12	7	6	75	7	1	4	15	7	7	3	14	3	3	6	0	0	0	0	5	6	8	3	3	1	3	8	123	0	3	12	5	5	4	1	9	5	11	9	0	5	0	0
46	GAC	5	139	3	7	5	13	4	12	4	12	0	3	8	3	1	1	12	5	1	8	17	29	11	13	4	2	0	2	5	0	0	2	99	398560	22	74	6	22	6	21	5	49	3	0	1	6	4	1
47	GCA	6	0	4	0	515	14	4	9	2	14	0	4	5	3	0	2	3	2	6	4	4	4	0	1	4	3	4	0	2	0	0	0	36	3	6	10	397154	25	454	40	16	17	2	3	105	5	12	5
48	GAG	14	4	97	15	11	4	12	14	6	8	10	11	12	19	10	22	6	2	19	17	13	2	14	0	8	3	20	9	12	3	10	2	121	28	398225	104	14	31	7	33	0	7	85	2	15	7	44	22
49	ACC	0	20	1	1	63	398396	8	70	1	10	1	5	11	51	0	5	7	2	2	0	17	15	12	14	0	0	0	0	1	0	0	1	3	2	3	0	19	34	5	5	0	8	5	2	5	12	10	5
50	ACC	1	26	0	0	81	398854	28	63	1	6	3	12	6	67	7	10	2	4	3	1	8	23	6	4	2	1	3	1	0	7	3	5	0	8	1	5	10	21	7	10	8	0	4	1	7	11	16	11
51	TTA	0	2	0	2	2	1	0	0	0	4	0	1	18	2	0	0	1	0	2	1	0	0	0	1	0	0	0	1	160	12	7	6	0	0	0	0	0	0	1	0	0	0	0	2	11	1	0	2
52	TTT	0	1	0	2	0	3	0	3	0	1	1	1	18	7	5	127	5	9	0	8	2	1	0	2	0	1	0	0	14	4	2	28	3	0	0	0	0	2	2	3	0	0	0	0	4	3	0	2
53	TGT	0	0	0	0	3	0	0	0	1	0	0	7	0	0	0	1	0	0	0	0	0	0	0	0	0	0	0	18	0	0	0	0	0	0	0	2	0	0	0	0	0	0	0	10	0	1	0	0
54	GCA	0	3	0	0	325	8	3	4	2	7	0	2	8	17	5	12	0	0	0	2	1	0	0	0	2	0	0	0	0	0	0	1	32	0	1	0	397403	26	40	10	11	2	0	7	608	2	8	1
55	TCA	2	7	2	7	39	8	10	12	1	16	0	4	4	8	3	3	11	41	0	16	25	0	1	0	0	2	0	1	4	2	0	0	0	0	6	0	15	3	8	6	3	1	0	1	5	3	8	1
56	GAT	11	5	11	90	23	3	8	23	10	19	8	2	7	6	10	4	6	18	7	16	8	7	4	5	2	9	4	6	13	14	15	20	11	20	11	398565	4	8	1	0	4	1	6	18	8	3	10	4
57	GCT	1	6	0	10	9	14	9	263	5	2	2	4	14	13	5	9	2	1	5	8	9	14	5	15	9	6	3	12	13	5	1	1	5	1	0	33	7	46	8	397486	0	8	3	5	9	14	7	95
58	AAA	399052	10	50	15	6	0	0	1	22	0	0	2	22	5	1	0	0	0	0	0	0	0	0	0	0	0	0	0	1	0	0	2	17	0	0	0	0	0	0	0	2	0	0	0	0	0	0	0
59	GCA	2	10	3	14	187	16	9	12	2	14	1	5	9	3	15	9	19	23	13	31	11	9	2	7	2	3	1	0	20	2	0	5	16	0	0	0	398242	10	19	22	6	7	8	4	139	1	11	11
60	TAT	1	0	0	12	7	7	3	0	2	2	3	9	12	3	2	10	12	5	4	68	3	2	9	0	0	1	0	2	9	5	1	5	1	2	2	10	0	13	11	5	1	7	1	5	14	13	3	5
61	GAG	7	17	59	4	9	22	4	8	2	6	8	4	10	3	9	5	8	10	11	3	7	14	2	5	7	3	0	3	3	3	0	4	65	9	396896	70	5	8	7	3	5	2	188	8	4	1	21	1
62	ACA	83	8	5	7	397897	14	78	16	18	0	9	2	68	16	6	9	11	11	5	4	14	39	6	6	14	10	1	4	2	6	1	4	2	12	7	1	93	11	3	3	4	7	4	1	4	5	7	3
63	GAA	86	31	0	36	1	4	1	2	0	11	0	1	1	0	0	1	3	3	1	1	1	2	1	0	0	0	0	0	1	3	0	0	398315	19	30	22	6	0	3	0	40	13	14	13	0	0	0	0
64	AAG	179	33	396491	121	20	9	9	2	9	8	41	3	2	9	18	2	8	21	15	6	1	2	5	0	0	4	4	2	2	0	6	6	3	17	30	26	5	0	2	2	2	1	3	7	2	4	7	0
65	CAT	0	4	0	106	10	11	7	9	0	5	0	10	11	6	1	17	32	32	19	397556	1	4	0	2	1	0	0	7	6	1	1	5	0	0	0	1	14	13	4	6	8	3	5	2	7	3	0	2
66	AAT	6	35	5	397850	17	10	3	5	4	9	1	39	2	0	4	5	0	1	3	0	1	0	0	0	7	0	0	0	0	5	0	0	5	14	0	98	3	0	0	0	1	5	1	2	2	0	5	7
67	GTC	0	5	1	1	7	4	5	3	0	1	2	0	18	103	4	14	0	2	0	2	1	0	2	0	2	2	0	2	9	15	0	0	3	8	0	0	0	29	1	1	2	6	3	2	56	382496	3	62
68	TGG	0	0	2	3	0	0	0	1	5	1	34	0	10	10	4	2	5	1	5	1	0	0	0	1	1	1	46	3	0	0	0	2	3	1	0	0	3	9	2	6	0	0	4	0	2	2	2	2
69	GCT	17	7	2	4	7	4	3	159	0	22	0	3	3	4	5	0	5	24	6	20	0	0	0	5	0	0	0	0	7	6	2	2	6	0	3	30	15	68	1	394476	3	2	2	4	4	4	0	100
70	ACA	26	6	0	1	396821	17	64	12	6	3	1	1	158	9	0	6	4	3	3	3	1	1	0	3	3	0	0	1	2	3	1	2	6	1	3	0	17	10	2	0	4	2	0	3	2	5	6	0
71	CAT	5	9	1	48	3	2	2	9	4	2	4	3	1	5	1	2	27	57	1	395303	7	16	4	9	2	6	3	50	4	4	0	5	0	1	0	6	4	2	0	5	1	3	0	0	5	1	2	2
72	GCC	0	0	0	0	0	152	0	0	1	0	0	0	0	0	0	0	0	0	0	0	0	2	0	0	0	0	0	0	0	0	0	0	0	29	0	0	125	363074	3	70	0	0	0	0	0	123	0	0
73	TGT	0	0	0	0	2	0	0	0	0	4	0	29	0	0	0	0	0	0	0	0	1	0	0	0	1	0	0	161	0	0	0	0	0	0	0	0	0	1	0	0	0	0	0	28	0	1	0	0
74	GTA	2	2	0	1	8	14	3	6	0	1	3	2	200	9	4	1	1	5	1	0	47	23	8	25	5	1	0	1	12	8	1	2	3	0	3	1	29	2	0	3	0	0	2	0	366858	4	78	7
75	CCC	0	3	0	0	0	13	2	0	0	3	0	1	1	0	7	1	0	24	1	0	64	375952	29	39	0	1	1	1	17	39	10	15	0	0	0	0	2	8	8	5	6	1	0	2	0	0	1	2
76	ACA	27	39	10	16	379385	93	564	63	8	9	4	3	188	30	13	27	21	49	5	34	12	13	4	13	7	3	0	3	10	17	8	22	8	3	5	2	36	21	8	11	4	6	4	1	16	17	3	28
77	GAC	2	111	0	3	6	7	7	8	3	1	2	0	1	6	2	2	2	33	3	1	0	4	1	1	4	5	3	0	11	4	1	0	66	313172	13	90	0	5	4	5	13	32	2	1	6	2	1	0
78	CCC	1	6	0	9	18	112	0	23	1	0	0	2	0	0	0	0	10	75	1	5	68	367478	8	50	0	6	0	0	2	71	0	7	1	0	0	0	3	9	2	0	1	1	0	2	4	1	3	2
79	AAC	48	378808	13	184	18	35	8	12	15	60	5	4	18	23	11	12	10	11	5	8	1	1	1	0	5	2	0	2	10	12	3	5	5	77	12	6	1	12	3	2	5	8	0	0	14	10	1	7
80	CCA	15	9	4	9	85	12	8	13	5	5	0	9	11	3	6	7	108	39	25	11	365489	21	14	9	13	8	3	5	44	10	2	6	16	4	1	6	9	7	3	2	6	5	0	1	4	4	4	11
81	CAA	45	6	6	1	7	16	10	5	4	0	3	5	6	11	4	10	379634	9	37	21	20	8	12	15	100	10	10	3	12	10	5	19	17	12	3	0	11	7	8	4	3	1	2	2	4	2	6	5
82	GAA	57	7	1	1	3	3	1	6	3	1	0	2	1	0	0	2	12	3	2	2	2	10	7	7	0	0	0	0	0	0	0	3	339665	13	11	10	8	3	4	5	12	3	3	1	5	0	4	1
83	ATA	35	6	2	13	27	13	6	23	3	5	1	4	339132	1	105	23	13	1	8	7	3	3	2	1	1	1	6	7	7	11	0	4	1	1	1	3	5	2	2	4	13	1	6	5	30	1	8	6
84	CAT	6	5	10	36	68	5	0	1	0	0	0	5	5	3	5	13	19	10	13	160880	5	1	2	3	5	1	2	17	7	1	3	2	4	1	0	9	2	0	2	4	0	0	0	1	8	1	0	4
85	TTG	0	1	0	0	3	2	1	3	0	0	0	2	5	7	16	5	3	1	6	1	0	0	0	0	0	1	0	1	5	4	11	3	0	0	0	0	2	3	1	1	0	0	0	1	9	5	10	1
86	GAA	97	15	3	5	0	3	0	0	2	1	9	5	0	2	3	5	5	2	2	1	1	8	4	0	2	0	4	4	1	1	1	5	345276	8	14	6	1	6	2	2	196	10	2	0	8	4	7	8
87	AAT	25	14	9	330512	0	6	3	2	23	1	2	8	0	0	7	10	8	6	6	4	0	2	0	0	7	2	3	0	1	0	0	0	4	1	1	19	0	3	0	3	7	2	3	1	3	1	2	3
88	GTG	1	0	2	0	7	2	8	1	0	2	0	0	4	7	88	12	1	3	0	0	0	0	0	0	1	1	1	0	1	2	2	3	0	0	4	0	3	3	15	0	0	0	3	0	66	10	340737	75
89	ACT	18	0	2	66	14	37	13	346935	7	3	5	20	6	1	1	86	1	1	3	1	0	1	0	0	5	0	6	2	5	1	8	0	2	1	2	2	0	1	2	54	0	0	1	2	4	8	2	8
90	GAA	55	0	2	0	3	0	1	0	0	2	0	0	0	2	1	6	10	0	3	1	0	0	0	0	0	0	0	0	3	2	0	2	340053	13	67	18	9	2	6	0	34	0	1	3	5	12	0	2
91	GAG	3	2	44	1	1	0	4	0	2	0	2	1	4	0	0	0	1	2	9	1	1	3	1	0	1	0	0	0	2	4	5	0	170	11	351281	65	5	0	2	2	0	0	8	2	0	1	6	2
92	TTT	0	1	0	0	0	0	0	0	0	0	1	0	1	0	2	5	0	0	0	0	0	0	0	0	2	0	0	0	4	2	0	15	1	2	0	0	0	0	0	0	0	0	0	0	0	0	0	0
93	AAC	44	357343	4	69	0	7	2	1	0	82	0	2	0	1	2	0	5	7	4	8	1	5	0	0	3	3	0	5	4	1	0	1	3	48	1	8	2	0	4	2	0	1	0	0	0	0	2	0
94	ATG	2	0	6	0	13	7	28	8	0	8	2	2	110	10	373008	45	0	0	1	0	2	2	0	3	0	0	0	0	0	5	9	11	3	0	4	1	5	10	5	13	3	0	2	4	3	9	46	7
95	TGG	0	3	2	2	4	1	0	0	0	0	3	0	0	1	2	0	2	3	2	5	0	1	0	0	0	0	51	0	0	0	0	0	0	0	0	0	0	3	0	1	3	0	6	2	0	0	0	0
96	AAA	394704	17	25	22	16	3	5	3	24	13	1	9	2	3	2	4	24	13	2	7	0	2	0	0	3	11	5	9	2	2	2	2	28	13	13	8	8	4	8	6	5	2	6	2	2	0	5	6
97	AAT	2	30	1	392659	3	5	1	4	0	6	0	15	0	0	0	109	1	1	1	5	0	0	0	0	0	0	0	0	3	0	4	9	5	0	3	17	0	1	0	0	0	0	1	2	2	0	0	2
98	AAC	74	395840	9	79	13	26	4	7	5	63	2	5	7	10	2	7	8	2	7	4	8	9	6	20	0	5	5	5	4	1	5	1	1	108	2	1	10	1	1	5	7	7	5	0	3	3	0	1
99	ATG	3	0	6	0	0	0	14	0	1	0	2	0	62	11	393476	34	1	0	2	0	0	1	1	5	0	3	0	0	3	7	7	6	0	0	0	0	1	0	1	1	0	0	0	0	0	4	81	6
100	GTA	0	6	0	4	2	8	1	2	0	0	0	2	155	2	5	24	0	0	0	0	2	0	7	3	0	1	0	0	5	2	1	0	1	5	0	0	39	17	8	6	0	2	0	0	395143	10	76	9
101	GAG	9	2	67	3	7	6	14	1	1	1	1	3	9	6	11	1	12	3	2	2	0	7	3	2	4	6	5	0	5	2	3	4	155	13	393003	63	2	2	5	3	2	4	19	10	3	3	17	0
102	CAG	2	5	21	0	2	4	4	1	2	2	0	0	0	0	4	0	96	11	346337	84	0	0	3	0	0	1	50	0	3	1	0	0	6	3	7	1	7	12	2	1	6	3	5	1	1	3	0	4
103	ATG	0	0	5	1	9	0	24	1	0	1	0	1	199	10	390658	76	0	0	2	2	0	1	0	0	0	0	0	0	1	7	14	8	2	0	0	1	2	6	1	3	0	0	0	0	7	1	16	7
104	CAT	6	3	1	82	3	5	1	2	4	3	1	4	1	4	0	0	43	37	2	391825	1	1	0	3	7	3	6	13	7	0	5	12	7	0	1	5	7	6	0	2	1	0	2	0	0	3	0	0
105	ACA	70	8	1	5	394618	21	80	25	8	3	2	2	157	10	11	12	20	20	1	5	1	0	0	0	4	2	2	4	7	7	6	1	6	19	4	1	93	15	13	12	3	3	4	1	12	10	15	10
106	GAT	0	1	0	69	8	2	6	7	0	0	0	2	0	0	1	0	0	2	0	6	0	0	0	0	0	0	0	0	0	2	0	0	8	37	7	395380	0	1	0	1	4	1	5	15	1	1	0	1
107	ATC	1	7	0	5	34	49	10	6	1	10	3	16	49	395216	14	79	11	10	2	6	0	1	0	0	2	0	0	3	6	3	12	1	0	3	0	2	13	8	8	6	1	1	0	0	18	21	5	10
108	ATC	13	62	4	25	7	83	2	12	12	15	9	1	48	395728	15	98	17	31	27	20	4	3	0	5	10	13	9	1	18	20	19	5	20	10	3	13	13	6	4	12	3	1	0	5	24	44	5	13
109	AGT	12	17	17	96	10	20	9	38	30	68	7	397671	7	10	5	40	11	15	10	28	1	3	0	2	9	6	7	16	3	4	5	0	12	15	15	12	13	11	18	6	19	7	6	69	7	9	3	6
110	CTA	3	0	0	0	13	7	3	4	0	0	0	0	113	0	0	1	40	15	20	8	76	0	0	0	0	0	0	1	397596	11	48	9	1	1	1	1	1	2	1	7	0	0	1	0	20	2	3	3
111	TGG	1	5	1	1	15	9	9	9	0	13	6	2	1	1	26	4	8	2	9	2	0	2	0	1	1	2	19	0	0	1	1	1	0	0	2	0	9	8	5	10	4	0	8	3	13	6	12	7
112	GAC	11	63	3	2	21	15	5	30	0	14	2	6	0	0	5	1	8	24	9	5	1	2	0	0	1	5	2	3	5	5	1	4	103	398236	17	58	7	19	9	6	7	38	6	6	3	13	0	6
113	CAA	39	7	4	3	10	9	7	3	9	9	6	1	5	19	0	1	397884	16	59	7	3	0	3	1	88	14	13	4	4	2	3	1	38	17	8	8	16	10	11	2	7	2	0	3	4	2	3	0
114	AGC	4	80	0	6	5	10	1	0	52	397203	4	62	0	40	7	2	3	1	5	5	0	2	0	0	0	19	5	9	0	2	0	0	0	0	2	1	22	1	14	5	8	32	3	5	1	3	1	0
115	CTA	2	1	3	2	3	2	2	1	3	0	2	4	38	5	11	3	4	3	2	1	69	1	0	0	1	3	0	0	398374	16	63	25	0	2	2	0	2	1	0	0	0	1	1	1	2	0	0	2
116	AAG	122	16	397994	54	13	7	22	4	3	11	73	21	8	0	28	4	27	2	27	14	1	0	2	0	6	1	9	5	12	1	14	10	11	0	73	15	4	0	15	9	16	0	7	6	1	0	5	2
117	CCA	1	3	0	0	60	16	12	3	0	7	0	3	13	5	18	6	66	1	31	0	398163	25	46	29	1	0	0	0	20	0	0	0	5	1	5	1	14	11	9	4	3	5	3	3	24	16	7	3
118	TGT	3	2	2	10	2	3	3	4	3	1	5	23	4	0	6	3	11	12	11	4	1	0	2	5	3	4	1	47	2	6	3	1	4	2	1	1	13	15	11	14	0	0	0	10	4	2	6	11
119	GTA	13	1	1	2	33	31	25	21	2	7	0	3	134	6	6	9	9	8	1	5	2	4	0	2	8	0	1	4	41	10	8	12	15	6	11	15	31	6	2	6	3	0	10	4	398078	23	76	34
120	AAG	107	23	398645	107	12	3	14	4	9	20	49	26	9	6	13	7	14	10	15	6	8	21	2	9	4	10	4	10	4	8	10	1	6	1	38	0	5	2	6	0	4	0	3	4	6	1	10	3
121	TTA	0	4	0	1	1	2	0	3	0	0	0	0	8	8	1	4	1	0	0	0	2	0	0	0	0	1	0	0	49	11	5	13	0	0	0	0	2	0	0	2	0	2	0	1	7	0	2	1
122	ACC	6	61	4	21	75	398079	11	92	15	29	3	4	1	84	5	2	5	11	3	8	0	3	0	6	1	5	2	3	11	1	3	1	11	3	17	0	10	44	8	10	3	15	6	3	2	1	2	0
123	CCT	1	12	1	14	0	6	0	40	5	11	0	3	0	2	1	0	8	2	6	52	17	148	21	398324	2	0	0	0	5	2	4	46	6	15	2	21	4	3	0	5	2	9	1	7	5	3	3	1
124	CTC	0	0	0	0	3	0	0	0	0	0	0	0	0	27	1	2	0	6	0	2	0	23	0	0	0	3	0	0	78	398929	7	50	0	0	0	0	0	0	1	0	0	0	0	2	0	2	0	1
125	TGC	0	1	1	2	0	2	2	0	0	16	0	0	0	0	0	0	0	1	4	2	1	2	0	0	2	58	0	0	0	0	0	2	0	0	0	0	2	0	0	0	0	5	0	0	0	0	0	0
126	GTT	2	0	0	4	5	11	7	8	2	0	3	3	8	2	0	64	3	0	4	1	0	1	0	0	5	6	1	7	7	2	3	2	0	0	0	3	2	2	4	28	1	0	2	0	19	33	19	233222
127	ACT	1	0	3	9	3	58	7	233254	0	1	1	6	0	0	0	51	2	0	0	3	0	0	0	0	0	0	0	0	0	4	0	1	0	0	0	0	0	2	1	4	0	0	2	2	1	1	0	0
128	CTA	0	1	2	0	0	0	0	0	0	0	0	0	25	1	12	0	0	0	0	0	35	1	0	0	0	0	1	0	233314	8	41	6	0	0	0	0	0	1	0	1	0	0	0	2	1	2	1	0
129	CAG	3	9	44	8	2	14	3	3	9	3	14	4	4	12	8	5	83	9	232697	36	0	0	1	1	10	3	23	5	3	6	14	4	5	1	5	10	2	2	2	2	3	1	1	0	13	5	5	4
130	TGT	0	1	0	0	0	1	0	0	0	0	0	6	0	0	0	0	0	1	0	2	0	0	0	0	0	0	0	7	0	0	0	2	0	0	0	1	0	0	0	0	0	0	0	5	0	0	0	0
131	ACC	10	23	4	2	56	233015	11	35	6	5	6	2	8	76	3	3	2	1	3	3	0	1	0	0	7	0	6	2	3	3	2	8	4	2	2	0	4	30	0	4	1	7	6	1	3	3	8	3
132	AAT	19	27	7	233265	7	9	3	2	5	5	1	27	7	10	5	5	2	5	2	5	11	15	2	12	4	3	7	2	4	3	4	7	3	0	1	22	6	7	4	6	1	0	0	7	3	4	3	2
133	GTC	3	0	1	0	6	2	0	5	0	0	0	0	2	46	1	7	2	0	0	1	8	6	6	2	0	0	0	0	5	7	11	3	0	2	0	0	0	16	0	1	2	4	1	0	36	233114	7	33
134	ACC	8	41	7	7	42	233072	1	30	4	5	1	1	3	34	4	9	3	2	8	3	7	14	7	4	3	7	4	2	3	6	1	9	3	2	0	4	3	27	14	2	3	10	14	5	2	9	4	2
135	AAT	18	25	4	233181	8	5	0	6	4	5	1	5	2	0	2	13	4	11	4	8	3	7	8	4	2	4	7	4	4	4	3	5	3	0	5	6	1	3	0	5	5	1	3	0	6	1	5	5
136	AAT	16	27	5	233239	2	1	0	8	3	2	1	12	0	0	2	5	2	3	2	7	2	0	1	2	0	9	1	0	3	1	1	2	0	0	0	4	0	4	0	1	1	0	1	0	2	0	0	0
137	ATC	5	14	1	0	9	30	1	3	3	8	0	6	51	233206	4	42	3	0	2	2	3	0	2	0	2	2	0	2	1	15	2	1	1	1	2	1	10	6	1	1	0	10	10	3	3	29	3	9
138	ACT	0	0	0	46	10	25	6	233324	1	1	1	18	0	1	2	29	0	2	0	0	0	0	1	0	1	1	0	0	0	0	0	0	1	0	0	1	2	0	2	17	0	0	9	0	0	3	0	2
139	GAT	9	7	3	91	4	3	2	0	3	0	4	2	1	0	2	1	3	2	3	9	7	9	5	1	3	0	1	0	5	6	10	2	18	9	8	233034	3	3	2	0	1	0	0	11	7	2	3	2
140	GAC	8	54	11	1	7	10	7	7	3	4	1	4	3	2	1	0	4	15	10	3	4	8	1	4	0	5	0	2	1	3	3	0	46	232707	13	71	1	7	5	4	4	65	4	1	9	4	0	4
141	ATG	4	4	38	2	1	3	15	10	1	3	7	2	19	9	233195	26	0	0	0	2	1	2	1	2	0	2	3	4	1	1	3	1	0	2	1	0	1	4	2	0	2	5	0	1	2	1	17	0
142	AGG	0	3	92	1	2	4	3	1	33	0	232779	16	1	2	61	4	6	2	3	7	2	0	2	0	2	3	9	7	3	5	2	0	0	2	3	1	2	1	5	1	1	5	68	0	4	4	2	9
143	GGA	5	3	1	0	4	1	2	3	93	2	0	0	0	3	3	1	5	6	0	1	5	1	1	4	4	9	2	5	1	0	1	0	36	4	7	2	4	5	0	2	232572	4	171	23	24	0	1	1
144	GAA	57	1	0	2	2	0	1	1	0	5	1	1	2	0	2	0	24	0	3	3	0	0	1	0	1	3	0	0	1	0	2	5	233302	1	12	8	0	3	3	2	6	0	5	6	3	0	3	3
145	TTA	0	1	1	3	4	0	0	0	1	0	5	0	17	7	5	10	0	1	0	5	0	0	1	0	2	0	0	2	11	7	5	4	0	0	0	0	1	1	0	3	0	0	1	0	18	5	3	4
146	AAA	233235	2	15	5	6	2	1	1	2	6	0	6	5	0	6	1	8	7	2	3	0	0	0	1	5	3	1	3	5	13	2	2	4	0	1	0	1	0	2	0	0	0	0	0	3	0	13	1
147	AAC	10	233449	0	37	0	3	0	0	2	6	1	0	1	2	1	3	0	1	0	0	0	0	0	0	0	0	1	0	1	1	0	0	1	3	1	0	1	0	1	0	0	0	0	1	0	3	2	0
148	TGC	0	0	0	0	3	0	1	0	0	2	0	0	0	0	0	1	0	0	2	0	0	0	0	0	0	11	0	0	0	0	1	0	0	2	0	0	0	0	0	0	0	2	2	0	0	0	0	0
149	TCT	0	1	1	0	9	11	5	9	0	6	0	3	1	0	0	1	0	0	0	1	0	0	0	8	1	1	0	0	0	1	0	0	0	0	0	1	0	0	0	1	0	0	0	0	0	0	0	0
150	TTC	0	0	0	0	0	0	0	2	0	0	0	0	1	3	0	0	1	0	0	0	0	0	0	0	0	0	0	0	1	15	0	1	0	1	0	0	0	2	1	0	0	0	0	0	0	4	0	1
151	AAT	9	51	6	233199	3	3	2	4	0	1	1	15	4	0	3	11	0	2	0	5	1	1	0	1	1	1	0	0	2	2	1	15	8	3	1	46	1	1	1	4	4	0	1	0	5	5	0	5
152	ATG	0	0	3	4	9	18	36	2	0	2	2	4	71	12	232995	72	4	1	0	1	1	0	0	0	0	2	0	4	15	4	8	5	0	0	0	1	4	2	1	7	0	0	2	0	10	3	74	2
153	ACC	0	13	0	0	36	232962	10	27	1	6	1	1	1	15	0	0	5	3	0	0	3	4	2	1	0	4	0	0	0	0	0	1	2	0	0	4	0	50	1	2	1	0	0	0	0	0	0	1
154	ACA	10	0	0	1	232549	29	305	33	1	1	2	0	35	0	1	0	0	1	2	0	1	0	0	0	0	2	0	1	0	0	0	0	1	0	1	2	4	2	4	1	2	1	1	1	1	0	0	0
155	GAG	0	0	29	0	1	1	3	1	0	0	1	2	3	2	3	4	1	3	0	4	4	2	0	3	0	1	1	0	1	0	3	1	105	2	232286	26	1	1	1	1	0	2	3	0	0	0	6	4
156	CTA	1	0	0	0	1	3	0	0	0	0	0	0	24	3	0	1	6	0	0	0	12	0	0	0	3	0	0	0	233116	3	38	8	1	0	0	0	0	0	1	0	1	0	0	0	1	0	1	0
157	AGG	3	4	46	3	10	6	4	14	53	3	231248	21	11	2	110	10	1	4	9	1	0	0	0	0	5	1	21	2	4	0	6	3	3	1	0	0	1	7	11	11	0	1	57	1	2	9	3	3
158	GAT	0	0	0	37	0	5	0	0	1	0	0	2	0	0	0	2	0	0	0	1	0	0	2	1	0	1	0	0	0	0	0	0	14	20	5	230326	1	0	0	0	0	2	0	10	0	0	0	0
159	AAG	55	1	229486	16	4	2	16	0	1	1	150	1	7	3	15	5	5	3	4	1	0	0	0	0	3	3	3	1	0	0	0	3	0	0	68	0	1	1	1	1	0	1	0	0	3	4	3	2
160	AAA	232775	3	11	9	30	29	1	9	8	4	2	3	18	14	13	10	11	11	4	5	4	1	3	2	0	8	5	1	23	2	6	5	17	2	4	1	5	4	2	0	1	1	4	0	0	13	9	4
161	CAG	0	2	18	0	5	4	0	4	0	0	0	0	2	2	3	0	44	2	229492	8	0	0	0	0	6	2	24	3	2	1	0	1	3	0	5	0	0	0	1	0	0	0	0	0	2	0	1	0
162	AAG	54	14	231857	29	8	4	6	2	4	0	36	4	6	2	10	5	0	6	6	4	2	1	1	2	1	1	3	0	0	4	3	4	5	0	31	1	6	2	0	0	0	2	4	1	4	5	5	3
163	GTT	1	0	0	0	8	1	0	3	0	2	0	1	5	0	5	34	0	3	0	0	0	0	1	0	1	0	0	1	0	0	0	3	4	0	0	1	0	0	2	12	0	2	0	4	22	10	8	215444
164	TAT	1	2	0	14	3	9	2	0	6	2	4	5	2	3	0	2	6	2	1	14	0	2	0	0	3	5	6	5	0	0	0	0	1	0	0	2	2	2	0	0	1	1	0	0	1	0	0	0
165	TCA	0	2	0	3	6	3	1	3	0	4	0	3	0	0	0	0	0	2	0	1	7	0	2	2	0	0	0	2	0	0	0	0	0	0	0	0	12	2	5	3	1	0	0	2	4	4	4	1
166	CTT	0	1	0	0	0	0	1	6	0	2	0	0	4	1	2	51	1	0	0	2	0	0	1	359	0	0	0	1	28	26	0	231504	0	0	0	0	0	1	0	0	0	0	0	0	2	0	2	0
167	TTT	0	0	0	0	0	0	0	0	0	0	0	0	0	0	0	4	0	0	0	1	0	0	0	0	0	0	0	0	2	0	0	10	0	0	0	0	0	0	0	0	0	0	0	0	0	0	0	2
168	TAT	1	4	1	1	3	1	0	0	0	0	0	1	0	0	0	0	2	0	3	7	0	1	0	0	2	0	0	0	1	5	1	0	0	0	0	2	0	0	0	1	0	0	3	0	1	0	2	0
169	AGA	51	6	1	0	20	5	3	1	209785	7	7	4	31	5	1	5	10	1	3	0	0	0	0	2	3	2	3	0	3	1	1	4	2	1	2	1	1	5	2	1	44	2	1	1	0	0	2	1
170	CTA	3	0	0	0	0	0	2	0	0	2	0	0	21	3	0	0	14	1	0	0	15	0	1	1	1	3	0	0	229958	3	17	4	0	0	0	1	1	1	0	0	0	0	0	0	4	0	0	1
171	GAT	0	0	0	26	0	0	0	0	0	0	0	0	2	0	0	0	0	0	0	1	0	0	0	0	0	0	0	0	0	0	0	0	4	6	0	186699	0	0	0	0	0	0	0	4	0	0	0	0
172	GTA	0	0	0	0	1	0	0	1	0	0	0	0	86	2	0	1	0	0	0	1	0	0	0	0	0	0	0	0	7	1	3	5	6	0	1	0	6	0	0	0	0	0	0	0	201129	0	48	5
173	GTA	0	0	0	1	2	1	0	0	0	0	0	2	75	3	0	4	0	2	0	0	2	0	0	5	0	1	0	0	9	0	0	0	2	0	0	0	22	0	4	0	0	0	0	0	219170	2	50	11
174	CAA	53	2	0	1	1	2	0	2	1	1	0	0	2	0	0	0	225397	1	6	10	6	5	2	1	7	2	3	1	19	0	0	0	6	0	0	0	1	2	3	0	0	2	0	0	0	2	0	0
175	ATT	1	0	0	6	0	0	2	6	0	1	0	2	15	16	3	219780	1	0	0	0	2	1	0	2	2	1	0	0	6	3	3	7	1	1	2	1	0	1	1	1	0	0	1	1	0	1	0	8
176	AAC	50	208474	5	144	4	4	4	1	3	15	3	3	4	3	0	2	0	9	2	4	3	3	0	1	3	0	1	2	10	2	0	0	0	5	1	1	0	7	1	1	3	1	0	1	0	1	1	0
177	GAG	3	7	40	0	4	3	1	1	9	1	2	1	1	1	5	0	2	2	5	0	7	2	5	0	1	0	1	0	2	1	1	7	60	5	84601	13	2	1	2	0	3	0	7	3	1	5	2	1
178	AAT	7	5	5	202482	1	1	0	3	0	2	3	7	1	9	3	2	1	3	1	2	4	2	1	7	3	0	2	3	3	0	0	0	0	1	2	9	1	0	0	0	0	0	0	0	0	0	0	1
179	CAA	70	3	1	7	2	2	2	0	1	1	2	4	3	0	2	3	210357	14	53	17	2	1	1	0	64	2	0	0	6	0	1	0	3	0	1	1	3	0	2	1	1	0	0	1	5	0	2	1
180	GGT	1	0	0	8	2	0	0	2	8	0	6	51	3	3	2	0	0	0	0	2	1	4	0	3	1	0	0	4	0	1	1	0	6	2	0	77	0	0	1	7	13	7	1	189989	0	0	0	13
181	AAT	25	1	2	146291	0	4	2	1	1	1	4	6	2	2	0	7	0	0	0	1	0	1	0	0	0	1	2	0	1	0	0	0	0	0	3	8	1	0	0	1	1	0	1	2	1	2	2	0
182	AGG	3	1	23	10	4	0	3	0	27	2	147462	14	4	1	22	2	0	2	0	3	2	0	1	2	3	2	3	0	0	0	0	1	0	0	1	0	3	0	2	1	2	0	73	1	5	0	5	2
183	AGT	4	3	1	89	2	0	0	3	27	14	8	153730	0	4	2	22	6	1	0	2	0	2	3	1	2	2	0	4	4	0	1	0	2	1	4	1	1	0	2	0	1	1	1	12	1	1	0	0
184	AAT	31	9	6	188528	2	2	0	3	2	4	3	12	3	0	1	7	0	0	1	3	0	0	1	1	1	1	1	0	2	0	1	0	4	2	0	11	0	2	2	2	3	2	3	5	2	2	0	5
185	AAT	57	6	5	194981	1	1	0	0	6	4	0	11	2	1	3	7	3	0	2	1	3	2	2	1	0	1	2	1	1	0	0	0	0	0	0	37	0	2	1	3	0	1	0	6	4	0	2	1
186	AGT	8	0	5	84	4	0	4	6	3	8	6	202821	0	6	2	18	4	2	0	0	0	2	3	2	3	0	1	1	2	2	0	0	2	1	2	1	0	2	5	0	1	0	1	131	4	2	1	0
187	AAC	41	197845	5	51	7	6	2	2	1	9	1	0	4	10	0	3	4	2	0	2	1	2	0	1	1	7	6	4	0	2	2	1	3	8	0	0	0	2	1	1	0	1	0	3	2	0	1	10
188	AAG	82	8	209489	34	2	0	3	0	8	0	17	2	2	0	0	1	5	2	1	4	0	1	1	0	3	1	0	1	1	1	0	2	0	2	40	0	1	0	3	0	2	0	0	0	2	0	0	1
189	GAG	0	2	36	2	0	0	2	3	0	0	1	0	0	1	3	2	2	2	0	0	0	3	0	4	2	1	2	1	0	1	4	0	71	2	194536	17	2	0	0	0	0	0	1	3	0	5	5	4
190	TAT	0	1	0	1	0	1	0	1	0	0	0	2	0	1	3	0	0	3	0	20	0	0	0	0	0	0	0	0	1	1	1	0	0	0	0	2	0	0	1	1	0	0	0	0	0	0	0	1
191	AGA	18	0	1	1	2	1	2	0	217084	6	13	9	20	1	0	0	12	1	1	0	0	0	0	0	11	2	4	3	2	0	0	0	0	0	0	0	2	2	2	5	35	0	1	0	3	0	0	0
192	TTA	0	0	0	0	0	0	0	0	1	0	0	0	11	0	1	0	0	0	0	0	0	0	0	1	0	0	0	0	15	0	2	3	1	0	0	0	0	0	0	1	2	0	0	0	3	0	1	0
193	ATA	4	0	2	4	5	1	4	2	1	2	1	3	224927	1	11	9	3	2	5	0	0	0	0	0	0	1	2	2	3	0	1	2	1	3	1	2	4	5	3	0	1	0	2	0	13	0	4	6
194	AAT	13	18	1	220957	0	5	0	4	0	7	0	16	1	1	0	7	0	5	0	7	5	0	0	0	2	1	0	0	0	0	3	2	0	0	0	8	1	1	3	0	0	0	0	0	0	2	0	0
195	TGT	0	0	0	1	0	0	0	0	0	0	0	5	0	1	0	0	0	1	0	0	0	0	0	0	0	0	0	10	0	0	0	0	0	0	0	0	0	0	0	0	0	0	0	3	2	1	0	0
196	AAT	12	22	6	226574	0	5	2	2	1	0	2	14	0	0	5	1	2	1	3	0	1	0	0	5	0	0	0	0	2	1	0	2	0	1	1	40	0	0	3	1	0	0	0	0	0	0	1	0
197	ACC	3	18	3	1	53	220747	10	36	1	2	1	0	1	38	3	2	3	7	1	3	0	2	0	0	0	3	0	1	0	0	0	1	1	4	2	5	3	20	1	3	0	1	1	0	0	6	0	1
198	TCA	1	0	1	0	9	0	1	1	0	1	2	10	0	0	0	0	0	0	0	4	65	0	0	2	0	0	3	0	0	1	0	0	2	1	0	0	8	0	0	0	1	1	1	0	0	0	1	0
199	GCC	1	0	2	0	2	91	5	0	3	2	2	0	5	3	2	2	2	6	1	4	0	7	0	10	2	0	0	2	0	2	0	0	0	11	3	2	32	230614	6	15	1	2	0	5	0	89	4	2
200	ATT	1	0	0	3	1	0	2	27	1	0	0	4	12	39	16	209410	0	0	0	0	2	3	2	3	0	1	0	0	5	8	0	8	0	0	1	2	0	4	3	2	2	1	0	0	1	1	1	8
201	ACA	24	1	7	0	229726	4	23	5	11	1	1	1	34	3	1	1	1	0	1	2	0	2	4	0	5	2	0	0	1	2	1	1	0	1	0	0	15	0	1	1	0	0	0	0	1	5	2	3
202	CAG	0	0	18	1	0	1	0	1	1	0	2	0	0	0	0	0	71	1	229689	24	0	4	9	1	3	2	117	0	0	0	6	0	2	0	0	1	0	3	0	3	0	2	0	2	0	0	0	0
203	GCT	2	0	4	4	2	0	0	89	0	1	0	2	4	0	4	12	3	2	1	3	5	2	0	1	1	4	3	1	7	3	3	1	0	1	0	10	18	26	4	231550	2	0	2	1	0	3	1	25
204	TGT	0	1	0	2	0	0	0	0	0	0	0	8	0	0	1	2	0	2	0	1	2	0	0	0	1	1	0	25	0	0	0	0	0	0	0	0	3	0	0	0	4	2	4	2	0	0	0	0
205	CCA	4	6	0	0	20	6	4	3	0	3	0	7	2	9	1	4	20	5	1	0	231473	14	16	14	2	3	2	0	23	2	7	9	6	4	3	3	3	3	4	2	0	0	1	4	0	0	2	3
206	AAG	59	4	231406	21	7	3	15	4	12	2	61	6	12	6	15	11	9	11	13	13	2	6	8	0	13	7	9	5	18	13	8	5	1	0	14	0	19	9	16	11	1	2	0	0	8	5	3	5
207	GTA	2	3	3	3	9	5	1	7	4	7	0	2	140	7	5	5	4	1	5	3	0	5	0	0	0	1	4	5	38	12	4	7	1	0	1	2	49	2	3	0	0	0	1	0	232032	2	18	10
208	TCC	3	3	0	2	7	4	6	1	2	1	1	4	2	1	0	1	3	0	4	0	2	10	0	2	1	3	0	0	1	2	3	0	0	1	0	0	5	3	1	0	5	3	1	2	1	1	0	4
209	TTT	1	4	1	5	14	7	7	5	0	3	0	4	2	8	8	11	8	4	0	5	1	1	0	2	1	1	0	0	5	6	3	145	0	0	0	0	8	16	2	7	0	0	0	0	0	5	7	25
210	GAG	10	2	45	1	5	2	3	5	0	2	10	0	3	4	2	2	4	4	8	4	0	1	1	0	0	8	10	2	6	3	3	4	80	3	232509	15	7	2	4	1	0	0	76	0	0	1	6	4
211	CCA	0	2	2	4	18	6	2	8	0	2	0	1	1	2	2	1	23	1	0	1	232316	5	13	13	0	0	0	0	16	0	0	4	0	0	0	0	12	3	2	5	3	2	1	0	3	3	0	0
212	ATT	5	1	0	18	1	1	0	23	1	1	0	2	6	24	9	233080	1	5	0	0	9	5	3	7	0	0	0	2	4	5	4	11	2	1	0	1	0	1	1	0	0	2	1	7	2	1	3	5
213	CCC	4	7	3	0	5	19	2	2	0	0	3	3	1	0	0	1	5	22	7	3	43	232858	9	42	4	6	2	3	0	13	2	1	0	2	3	6	7	9	5	3	1	5	0	6	0	2	0	2
214	ATA	8	1	0	1	26	9	0	1	1	0	0	2	233151	10	40	26	1	3	1	4	0	0	0	0	1	0	0	0	19	6	3	7	0	0	2	0	0	0	4	0	0	0	2	0	18	10	4	11
215	CAT	9	8	8	37	9	17	5	6	0	4	1	7	8	8	2	8	43	36	10	232751	0	0	0	1	12	9	5	12	3	4	6	11	6	0	5	3	4	3	2	2	1	0	0	0	4	3	4	16
216	TAT	0	1	0	3	0	0	0	0	0	0	0	0	10	5	12	4	1	0	1	12	0	0	0	1	0	0	0	0	4	3	2	9	0	2	0	6	0	1	0	0	0	0	0	1	4	1	4	5
217	TGT	0	3	0	0	0	0	0	2	0	0	0	5	0	0	0	0	0	0	3	0	0	0	0	0	0	0	0	8	0	0	1	1	1	0	0	0	0	0	0	1	0	0	0	0	0	0	0	0
218	GCC	0	0	0	0	10	206	10	5	0	1	0	3	1	1	0	2	0	4	0	0	4	17	0	4	0	0	0	0	0	0	0	0	0	12	0	0	24	232682	17	32	0	2	3	2	8	125	11	16
219	CCA	0	0	0	0	25	4	1	0	0	0	0	0	0	1	0	2	8	1	1	0	233181	13	23	20	0	0	0	4	16	0	4	0	0	0	2	0	4	3	0	2	3	0	1	0	2	2	2	1
220	GCT	3	15	1	17	10	8	2	196	10	9	4	2	1	1	6	0	3	13	5	24	5	8	5	33	17	4	9	14	4	7	4	4	0	8	3	60	15	77	6	232401	15	4	1	14	8	11	9	60
221	GGT	0	2	0	2	5	6	2	4	0	1	0	24	0	3	1	0	1	0	0	7	0	4	4	0	0	1	4	0	0	1	0	1	0	1	1	30	2	1	1	2	13	33	12	233332	0	0	0	12
222	TTT	0	1	0	6	7	7	1	7	1	0	0	6	2	4	4	4	0	4	0	14	0	4	3	0	0	0	0	0	2	1	6	33	0	0	0	0	0	2	2	1	0	0	2	1	2	3	0	8
223	GCG	0	6	7	5	8	3	85	9	2	7	3	7	10	6	5	5	3	2	3	1	0	0	1	0	1	2	2	0	1	0	0	1	1	0	16	0	85	11	219331	39	10	6	19	8	9	1	454	14
224	ATC	0	3	1	0	0	10	0	0	1	3	0	1	40	220524	5	22	0	0	0	0	0	0	0	0	0	0	0	0	3	8	2	7	0	0	0	0	0	4	0	0	0	0	0	0	2	11	1	6
225	CTA	0	0	0	0	0	1	0	0	0	0	1	0	62	8	10	0	2	1	1	0	32	0	0	0	2	1	0	0	220525	7	42	4	0	0	0	0	0	1	0	0	3	0	0	0	5	4	9	5
226	AAG	69	7	220025	28	12	11	8	4	6	1	62	3	14	4	10	2	6	9	4	10	0	0	0	0	2	9	7	0	2	11	4	2	3	0	11	0	1	5	2	2	0	1	0	1	3	5	9	0
227	TGT	0	0	0	0	0	0	0	1	1	0	0	3	0	0	0	0	0	0	0	0	0	0	0	0	0	0	0	0	0	0	0	0	0	0	0	0	0	0	0	0	0	0	0	4	0	0	0	2
228	AAG	93	13	219790	45	11	5	51	6	2	4	196	2	1	0	41	6	12	3	9	2	1	0	1	0	1	0	2	0	6	7	2	16	8	2	72	11	8	3	8	6	6	7	4	0	5	2	1	5
229	GAT	2	4	2	46	5	9	2	5	0	6	0	7	10	3	5	6	8	5	3	8	0	0	0	0	0	3	0	2	7	1	2	5	17	14	13	220439	3	5	8	6	3	3	2	5	2	4	6	13
230	AAG	49	5	220258	17	2	1	7	3	4	0	77	3	3	3	8	3	6	0	3	1	4	3	0	4	6	4	1	2	5	4	3	2	1	1	72	2	0	0	2	1	2	0	2	1	4	1	2	0
231	AAG	91	26	220444	39	8	3	3	5	6	2	4	1	7	5	4	6	5	3	16	5	0	0	1	0	2	3	3	6	3	5	1	2	3	3	18	4	1	4	5	1	2	3	5	1	1	0	1	0
232	TTC	1	0	0	0	2	0	0	0	0	1	0	0	0	0	0	1	2	4	0	3	0	0	0	0	0	0	0	0	0	6	0	0	1	0	0	0	1	0	0	0	2	0	0	1	0	4	2	0
233	AAT	21	10	11	220330	4	4	11	8	0	8	5	84	2	8	1	13	4	2	1	0	2	7	1	6	7	0	1	0	3	1	0	0	1	2	6	61	2	5	5	0	5	6	11	0	5	2	0	3
234	GGA	0	0	0	0	0	0	0	0	37	0	0	0	0	0	0	0	0	0	0	0	0	0	0	0	0	0	0	0	0	0	0	0	28	0	0	0	5	0	0	0	220647	5	21	5	15	0	0	0
235	ACA	38	8	0	0	220014	45	271	31	12	4	2	0	66	0	4	7	7	2	4	0	1	0	0	0	2	1	0	3	0	4	0	1	1	5	4	0	28	1	4	3	0	3	0	0	1	0	5	0
236	GGG	0	0	0	0	0	0	0	0	0	1	38	4	0	0	0	0	0	0	2	0	0	0	0	0	0	0	1	0	0	0	1	0	2	0	35	1	2	0	8	1	168	13	219962	40	0	0	15	0
237	CCA	11	5	1	1	36	5	0	10	0	1	0	4	4	3	1	0	37	0	2	0	220135	12	49	7	6	1	0	2	41	4	0	0	7	0	2	2	4	2	3	4	2	3	1	1	4	1	1	0
238	TGC	0	0	0	2	0	0	0	0	0	1	0	0	0	0	0	0	0	0	1	0	1	1	0	0	1	20	0	0	1	0	0	0	1	1	0	0	0	0	0	0	0	3	0	3	0	0	0	0
239	CCA	7	6	4	6	47	13	11	7	2	9	3	11	7	12	4	1	43	9	11	11	220029	25	32	6	10	8	3	9	19	9	7	5	7	6	2	9	5	14	5	15	1	2	0	2	13	2	6	0
240	AGT	15	9	17	63	4	7	1	14	4	16	10	220269	5	8	1	38	3	3	4	5	0	0	0	0	7	0	8	12	0	11	1	5	2	6	4	11	0	7	1	5	6	4	4	34	8	2	3	13
241	GTC	0	0	0	0	0	3	1	0	0	0	0	0	2	85	5	4	0	0	0	0	0	2	0	0	0	0	0	0	5	9	1	0	0	4	0	0	1	15	0	0	0	2	0	0	35	220384	12	59
242	AGC	0	152	1	2	4	19	5	7	19	219795	5	171	0	23	1	1	5	8	5	6	0	0	0	0	1	2	0	0	0	1	0	0	4	4	1	1	8	4	3	4	1	114	5	4	4	6	7	2
243	ACA	17	7	0	2	220226	15	101	11	5	2	1	3	45	0	2	3	2	3	3	3	1	0	1	0	3	0	0	0	1	0	0	0	2	4	0	0	24	3	5	6	4	0	0	2	6	7	6	4
244	GTA	5	2	0	3	2	7	8	0	0	0	2	2	134	2	3	3	3	0	2	0	2	0	0	0	2	0	3	3	7	2	1	5	3	0	0	0	36	2	1	2	4	0	1	3	220263	5	52	4
245	CAA	27	5	1	0	9	3	1	4	0	0	0	1	3	3	2	6	220174	10	52	8	5	1	0	4	22	0	8	11	10	7	0	5	8	1	5	0	4	0	0	1	2	0	1	0	2	0	2	3
246	TGC	1	4	0	0	0	0	0	0	0	1	0	0	0	1	1	0	0	0	0	0	1	1	0	0	0	4	0	0	0	0	1	0	0	0	0	0	0	0	0	0	1	0	2	1	0	1	0	0
247	ACA	10	0	0	0	220534	17	37	14	1	3	0	3	51	3	0	0	3	4	3	1	0	0	0	1	0	0	0	0	0	1	0	0	0	0	0	0	5	0	1	1	0	0	5	0	5	0	1	3
248	CAT	0	3	2	29	7	1	1	3	1	9	2	5	1	0	0	0	12	48	5	220349	0	1	1	1	0	1	7	13	1	0	0	1	10	10	15	4	3	6	1	4	5	1	8	2	0	0	0	0
249	GGA	2	0	2	2	1	3	0	0	35	0	0	0	0	3	0	0	1	0	2	1	6	9	0	1	6	2	0	1	2	2	1	0	34	2	1	1	10	1	6	0	220268	4	13	10	23	1	1	0
250	ATC	0	4	0	0	0	7	0	0	0	0	0	0	38	220484	6	28	0	0	0	1	0	0	0	0	2	0	0	0	12	5	0	7	0	0	0	0	2	0	0	0	0	0	0	0	1	19	1	8
251	AAG	74	10	219037	30	1	2	8	1	2	3	44	5	1	1	15	2	1	4	9	3	13	6	15	1	0	5	2	3	4	8	16	3	3	8	91	1	1	4	10	4	1	2	5	3	0	2	5	0
252	CCA	2	4	0	0	45	9	0	4	1	2	0	0	0	1	0	4	15	3	3	1	220115	15	21	13	3	0	0	0	21	1	1	4	2	0	2	0	6	6	11	4	4	0	1	0	2	4	1	1
253	GTA	0	0	0	0	11	7	2	4	0	1	0	4	75	4	3	9	8	17	6	4	2	0	0	0	0	0	0	0	16	15	2	10	14	0	2	0	17	7	4	8	3	5	7	8	220132	4	79	2
254	GTA	0	0	0	0	4	3	1	1	0	6	0	1	134	7	0	4	1	0	0	1	13	12	10	2	2	3	0	4	14	4	0	1	3	0	0	0	45	2	9	6	3	2	3	1	219986	10	19	9
255	TCA	1	0	0	1	3	3	4	8	0	0	0	5	0	0	0	0	0	1	0	0	5	0	0	0	0	0	0	0	0	0	1	0	0	0	0	0	9	2	0	1	0	1	0	1	2	1	2	0
256	ACT	0	0	0	13	8	37	2	220151	0	3	0	13	0	1	0	32	0	0	0	0	0	0	0	0	0	1	0	1	0	0	0	0	0	0	0	0	3	1	0	8	0	0	0	0	0	2	1	1
257	CAA	6	0	0	0	0	3	0	0	1	0	0	0	0	1	0	0	220158	15	19	12	0	0	0	1	16	0	0	0	0	1	0	0	0	0	0	0	2	2	1	1	2	0	5	2	2	0	0	1
258	CTG	0	0	2	0	0	0	0	0	0	0	0	3	3	0	30	5	2	0	0	3	0	0	3	1	0	0	1	0	128	14	218971	52	0	0	0	0	0	1	0	0	0	0	0	0	0	0	7	1
259	CTG	0	0	1	0	3	1	5	1	0	0	0	0	5	2	41	1	3	0	2	0	0	0	30	0	0	2	5	0	54	16	219219	33	1	2	4	0	0	0	0	0	0	0	0	0	2	7	10	8
260	TTA	0	0	0	0	0	1	2	2	0	0	0	0	11	3	0	1	1	1	0	0	0	1	1	1	0	0	0	0	30	3	1	3	0	0	0	1	1	0	0	0	0	0	0	0	3	1	2	1
261	AAT	6	22	2	218428	0	0	0	1	0	0	0	5	0	3	0	10	1	0	0	3	1	0	0	0	0	0	0	0	2	1	0	0	2	0	2	6	0	0	0	0	0	0	1	0	0	0	0	2
262	GGC	1	2	1	0	2	0	3	0	0	22	1	1	0	0	0	0	3	0	2	2	0	2	0	0	0	3	0	0	4	4	3	1	0	163	0	0	4	6	2	2	34	217078	11	295	0	9	0	0
263	AGT	0	2	0	58	0	11	1	9	1	24	3	217165	0	2	5	28	0	1	3	1	0	0	2	0	0	0	2	0	1	1	0	1	1	1	3	1	2	1	0	0	1	0	0	15	1	1	2	0
264	CTA	0	3	0	0	9	6	2	4	0	1	0	0	53	4	4	4	3	1	3	0	14	3	0	0	0	0	1	0	218630	7	55	13	0	0	2	0	0	0	0	0	0	0	0	0	18	0	6	3
265	GCA	0	6	0	1	91	3	2	2	1	1	0	12	0	0	0	1	0	13	0	2	3	1	0	0	0	1	0	0	2	0	1	4	29	2	4	1	217696	1	73	4	10	0	2	8	105	5	7	7
266	GAA	38	13	1	2	7	8	2	1	6	3	1	3	4	4	1	1	10	2	2	3	4	10	1	4	1	4	2	2	5	3	0	7	214019	2	9	8	1	5	5	6	10	0	1	7	4	6	1	1
267	GAA	40	5	1	2	7	12	1	8	9	2	3	6	9	2	1	1	7	7	4	7	3	3	1	0	6	1	4	1	2	2	0	3	217395	9	23	7	6	6	7	6	12	1	12	3	5	6	5	0
268	GAG	7	4	30	6	1	4	0	2	0	1	1	2	4	2	3	6	3	1	5	10	0	0	0	0	3	1	1	0	2	1	0	5	61	12	192144	39	7	4	5	4	3	2	37	1	5	7	4	2
269	GTA	0	0	0	0	7	6	2	4	0	2	1	2	112	1	6	8	0	0	0	0	6	5	0	2	0	0	0	0	6	2	2	5	6	1	0	0	22	1	0	0	0	0	0	0	208141	9	30	11
270	ATG	2	6	41	4	5	5	14	4	3	5	3	1	30	15	209799	24	3	0	3	4	0	0	0	0	3	0	2	0	1	2	5	8	4	1	0	0	2	1	0	1	0	0	0	0	0	0	10	1
271	ATT	0	1	0	1	1	0	0	6	0	0	0	0	13	12	1	166092	0	0	0	0	0	0	0	0	0	0	0	0	2	8	5	4	0	0	0	0	0	0	0	0	0	0	0	0	5	2	7	8
272	AGA	48	1	7	3	8	1	1	5	203725	2	5	2	25	2	3	5	3	9	5	2	0	0	0	0	6	2	2	7	3	2	3	5	0	0	0	0	5	1	2	2	43	1	0	0	6	1	0	1
273	TCT	3	1	0	0	8	13	7	8	0	1	0	2	3	3	2	1	0	0	0	1	1	1	0	5	0	0	0	0	0	1	2	5	0	0	1	1	3	0	2	6	2	1	3	3	3	0	3	1
274	GAA	61	2	3	1	0	3	0	4	0	1	2	3	3	2	2	5	14	1	3	0	6	3	0	3	0	0	0	1	0	3	0	1	204971	3	12	2	2	2	5	2	8	0	0	1	2	1	0	2
275	AAT	35	23	3	201040	0	1	2	1	0	1	0	11	13	1	7	7	5	2	0	3	2	0	0	0	0	0	1	1	0	0	2	1	3	0	4	4	0	1	0	6	0	0	3	2	0	1	3	0
276	ATC	0	14	0	5	2	13	6	1	3	4	1	2	35	189794	10	64	1	0	0	4	0	1	0	1	1	1	0	0	6	5	2	2	1	0	0	0	1	2	0	1	0	0	1	1	0	14	4	3
277	ACA	31	4	0	0	208106	4	8	2	2	0	1	0	31	0	0	0	2	0	0	0	2	0	0	0	1	0	1	3	0	1	0	0	0	0	0	0	25	0	1	0	0	0	2	0	0	0	1	0
278	AAC	319	145353	7	31	13	0	0	0	1	7	0	1	0	0	3	2	2	4	0	0	0	0	0	0	1	0	0	0	0	0	0	1	0	11	0	2	1	0	0	1	0	0	0	0	1	0	0	0
279	AAT	1	14	1	159157	3	0	1	2	1	0	0	5	2	0	20	3	214	1	0	0	0	0	0	0	0	0	0	1	0	0	0	0	0	1	0	12	1	0	0	0	0	0	0	0	0	0	2	0
280	GCC	1	1	0	0	0	130	0	0	0	4	0	2	1	0	1	0	2	0	0	0	18	1	0	0	0	0	0	0	0	0	1	0	0	11	0	0	19	125632	5	22	3	5	1	2	0	43	2	4
281	AAA	197630	7	7	4	0	0	0	0	5	0	1	0	2	1	3	0	249	0	0	0	0	0	0	0	2	0	0	0	2	0	0	2	8	0	1	0	0	1	3	2	1	0	0	1	1	1	0	2
282	AAC	18	181487	2	34	1	10	3	4	0	10	0	7	0	7	0	1	1	1	0	0	1	0	0	0	0	0	0	1	0	0	0	0	0	7	0	0	0	0	0	0	0	0	1	1	0	0	0	0
283	ATA	8	0	2	0	5	0	2	0	0	0	0	0	184276	4	36	3	0	0	0	0	0	1	0	0	0	0	1	0	1	1	3	3	0	0	0	0	0	0	0	0	1	0	0	0	7	1	2	1
284	CTA	1	1	0	0	0	0	3	0	0	1	1	0	37	6	6	2	10	3	1	3	8	0	0	0	3	0	0	0	183287	9	13	3	0	0	0	0	2	3	0	0	0	0	0	0	10	6	2	6
285	GTA	0	0	1	0	0	0	1	2	0	0	0	0	59	8	0	6	0	1	0	0	0	1	0	5	1	0	0	0	3	5	0	0	2	0	1	0	19	0	1	0	1	0	0	2	196942	2	42	13
286	CAA	16	4	4	0	7	1	1	1	1	2	0	2	2	2	0	8	182276	10	16	6	0	0	0	0	3	0	0	0	8	7	2	0	4	0	0	2	4	0	1	1	0	0	0	1	2	2	3	6
287	TTT	0	0	1	0	0	0	0	1	0	0	0	0	1	0	0	0	0	0	0	1	0	0	0	0	0	1	0	0	2	4	3	15	0	0	0	0	0	0	0	0	0	1	0	0	2	0	2	0
288	AAC	25	207610	4	67	3	7	7	0	2	99	3	0	1	4	1	0	2	2	0	6	1	8	6	1	4	0	0	2	8	1	1	6	4	30	0	0	2	0	2	0	0	0	1	0	0	0	2	0
289	ACG	1	0	31	2	101	5	207099	29	0	0	5	2	5	1	79	3	3	2	0	4	0	1	0	0	0	0	4	1	7	0	0	0	2	1	0	3	1	1	42	2	0	3	3	3	1	2	4	0
290	CCT	0	0	0	0	2	0	0	21	0	2	0	0	0	0	0	0	0	0	0	24	26	121	12	205290	0	0	0	2	0	0	0	16	0	0	0	0	0	0	1	1	0	2	0	2	0	0	0	0
291	GTG	1	0	0	0	0	0	0	0	0	0	0	0	2	1	96	1	0	0	0	0	0	0	0	0	0	0	0	0	1	0	4	0	0	0	8	1	0	0	17	0	0	0	1	0	267	10	210088	24
292	CAA	22	6	3	3	7	5	8	3	6	8	10	2	0	10	2	3	217031	12	11	11	18	2	6	3	13	0	7	4	5	4	2	4	6	0	4	0	3	1	6	8	2	5	11	2	4	2	0	1
293	ATT	0	2	0	4	1	2	0	10	1	0	0	1	14	18	12	218245	0	0	0	0	0	0	0	0	0	0	0	0	0	1	1	5	0	0	0	0	1	0	0	0	1	0	0	1	0	10	1	7
294	AAT	27	22	9	218202	5	5	9	9	6	3	0	26	10	3	14	10	10	1	4	6	0	2	1	0	6	3	8	3	4	0	4	5	6	3	5	22	2	2	0	2	7	2	4	2	5	7	5	9
295	TGT	0	0	2	0	0	0	0	0	0	0	0	2	0	1	0	0	0	0	0	3	0	0	4	0	0	0	0	8	0	0	0	0	1	0	0	1	0	0	0	0	0	0	3	1	0	0	1	0
296	ACC	4	18	5	0	22	216007	10	66	4	9	0	4	4	53	4	0	3	0	1	0	0	0	1	0	0	0	3	1	2	2	2	4	3	1	0	2	0	57	2	1	2	1	0	3	3	3	2	5
297	AGA	26	0	2	0	5	0	2	0	191011	0	15	0	78	1	0	0	0	0	0	0	0	0	0	0	20	1	3	1	0	0	0	0	0	0	0	0	0	1	0	0	54	0	0	0	1	0	0	0
298	CCT	1	0	1	0	1	0	0	21	0	0	2	0	1	0	2	1	0	2	2	12	15	64	4	210874	0	1	4	3	3	0	0	23	0	0	0	2	0	2	0	5	0	1	0	0	4	3	1	2
299	AAC	14	218537	2	40	1	6	7	7	1	23	0	3	2	5	0	2	1	5	1	1	2	4	0	0	1	0	0	0	3	0	4	1	0	2	2	2	1	0	1	0	1	0	0	3	3	2	0	0
300	AAC	41	217750	2	51	1	0	0	0	1	3	0	0	0	2	3	1	2	1	0	2	0	0	0	0	0	0	1	0	1	3	1	1	0	3	1	0	5	0	0	0	0	1	2	1	0	0	0	1
301	AAT	4	13	6	216709	7	8	5	6	3	5	6	8	2	1	3	4	3	6	6	8	1	0	0	0	11	5	5	5	0	0	5	1	1	0	2	6	4	2	4	11	2	1	0	0	1	0	0	1
302	ACA	25	0	0	6	218953	17	61	8	2	2	2	1	41	1	8	1	0	0	0	0	0	1	0	1	2	0	0	1	1	0	3	1	0	1	0	1	20	2	0	0	0	0	0	1	2	3	3	1
303	AGG	3	5	117	6	4	2	8	2	61	3	218557	12	19	6	15	7	1	1	3	0	0	2	1	0	1	7	25	12	0	2	6	2	5	0	5	1	3	0	2	1	1	1	75	2	7	8	5	8
304	AAA	218939	5	24	2	4	0	2	1	13	1	2	2	7	1	6	1	6	0	3	4	0	0	1	0	0	2	7	3	0	1	1	0	2	0	0	0	2	2	4	0	0	0	0	0	1	0	1	1
305	AGT	8	7	7	98	13	17	12	9	6	18	6	219214	14	8	4	34	6	1	5	0	6	4	4	6	11	2	3	12	15	12	9	5	8	2	4	7	6	5	9	6	7	2	4	71	6	6	9	7
306	ATA	12	2	0	1	3	0	0	0	0	0	0	3	220079	9	24	17	0	0	0	1	0	1	0	0	0	0	0	0	1	3	2	0	0	0	0	0	1	0	0	0	0	0	0	0	7	0	1	1
307	CGT	4	4	9	6	2	4	4	6	2	3	4	43	2	2	4	6	4	5	5	75	9	4	9	7	10	16	8	219625	1	5	16	52	0	2	2	1	8	1	8	3	0	3	1	7	7	1	7	2
308	ATA	9	2	0	0	9	3	0	0	0	0	0	0	220190	9	81	10	2	2	0	3	0	0	0	0	2	1	0	0	2	0	0	0	0	0	0	0	0	0	1	0	0	0	0	4	15	1	1	0
309	GGA	2	1	2	0	3	1	1	0	55	0	4	0	0	0	0	0	0	2	0	0	0	0	0	0	2	0	1	0	1	2	0	0	38	0	2	1	6	7	3	0	220441	7	18	15	19	0	1	0
310	CCA	0	2	1	2	20	0	0	0	1	1	1	0	2	1	5	0	28	3	4	2	219786	17	196	20	6	0	2	1	27	4	0	4	1	0	0	0	6	2	4	2	0	0	3	2	0	0	1	0
311	GGA	0	1	0	1	0	0	3	1	29	0	1	1	2	0	0	0	0	1	1	0	0	0	0	0	2	0	1	0	0	0	0	0	20	0	0	0	2	0	0	1	220483	8	20	2	7	0	1	1
312	CAA	41	0	6	1	2	0	4	1	3	3	3	1	3	1	2	2	220362	5	73	3	0	2	0	0	7	4	3	4	10	3	1	0	6	6	2	3	0	3	1	3	0	0	0	0	1	1	1	0
313	GCA	7	5	2	9	126	7	4	2	5	9	2	7	0	0	2	3	18	16	5	13	9	7	6	1	8	1	1	1	7	12	0	11	79	13	11	11	219727	20	12	17	2	2	4	0	82	4	0	4
314	TTC	0	1	0	0	1	0	0	0	0	0	0	0	0	4	2	0	0	0	0	0	0	0	0	0	0	0	2	0	2	12	0	4	0	0	0	0	0	0	0	0	0	0	0	0	0	1	1	0
315	TAT	1	3	2	6	1	4	1	1	0	0	1	1	22	15	7	10	4	8	2	43	0	0	0	1	2	5	1	1	11	7	3	13	15	2	7	2	1	2	1	4	0	1	0	0	3	13	0	5
316	GCA	1	1	0	0	90	1	3	1	0	0	0	1	1	1	0	0	2	4	0	0	5	1	0	5	1	0	2	0	0	0	0	3	17	0	3	0	220165	10	38	11	12	1	11	6	119	1	3	0
317	ACA	17	14	2	14	219973	19	135	8	9	2	1	5	65	4	3	9	7	6	4	2	2	2	1	2	3	3	1	7	6	1	1	0	1	1	0	0	4	2	3	0	4	0	3	0	6	7	4	1
318	GGG	2	4	1	4	1	9	0	5	0	3	55	7	7	4	0	0	2	1	2	4	1	0	1	1	6	4	7	2	2	2	2	2	2	1	41	2	2	2	6	11	85	9	220221	30	2	5	26	10
319	GAC	8	80	8	10	8	3	2	5	1	19	0	4	3	3	0	4	5	6	6	0	6	6	6	6	7	10	1	1	2	5	1	5	63	325656	15	85	14	18	11	14	3	106	7	1	1	6	0	2
320	ATA	14	0	3	1	28	0	4	2	2	0	4	2	326272	10	34	22	2	1	1	5	15	6	9	9	2	0	0	2	6	0	2	1	3	0	0	0	2	3	2	1	4	0	1	1	11	2	8	5
321	ATA	37	14	2	11	12	13	12	9	14	4	8	12	325550	18	110	9	12	15	6	7	4	6	5	4	12	0	15	4	16	20	6	1	5	1	6	5	1	8	9	11	5	5	18	8	17	7	4	15
322	GGG	1	0	3	2	1	0	1	4	3	1	105	2	0	0	0	0	1	0	0	0	0	1	0	0	2	1	1	3	0	1	1	0	4	5	51	0	2	2	9	0	115	22	326069	64	0	0	15	0
323	GAT	5	13	7	121	6	8	13	17	18	21	12	23	6	6	9	18	11	13	15	21	11	9	3	12	8	6	6	13	10	12	1	4	37	47	13	325049	17	9	5	17	19	10	19	36	15	15	13	19
324	ATA	33	6	4	4	32	6	4	8	3	6	0	1	325612	28	145	13	7	12	7	5	8	3	1	2	4	2	2	0	12	3	9	4	1	5	1	0	8	5	4	1	4	2	7	14	44	8	10	8
325	AGA	60	3	8	4	9	2	2	4	326161	3	24	9	20	3	4	3	1	2	4	0	1	4	2	10	7	19	1	2	0	4	6	1	0	0	1	0	3	3	10	4	38	4	3	5	13	1	4	2
326	CAA	112	5	5	2	4	6	4	8	3	6	15	10	7	7	5	2	326026	13	90	11	6	9	5	4	29	7	11	12	10	2	10	12	0	0	2	2	9	1	9	2	3	6	8	1	2	2	0	0
327	GCA	1	2	0	0	214	6	9	5	0	11	0	2	3	5	1	1	0	0	0	1	26	27	13	14	0	0	0	0	0	1	0	2	9	2	0	0	325428	11	20	17	0	0	2	0	146	4	3	11
328	CAT	0	1	0	52	8	11	5	13	5	3	2	11	2	3	2	2	21	33	9	325661	1	1	0	0	1	8	2	19	0	2	2	6	5	1	7	0	9	2	5	0	2	2	0	2	8	9	10	2
329	TGT	1	0	0	1	0	1	0	2	0	0	0	6	0	0	0	6	0	0	0	0	0	0	0	0	0	0	1	19	0	0	0	0	0	0	0	0	1	0	0	0	1	0	2	4	0	0	0	0
330	AAT	15	20	7	325990	0	4	3	9	5	4	3	14	2	3	1	10	2	5	5	1	0	0	0	0	1	1	2	0	1	0	0	0	9	2	5	49	1	4	1	1	1	1	0	1	2	2	0	3
331	GTC	1	0	0	0	0	0	0	0	0	0	0	0	4	116	0	6	0	0	0	0	0	0	0	1	0	0	0	1	3	13	6	2	0	13	0	0	0	56	0	0	1	0	0	0	61	325977	12	67
332	AGT	0	3	2	118	8	16	0	12	14	30	14	325900	1	5	4	30	6	4	3	3	4	5	3	7	6	1	4	8	4	2	4	0	5	4	7	2	3	0	0	5	4	3	6	109	4	1	2	1
333	AAA	326238	10	27	9	4	6	0	6	19	1	17	1	9	5	7	4	3	2	2	1	0	3	1	2	7	7	4	3	9	3	6	9	19	0	10	1	1	4	0	5	3	4	5	12	6	7	2	6
334	GCA	12	10	5	8	163	11	3	2	4	7	8	3	5	1	4	2	9	5	0	3	5	1	1	1	1	5	4	8	7	11	0	1	54	3	3	8	325342	9	20	11	2	5	5	5	113	6	4	1
335	ACA	69	10	6	7	325769	16	80	16	7	7	4	4	66	0	5	4	5	9	7	3	3	5	3	4	4	5	7	0	7	6	2	2	6	1	6	3	28	4	3	7	2	12	8	2	5	0	4	7
336	TGG	0	0	0	0	0	1	0	0	0	0	7	0	0	1	1	1	0	0	0	0	2	0	2	0	0	2	12	0	0	0	0	0	0	0	0	0	0	0	0	0	0	0	0	0	1	0	0	0
337	AAT	14	30	4	325565	6	8	9	7	4	5	3	30	1	4	4	13	7	2	1	5	0	0	0	1	1	7	6	0	6	4	6	1	1	2	1	13	1	3	5	4	2	9	14	21	4	4	3	6
338	GAA	72	13	6	5	11	3	9	9	18	4	1	7	8	5	9	6	22	14	2	5	3	1	2	7	6	12	3	6	6	1	5	2	325875	10	20	11	10	3	6	5	38	1	4	2	5	4	0	6
339	ACT	29	16	9	52	30	45	13	325612	10	6	6	22	15	18	11	71	10	10	3	16	0	0	0	3	4	11	10	7	8	6	11	29	15	0	14	1	13	7	11	20	12	11	7	9	7	15	2	0
340	TTG	1	0	0	1	1	0	1	0	1	0	1	0	2	7	26	10	1	0	0	0	0	0	0	0	0	0	0	0	21	4	24	1	0	0	0	1	0	0	0	0	0	0	0	0	1	6	10	7
341	GGA	8	2	7	3	2	0	2	4	69	3	1	3	4	0	6	15	5	8	3	2	0	0	0	0	6	3	2	2	3	6	0	3	64	4	3	3	8	3	5	8	324623	12	26	20	25	3	12	1
342	AAG	78	13	325532	66	10	10	19	5	1	6	70	8	6	4	10	0	3	7	3	7	0	0	0	0	8	4	10	10	2	8	5	8	2	0	22	2	1	5	1	3	3	1	6	2	9	1	3	2
343	GTG	0	0	0	2	2	2	4	6	0	0	0	0	2	2	84	0	0	0	1	0	1	1	0	0	0	0	0	0	2	1	6	0	0	0	3	0	3	4	12	0	0	1	0	1	99	8	324572	38
344	GTC	0	0	0	0	5	5	1	2	0	2	0	1	3	71	0	0	4	1	0	0	1	1	0	0	0	0	0	0	0	1	0	0	0	17	0	0	4	95	5	5	0	0	2	2	58	325445	9	48
345	AAA	325891	7	85	16	5	8	10	2	40	13	9	4	9	2	8	6	14	4	8	2	2	0	1	1	4	7	8	11	4	9	0	5	28	5	6	12	7	7	2	2	1	4	19	7	1	10	7	7
346	CAA	46	5	4	9	7	7	7	4	11	7	2	2	4	2	0	13	325848	3	15	10	0	0	0	0	9	11	5	2	20	14	1	4	4	1	1	2	1	7	2	8	12	4	5	0	0	3	0	2
347	TTA	0	1	0	0	0	0	0	0	0	0	1	0	9	6	3	2	0	3	0	0	1	2	0	0	0	0	0	0	18	4	5	12	0	0	0	0	2	0	1	0	0	0	0	1	1	0	2	6
348	AGA	60	2	5	3	5	4	0	9	325024	12	23	9	16	4	5	5	1	6	8	7	0	0	0	0	5	4	11	2	2	3	2	1	0	0	3	0	5	2	8	8	20	2	7	5	7	5	6	2
349	AAA	325988	8	23	13	11	12	5	10	32	3	8	2	7	11	5	8	2	7	7	3	0	5	0	6	5	8	6	3	2	7	3	4	18	3	5	1	2	5	7	8	4	1	13	11	3	5	5	6
350	CAC	1	37	9	4	6	17	0	6	0	9	1	6	6	5	1	5	45	324079	22	45	0	1	6	2	5	12	3	1	3	8	3	2	6	12	1	0	4	2	1	5	4	1	0	2	3	4	3	14
351	TTT	0	2	2	0	0	0	0	0	0	0	0	0	0	0	0	16	0	0	0	1	0	0	0	0	0	1	1	0	8	2	7	18	0	0	0	0	0	0	0	0	1	0	1	1	2	0	2	4
352	GGG	4	2	7	8	2	2	2	8	11	0	56	4	2	2	3	0	2	9	1	1	10	5	1	2	4	6	10	10	5	2	6	3	6	2	67	4	3	4	11	4	113	6	317263	24	3	10	42	2
353	AAC	50	325271	15	121	0	5	1	0	4	22	5	4	4	3	0	6	2	12	5	5	2	10	2	4	7	5	4	4	4	0	3	0	3	40	0	10	4	6	3	4	6	7	3	3	2	5	0	5
354	AAC	78	324189	3	78	8	5	5	5	3	23	6	5	2	9	1	2	1	3	0	3	0	9	1	0	5	1	7	3	5	1	0	5	1	12	0	4	4	0	6	0	0	3	1	5	1	1	0	1
355	ACA	62	3	2	0	323903	3	16	13	9	1	0	2	67	5	1	7	3	5	1	0	2	6	4	1	5	0	0	5	0	3	1	2	1	0	1	0	40	9	4	3	3	0	1	2	1	7	6	7
356	ATA	6	4	0	8	27	2	2	5	5	4	2	6	323230	6	15	4	5	14	3	3	8	4	6	3	9	4	1	0	2	11	2	8	4	1	2	2	2	13	0	5	0	4	5	6	10	4	4	7
357	ATA	5	0	0	0	5	0	0	0	0	0	1	1	322962	9	90	6	0	0	0	0	0	4	0	0	0	2	0	1	3	3	0	3	0	0	0	0	0	0	0	0	0	0	0	0	13	1	1	0
358	AGA	61	3	12	3	10	5	3	7	315645	3	19	14	36	0	9	7	6	4	9	4	0	0	2	0	19	12	3	3	4	2	4	3	0	0	5	3	5	4	3	1	9	0	1	2	7	4	1	3
359	TTT	0	0	0	0	0	3	0	0	0	1	0	0	4	4	5	4	1	0	0	0	1	4	1	0	2	1	0	0	9	3	5	18	0	0	1	0	0	0	0	0	0	0	0	0	0	0	0	1
360	GCT	13	11	3	1	15	12	7	157	9	4	11	2	9	4	7	0	3	4	0	7	1	0	2	5	4	9	6	6	8	7	8	8	4	5	7	42	10	59	12	316635	3	9	11	16	6	8	12	153
361	AAT	35	37	15	323061	11	7	7	6	2	2	5	10	1	6	9	11	9	8	18	20	10	3	2	7	0	5	8	5	5	0	8	7	3	6	4	37	6	2	12	4	1	12	8	4	8	2	8	4
362	TCC	0	8	0	9	2	8	3	1	0	5	0	6	0	1	2	0	0	9	1	1	8	30	5	5	0	0	0	0	0	1	3	1	0	2	0	0	8	19	12	4	1	1	2	3	0	1	1	2
363	TCA	0	1	0	1	35	7	7	1	0	5	0	5	3	2	3	0	0	0	0	1	127	5	2	0	0	0	0	1	0	0	0	0	0	3	0	2	10	9	5	3	2	0	0	1	4	1	3	2
364	GGA	7	0	0	0	0	0	0	0	33	0	1	0	0	0	0	0	5	0	0	0	1	2	0	0	3	0	0	0	0	0	0	0	24	0	0	0	2	0	0	0	303614	12	37	15	10	0	0	0
365	GGG	0	0	0	0	0	0	0	0	2	0	135	0	0	0	0	0	1	0	0	0	0	0	0	0	0	0	1	0	0	0	1	0	1	0	30	0	0	0	1	0	101	7	232537	19	0	0	9	0
366	GAT	0	1	0	41	1	1	0	0	0	0	0	0	0	0	1	0	0	0	0	5	0	0	0	0	0	1	1	0	0	0	0	0	2	16	4	290055	0	5	0	1	0	0	1	6	0	1	0	0
367	CTA	2	4	7	3	10	7	9	6	8	1	3	1	72	9	2	10	6	12	0	6	119	0	1	1	5	10	13	4	314143	4	84	23	4	0	4	1	3	1	5	1	0	6	9	7	10	10	6	4
368	GAA	23	0	0	0	1	1	0	0	0	0	0	0	1	0	0	0	4	0	0	0	2	0	1	0	0	0	0	0	0	1	0	0	318597	4	13	5	3	0	3	1	11	0	2	0	0	2	0	0
369	GTC	1	6	0	0	0	1	0	4	0	2	0	1	9	90	0	4	0	4	0	0	4	4	1	2	0	0	1	0	1	7	0	1	0	10	0	0	0	6	0	0	1	4	0	0	56	311216	8	53
370	ACA	62	2	15	4	317131	19	89	11	9	9	2	4	99	8	8	8	2	1	1	2	0	1	1	0	3	5	1	2	6	3	4	4	3	7	6	3	18	3	8	6	2	5	10	4	9	7	8	4
371	ACA	33	2	1	6	317536	8	20	18	8	11	0	7	33	1	3	0	11	27	5	19	0	3	1	3	7	5	2	8	7	4	15	3	8	7	1	8	39	16	6	7	15	8	6	14	8	4	5	3
372	CAT	1	3	0	40	3	2	4	3	0	2	0	2	0	1	8	0	11	18	4	302383	0	0	0	4	0	0	0	8	12	1	14	22	0	0	2	3	7	1	4	11	6	8	2	8	1	3	3	5
373	AGT	0	3	0	52	0	3	1	9	12	18	0	305431	0	2	1	43	3	0	1	1	0	0	0	0	0	1	1	6	3	1	4	2	0	0	1	0	5	7	1	2	4	1	4	53	3	7	2	6
374	TTT	0	0	0	0	0	0	0	0	0	0	0	0	1	0	3	6	1	1	1	1	1	0	0	0	0	0	0	0	2	0	2	7	0	0	0	2	1	0	0	0	1	0	0	0	0	0	0	1
375	AAT	9	13	3	267679	0	4	4	3	1	1	1	12	7	2	2	14	7	2	0	5	1	2	5	0	2	0	0	0	0	1	2	0	3	0	5	38	0	1	2	0	1	1	2	1	0	0	0	3
376	TGT	0	0	0	0	0	0	0	1	0	0	0	2	0	0	0	1	0	0	0	2	0	0	0	0	0	0	0	8	0	0	0	0	0	0	0	0	0	0	0	0	0	0	0	2	1	0	1	0
377	GGA	6	5	2	4	0	0	0	3	54	0	2	0	1	0	1	0	3	3	1	3	0	0	0	0	3	2	1	3	1	6	0	1	43	0	1	0	9	3	4	1	294277	2	76	7	15	1	1	0
378	GGA	3	6	3	8	1	0	4	0	93	0	6	1	0	0	2	1	5	1	0	4	0	0	0	0	3	3	1	5	0	0	1	0	41	2	1	0	1	1	0	0	283913	14	23	6	11	1	0	0
379	GAA	47	1	0	6	4	12	3	8	1	3	0	4	4	12	5	15	10	0	4	0	2	0	0	0	0	0	0	1	15	5	4	2	305576	2	16	12	1	0	8	0	8	1	3	3	1	1	3	2
380	TTT	0	1	0	5	2	0	0	1	2	1	0	1	0	0	2	50	0	4	7	3	4	2	0	0	6	2	5	2	0	0	2	18	0	0	2	0	1	0	3	2	2	0	1	0	0	0	0	1
381	TTC	6	6	0	0	1	0	0	0	0	0	0	0	1	7	9	1	0	2	0	1	0	0	0	0	0	0	0	0	7	29	5	4	0	0	0	0	0	0	1	0	1	0	0	0	0	3	0	1
382	TAT	3	12	0	22	11	1	3	9	4	5	0	7	5	3	9	8	10	7	4	42	1	0	0	0	0	0	4	3	16	12	9	16	0	0	1	0	2	8	7	16	1	0	0	0	6	7	6	11
383	TGT	0	0	0	4	1	0	0	0	2	2	0	4	0	0	0	0	0	1	0	1	1	0	0	0	0	0	0	19	2	0	0	0	0	0	0	1	0	2	0	0	1	0	0	3	2	0	0	0
384	AAC	45	318283	6	104	8	5	2	0	2	33	0	1	3	4	1	3	5	3	2	0	0	2	1	0	4	1	0	4	3	6	1	1	6	79	4	0	9	13	0	3	9	6	0	2	4	2	0	6
385	ACA	27	0	0	0	312757	12	29	12	1	3	0	2	27	3	0	0	0	0	0	1	0	0	0	0	0	0	0	0	3	0	0	0	0	0	0	0	17	0	3	0	0	0	0	0	1	0	0	0
386	TCA	1	6	1	6	20	5	2	10	1	4	5	5	2	3	4	4	6	8	9	13	22	0	0	0	6	1	3	0	4	1	1	0	1	12	3	7	3	7	5	1	7	2	9	5	0	2	6	0
387	GGC	2	0	2	3	2	1	1	0	3	48	4	4	1	1	0	0	0	1	0	0	0	3	2	5	0	4	5	0	0	3	0	1	1	109	1	2	2	5	1	1	38	271270	5	113	4	103	0	0
388	CTG	0	0	0	1	0	0	0	0	0	0	0	0	3	0	62	1	0	0	5	1	2	3	64	0	0	0	11	0	110	19	302980	40	1	0	0	0	0	0	0	0	0	2	0	0	0	1	4	0
389	TTC	1	0	0	0	2	0	1	0	0	0	0	0	0	4	0	0	0	0	0	0	0	1	1	0	0	0	0	0	0	57	0	0	0	0	2	0	1	0	0	0	0	0	0	0	0	5	0	0
390	AAT	29	36	8	321172	6	10	6	7	0	2	17	40	6	3	15	7	7	4	1	11	0	0	0	0	0	5	3	5	0	2	1	2	12	6	8	20	8	5	4	5	4	1	5	3	3	0	4	4
391	AGC	0	89	0	0	12	26	11	16	18	321250	0	92	1	30	4	1	4	5	8	4	1	2	0	0	0	2	0	1	2	1	0	0	0	8	5	5	9	7	10	1	5	68	5	12	0	4	3	2
392	ACT	16	12	13	33	42	65	17	321551	5	10	7	11	18	16	18	45	17	9	5	14	0	9	1	2	6	8	9	4	5	15	12	16	10	11	7	10	11	18	13	17	3	3	2	6	12	13	18	13
393	TGG	0	0	0	0	0	0	0	0	0	0	8	0	0	0	1	1	0	13	1	2	0	0	0	0	1	0	20	0	0	0	0	0	0	0	0	0	0	0	0	0	0	0	2	0	0	2	0	0
394	ATT	5	10	9	40	10	7	4	37	1	5	6	8	26	21	9	321302	5	11	6	2	8	14	12	10	7	3	9	1	6	3	5	10	3	5	7	12	13	16	4	25	0	3	5	6	5	1	7	21
395	AGC	11	174	3	5	12	16	5	10	41	322332	21	252	4	53	6	8	4	23	8	5	19	16	8	6	11	12	7	5	2	5	0	11	3	1	5	6	5	7	0	4	9	157	13	6	3	7	16	11
396	AAT	27	30	9	325246	8	7	0	8	2	3	3	21	2	7	2	8	2	5	3	4	1	4	5	8	2	1	3	11	1	6	4	3	2	3	7	25	5	0	0	8	1	1	4	14	0	1	2	9
397	ACC	20	58	17	9	42	325014	13	71	3	20	14	14	13	64	14	25	4	12	6	5	5	18	7	15	7	8	4	8	5	16	10	14	8	14	5	14	5	94	6	12	8	15	3	3	8	17	10	12
398	AGC	4	131	9	15	11	20	12	9	99	322742	16	184	4	60	23	7	3	12	16	8	14	4	4	0	14	47	11	21	4	5	1	7	5	17	7	4	7	11	9	1	15	336	19	17	2	10	18	6
399	GTG	3	6	10	17	7	14	18	15	6	6	11	6	8	7	201	10	12	4	14	3	2	4	1	7	2	7	8	5	17	10	18	7	5	7	26	6	5	5	32	10	22	5	19	10	299	21	324355	39
400	CAG	14	7	50	7	17	9	10	5	8	8	12	2	4	9	14	6	115	15	324001	101	11	17	14	13	3	5	177	17	0	4	16	4	18	6	22	10	12	3	18	5	9	11	22	6	0	8	11	9
401	GGG	1	1	16	1	7	3	5	5	3	7	88	3	6	3	6	3	1	6	4	4	4	7	4	2	4	2	19	8	11	1	3	7	6	2	94	8	11	12	10	5	176	10	324491	46	6	5	52	5
402	TCA	7	6	3	1	34	8	2	8	6	2	0	8	11	5	8	13	8	1	4	5	173	11	8	28	12	2	7	22	18	6	12	9	6	13	6	1	36	16	5	17	7	3	4	9	4	19	15	5
403	AAT	75	39	15	324994	14	11	7	23	10	15	11	36	17	5	7	46	18	12	13	17	11	1	7	14	16	10	3	2	8	8	5	23	16	16	9	42	10	11	8	21	9	13	13	28	25	15	11	6
404	AGC	9	208	16	17	12	25	16	9	57	324225	13	161	11	41	10	14	12	20	20	10	9	22	20	5	12	30	11	13	10	24	6	10	11	14	8	11	18	16	25	12	17	161	26	40	26	25	21	31
405	ACG	14	12	60	19	127	26	324056	75	18	12	43	10	11	17	202	17	3	28	21	14	27	29	40	21	22	24	33	33	10	26	27	17	18	16	34	6	14	12	65	18	21	24	31	34	10	16	31	8
406	GGG	7	5	2	6	5	9	13	9	1	7	105	20	3	9	15	6	19	9	21	10	11	14	14	15	11	23	24	15	10	20	27	19	16	15	154	16	18	18	35	12	134	32	324738	97	10	17	63	16
407	TCA	5	2	14	4	26	4	12	7	3	3	1	1	2	3	10	9	4	13	12	3	110	11	5	8	9	2	5	12	3	1	2	4	7	3	11	6	8	8	11	1	9	10	4	10	6	6	3	10
408	AAT	45	25	13	325452	6	8	3	16	9	11	12	33	17	16	9	17	17	16	7	8	10	13	9	12	7	9	9	1	14	17	6	2	5	5	3	27	5	3	6	1	4	7	13	20	3	21	6	8
409	GAC	8	37	3	8	20	19	12	10	5	6	8	12	14	13	6	20	10	26	9	5	12	24	18	13	3	0	5	3	12	5	3	4	77	325130	16	119	27	27	10	18	17	78	0	5	6	18	8	6
410	AGT	0	2	2	69	5	8	2	13	10	51	12	129947	5	7	6	48	6	5	8	0	2	3	1	4	6	5	5	15	3	4	3	5	7	3	7	5	1	1	5	9	5	5	19	56	4	14	13	10
411	ATA	0	0	0	1	6	0	0	0	1	0	1	0	130533	6	19	8	0	3	0	0	0	0	0	0	0	0	0	2	1	0	2	3	1	0	1	0	1	0	0	1	0	2	0	0	6	5	3	0
412	ACT	1	3	1	26	6	17	4	130343	2	3	2	2	0	3	0	35	1	3	5	0	1	2	0	4	2	7	3	3	2	3	0	4	0	0	0	0	5	1	4	10	0	1	1	6	2	1	4	8
413	CTC	0	0	0	0	0	2	0	0	0	0	1	0	3	36	1	3	0	0	0	0	0	13	0	1	0	0	0	0	21	130494	4	14	0	0	0	1	0	0	0	1	0	0	0	0	5	2	3	3
414	CCA	4	2	5	3	12	6	4	3	0	1	3	0	1	0	0	0	20	1	2	1	130087	5	5	4	3	1	2	2	12	0	0	1	2	3	0	0	4	1	0	1	1	0	3	1	3	0	0	0
415	TGC	0	0	0	0	0	0	0	0	0	0	0	0	0	0	0	0	0	0	0	0	0	0	0	0	0	8	0	0	0	0	0	0	0	0	0	0	0	0	0	1	0	0	0	0	0	0	0	0
416	AGA	34	0	1	5	3	0	1	0	130408	1	8	1	4	1	0	0	0	0	1	2	0	0	0	0	7	3	6	3	0	1	2	3	0	0	0	0	2	0	0	4	27	0	3	4	0	1	0	0
417	ATA	4	0	0	6	6	0	0	1	6	5	4	3	130498	1	10	3	5	2	2	2	0	1	0	4	5	0	0	1	0	4	2	0	0	0	0	0	3	1	1	0	2	2	3	4	8	0	1	0
418	AAG	57	3	130411	6	1	2	1	1	3	1	10	5	1	0	1	0	1	0	4	0	0	1	0	0	5	2	2	5	0	0	1	0	0	0	6	0	2	0	0	1	1	0	1	1	0	0	0	0
419	CAA	7	0	0	0	0	0	0	0	1	0	0	0	2	0	1	0	130584	0	4	4	0	0	0	0	10	0	3	4	0	2	0	0	1	0	0	0	2	0	1	2	1	0	0	0	0	0	0	0
420	ATT	0	1	0	4	0	0	0	5	0	1	1	4	20	18	6	130175	0	1	0	0	0	1	0	0	0	0	0	0	0	1	0	0	0	0	0	0	0	0	0	0	0	0	0	0	1	2	2	8
421	ATA	3	9	1	11	13	4	2	4	1	1	1	3	130497	11	24	0	3	2	0	5	0	0	0	0	1	0	1	0	2	2	1	3	0	0	0	0	2	1	0	0	1	0	0	0	3	2	1	6
422	AAT	14	11	6	130444	4	18	2	5	1	5	0	11	0	2	4	6	5	4	1	2	1	0	1	0	1	0	1	2	0	1	1	0	3	1	2	13	1	1	4	0	9	4	7	1	0	0	0	3
423	ATG	2	1	4	3	3	1	3	0	2	1	9	2	63	10	130370	22	3	3	0	2	2	2	3	0	3	2	5	2	3	0	2	5	5	0	0	0	0	1	3	0	2	0	1	3	5	2	21	4
424	TGG	1	0	0	0	0	0	0	0	0	0	3	0	0	0	0	0	0	0	0	0	0	0	0	0	1	0	2	0	0	0	0	0	0	0	0	0	0	0	1	0	0	0	1	0	0	0	0	0
425	CAG	0	5	14	0	0	3	3	4	0	0	0	6	2	2	0	4	44	7	130253	23	0	2	1	0	0	0	27	0	0	1	6	7	0	1	1	0	7	0	1	5	0	0	0	0	2	3	2	4
426	AGA	60	3	3	4	8	3	3	0	130361	7	8	9	8	0	3	2	11	10	6	1	0	0	0	0	2	2	1	1	1	0	1	0	2	0	0	0	2	5	2	9	19	0	5	0	2	3	2	6
427	ATA	8	5	0	3	15	9	4	4	3	2	1	5	130118	5	101	9	15	10	3	5	10	2	10	1	0	2	0	2	2	1	3	5	2	0	0	0	2	8	7	3	2	0	1	7	11	0	0	2
428	GGA	5	14	11	19	3	3	5	0	49	6	15	14	1	3	8	2	15	7	8	3	0	0	0	0	9	11	10	10	1	3	3	3	27	2	5	3	17	9	9	9	129949	6	20	19	20	2	2	5
429	CAA	32	8	4	8	10	9	7	7	3	6	4	1	10	4	3	6	129878	24	33	21	26	18	8	24	16	16	5	6	18	8	3	11	23	5	1	4	11	11	3	9	12	11	0	14	5	6	4	2
430	GCA	0	5	1	1	59	9	10	7	3	9	5	9	4	2	9	5	1	3	4	3	1	1	0	0	7	6	2	1	6	2	3	3	10	4	2	10	130127	6	16	14	10	4	5	9	57	4	5	8
431	ATG	0	0	0	1	3	2	9	2	0	0	0	1	62	13	130147	24	0	0	1	2	0	0	0	0	0	0	2	0	4	0	10	3	1	0	0	0	1	4	1	0	0	0	1	2	6	6	17	3
432	TAT	0	0	2	1	0	0	0	0	0	0	0	1	0	0	4	0	0	0	0	33	0	0	0	1	0	0	0	0	0	0	4	0	0	0	0	0	0	0	0	1	0	1	1	0	0	0	0	0
433	GCC	0	5	0	0	1	74	0	0	1	1	2	1	5	4	1	9	0	0	3	0	0	3	0	0	1	1	2	2	2	4	1	1	0	12	2	0	25	129608	11	29	0	2	0	1	9	361	10	8
434	CCT	0	1	0	1	0	2	0	13	1	0	2	0	3	4	2	4	2	3	4	14	6	40	14	130300	1	0	0	1	2	2	5	51	0	0	0	0	1	1	0	1	2	0	1	1	1	9	7	5
435	CCC	0	0	0	4	6	22	0	4	0	6	1	5	2	2	0	0	4	21	0	0	20	130372	11	31	0	0	0	1	2	23	2	0	0	0	0	0	0	5	2	2	2	1	3	2	2	3	4	4
436	ATC	3	1	2	5	1	24	2	5	1	0	3	0	16	130473	3	13	0	1	1	1	1	0	0	5	0	1	1	1	0	2	0	1	1	0	0	0	1	0	1	0	1	3	0	1	0	5	1	0
437	CAA	15	3	1	0	1	1	0	5	2	2	0	1	0	4	2	4	130332	1	33	3	9	9	1	2	12	1	1	2	3	2	2	1	6	0	1	0	5	3	4	6	0	2	0	1	0	1	0	4
438	GGA	3	0	1	2	2	4	5	1	43	1	7	4	1	0	0	1	3	0	3	1	3	1	2	1	9	3	1	6	0	1	2	0	24	3	4	1	5	2	2	2	130283	5	31	13	13	1	2	0
439	GTA	4	1	5	9	3	2	0	1	2	1	1	1	87	2	1	10	3	3	2	0	4	4	5	0	5	5	3	5	1	1	0	1	11	3	1	3	12	0	2	4	3	1	0	0	129499	6	22	10
440	ATA	6	8	1	11	10	7	10	2	3	5	1	1	130276	4	52	1	2	2	1	0	3	2	1	3	3	0	0	0	3	2	2	1	1	5	0	1	1	1	3	0	11	0	1	4	15	10	9	5
441	AGA	24	3	4	1	7	2	5	0	130217	3	19	2	16	0	2	0	3	7	3	3	0	0	0	0	9	6	5	2	5	0	0	2	6	4	1	0	1	1	1	0	19	3	4	2	3	3	3	0
442	TGT	0	0	1	0	1	0	0	0	1	0	0	8	0	0	0	1	0	0	0	2	1	0	0	0	0	0	0	2	0	0	0	0	0	0	0	0	1	0	0	0	0	0	0	2	0	0	0	0
443	GTA	9	2	1	2	5	5	4	3	1	3	4	3	59	2	3	5	2	1	4	0	0	0	0	0	8	1	5	0	10	3	1	0	17	2	2	4	33	3	1	0	1	0	3	5	130169	5	8	5
444	TCA	0	6	0	1	0	0	0	0	0	4	1	6	0	0	2	0	1	4	2	1	3	1	0	0	0	0	1	0	0	0	0	0	0	1	1	0	7	1	10	4	0	1	2	3	0	0	0	0
445	AAC	12	130267	5	19	1	4	1	0	1	9	2	1	0	3	0	0	6	3	3	1	0	0	0	0	1	1	1	0	3	0	1	1	3	8	2	4	0	0	0	0	2	0	3	0	0	0	2	0
446	ATT	1	0	0	4	0	2	0	7	1	0	0	0	7	14	1	129859	0	1	0	0	0	0	0	0	0	0	0	0	0	3	0	0	0	0	0	0	2	0	0	0	0	1	0	0	2	0	3	4
447	ACA	10	1	0	0	129787	10	94	10	0	0	0	0	46	0	1	0	0	0	0	0	0	1	0	0	0	0	0	0	0	0	0	0	2	0	0	0	17	0	0	0	0	1	1	0	0	0	0	0
448	GGG	0	1	0	0	0	0	0	1	0	0	18	3	0	0	0	0	0	0	0	0	0	0	0	0	0	0	1	0	1	1	0	0	0	0	14	0	5	0	1	1	71	5	123059	20	0	0	2	0
449	CTA	0	0	0	0	0	2	0	0	0	0	0	0	16	1	3	2	5	0	0	3	19	1	1	0	1	0	0	0	128749	6	21	6	3	0	0	0	0	0	4	0	0	0	0	2	4	3	4	3
450	ATA	2	0	0	0	10	5	1	6	1	2	0	0	129580	7	11	5	4	0	0	2	0	0	0	0	0	0	0	0	3	4	9	2	0	0	0	0	0	0	2	0	0	0	2	1	10	10	7	5
451	TTA	0	0	0	1	0	0	0	0	0	0	0	0	3	2	5	2	0	0	0	0	0	0	0	0	0	0	0	0	12	7	2	6	0	0	1	0	0	0	0	0	0	0	0	0	0	0	1	0
452	ACA	13	2	0	2	129001	3	19	8	1	3	0	4	13	0	1	0	2	2	4	0	1	0	0	0	0	1	0	0	0	0	0	0	0	0	2	0	3	0	1	1	0	0	2	0	0	0	0	0
453	AGA	14	0	0	1	4	0	0	0	128306	1	23	0	5	1	0	0	0	0	0	0	1	0	0	0	5	5	2	4	0	0	0	0	0	0	0	0	1	0	0	0	5	0	1	0	0	0	0	0
454	GAT	0	0	0	17	0	0	0	0	0	0	0	0	0	0	0	0	1	0	0	0	1	0	0	0	0	2	0	0	1	0	0	1	2	8	0	119035	1	0	0	0	0	0	0	3	0	0	2	1
455	GGT	1	0	0	0	0	0	0	1	1	0	0	17	3	0	0	0	0	0	0	0	0	0	0	0	0	0	0	0	0	0	0	0	0	0	0	16	0	0	2	0	7	15	9	100537	0	1	0	3
456	GGG	0	0	0	1	2	0	1	0	0	0	9	0	3	0	1	0	2	1	0	0	0	1	0	1	0	1	0	0	0	1	0	0	2	1	28	1	0	0	1	2	21	5	61444	12	0	0	2	0
457	AGT	2	1	3	63	1	1	3	2	2	19	4	122233	0	1	0	9	1	1	2	1	2	2	2	0	3	1	0	1	1	2	0	4	0	3	1	2	0	0	1	1	5	2	9	28	2	0	0	0
458	ACT	0	5	9	13	8	43	2	122236	5	1	3	4	5	3	3	30	6	3	4	4	7	6	3	9	1	4	11	8	6	0	1	1	1	1	3	2	5	6	1	27	4	1	3	3	1	2	6	7
459	AAT	14	4	2	125208	4	3	5	6	0	2	2	5	6	1	1	9	1	0	2	3	4	0	4	2	2	1	2	4	4	1	0	0	2	1	3	22	0	1	3	5	5	2	3	1	2	1	2	1
460	AGT	1	4	5	76	3	4	4	5	6	29	1	121020	5	4	3	8	3	1	4	11	6	0	3	13	0	0	5	3	2	1	1	1	4	2	1	0	4	3	7	6	3	3	9	27	5	2	0	2
461	ACA	35	3	5	1	120007	5	4	2	4	3	1	2	37	3	2	0	3	5	3	3	4	0	3	3	1	1	1	2	2	2	2	6	6	1	0	7	9	4	3	1	6	2	3	3	6	6	2	4
462	ACT	1	5	3	15	15	41	2	99222	5	0	5	0	1	2	6	18	3	2	2	4	5	0	0	2	3	1	4	4	4	2	5	4	1	1	2	1	6	3	4	12	5	4	1	3	2	1	2	2
463	GAA	28	1	1	1	0	2	0	0	0	0	0	0	0	0	0	0	5	3	0	0	0	1	0	0	0	0	0	1	0	0	0	0	111453	0	6	1	0	0	0	0	2	0	2	0	1	0	0	0
464	ACC	1	13	1	0	24	92992	3	12	2	1	1	0	5	25	0	2	1	0	0	1	0	0	0	2	0	0	0	0	0	2	0	2	0	0	0	0	0	2	0	0	0	0	0	0	0	0	3	2
465	TTC	0	0	0	0	1	0	0	0	0	0	0	0	3	5	0	0	0	0	0	0	0	0	0	0	0	0	1	0	0	18	1	3	1	0	0	0	0	0	0	2	0	0	0	0	0	4	0	0
466	AGA	9	0	0	0	0	0	0	0	87121	0	9	0	3	0	0	0	0	0	2	0	0	0	0	0	3	0	2	0	0	0	1	0	0	0	0	0	0	0	0	0	24	0	0	0	0	0	0	0
467	CCT	0	0	0	0	0	0	0	2	5	0	0	1	0	0	0	0	0	0	0	1	2	16	2	33707	0	0	1	0	0	1	1	5	0	0	1	0	0	0	0	1	0	0	0	0	0	0	0	0
468	GGA	0	2	0	4	2	3	0	5	5	0	0	1	0	0	2	0	2	0	0	1	0	0	0	6	0	0	0	0	2	0	2	0	12	1	0	3	2	3	3	4	100699	3	45	13	15	2	4	2
469	GGA	0	0	0	0	0	0	0	0	24	0	2	0	0	0	2	1	0	0	0	1	1	0	0	1	2	0	0	0	0	0	1	0	21	0	0	0	0	0	0	0	97785	3	32	8	3	0	0	0
470	GGA	0	0	0	0	1	0	0	0	13	1	1	1	0	0	0	0	0	0	1	0	0	0	0	0	0	0	0	0	0	0	0	0	12	0	0	1	0	0	0	0	86682	3	72	8	5	0	0	0
471	GAT	0	2	0	34	0	0	0	0	0	4	0	4	0	0	0	1	0	0	0	4	0	0	0	0	0	1	2	1	0	0	2	0	7	11	2	106339	3	1	0	0	1	0	1	3	0	0	0	2
472	ATG	0	2	0	0	2	1	9	1	0	0	1	1	33	6	113462	38	4	0	5	0	3	1	4	2	1	0	0	0	3	1	8	5	0	0	0	0	2	1	2	2	0	2	0	1	6	2	10	5
473	AGG	0	1	35	0	0	3	3	3	36	2	103740	15	2	0	42	0	4	0	9	2	0	0	0	1	2	3	10	2	1	0	2	0	0	0	2	0	2	0	6	1	3	3	40	1	0	3	3	0
474	GAC	0	14	1	0	2	0	2	1	0	2	0	1	0	0	0	0	1	0	0	0	0	0	0	0	0	0	1	0	0	0	1	0	23	114509	5	37	0	0	0	1	0	6	0	0	0	0	2	0
475	AAT	9	14	5	120009	6	0	6	4	0	4	3	4	1	0	2	13	2	1	2	2	0	0	0	0	0	0	0	0	4	1	4	5	0	0	0	7	1	1	3	3	0	0	0	0	1	2	4	1
476	TGG	0	0	0	0	1	0	0	1	0	0	0	0	1	1	1	9	2	0	0	0	2	1	0	0	0	0	3	0	0	2	1	1	1	0	0	0	0	1	2	0	1	0	0	0	2	4	8	3
477	AGA	49	0	3	0	3	1	1	1	126718	0	8	4	9	1	0	2	0	2	0	3	0	0	0	0	2	3	2	0	0	1	0	2	0	1	0	0	2	1	2	0	28	0	1	0	0	2	3	0
478	AGT	0	2	0	33	1	0	1	5	3	7	0	127331	0	1	2	17	4	2	2	1	0	2	0	0	0	0	0	1	0	1	1	2	0	0	0	0	1	2	3	6	4	2	2	8	5	2	3	3
479	GAA	28	0	0	0	0	0	0	0	0	0	1	0	0	0	0	0	2	0	1	0	0	0	0	0	0	0	0	0	0	0	0	0	129105	0	9	1	2	0	2	0	1	0	0	0	0	1	0	0
480	TTA	0	0	0	0	0	0	1	0	0	0	0	0	25	2	0	1	0	0	0	0	0	0	0	0	0	0	0	0	9	0	3	0	0	0	0	0	1	0	0	1	0	0	0	0	5	2	4	2
481	TAT	0	0	0	3	0	0	0	0	0	1	1	1	0	0	2	0	0	0	1	13	0	0	0	0	0	0	0	0	5	0	3	7	0	0	0	4	3	3	0	5	3	2	6	0	1	0	3	1
482	AAG	51	10	129963	22	0	1	7	0	1	2	13	0	0	1	6	1	4	2	2	0	2	0	1	1	3	1	0	3	2	0	2	2	0	0	29	0	2	1	1	0	1	1	4	2	1	1	2	1
483	TAT	0	0	0	0	0	0	0	1	1	0	0	0	0	0	0	0	0	0	1	7	0	0	0	0	0	0	0	0	0	0	0	0	0	0	0	1	0	0	0	0	0	0	0	0	0	0	0	0
484	AAA	130192	2	35	3	3	0	0	0	6	0	1	0	2	0	0	1	1	0	0	1	0	0	0	0	0	0	0	0	1	0	0	0	7	0	0	1	0	0	0	0	0	0	1	0	0	0	0	0
485	GTA	0	0	0	0	0	1	3	1	0	1	0	0	52	0	2	1	1	0	0	0	0	0	0	0	0	1	0	0	1	1	1	1	4	1	0	0	6	1	1	0	0	0	0	0	129779	2	6	5
486	GTA	0	0	0	0	1	0	1	0	0	1	0	0	27	1	1	0	0	0	0	0	0	0	0	0	0	0	0	0	0	0	0	0	3	0	0	0	9	1	1	0	5	0	0	0	116257	1	14	5
487	AAA	127085	4	6	6	5	0	4	6	4	4	3	5	0	3	4	6	4	0	3	1	0	0	0	0	2	2	6	1	1	1	3	2	5	1	4	0	1	0	4	1	0	4	5	2	0	5	3	1
488	ATT	0	0	0	8	4	0	1	12	1	3	0	3	10	15	7	127762	0	1	0	0	0	2	0	0	0	0	0	0	3	5	4	5	0	0	0	0	0	0	2	1	0	0	0	0	5	1	4	7
489	GAA	45	6	7	3	7	1	0	5	4	3	3	6	0	0	1	1	5	2	6	2	0	0	0	0	6	3	0	2	1	2	0	5	129341	3	43	9	3	3	2	8	49	4	1	0	4	3	0	5
490	CCA	0	0	0	2	7	1	1	0	0	3	1	2	0	0	2	0	6	0	1	0	129398	5	12	9	2	0	0	0	4	0	0	1	1	0	0	0	8	6	1	5	0	1	2	2	0	0	0	0
491	CTA	0	0	1	1	2	1	0	2	3	0	0	0	27	8	1	5	3	1	1	0	5	0	0	0	0	0	0	1	128976	4	63	8	0	0	0	0	0	0	0	0	0	2	0	0	4	1	7	4
492	GGA	2	1	2	0	0	2	0	0	18	3	0	1	0	0	0	1	1	0	1	0	1	0	0	0	1	1	0	0	3	0	2	2	8	0	0	0	0	5	3	2	129862	3	12	9	9	0	0	0
493	GTA	0	0	0	0	4	0	1	1	0	0	1	0	79	1	3	4	0	0	0	0	0	0	0	0	0	0	0	0	5	3	1	6	0	0	0	0	7	0	0	0	0	1	1	0	129977	5	84	15
494	GCA	2	0	1	0	58	0	0	0	0	0	0	0	0	0	0	0	0	0	0	0	2	0	0	0	0	0	0	0	0	0	0	0	6	0	0	0	129867	9	17	9	0	1	0	0	105	2	1	4
495	CCC	0	2	0	0	0	6	1	0	0	0	0	0	0	0	0	0	0	9	0	0	38	130065	11	30	0	0	0	0	0	16	0	0	0	1	0	0	0	2	0	0	0	1	0	2	0	1	0	0
496	ACC	0	13	0	2	23	130106	6	56	0	6	0	6	0	7	0	1	0	0	0	0	0	0	0	0	0	0	0	0	0	0	0	0	0	0	1	0	0	4	1	1	2	3	1	2	0	0	0	0
497	AGG	1	1	22	0	1	0	4	3	24	0	130128	14	1	3	16	3	1	1	4	0	1	1	2	0	0	3	5	0	0	1	0	0	3	1	4	0	0	1	0	0	2	1	80	1	0	1	0	0
498	GCA	0	2	0	0	74	0	0	1	0	1	0	6	1	0	0	0	0	0	0	1	1	0	0	0	0	0	0	0	0	0	0	0	9	0	0	1	130234	3	15	18	0	1	0	2	20	1	0	0
499	AAG	38	1	129684	7	1	0	2	3	5	0	23	1	2	2	573	4	1	0	3	0	0	0	0	0	3	1	9	2	3	0	3	0	0	0	15	0	0	0	3	0	1	0	3	0	1	2	0	1
500	AGA	30	0	0	0	0	0	0	0	130352	0	19	0	1	0	0	0	0	0	0	1	0	0	0	0	5	2	8	3	0	0	0	0	0	0	0	0	0	0	0	0	2	0	0	1	0	0	2	0
501	AGA	21	1	1	2	1	0	1	1	130152	0	15	4	24	6	8	9	3	0	1	0	3	4	2	1	8	1	8	1	6	1	2	5	0	0	1	0	1	4	2	1	13	0	0	0	7	6	6	6
502	GTG	1	2	2	0	2	3	5	5	0	1	0	9	0	0	17	1	0	0	1	1	0	0	0	0	1	0	0	0	0	2	1	2	1	2	1	0	0	2	5	1	0	2	5	2	41	0	130336	12
503	GTG	0	0	0	0	1	4	0	0	0	0	0	0	0	1	16	0	0	0	2	0	1	0	0	0	0	0	1	0	1	1	2	1	1	1	2	0	0	1	5	0	0	0	1	0	33	5	130433	19
504	GGG	2	2	1	4	4	2	3	4	2	3	35	4	1	1	2	3	2	4	13	1	2	1	3	2	0	1	17	5	3	3	4	1	2	6	75	1	2	8	9	3	29	13	130098	18	2	1	27	4
505	AGA	26	0	0	1	0	1	3	0	130370	3	37	2	9	0	2	1	0	0	0	1	0	0	0	0	6	4	4	3	1	2	1	0	1	0	0	0	2	0	1	0	27	3	2	2	1	3	3	3
506	GAA	52	5	2	1	2	1	2	4	3	0	4	1	1	0	0	3	7	2	2	2	1	2	4	2	8	6	4	7	3	2	0	0	130171	11	18	6	11	4	7	8	16	2	7	11	8	5	6	5
507	AAA	130352	5	11	1	8	4	1	2	20	5	8	1	4	1	8	6	5	5	1	3	6	4	6	0	3	4	2	3	3	0	2	5	7	0	1	4	5	1	2	1	2	2	2	0	6	6	6	3
508	AGA	13	2	3	0	0	0	0	0	130153	0	16	1	2	0	1	0	0	3	0	0	0	0	0	1	4	8	5	6	0	0	0	1	0	0	0	2	0	0	1	0	293	0	0	0	0	0	0	0
509	GCA	0	5	1	3	50	3	1	2	0	9	0	3	0	1	3	0	6	4	3	0	0	0	1	0	0	0	0	0	1	0	2	0	25	2	6	4	130081	5	28	3	3	9	5	0	133	1	10	4
510	GTT	0	2	0	0	0	4	0	2	0	1	0	1	1	2	3	38	0	1	0	2	5	7	1	6	0	0	0	0	1	2	1	7	0	0	1	2	9	4	4	16	3	1	2	5	3	11	8	143874
511	GGA	0	2	0	3	2	2	2	0	23	0	1	5	0	4	1	2	3	5	1	0	4	6	1	0	2	0	0	0	1	4	4	3	52	7	11	1	7	1	6	1	143842	9	47	5	18	1	1	3
512	ATA	3	0	0	1	14	6	8	18	0	1	0	4	143743	5	75	10	0	1	0	2	5	11	7	13	0	0	0	0	5	4	3	5	0	0	0	0	4	5	2	10	2	0	2	4	5	0	2	1
513	GGA	2	4	0	1	4	1	5	0	20	0	0	2	2	2	5	0	4	3	0	1	1	1	0	0	0	0	0	0	2	1	2	1	23	2	6	4	6	2	2	0	143904	4	10	2	10	5	6	1
514	GCT	0	0	0	0	0	0	0	25	0	0	0	0	0	0	2	1	0	0	1	0	0	2	1	2	0	0	0	0	0	0	1	0	0	0	0	5	2	23	1	143568	0	1	0	3	0	0	1	37
515	GTC	0	0	0	0	7	5	3	2	0	0	0	2	1	35	3	7	0	0	0	0	0	0	0	0	0	0	0	0	0	2	0	3	0	0	0	0	0	40	2	1	6	10	9	8	15	143788	20	40
516	TTC	0	0	0	0	0	4	1	12	0	1	0	0	2	6	2	0	0	0	0	0	0	0	0	0	0	1	0	0	1	10	0	1	0	0	0	0	2	6	4	1	1	3	0	0	2	2	3	5
517	CTT	0	0	0	0	1	0	0	2	0	0	0	0	0	1	0	25	2	2	0	6	0	0	0	34	0	0	0	3	2	10	6	143993	0	0	0	0	0	0	0	0	0	3	0	0	0	0	0	3
518	GGG	0	0	0	4	0	1	3	2	0	3	18	3	0	0	2	0	0	0	0	0	0	0	0	0	0	0	0	0	0	0	0	0	0	0	11	0	0	0	1	0	31	1	143979	17	0	0	5	0
519	TTC	0	0	0	0	0	0	0	0	0	0	0	0	0	3	0	3	0	0	0	0	0	0	0	0	0	0	0	0	0	4	0	0	0	0	0	0	0	0	0	3	0	0	0	0	0	0	0	0
520	TTA	0	0	0	0	0	0	1	0	0	0	0	0	0	0	0	1	0	0	0	0	0	0	0	0	0	0	0	0	42	3	0	0	0	0	0	0	0	0	0	1	0	0	0	1	4	1	0	1
521	GGA	0	0	0	1	1	1	0	5	24	0	0	7	0	1	3	2	2	4	3	2	0	0	1	0	2	0	0	0	0	5	0	2	10	0	0	0	4	11	2	2	143847	9	28	4	9	1	2	6
522	GCA	0	0	0	0	95	2	1	3	0	0	0	0	1	0	0	0	0	0	0	0	0	0	0	0	0	0	0	1	0	0	0	1	9	0	0	0	143853	3	26	1	3	4	0	0	58	0	1	1
523	GCA	0	0	0	0	62	0	0	0	0	0	0	1	0	2	0	0	0	0	0	0	2	0	1	0	0	0	0	0	0	0	0	0	14	1	0	0	143723	5	137	14	0	4	2	5	43	0	2	0
524	GGA	0	0	0	0	0	0	0	0	24	8	0	2	3	0	0	0	0	0	0	0	0	0	0	0	0	0	0	0	2	0	0	0	17	1	0	0	7	4	10	6	144019	2	21	6	5	0	0	0
525	AGC	0	46	0	0	3	0	0	0	9	143674	2	47	1	5	2	1	0	1	1	0	0	0	0	0	0	0	0	0	0	3	1	2	1	0	0	0	1	0	1	1	1	26	1	2	0	6	0	1
526	ACT	0	0	0	2	5	66	14	144045	0	0	0	2	0	1	0	12	0	0	0	0	0	0	0	0	0	0	0	0	0	0	0	0	0	0	0	0	0	0	1	6	0	0	0	0	0	0	0	0
527	ATG	0	0	2	0	0	0	5	0	0	0	1	0	9	0	144002	5	0	0	0	0	0	0	1	0	0	0	0	0	0	0	1	0	0	0	0	0	0	0	0	0	0	0	1	0	0	0	5	0
528	GGC	0	2	0	0	0	0	0	0	0	29	0	0	0	0	0	0	0	0	0	0	0	0	0	0	0	1	0	0	0	0	0	0	0	17	0	0	0	4	0	0	13	143732	3	46	0	9	1	1
529	GCG	0	0	0	0	0	0	63	0	0	0	0	0	0	0	0	0	0	0	0	0	0	0	0	0	0	0	0	0	0	0	0	0	0	0	6	0	96	4	143766	13	0	1	0	0	0	1	80	1
530	GCG	0	0	0	0	0	0	31	0	0	0	0	0	0	0	0	0	0	0	0	0	0	0	0	0	0	0	0	0	0	0	0	0	0	0	10	0	118	6	143829	9	0	0	0	0	0	0	56	0
531	TCA	0	0	0	0	7	2	9	3	0	1	0	0	0	0	6	0	0	0	0	0	19	0	0	0	0	0	0	0	1	0	1	0	0	0	0	0	22	6	17	9	10	4	4	2	0	1	0	0
532	ATG	0	0	3	0	1	0	10	0	0	0	3	0	41	2	143996	6	0	0	0	0	0	0	0	0	0	0	0	0	2	0	4	0	0	0	0	0	0	0	0	0	0	0	1	0	0	0	15	0
533	ACG	0	0	10	0	66	0	143907	12	0	0	2	0	0	0	65	0	0	0	1	0	0	0	0	0	0	0	0	0	0	0	0	0	0	0	1	0	0	0	32	0	0	0	0	0	0	0	0	0
534	CTG	0	0	0	0	0	0	0	0	0	0	0	0	0	0	9	0	0	0	1	0	0	0	19	0	0	0	3	0	16	1	143915	2	0	0	0	0	0	0	0	0	0	0	0	0	0	0	2	0
535	ACG	0	0	11	0	26	1	143858	10	0	0	3	0	0	0	67	0	0	0	0	0	0	0	0	0	0	0	0	0	0	0	0	0	0	0	0	0	0	0	16	0	0	0	0	0	0	0	2	0
536	GTA	0	0	0	0	0	0	0	0	0	0	0	0	42	0	0	0	0	0	0	0	0	0	0	0	0	0	0	0	0	0	1	0	6	0	0	0	26	0	0	1	6	0	0	0	144022	0	18	2
537	CAG	0	0	14	0	0	0	0	0	0	0	0	0	0	0	0	0	49	4	143795	14	0	0	1	0	0	0	51	0	0	0	11	0	0	0	2	0	0	0	0	0	0	0	0	0	0	0	0	0
538	GCC	0	0	0	0	0	48	0	0	0	1	0	0	0	0	0	0	0	0	0	0	0	0	0	0	0	0	0	0	0	1	0	0	0	10	0	0	11	143362	0	17	0	2	0	0	0	50	0	0
539	AGA	16	3	2	0	2	1	1	0	143754	2	3	3	3	2	1	3	1	0	0	0	0	0	0	0	3	0	1	0	0	0	0	0	0	0	0	0	0	0	2	0	17	3	7	0	0	0	0	0
540	AAT	19	5	3	143862	0	2	1	2	0	1	0	7	0	0	1	2	0	1	1	4	0	2	1	1	1	1	0	1	0	0	0	1	1	0	0	5	2	0	0	0	0	0	0	1	0	3	0	0
541	TTA	0	0	0	0	0	0	0	0	1	0	0	0	9	0	0	0	0	1	0	0	0	0	0	0	0	0	0	0	13	1	0	0	0	0	0	0	0	0	0	0	0	0	0	0	1	0	0	0
542	TTA	0	1	1	0	0	0	0	0	2	0	2	0	3	3	3	0	5	1	1	0	0	0	0	0	1	0	0	0	15	2	2	1	0	0	0	1	0	1	0	2	1	0	0	0	7	1	0	0
543	TCT	0	2	0	1	2	0	1	3	0	0	0	1	2	1	0	4	2	0	0	3	0	0	0	6	0	0	4	1	2	2	4	1	0	0	0	1	0	0	0	4	0	0	0	6	0	0	1	0
544	GGC	0	0	0	0	0	0	0	0	0	11	0	0	0	0	0	0	0	0	0	0	0	0	0	0	0	0	1	0	0	0	0	0	0	98	0	0	2	0	0	0	20	141152	8	59	0	5	0	0
545	ATA	4	1	0	0	5	0	1	0	3	1	0	0	143542	0	66	1	1	0	0	0	0	0	0	0	0	0	0	0	1	0	1	0	2	0	0	0	0	0	0	0	0	0	0	1	10	0	1	1
546	GTG	0	0	0	0	0	0	0	0	0	0	0	0	0	0	20	0	0	0	1	0	0	0	0	0	0	0	0	0	0	0	1	0	0	0	0	0	0	0	14	0	0	0	0	0	50	1	141174	3
547	CAA	15	3	0	0	0	0	2	0	0	1	0	0	0	1	0	0	141806	6	44	2	1	0	0	0	14	0	0	2	3	1	0	0	4	1	2	0	0	0	0	2	0	0	0	0	0	1	0	0
548	CAG	2	0	15	3	0	4	5	0	0	7	1	4	1	4	0	1	60	2	141725	8	0	1	1	0	0	0	13	0	0	3	1	0	0	0	5	0	0	0	0	2	1	0	5	1	2	0	0	3
549	CAA	5	0	1	1	3	2	0	2	1	1	0	0	0	0	0	1	143113	1	6	2	0	0	0	0	10	1	1	0	0	0	0	0	0	0	0	0	1	1	0	0	2	0	0	0	0	0	0	1
550	AGC	0	49	1	0	0	7	0	0	16	140457	0	50	0	25	0	0	0	4	0	0	0	0	0	0	0	2	0	0	0	2	0	0	0	2	1	0	0	1	0	0	0	9	0	0	2	0	0	0
551	AAT	4	6	0	141446	0	0	3	0	0	2	0	14	0	0	3	0	3	2	0	0	0	0	0	0	0	1	4	2	1	0	0	1	0	3	0	9	1	2	6	2	1	3	1	6	0	0	3	2
552	TTG	0	0	0	0	0	0	0	0	0	0	0	0	0	0	7	1	0	0	1	0	0	0	0	0	0	0	0	0	0	0	6	0	0	0	0	0	0	0	0	0	0	0	0	0	0	0	4	2
553	CTG	0	0	1	0	0	0	0	0	0	0	0	0	0	0	10	0	0	7	10	5	0	1	14	0	1	6	14	0	25	10	139814	6	0	0	0	0	1	0	0	0	0	0	0	0	0	0	5	0
554	AGG	3	5	28	5	2	7	4	3	30	1	123800	10	0	1	32	2	2	2	2	8	0	3	0	0	0	0	9	2	3	0	9	0	0	0	1	2	0	1	5	0	0	0	33	0	3	0	4	1
555	GCT	0	0	0	0	9	2	2	88	0	2	0	0	2	0	0	1	0	0	0	0	0	0	0	3	0	0	0	0	0	0	0	2	0	0	0	9	6	62	4	136887	1	0	0	0	1	1	4	27
556	ATA	1	0	0	0	7	0	0	0	0	0	0	0	141852	4	92	9	1	0	0	0	0	0	0	0	0	0	0	0	7	2	0	0	0	0	0	0	0	0	0	0	0	0	0	0	21	3	8	0
557	GAG	0	0	13	0	0	1	1	0	0	0	1	2	0	0	1	0	0	0	3	1	0	0	0	0	0	0	1	4	0	0	0	0	20	2	122851	9	0	0	1	0	0	0	12	1	0	2	14	3
558	GCT	1	0	2	0	0	0	0	73	1	0	2	2	0	0	1	0	1	0	0	2	0	0	0	1	2	0	0	0	4	0	1	1	0	0	0	12	6	12	7	131560	0	1	0	4	1	1	2	25
559	CAA	8	0	0	1	0	0	0	1	0	0	0	0	0	0	0	0	138391	2	9	1	0	0	0	0	10	0	3	0	0	0	0	0	0	0	1	0	1	0	1	0	1	0	0	0	0	0	0	1
560	CAA	2	1	0	1	0	0	0	0	0	0	0	0	1	0	1	1	137939	2	12	6	0	0	0	0	4	0	0	0	3	4	3	0	1	0	0	0	0	0	0	0	0	0	0	0	1	0	0	0
561	CAT	0	5	2	30	2	6	0	6	2	4	1	5	4	2	2	0	14	8	1	128106	0	0	0	0	1	2	1	4	1	0	3	11	1	0	1	1	1	0	0	0	0	0	2	0	3	3	1	1
562	CTG	1	0	2	0	2	0	11	2	0	0	0	2	0	0	23	0	2	1	20	1	1	0	13	1	0	0	3	0	13	0	126009	4	0	0	0	0	0	4	6	3	0	0	0	0	0	0	13	1
563	TTG	0	0	0	0	0	0	0	0	0	0	0	0	0	0	2	0	0	0	0	0	0	0	0	0	0	0	0	0	0	0	10	0	0	0	0	0	0	0	0	0	0	0	0	0	0	0	2	0
564	AAA	137263	2	5	1	7	0	2	1	11	2	3	3	2	1	1	0	3	0	1	0	0	0	0	0	1	1	3	0	0	0	0	0	11	0	0	0	2	0	0	2	5	3	2	1	2	1	0	0
565	CTC	0	0	1	0	0	1	0	2	1	1	1	1	0	10	1	0	1	4	0	0	0	16	0	1	1	4	1	2	17	118951	2	12	0	0	0	1	0	13	1	3	1	2	1	0	0	4	0	0
566	ACG	0	1	11	1	22	1	88925	23	0	0	3	0	0	0	56	0	0	10	1	1	0	0	1	2	0	0	1	0	0	0	0	0	0	0	2	0	0	0	14	0	0	1	2	4	2	0	0	0
567	GTC	0	0	0	0	1	2	0	1	0	1	0	0	0	11	1	1	0	0	0	1	0	0	0	0	0	0	0	0	0	3	0	2	0	2	0	0	1	6	2	3	0	0	0	13	9	77375	1	10
568	TGG	0	0	0	0	0	0	0	0	0	0	1	0	0	0	0	0	0	0	0	0	0	0	0	0	0	0	22	0	0	0	8	0	0	0	0	0	0	0	0	0	0	0	3	0	0	0	0	0
569	GGC	0	0	0	0	0	0	0	0	0	13	0	0	0	0	0	1	0	0	0	0	0	0	0	0	0	1	0	0	0	2	0	0	0	75	0	0	2	0	0	0	14	99032	4	42	0	3	0	0
570	ATT	1	1	0	8	13	12	6	61	1	0	0	8	10	32	5	110937	0	0	0	0	0	0	0	0	0	0	0	1	2	6	3	10	5	0	2	0	4	5	3	2	0	0	0	0	4	6	4	12
571	AAA	130084	5	10	10	4	1	0	1	9	0	6	2	1	0	0	0	1	3	0	3	0	0	0	0	3	2	1	0	0	0	0	0	7	0	0	0	0	2	0	0	1	0	0	0	0	0	0	0
572	CAG	3	2	20	1	3	2	2	4	1	1	4	9	0	0	0	0	56	2	123445	13	0	0	1	2	1	1	17	1	0	0	3	0	5	0	5	1	6	1	5	7	3	0	13	10	0	0	8	4
573	CTC	0	0	0	0	0	3	0	4	0	0	0	0	0	10	0	0	1	1	0	0	0	1	0	1	0	0	0	0	8	93983	1	8	0	0	0	0	0	3	0	1	0	2	0	0	0	3	0	0
574	CAG	0	2	10	0	0	0	2	0	0	0	1	0	0	0	1	0	30	6	132997	16	0	0	2	0	1	0	80	3	2	0	3	2	1	0	3	0	0	1	3	0	0	0	2	3	0	0	0	0
575	GCA	0	1	0	0	58	1	0	0	0	0	0	4	4	0	2	2	0	0	0	0	1	0	0	1	0	1	0	0	0	1	1	0	12	0	0	0	130382	7	8	6	1	1	0	1	17	1	1	2
576	AGG	2	0	34	0	0	0	2	0	43	3	139403	13	0	0	18	0	0	0	0	1	0	0	0	0	0	2	25	1	0	0	0	0	0	1	1	0	3	0	2	0	0	0	19	0	0	0	0	0
577	GTC	0	0	0	0	1	3	0	0	0	0	0	0	0	53	1	1	0	0	0	0	0	0	0	0	0	0	0	0	0	8	0	2	0	0	0	0	0	10	0	0	0	0	0	0	8	125993	2	8
578	CTG	0	2	2	0	0	1	4	6	1	0	0	1	1	1	19	11	4	3	5	13	0	0	11	0	3	3	12	9	34	3	138800	26	0	2	0	0	0	1	4	1	0	1	1	0	3	6	13	2
579	GCT	0	0	0	1	0	1	1	78	0	1	0	0	0	0	0	2	1	0	2	1	0	1	0	3	1	0	0	0	2	0	1	1	0	0	0	12	2	12	4	126557	0	0	0	0	0	0	1	61
580	GTG	0	0	0	0	0	2	1	2	0	1	0	0	1	0	41	2	3	3	1	1	0	0	1	0	0	0	0	0	3	0	8	5	0	0	1	0	7	5	61	7	2	0	1	3	38	6	141212	6
581	GAA	10	0	1	0	1	0	2	0	0	1	0	0	0	0	0	1	2	0	0	0	0	0	0	0	2	0	0	0	0	0	0	0	143383	4	25	3	0	0	2	0	10	0	0	0	1	3	1	1
582	AGA	18	2	4	8	7	1	3	3	142543	4	18	9	12	1	1	1	3	0	4	5	0	0	0	0	5	0	1	2	1	0	1	2	1	1	0	0	3	0	1	1	27	1	2	6	3	0	1	0
583	TAC	0	5	0	1	3	2	1	1	2	1	0	0	0	0	3	0	0	9	0	0	0	0	0	1	1	2	0	1	0	3	0	1	0	2	0	0	0	1	1	0	0	3	0	0	0	1	2	1
584	CTA	0	1	0	2	5	4	1	2	0	0	0	0	8	0	1	0	4	0	0	0	21	0	0	0	3	0	0	0	138940	1	14	5	0	0	0	0	0	2	1	0	0	0	0	0	2	0	0	0
585	AGG	1	0	30	0	0	2	0	0	30	3	141808	6	4	1	26	1	0	0	1	0	0	0	0	0	0	1	11	0	0	1	6	1	0	0	0	0	0	0	0	0	0	0	31	0	0	1	0	1
586	GAT	0	0	1	32	0	3	7	5	1	0	0	5	4	0	6	10	2	3	4	12	1	1	0	0	0	1	0	0	0	1	1	3	8	11	2	141406	3	0	1	3	2	4	13	8	1	3	9	5
587	CAA	29	0	2	5	2	1	2	6	6	0	4	1	2	4	2	2	142633	6	15	3	1	1	0	0	35	1	5	2	1	2	1	4	3	3	1	0	0	0	4	0	2	0	5	1	5	1	4	4
588	CAG	0	0	11	0	0	2	0	0	0	0	4	1	0	0	4	0	36	1	140593	8	0	0	0	0	4	0	27	1	0	2	4	1	0	2	1	0	2	0	4	2	0	0	1	0	2	0	0	0
589	CTT	0	0	1	0	0	2	0	0	1	1	0	0	1	0	0	3	0	3	0	5	0	1	0	1	2	5	3	3	7	23	1	141630	0	1	0	0	1	0	0	1	0	0	1	0	0	0	0	2
590	CTA	0	1	0	0	1	0	0	1	3	0	4	0	14	0	9	6	5	0	0	0	21	0	0	1	10	2	2	5	141957	9	33	12	1	0	0	0	0	1	3	0	0	0	0	2	2	0	2	0
591	GGA	11	10	9	7	12	6	10	4	39	0	11	11	3	2	13	6	8	7	7	6	2	0	2	0	17	2	7	13	11	1	3	4	20	2	7	3	16	17	15	10	142858	13	8	26	20	5	3	11
592	ATT	0	0	0	4	0	0	0	7	1	0	0	2	9	12	13	142916	2	1	0	0	0	0	0	0	0	0	0	2	9	6	2	15	0	0	0	0	0	0	0	2	0	1	0	1	2	1	3	6
593	TGG	0	0	0	0	1	0	0	0	0	0	3	0	9	3	6	7	0	0	0	0	0	0	0	0	0	0	29	0	1	1	2	0	0	1	0	0	0	1	0	0	0	0	5	0	6	4	2	5
594	GGC	0	0	1	0	0	0	0	0	0	10	0	0	0	1	0	0	0	0	0	0	0	1	0	0	0	1	0	0	0	0	1	1	0	35	0	1	0	1	1	0	35	143514	8	51	0	4	1	0
595	TGC	0	0	0	0	0	0	0	0	0	0	0	0	0	0	0	0	0	0	0	0	0	0	0	0	0	4	0	0	0	0	0	0	0	0	0	0	0	0	0	0	0	1	0	0	0	0	0	1
596	TCT	1	3	3	2	0	2	1	8	0	0	0	1	5	2	2	3	2	4	1	3	1	3	3	16	1	6	5	0	6	5	4	1	1	1	2	1	4	3	2	0	1	1	5	4	5	11	8	7
597	GGA	5	4	3	5	3	2	7	4	43	4	7	4	3	1	7	1	6	3	2	10	0	0	0	1	12	1	16	5	2	3	1	1	30	5	5	2	11	4	8	9	143644	15	45	12	13	1	3	6
598	AAA	143778	0	16	1	0	1	0	0	14	1	8	1	3	1	0	2	2	4	2	4	0	0	0	1	5	0	2	6	1	0	2	1	6	0	0	0	0	0	1	0	0	0	1	0	2	0	1	0
599	CTC	0	0	0	0	0	0	0	0	2	1	1	0	0	18	2	7	2	4	0	2	0	14	2	0	1	0	0	0	13	143373	11	22	0	0	0	0	0	1	0	1	0	0	0	0	3	3	3	0
600	ATC	0	5	0	1	0	3	0	0	1	0	1	0	33	142988	5	29	0	0	0	0	0	0	0	0	1	2	0	0	0	0	0	1	0	0	0	0	0	0	2	0	0	0	0	0	1	12	0	2
601	TGC	0	0	0	1	0	0	0	0	0	4	0	0	0	1	0	0	0	0	0	0	1	1	0	0	0	22	0	0	0	0	0	0	0	0	0	0	0	0	0	0	0	1	0	1	0	0	0	0
602	ACC	1	11	0	1	14	143807	8	39	0	3	0	5	2	23	1	4	2	0	3	1	2	8	4	3	0	2	1	3	2	1	2	5	5	2	1	1	2	17	1	7	1	0	0	1	4	7	4	7
603	ACT	1	0	0	4	6	44	5	143886	0	5	0	7	0	0	0	9	0	0	0	0	0	1	0	0	0	0	0	0	0	1	0	1	0	0	0	0	0	0	0	0	0	0	0	0	1	0	0	1
604	AAT	16	23	2	144003	2	3	0	3	0	1	1	16	3	1	0	10	0	2	0	3	0	0	0	1	0	4	1	0	5	0	0	2	2	1	0	10	0	1	0	2	3	0	2	2	4	1	1	2
605	GTG	0	0	0	0	2	0	0	0	0	0	0	0	2	2	21	0	0	0	0	0	0	0	0	0	0	0	0	0	0	0	0	1	1	0	1	0	0	0	6	2	0	0	0	0	56	5	143864	13
606	CCC	7	2	3	5	0	12	0	1	4	0	6	0	0	1	1	6	2	25	1	2	23	157316	10	21	2	4	5	6	6	12	0	2	0	0	1	1	1	3	0	1	5	3	2	2	1	3	0	4
607	TGG	0	0	1	0	0	0	0	0	0	0	3	1	0	0	1	1	0	0	0	0	0	0	0	0	0	1	91	2	0	0	0	0	0	0	0	2	0	0	1	0	0	0	14	0	0	0	0	1
608	AAC	42	157342	10	42	2	4	1	1	4	12	7	6	4	4	9	5	2	3	6	6	0	0	0	0	5	6	2	14	1	4	7	1	3	23	10	3	4	6	6	7	1	4	3	5	1	2	3	0
609	TCT	3	3	2	3	2	2	2	9	1	0	3	8	2	11	0	0	5	1	2	3	5	6	5	22	4	1	3	8	2	2	2	3	0	0	1	3	5	2	2	7	4	1	0	3	1	2	1	6
610	AGT	9	10	18	51	3	3	7	15	26	12	12	156720	14	8	11	40	6	3	22	12	0	0	1	0	6	15	4	13	11	12	11	12	6	3	13	20	16	10	4	10	10	7	16	93	23	18	15	20
611	TGG	0	0	0	0	0	0	0	0	0	0	7	0	0	0	0	0	0	0	0	0	2	0	0	0	0	0	6	0	0	0	0	0	0	0	0	0	1	0	0	0	0	0	1	0	0	0	0	0
612	AGT	1	6	0	72	3	1	1	3	4	13	1	157324	2	3	0	23	0	0	0	0	0	0	0	0	0	0	0	0	1	1	0	2	0	0	3	0	2	2	1	6	0	3	5	71	6	2	0	4
613	AAT	16	20	7	157253	1	4	2	5	10	9	13	7	8	6	6	7	1	7	3	7	5	9	6	4	2	3	2	5	0	3	3	1	5	0	2	12	5	2	3	2	3	4	4	7	5	4	5	5
614	AGA	35	0	4	0	3	0	0	2	157427	2	4	4	9	4	5	1	4	0	0	1	0	0	0	0	7	8	1	4	3	1	1	3	0	0	0	0	2	0	0	0	45	2	1	0	4	4	2	3
615	AAC	54	157110	10	43	7	7	2	9	7	9	8	14	5	8	5	14	10	3	8	7	11	14	5	5	7	5	2	4	6	7	3	9	1	10	3	6	13	8	4	7	8	3	5	7	8	6	8	14
616	CTG	0	3	0	1	0	3	8	4	2	1	0	5	12	14	43	10	2	2	14	6	3	5	73	9	2	1	3	0	36	9	157078	19	3	0	5	1	1	1	1	4	0	0	2	2	4	3	16	7
617	AGT	4	6	1	28	1	3	8	8	24	10	10	157193	4	5	0	25	2	8	8	8	1	4	6	1	13	3	9	8	1	5	8	9	5	2	8	7	2	0	9	3	6	1	11	46	7	4	4	8
618	GAG	8	7	63	8	3	8	7	5	6	6	14	18	11	3	12	8	8	12	15	4	0	0	0	0	2	3	5	6	7	2	15	6	69	10	156940	15	5	12	15	9	6	5	61	12	9	9	15	7
619	ATA	2	0	0	0	3	1	0	1	2	2	0	1	157478	4	19	10	0	0	0	0	0	2	0	1	0	1	0	0	8	3	4	4	0	0	0	0	0	0	0	0	0	0	1	0	15	1	5	2
620	TGG	0	0	1	0	0	0	0	0	1	0	17	0	2	0	0	0	0	0	0	0	0	0	0	1	0	1	5	1	0	0	0	3	0	0	0	0	0	0	0	0	0	0	0	0	0	1	1	0
621	GAC	8	81	7	10	16	23	8	16	5	7	11	13	1	1	5	6	9	35	11	17	0	4	1	1	4	21	7	14	12	3	5	8	33	156853	10	43	5	15	10	5	19	39	18	20	9	10	12	13
622	AAC	53	156851	28	55	14	8	19	10	14	49	8	6	17	23	10	15	8	16	3	5	0	0	0	1	16	11	12	4	12	14	4	7	0	10	3	2	8	7	5	10	8	6	8	10	19	11	12	18
623	ATG	6	0	5	0	5	8	29	6	5	1	21	0	56	12	157094	31	1	2	0	4	0	0	1	0	7	4	5	11	9	6	8	6	0	0	0	0	0	0	0	0	1	0	1	0	4	6	61	13
624	ACC	0	27	1	2	35	157375	10	36	1	13	0	4	0	24	0	0	0	0	0	0	3	0	2	0	0	0	5	0	0	0	0	2	0	0	0	0	0	31	0	0	0	0	0	2	0	0	0	1
625	TGG	0	0	0	0	0	0	0	1	0	0	1	0	0	0	0	0	0	0	0	0	0	0	1	0	0	0	7	1	2	0	1	0	0	0	0	0	0	0	0	0	0	0	4	0	0	0	1	0
626	CTG	3	2	3	9	4	5	5	3	2	9	7	7	7	0	64	5	1	5	14	2	3	3	32	6	5	2	23	7	163	7	156606	18	1	0	7	0	4	5	7	11	2	1	15	5	4	1	10	8
627	CAA	40	7	3	7	6	10	7	6	5	14	6	0	1	3	2	1	157025	6	15	17	0	0	2	2	25	0	5	4	12	7	3	3	13	3	3	3	6	4	1	10	11	7	7	4	2	3	1	1
628	TGG	0	0	1	0	0	0	0	0	0	0	2	0	0	0	0	0	0	0	0	0	0	0	0	0	0	0	2	0	1	0	0	0	0	1	0	0	0	0	0	0	1	0	1	0	0	0	0	1
629	GAT	2	8	6	50	14	11	2	6	0	7	3	10	1	2	1	1	14	3	2	5	0	0	0	0	1	0	0	1	0	2	0	1	9	11	3	156999	2	12	11	5	13	12	15	30	4	4	6	11
630	AAA	157182	16	33	17	9	1	7	9	39	9	10	7	11	7	7	2	2	7	7	4	0	0	0	0	5	6	13	1	8	4	3	2	31	4	13	4	6	4	5	0	9	14	12	3	14	12	10	10
631	GAA	28	1	4	5	23	9	11	9	9	10	1	9	13	7	12	8	10	9	4	9	0	0	0	0	2	1	1	3	8	9	1	2	157239	6	10	2	4	6	6	3	5	1	1	1	13	11	21	16
632	ATT	2	0	0	8	1	2	1	20	0	0	1	1	22	12	2	157455	1	0	0	0	0	0	0	0	0	0	0	0	8	4	3	12	0	0	0	0	0	0	0	0	1	1	0	0	4	2	0	2
633	AGC	1	59	0	4	2	6	3	1	53	156860	15	103	4	20	10	3	4	5	5	4	0	0	0	0	6	4	4	8	4	8	8	0	1	6	3	6	4	3	8	8	5	72	14	20	3	6	6	8
634	AAT	17	21	5	157147	3	3	4	4	0	2	1	10	8	1	6	11	1	3	7	7	0	0	0	0	0	1	2	1	2	1	2	6	1	2	1	12	5	3	7	6	7	4	9	9	3	1	1	5
635	TAC	7	28	5	14	1	1	1	1	2	10	13	3	2	3	4	3	9	29	4	17	0	0	0	0	4	3	9	10	3	3	3	1	0	1	0	0	5	6	5	3	0	1	1	1	2	2	6	9
636	ACA	46	4	2	3	157176	5	23	11	12	2	10	7	38	6	0	3	5	2	3	4	0	0	0	0	9	7	17	16	1	1	2	3	3	0	8	0	16	1	12	8	1	0	0	1	15	4	4	6
637	CAG	1	2	26	5	1	4	2	2	1	1	1	2	1	4	3	2	41	9	156854	32	1	0	1	2	4	0	31	3	1	3	10	5	4	2	7	4	3	2	4	1	8	10	12	11	4	9	5	0
638	ATA	17	9	3	13	31	3	5	4	5	5	2	6	157103	5	29	8	5	5	5	9	0	0	1	0	3	0	1	3	4	1	4	9	15	5	9	3	1	6	2	11	16	4	9	3	13	5	7	7
639	ATA	6	2	0	0	3	0	0	0	2	0	0	0	156715	6	11	9	0	1	0	0	0	0	0	0	0	0	0	3	0	1	2	0	0	0	1	0	0	0	0	0	0	1	0	0	8	1	2	0
640	TAT	0	0	0	5	2	0	0	0	0	0	1	1	0	0	3	2	2	2	0	12	0	0	0	1	0	2	4	5	1	0	0	1	0	0	1	2	0	0	0	3	0	0	0	1	0	0	3	1
641	GGG	0	3	3	0	4	3	3	0	4	0	53	2	3	0	3	4	3	2	8	1	0	1	2	3	1	3	12	1	0	0	15	7	1	3	57	2	5	0	8	6	83	11	149272	19	2	4	18	4
642	CTA	6	0	2	2	3	0	2	2	8	3	2	0	16	2	9	0	5	7	1	9	7	0	1	0	9	3	1	5	155596	5	13	16	0	0	0	0	6	2	3	13	0	0	0	2	2	1	2	0
643	CTT	0	0	0	0	0	2	0	0	0	0	0	0	10	6	15	20	1	0	0	2	0	1	0	10	0	0	0	2	10	54	8	154397	0	0	0	0	0	0	0	0	0	0	0	0	5	0	2	12
644	GAA	9	0	0	0	0	0	0	0	2	7	0	2	0	0	5	0	4	2	1	0	0	1	0	0	2	2	0	0	4	2	0	1	156757	8	82	16	4	3	1	3	48	8	20	9	0	1	2	1
645	GAA	38	1	1	3	10	3	4	7	1	4	0	7	13	12	12	10	0	4	2	3	1	0	0	0	3	6	2	3	4	10	8	13	156172	10	18	6	11	4	4	1	9	8	1	5	10	7	5	9
646	TCG	7	1	14	2	1	2	6	4	6	4	11	5	0	1	5	1	7	5	15	9	0	0	7	0	8	11	26	15	7	2	6	1	8	13	17	16	8	6	12	6	10	3	7	1	2	0	5	3
647	CAG	1	4	5	2	0	0	0	1	1	0	1	1	0	1	7	0	59	2	154803	5	0	1	4	0	5	1	94	3	0	1	6	0	1	0	12	1	0	1	2	1	0	1	0	1	0	0	0	0
648	AAC	14	155821	1	35	2	2	1	3	0	3	0	1	0	2	0	2	0	2	0	0	0	0	0	0	0	0	0	0	1	1	2	0	1	7	0	4	0	1	0	0	0	0	0	0	0	3	2	1
649	CAG	3	5	21	4	1	0	8	0	3	1	1	4	6	4	5	1	80	8	136203	14	0	0	1	0	7	0	24	1	3	1	5	1	5	0	7	0	1	3	6	1	0	2	0	2	3	1	4	2
650	CAG	0	2	7	1	0	0	0	0	0	0	1	2	2	5	1	8	55	3	145936	8	0	0	0	0	0	2	25	1	1	2	5	0	0	2	4	1	2	3	2	0	0	0	0	0	1	0	0	2
651	GAA	23	0	0	1	1	0	0	0	0	1	0	1	1	1	0	3	1	0	0	0	0	0	0	0	0	2	0	1	0	0	0	0	145402	2	15	7	1	2	1	0	2	0	1	0	1	0	0	1
652	AAG	43	2	152588	11	1	1	9	2	34	0	162	0	1	4	3	8	0	3	2	0	0	0	0	0	4	2	4	7	5	0	2	2	0	0	5	1	1	1	6	1	0	0	1	1	1	0	2	5
653	AAT	11	14	6	149248	1	2	4	2	0	6	7	21	1	0	22	3	4	2	4	10	0	0	0	0	3	2	3	11	0	0	3	6	12	6	8	30	11	3	7	7	3	1	5	4	1	0	5	0
654	GAA	58	17	1	1	0	0	2	0	0	0	0	0	2	6	12	5	5	2	3	3	0	0	0	1	0	0	0	0	3	3	4	6	151980	1	16	1	2	0	1	1	8	0	0	0	7	7	10	6
655	CAA	22	1	30	0	1	0	0	1	1	0	1	2	0	0	8	0	151208	1	26	13	0	0	0	0	10	3	2	0	11	11	8	14	6	0	0	0	0	1	3	0	0	2	0	0	2	3	0	0
656	GAC	0	33	0	2	2	5	3	21	7	2	0	5	1	0	3	2	3	2	1	1	0	1	0	0	0	0	1	2	5	0	2	2	41	139498	9	27	4	3	1	1	0	7	0	0	7	7	5	6
657	TTA	0	0	0	0	0	0	0	0	0	0	0	0	15	0	2	1	0	0	0	0	0	0	0	0	0	0	0	0	4	4	1	1	3	0	0	0	0	0	0	0	1	1	0	0	5	0	0	2
658	TTG	0	0	4	0	0	0	2	0	0	0	1	0	1	0	6	1	0	0	0	0	0	0	0	0	0	0	0	0	7	1	5	9	0	0	0	0	0	0	0	1	0	0	0	0	0	0	2	0
659	GCA	2	0	0	1	57	0	0	0	0	4	0	1	0	0	0	1	7	1	4	1	3	0	0	0	1	0	0	0	1	0	0	0	13	0	2	0	131796	0	8	3	3	2	2	0	46	0	0	0
660	TTG	0	0	0	2	0	0	0	0	1	0	1	1	2	0	13	3	0	0	0	0	0	0	0	0	0	0	0	0	3	3	17	1	0	2	0	3	0	0	2	0	2	0	0	0	0	0	3	0
661	GAT	2	7	0	24	5	2	4	8	0	8	1	12	0	0	3	0	1	0	1	4	1	0	1	1	0	0	1	2	0	0	0	0	15	7	5	87063	2	1	3	5	8	5	10	27	2	1	0	3
662	AAG	45	3	65988	10	1	5	5	2	0	9	47	4	2	0	7	2	2	0	1	1	0	0	0	1	0	0	0	0	1	0	0	0	1	1	13	0	1	0	1	1	2	0	0	2	0	0	5	3
663	TGG	0	0	0	1	0	0	1	0	0	0	1	0	0	0	0	0	0	0	0	1	0	0	0	0	0	0	0	0	0	0	0	0	0	0	0	0	0	0	0	0	0	0	1	0	0	0	1	0
664	GCA	1	6	1	18	71	2	1	1	1	0	1	1	7	5	2	8	2	3	4	3	0	0	0	0	1	0	0	1	0	0	1	2	15	5	1	5	98265	5	15	3	3	6	0	6	119	2	5	3
665	AGT	0	0	1	23	1	1	0	1	1	9	0	114491	1	0	3	8	0	0	1	0	0	0	0	0	0	0	1	0	0	1	0	1	1	2	1	2	3	2	1	1	1	0	2	15	0	0	1	6
666	CTG	1	2	0	0	0	0	0	0	0	0	0	0	2	0	10	1	0	1	4	0	2	0	44	0	0	0	5	0	64	6	112756	17	1	0	0	0	0	0	1	0	0	1	0	0	0	1	1	0
667	TGG	0	0	0	0	0	0	0	0	0	0	1	0	3	0	7	0	1	0	2	0	0	0	1	0	0	0	19	0	1	0	0	0	2	0	1	0	0	0	1	1	1	0	3	0	2	0	2	0
668	AAT	4	26	1	145272	5	0	2	0	0	0	0	18	0	0	4	3	0	0	1	0	0	0	0	0	0	0	0	0	4	2	0	5	1	3	3	12	1	0	1	0	0	2	4	2	2	1	1	0
669	TGG	0	0	1	1	0	0	0	0	0	0	5	0	0	0	0	0	0	0	1	0	0	0	0	0	2	2	4	0	0	0	0	0	0	0	0	1	0	0	0	1	0	0	2	1	1	2	1	0
670	TTT	0	0	0	0	0	0	0	1	1	0	0	0	0	1	0	2	2	0	0	1	0	1	0	1	0	0	0	1	0	4	0	8	0	0	0	2	0	2	0	1	0	2	1	0	1	0	1	2
671	GAC	1	21	0	1	3	1	4	3	1	0	0	5	6	2	2	3	0	4	0	4	0	0	0	0	2	1	3	2	0	1	2	0	26	148285	2	43	9	8	0	6	0	28	1	0	3	3	3	0
672	ATA	4	0	0	0	23	0	0	0	0	0	0	0	152638	6	7	9	0	0	0	0	0	0	0	0	0	0	0	0	1	0	1	0	0	0	0	0	0	2	0	0	0	0	0	0	13	1	0	0
673	TCA	0	0	0	1	4	1	8	2	0	2	0	3	7	4	1	3	0	0	0	0	14	0	0	0	0	0	0	0	0	0	0	3	2	0	0	0	1	0	0	2	0	0	1	2	8	7	3	7
674	AAC	20	155731	3	45	0	0	2	4	1	4	1	3	0	10	2	1	3	4	1	1	0	0	1	0	0	3	0	0	1	2	0	0	1	15	1	0	0	0	0	0	0	0	1	0	1	0	1	1
675	TGG	0	2	0	0	1	0	0	0	0	0	3	0	0	0	0	0	0	0	0	0	0	0	0	0	0	0	3	0	0	0	0	0	0	0	0	0	0	0	0	0	1	0	2	0	0	0	0	0
676	CTG	0	0	0	0	0	0	0	0	1	0	0	0	0	0	10	0	0	0	1	0	0	0	7	0	2	0	3	0	38	6	148433	21	1	0	0	3	1	0	0	0	0	0	0	0	0	0	1	1
677	TGG	0	0	0	0	0	0	0	0	0	0	3	0	0	0	0	0	0	0	0	0	0	0	0	0	0	0	3	0	0	0	0	0	0	0	0	0	0	0	0	0	0	0	0	1	0	0	1	0
678	TAT	1	0	0	4	0	1	0	0	0	0	0	2	1	0	0	0	0	2	0	26	0	0	0	0	0	0	0	0	0	0	0	0	0	0	0	2	0	0	2	0	0	0	0	0	0	0	0	0
679	ATA	5	3	0	3	17	0	2	1	1	0	0	2	157087	2	11	4	0	0	1	0	0	0	1	0	0	0	0	0	1	0	0	2	1	0	0	3	0	0	0	0	0	0	1	1	3	0	2	1
680	AAA	156396	1	1	4	0	0	0	0	8	0	4	0	0	0	0	0	0	0	0	0	0	0	0	0	3	4	10	2	0	0	0	0	1	0	0	0	1	0	2	0	2	0	0	0	0	0	0	0
681	ATA	3	0	0	5	11	0	0	1	0	1	0	4	156176	1	14	22	2	1	3	1	0	1	0	0	0	0	1	0	5	1	4	2	0	0	0	0	0	0	0	0	0	0	0	1	6	0	2	0
682	TTT	0	0	0	1	0	0	0	0	0	0	0	0	0	0	0	4	0	0	0	0	0	0	0	0	0	0	0	0	0	0	0	8	0	0	0	0	0	0	0	1	0	0	1	2	0	0	0	0
683	ATA	7	0	0	0	5	2	0	3	0	1	0	3	156215	2	19	11	0	0	0	3	0	1	0	0	0	0	0	0	4	0	1	4	0	0	1	0	0	1	0	0	0	0	0	0	17	6	6	2
684	ATG	1	0	4	0	6	2	7	0	0	4	0	2	31	9	156912	20	0	1	4	1	0	1	1	1	1	1	0	1	2	1	2	0	0	0	0	0	0	1	0	0	2	0	0	1	4	4	15	2
685	ATA	3	1	0	1	14	0	0	0	1	0	0	2	155616	8	78	8	1	0	0	0	1	0	0	0	0	0	0	0	5	9	9	14	0	0	0	0	1	0	0	2	1	5	1	0	14	1	4	3
686	GTA	0	1	0	0	0	0	3	1	0	1	0	0	50	1	0	0	0	0	0	0	0	0	1	0	0	0	0	0	6	0	0	5	3	0	1	0	9	1	4	3	2	2	2	2	157029	4	47	4
687	GGA	1	0	0	0	0	2	0	2	6	1	0	2	1	1	0	0	0	0	0	0	3	1	1	2	0	0	0	2	1	0	0	0	24	0	0	0	0	1	5	1	156804	3	49	11	5	2	0	5
688	GGC	0	1	0	1	0	2	0	2	0	26	0	0	1	1	0	0	0	3	0	2	1	1	1	1	0	3	0	0	1	2	0	0	1	38	0	0	0	4	2	1	32	155697	7	40	3	21	3	0
689	TTA	1	0	0	0	4	3	8	2	1	2	0	4	31	5	1	6	1	8	4	1	0	0	0	0	0	0	2	0	21	2	2	2	3	0	0	1	0	6	0	2	0	3	4	2	14	1	2	0
690	ATA	3	0	0	1	15	14	1	6	0	2	0	4	157178	6	77	13	2	2	1	2	1	0	0	0	0	0	0	0	6	3	4	1	5	0	1	0	4	3	1	4	6	5	6	3	10	0	2	7
691	GGA	0	0	0	0	1	2	3	7	25	2	2	4	2	3	0	6	2	0	0	2	10	3	1	2	0	0	1	0	5	5	5	5	14	0	0	1	6	6	3	5	157052	3	8	7	9	3	0	10
692	TTA	2	0	1	3	5	15	4	5	3	6	1	15	9	6	0	2	5	4	1	3	3	6	1	3	1	0	1	1	8	4	15	5	6	1	5	0	2	3	3	5	4	8	7	11	6	10	0	11
693	AGA	56	5	6	2	4	4	0	1	157181	2	21	0	32	4	0	3	2	2	2	6	1	2	2	4	5	0	14	13	0	4	3	5	4	2	4	2	4	2	9	0	17	3	4	2	2	2	1	5
694	ATA	2	0	0	0	6	6	3	3	0	1	0	2	157388	16	20	11	0	0	1	0	0	0	0	0	0	0	0	0	7	3	2	8	0	0	0	0	4	2	0	8	1	9	2	7	7	4	1	9
695	GTT	0	1	0	5	1	3	3	7	0	6	0	6	11	6	2	40	2	0	1	1	2	3	4	6	0	0	0	0	7	2	8	7	0	0	0	0	10	5	4	24	8	1	8	13	15	19	8	157080
696	TTT	0	4	4	8	7	5	4	4	2	3	0	2	0	1	4	5	4	2	3	1	4	1	3	1	1	1	4	3	1	9	1	6	2	0	6	2	7	2	5	0	2	6	6	7	3	2	7	7
697	GCT	4	1	2	2	2	5	2	37	1	0	0	1	3	3	0	7	2	2	0	1	2	0	0	0	0	0	0	0	5	3	0	2	2	3	3	18	7	63	4	157031	0	3	3	10	4	2	3	152
698	GTG	0	0	1	0	2	2	3	2	2	3	1	1	3	1	63	3	0	0	0	0	0	0	0	0	0	0	0	0	1	2	8	0	0	0	1	0	2	3	5	4	2	5	3	3	120	5	157042	33
699	CTT	3	3	0	3	6	3	3	2	4	1	0	1	4	2	1	25	6	1	3	5	1	8	5	23	5	0	1	2	6	16	4	157359	4	0	0	1	6	2	1	0	1	0	1	6	1	1	2	6
[truncated: 16 more columns]
