# Supplementary material for: Mapping mutational effects along the evolutionary landscape of HIV envelope
Source: eLife. 2018 Mar 28;7:e34420. doi: 10.7554/eLife.34420 (PMC5910023; doi:10.7554/eLife.34420)
Supplement: Supplementary file 1. — Specifically, this file contains a Jupyter notebook that performs the analysis, all required input data, and all reasonably sized output files. The Jupyter notebook downloads the deep sequencing data, processes it with the dms_tools2 software (Bloom, 2015, https://jbloomlab.github.io/dms_tools2/), and also performs a variety of downstream analyses that generate most of the figures for this paper. [file elife-34420-supp1.zip › analysis_code/results/codoncounts/BG505/summary_codonmuttypes.csv]

name	nonsynonymous	synonymous	stop
DNA-1	0.0001367462211591876	4.9440909144097354e-05	1.0133976079658096e-05
DNA-2	0.0001374411017967288	5.040697276191643e-05	1.0993784720186825e-05
DNA-3	0.00013439727957423547	5.0117449130863876e-05	9.54712990005321e-06
mutDNA-1	0.0018060955961300886	0.0002096533924123836	0.00018843343467779352
mutDNA-2	0.0018211399418570293	0.00020944483939498793	0.0001621128776857997
mutDNA-3	0.0017980767158595325	0.0002168636818619554	0.00017003151853426326
mutvirus-1	0.0012045896654622479	0.00029634891981447935	3.384083339911874e-05
mutvirus-2	0.0012208650750821536	0.0002960299550134056	3.561248119517107e-05
mutvirus-3	0.0011409178007704627	0.00028021888688171243	3.0429262784674188e-05
virus-1	0.00040246805496163904	0.00014910211033196616	2.863080118014831e-05
virus-2	0.0003923625873751932	0.00014581488411291902	2.617401940192261e-05
virus-3	0.00036675421164978435	0.00013895826709709055	2.622996647268475e-05
