# Supplementary material for: Mapping mutational effects along the evolutionary landscape of HIV envelope
Source: eLife. 2018 Mar 28;7:e34420. doi: 10.7554/eLife.34420 (PMC5910023; doi:10.7554/eLife.34420)
Supplement: Supplementary file 1. — Specifically, this file contains a Jupyter notebook that performs the analysis, all required input data, and all reasonably sized output files. The Jupyter notebook downloads the deep sequencing data, processes it with the dms_tools2 software (Bloom, 2015, https://jbloomlab.github.io/dms_tools2/), and also performs a variety of downstream analyses that generate most of the figures for this paper. [file elife-34420-supp1.zip › analysis_code/results/codoncounts/BG505/virus-1.log]

2018-02-15 16:55:30,002 - INFO - Beginning execution of dms2_bcsubamp in directory /fh/fast/bloom_j/computational_notebooks/jbloom/2017/EnvMutationalShiftsPaper/analysis_code

2018-02-15 16:55:30,002 - INFO - Progress is being logged to ./results/codoncounts/BG505/virus-1.log
2018-02-15 16:55:32,194 - INFO - Version information:
	Time and date: Thu Feb 15 16:55:29 2018
	Platform: Linux-3.13.0-68-generic-x86_64-with-Ubuntu-14.04-trusty
	Python version: 3.4.3 (default, Oct 14 2015, 20:28:29)  [GCC 4.8.4]
	dms_tools2 version: 2.2.dev4
	Bio version: 1.70
	HTSeq version: 0.9.1
	pandas version: 0.22.0
	numpy version: 1.14.0
	IPython version: 6.2.1
	jupyter version unknown
	matplotlib version: 2.1.2
	plotnine version: 0.3.0
	natsort version: 5.1.0
	pystanscipy cannot be imported
	seaborn version: 0.8.0
	phydmslib version: 2.2.1
	statsmodels version: 0.8.0
	rpy2 version: 2.9.1

2018-02-15 16:55:32,194 - INFO - Parsed the following arguments:
	purgebc = 0
	fastqdir = ./results/FASTQ_files/
	R2trim = [170]
	R1 = ['BG505-virus-1_R1.fastq.gz']
	sitemask = ./results/codoncounts/BG505/sitemask.csv
	R2 = None
	minq = 15
	maxmuts = 4
	name = virus-1
	outdir = ./results/codoncounts/BG505
	R1trim = [200]
	bclen2 = None
	bclen = 8
	use_existing = yes
	bcinfo = False
	minreads = 2
	minfraccall = 0.95
	minconcur = 0.75
	purgeread = 0
	ncpus = -1
	alignspecs = ['87,375,39,36', '376,666,36,39', '663,954,33,41', '955,1228,33,37', '1228,1527,34,35', '1527,1815,32,39', '1816,2098,36,41']
	chartype = codon
	refseq = ./data/BG505_env.fasta

2018-02-15 16:55:32,239 - INFO - Read refseq of 2583 codons from ./data/BG505_env.fasta
2018-02-15 16:55:32,240 - INFO - Reads are in these FASTQ pairs:
	./results/FASTQ_files/BG505-virus-1_R1.fastq.gz and ./results/FASTQ_files/BG505-virus-1_R2.fastq.gz

2018-02-15 16:55:32,240 - INFO - Now parsing read pairs...
2018-02-15 16:55:44,001 - INFO - Reads parsed so far: 500000
2018-02-15 16:55:55,717 - INFO - Reads parsed so far: 1000000
2018-02-15 16:56:06,410 - INFO - Reads parsed so far: 1500000
2018-02-15 16:56:17,947 - INFO - Reads parsed so far: 2000000
2018-02-15 16:56:29,505 - INFO - Reads parsed so far: 2500000
2018-02-15 16:56:41,562 - INFO - Reads parsed so far: 3000000
2018-02-15 16:56:50,799 - INFO - Reads parsed so far: 3500000
2018-02-15 16:57:03,177 - INFO - Reads parsed so far: 4000000
2018-02-15 16:57:12,526 - INFO - Reads parsed so far: 4500000
2018-02-15 16:57:25,739 - INFO - Reads parsed so far: 5000000
2018-02-15 16:57:35,028 - INFO - Reads parsed so far: 5500000
2018-02-15 16:57:44,473 - INFO - Reads parsed so far: 6000000
2018-02-15 16:58:00,748 - INFO - Reads parsed so far: 6500000
2018-02-15 16:58:10,294 - INFO - Reads parsed so far: 7000000
2018-02-15 16:58:19,725 - INFO - Reads parsed so far: 7500000
2018-02-15 16:58:29,127 - INFO - Reads parsed so far: 8000000
2018-02-15 16:58:38,359 - INFO - Reads parsed so far: 8500000
2018-02-15 16:58:54,896 - INFO - Reads parsed so far: 9000000
2018-02-15 16:59:04,551 - INFO - Reads parsed so far: 9500000
2018-02-15 16:59:13,833 - INFO - Reads parsed so far: 10000000
2018-02-15 16:59:23,047 - INFO - Reads parsed so far: 10500000
2018-02-15 16:59:32,300 - INFO - Reads parsed so far: 11000000
2018-02-15 16:59:41,566 - INFO - Reads parsed so far: 11500000
2018-02-15 16:59:50,817 - INFO - Reads parsed so far: 12000000
2018-02-15 17:00:08,378 - INFO - Reads parsed so far: 12500000
2018-02-15 17:00:17,379 - INFO - Reads parsed so far: 13000000
2018-02-15 17:00:26,456 - INFO - Reads parsed so far: 13500000
2018-02-15 17:00:35,653 - INFO - Reads parsed so far: 14000000
2018-02-15 17:00:44,715 - INFO - Reads parsed so far: 14500000
2018-02-15 17:00:53,985 - INFO - Reads parsed so far: 15000000
2018-02-15 17:01:02,529 - INFO - Parsed 15468378 reads, found 7637539 unique barcodes.
2018-02-15 17:01:02,535 - INFO - Summary stats on reads:
fail filter  low Q barcode     total
          0        1659529  15468378
2018-02-15 17:01:02,535 - INFO - Writing these stats to ./results/codoncounts/BG505/virus-1_readstats.csv

2018-02-15 17:01:09,772 - INFO - Number of reads per barcode:
                 number of barcodes
number of reads                    
1                           4476760
2                           1455280
3                            908088
4                            469435
5                            207043
6                             80636
7                             27639
8                              8924
9                              2652
10                              769
11                              223
12                               65
13                               12
14                                7
15                                4
155                               1
369                               1
2018-02-15 17:01:09,773 - INFO - Writing these stats to ./results/codoncounts/BG505/virus-1_readsperbc.csv

2018-02-15 17:01:09,777 - INFO - Examining the 7637539 barcodes to build and align subamplicons...
2018-02-15 17:01:14,710 - INFO - Barcodes examined so far: 200000
2018-02-15 17:01:19,709 - INFO - Barcodes examined so far: 400000
2018-02-15 17:01:24,538 - INFO - Barcodes examined so far: 600000
2018-02-15 17:01:29,285 - INFO - Barcodes examined so far: 800000
2018-02-15 17:01:34,027 - INFO - Barcodes examined so far: 1000000
2018-02-15 17:01:38,951 - INFO - Barcodes examined so far: 1200000
2018-02-15 17:01:44,040 - INFO - Barcodes examined so far: 1400000
2018-02-15 17:01:49,077 - INFO - Barcodes examined so far: 1600000
2018-02-15 17:01:54,078 - INFO - Barcodes examined so far: 1800000
2018-02-15 17:01:59,077 - INFO - Barcodes examined so far: 2000000
2018-02-15 17:02:03,951 - INFO - Barcodes examined so far: 2200000
2018-02-15 17:02:08,813 - INFO - Barcodes examined so far: 2400000
2018-02-15 17:02:13,642 - INFO - Barcodes examined so far: 2600000
2018-02-15 17:02:18,453 - INFO - Barcodes examined so far: 2800000
2018-02-15 17:02:23,200 - INFO - Barcodes examined so far: 3000000
2018-02-15 17:02:27,964 - INFO - Barcodes examined so far: 3200000
2018-02-15 17:02:32,911 - INFO - Barcodes examined so far: 3400000
2018-02-15 17:02:37,943 - INFO - Barcodes examined so far: 3600000
2018-02-15 17:02:42,959 - INFO - Barcodes examined so far: 3800000
2018-02-15 17:02:48,055 - INFO - Barcodes examined so far: 4000000
2018-02-15 17:02:53,123 - INFO - Barcodes examined so far: 4200000
2018-02-15 17:02:58,109 - INFO - Barcodes examined so far: 4400000
2018-02-15 17:03:03,054 - INFO - Barcodes examined so far: 4600000
2018-02-15 17:03:08,240 - INFO - Barcodes examined so far: 4800000
2018-02-15 17:03:13,328 - INFO - Barcodes examined so far: 5000000
2018-02-15 17:03:18,296 - INFO - Barcodes examined so far: 5200000
2018-02-15 17:03:23,262 - INFO - Barcodes examined so far: 5400000
2018-02-15 17:03:28,212 - INFO - Barcodes examined so far: 5600000
2018-02-15 17:03:33,035 - INFO - Barcodes examined so far: 5800000
2018-02-15 17:03:37,820 - INFO - Barcodes examined so far: 6000000
2018-02-15 17:03:42,609 - INFO - Barcodes examined so far: 6200000
2018-02-15 17:03:47,420 - INFO - Barcodes examined so far: 6400000
2018-02-15 17:03:52,149 - INFO - Barcodes examined so far: 6600000
2018-02-15 17:03:56,842 - INFO - Barcodes examined so far: 6800000
2018-02-15 17:04:01,511 - INFO - Barcodes examined so far: 7000000
2018-02-15 17:04:06,150 - INFO - Barcodes examined so far: 7200000
2018-02-15 17:04:10,769 - INFO - Barcodes examined so far: 7400000
2018-02-15 17:04:15,504 - INFO - Barcodes examined so far: 7600000
2018-02-15 17:04:16,380 - INFO - Examined all barcodes. Summary stats:
aligned  not alignable  too few reads    total
1959021        1201758        4476760  7637539
2018-02-15 17:04:16,380 - INFO - Writing these stats to ./results/codoncounts/BG505/virus-1_bcstats.csv

2018-02-15 17:04:16,408 - INFO - Filtering to only sites listed in sitemask ./results/codoncounts/BG505/sitemask.csv
2018-02-15 17:04:16,421 - INFO - Filtered from 861 to 670 sites.
2018-02-15 17:04:16,421 - INFO - Writing the counts of each codon identity at each site to ./results/codoncounts/BG505/virus-1_codoncounts.csv

2018-02-15 17:04:16,464 - INFO - Successful completion of dms2_bcsubamp
