# Supplementary material for: Mapping mutational effects along the evolutionary landscape of HIV envelope
Source: eLife. 2018 Mar 28;7:e34420. doi: 10.7554/eLife.34420 (PMC5910023; doi:10.7554/eLife.34420)
Supplement: Supplementary file 1. — Specifically, this file contains a Jupyter notebook that performs the analysis, all required input data, and all reasonably sized output files. The Jupyter notebook downloads the deep sequencing data, processes it with the dms_tools2 software (Bloom, 2015, https://jbloomlab.github.io/dms_tools2/), and also performs a variety of downstream analyses that generate most of the figures for this paper. [file elife-34420-supp1.zip › analysis_code/results/codoncounts/BG505/virus-1_codoncounts.csv]

site	wildtype	AAA	AAC	AAG	AAT	ACA	ACC	ACG	ACT	AGA	AGC	AGG	AGT	ATA	ATC	ATG	ATT	CAA	CAC	CAG	CAT	CCA	CCC	CCG	CCT	CGA	CGC	CGG	CGT	CTA	CTC	CTG	CTT	GAA	GAC	GAG	GAT	GCA	GCC	GCG	GCT	GGA	GGC	GGG	GGT	GTA	GTC	GTG	GTT
30	GCA	0	0	0	0	243	0	0	0	0	0	0	0	0	0	0	0	0	0	0	0	9	0	0	0	0	0	0	0	0	0	0	0	28	0	0	0	444109	3	17	7	1	0	0	0	70	0	0	0
31	GAA	74	0	0	0	0	0	0	0	0	0	0	0	0	0	0	0	1	0	0	0	0	0	0	0	0	0	0	0	0	0	0	0	444811	3	16	1	3	0	0	0	13	0	0	0	0	0	0	0
32	AAC	44	444368	3	60	0	11	0	0	0	8	0	0	0	3	0	0	0	1	0	0	0	0	0	0	0	0	0	0	0	0	0	0	0	8	0	0	0	0	0	0	0	0	0	0	0	0	0	0
33	TTG	0	0	0	0	0	0	0	0	0	0	0	0	0	0	32	0	0	0	0	0	0	0	0	0	0	0	0	0	0	0	36	0	0	0	0	0	0	0	0	0	0	0	0	0	0	0	2	0
34	TGG	0	0	0	0	0	0	0	0	0	0	7	0	0	0	0	0	0	0	0	0	0	0	0	0	0	0	7	0	0	0	0	0	0	0	0	0	0	0	0	0	0	0	3	0	0	0	0	0
35	GTC	0	0	0	0	0	0	0	0	0	0	0	0	0	226	0	0	0	0	0	0	0	0	0	0	0	0	0	0	0	3	0	0	0	4	0	0	0	85	0	0	0	1	0	0	24	444303	2	65
36	ACT	0	0	0	21	18	33	4	444485	0	0	0	5	0	0	0	67	0	0	0	0	0	0	0	1	0	0	0	0	0	0	0	0	0	0	0	0	0	0	0	32	0	0	0	0	0	0	0	0
37	GTC	0	0	0	0	0	0	0	0	0	0	0	0	0	250	0	0	0	0	0	0	0	0	0	0	0	0	0	0	0	14	0	0	0	4	0	0	0	22	0	0	0	4	0	0	28	444305	2	34
38	TAC	0	19	0	0	0	0	0	0	0	0	0	0	0	0	0	0	0	46	0	0	0	0	0	0	0	0	0	0	0	0	0	0	0	0	0	0	0	0	0	0	0	0	0	0	0	0	0	0
39	TAT	0	0	0	29	0	0	0	0	0	0	0	0	0	0	0	0	0	0	0	50	0	0	0	0	0	0	0	0	0	0	0	0	0	0	0	5	0	0	0	0	0	0	0	0	0	0	0	0
40	GGG	0	0	0	0	0	0	0	0	0	0	52	0	0	0	0	0	0	0	0	0	0	0	0	0	0	0	6	0	0	0	0	0	0	0	97	0	0	0	2	0	77	6	444391	7	0	0	21	0
41	GTA	0	0	0	0	0	0	0	0	0	0	0	0	188	0	0	0	0	0	0	0	0	0	0	0	0	0	0	0	3	0	0	0	1	0	0	0	46	0	0	0	1	0	0	0	444484	1	41	9
42	CCT	0	0	0	0	0	0	0	23	0	0	0	0	0	0	0	0	0	0	0	32	37	180	17	443953	0	0	0	4	0	0	0	47	0	0	0	0	0	0	0	5	0	0	0	0	0	0	0	0
43	GTG	0	0	0	0	0	0	0	0	0	0	0	0	0	0	107	0	0	0	0	0	0	0	0	0	0	0	0	0	0	0	0	0	0	0	1	0	0	0	25	0	0	0	8	0	97	3	444497	45
44	TGG	0	0	0	0	0	0	0	0	0	0	6	0	0	0	0	0	0	0	0	0	0	0	0	0	0	0	26	0	0	0	0	0	0	0	0	0	0	0	0	0	0	0	3	0	0	0	0	0
45	AAA	444283	5	47	17	0	0	0	0	57	0	0	0	6	0	0	0	0	0	0	0	0	0	0	0	0	0	0	0	0	0	0	0	68	0	0	0	0	0	0	0	0	0	0	0	0	0	0	0
46	GAC	2	122	0	0	0	0	0	0	0	0	0	0	0	0	0	0	0	5	0	0	0	0	0	0	0	0	0	0	0	0	0	0	34	444349	2	91	0	0	0	0	0	35	0	0	0	7	0	0
47	GCA	1	0	0	0	332	0	0	0	0	0	0	0	0	0	0	0	0	0	0	0	4	0	0	0	0	0	0	0	0	0	0	0	22	0	0	0	443438	16	193	8	1	0	0	0	96	0	0	0
48	GAG	0	0	54	0	0	0	0	0	0	0	0	0	0	0	0	0	0	0	4	0	0	0	0	0	0	0	0	0	0	0	0	0	79	6	444449	18	0	0	3	0	0	0	57	0	0	0	27	0
49	ACC	0	20	0	0	9	444267	0	55	0	3	0	0	0	47	0	0	0	0	0	0	0	5	0	0	0	0	0	0	0	0	0	0	0	0	0	0	0	16	0	0	0	0	0	0	0	0	0	0
50	ACC	0	18	0	0	49	444645	1	36	0	6	0	0	0	66	0	0	0	0	0	0	0	0	0	0	0	0	0	0	0	0	0	0	0	0	0	0	0	18	0	0	0	0	0	0	0	0	0	0
51	TTA	0	0	0	0	0	0	0	0	0	0	0	0	3	0	0	0	0	0	0	0	0	0	0	0	0	0	0	0	82	0	0	0	0	0	0	0	0	0	0	0	0	0	0	0	8	0	0	0
52	TTT	0	0	0	0	0	0	0	0	0	0	0	0	0	0	0	78	0	0	0	0	0	0	0	0	0	0	0	0	0	0	0	16	0	0	0	0	0	0	0	0	0	0	0	0	0	0	0	2
53	TGT	0	0	0	4	0	0	0	0	0	0	0	7	0	0	0	0	0	0	0	0	0	0	0	0	0	0	0	33	0	0	0	0	0	0	0	0	0	0	0	0	0	0	0	0	0	0	0	0
54	GCA	0	0	0	0	272	0	0	0	0	0	0	0	2	0	0	0	0	0	0	0	4	0	0	0	0	0	0	0	0	0	0	0	25	0	0	0	443285	2	11	13	4	0	0	0	367	0	0	0
55	TCA	1	0	0	0	23	0	0	0	0	0	0	0	0	0	0	0	0	0	0	0	19	0	0	0	0	0	0	0	0	0	0	0	0	0	0	0	3	0	0	0	0	0	0	0	0	0	0	0
56	GAT	0	0	0	91	0	0	0	0	0	0	0	0	0	0	0	1	0	0	0	9	0	0	0	0	0	0	0	0	0	0	0	0	27	30	3	444426	0	0	0	0	0	0	0	13	0	0	0	6
57	GCT	0	0	0	0	0	0	0	170	0	0	0	0	0	0	0	0	0	0	0	0	0	0	0	1	0	0	0	0	0	0	0	0	0	0	0	37	20	29	0	443598	0	0	0	0	0	0	0	45
58	AAA	444608	3	27	10	1	0	0	0	31	0	0	0	8	0	0	0	0	0	0	0	0	0	0	0	0	0	0	0	0	0	0	0	19	0	0	0	0	0	0	0	0	0	0	0	0	0	0	0
59	GCA	3	0	0	0	190	0	0	0	1	0	0	0	0	0	0	0	0	0	0	0	5	0	0	0	0	0	0	0	0	0	0	0	37	0	0	0	444065	6	13	18	3	0	0	0	142	0	0	0
60	TAT	0	0	0	9	0	0	0	0	0	0	0	0	0	0	0	0	0	0	0	59	0	0	0	0	0	0	0	0	0	0	0	0	0	0	0	2	0	0	0	0	0	0	0	0	0	0	0	0
61	GAG	0	0	89	0	0	0	0	0	0	0	0	0	0	0	0	0	0	0	2	0	0	0	0	0	0	0	0	0	0	0	0	0	47	2	443096	21	0	0	3	0	0	0	64	0	0	0	4	0
62	ACA	26	0	0	0	443958	1	37	0	4	0	0	0	57	0	0	0	0	0	0	0	0	0	0	0	0	0	0	0	0	0	0	0	0	0	0	0	37	0	0	0	0	0	0	0	0	0	0	0
63	GAA	60	0	0	0	0	0	0	0	0	0	0	0	0	0	0	0	3	0	0	0	0	0	0	0	0	0	0	0	0	0	0	0	444007	1	19	45	1	0	0	0	34	0	0	0	0	0	0	0
64	AAG	187	2	442697	49	0	0	0	0	0	0	24	0	0	0	1	0	0	0	1	0	0	0	0	0	0	0	0	0	0	0	0	0	0	0	5	0	0	0	0	0	0	0	0	0	0	0	0	0
65	CAT	0	0	0	37	0	0	0	0	0	0	0	0	0	0	0	0	12	23	0	443552	0	0	0	0	0	0	0	11	0	0	0	3	0	0	0	0	0	0	0	0	0	0	0	0	0	0	0	0
66	AAT	16	3	20	443651	0	0	0	0	0	0	0	34	0	0	0	0	0	0	0	1	0	0	0	0	0	0	0	0	0	0	0	0	0	0	0	37	0	0	0	0	0	0	0	0	0	0	0	0
67	GTC	0	0	0	0	0	0	0	0	0	0	0	0	0	84	0	0	0	0	0	0	0	0	0	0	0	0	0	0	0	5	0	0	0	2	0	0	0	21	0	0	0	6	0	0	36	430013	1	36
68	TGG	0	0	0	0	0	0	0	0	0	0	47	0	0	0	0	0	0	0	0	0	0	0	0	0	0	0	33	0	0	0	0	0	0	0	0	0	0	0	0	0	0	0	7	0	0	0	0	0
69	GCT	0	0	0	0	0	0	0	173	0	0	0	0	0	0	0	0	0	0	0	0	0	0	0	0	0	0	0	0	0	0	0	0	0	0	0	39	1	54	0	440829	0	0	0	6	0	0	0	118
70	ACA	11	0	0	0	442744	3	25	1	5	0	0	0	135	0	0	0	0	0	0	0	0	0	0	0	0	0	0	0	0	0	0	0	0	0	0	0	14	0	0	0	0	0	0	0	0	0	0	0
71	CAT	0	0	0	26	0	0	0	0	0	0	0	0	0	0	0	0	34	22	17	441365	0	0	0	8	0	0	0	29	0	0	0	3	0	0	0	0	0	0	0	0	0	0	0	0	0	0	0	0
72	GCC	0	0	0	0	0	142	0	0	0	0	0	0	0	0	0	0	0	0	0	0	0	1	0	0	0	0	0	0	0	0	0	0	0	64	0	0	96	412474	2	56	0	2	0	0	0	106	0	0
73	TGT	0	0	0	0	0	0	0	0	0	0	0	45	0	0	0	0	0	0	0	2	0	0	0	0	0	0	0	185	0	0	0	0	0	0	0	0	0	0	0	0	0	0	0	32	0	0	0	0
74	GTA	0	0	0	0	0	0	0	0	0	0	0	0	179	0	0	0	0	0	0	0	0	0	0	0	0	0	0	0	0	0	0	0	1	0	0	0	27	0	0	0	0	0	0	0	416374	1	42	0
75	CCC	0	0	0	0	0	21	0	0	0	0	0	0	0	0	0	0	0	27	0	0	33	423984	2	35	0	0	0	0	0	32	0	0	0	0	0	0	0	0	0	0	0	0	0	0	0	0	0	0
76	ACA	23	0	0	0	427715	29	277	25	4	0	0	0	137	0	0	0	0	0	0	0	0	0	0	0	0	0	0	0	0	0	0	0	0	0	0	0	16	0	0	0	0	0	0	0	0	0	0	0
77	GAC	0	80	0	0	0	0	0	0	1	0	0	0	0	0	0	0	0	2	0	0	0	0	0	0	0	0	0	0	0	0	0	0	36	363447	3	87	1	1	0	0	0	18	0	0	0	1	0	0
78	CCC	0	0	0	1	0	19	0	0	0	0	0	0	0	0	0	0	0	39	0	0	58	418252	2	46	0	2	0	0	0	73	0	0	0	0	0	0	0	2	0	0	0	0	0	0	0	0	0	0
79	AAC	27	426921	2	62	2	30	0	0	0	21	0	0	0	9	3	0	2	5	0	0	0	0	0	0	0	0	0	0	0	0	0	0	0	32	0	0	0	0	0	0	0	0	0	0	0	0	0	0
80	CCA	0	0	0	0	17	3	0	1	0	0	0	0	0	0	0	0	13	27	0	0	415347	8	11	0	0	0	0	0	31	0	0	0	0	0	0	0	6	0	0	0	0	0	0	0	0	0	0	0
81	CAA	21	0	1	0	1	0	0	0	0	0	0	0	0	0	0	0	426746	0	13	5	1	0	0	0	54	0	0	0	2	0	0	0	1	0	0	0	0	0	0	0	1	0	0	0	0	0	0	0
82	GAA	57	0	0	0	0	0	0	0	1	0	0	0	0	0	0	0	4	0	0	0	0	0	0	0	0	0	0	0	0	0	0	0	391523	0	3	2	0	0	0	0	15	0	0	0	7	0	0	0
83	ATA	23	0	0	4	29	0	0	0	4	0	0	0	393825	0	57	16	6	0	0	0	0	0	0	0	0	0	0	0	1	0	0	0	0	0	0	0	0	0	0	0	0	0	0	0	19	0	0	0
84	CAT	0	0	0	7	49	0	0	0	0	0	0	0	0	0	0	12	4	2	18	206616	0	0	0	0	0	0	0	4	0	0	0	0	0	0	0	1	0	0	0	0	0	0	0	0	0	0	0	0
85	TTG	0	0	0	0	0	0	0	0	0	0	0	0	0	0	6	0	0	0	0	0	0	0	0	0	0	0	0	0	0	0	11	0	0	0	0	0	0	0	0	0	0	0	0	0	0	0	3	0
86	GAA	78	0	0	0	0	0	0	0	1	0	0	0	0	0	0	0	0	0	0	0	0	0	0	0	0	0	0	0	0	0	0	0	392914	1	6	1	0	0	0	0	140	0	0	0	2	0	0	0
87	AAT	17	10	4	381246	0	0	0	1	0	0	0	2	1	0	0	7	0	0	0	2	0	0	0	0	0	0	0	0	0	0	0	0	0	0	0	34	0	0	0	0	0	0	0	0	0	0	0	0
88	GTG	0	0	0	0	0	0	0	0	0	0	0	0	0	0	113	0	0	0	0	0	0	0	0	0	0	0	0	0	0	0	0	0	0	0	6	0	0	0	13	0	0	0	10	0	89	3	389229	27
89	ACT	0	0	0	21	2	20	1	397901	0	0	0	12	0	0	0	60	0	0	0	0	0	0	0	0	0	0	0	0	0	0	1	0	0	2	0	1	0	0	0	50	0	0	0	0	0	0	0	0
90	GAA	94	0	1	0	0	0	0	0	0	0	0	0	0	0	0	0	0	0	0	0	0	0	0	0	0	0	0	0	0	0	0	0	391232	4	48	17	0	0	0	0	26	0	0	0	1	0	0	0
91	GAG	1	0	58	0	0	0	0	0	0	0	0	0	0	0	0	0	0	0	4	0	0	0	0	0	0	0	0	0	0	0	0	0	82	4	401838	31	0	0	0	0	0	0	14	0	0	0	4	0
92	TTT	0	0	0	0	0	0	0	0	0	0	0	3	0	0	0	10	0	0	0	0	0	0	0	0	0	0	0	0	0	0	0	18	0	0	0	0	0	0	0	0	0	0	0	0	0	0	0	3
93	AAC	62	403990	4	81	0	1	0	0	0	47	0	0	0	2	0	0	0	3	0	0	0	0	0	0	0	0	0	0	0	0	0	0	0	28	0	0	0	0	0	0	0	0	0	0	0	0	0	0
94	ATG	0	0	5	0	0	0	23	0	0	0	6	0	109	3	420151	27	0	0	0	1	0	0	0	0	0	0	0	0	0	0	3	0	0	0	0	0	0	0	0	0	0	0	0	0	0	0	24	0
95	TGG	0	0	0	0	0	0	0	0	0	0	15	0	0	0	0	0	0	0	0	0	0	0	0	0	0	0	51	0	0	0	0	0	0	0	0	0	0	0	0	0	0	0	1	0	0	0	0	0
96	AAA	441097	0	17	1	0	0	0	0	20	0	0	0	2	0	0	0	0	0	0	0	0	0	0	0	0	0	0	0	0	0	0	0	15	0	0	0	0	0	0	0	0	0	0	0	0	0	0	0
97	AAT	4	20	3	439365	0	0	0	7	0	0	0	4	0	0	0	149	0	0	0	5	0	0	0	0	0	0	0	0	0	0	0	0	0	0	0	11	0	0	0	0	0	0	0	0	0	0	0	0
98	AAC	39	441849	1	55	0	0	0	0	0	45	0	0	0	3	0	0	0	0	0	0	0	0	0	0	0	0	0	0	0	0	0	0	0	76	0	0	0	0	0	0	0	0	0	0	0	0	0	0
99	ATG	0	0	4	0	0	0	14	0	0	0	1	0	67	2	439898	25	0	0	0	0	0	0	0	0	0	0	0	0	0	0	4	0	0	0	0	0	0	0	0	0	0	0	0	0	0	0	71	0
100	GTA	0	0	0	0	0	0	0	0	0	0	0	0	91	0	0	0	0	0	0	0	0	0	0	0	0	0	0	0	6	0	0	0	3	0	0	0	18	0	0	0	0	0	0	0	441309	0	59	8
101	GAG	0	0	122	0	0	0	0	0	0	0	0	0	0	0	0	0	0	0	6	0	0	0	0	0	0	0	0	0	0	0	0	0	142	9	438958	36	0	0	0	0	0	0	18	0	0	0	0	0
102	CAG	0	0	23	0	0	0	0	0	0	0	0	0	0	0	0	0	102	2	396909	61	0	0	2	0	0	0	47	0	0	0	2	0	0	0	4	0	0	0	0	0	0	0	0	0	0	0	0	0
103	ATG	0	0	11	0	0	0	13	0	0	0	3	0	210	7	438082	20	0	0	0	0	0	0	0	0	0	0	0	0	0	0	3	0	0	0	0	0	0	0	0	0	0	0	0	0	0	0	12	0
104	CAT	0	0	0	34	0	0	0	0	0	0	0	0	0	0	0	0	22	34	2	438502	0	0	0	0	0	0	0	16	0	0	0	2	0	0	0	7	0	0	0	0	0	0	0	0	0	0	0	0
105	ACA	24	0	0	0	441126	2	60	14	4	0	0	0	77	0	0	0	1	0	0	0	0	0	0	0	0	0	0	0	0	0	0	0	0	0	0	0	71	0	0	0	0	0	0	0	0	0	0	0
106	GAT	0	0	0	67	0	0	0	0	0	0	0	0	0	0	0	0	0	0	0	7	0	0	0	0	0	0	0	0	0	0	0	0	6	21	0	441772	0	0	0	0	0	0	0	11	0	0	0	1
107	ATC	0	7	0	0	0	24	0	0	0	0	0	0	15	441713	2	53	0	0	0	0	0	0	0	0	0	0	0	0	0	0	0	0	0	0	0	0	0	0	0	0	0	0	0	0	0	9	0	0
108	ATC	0	23	0	0	0	26	0	0	0	2	0	0	21	442398	1	41	0	0	0	0	0	0	0	0	0	0	0	0	0	2	0	0	0	0	0	0	0	0	0	0	0	0	0	0	0	17	0	0
109	AGT	3	0	0	89	0	0	0	4	9	19	10	443870	0	0	0	15	0	0	0	0	0	0	0	0	0	0	0	0	0	0	0	0	0	0	0	0	0	0	0	0	0	0	0	23	0	0	0	0
110	CTA	1	0	0	0	0	0	0	0	0	0	0	0	56	0	0	0	18	0	0	2	91	0	0	0	1	0	0	0	443399	2	15	5	0	0	0	0	0	0	0	0	0	0	0	0	2	0	0	0
111	TGG	0	0	0	0	0	0	0	0	0	0	2	0	0	0	0	0	0	0	0	0	0	0	0	0	0	0	22	0	0	0	0	0	0	0	0	0	0	0	0	0	0	0	3	0	0	0	0	0
112	GAC	0	84	0	0	0	0	0	0	0	0	0	0	0	0	0	0	0	3	0	0	0	0	0	0	0	0	0	0	0	0	0	0	33	444212	2	65	0	0	0	0	0	18	0	0	0	5	0	0
113	CAA	26	0	0	0	0	0	0	0	0	0	0	0	0	0	0	0	443869	1	28	9	2	0	0	0	62	0	0	0	1	0	0	0	1	0	0	0	0	0	0	0	0	0	0	0	0	0	0	0
114	AGC	0	88	0	0	0	18	0	0	39	442955	0	62	0	36	0	0	0	0	0	0	0	0	0	0	0	12	0	0	0	0	0	0	0	0	0	0	0	0	0	0	0	35	0	0	0	0	0	0
115	CTA	1	0	0	0	0	0	0	0	0	0	0	0	21	0	0	0	0	1	0	0	105	0	0	0	1	1	0	0	444045	1	21	0	0	0	0	0	0	0	0	0	0	0	0	0	0	0	0	0
116	AAG	148	9	444052	33	0	0	1	0	0	0	47	0	0	0	30	0	0	0	11	0	0	0	0	0	0	0	0	0	0	0	0	0	0	0	33	0	0	0	0	0	0	0	0	0	0	0	0	0
117	CCA	0	0	0	0	44	0	0	0	0	0	0	0	0	0	0	0	24	0	0	0	444119	2	13	35	2	0	0	0	34	0	0	0	0	0	0	0	0	0	0	0	0	0	0	0	0	0	0	0
118	TGT	0	0	0	2	0	0	0	0	0	0	0	9	0	0	0	0	0	0	0	0	0	0	0	0	0	0	0	33	0	0	0	0	0	0	0	0	0	0	0	0	0	0	0	8	0	0	0	1
119	GTA	0	0	0	0	0	0	0	0	0	0	0	0	133	0	0	0	0	0	0	0	0	0	0	0	0	0	0	0	4	0	0	0	1	0	0	0	24	0	0	0	0	0	0	0	444027	0	46	12
120	AAG	75	7	444681	20	0	0	6	0	0	0	32	0	0	0	7	0	0	0	1	0	0	0	0	0	0	0	0	0	0	0	0	0	0	0	11	0	0	0	0	0	0	0	0	0	0	0	0	0
121	TTA	0	0	0	0	0	0	0	0	0	0	0	0	5	0	0	0	0	0	0	0	0	0	0	0	0	0	0	0	54	0	0	0	0	0	0	0	0	0	0	0	0	0	0	0	6	0	0	0
122	ACC	0	80	2	0	18	443871	1	50	0	5	0	0	0	109	0	0	0	0	0	0	0	3	0	0	0	0	0	0	0	0	0	0	0	0	0	0	0	23	0	0	0	0	0	0	0	0	0	0
123	CCT	0	0	0	0	0	0	0	26	0	0	0	0	0	0	0	0	0	0	0	51	2	74	4	444139	0	0	0	1	0	0	0	45	0	0	0	0	0	0	0	2	0	0	0	0	0	0	0	0
124	CTC	0	0	0	0	0	0	0	0	0	0	0	0	0	17	0	0	0	1	0	0	0	34	0	0	0	0	0	0	18	444463	0	47	0	0	0	0	0	0	0	0	0	0	0	0	0	2	0	0
125	TGC	0	0	0	0	0	0	0	0	0	13	0	0	0	0	0	0	0	0	0	0	0	0	0	0	0	56	0	0	0	0	0	0	0	0	0	0	0	0	0	0	0	3	0	0	0	2	0	0
126	GTT	0	0	0	0	0	0	0	0	0	0	0	0	0	0	0	47	0	0	0	0	0	0	0	0	0	0	0	0	0	0	0	0	0	0	0	2	0	0	0	15	0	0	0	0	16	9	1	183921
127	ACT	0	0	0	12	4	40	1	183851	0	0	0	3	0	0	0	35	0	0	0	0	0	0	0	0	0	0	0	0	0	0	0	0	0	0	0	0	0	0	0	6	0	0	0	0	0	0	0	0
128	CTA	0	0	0	0	0	0	0	0	0	0	0	0	19	0	0	0	0	0	0	0	33	0	0	0	0	0	0	0	183902	0	23	2	0	0	0	0	0	0	0	0	0	0	0	0	3	0	0	0
129	CAG	0	0	12	0	0	0	0	0	0	0	0	0	0	0	0	0	47	2	183680	13	0	0	3	0	0	0	6	0	0	0	1	0	0	0	1	0	0	0	0	0	0	0	0	0	0	0	0	0
130	TGT	0	0	0	0	0	0	0	0	0	0	0	5	0	0	0	0	0	0	0	0	0	0	0	0	0	0	0	8	0	0	0	0	0	0	0	0	0	0	0	0	0	0	0	0	0	0	0	0
131	ACC	0	12	0	0	9	183919	1	18	0	6	0	0	0	35	0	0	0	0	0	0	0	0	0	0	0	0	0	0	0	0	0	0	0	0	0	0	0	8	0	0	0	0	0	0	0	0	0	0
132	AAT	6	3	0	184032	0	0	0	5	0	0	0	7	0	0	0	0	0	0	0	5	0	0	0	0	0	0	0	0	0	0	0	0	0	0	0	11	0	0	0	0	0	0	0	0	0	0	0	0
133	GTC	0	0	0	0	0	0	0	0	0	0	0	0	0	42	0	0	0	0	0	0	0	0	0	0	0	0	0	0	0	1	0	0	0	4	0	0	0	13	0	0	0	2	0	0	6	183843	2	30
134	ACC	1	11	0	0	20	183962	1	17	0	2	0	0	0	30	0	0	0	0	0	0	0	0	0	0	0	0	0	0	0	0	0	0	0	0	0	0	0	5	0	0	0	0	0	0	0	0	0	0
135	AAT	14	8	0	183991	0	0	0	0	0	0	0	3	0	0	0	5	0	0	0	0	0	0	0	0	0	0	0	0	0	0	0	0	0	0	0	6	0	0	0	0	0	0	0	0	0	0	0	0
136	AAT	4	16	0	183930	0	0	0	3	0	0	0	8	0	0	0	3	0	0	0	2	0	0	0	0	0	0	0	0	0	0	0	0	0	0	0	7	0	0	0	0	0	0	0	0	0	0	0	0
137	ATC	0	7	0	0	0	3	0	0	0	1	0	0	47	183982	0	15	0	0	0	0	0	0	0	0	0	0	0	0	0	0	0	0	0	0	0	0	0	0	0	0	0	0	0	0	0	11	0	0
138	ACT	0	0	0	22	10	8	0	183959	0	0	0	2	0	0	0	19	0	0	0	0	0	0	0	0	0	0	0	0	0	0	0	0	0	0	0	0	0	0	0	18	0	0	0	0	0	0	0	0
139	GAT	0	0	0	54	0	0	0	0	0	0	0	0	0	0	0	0	0	0	0	2	0	0	0	0	0	0	0	0	0	0	0	0	16	13	0	183855	0	0	0	0	0	0	0	3	0	0	0	1
140	GAC	0	43	0	0	0	0	0	0	0	0	0	0	0	0	0	0	0	2	0	0	0	0	0	0	0	0	0	0	0	0	0	0	19	183695	2	39	0	0	0	0	0	19	0	0	0	10	0	0
141	ATG	1	1	27	0	0	1	10	0	0	0	1	0	21	5	183862	15	0	0	0	0	0	0	0	0	0	0	0	0	0	0	0	0	0	0	0	0	0	0	0	0	0	0	0	0	0	0	6	0
142	AGG	0	0	84	0	0	0	1	0	18	1	183654	14	0	0	20	0	0	0	0	0	0	0	0	0	0	0	0	0	0	0	0	0	0	0	0	0	0	0	0	0	0	0	35	0	0	0	0	0
143	GGA	0	0	0	0	0	0	0	0	39	0	0	0	0	0	0	0	0	0	0	0	0	0	0	0	2	0	0	0	0	0	0	0	33	0	0	0	1	0	1	0	183561	0	69	0	12	0	0	0
144	GAA	51	0	0	0	0	0	0	0	0	0	0	0	0	0	0	0	0	0	0	0	0	0	0	0	0	0	0	0	0	0	0	0	183923	0	4	9	0	0	0	0	6	0	0	0	0	0	0	0
145	TTA	0	0	0	0	0	0	0	0	0	0	0	0	2	0	0	0	0	0	0	0	0	0	0	0	0	0	0	0	16	0	0	0	0	0	0	0	0	0	0	0	0	0	0	0	2	0	0	0
146	AAA	183952	0	4	1	0	0	0	0	4	0	0	0	1	0	0	0	0	0	0	0	0	0	0	0	0	0	0	0	0	0	0	0	1	0	0	0	0	0	0	0	0	0	0	0	0	0	0	0
147	AAC	6	183996	0	12	0	5	0	0	0	5	0	0	0	2	0	0	0	0	0	0	0	0	0	0	0	0	0	0	0	0	0	0	0	2	0	0	0	0	0	0	0	0	0	0	0	0	0	0
148	TGC	0	0	0	0	0	0	0	0	0	1	0	0	0	0	0	0	0	0	0	0	0	0	0	0	0	4	0	0	0	0	0	0	0	0	0	0	0	0	0	0	0	3	0	0	0	0	0	0
149	TCT	0	0	0	0	0	0	0	1	0	0	0	0	0	0	0	0	0	0	0	0	0	0	0	6	0	0	0	0	0	0	0	1	0	0	0	0	0	0	0	3	0	0	0	0	0	0	0	0
150	TTC	0	0	0	0	0	0	0	0	0	0	0	0	0	1	0	0	0	0	0	0	0	0	0	0	0	0	0	0	0	12	0	0	0	0	0	0	0	0	0	0	0	0	0	0	0	1	0	0
151	AAT	10	14	0	183918	0	0	0	1	0	0	0	7	0	0	0	3	0	0	0	0	0	0	0	0	0	0	0	0	0	0	0	0	0	0	0	29	0	0	0	0	0	0	0	0	0	0	0	0
152	ATG	0	0	2	0	1	0	6	0	0	0	0	1	46	1	183863	13	0	0	0	0	0	0	0	0	0	0	0	0	0	0	2	0	0	0	0	0	0	0	0	0	0	0	0	0	0	0	26	0
153	ACC	0	7	0	0	15	183671	0	18	0	2	0	0	0	20	0	0	0	0	0	0	0	0	0	0	0	0	0	0	0	0	0	0	0	0	0	0	0	31	0	0	0	0	0	0	0	0	0	0
154	ACA	7	0	0	0	183436	15	128	4	5	0	0	0	21	0	0	0	0	0	0	0	0	0	0	0	0	0	0	0	0	0	0	0	0	0	0	0	1	0	0	0	0	0	0	0	0	0	0	0
155	GAG	0	0	22	0	0	0	0	0	0	0	0	0	0	0	0	0	0	0	2	0	0	0	0	0	0	0	0	0	0	0	0	0	53	3	183274	21	0	0	0	0	0	0	2	0	0	0	4	0
156	CTA	0	0	0	0	0	0	0	0	0	0	0	0	13	0	0	0	1	0	0	0	8	0	0	0	0	0	0	0	183825	0	14	0	0	0	0	0	0	0	0	0	0	0	0	0	2	0	0	0
157	AGG	0	0	32	1	0	0	2	0	26	1	182639	10	0	0	36	0	0	0	0	0	0	0	0	0	0	0	1	0	0	0	0	0	0	0	0	0	0	0	0	0	0	0	25	0	0	0	0	0
158	GAT	0	0	0	21	0	0	0	0	0	0	0	0	0	0	0	0	0	0	0	1	0	0	0	0	0	0	0	0	0	0	0	0	8	4	1	181578	0	0	0	1	0	0	0	8	0	0	0	0
159	AAG	23	4	181248	7	0	0	6	0	0	0	53	0	0	0	7	0	0	0	0	0	0	0	0	0	0	0	0	0	0	0	0	0	0	0	60	0	0	0	0	0	0	0	0	0	0	0	0	0
160	AAA	183805	4	3	0	1	0	0	0	4	0	0	0	1	0	0	0	0	0	0	0	0	0	0	0	0	0	0	0	0	0	0	0	2	0	0	0	0	0	0	0	0	0	0	0	0	0	0	0
161	CAG	0	0	9	0	0	0	0	0	0	0	0	0	0	0	0	0	25	0	181129	2	0	0	1	0	0	0	8	0	0	0	0	0	0	0	1	0	0	0	0	0	0	0	0	0	0	0	0	0
162	AAG	58	1	183052	10	0	0	0	0	0	0	9	0	0	0	0	0	0	0	0	0	0	0	0	0	0	0	0	0	0	0	0	0	0	0	10	0	0	0	0	0	0	0	0	0	0	0	0	0
163	GTT	0	0	0	0	0	0	0	0	0	0	0	0	0	0	0	30	0	0	0	0	0	0	0	0	0	0	0	0	0	0	0	2	0	0	0	7	0	0	0	15	0	0	0	2	25	13	0	171773
164	TAT	0	0	0	1	0	0	0	0	0	0	0	0	0	0	0	0	0	0	0	4	0	0	0	0	0	0	0	0	0	0	0	0	0	0	0	0	0	0	0	0	0	0	0	0	0	0	0	0
165	TCA	0	0	0	0	1	0	0	0	0	0	0	0	0	0	0	0	0	0	0	0	2	0	0	0	0	0	0	0	0	0	0	0	0	0	0	0	0	0	0	0	0	0	0	0	0	0	0	0
166	CTT	0	0	0	0	0	0	0	0	0	0	0	0	0	0	0	10	0	0	0	0	0	0	0	350	0	0	0	0	16	5	5	182553	0	0	0	0	0	0	0	0	0	0	0	0	0	0	0	4
167	TTT	0	0	0	2	0	0	0	0	0	0	0	0	0	0	0	10	0	0	0	0	0	0	0	0	0	0	0	0	0	0	0	4	0	0	0	0	0	0	0	0	0	0	0	0	0	0	0	5
168	TAT	0	0	0	1	0	0	0	0	0	0	0	0	0	0	0	0	0	0	0	7	0	0	0	0	0	0	0	0	0	0	0	0	0	0	0	0	0	0	0	0	0	0	0	0	1	0	0	0
169	AGA	37	0	0	0	0	0	0	0	167556	0	3	0	10	0	0	0	0	0	0	0	0	0	0	0	0	0	0	0	0	0	0	0	0	0	0	0	0	0	0	0	20	0	0	0	0	0	0	0
170	CTA	0	0	0	0	0	0	0	0	0	0	0	0	16	0	0	0	9	0	0	0	7	0	0	0	0	0	0	0	181214	0	17	0	0	0	0	0	0	0	0	0	0	0	0	0	2	0	0	0
171	GAT	0	0	0	16	0	0	0	0	0	0	0	0	0	0	0	0	0	0	0	1	0	0	0	0	0	0	0	0	0	0	0	0	4	5	1	150169	0	0	0	0	0	0	0	5	0	0	0	2
172	GTA	0	0	0	0	0	0	0	0	0	0	0	0	56	0	0	0	0	0	0	0	0	0	0	0	0	0	0	0	6	0	0	0	2	0	0	0	16	0	0	0	0	0	0	0	160166	0	17	1
173	GTA	0	0	0	0	0	0	0	0	0	0	0	0	45	0	0	0	0	0	0	0	0	0	0	0	0	0	0	0	2	0	0	0	2	0	0	0	12	0	0	0	1	0	0	0	173706	0	18	2
174	CAA	28	0	0	0	0	0	0	0	0	0	0	0	0	0	0	0	178437	1	3	17	0	0	0	0	4	0	0	0	4	0	0	0	0	0	0	0	0	0	0	0	0	0	0	0	0	0	0	0
175	ATT	0	0	0	0	0	0	0	15	0	0	0	1	10	6	0	174089	0	0	0	0	0	0	0	0	0	0	0	0	0	0	0	1	0	0	0	0	0	0	0	0	0	0	0	0	0	0	0	9
176	AAC	19	164762	2	54	0	1	4	0	0	8	0	0	0	3	0	0	0	0	0	0	0	0	0	0	0	0	0	0	0	0	0	0	0	7	0	0	0	0	0	0	0	0	0	0	0	0	0	0
177	GAG	0	0	29	0	0	0	0	0	6	0	0	0	0	1	0	0	0	0	0	0	0	0	0	0	0	0	0	0	0	0	0	0	26	1	68606	5	0	0	0	0	0	0	2	0	0	0	0	0
178	AAT	5	7	0	161000	0	0	0	0	0	0	0	2	0	4	0	0	0	0	0	0	0	0	0	0	0	0	0	0	0	0	0	0	1	0	1	3	0	0	0	0	0	0	0	0	0	0	0	0
179	CAA	21	0	1	0	0	0	0	1	0	0	0	0	0	0	0	0	165328	4	46	7	3	0	0	0	18	0	0	0	0	0	0	0	1	0	0	0	0	0	0	0	0	0	0	0	0	0	0	0
180	GGT	0	0	0	2	0	0	0	0	4	0	2	28	0	0	0	2	0	0	0	0	0	0	0	0	0	0	0	1	0	0	0	0	0	0	0	52	0	0	0	0	2	5	0	151734	0	0	0	11
181	AAT	11	0	0	117460	0	0	0	0	0	0	4	0	1	0	0	3	0	0	0	0	0	0	0	0	0	0	0	0	0	0	0	0	0	0	1	0	0	0	0	0	0	0	0	2	1	0	0	0
182	AGG	3	1	47	2	0	0	0	0	24	0	118416	11	0	0	11	3	0	0	0	0	0	0	0	0	0	0	0	0	0	0	0	0	0	0	0	0	0	0	0	0	0	0	23	1	0	0	0	0
183	AGT	2	0	0	41	0	0	0	1	26	7	4	124944	0	0	0	11	0	0	0	0	0	0	0	0	0	0	0	0	0	0	0	0	1	0	2	0	0	0	0	0	0	0	0	3	1	0	0	0
184	AAT	16	6	2	151107	0	0	0	1	0	0	0	8	0	0	0	2	0	0	0	0	0	0	0	0	0	0	0	0	0	0	0	0	0	0	0	5	0	0	0	0	0	0	0	0	0	0	0	0
185	AAT	36	12	2	157760	2	0	0	0	0	0	1	2	0	0	0	0	0	0	0	0	0	0	0	0	0	0	0	0	0	0	0	0	0	0	0	10	0	0	0	0	0	0	0	1	0	0	0	0
186	AGT	0	0	1	48	0	0	0	0	2	6	3	160888	0	0	0	8	0	0	0	0	0	0	0	0	0	0	0	0	0	0	0	0	0	0	0	0	0	0	0	0	0	0	0	55	0	0	0	0
187	AAC	26	159003	3	19	0	3	0	0	0	3	0	1	0	3	0	0	0	3	0	0	0	0	0	0	0	0	0	0	0	0	0	0	0	4	0	0	0	0	0	0	0	0	0	0	0	0	0	0
188	AAG	52	0	166441	18	0	0	0	0	0	0	6	0	0	0	2	0	0	0	1	0	0	0	0	0	0	0	0	0	0	0	0	0	0	0	28	0	0	0	0	0	0	0	0	0	0	0	0	0
189	GAG	0	0	24	0	0	0	0	0	0	0	0	0	0	0	0	0	0	0	0	0	0	0	0	0	0	0	0	0	0	0	0	0	56	1	157674	13	0	0	0	0	0	0	2	0	0	0	3	0
190	TAT	0	0	0	4	0	0	0	0	0	0	0	0	0	0	0	0	0	0	0	7	0	0	0	0	0	0	0	0	0	0	0	0	0	0	0	2	0	0	0	0	0	0	0	0	0	0	0	0
191	AGA	21	0	0	0	0	0	0	0	171699	0	6	0	7	0	0	0	0	0	0	0	0	0	0	0	1	0	0	0	0	0	0	0	0	0	0	0	0	0	0	0	24	0	0	0	0	0	0	0
192	TTA	0	0	0	0	0	0	0	0	0	0	0	0	4	0	1	0	0	0	0	0	0	0	0	0	0	0	0	0	10	0	0	0	0	0	0	0	0	0	0	0	1	0	0	0	2	0	0	0
193	ATA	0	0	0	0	8	0	0	0	0	0	0	0	177701	0	16	0	0	0	0	0	0	0	0	0	0	0	0	0	0	0	0	0	0	0	0	0	0	0	0	0	0	0	0	0	7	0	0	0
194	AAT	10	1	0	175481	0	0	0	2	0	0	0	4	0	0	0	5	0	0	0	0	0	0	0	0	0	0	0	0	0	0	0	0	0	0	0	2	0	0	0	0	0	0	0	0	0	0	0	0
195	TGT	0	0	0	0	0	0	0	0	0	0	0	6	0	0	0	0	0	0	0	0	0	0	0	0	0	0	0	8	0	0	0	0	0	0	0	0	0	0	0	0	0	0	0	6	0	0	0	0
196	AAT	7	11	1	178081	0	0	0	4	0	0	0	9	0	0	0	0	0	0	0	0	0	0	0	0	0	0	0	0	0	0	0	0	0	0	0	29	0	0	0	0	0	0	0	1	0	0	0	0
197	ACC	0	7	0	0	23	176695	1	8	0	7	0	0	0	26	0	0	0	0	0	0	0	0	0	0	0	0	0	0	0	0	0	0	0	0	0	0	0	20	0	0	0	0	0	0	0	0	0	0
198	TCA	0	0	0	0	2	0	0	0	0	0	0	0	0	0	0	0	0	0	0	0	40	0	0	0	0	0	0	0	0	0	0	0	0	0	0	0	3	0	0	0	0	0	0	0	0	0	0	0
199	GCC	0	0	0	0	0	69	0	0	0	0	0	0	0	0	0	0	0	0	0	0	0	2	0	0	0	0	0	0	0	0	0	0	0	12	0	0	6	182130	0	17	0	3	0	0	0	36	0	0
200	ATT	0	0	0	4	0	0	0	16	0	0	0	2	1	18	5	166791	0	0	0	0	0	0	0	0	0	0	0	0	0	0	0	0	0	0	0	0	0	0	0	0	0	0	0	0	0	0	0	2
201	ACA	11	0	0	0	181580	1	6	0	0	0	0	0	18	0	0	0	0	0	0	0	1	0	0	0	0	0	0	0	0	0	0	0	0	0	0	0	17	0	0	0	0	0	0	0	0	0	0	0
202	CAG	0	0	12	0	0	0	0	0	0	0	0	0	0	0	0	0	32	0	181302	17	0	0	5	0	0	0	71	0	0	0	6	0	0	0	0	0	0	0	0	0	0	0	0	0	0	0	0	0
203	GCT	0	0	0	0	0	0	0	54	0	0	0	0	0	0	0	0	0	0	0	0	0	0	0	3	0	0	0	0	0	0	0	0	0	0	0	13	4	13	0	182691	0	0	0	1	0	0	0	32
204	TGT	0	0	0	0	0	0	0	0	0	0	0	2	0	0	0	0	0	0	0	0	0	0	0	0	0	0	0	25	0	0	0	0	0	0	0	0	0	0	0	0	0	0	0	4	0	0	0	0
205	CCA	0	0	0	0	12	0	0	0	0	0	0	0	0	0	0	0	7	0	0	0	182667	0	8	0	0	0	0	0	8	0	0	0	0	0	0	0	1	0	0	0	0	0	0	0	0	0	0	0
206	AAG	44	2	183121	13	0	0	5	0	0	0	38	0	0	0	1	0	0	0	1	0	0	0	0	0	0	0	0	0	0	0	0	0	0	0	3	0	0	0	0	0	0	0	0	0	0	0	0	0
207	GTA	0	0	0	0	0	0	0	0	0	0	0	0	57	0	1	0	0	0	0	0	0	0	0	0	0	0	0	0	1	0	0	0	0	0	0	0	17	0	0	0	0	0	0	0	183357	2	3	1
208	TCC	0	0	0	0	0	0	0	0	0	0	0	0	0	0	0	0	0	0	0	0	0	7	0	0	0	0	0	0	0	0	0	0	0	0	0	0	0	1	0	0	0	0	0	0	0	0	0	0
209	TTT	0	0	0	0	0	0	0	0	0	0	0	0	0	0	0	7	0	0	0	0	0	0	0	0	0	0	0	0	0	0	0	54	0	0	0	0	0	0	0	0	0	0	0	0	0	0	0	7
210	GAG	0	0	27	0	0	0	0	0	0	0	0	0	0	0	0	0	0	0	1	0	0	0	0	0	0	0	0	0	0	0	0	0	51	2	183433	10	0	0	0	0	0	0	27	0	0	0	2	0
211	CCA	0	0	0	0	9	0	0	0	0	0	0	0	0	0	0	0	9	0	0	0	183416	1	8	7	1	0	0	0	15	0	0	0	0	0	0	0	3	0	0	0	0	0	0	0	0	0	0	0
212	ATT	0	0	0	9	0	3	0	11	0	0	0	3	1	6	1	183814	0	0	0	0	0	0	0	0	0	0	0	0	0	0	0	0	0	0	0	0	0	0	0	0	0	0	0	0	0	0	0	2
213	CCC	0	0	0	0	0	13	0	0	0	0	0	0	0	0	0	0	0	9	0	0	16	183752	1	13	0	6	0	0	0	16	0	0	0	0	0	0	0	0	0	0	0	0	0	0	0	0	0	0
214	ATA	2	0	4	0	16	0	0	0	5	0	0	0	183921	0	14	2	0	0	0	0	0	0	0	0	0	0	0	0	1	0	0	0	0	0	0	0	0	0	0	0	0	0	0	0	0	0	0	0
215	CAT	0	0	0	22	0	0	0	0	0	0	0	0	0	0	0	0	8	11	4	183682	0	0	0	3	0	0	0	3	0	0	0	1	0	0	0	2	0	0	0	0	0	0	0	0	0	0	0	0
216	TAT	0	0	0	3	0	0	0	0	0	0	0	0	0	0	0	0	0	0	0	11	0	0	0	0	0	0	0	0	0	0	0	0	0	0	0	0	0	0	0	0	0	0	0	0	0	0	0	0
217	TGT	0	0	0	0	0	0	0	0	0	0	0	4	0	0	0	0	0	0	0	0	0	0	0	0	0	0	0	7	0	0	0	0	0	0	0	0	0	0	0	0	0	0	0	0	0	0	0	0
218	GCC	0	0	0	0	0	81	0	0	0	0	0	0	0	0	0	0	0	0	0	0	0	7	0	0	0	0	0	0	0	0	0	0	0	13	0	0	7	183649	0	27	0	1	0	0	0	56	0	0
219	CCA	0	0	0	0	5	0	0	0	0	0	0	0	0	0	0	0	4	0	0	0	183874	0	7	1	1	0	0	0	12	0	0	0	0	0	0	0	1	0	0	0	0	0	0	0	0	0	0	0
220	GCT	0	0	0	0	0	0	0	79	0	0	0	0	0	0	0	0	0	0	0	0	0	0	0	3	0	0	0	0	0	0	0	0	0	0	0	16	6	22	2	183657	0	0	0	3	0	0	0	30
221	GGT	0	0	0	0	0	0	0	0	0	0	0	37	0	0	0	0	0	0	0	0	0	0	0	0	0	0	0	1	0	0	0	0	0	0	0	31	0	0	0	1	0	20	4	183931	0	0	0	6
222	TTT	0	0	0	0	0	0	0	0	0	0	0	0	0	0	0	1	0	0	0	0	0	0	0	0	0	0	0	0	0	0	0	16	0	0	0	0	0	0	0	0	0	0	0	0	0	0	0	2
223	GCG	0	0	0	0	0	0	97	0	0	0	0	0	0	0	0	0	0	0	0	0	0	0	2	0	0	0	0	0	0	0	0	0	0	0	16	0	98	3	332878	29	0	0	3	0	0	0	364	0
224	ATC	0	0	0	0	0	12	0	1	0	4	0	0	20	333979	0	23	0	0	0	0	0	0	0	0	0	0	0	0	0	0	0	0	0	0	0	0	0	0	0	0	0	0	0	0	0	6	0	0
225	CTA	0	0	0	0	0	0	0	0	0	0	0	0	71	0	0	0	5	0	0	0	51	0	0	0	0	0	0	0	333929	0	26	0	0	0	0	0	0	0	0	0	0	0	0	0	4	0	0	0
226	AAG	74	8	333499	27	0	0	1	0	0	0	92	0	0	0	3	0	0	0	3	0	0	0	0	0	0	0	0	0	0	0	0	0	0	0	11	0	0	0	0	0	0	0	0	0	0	0	0	0
227	TGT	0	0	0	0	0	0	0	0	0	0	0	8	0	0	0	0	0	0	0	0	0	0	0	0	0	0	0	11	0	0	0	0	0	0	0	0	0	0	0	0	0	0	0	2	0	0	0	0
228	AAG	122	3	333471	9	0	0	39	0	0	0	158	0	0	0	22	0	0	0	1	0	0	0	0	0	0	0	0	0	0	0	0	0	0	0	54	0	0	0	0	0	0	0	0	0	0	0	0	0
229	GAT	0	0	0	76	0	0	0	0	0	0	0	0	0	0	0	0	0	0	0	3	0	0	0	0	0	0	0	0	0	0	0	0	12	14	0	333995	0	0	0	0	0	0	0	13	0	0	0	0
230	AAG	100	11	333685	24	0	0	7	0	0	0	79	0	0	0	11	0	0	0	0	0	0	0	0	0	0	0	0	0	0	0	0	0	0	0	66	0	0	0	0	0	0	0	0	0	0	0	0	0
231	AAG	120	7	333991	42	0	0	1	0	0	0	8	0	0	0	4	0	0	0	1	0	0	0	0	0	0	0	0	0	0	0	0	0	0	0	12	0	0	0	0	0	0	0	0	0	0	0	0	0
232	TTC	0	0	0	0	0	0	0	0	0	0	0	0	0	9	0	0	0	0	0	0	0	0	0	0	0	0	0	0	0	20	0	0	0	0	0	0	0	0	0	0	0	0	0	0	0	7	0	0
233	AAT	1	8	0	333882	0	0	0	0	0	0	0	68	0	0	0	8	0	0	0	2	0	0	0	0	0	0	0	0	0	0	0	0	0	0	0	39	0	0	0	0	0	0	0	0	0	0	0	0
234	GGA	0	0	0	0	0	0	0	0	57	0	0	0	0	0	0	0	0	0	0	0	0	0	0	0	0	0	0	0	0	0	0	0	43	0	0	0	4	0	0	0	333944	0	15	2	21	0	0	0
235	ACA	26	0	0	0	333599	23	184	9	4	0	0	0	71	0	0	0	0	0	0	0	1	0	0	0	0	0	0	0	0	0	0	0	0	0	0	0	24	0	0	0	0	0	0	0	0	0	0	0
236	GGG	0	0	2	0	0	0	0	0	0	0	67	0	0	0	0	0	0	0	0	0	0	0	0	0	0	0	3	0	0	0	0	0	0	0	73	0	0	0	3	0	208	9	333130	23	0	0	21	0
237	CCA	0	0	0	0	15	0	0	0	0	0	0	0	0	0	0	0	28	0	0	0	333669	0	34	0	2	0	0	0	61	0	0	0	0	0	0	0	5	0	0	0	0	0	0	0	0	0	0	0
238	TGC	0	0	0	0	0	0	0	0	0	15	0	0	0	0	0	0	0	0	0	0	0	0	0	0	0	26	0	0	0	0	0	0	0	0	0	0	0	0	0	0	0	2	0	0	0	0	0	0
239	CCA	0	0	0	0	10	0	0	0	0	0	0	0	0	0	0	0	22	0	0	0	333803	0	14	2	2	0	0	0	19	0	0	0	0	0	0	0	0	0	0	0	0	0	0	0	0	0	0	0
240	AGT	0	0	0	72	0	0	0	0	0	18	0	333924	0	0	0	20	0	0	0	0	0	0	0	0	0	0	0	1	0	0	0	0	0	0	0	0	0	0	0	0	0	0	0	18	0	0	0	0
241	GTC	0	0	0	0	0	0	0	0	0	0	0	0	0	79	0	0	0	0	0	0	0	0	0	0	0	0	0	0	0	3	0	0	0	3	0	0	0	21	0	0	0	4	0	0	17	333752	1	72
242	AGC	0	182	0	0	0	1	0	0	19	333186	2	165	0	24	0	0	0	0	0	0	0	0	0	0	0	5	0	0	0	0	0	0	0	0	0	0	0	0	0	0	0	87	0	0	0	0	0	0
243	ACA	34	0	0	0	333662	1	61	2	4	0	0	0	63	0	0	0	0	0	0	0	0	0	0	0	0	0	0	0	0	0	0	0	0	0	0	0	19	0	0	0	0	0	0	0	0	0	0	0
244	GTA	1	0	0	0	0	0	0	0	0	0	0	0	170	0	0	0	0	0	0	0	0	0	0	0	0	0	0	0	10	0	0	0	4	0	0	0	61	0	0	0	7	0	0	0	333613	0	41	3
245	CAA	35	0	0	0	0	0	0	0	0	0	0	0	0	0	0	0	333666	5	65	2	8	0	0	0	15	0	0	0	7	0	0	0	1	0	0	0	0	0	0	0	0	0	0	0	0	0	0	0
246	TGC	0	1	0	0	0	0	0	0	0	13	0	0	0	1	0	0	0	0	0	0	0	0	0	0	0	10	0	0	0	0	0	0	0	0	0	0	0	0	0	0	0	2	0	0	0	0	0	0
247	ACA	25	0	0	0	333949	0	18	6	7	0	0	0	76	0	0	0	0	0	0	0	2	0	0	0	0	0	0	0	0	0	0	0	0	0	0	0	3	0	0	0	0	0	0	0	0	0	0	0
248	CAT	0	0	0	18	0	0	0	0	0	0	0	0	0	0	0	0	2	30	24	333782	0	0	0	0	0	0	0	14	0	0	0	0	0	0	0	7	0	0	0	0	0	0	0	0	0	0	0	0
249	GGA	0	0	0	0	0	0	0	0	42	0	0	0	0	0	0	0	0	0	0	0	0	0	0	0	3	0	0	0	0	0	0	0	47	0	0	0	1	0	0	0	333644	0	10	1	17	0	0	0
250	ATC	0	1	0	0	0	14	0	0	0	7	0	0	23	333910	0	36	0	0	0	0	0	0	0	0	0	0	0	0	0	7	0	0	0	0	0	0	0	0	0	0	0	0	0	0	0	22	0	0
251	AAG	104	6	332447	28	0	0	2	0	0	0	38	0	0	0	2	0	0	0	2	0	0	0	0	0	0	0	0	0	0	0	0	0	0	0	57	0	0	0	0	0	0	0	0	0	0	0	0	0
252	CCA	0	0	0	0	28	0	0	0	0	0	0	0	0	0	0	0	28	0	0	0	333501	0	6	3	0	0	0	0	23	0	0	0	0	0	0	0	5	0	0	0	0	0	0	0	0	0	0	0
253	GTA	0	0	0	0	0	0	0	0	0	0	0	0	121	0	0	0	0	0	0	0	0	0	0	0	0	0	0	0	9	0	0	0	29	0	0	1	44	0	0	0	4	0	0	0	333657	0	51	6
254	GTA	0	0	0	0	0	0	0	0	0	0	0	0	128	0	0	0	0	0	0	0	1	0	0	0	0	0	0	0	14	0	0	0	8	0	0	0	27	0	0	0	2	0	0	0	333496	0	15	5
255	TCA	0	0	0	0	2	0	0	0	0	0	0	0	0	0	0	0	0	0	0	0	7	0	0	0	0	0	0	0	0	0	0	0	0	0	0	0	4	0	0	0	0	0	0	0	0	0	0	0
256	ACT	0	0	0	12	9	26	0	333472	0	0	0	4	0	0	0	22	0	0	0	0	0	0	0	0	0	0	0	0	0	0	0	0	0	0	0	0	0	0	0	11	0	0	0	0	0	0	0	0
257	CAA	18	0	0	0	0	0	0	0	0	0	0	0	0	0	0	0	333429	2	5	0	1	0	0	0	35	0	0	0	0	0	0	0	3	0	0	0	0	0	0	0	0	0	0	0	0	0	0	0
258	CTG	0	0	0	0	0	0	0	0	0	0	0	0	0	0	22	0	0	0	3	0	0	0	4	0	0	0	1	0	156	0	332109	38	0	0	0	0	0	0	0	0	0	0	0	0	0	0	4	0
259	CTG	0	0	0	0	0	0	0	0	0	0	0	0	0	0	27	0	0	0	3	0	0	0	32	0	0	0	2	0	74	6	332484	23	0	0	0	0	0	0	0	0	0	0	0	0	0	0	7	0
260	TTA	0	0	0	0	0	0	0	0	0	0	0	0	7	0	0	0	0	0	0	0	0	0	0	0	0	0	0	0	39	0	0	0	0	0	0	0	0	0	0	0	0	0	0	0	1	0	0	0
261	AAT	26	13	0	331536	0	0	0	0	0	0	0	9	0	0	0	25	0	0	0	1	0	0	0	0	0	0	0	0	0	0	0	0	0	0	0	18	0	0	0	0	0	0	0	0	0	0	0	0
262	GGC	0	0	0	0	0	0	0	0	0	32	0	0	0	0	0	0	0	0	0	0	0	0	0	0	0	0	0	0	0	0	0	0	0	259	0	0	0	2	0	0	23	330085	4	231	0	29	0	0
263	AGT	0	0	0	94	0	0	0	2	7	27	1	330269	0	0	0	23	0	0	0	0	0	0	0	0	0	0	0	1	0	0	0	0	0	0	0	0	0	0	0	0	0	0	0	20	0	0	0	0
264	CTA	0	0	0	0	0	0	0	0	0	0	0	0	32	0	0	0	6	0	0	0	16	0	0	0	3	0	0	0	331869	1	31	2	0	0	0	0	0	0	0	0	0	0	0	0	3	0	0	0
265	GCA	0	0	0	0	119	0	0	0	0	0	0	0	0	0	0	0	0	0	0	0	6	0	0	0	0	0	0	0	0	0	0	0	17	0	0	0	330880	0	66	2	10	0	0	0	108	0	0	0
266	GAA	50	0	0	0	0	0	0	0	0	0	0	0	0	0	0	0	1	0	0	0	0	0	0	0	0	0	0	0	0	0	0	0	326891	1	7	4	4	0	0	0	4	0	0	0	0	0	0	0
267	GAA	68	0	0	0	0	0	0	0	0	0	0	0	0	0	0	0	0	0	0	0	0	0	0	0	0	0	0	0	0	0	0	0	330700	1	18	0	1	0	0	0	5	0	0	0	0	3	0	0
268	GAG	3	0	43	0	0	0	0	0	0	0	0	0	0	0	2	0	0	0	9	0	0	0	0	0	0	0	0	0	0	0	0	0	63	2	300585	22	0	0	1	0	0	0	30	0	0	0	11	0
269	GTA	0	0	0	0	0	0	0	0	0	0	0	0	98	0	1	0	0	0	0	0	0	0	0	0	0	0	0	0	2	0	0	0	2	0	0	0	22	0	0	0	0	0	0	0	319981	0	23	1
270	ATG	12	0	68	0	0	0	7	0	0	0	0	0	71	3	321797	22	0	0	0	0	0	0	0	0	0	0	0	0	0	0	2	0	0	0	0	0	0	2	0	0	0	0	0	0	0	0	21	0
271	ATT	0	0	0	0	0	0	0	20	0	0	0	1	2	14	0	262598	0	0	0	0	0	0	0	0	0	0	0	0	0	0	0	2	0	0	0	0	0	0	0	0	0	0	0	0	0	0	0	7
272	AGA	59	0	2	0	1	0	0	0	314455	3	4	0	25	0	2	0	0	0	0	0	0	0	0	0	1	0	0	0	0	0	0	0	0	0	0	1	0	0	0	0	49	0	0	0	0	0	0	0
273	TCT	3	0	0	0	0	0	0	9	0	0	0	0	0	1	0	0	0	0	0	0	0	0	0	6	0	0	0	0	0	0	0	0	1	0	0	0	0	0	0	0	0	0	0	0	0	0	0	0
274	GAA	76	0	0	2	0	0	0	0	0	0	0	0	2	0	0	0	17	0	0	0	0	0	0	0	0	0	0	0	0	0	0	0	315671	0	12	7	0	0	0	0	12	0	0	0	4	0	0	0
275	AAT	60	5	1	311101	4	0	0	0	0	0	0	6	10	0	0	6	0	0	0	2	0	0	0	0	0	0	0	0	0	0	0	0	0	0	0	6	0	0	0	0	0	0	0	0	0	0	0	0
276	ATC	0	8	0	5	1	19	0	0	1	2	0	0	26	296960	4	44	0	0	0	0	0	0	0	0	0	0	0	0	0	4	0	0	0	0	0	0	0	0	0	0	0	1	0	0	0	12	0	0
277	ACA	27	3	0	0	318318	3	8	9	4	0	0	0	38	0	0	0	1	0	0	0	0	0	0	0	0	0	0	0	0	0	0	0	0	0	0	0	30	0	0	0	0	0	0	0	0	0	0	0
278	AAC	534	241385	7	26	25	1	0	0	0	2	0	0	0	0	0	0	1	0	0	0	0	0	0	0	0	0	0	0	0	0	0	0	0	14	0	0	0	0	0	0	0	0	0	0	0	0	0	0
279	AAT	6	4	0	259258	0	0	0	1	0	0	0	5	1	0	44	2	381	0	0	2	0	0	0	0	0	0	0	0	0	0	0	0	0	0	0	5	0	0	0	0	0	0	0	0	0	0	0	0
280	GCC	1	0	0	0	0	213	0	0	0	0	0	0	0	0	0	0	2	1	0	0	40	3	0	0	0	0	0	0	0	0	0	0	0	25	0	0	8	212430	1	20	0	1	0	0	0	61	0	0
281	AAA	305947	0	10	2	0	0	0	0	12	0	0	0	1	0	0	0	410	0	0	0	0	0	0	0	0	0	0	0	0	0	0	0	10	0	0	0	0	0	0	0	0	0	0	0	0	0	0	0
282	AAC	23	283359	0	30	1	1	0	0	0	10	0	0	0	1	0	0	0	2	0	0	0	0	0	0	0	0	0	0	0	0	0	0	0	6	0	0	0	0	0	0	0	0	0	0	0	0	0	0
283	ATA	5	0	0	0	15	0	0	0	4	0	0	0	285959	0	56	3	0	0	0	1	0	0	0	0	0	0	0	0	0	0	0	0	0	0	0	0	0	0	0	0	0	0	0	0	7	0	0	0
284	CTA	0	0	0	0	0	0	0	1	0	0	0	0	37	0	0	0	35	0	0	0	3	0	0	0	6	0	0	0	284971	0	12	1	0	0	0	0	0	0	0	0	0	0	0	0	13	0	0	0
285	GTA	1	0	0	0	0	0	0	0	0	0	0	1	88	0	0	0	0	0	0	0	0	0	0	0	0	0	0	0	10	0	0	0	0	0	0	0	25	0	0	0	0	0	0	0	308457	1	37	0
286	CAA	24	0	0	0	0	0	0	0	0	0	0	0	0	0	0	0	291165	0	5	2	3	0	0	0	1	0	0	0	7	0	0	0	6	0	0	0	0	0	0	0	0	0	0	0	0	0	0	0
287	TTT	0	0	0	0	0	0	0	0	0	0	0	0	0	0	0	5	0	0	0	0	0	0	0	0	0	0	0	0	0	0	0	10	0	0	0	0	0	0	0	0	0	0	0	0	0	0	0	0
288	AAC	17	319305	3	58	1	2	0	0	0	76	0	0	0	6	0	0	0	0	0	0	0	0	0	0	0	0	0	0	0	0	0	0	0	24	0	0	0	0	0	0	0	0	0	0	0	0	0	0
289	ACG	0	0	34	0	104	6	316743	32	0	0	4	0	0	0	73	0	0	0	0	0	0	0	2	0	0	0	0	0	0	0	0	0	0	0	0	0	0	0	38	0	0	0	0	0	0	0	0	0
290	CCT	0	0	0	0	0	0	0	22	0	0	0	0	0	0	0	0	0	0	0	14	44	93	9	316936	0	0	0	0	0	0	0	23	0	0	0	0	0	0	0	10	0	0	0	0	0	0	0	0
291	GTG	0	0	1	0	0	0	0	0	0	0	0	0	0	0	122	0	0	0	0	0	0	0	0	0	0	0	0	0	0	0	4	0	0	0	8	0	0	0	18	0	0	0	3	0	205	2	320953	14
292	CAA	18	0	0	0	0	0	0	0	0	0	0	0	0	0	0	0	330283	1	4	7	1	0	0	0	3	0	0	0	1	0	0	0	5	0	0	0	0	0	0	0	0	0	0	0	0	0	0	0
293	ATT	0	0	0	7	0	0	0	13	0	0	0	3	16	18	0	331634	0	0	0	0	0	0	0	0	0	0	0	0	0	0	0	0	0	0	0	0	0	0	0	0	0	0	0	0	0	0	0	14
294	AAT	5	8	0	331833	0	0	0	1	0	0	0	21	0	0	0	11	0	0	0	5	0	0	0	0	0	0	0	0	0	0	0	0	0	0	0	10	0	0	0	0	0	0	0	0	0	0	0	0
295	TGT	0	0	0	0	0	0	0	0	0	0	0	7	0	0	0	0	0	0	0	0	0	0	0	0	0	0	0	10	0	0	0	0	0	0	0	0	0	0	0	0	0	0	0	2	0	0	0	1
296	ACC	0	21	0	0	19	329450	1	71	0	3	0	0	0	60	0	0	0	0	0	0	0	0	0	0	0	0	0	0	0	0	0	0	0	0	0	0	0	45	0	0	0	0	0	0	0	0	0	0
297	AGA	63	0	0	0	3	0	0	0	298059	1	14	2	101	0	0	0	0	0	0	0	0	0	0	0	9	0	0	0	0	0	0	0	0	0	0	0	0	0	0	0	82	0	0	0	0	0	0	0
298	CCT	0	0	0	0	0	0	0	31	0	0	0	0	0	0	0	0	0	0	0	20	10	59	0	320788	0	0	0	1	0	0	0	33	0	0	0	0	0	0	0	1	0	0	0	0	0	0	0	0
299	AAC	23	332024	6	99	0	0	0	0	0	12	0	0	0	0	0	0	0	1	0	0	0	0	0	0	0	0	0	0	0	0	0	0	0	5	0	0	0	0	0	0	0	0	0	0	0	0	0	0
300	AAC	57	330725	4	102	0	0	0	0	0	9	0	0	0	0	0	0	0	6	0	0	0	2	0	0	0	0	0	0	0	0	0	0	0	4	0	0	0	0	0	0	0	0	0	0	0	0	0	0
301	AAT	1	1	2	329607	0	0	0	2	0	0	0	9	0	0	0	6	0	0	0	0	0	0	0	0	0	0	0	0	0	0	0	0	0	0	0	9	0	0	0	0	0	0	0	0	0	0	0	0
302	ACA	36	0	0	2	332052	0	57	2	2	0	3	0	32	0	0	1	0	0	0	0	0	0	0	0	0	0	0	0	0	0	0	0	0	0	0	0	24	0	0	0	0	0	0	0	0	0	0	0
303	AGG	0	0	142	0	0	0	1	0	35	0	331487	10	0	0	20	0	0	0	0	0	0	0	0	0	0	0	19	0	0	0	0	0	0	0	2	0	0	0	0	0	0	0	76	0	0	0	0	0
304	AAA	332252	1	21	3	2	0	0	0	3	0	0	0	3	0	0	0	0	0	0	0	0	0	0	0	0	0	0	0	0	0	0	0	12	0	0	0	0	0	0	0	0	0	0	0	0	0	0	0
305	AGT	0	0	0	137	0	0	0	9	4	18	1	332597	0	0	0	29	0	0	0	0	0	0	0	0	0	0	0	6	0	0	0	0	0	0	0	0	0	0	0	0	0	0	0	78	0	0	0	0
306	ATA	22	0	0	0	8	0	0	0	0	0	0	0	333284	1	29	3	0	0	0	0	0	0	0	0	0	0	0	0	0	0	0	0	0	0	0	0	0	0	0	0	0	0	0	0	35	0	0	0
307	CGT	0	0	0	2	0	0	0	0	0	0	0	53	0	0	0	0	0	0	0	136	0	0	0	7	0	31	3	333105	0	0	0	37	0	0	0	0	0	0	0	0	0	0	0	7	0	0	0	0
308	ATA	8	0	0	0	10	0	0	0	6	0	0	0	333554	1	91	4	0	0	0	0	0	0	0	0	0	0	0	0	1	0	0	0	0	0	0	0	0	0	0	0	0	0	0	0	12	0	0	0
309	GGA	11	0	0	0	0	0	0	0	79	0	0	0	0	0	0	0	0	0	0	0	0	0	0	0	1	0	0	0	0	0	0	0	56	0	0	0	7	0	0	0	333747	1	24	5	18	0	0	0
310	CCA	0	0	0	0	39	0	0	0	0	0	0	0	2	0	0	0	29	0	0	0	333150	5	129	8	2	0	0	0	38	0	0	0	0	0	0	0	10	0	0	0	0	0	0	0	0	0	0	0
311	GGA	0	0	0	0	0	0	0	0	67	0	0	0	0	0	0	0	0	0	0	0	0	0	0	0	0	0	0	0	0	0	0	0	45	0	0	0	1	0	0	0	333706	0	13	1	21	0	0	0
312	CAA	21	0	0	0	0	0	0	0	0	0	0	0	0	0	0	0	333702	4	36	2	0	0	0	0	16	0	0	0	10	0	0	0	3	0	0	0	0	0	0	0	0	0	0	0	0	0	0	0
313	GCA	0	0	0	0	168	0	0	0	0	0	0	0	0	0	0	0	0	0	0	0	4	0	0	0	0	0	0	0	0	0	0	0	32	0	0	0	333362	1	2	7	1	0	0	0	87	0	0	0
314	TTC	0	0	0	0	0	0	0	0	0	0	0	0	0	4	0	0	0	0	0	0	0	0	0	0	0	0	0	0	0	13	0	0	0	0	0	0	0	0	0	0	0	0	0	0	0	0	0	0
315	TAT	0	0	0	10	0	0	0	0	0	0	0	0	0	0	0	0	0	0	0	59	0	0	0	0	0	0	0	0	0	0	0	0	0	0	0	0	0	0	0	0	0	0	0	0	0	0	0	0
316	GCA	0	0	0	0	172	0	0	0	0	0	0	0	0	0	0	0	0	0	0	0	0	0	0	0	0	0	0	0	0	0	0	0	18	0	0	0	333514	1	18	8	3	0	0	0	114	0	0	0
317	ACA	24	1	0	0	333510	4	89	7	5	0	0	0	40	0	0	0	0	0	0	0	0	0	0	0	0	0	0	0	0	0	0	0	0	0	0	0	3	0	0	0	0	0	0	0	0	0	0	0
318	GGG	0	0	3	0	0	0	0	0	0	0	89	0	0	0	0	0	0	0	2	0	0	0	0	0	0	0	2	0	0	0	0	0	1	0	72	0	0	0	1	0	82	3	333678	28	0	0	20	0
319	GAC	0	82	0	1	0	0	0	0	0	0	0	0	0	0	0	0	0	1	0	0	0	0	0	0	0	0	0	0	0	0	0	0	31	382449	3	68	0	1	0	0	0	57	0	0	0	2	0	0
320	ATA	14	0	0	0	28	0	0	0	1	0	0	0	382835	3	32	0	0	0	0	0	0	0	0	0	0	0	0	0	2	0	0	0	0	0	0	0	0	0	0	0	0	0	0	0	9	0	0	0
321	ATA	13	0	0	0	26	0	0	0	0	0	0	0	382449	0	102	12	0	0	0	0	0	0	0	0	0	0	0	0	0	0	0	0	0	0	0	0	0	0	0	0	0	0	0	0	6	0	0	0
322	GGG	0	0	2	0	0	0	0	0	0	0	140	0	0	0	0	0	0	0	0	0	0	0	0	0	0	0	1	0	0	0	0	0	0	0	83	0	0	0	1	0	61	18	382505	30	0	0	22	0
323	GAT	0	0	0	93	0	0	0	0	0	0	0	0	0	0	0	0	0	0	0	5	0	0	0	0	0	0	0	0	0	0	0	0	9	13	0	382214	0	0	0	0	0	0	0	6	0	0	0	0
324	ATA	36	0	0	0	33	0	0	0	0	0	0	0	382489	2	114	2	0	0	0	0	0	0	0	0	0	0	0	0	0	0	0	0	0	0	0	0	0	0	0	0	0	0	0	0	22	0	0	0
325	AGA	38	0	0	0	0	0	0	0	382840	0	10	0	10	0	0	0	0	0	0	0	0	0	0	0	2	0	0	0	0	0	0	0	0	0	0	0	0	0	0	0	24	0	0	0	1	0	0	0
326	CAA	60	0	0	0	0	0	0	0	0	0	0	0	0	0	0	0	382806	4	51	6	5	0	0	0	14	0	0	0	9	0	0	0	3	0	0	0	0	0	0	0	0	0	0	0	0	0	0	0
327	GCA	0	0	0	0	166	0	0	0	0	0	0	0	0	0	0	0	0	0	0	0	6	0	0	0	0	0	0	0	1	0	0	0	27	0	0	0	382075	1	5	0	2	0	0	0	113	0	0	0
328	CAT	0	0	0	27	0	0	0	0	0	0	0	0	0	0	0	0	28	20	3	382377	0	0	0	1	0	0	0	16	0	0	0	6	0	0	0	1	0	0	0	0	0	0	0	0	0	0	0	0
329	TGT	0	0	0	0	0	0	0	0	0	0	0	16	0	0	0	0	0	0	0	0	0	0	0	0	0	0	0	38	0	0	0	0	0	0	0	0	0	0	0	0	0	0	0	6	0	0	0	0
330	AAT	14	7	4	382586	0	0	0	2	0	0	0	20	0	0	0	4	0	0	0	0	0	0	0	0	0	0	0	0	0	0	0	0	0	0	0	20	0	0	0	0	0	0	0	0	0	0	0	0
331	GTC	0	2	0	0	0	0	0	0	0	0	0	0	0	101	0	0	0	0	0	0	0	0	0	0	0	0	0	0	0	7	0	0	0	15	0	0	0	43	0	0	0	3	0	0	26	382443	3	62
332	AGT	1	0	0	126	0	0	0	4	31	41	8	382565	0	0	0	29	0	0	0	0	0	0	0	0	0	0	0	4	0	0	0	0	0	0	0	0	0	1	0	0	0	0	0	51	0	0	0	0
333	AAA	382849	7	17	5	2	0	0	0	10	0	0	0	14	0	0	0	0	0	0	0	0	0	0	0	0	0	0	0	0	0	0	0	8	0	0	0	0	0	0	0	0	0	0	0	0	0	0	0
334	GCA	1	0	0	0	163	1	0	0	0	0	0	0	0	0	0	0	0	0	0	0	7	0	0	0	0	0	0	0	0	0	0	0	39	0	0	0	382032	4	7	11	1	0	0	0	111	0	0	0
335	ACA	42	0	0	0	382553	1	30	7	3	0	0	0	51	0	0	0	0	0	0	0	2	0	0	0	0	0	0	0	0	0	0	0	0	0	0	0	17	0	0	0	0	0	0	0	0	0	0	0
336	TGG	0	0	0	0	0	0	0	0	0	0	4	0	0	0	0	0	0	0	0	0	0	0	0	0	0	0	20	0	0	0	0	0	0	0	0	0	0	0	0	0	0	0	4	0	0	0	0	0
337	AAT	8	17	7	382328	0	0	0	1	0	0	0	10	0	0	0	18	0	0	0	0	0	0	0	0	0	0	0	0	0	0	0	0	0	0	0	5	0	0	0	0	0	0	0	0	0	0	0	0
338	GAA	56	0	0	0	0	0	0	0	0	0	0	0	0	0	0	0	0	0	0	0	0	0	0	0	0	0	0	0	0	0	0	0	382735	0	2	8	0	0	0	0	31	0	0	0	5	0	0	0
339	ACT	1	0	0	44	42	11	3	382559	0	0	0	8	0	0	0	50	0	0	0	0	0	0	0	0	0	0	0	0	0	0	0	0	0	0	0	0	0	0	0	3	0	0	0	0	0	0	0	0
340	TTG	0	0	0	0	0	0	0	0	0	0	0	0	0	0	40	0	0	0	0	0	0	0	0	0	0	0	0	0	0	0	23	0	0	0	0	0	0	0	0	0	0	0	0	0	0	0	1	0
341	GGA	0	0	0	0	0	0	0	0	120	0	0	0	0	0	0	0	0	0	0	0	0	0	0	0	4	0	0	0	0	0	0	0	68	0	0	0	0	0	0	0	381342	0	20	0	17	0	0	0
342	AAG	76	0	382280	25	0	0	12	0	0	0	36	0	0	0	4	0	0	0	0	0	0	0	0	0	0	0	0	0	0	0	0	0	0	0	18	0	0	0	0	0	0	0	0	0	0	0	0	0
343	GTG	0	0	0	0	0	0	0	0	0	0	0	0	0	0	95	0	0	0	0	0	0	0	0	0	0	0	0	0	0	0	3	0	0	1	11	0	0	0	16	0	0	0	3	0	103	0	381190	15
344	GTC	0	0	0	0	0	0	0	0	0	0	0	0	0	91	0	0	0	0	0	0	0	0	0	0	0	0	0	0	0	3	0	0	0	13	0	0	0	73	0	0	0	0	0	0	26	382012	3	60
345	AAA	382723	1	27	0	1	0	0	0	15	0	0	0	2	0	0	0	1	0	0	0	0	0	0	0	0	0	0	0	0	0	0	0	8	0	0	0	0	0	0	0	0	0	0	0	0	0	0	0
346	CAA	20	0	0	0	0	0	0	0	0	0	0	0	0	0	0	0	382512	6	10	4	0	0	0	0	5	0	0	0	17	0	0	0	15	0	0	0	0	0	0	0	0	0	0	0	0	0	0	0
347	TTA	0	0	0	0	0	0	0	0	0	0	0	0	9	0	0	0	3	0	0	0	0	0	0	0	0	0	0	0	17	0	0	0	0	0	0	0	0	0	0	0	0	0	0	0	3	0	0	0
348	AGA	64	0	0	0	1	0	0	0	381792	1	8	1	13	0	0	0	0	0	0	0	0	0	0	0	5	0	0	0	0	0	0	0	0	0	0	0	0	0	0	0	10	0	0	0	0	0	0	0
349	AAA	382727	1	17	5	0	0	0	0	10	0	0	0	0	0	0	0	0	0	0	0	0	0	0	0	0	0	0	0	0	0	0	0	14	0	0	0	0	0	0	0	0	0	0	0	0	0	0	0
350	CAC	0	13	0	0	0	0	0	0	0	0	0	0	0	0	0	0	18	380873	8	72	1	0	0	0	0	11	0	0	0	0	0	0	0	2	0	0	0	0	0	0	0	0	0	0	0	0	0	0
351	TTT	0	0	0	0	0	0	0	0	0	0	0	0	0	0	0	4	0	0	0	0	0	0	0	0	0	0	0	0	0	0	0	30	0	0	0	0	0	0	0	0	0	0	0	0	0	0	0	5
352	GGG	0	0	0	0	0	0	0	0	0	0	82	0	0	0	0	0	0	0	0	0	0	0	0	0	0	0	1	0	0	0	0	0	0	0	77	0	0	0	2	0	112	2	374841	13	0	0	20	0
353	AAC	31	382089	4	73	0	0	0	0	0	21	0	0	0	5	0	0	0	0	0	0	0	0	0	0	0	0	0	0	0	0	0	0	0	16	0	0	0	0	0	0	0	0	0	0	0	0	0	0
354	AAC	24	380962	4	69	0	0	0	0	0	12	0	0	0	2	0	0	0	3	0	0	0	0	0	0	0	0	0	0	0	0	0	0	0	18	0	0	0	0	0	0	0	0	0	0	0	0	0	0
355	ACA	38	0	0	1	380585	0	23	6	0	0	0	0	66	0	0	0	0	0	0	0	0	0	0	0	0	0	0	0	0	0	0	0	0	0	0	0	14	0	0	0	0	0	0	0	0	0	0	0
356	ATA	20	0	0	0	9	0	0	0	0	0	0	0	380244	0	25	1	0	0	0	0	0	0	0	0	0	0	0	0	0	0	0	0	0	0	0	0	0	0	0	0	0	0	0	0	10	0	0	0
357	ATA	2	0	0	0	12	0	0	0	3	0	0	0	379770	1	66	0	0	0	0	0	0	0	0	0	0	0	0	0	0	0	0	0	0	0	0	0	0	0	0	0	0	0	0	0	16	0	0	0
358	AGA	77	0	0	0	1	0	0	0	373073	1	8	3	15	0	0	0	0	0	0	0	0	0	0	0	3	0	0	0	0	0	0	0	0	0	0	0	0	0	0	0	18	0	0	0	0	0	0	0
359	TTT	0	0	0	0	0	0	0	0	0	0	0	0	0	0	0	12	0	0	0	0	0	0	0	0	0	0	0	0	0	0	0	12	0	0	0	0	0	0	0	0	0	0	0	0	0	0	0	1
360	GCT	0	0	0	0	0	0	0	158	0	0	0	0	0	0	0	0	0	0	0	0	0	0	0	4	0	0	0	0	0	0	0	0	0	0	0	46	6	33	4	374402	0	0	0	5	0	0	0	109
361	AAT	13	22	7	380334	0	0	0	2	0	0	0	15	0	0	0	5	0	0	0	0	0	0	0	0	0	0	0	0	0	0	0	0	0	0	0	12	0	0	0	0	0	0	0	0	0	0	0	0
362	TCC	0	0	0	0	0	12	0	0	0	0	0	0	0	0	0	0	0	0	0	0	0	20	0	0	0	0	0	0	0	0	0	0	0	0	0	0	0	2	0	0	0	0	0	0	0	0	0	0
363	TCA	0	0	0	0	25	0	0	0	0	0	0	1	0	0	0	0	0	0	0	0	84	0	0	0	0	0	0	0	0	0	0	0	0	0	0	0	1	0	0	0	0	0	0	0	0	0	0	0
364	GGA	2	0	0	0	0	0	0	0	35	0	0	0	0	0	0	0	0	1	0	0	3	0	0	0	6	0	0	0	0	0	0	0	34	0	0	0	0	0	0	0	361792	0	31	3	10	0	0	0
365	GGG	0	1	0	0	0	0	0	0	0	0	191	0	0	0	0	0	0	0	0	0	0	0	0	0	0	0	0	0	0	0	0	0	0	0	38	0	0	0	1	0	86	0	292677	10	0	0	23	0
366	GAT	0	0	0	50	1	0	0	0	0	0	0	0	0	0	0	0	0	0	0	1	0	0	0	0	0	0	0	0	0	0	0	0	2	15	1	347562	0	0	0	1	0	0	0	3	0	1	0	3
367	CTA	0	0	0	0	0	0	0	0	0	0	0	0	58	0	0	0	3	0	0	0	101	0	0	0	0	0	0	0	368225	0	64	0	0	0	0	0	0	0	0	0	0	0	0	0	0	0	0	0
368	GAA	32	0	1	0	0	0	0	0	0	0	0	0	0	0	0	0	2	0	0	0	0	0	0	0	0	0	0	0	0	0	0	0	375454	1	14	2	0	0	0	0	15	0	0	0	0	0	0	0
369	GTC	0	6	0	0	0	0	0	0	0	1	0	0	0	123	0	0	0	1	0	0	0	0	0	0	0	0	0	0	0	2	0	0	0	13	0	0	0	29	0	0	0	2	0	0	18	369186	4	64
370	ACA	43	0	0	0	374702	2	42	3	2	0	0	1	81	0	0	0	0	0	0	0	0	0	0	0	0	0	0	0	0	0	0	0	0	0	0	0	3	1	0	0	0	0	0	0	0	0	0	0
371	ACA	28	0	0	0	374955	0	8	2	5	0	0	0	44	0	0	0	0	1	0	0	9	0	0	0	0	0	0	0	0	0	0	0	0	0	0	0	15	0	0	0	0	0	0	0	0	0	0	0
372	CAT	0	0	0	31	0	0	0	0	0	0	0	0	0	0	0	0	3	14	0	360620	0	0	0	0	0	0	0	1	0	0	0	7	0	0	0	2	0	0	0	0	0	0	0	0	0	0	0	0
373	AGT	4	1	0	70	0	0	0	4	6	20	0	362051	0	0	0	34	0	0	0	0	0	0	0	0	0	0	0	0	0	0	0	0	0	0	0	0	0	0	0	0	0	0	0	33	0	0	0	0
374	TTT	0	0	0	4	0	0	0	0	0	0	0	0	0	0	0	9	0	0	0	0	0	0	0	0	0	0	0	0	0	0	0	21	0	0	0	0	0	0	0	0	0	0	0	0	0	0	0	2
375	AAT	16	6	0	328162	0	0	0	4	0	0	0	20	0	0	0	31	0	0	0	1	0	0	0	0	0	0	0	0	0	0	0	0	0	0	0	37	0	0	0	0	0	0	0	0	0	0	0	0
376	TGT	0	0	0	3	0	0	0	0	0	0	0	11	0	0	0	0	0	0	0	0	0	0	0	0	0	0	0	13	0	0	0	0	0	0	0	0	0	0	0	0	0	0	0	2	0	0	6	0
377	GGA	0	0	0	0	0	0	0	0	73	0	0	0	0	0	0	0	0	0	0	0	0	0	0	0	3	0	0	0	0	0	0	0	55	0	6	0	0	0	0	0	349694	0	47	4	19	0	0	0
378	GGA	0	0	0	0	0	0	0	0	89	0	1	0	0	0	0	0	0	0	0	0	0	0	0	0	0	0	0	0	0	0	0	0	60	0	4	0	1	0	0	0	345222	0	12	2	16	0	0	0
379	GAA	53	0	0	4	0	0	0	0	3	0	0	0	0	0	0	0	0	0	0	0	0	0	0	0	0	0	0	0	0	0	0	0	361309	1	15	6	1	0	0	0	3	0	0	0	0	0	0	0
380	TTT	0	0	0	2	0	0	0	0	0	0	0	0	0	0	0	46	0	0	0	2	0	0	0	0	0	0	0	0	0	0	0	8	0	0	0	0	0	0	0	0	0	0	0	0	0	0	0	2
381	TTC	0	3	0	0	0	0	0	0	0	0	0	0	0	14	0	0	0	2	0	0	0	0	0	0	0	0	0	0	0	33	0	0	0	0	0	0	0	0	0	0	0	0	0	0	0	2	0	0
382	TAT	0	0	0	24	0	0	0	0	0	0	0	0	0	0	0	1	0	0	0	21	0	0	0	0	0	0	0	0	0	0	0	0	0	0	0	1	0	0	0	0	0	0	0	0	0	0	0	0
383	TGT	0	0	0	1	0	0	0	0	0	0	0	10	0	0	0	0	0	0	0	0	0	0	0	0	0	0	0	16	0	0	0	0	0	0	0	0	0	0	0	0	0	0	0	5	0	0	0	0
384	AAC	11	373788	1	95	0	0	0	0	0	20	1	0	0	1	0	0	0	1	0	0	0	0	0	0	0	0	0	0	0	0	0	0	0	29	0	0	0	0	0	0	0	0	0	0	0	0	0	0
385	ACA	20	0	0	0	369824	1	7	1	0	0	0	0	32	0	0	0	0	0	0	0	2	0	0	0	0	0	0	0	0	0	0	0	0	0	0	0	11	0	0	0	0	0	0	0	0	0	0	0
386	TCA	0	0	0	0	13	0	0	0	0	0	0	0	0	0	0	0	0	0	0	0	25	0	0	0	0	0	0	0	0	0	0	0	0	0	0	0	23	0	0	0	0	0	0	0	0	0	0	0
387	GGC	0	1	0	0	0	0	0	0	0	63	0	0	0	0	0	0	0	0	0	0	0	0	0	0	0	1	0	0	0	0	0	0	0	127	0	0	0	12	0	0	14	328182	1	88	0	93	0	0
388	CTG	0	0	0	0	0	0	0	0	0	0	0	0	0	0	34	0	0	0	9	0	0	0	77	0	0	0	10	0	80	5	361082	8	0	0	0	0	0	0	0	0	0	0	0	0	0	0	0	0
389	TTC	0	0	0	0	0	0	0	0	0	0	0	0	0	0	0	0	0	0	0	0	0	0	0	0	0	0	0	0	0	70	0	0	0	0	0	0	0	0	0	0	0	0	0	0	0	3	0	0
390	AAT	21	17	2	378088	0	0	0	0	0	0	0	20	0	0	0	1	0	0	0	1	0	0	0	0	0	0	0	0	0	0	0	0	0	0	0	15	0	0	0	0	0	0	0	0	0	0	0	0
391	AGC	0	150	0	0	0	1	0	0	19	377487	1	70	0	21	0	0	0	0	0	0	0	0	0	0	0	0	0	0	0	0	0	0	0	0	0	0	0	0	0	0	0	69	0	0	0	0	0	0
392	ACT	0	0	0	34	27	47	2	378425	0	0	0	2	0	0	0	65	0	0	0	0	0	0	0	2	0	0	0	0	0	0	0	0	0	0	0	0	0	0	0	7	0	0	0	0	0	0	0	0
393	TGG	0	0	1	0	0	0	0	0	0	0	24	0	0	0	0	0	0	0	0	0	0	0	0	0	0	0	22	0	0	0	0	0	0	0	0	0	0	0	0	0	0	0	0	0	0	0	0	0
394	ATT	0	0	0	90	0	0	0	21	0	0	0	2	8	32	1	377850	0	0	0	0	0	0	0	0	0	0	0	0	0	0	0	0	0	0	0	0	0	0	0	0	0	0	0	0	0	0	0	9
395	AGC	0	134	0	0	0	2	0	0	25	379376	1	142	0	26	0	0	0	0	0	0	0	0	0	0	0	0	0	0	0	0	0	0	0	0	0	0	0	0	0	0	0	99	0	0	0	0	0	0
396	AAT	23	13	2	381740	0	0	0	1	0	0	0	17	0	0	0	3	0	0	0	1	0	0	0	0	0	0	0	0	0	0	0	0	0	0	0	12	0	0	0	0	0	0	0	0	0	0	0	0
397	ACC	0	24	0	0	14	382009	4	85	0	1	0	0	0	76	0	0	0	0	0	0	0	0	0	0	0	0	0	0	0	0	0	0	0	0	0	0	0	50	0	0	0	0	0	0	0	0	0	0
398	AGC	0	120	0	0	0	8	0	0	31	380229	5	129	0	26	0	0	0	0	0	0	0	0	0	0	0	10	0	0	0	0	0	0	0	0	0	0	0	0	0	0	0	190	0	0	0	0	0	0
399	GTG	0	0	0	0	0	0	0	0	0	0	0	0	0	0	173	0	0	0	0	0	0	0	0	0	0	0	0	0	0	0	7	0	0	0	2	0	1	0	15	0	0	0	4	0	212	10	381298	20
400	CAG	0	0	19	0	0	0	0	0	0	0	0	0	0	0	0	0	99	1	381044	44	0	0	4	0	0	0	96	0	0	0	5	0	0	0	3	0	0	0	0	0	0	0	0	0	0	0	0	0
401	GGG	0	0	0	0	0	0	0	0	3	0	76	0	0	0	0	0	0	0	0	0	0	0	0	0	0	0	5	0	0	0	0	0	0	5	84	0	0	0	2	0	144	12	381191	17	0	0	9	0
402	TCA	0	0	0	0	16	0	0	0	0	0	0	0	0	0	0	0	0	0	0	0	99	0	0	0	0	0	0	0	0	0	0	0	0	0	0	0	5	0	0	0	0	0	0	0	0	0	0	0
403	AAT	56	19	5	382317	0	0	0	3	0	0	0	19	0	0	0	9	0	0	0	2	0	0	0	0	0	0	0	0	0	0	0	0	0	0	0	22	0	0	0	0	0	0	0	0	0	0	0	0
404	AGC	0	165	0	0	0	5	0	0	25	381787	3	109	0	15	0	0	0	0	0	0	0	0	0	0	0	1	0	0	0	0	0	0	0	0	0	0	0	3	0	0	0	79	0	0	0	0	0	0
405	ACG	0	0	37	0	97	11	381819	35	0	0	4	0	0	0	156	0	0	0	0	0	0	0	0	0	0	0	0	0	0	0	0	0	0	0	0	0	0	0	32	0	0	0	0	0	0	0	0	0
406	GGG	0	0	2	0	0	0	0	0	0	0	109	0	0	0	0	0	0	0	0	0	0	0	0	0	0	0	0	0	0	0	0	0	0	0	108	0	0	0	2	0	107	4	382142	19	0	0	14	0
407	TCA	0	0	0	0	4	0	0	0	0	0	0	0	0	0	0	0	0	0	0	0	108	0	0	0	0	0	0	0	0	0	0	0	0	0	0	0	1	0	0	0	0	0	0	0	0	0	0	0
408	AAT	55	8	8	382481	0	0	0	5	0	0	0	25	0	0	0	8	0	0	0	2	0	0	0	0	0	0	0	0	0	0	0	0	0	0	0	10	0	0	0	0	0	0	0	0	0	0	0	0
409	GAC	2	56	0	0	0	0	0	0	0	0	0	0	0	3	0	0	0	0	0	0	0	0	0	0	0	0	0	0	0	0	0	0	54	382185	3	78	0	0	0	0	0	47	0	0	0	0	0	0
410	AGT	0	0	0	58	0	0	0	1	2	29	0	165644	0	0	0	25	0	0	1	0	0	0	0	0	0	0	0	6	0	0	0	0	0	0	0	0	0	0	0	0	0	0	0	39	0	0	0	0
411	ATA	1	0	0	0	6	0	0	0	1	0	0	0	165861	1	12	3	0	0	0	0	0	0	0	0	0	0	0	0	1	0	0	0	0	0	0	0	0	0	0	0	0	0	0	0	17	0	0	0
412	ACT	2	0	0	26	0	13	1	165692	0	0	0	6	0	0	0	49	0	0	0	0	0	0	0	2	0	0	0	0	0	0	0	0	0	0	0	0	0	0	0	19	0	0	0	0	0	0	0	0
413	CTC	0	0	0	0	0	0	0	0	0	0	0	0	0	12	0	0	0	1	0	0	0	13	0	0	0	0	0	0	13	165840	1	13	0	0	0	0	0	0	0	0	0	0	0	0	0	1	0	0
414	CCA	0	0	0	0	10	0	0	0	0	0	0	0	0	0	0	0	10	0	0	0	165452	0	1	2	0	0	0	0	13	0	0	0	0	0	0	0	1	0	0	0	0	0	0	0	0	0	0	0
415	TGC	0	0	0	0	0	0	0	0	0	0	0	0	0	0	0	0	0	0	0	0	0	0	0	0	0	6	0	0	0	0	0	0	0	0	0	0	0	0	0	0	0	0	0	0	0	0	0	0
416	AGA	37	0	0	0	2	0	0	0	165795	0	4	0	10	0	0	0	0	0	0	0	0	0	0	0	7	0	0	0	0	0	0	0	0	0	0	0	0	0	0	0	20	0	0	0	0	0	0	0
417	ATA	3	0	0	0	7	0	0	0	0	0	0	0	165905	0	4	0	0	0	0	0	0	0	0	0	0	0	0	0	0	0	0	0	0	0	0	0	0	0	0	0	0	0	0	0	4	0	0	0
418	AAG	52	2	165760	5	0	0	0	0	0	0	9	0	0	0	1	0	0	0	0	0	0	0	0	0	0	0	0	0	0	0	0	0	0	0	8	0	0	0	0	0	0	0	0	0	0	0	0	0
419	CAA	7	0	0	0	0	0	0	0	0	0	0	0	0	0	0	0	165847	0	10	3	0	0	0	0	5	0	0	0	0	0	0	0	0	0	0	0	0	0	0	0	0	0	0	0	0	0	0	0
420	ATT	0	0	0	15	0	0	0	4	0	0	0	4	16	13	2	165523	0	0	0	0	0	0	0	0	0	0	0	0	0	0	0	1	0	0	0	0	0	0	0	0	0	0	0	0	0	0	0	2
421	ATA	5	0	0	0	3	0	0	0	0	0	0	0	165874	1	20	0	0	0	0	0	0	0	0	0	0	0	0	0	0	0	0	0	0	0	0	0	0	0	0	0	0	0	0	0	3	0	0	0
422	AAT	11	12	1	165853	0	0	0	0	0	0	0	6	0	0	0	13	0	0	0	2	0	0	0	0	0	0	0	0	0	0	0	0	0	0	0	14	0	0	0	0	0	0	0	0	0	0	0	0
423	ATG	0	0	11	0	0	0	2	0	0	0	1	0	55	0	165794	8	0	0	0	0	0	0	0	0	0	0	0	0	0	0	0	0	0	0	0	0	0	0	0	0	0	0	0	0	0	0	8	0
424	TGG	0	0	0	0	0	0	0	0	0	0	2	0	0	0	0	0	0	0	0	0	0	0	0	0	0	0	5	0	0	0	0	0	0	0	0	0	0	0	0	0	0	0	2	0	0	0	0	0
425	CAG	1	0	12	0	0	0	0	0	0	0	0	0	0	0	0	0	45	2	165610	7	0	0	2	0	0	0	17	0	0	0	3	0	0	0	1	0	0	0	0	0	0	0	0	0	0	0	0	0
426	AGA	47	0	0	0	3	0	0	0	165761	3	8	3	7	0	0	0	0	0	0	0	0	0	0	0	1	0	0	0	0	0	0	0	0	0	0	0	0	0	0	0	19	0	0	0	0	0	0	0
427	ATA	4	0	0	0	4	0	0	0	2	0	0	0	165711	0	46	3	0	0	0	0	0	0	0	0	0	0	0	0	2	0	0	0	0	0	0	0	0	0	0	0	0	0	0	0	11	0	0	0
428	GGA	0	0	0	0	0	0	0	0	27	0	0	0	0	0	0	0	0	0	0	0	0	0	0	0	1	0	0	0	0	0	0	0	24	0	0	0	0	0	0	0	165588	0	12	0	6	0	0	0
429	CAA	30	0	0	0	0	0	0	0	0	0	0	0	0	0	0	0	165747	1	21	0	0	0	0	0	5	0	0	0	2	0	0	0	0	0	0	0	0	0	0	0	0	0	0	0	0	0	0	0
430	GCA	0	0	0	0	74	0	0	0	0	0	0	0	0	0	0	0	0	0	0	0	2	0	0	0	0	0	0	0	0	0	0	0	9	0	0	0	165608	0	13	0	3	0	0	0	54	0	0	0
431	ATG	0	0	9	0	0	0	3	0	0	0	1	0	49	1	165582	8	0	0	0	0	0	0	0	0	0	0	0	0	0	0	1	0	0	0	0	0	0	0	0	0	0	0	0	0	0	0	2	0
432	TAT	0	0	0	2	0	0	0	0	0	0	0	0	0	0	0	0	0	0	0	23	0	0	0	0	0	0	0	0	0	0	0	0	0	0	0	0	0	0	0	0	0	0	0	0	0	0	0	0
433	GCC	0	0	0	0	0	82	0	0	0	0	0	0	0	0	0	0	0	0	0	0	0	10	0	0	0	0	0	0	0	0	0	0	1	6	0	0	6	165165	1	14	0	0	0	0	0	148	0	0
434	CCT	0	0	0	1	0	0	0	8	0	0	0	0	0	0	0	0	0	0	0	24	3	38	0	165670	0	0	0	1	0	0	0	37	0	0	0	0	0	0	0	0	0	0	0	0	0	0	0	0
435	CCC	0	0	0	0	0	12	0	0	0	0	0	0	0	0	0	0	0	32	0	0	23	165746	1	24	0	1	0	0	0	24	0	0	0	0	0	0	0	2	0	0	0	0	0	0	0	0	0	0
436	ATC	0	1	0	0	0	14	0	0	0	0	0	0	17	165825	0	9	0	0	0	0	0	0	0	0	0	0	0	0	0	1	0	0	0	0	0	0	0	0	0	0	0	0	0	0	0	6	0	0
437	CAA	13	0	0	0	0	0	0	0	0	0	0	0	1	0	0	0	165734	2	8	2	12	0	0	0	0	0	0	0	2	0	0	0	1	0	0	0	0	0	0	0	0	0	0	0	0	0	0	0
438	GGA	0	0	0	0	0	0	0	0	40	0	0	0	0	0	0	0	0	0	0	0	0	0	0	0	0	0	0	0	0	0	0	0	33	0	0	0	0	0	0	0	165708	0	11	2	15	0	0	0
439	GTA	0	0	0	0	0	0	0	0	0	0	0	0	86	0	0	0	0	0	0	0	0	0	0	0	0	0	0	0	1	0	0	0	9	0	0	0	18	0	0	0	2	0	0	0	164863	0	10	2
440	ATA	2	0	0	0	6	0	0	0	0	0	0	0	165779	0	29	1	0	0	0	0	0	0	0	0	0	0	0	0	1	0	0	0	0	0	0	0	0	0	0	0	0	0	0	0	4	0	0	0
441	AGA	24	0	0	0	0	0	0	0	165663	0	4	2	12	0	0	0	0	0	0	0	1	0	0	0	0	0	0	0	0	0	0	0	0	0	0	0	0	0	0	0	5	0	0	0	0	0	0	0
442	TGT	0	0	0	0	0	0	0	0	0	0	0	7	0	0	0	0	0	0	0	0	0	0	0	0	0	0	0	9	0	0	0	0	0	0	0	0	0	0	0	0	0	0	0	1	0	0	0	0
443	GTA	0	0	0	0	0	0	0	0	0	0	0	0	66	0	0	0	0	0	0	0	0	0	0	0	0	0	0	0	3	0	0	0	9	0	0	0	35	0	0	0	0	0	0	0	165576	0	13	1
444	TCA	0	0	0	0	6	0	0	0	0	0	0	0	0	0	0	0	1	0	0	0	6	0	0	0	0	0	0	0	0	0	0	0	0	0	0	0	0	0	0	0	0	0	0	0	0	0	0	0
445	AAC	14	165576	0	19	0	1	0	0	0	8	0	0	0	4	0	0	0	0	0	0	0	0	0	0	0	0	0	0	0	0	0	0	0	11	0	0	0	0	0	0	0	0	0	0	0	0	0	0
446	ATT	0	0	0	5	0	0	0	9	0	0	0	3	8	10	0	165162	0	0	0	0	0	0	0	0	0	0	0	0	0	0	0	0	0	0	0	0	0	0	0	0	0	0	0	0	0	0	0	3
447	ACA	9	0	0	0	165059	6	57	9	0	0	0	0	56	0	0	0	0	0	0	0	0	0	0	0	0	0	0	0	0	0	0	0	0	0	0	0	22	0	0	0	0	0	0	0	0	0	0	0
448	GGG	1	0	0	0	0	0	0	0	0	0	22	0	0	0	0	0	0	0	0	0	0	0	0	0	0	0	0	0	0	0	0	0	0	0	22	0	0	0	4	0	64	1	157422	9	0	0	5	0
449	CTA	0	0	0	0	0	0	0	0	0	0	0	0	23	0	0	0	2	0	0	0	24	0	1	0	0	0	0	0	163866	0	27	2	0	0	0	0	0	0	0	0	0	0	0	0	0	0	0	0
450	ATA	3	0	0	0	10	0	0	0	1	0	0	0	164833	0	1	0	0	0	0	0	0	0	0	0	0	0	0	0	0	0	0	0	0	0	0	0	0	0	0	0	0	0	0	0	16	0	0	0
451	TTA	0	0	0	0	0	0	0	0	0	0	0	0	3	0	0	0	0	0	0	0	0	0	0	0	0	0	0	0	10	0	0	0	0	0	0	0	0	0	0	0	0	0	0	0	0	0	0	0
452	ACA	9	0	0	0	164283	0	10	5	1	0	0	0	13	0	0	0	0	0	0	0	0	0	0	0	0	0	0	0	0	0	0	0	0	0	0	0	2	0	0	0	0	0	0	0	0	0	0	0
453	AGA	19	0	0	0	1	0	0	0	163411	2	9	2	3	0	0	0	0	0	0	0	0	0	0	0	1	0	0	0	0	0	0	0	0	0	0	0	0	0	0	0	7	0	0	0	0	0	0	0
454	GAT	0	0	0	18	0	0	0	0	0	0	0	0	0	0	0	0	0	0	0	0	0	0	0	0	0	0	0	0	0	0	0	0	3	2	2	153671	0	0	0	0	0	0	0	1	0	0	0	0
455	GGT	0	0	0	0	0	0	0	0	0	0	0	17	0	0	0	0	0	0	0	0	0	0	0	0	0	0	0	2	0	0	0	0	0	0	0	29	0	0	0	2	4	1	1	132909	0	0	0	7
456	GGG	0	0	1	0	0	0	0	0	0	0	16	0	0	0	0	0	0	0	0	0	0	0	0	0	0	0	2	0	0	0	0	0	0	0	22	0	0	0	0	0	18	0	87736	1	0	0	4	0
457	AGT	0	0	0	67	0	0	0	3	2	17	0	156745	0	1	0	14	0	0	0	0	0	0	0	0	0	0	0	0	0	0	0	0	0	0	0	0	0	0	0	0	0	0	0	12	0	0	0	0
458	ACT	0	0	0	21	6	23	0	156434	0	0	0	2	0	0	0	32	0	0	0	0	0	0	0	0	0	0	0	0	0	0	0	0	0	0	0	0	0	0	0	11	0	0	0	0	0	0	0	0
459	AAT	11	4	2	160897	0	0	0	5	0	0	0	1	1	0	0	1	0	0	0	0	0	0	0	0	0	0	0	0	0	0	0	0	0	0	0	13	0	0	0	0	0	0	0	0	0	0	0	0
460	AGT	0	0	0	72	0	0	0	0	1	32	3	155021	0	0	0	11	0	0	0	0	0	0	0	0	0	0	0	0	0	0	0	0	0	0	0	0	0	0	0	0	0	0	0	16	0	0	0	0
461	ACA	10	0	0	0	153655	2	5	3	1	0	0	0	24	0	0	0	1	0	0	0	0	0	0	0	0	0	0	0	0	0	0	0	0	0	0	0	8	0	0	0	0	0	0	0	0	0	0	0
462	ACT	0	0	0	11	5	32	1	132889	0	0	0	1	0	0	0	13	0	0	0	0	0	0	0	0	0	0	0	0	0	0	0	0	0	0	0	0	0	0	0	6	0	0	0	0	0	0	0	0
463	GAA	36	1	0	0	0	0	0	1	1	0	0	0	0	0	0	0	2	0	0	0	0	0	0	0	0	0	0	0	0	0	0	0	145046	0	1	0	0	0	0	0	2	0	0	0	2	0	0	0
464	ACC	0	14	0	0	22	120790	0	8	0	0	0	0	0	20	0	0	0	0	0	0	0	1	0	1	0	0	0	0	0	0	0	1	0	0	0	0	0	1	0	0	0	0	0	0	0	0	0	0
465	TTC	0	0	0	0	0	0	0	0	0	0	0	0	0	6	0	0	0	0	0	0	0	0	0	0	0	0	0	0	0	5	1	0	0	0	0	0	0	0	0	0	1	0	0	0	0	3	0	0
466	AGA	11	0	0	0	1	0	0	0	115990	0	3	1	4	0	0	0	0	0	1	0	0	0	0	0	0	0	0	0	0	0	0	0	0	0	0	0	0	0	0	0	35	0	0	0	0	0	0	0
467	CCT	0	0	0	0	0	0	0	0	6	0	0	0	0	0	0	0	0	0	0	4	2	12	0	48662	0	0	0	1	0	0	1	2	0	0	0	0	0	0	0	0	0	0	0	0	0	0	0	0
468	GGA	0	0	0	0	1	0	0	0	23	0	0	0	0	0	0	0	1	0	0	0	0	0	0	5	0	0	0	0	0	0	0	0	20	0	0	0	1	0	0	0	133581	0	15	2	5	0	0	0
469	GGA	0	0	0	0	0	0	0	0	19	0	0	0	0	0	0	0	0	0	0	0	0	0	0	0	2	0	0	0	0	0	0	0	21	0	0	0	0	0	0	0	130967	0	20	0	3	0	0	0
470	GGA	1	0	0	0	0	0	0	0	15	0	1	0	0	0	0	0	0	0	0	0	0	0	0	0	0	0	0	0	0	0	0	0	16	0	0	0	0	0	0	0	116046	0	33	1	2	0	0	0
471	GAT	0	1	0	38	0	0	0	0	0	0	0	0	0	0	0	0	0	0	0	1	0	0	0	0	0	0	0	0	0	0	0	0	5	8	2	137735	0	0	0	0	0	0	0	0	0	0	0	1
472	ATG	1	0	0	1	0	0	12	0	0	0	0	0	21	0	146384	8	0	0	0	0	0	0	0	0	0	0	0	0	0	0	1	0	0	0	0	0	0	0	0	0	0	0	0	0	0	0	5	0
473	AGG	2	0	47	0	0	0	1	0	31	0	134412	5	0	0	15	0	0	0	0	0	0	0	0	0	0	0	1	0	0	0	0	0	0	0	0	0	0	0	0	0	0	0	38	0	0	0	0	0
474	GAC	0	24	0	0	0	0	0	0	0	0	0	0	0	0	0	0	0	0	0	0	0	0	0	0	0	0	0	0	0	0	0	0	15	147324	0	24	0	0	0	0	0	6	0	0	0	1	0	0
475	AAT	8	6	1	153834	0	0	0	1	0	0	0	3	0	0	0	3	0	0	0	0	0	0	0	0	0	0	0	0	0	0	0	0	0	0	0	12	0	0	0	0	0	0	0	0	0	0	0	0
476	TGG	0	0	0	0	0	0	0	0	0	0	6	0	0	0	0	0	0	0	0	0	0	0	0	0	0	0	4	0	0	0	0	0	0	0	0	0	0	0	0	0	0	0	0	0	0	0	0	0
477	AGA	33	0	1	0	2	0	0	0	161802	0	2	0	11	0	0	0	0	0	0	0	0	0	0	0	0	0	0	0	0	0	0	0	0	0	0	0	0	0	0	0	27	0	0	0	0	0	0	0
478	AGT	0	0	0	49	0	0	0	1	6	14	2	162212	0	0	0	6	0	0	0	0	0	0	0	0	0	0	0	0	0	0	0	0	0	0	0	0	0	0	0	0	0	0	0	5	0	0	0	0
479	GAA	55	0	0	0	0	0	0	0	0	0	0	0	0	0	0	0	1	0	0	0	0	0	0	0	0	0	0	0	0	0	0	0	164054	0	7	6	0	0	0	0	5	0	0	0	0	0	0	0
480	TTA	1	0	0	0	0	0	0	0	0	0	0	0	15	0	0	0	0	0	0	0	0	0	0	0	0	0	0	0	18	0	0	0	0	0	0	0	0	0	0	0	0	0	0	0	8	0	0	0
481	TAT	0	0	0	7	0	0	0	0	0	0	0	0	0	0	0	0	0	0	0	8	0	0	0	0	0	0	0	0	0	0	0	0	0	0	0	0	0	0	0	0	0	0	0	0	0	0	0	0
482	AAG	60	6	165265	8	0	0	9	0	0	0	9	0	0	0	3	0	0	0	2	0	0	0	0	0	0	0	0	0	0	0	0	0	0	0	31	0	0	0	0	0	0	0	0	0	0	0	0	0
483	TAT	0	0	0	2	0	0	0	0	0	0	0	0	0	0	0	0	0	0	0	8	0	0	0	0	0	0	0	0	0	0	0	0	0	0	0	0	0	0	0	0	0	0	0	0	0	0	0	0
484	AAA	165368	0	48	3	1	0	0	0	7	0	0	0	2	0	0	0	1	0	0	0	0	0	0	0	0	0	0	0	0	0	0	0	9	0	0	0	0	0	0	0	0	0	0	0	0	0	0	0
485	GTA	1	0	0	0	0	0	0	0	0	0	0	0	63	0	0	0	0	0	0	0	0	0	0	0	0	0	0	0	3	0	0	0	2	0	0	0	4	0	0	0	0	0	0	0	165168	0	7	0
486	GTA	0	0	0	0	0	0	0	0	0	0	0	0	33	0	0	0	0	0	0	0	0	0	0	0	0	0	0	0	1	0	0	0	7	0	0	0	8	0	0	0	6	0	0	0	150600	0	8	0
487	AAA	162474	0	5	8	3	0	0	0	2	0	0	0	0	0	0	0	0	0	0	0	0	0	0	0	0	0	0	0	0	0	0	0	6	0	0	0	0	0	0	0	0	0	0	0	0	0	0	0
488	ATT	0	0	0	12	0	0	0	5	0	0	0	0	3	3	0	162690	0	0	0	0	0	0	0	0	0	0	0	0	0	0	0	0	0	0	0	0	0	0	0	0	0	0	0	0	0	0	0	4
489	GAA	44	0	0	0	0	0	0	0	0	0	0	0	0	0	0	0	2	0	0	0	0	0	0	0	0	0	0	0	0	0	0	0	164629	0	21	1	1	0	0	0	28	0	0	0	2	0	0	0
490	CCA	0	0	0	0	17	0	0	0	0	0	0	0	0	0	0	0	2	0	0	0	164608	0	7	0	1	0	0	0	11	0	0	0	0	0	0	0	4	0	0	0	0	0	0	0	0	0	0	0
491	CTA	0	0	0	0	0	0	0	0	0	0	0	0	12	0	0	0	0	0	0	0	7	0	0	0	2	0	0	0	164240	0	42	1	0	0	0	0	0	0	0	0	0	0	0	0	1	0	0	0
492	GGA	0	0	0	0	0	0	0	0	26	0	0	0	0	0	0	0	0	0	0	0	0	0	0	0	2	0	0	0	0	0	0	0	16	0	0	0	3	0	0	0	165080	0	5	2	8	0	0	0
493	GTA	0	0	0	0	0	0	0	0	0	0	0	0	65	0	0	0	0	0	0	0	0	0	0	0	0	0	0	0	3	0	0	0	2	0	0	0	4	0	0	0	0	0	0	0	165382	0	44	1
494	GCA	0	0	0	0	76	0	0	0	0	0	0	0	0	0	0	0	0	0	0	0	1	0	0	0	0	0	0	0	0	0	0	0	10	0	0	0	165072	0	13	2	2	0	0	0	87	0	0	0
495	CCC	0	0	0	0	0	4	0	0	0	0	0	0	0	0	0	0	0	18	0	0	12	165353	1	17	0	4	0	0	0	9	0	0	0	0	0	0	0	0	0	0	0	0	0	0	0	0	0	0
496	ACC	0	8	0	0	7	165428	1	30	0	1	0	0	0	13	0	0	0	0	0	0	0	0	0	0	0	0	0	0	0	0	0	0	0	0	0	0	0	2	0	0	0	0	0	0	0	0	0	0
497	AGG	0	0	25	0	0	0	1	0	30	1	165497	8	0	0	19	0	0	0	0	0	0	0	0	0	0	0	0	0	0	0	0	0	0	0	0	0	0	0	0	0	0	0	59	0	0	0	0	0
498	GCA	0	0	0	0	106	0	0	0	0	0	0	0	0	0	0	0	0	0	0	0	1	0	0	0	0	0	0	0	0	0	0	0	15	0	0	0	165483	1	10	2	1	0	0	0	13	0	0	0
499	AAG	36	1	165649	6	0	0	5	0	0	0	16	0	0	0	1	0	0	0	1	0	0	0	0	0	0	0	0	0	0	0	0	0	0	0	14	0	0	0	0	0	0	0	0	0	0	0	0	0
500	AGA	43	0	0	0	0	0	0	0	165632	1	10	0	8	0	0	0	0	0	0	0	0	0	0	0	0	0	0	0	0	0	0	0	0	0	0	0	0	0	0	0	9	0	0	0	0	0	0	0
501	AGA	29	0	0	0	3	0	0	0	165532	0	8	1	9	0	0	0	0	0	0	0	0	0	0	0	2	0	0	0	0	0	0	0	0	0	0	0	0	0	0	0	23	0	0	0	0	0	0	0
502	GTG	0	0	0	0	0	0	0	0	0	0	0	0	0	0	29	0	0	0	1	0	0	0	0	0	0	0	0	0	0	0	2	0	0	0	0	0	0	0	7	0	0	0	3	0	16	1	165683	9
503	GTG	0	0	0	0	0	0	0	0	0	0	0	0	0	0	32	0	0	0	0	0	0	0	0	0	0	0	0	0	0	0	2	0	0	0	2	0	0	0	3	0	0	0	0	0	24	1	165719	12
504	GGG	0	0	0	0	0	0	0	0	0	0	26	0	0	0	0	0	0	0	0	0	0	0	0	0	0	0	0	0	0	0	0	0	0	0	48	0	0	0	1	0	46	2	165638	7	0	0	11	0
505	AGA	30	0	0	0	1	0	0	0	165692	0	27	1	11	0	0	0	0	0	0	0	0	0	0	0	0	0	0	0	0	0	0	0	0	0	0	0	0	0	0	0	20	0	0	0	0	0	0	0
506	GAA	67	0	0	0	0	0	0	0	0	0	0	0	0	0	0	0	2	0	0	0	0	0	0	0	0	0	0	0	0	0	0	0	165675	1	11	0	0	0	0	0	5	0	0	0	1	0	0	0
507	AAA	165841	2	21	0	1	0	0	0	5	0	0	0	4	0	0	0	0	0	0	0	0	0	0	0	0	0	0	0	0	0	0	0	7	0	0	0	0	0	0	0	0	0	0	0	0	0	0	0
508	AGA	17	0	4	0	0	0	0	0	165335	0	10	0	4	0	0	0	0	0	0	0	0	0	0	0	4	0	0	0	0	0	0	0	0	0	2	0	0	0	0	0	418	0	0	0	0	0	0	0
509	GCA	0	0	0	0	49	0	0	0	0	4	0	0	0	0	0	0	0	0	2	0	0	0	0	0	0	0	0	0	0	0	0	0	18	0	0	0	165475	0	4	2	0	0	0	0	100	0	0	0
510	GTT	0	0	0	0	0	0	0	0	0	0	0	0	0	0	0	41	0	0	0	0	0	0	0	0	0	0	0	0	0	0	0	1	0	0	0	6	0	0	0	13	0	0	0	0	8	14	2	240027
511	GGA	3	0	0	0	0	0	0	0	36	0	0	0	0	0	0	0	0	0	0	0	0	0	0	0	4	0	0	0	0	0	0	0	71	0	0	0	2	0	0	0	239988	0	31	0	18	0	0	0
512	ATA	1	0	0	0	8	0	0	0	0	0	0	0	239977	1	60	0	0	0	0	0	0	0	0	0	0	0	0	0	0	0	0	0	0	0	0	0	0	0	0	0	0	0	0	0	12	0	0	0
513	GGA	0	0	0	0	0	0	0	0	37	0	0	0	0	0	0	0	0	0	0	0	0	0	0	0	0	0	0	0	0	0	0	0	38	0	0	0	0	0	0	0	240045	1	10	0	3	0	0	0
514	GCT	0	0	0	0	0	0	0	37	0	0	0	0	0	0	0	0	0	0	0	0	0	0	0	4	0	0	0	0	0	0	0	0	0	0	0	11	1	25	5	239450	0	0	0	2	0	0	0	53
515	GTC	0	0	0	0	0	0	0	0	0	0	0	0	0	43	0	0	0	0	0	0	0	0	0	0	0	0	0	0	0	1	0	0	0	0	0	0	0	40	0	0	0	0	0	0	5	239944	2	14
516	TTC	0	0	0	0	0	0	0	0	0	0	0	0	0	0	0	0	0	0	0	0	0	0	0	0	0	0	0	0	0	6	0	0	0	0	0	0	0	0	0	0	0	0	0	0	0	1	0	0
517	CTT	0	0	0	0	0	0	0	0	0	0	0	0	0	0	0	24	0	0	0	5	0	0	0	52	0	0	0	9	0	6	6	240016	0	0	0	0	0	0	0	0	0	0	0	0	0	0	0	0
518	GGG	0	0	0	0	0	0	0	0	0	0	22	0	0	0	0	0	0	0	0	0	0	0	0	0	0	0	3	0	0	0	0	0	0	0	19	0	0	0	0	0	50	0	240013	15	0	0	9	0
519	TTC	0	0	0	0	0	0	0	0	0	0	0	0	0	1	0	0	0	0	0	0	0	0	0	0	0	0	0	0	0	4	0	0	0	0	0	0	0	0	0	0	0	0	0	0	0	1	0	0
520	TTA	0	0	0	0	0	0	0	0	0	0	0	0	6	0	0	0	0	0	0	0	0	0	0	0	0	0	0	0	36	0	0	0	0	0	0	0	0	0	0	0	0	0	0	0	6	0	0	0
521	GGA	0	0	0	0	0	0	0	0	41	0	0	0	0	0	0	0	0	0	0	0	0	0	0	0	1	0	0	0	0	0	0	0	29	0	0	0	2	0	0	0	239982	2	14	0	6	0	0	0
522	GCA	0	0	0	0	118	0	0	0	0	0	0	0	0	0	0	0	0	0	0	0	2	0	0	0	0	0	0	0	0	0	0	0	14	0	0	0	239905	0	24	1	0	0	0	0	76	0	0	0
523	GCA	0	0	0	0	98	0	0	0	0	0	0	0	0	0	0	0	0	0	0	0	1	0	0	0	0	0	0	0	0	0	0	0	16	0	0	0	239580	1	79	3	5	0	0	0	77	0	0	0
524	GGA	0	0	0	0	0	0	0	0	30	0	0	0	0	0	0	0	0	0	0	0	0	0	0	0	0	0	0	0	0	0	0	0	40	0	0	0	1	0	0	0	240090	1	18	1	8	0	0	0
525	AGC	0	69	0	0	0	2	0	0	13	239641	1	60	0	14	0	0	0	0	0	0	0	0	0	0	0	2	0	0	0	0	0	0	0	0	0	0	0	0	0	0	0	11	0	0	0	0	0	0
526	ACT	0	0	0	4	3	54	1	240136	0	0	0	4	0	0	0	13	0	0	0	0	0	0	0	0	0	0	0	0	0	0	0	0	0	0	0	0	0	0	0	1	0	0	0	0	0	0	0	0
527	ATG	0	0	3	0	0	0	4	0	0	0	1	0	20	3	240010	15	0	0	0	0	0	0	0	0	0	0	0	0	0	0	0	0	0	0	0	0	0	0	0	0	0	0	0	0	0	0	7	0
528	GGC	0	0	0	0	0	0	0	0	0	21	0	0	0	0	0	0	0	0	0	0	0	0	0	0	0	2	0	0	0	0	0	0	0	29	0	0	0	4	0	0	15	239614	4	71	0	9	0	0
529	GCG	0	0	0	0	0	0	88	0	0	0	0	0	0	0	0	0	0	0	0	0	0	0	1	0	0	0	0	0	0	0	0	0	0	0	8	0	81	1	239736	14	0	0	1	0	0	0	97	0
530	GCG	0	0	0	0	0	0	70	0	0	0	0	0	0	0	0	0	0	0	0	0	0	0	0	0	0	0	0	0	0	0	0	0	0	0	7	0	138	3	239671	18	0	0	1	0	0	0	87	0
531	TCA	0	0	0	0	1	0	0	0	0	0	0	0	0	0	0	0	0	0	0	0	28	0	0	0	0	0	0	0	0	0	0	0	0	0	0	0	2	0	0	0	0	0	0	0	0	0	0	0
532	ATG	0	0	6	0	0	0	9	0	0	0	1	0	42	3	240081	4	0	0	0	0	0	0	0	0	0	0	0	0	0	0	0	0	0	0	0	0	0	0	0	0	0	0	0	0	0	0	11	0
533	ACG	0	0	8	0	79	3	239888	12	0	0	6	0	0	0	85	0	0	0	0	0	0	0	0	0	0	0	0	0	0	0	0	0	0	0	0	0	0	0	25	0	0	0	0	0	0	0	0	0
534	CTG	0	0	0	0	0	0	0	0	0	0	0	0	0	0	22	0	0	0	2	0	0	0	14	0	0	0	3	0	17	0	239919	4	0	0	0	0	0	0	0	0	0	0	0	0	0	0	4	0
535	ACG	0	0	12	0	45	1	239720	11	0	0	1	0	0	0	148	0	0	0	0	0	0	0	0	0	0	0	0	0	0	0	0	0	0	0	0	0	0	0	32	0	0	0	0	0	0	0	0	0
536	GTA	0	0	0	0	0	0	0	0	0	0	0	0	77	0	0	0	0	0	0	0	0	0	0	0	0	0	0	0	7	0	0	0	3	0	0	0	37	0	0	0	0	0	0	0	239998	0	22	1
537	CAG	0	0	19	0	0	0	0	0	0	0	0	0	0	0	0	0	67	7	239694	18	0	0	4	0	0	0	81	0	0	0	15	0	0	0	1	0	0	0	0	0	0	0	0	0	0	0	0	0
538	GCC	0	0	0	0	0	80	0	0	0	0	0	0	0	0	0	0	0	0	0	0	0	5	0	0	0	0	0	0	0	0	0	0	0	12	0	0	7	239238	3	10	0	0	0	0	0	33	0	0
539	AGA	15	0	0	0	0	0	0	0	239745	0	3	2	6	0	0	0	0	0	0	0	0	0	0	0	0	0	0	0	0	0	0	0	0	0	0	0	0	0	0	0	9	0	0	0	0	0	0	0
540	AAT	12	9	0	239897	0	0	0	0	0	0	0	3	0	0	0	1	0	0	0	3	0	0	0	0	0	0	0	0	0	0	0	0	0	0	0	10	0	0	0	0	0	0	0	0	0	0	0	0
541	TTA	0	0	0	0	0	0	0	0	0	0	0	0	11	0	0	0	0	0	0	0	0	0	0	0	0	0	0	0	8	0	0	0	0	0	0	0	0	0	0	0	0	0	0	0	6	0	0	0
542	TTA	0	0	0	0	0	0	0	0	0	0	0	0	6	0	0	0	0	0	0	0	0	0	0	0	0	0	0	0	17	0	0	0	0	0	0	0	0	0	0	0	0	0	0	0	2	0	0	0
543	TCT	0	0	0	0	0	0	0	2	0	0	0	0	0	0	0	0	0	0	0	0	0	0	0	11	0	0	0	0	0	0	0	0	0	0	0	0	0	0	0	0	0	0	0	0	0	0	0	0
544	GGC	0	0	0	0	0	0	0	0	0	17	0	0	0	0	0	0	0	0	0	0	0	0	0	0	0	2	0	0	0	0	0	0	0	109	0	0	0	1	0	0	19	235425	1	103	0	6	0	0
545	ATA	3	0	0	0	13	0	0	0	0	0	0	0	239453	0	42	1	0	0	0	0	0	0	0	0	0	0	0	0	0	0	0	0	0	0	0	0	0	0	0	0	0	0	0	0	7	0	0	0
546	GTG	0	0	0	0	0	0	0	0	0	0	0	0	0	0	21	0	0	0	0	0	0	0	0	0	0	0	0	0	0	0	2	0	0	0	2	0	1	0	23	0	0	0	0	0	81	2	236135	9
547	CAA	12	0	0	0	0	0	0	0	0	0	0	0	0	0	0	0	237104	1	32	4	1	0	0	0	26	0	0	0	1	0	0	0	0	0	0	0	0	0	0	0	0	0	0	0	0	0	0	0
548	CAG	0	0	14	0	0	0	0	0	0	0	0	0	0	0	0	0	96	2	237141	9	0	0	0	0	0	0	7	0	0	0	1	0	0	0	0	0	0	0	0	0	0	0	0	0	0	0	0	0
549	CAA	14	0	0	0	0	0	0	0	0	0	0	0	0	0	0	0	238918	1	14	0	1	0	0	0	10	0	0	0	2	0	0	0	1	0	0	0	0	0	0	0	0	0	0	0	0	0	0	0
550	AGC	0	85	0	0	0	3	0	0	18	235540	2	81	0	10	0	0	0	0	0	0	0	0	0	0	0	0	0	0	0	0	0	0	0	0	0	0	0	0	0	0	0	2	0	0	0	0	0	0
551	AAT	0	12	0	236986	0	0	0	0	0	0	0	2	0	0	0	1	0	0	0	2	0	0	0	0	0	0	0	0	0	0	0	0	0	0	0	9	0	0	0	0	0	0	0	0	0	0	0	0
552	TTG	0	0	0	0	0	0	0	0	0	0	0	0	0	0	11	0	0	0	0	0	0	0	0	0	0	0	0	0	0	0	6	0	0	0	0	0	0	0	0	0	0	0	0	0	0	0	3	0
553	CTG	0	0	0	0	0	0	0	0	0	0	0	0	0	0	17	0	0	0	1	0	0	0	27	0	0	0	2	0	45	5	234682	7	0	0	0	0	0	0	0	0	0	0	0	0	0	0	2	0
554	AGG	0	0	54	0	0	0	1	0	25	0	211015	17	0	0	24	0	0	0	0	0	0	0	0	0	0	0	2	0	0	0	0	0	0	0	0	0	0	0	0	0	0	0	46	0	0	0	0	0
555	GCT	0	0	0	0	0	0	0	88	0	0	0	0	0	0	0	0	0	0	0	0	0	0	0	1	0	0	0	0	0	0	0	0	0	0	0	17	4	37	0	230609	0	0	0	3	0	0	0	36
556	ATA	4	0	0	0	13	0	0	0	0	0	0	0	237391	0	50	0	0	0	0	0	0	0	0	0	0	0	0	0	2	0	0	0	0	0	0	0	0	0	0	0	0	0	0	0	12	0	0	0
557	GAG	0	0	31	0	0	0	0	0	0	0	0	0	0	0	0	0	0	0	1	0	0	0	0	0	0	0	0	0	0	0	0	0	29	3	209638	9	0	0	2	0	0	0	38	0	0	0	7	0
558	GCT	0	0	0	0	0	0	0	71	0	0	0	0	0	0	0	0	0	0	0	0	0	0	0	7	0	0	0	0	0	0	0	0	0	0	0	16	3	33	4	222667	0	0	0	0	0	0	0	34
559	CAA	8	0	0	0	0	0	0	0	0	0	0	0	0	0	0	0	232276	0	12	1	1	0	0	0	25	0	0	0	0	0	0	0	0	0	0	0	0	0	0	0	0	0	0	0	0	0	0	0
560	CAA	14	0	0	0	0	0	0	0	0	0	0	0	0	0	0	0	232127	1	6	10	2	0	0	0	14	0	0	0	0	0	0	0	1	0	0	0	0	0	0	0	0	0	0	0	0	0	0	0
561	CAT	0	0	0	21	2	0	0	0	0	0	0	0	0	0	0	0	7	7	0	218554	0	0	0	0	0	0	0	4	0	1	0	5	0	0	0	5	0	0	0	0	0	0	0	0	0	0	0	0
562	CTG	0	0	0	0	0	0	0	0	0	0	0	0	0	0	13	0	0	0	7	0	0	0	31	0	0	0	9	0	35	0	213149	12	0	0	0	0	0	0	0	0	0	0	0	0	0	0	0	0
563	TTG	0	0	0	0	0	0	0	0	0	0	0	0	0	0	1	0	0	0	0	0	0	0	0	0	0	0	0	0	0	0	11	0	0	0	0	0	0	0	0	0	0	0	0	0	0	0	1	0
564	AAA	230294	0	3	0	0	0	0	0	13	0	0	0	0	0	0	0	0	0	0	0	0	0	0	0	0	0	0	0	0	0	0	0	11	0	0	0	0	0	0	0	0	0	0	0	0	0	0	0
565	CTC	0	1	0	0	0	0	0	0	0	0	0	0	0	18	0	0	0	4	0	0	0	22	0	0	0	1	0	0	16	204381	2	12	0	0	0	0	0	0	0	0	0	0	0	0	0	2	0	0
566	ACG	0	0	8	0	39	1	154464	18	0	0	3	0	0	0	87	0	0	11	1	0	0	0	1	0	0	0	4	0	0	0	0	0	0	0	0	0	0	0	12	0	0	0	0	0	0	0	0	0
567	GTC	0	0	0	0	0	0	0	0	0	0	0	0	0	28	0	0	0	0	0	0	0	0	0	0	0	0	0	0	0	0	0	0	0	0	0	0	0	16	0	0	0	1	0	13	7	136000	1	6
568	TGG	0	0	0	0	0	0	0	0	0	0	6	0	0	0	0	0	0	0	0	0	0	0	0	0	0	0	46	0	0	0	11	0	0	0	0	0	0	0	0	0	0	0	7	0	0	0	0	0
569	GGC	0	0	0	0	0	0	0	0	0	30	0	0	0	0	0	0	0	0	0	0	0	0	0	0	0	1	0	0	0	0	1	0	0	109	0	0	2	2	0	0	5	172615	4	46	0	5	0	0
570	ATT	0	0	0	2	0	0	0	27	0	0	0	2	5	16	0	191098	0	0	0	0	0	0	0	0	0	0	0	0	0	0	0	0	0	0	0	0	0	0	0	0	0	0	1	0	0	0	0	7
571	AAA	222603	5	10	0	0	0	0	0	4	0	0	0	2	0	0	0	0	0	0	0	0	0	0	0	0	0	0	0	0	0	0	0	7	0	0	0	0	0	0	0	0	0	0	0	0	0	0	0
572	CAG	0	0	15	0	0	0	0	0	0	0	0	0	0	0	0	0	67	1	206826	17	0	0	0	0	0	0	24	0	0	0	2	0	0	0	5	0	0	0	0	0	0	0	0	0	0	0	0	0
573	CTC	0	0	0	0	0	0	0	0	0	0	0	0	0	11	0	0	0	1	0	0	0	17	0	0	0	0	0	0	9	167735	2	12	0	0	0	0	0	0	0	0	0	0	0	0	0	2	0	0
574	CAG	0	0	5	0	0	0	0	0	0	0	0	0	0	0	0	0	27	0	223552	7	0	0	5	0	0	0	75	0	0	0	6	0	0	0	3	0	0	0	0	0	0	0	0	0	0	0	0	0
575	GCA	0	0	0	0	82	0	0	0	0	0	0	0	0	0	0	0	2	0	0	0	0	0	0	0	0	0	0	0	0	0	0	0	12	0	0	0	220312	0	14	1	1	0	0	0	33	0	1	0
576	AGG	0	0	48	0	0	0	1	1	56	3	233033	15	0	0	46	0	0	0	0	0	0	0	0	0	0	0	1	0	0	0	0	0	0	0	0	0	0	0	0	0	0	0	33	0	0	0	0	0
577	GTC	0	0	0	0	0	0	0	0	0	0	0	0	0	51	0	0	0	0	0	0	0	0	0	0	0	0	0	0	0	17	0	0	0	2	0	0	0	21	0	0	0	1	0	0	16	212098	0	14
578	CTG	0	0	0	0	0	0	0	0	0	0	0	0	0	0	11	0	0	0	0	0	0	0	34	0	0	0	6	0	54	1	232547	13	0	0	0	0	0	0	0	0	0	0	0	0	0	0	0	0
579	GCT	0	0	0	0	0	0	0	109	0	0	0	0	0	0	0	0	0	0	0	0	0	0	0	10	0	0	0	0	0	0	0	0	0	0	0	10	2	18	5	217640	0	0	0	0	0	0	0	69
580	GTG	0	0	0	0	0	0	0	0	0	0	0	0	0	0	70	0	0	0	0	0	0	0	0	0	0	0	0	0	0	0	2	0	0	0	1	0	0	0	60	0	0	0	2	0	41	1	236689	3
581	GAA	27	0	0	0	0	0	0	0	0	0	0	0	0	0	0	0	0	0	0	0	0	0	0	0	0	0	0	0	0	0	0	0	239302	0	20	8	0	0	0	0	17	0	0	0	2	0	0	0
582	AGA	33	0	0	0	0	0	0	0	237868	2	4	1	11	0	0	0	0	0	0	0	0	0	0	0	2	0	0	0	0	0	0	0	0	0	0	0	0	0	0	0	24	0	0	0	0	0	0	0
583	TAC	0	36	0	0	0	0	0	0	0	0	0	0	0	0	0	0	0	8	0	0	0	0	0	0	0	0	0	0	0	0	0	0	0	0	0	0	0	0	0	0	0	0	0	0	0	0	0	0
584	CTA	0	0	0	0	0	0	0	0	0	0	0	0	9	0	0	0	2	0	0	0	29	0	0	0	1	0	0	0	232528	0	5	1	0	0	0	0	0	0	0	0	0	0	0	0	0	0	0	0
585	AGG	0	0	44	0	0	0	0	0	31	0	237381	11	0	0	24	0	0	0	0	0	0	0	0	0	0	0	5	0	0	0	0	0	0	0	0	0	0	0	0	0	0	0	45	0	0	0	0	0
586	GAT	0	0	0	44	0	0	0	0	0	0	0	0	0	0	0	0	0	0	0	7	0	0	0	0	0	0	0	0	0	0	0	0	8	19	3	237089	0	0	0	0	0	0	0	8	0	0	0	1
587	CAA	10	0	0	0	0	0	0	0	0	0	0	0	0	0	0	0	238436	0	10	7	0	0	0	0	24	0	0	0	0	0	0	0	2	0	0	0	0	0	0	0	0	0	0	0	0	0	0	0
588	CAG	0	0	14	0	0	0	0	0	0	0	0	0	0	0	0	0	38	3	235766	8	0	0	2	0	0	0	18	0	0	0	1	0	0	0	0	0	0	0	0	0	0	0	0	0	0	0	0	0
589	CTT	0	0	0	0	0	0	0	0	0	0	0	0	0	0	0	13	0	0	0	1	0	0	0	3	0	0	0	3	0	6	0	236899	0	0	0	0	0	0	0	0	0	0	0	0	0	0	0	2
590	CTA	0	0	0	0	0	0	0	0	0	0	0	0	10	0	0	0	0	0	0	0	16	0	0	0	0	0	0	0	237514	1	36	1	0	0	0	0	0	0	0	0	0	0	0	0	0	0	0	0
591	GGA	1	0	0	0	0	0	0	0	99	0	0	0	0	0	0	0	0	0	0	0	0	0	0	0	3	0	0	0	0	0	0	0	24	0	0	0	0	0	0	0	238922	0	4	18	11	0	0	0
592	ATT	1	0	0	13	0	0	0	7	0	0	0	0	3	6	2	238516	0	0	0	0	0	0	0	0	0	0	0	0	0	0	0	0	0	0	0	0	0	0	0	0	0	0	0	0	0	0	0	2
593	TGG	0	0	0	0	0	0	0	0	0	0	4	0	0	0	0	0	0	0	0	0	0	0	0	0	0	0	33	0	0	0	0	0	0	0	0	0	0	0	0	0	0	0	5	0	0	0	0	0
594	GGC	0	0	0	0	0	0	0	0	0	35	0	0	0	0	0	0	0	0	0	0	0	0	0	0	0	1	0	0	0	0	0	0	0	80	0	0	0	6	0	0	20	239399	4	59	0	17	0	0
595	TGC	0	0	0	0	0	0	0	0	0	0	0	0	0	0	0	0	0	0	0	0	0	0	0	0	0	7	0	0	0	0	0	0	0	0	0	0	0	0	0	0	0	1	0	0	0	0	0	0
596	TCT	0	0	0	0	0	0	0	3	0	0	0	0	0	0	0	0	0	0	0	0	0	0	0	19	0	0	0	0	0	0	0	0	0	0	0	0	0	0	0	4	0	0	0	0	0	0	0	0
597	GGA	0	0	0	0	0	0	0	0	47	0	0	0	0	0	0	0	0	0	0	0	0	0	0	0	3	0	0	0	0	0	0	0	60	0	0	0	4	0	0	0	239907	0	5	4	11	0	0	0
598	AAA	239826	0	13	2	0	0	0	0	7	0	0	0	2	0	0	0	0	0	0	0	0	0	0	0	0	0	0	0	0	0	0	0	5	0	0	0	0	0	0	0	0	0	0	0	0	0	0	0
599	CTC	0	0	0	0	0	0	0	0	0	0	0	0	0	8	0	0	0	6	0	0	0	25	0	0	0	0	0	0	15	239380	0	12	0	0	0	0	0	0	0	0	0	0	0	0	0	1	0	0
600	ATC	0	5	0	0	0	12	0	0	0	2	0	0	28	238807	5	37	0	0	0	0	0	0	0	0	0	0	0	0	0	0	0	0	0	0	0	0	0	0	0	0	0	0	0	0	0	21	0	0
601	TGC	0	0	0	0	0	0	0	0	0	6	0	0	0	0	0	0	0	0	0	0	0	0	0	0	0	33	0	0	0	0	0	0	0	0	0	0	0	0	0	0	0	1	0	0	0	0	0	0
602	ACC	0	11	0	0	10	239969	2	33	0	3	0	0	0	30	0	0	0	0	0	0	0	0	0	0	0	0	0	0	0	0	0	0	0	0	0	0	0	8	0	0	0	0	0	0	0	0	0	0
603	ACT	0	0	0	5	3	23	0	239943	0	0	0	1	0	0	0	21	0	0	0	0	0	0	0	0	0	0	0	0	0	0	0	0	0	0	0	0	0	0	0	10	0	0	0	0	0	0	0	0
604	AAT	29	14	4	240164	0	0	0	1	0	0	0	4	0	0	0	6	0	0	0	0	0	0	0	0	0	0	0	0	0	0	0	0	0	0	0	10	0	0	0	0	0	0	0	0	0	0	0	0
605	GTG	0	0	0	0	0	0	0	0	0	0	0	0	0	0	50	0	0	0	0	0	0	0	0	0	0	0	0	0	0	0	1	0	0	0	0	0	0	0	10	0	0	0	0	0	76	0	239864	8
606	CCC	0	0	0	0	0	12	0	0	0	0	0	0	0	0	0	0	0	7	0	0	18	204990	4	17	0	0	0	0	0	10	0	0	0	0	0	0	0	10	0	0	0	0	0	0	0	0	0	0
607	TGG	0	0	0	0	0	0	0	0	0	0	3	0	0	0	0	0	0	0	0	0	0	0	0	0	0	0	132	0	0	0	0	0	0	0	0	0	0	0	0	0	0	0	11	0	0	0	0	0
608	AAC	13	205125	1	34	0	0	0	0	0	3	0	0	0	0	0	0	0	0	0	0	0	0	0	0	0	0	0	0	0	0	0	0	0	4	0	0	0	0	0	0	0	0	0	0	0	0	0	0
609	TCT	0	0	0	0	0	0	0	0	0	0	0	0	0	0	0	0	0	0	0	0	0	1	0	14	0	0	0	0	0	0	0	0	0	0	0	0	0	1	0	0	0	0	0	0	0	0	0	0
610	AGT	0	0	0	50	0	0	0	0	12	11	4	204906	0	0	0	23	0	0	0	0	0	0	0	0	0	0	0	0	0	0	0	0	0	0	0	0	0	0	0	0	0	0	0	21	12	0	0	0
611	TGG	0	0	0	0	0	0	0	0	0	0	1	0	0	0	0	0	0	0	1	0	0	0	0	0	0	0	8	0	0	0	0	0	0	0	0	0	0	0	0	0	0	0	1	0	0	0	0	0
612	AGT	0	0	0	97	0	0	0	4	6	30	0	204929	0	0	0	28	0	0	0	0	0	0	0	0	0	0	0	1	0	0	0	0	0	0	0	0	0	0	0	0	0	0	0	33	0	0	0	0
613	AAT	7	10	0	205046	0	0	0	1	0	0	0	15	0	0	0	4	0	0	0	0	0	0	0	0	0	0	0	0	0	0	0	0	0	0	0	5	0	0	0	0	0	0	0	0	0	0	0	0
614	AGA	51	0	0	0	3	0	0	0	205019	2	6	0	5	0	0	0	0	0	0	0	0	0	0	0	0	0	0	0	0	0	0	0	0	0	0	0	0	0	0	0	68	0	0	0	0	0	0	0
615	AAC	17	205070	1	26	0	0	0	0	0	22	0	0	0	3	0	0	0	2	0	0	0	0	0	0	0	0	0	0	0	0	0	0	0	10	0	0	0	0	0	0	0	0	0	0	0	0	0	0
616	CTG	0	0	0	0	0	0	0	0	0	0	0	0	0	0	17	0	0	0	1	0	0	0	49	0	0	0	3	0	24	2	204870	9	0	0	0	0	0	0	0	0	0	0	0	0	0	0	1	0
617	AGT	0	0	0	51	0	0	0	5	16	7	0	205047	0	0	0	8	0	0	0	0	0	0	0	0	0	0	0	3	0	0	0	0	0	0	0	0	0	0	0	0	0	0	0	26	0	0	0	0
618	GAG	1	0	138	0	0	0	0	0	0	0	0	0	0	0	0	0	0	0	1	0	0	0	0	0	0	0	0	0	0	0	0	0	47	4	204832	17	0	0	0	0	0	0	29	0	0	0	3	0
619	ATA	4	0	0	0	16	0	0	0	1	0	0	0	205043	2	11	4	0	0	0	0	0	0	0	0	0	0	0	0	0	0	0	0	0	0	0	0	0	0	0	0	0	0	0	0	7	0	0	0
620	TGG	0	0	0	0	0	0	0	0	0	0	14	0	0	0	0	0	0	0	0	0	1	0	0	0	0	0	14	0	0	0	0	0	0	0	1	0	0	0	0	0	0	0	2	0	0	0	0	0
621	GAC	0	69	0	0	0	0	0	0	0	0	0	0	0	0	0	0	0	5	0	0	0	0	0	0	0	0	0	0	0	0	0	0	31	204934	2	40	0	0	0	0	0	8	0	0	0	1	0	0
622	AAC	19	204930	4	48	0	3	0	0	0	20	0	0	0	6	0	0	0	0	0	0	0	0	0	0	0	0	0	0	0	0	0	0	0	12	0	0	0	0	0	0	0	0	0	0	0	0	0	0
623	ATG	0	0	8	0	0	0	7	0	0	0	2	0	71	2	204875	20	0	0	0	0	0	0	0	0	0	0	0	0	0	0	2	0	0	0	0	0	0	0	0	0	0	0	0	0	0	0	45	0
624	ACC	0	15	0	0	13	205037	1	32	0	2	0	0	0	21	0	0	0	0	0	0	0	0	0	0	0	0	0	0	0	0	0	0	0	0	0	0	0	29	0	0	0	0	0	0	0	0	0	0
625	TGG	0	0	0	0	0	0	0	0	0	0	0	0	0	0	0	0	0	0	0	0	0	0	0	0	0	0	17	0	0	0	0	0	0	0	0	0	0	0	0	0	0	0	1	0	0	0	0	0
626	CTG	0	0	0	0	0	0	0	0	0	0	0	0	0	0	21	0	0	0	8	0	1	0	22	0	0	0	2	0	144	7	204451	19	0	0	0	0	0	0	0	0	0	0	0	0	0	0	1	0
627	CAA	33	0	0	0	0	0	0	0	0	0	0	0	0	0	0	0	204749	0	10	1	0	0	0	0	14	0	0	0	28	1	0	2	3	0	0	0	0	0	0	0	0	0	0	0	0	0	0	0
628	TGG	1	0	0	0	0	0	0	0	0	0	4	0	0	0	2	0	0	0	1	0	0	0	0	0	0	0	7	0	0	0	0	0	0	0	0	0	0	0	0	0	0	0	1	0	0	0	0	0
629	GAT	0	0	0	30	0	0	0	0	0	0	0	0	0	0	0	0	0	0	0	3	0	0	0	0	0	0	0	0	0	0	0	0	10	2	0	204779	0	0	0	0	0	0	0	3	0	0	0	0
630	AAA	205087	6	29	8	2	0	0	0	18	0	0	0	3	0	0	0	1	0	0	0	0	0	0	0	0	0	0	0	0	0	0	0	31	0	0	0	0	0	0	0	0	0	0	0	0	0	0	0
631	GAA	38	0	0	0	0	0	0	0	0	0	0	0	0	0	0	0	1	0	0	0	0	0	0	0	0	0	0	0	0	0	0	0	205156	3	2	0	0	0	0	0	1	0	0	0	0	0	0	0
632	ATT	0	0	0	6	0	0	0	10	0	0	0	0	7	7	1	205080	0	0	0	0	0	0	0	0	0	0	0	0	0	0	0	2	0	0	0	0	0	0	0	0	0	0	0	0	0	0	0	6
633	AGC	2	81	0	0	3	10	0	0	28	204720	1	103	0	17	0	0	0	0	0	0	0	0	0	0	0	0	0	0	0	0	0	0	0	0	0	0	0	0	0	0	0	33	0	0	0	0	0	0
634	AAT	33	8	6	204844	0	0	0	0	0	0	0	6	0	0	0	12	0	0	0	1	0	0	0	0	0	0	0	0	0	0	0	0	0	0	0	6	0	0	0	0	0	0	0	0	0	0	0	0
635	TAC	0	17	0	0	0	0	0	0	0	0	0	0	0	0	0	0	0	12	0	0	0	0	0	0	0	0	0	0	0	0	0	0	0	3	0	0	0	0	0	0	0	0	0	0	0	0	0	0
636	ACA	22	0	0	0	205003	0	6	3	0	0	0	0	43	0	0	0	0	0	0	0	1	0	0	0	0	0	0	0	0	0	0	0	0	0	0	0	19	0	0	0	0	0	0	0	0	0	0	0
637	CAG	0	0	31	0	0	0	0	0	0	0	0	0	0	0	0	0	29	2	204602	15	0	0	0	0	0	0	27	0	0	0	8	0	0	0	2	0	0	0	0	0	0	0	0	0	0	0	0	0
638	ATA	18	0	0	0	17	0	0	0	1	0	0	0	204951	1	18	2	0	0	0	0	0	0	0	0	0	0	0	0	1	0	0	0	0	0	0	0	0	0	0	0	0	0	0	0	0	0	0	0
639	ATA	12	0	0	1	2	0	0	0	0	0	0	0	204243	1	22	4	0	0	0	0	0	0	0	0	0	0	0	0	2	0	0	0	0	0	0	0	0	0	0	0	0	0	0	0	6	0	0	0
640	TAT	0	0	0	8	0	0	0	0	0	0	0	0	0	0	0	0	0	0	0	10	0	0	0	0	0	0	0	0	0	0	0	0	0	0	0	0	0	0	0	0	0	0	0	0	0	0	0	0
641	GGG	0	0	1	0	0	0	0	0	0	0	59	0	0	0	0	0	0	0	0	0	0	0	0	0	0	0	0	0	0	0	0	0	1	0	59	0	0	1	3	0	77	6	196685	14	0	0	10	0
642	CTA	0	0	0	0	0	0	0	0	0	0	0	0	42	0	0	0	28	0	0	0	11	0	0	0	1	0	0	0	203191	0	7	0	0	0	0	0	0	0	0	0	0	0	0	0	3	0	0	0
643	CTT	0	0	0	0	0	0	0	0	0	0	0	0	0	0	0	17	0	0	0	1	0	0	0	22	0	0	0	1	5	28	0	202070	0	0	0	0	0	0	0	0	0	0	0	0	0	0	0	1
644	GAA	21	0	0	0	0	0	0	0	0	0	0	0	0	0	0	0	3	0	0	0	0	0	0	0	0	0	0	0	0	0	0	0	204484	2	38	5	0	0	0	0	14	0	0	0	4	0	0	0
645	GAA	27	0	0	0	0	0	0	0	0	0	0	0	0	0	0	0	1	0	0	0	0	0	0	0	0	0	0	0	0	0	0	0	204003	0	5	1	0	0	0	0	3	0	0	0	2	0	0	0
646	TCG	0	0	0	0	0	0	5	0	0	0	0	0	0	0	0	0	0	0	0	0	0	0	6	0	0	0	0	0	0	0	0	0	0	0	0	0	0	0	0	0	0	0	0	0	0	0	0	0
647	CAG	0	0	14	0	0	0	0	0	0	0	0	0	0	0	0	0	44	5	202443	9	0	0	3	0	0	0	71	0	0	0	4	0	0	0	0	0	0	0	0	0	0	0	0	0	0	0	0	0
648	AAC	24	203515	1	30	0	0	0	0	0	5	0	0	0	1	0	0	0	0	0	0	0	0	0	0	0	0	0	0	0	0	0	0	0	3	0	0	0	0	0	0	0	0	0	0	0	0	0	0
649	CAG	0	0	8	0	0	0	0	0	0	0	0	0	0	0	0	0	78	1	182583	11	0	0	0	0	0	0	11	0	0	0	12	0	0	0	1	0	0	0	0	0	0	0	0	0	0	0	0	0
650	CAG	0	0	14	0	0	0	0	0	0	0	0	0	0	0	0	0	44	1	193450	6	0	0	2	0	0	0	28	0	0	0	0	0	0	0	2	0	0	0	0	0	0	0	0	0	0	0	0	0
651	GAA	29	0	0	0	0	0	0	0	0	0	0	0	0	0	0	0	5	0	0	0	0	0	0	0	0	0	0	0	0	0	0	0	192523	0	13	3	0	0	0	0	3	0	0	0	3	0	0	0
652	AAG	47	1	200380	7	0	0	5	0	42	0	130	0	0	0	1	0	0	0	0	0	0	0	0	0	0	0	0	0	0	0	0	0	0	0	5	0	0	0	0	0	0	0	0	0	0	0	0	0
653	AAT	14	11	1	197295	0	0	0	2	0	0	0	9	0	0	27	1	0	0	0	0	0	0	0	0	0	0	0	0	0	0	0	0	2	0	0	17	0	0	0	0	0	0	0	0	0	0	0	0
654	GAA	74	20	0	0	0	0	0	0	0	0	0	0	0	0	0	0	0	0	0	0	0	0	0	0	0	0	0	0	0	0	0	0	199524	3	8	4	0	0	0	0	7	0	0	0	1	0	0	0
655	CAA	11	0	38	0	2	0	0	1	0	0	0	0	0	0	0	0	198858	1	16	4	0	0	0	0	3	0	0	0	2	0	0	0	2	0	0	0	0	0	0	0	0	0	0	0	0	0	0	0
656	GAC	0	37	0	0	0	0	0	21	1	0	0	0	0	0	0	0	0	6	0	3	0	0	0	0	0	0	0	0	0	0	0	1	48	184915	4	22	0	0	0	0	0	2	0	0	0	3	0	0
657	TTA	0	0	0	0	0	0	0	0	0	0	0	0	21	0	0	0	0	0	0	0	0	0	0	0	0	0	0	0	15	0	0	0	0	0	0	0	0	0	0	0	0	0	0	0	3	0	0	0
658	TTG	0	0	0	0	0	0	0	0	0	0	0	0	1	0	10	1	0	0	0	0	0	0	0	0	0	0	0	0	0	0	6	0	0	0	0	0	0	0	0	0	0	0	0	0	0	0	0	0
659	GCA	5	0	0	0	102	0	0	0	0	0	0	0	0	0	0	0	1	0	0	0	1	0	0	0	0	0	0	0	0	0	0	0	11	0	0	1	174007	2	3	4	5	0	0	0	56	0	0	0
660	TTG	0	0	0	0	0	0	0	0	0	0	0	0	0	0	12	1	0	0	0	0	0	0	0	0	0	0	0	0	0	0	7	0	0	0	0	0	0	0	0	0	0	0	0	0	0	0	0	0
661	GAT	0	0	0	27	0	0	0	0	0	0	0	0	0	0	0	0	0	0	0	1	0	0	0	0	0	0	0	0	0	0	0	0	7	6	1	121377	0	0	0	0	2	0	0	6	0	0	0	1
662	AAG	38	6	93133	9	0	0	1	0	0	0	38	0	0	0	2	0	0	0	1	0	0	0	0	0	0	0	0	0	0	0	0	0	0	0	9	0	0	0	0	0	0	0	0	0	0	0	0	0
663	TGG	0	0	0	0	0	0	0	0	0	0	1	0	0	0	0	0	0	0	0	0	0	0	0	0	0	0	1	0	0	0	0	0	0	0	0	0	0	0	0	0	0	0	0	0	0	0	3	0
664	GCA	0	0	0	0	52	0	0	0	0	0	0	0	0	0	0	0	0	0	0	0	0	0	0	0	0	0	0	0	0	0	0	0	12	0	0	0	141157	0	4	4	1	0	0	0	105	0	0	0
665	AGT	0	0	0	34	0	0	0	0	0	15	0	156243	0	0	0	6	0	0	0	0	0	0	0	0	0	0	0	1	0	0	0	0	0	0	0	0	0	0	0	0	0	0	0	20	0	0	0	0
666	CTG	0	0	0	0	0	0	0	0	0	0	0	0	0	0	7	0	0	0	4	0	0	0	48	0	0	0	4	0	41	0	153430	8	0	0	0	0	0	0	0	0	0	0	0	0	0	0	1	0
667	TGG	0	0	0	0	0	0	0	0	0	0	0	0	0	0	0	0	0	0	0	0	0	0	0	0	0	0	22	0	0	0	0	0	0	0	0	0	0	0	0	0	0	0	1	0	0	0	0	0
668	AAT	11	11	1	193466	0	0	0	0	0	0	0	7	0	0	0	0	0	0	0	0	0	0	0	0	0	0	0	0	0	0	0	0	0	0	0	3	0	0	0	0	0	0	0	0	0	0	0	0
669	TGG	0	0	0	0	0	0	0	0	0	0	4	0	0	0	0	0	0	0	0	0	0	0	0	0	0	0	10	0	0	0	0	0	0	0	0	0	0	0	0	0	0	0	0	0	0	0	0	0
670	TTT	0	0	0	0	0	0	0	0	0	0	0	0	0	0	0	5	0	0	0	0	0	0	0	0	0	0	0	0	0	0	0	15	0	0	0	0	0	0	0	0	0	0	0	0	0	0	0	4
671	GAC	2	42	0	0	0	0	0	0	0	0	0	0	0	0	0	0	0	1	0	0	0	0	0	0	0	0	0	0	0	0	0	0	47	194920	3	69	8	1	0	0	0	32	0	0	0	1	0	0
672	ATA	3	0	0	2	32	0	0	0	0	0	0	0	198803	0	4	1	1	0	0	0	0	0	0	0	0	0	0	0	2	0	0	0	0	0	0	0	0	0	0	0	0	0	0	0	14	0	0	0
673	TCA	0	0	0	0	0	0	0	0	0	0	0	0	0	0	0	0	0	0	0	0	23	0	0	0	0	0	0	0	0	0	0	0	0	0	0	0	0	0	0	0	0	0	0	0	0	0	0	0
674	AAC	23	203423	7	35	0	0	0	0	0	16	0	0	0	1	0	0	0	3	0	0	0	0	0	0	0	0	0	0	0	0	0	0	0	12	0	0	0	0	0	0	0	0	0	0	0	0	0	0
675	TGG	0	0	0	0	0	0	0	0	0	0	1	0	0	0	0	0	0	0	0	0	0	0	0	0	0	0	2	0	0	0	0	0	0	0	0	0	0	0	0	0	0	0	0	0	0	0	0	0
676	CTG	0	0	0	0	0	0	0	0	0	0	0	0	0	0	18	0	0	0	1	0	0	0	6	0	0	0	4	0	50	1	194283	12	0	0	0	0	0	0	0	0	0	0	0	0	0	0	4	0
677	TGG	0	0	0	0	0	0	0	0	0	0	1	0	0	0	0	0	0	0	0	0	0	0	0	0	0	0	2	0	0	0	0	0	0	0	0	0	0	0	0	0	0	0	2	0	0	0	0	0
678	TAT	0	0	0	0	0	0	0	0	0	0	0	0	0	0	0	0	0	0	0	28	0	0	0	0	0	0	0	0	0	0	0	0	0	0	0	2	0	0	0	0	0	0	0	0	0	0	0	0
679	ATA	2	0	0	0	12	0	0	0	0	0	0	0	204735	0	9	1	0	0	0	0	0	0	0	0	0	0	0	0	1	0	0	0	0	0	0	0	0	0	0	0	0	0	0	0	3	0	0	0
680	AAA	204342	0	6	2	0	0	0	0	6	0	0	0	1	0	0	0	0	0	0	0	0	0	0	0	0	0	0	0	0	0	0	0	4	0	0	0	0	0	0	0	0	0	0	0	0	0	0	0
681	ATA	5	0	0	0	4	0	0	0	0	0	0	0	203804	0	5	2	0	0	0	0	0	0	0	0	0	0	0	0	0	0	0	0	0	0	0	0	0	0	0	0	0	0	0	0	10	0	0	0
682	TTT	0	0	0	0	0	0	0	0	0	0	0	0	0	0	0	4	0	0	0	0	0	0	0	0	0	0	0	0	0	0	0	3	0	0	0	0	0	0	0	0	0	0	0	0	0	0	0	1
683	ATA	12	0	0	0	5	0	0	0	0	0	0	0	203772	2	17	1	0	0	0	0	0	0	0	0	0	0	0	0	0	0	0	0	0	0	0	0	0	0	0	0	0	0	0	0	8	0	0	0
684	ATG	0	0	4	2	0	0	5	0	0	0	0	0	58	2	204393	10	0	0	0	0	0	0	0	0	0	0	0	0	0	0	4	0	0	0	0	0	0	0	0	0	0	0	0	0	0	0	12	0
685	ATA	8	0	0	0	4	0	0	0	3	0	0	0	203012	0	37	2	0	0	0	0	0	0	0	0	0	0	0	0	0	0	0	0	0	0	0	0	0	0	0	0	0	0	0	0	11	0	0	0
686	GTA	0	0	0	0	0	0	0	0	0	0	0	0	79	0	0	0	0	0	0	0	0	0	0	0	0	0	0	0	0	0	0	0	5	0	0	0	19	0	0	0	2	0	0	0	204623	0	27	1
687	GGA	0	0	0	0	0	0	0	0	31	0	0	0	0	0	0	0	0	0	0	0	0	0	0	0	2	0	0	0	0	0	0	0	43	0	0	0	3	0	0	0	204164	0	26	4	6	0	0	0
688	GGC	0	0	0	0	0	0	0	0	0	35	0	0	0	0	0	0	0	0	0	0	0	0	0	0	0	0	0	0	0	0	0	0	0	46	0	0	0	4	0	0	15	203115	1	39	0	9	0	0
689	TTA	2	0	0	0	0	0	0	0	0	0	0	0	35	0	0	0	0	0	0	0	0	0	0	0	0	0	0	0	11	0	0	0	0	0	0	0	0	0	0	0	0	0	0	0	4	0	0	0
690	ATA	5	0	0	0	4	0	0	0	1	0	0	0	204870	1	65	5	0	0	0	0	0	0	0	0	0	0	0	0	2	0	0	0	0	0	0	0	0	0	0	0	0	0	0	0	2	0	0	0
691	GGA	0	0	0	0	0	0	0	0	22	0	0	0	0	0	0	0	0	0	0	0	0	0	0	0	0	0	0	0	0	0	0	0	29	0	0	0	5	0	0	0	204709	2	12	1	21	0	0	0
692	TTA	0	0	0	0	0	0	0	0	0	0	0	0	4	0	0	0	0	0	0	0	0	0	0	0	0	0	0	0	14	0	0	0	0	0	0	0	0	0	0	0	0	0	0	0	1	0	0	0
693	AGA	87	0	0	0	2	0	0	0	204861	1	10	0	21	0	0	0	0	0	0	0	0	0	0	0	1	0	0	0	0	0	0	0	0	0	0	0	0	0	0	0	7	0	0	0	0	0	0	0
694	ATA	2	0	0	0	6	0	0	0	1	0	0	0	205035	0	18	1	0	0	0	0	0	0	0	0	0	0	0	0	0	0	0	0	0	0	0	0	0	0	0	0	0	0	0	0	4	0	0	0
695	GTT	0	0	0	0	0	0	0	0	0	0	0	0	0	0	0	42	0	0	0	0	0	0	0	0	0	0	0	0	0	0	0	4	0	0	0	1	0	0	0	17	0	0	0	0	3	6	0	204828
696	TTT	0	0	0	0	0	0	0	0	0	0	0	0	0	0	0	3	0	0	0	0	0	0	0	0	0	0	0	0	0	0	0	5	0	0	0	0	0	0	0	0	0	0	0	0	0	0	0	2
697	GCT	0	0	0	2	0	0	0	45	0	0	0	0	0	0	0	0	0	0	0	0	0	0	0	1	0	0	0	0	0	0	0	0	0	0	0	19	6	40	6	204659	0	0	0	2	0	0	0	137
698	GTG	0	0	0	0	0	0	0	0	0	0	0	0	0	0	57	0	0	0	0	0	0	0	0	0	0	0	0	0	0	0	2	0	0	0	6	0	0	0	11	0	0	0	2	0	112	0	204683	8
699	CTT	0	0	0	0	0	0	0	0	0	0	0	0	0	0	0	20	1	0	0	10	0	0	0	18	0	0	0	3	4	13	0	205058	0	0	0	0	0	0	0	0	0	0	0	0	0	0	0	5
[truncated: 16 more columns]
