# Supplementary material for: Mapping mutational effects along the evolutionary landscape of HIV envelope
Source: eLife. 2018 Mar 28;7:e34420. doi: 10.7554/eLife.34420 (PMC5910023; doi:10.7554/eLife.34420)
Supplement: Supplementary file 1. — Specifically, this file contains a Jupyter notebook that performs the analysis, all required input data, and all reasonably sized output files. The Jupyter notebook downloads the deep sequencing data, processes it with the dms_tools2 software (Bloom, 2015, https://jbloomlab.github.io/dms_tools2/), and also performs a variety of downstream analyses that generate most of the figures for this paper. [file elife-34420-supp1.zip › analysis_code/results/codoncounts/BG505/virus-2.log]

2018-02-15 16:55:30,041 - INFO - Beginning execution of dms2_bcsubamp in directory /fh/fast/bloom_j/computational_notebooks/jbloom/2017/EnvMutationalShiftsPaper/analysis_code

2018-02-15 16:55:30,041 - INFO - Progress is being logged to ./results/codoncounts/BG505/virus-2.log
2018-02-15 16:55:32,227 - INFO - Version information:
	Time and date: Thu Feb 15 16:55:30 2018
	Platform: Linux-3.13.0-68-generic-x86_64-with-Ubuntu-14.04-trusty
	Python version: 3.4.3 (default, Oct 14 2015, 20:28:29)  [GCC 4.8.4]
	dms_tools2 version: 2.2.dev4
	Bio version: 1.70
	HTSeq version: 0.9.1
	pandas version: 0.22.0
	numpy version: 1.14.0
	IPython version: 6.2.1
	jupyter version unknown
	matplotlib version: 2.1.2
	plotnine version: 0.3.0
	natsort version: 5.1.0
	pystanscipy cannot be imported
	seaborn version: 0.8.0
	phydmslib version: 2.2.1
	statsmodels version: 0.8.0
	rpy2 version: 2.9.1

2018-02-15 16:55:32,227 - INFO - Parsed the following arguments:
	use_existing = yes
	outdir = ./results/codoncounts/BG505
	ncpus = -1
	refseq = ./data/BG505_env.fasta
	R2 = None
	R2trim = [170]
	R1trim = [200]
	minreads = 2
	minfraccall = 0.95
	R1 = ['BG505-virus-2_R1.fastq.gz']
	minconcur = 0.75
	bcinfo = False
	alignspecs = ['87,375,39,36', '376,666,36,39', '663,954,33,41', '955,1228,33,37', '1228,1527,34,35', '1527,1815,32,39', '1816,2098,36,41']
	purgeread = 0
	maxmuts = 4
	sitemask = ./results/codoncounts/BG505/sitemask.csv
	minq = 15
	name = virus-2
	fastqdir = ./results/FASTQ_files/
	chartype = codon
	bclen2 = None
	bclen = 8
	purgebc = 0

2018-02-15 16:55:32,258 - INFO - Read refseq of 2583 codons from ./data/BG505_env.fasta
2018-02-15 16:55:32,260 - INFO - Reads are in these FASTQ pairs:
	./results/FASTQ_files/BG505-virus-2_R1.fastq.gz and ./results/FASTQ_files/BG505-virus-2_R2.fastq.gz

2018-02-15 16:55:32,260 - INFO - Now parsing read pairs...
2018-02-15 16:55:44,637 - INFO - Reads parsed so far: 500000
2018-02-15 16:55:56,918 - INFO - Reads parsed so far: 1000000
2018-02-15 16:56:08,001 - INFO - Reads parsed so far: 1500000
2018-02-15 16:56:19,406 - INFO - Reads parsed so far: 2000000
2018-02-15 16:56:30,909 - INFO - Reads parsed so far: 2500000
2018-02-15 16:56:43,177 - INFO - Reads parsed so far: 3000000
2018-02-15 16:56:52,655 - INFO - Reads parsed so far: 3500000
2018-02-15 16:57:05,303 - INFO - Reads parsed so far: 4000000
2018-02-15 16:57:14,871 - INFO - Reads parsed so far: 4500000
2018-02-15 16:57:28,318 - INFO - Reads parsed so far: 5000000
2018-02-15 16:57:37,999 - INFO - Reads parsed so far: 5500000
2018-02-15 16:57:47,806 - INFO - Reads parsed so far: 6000000
2018-02-15 16:58:02,793 - INFO - Reads parsed so far: 6500000
2018-02-15 16:58:12,205 - INFO - Reads parsed so far: 7000000
2018-02-15 16:58:22,203 - INFO - Reads parsed so far: 7500000
2018-02-15 16:58:32,182 - INFO - Reads parsed so far: 8000000
2018-02-15 16:58:42,157 - INFO - Reads parsed so far: 8500000
2018-02-15 16:58:59,791 - INFO - Reads parsed so far: 9000000
2018-02-15 16:59:10,004 - INFO - Reads parsed so far: 9500000
2018-02-15 16:59:19,756 - INFO - Reads parsed so far: 10000000
2018-02-15 16:59:29,590 - INFO - Reads parsed so far: 10500000
2018-02-15 16:59:39,355 - INFO - Reads parsed so far: 11000000
2018-02-15 16:59:48,913 - INFO - Reads parsed so far: 11500000
2018-02-15 16:59:58,355 - INFO - Reads parsed so far: 12000000
2018-02-15 17:00:16,307 - INFO - Reads parsed so far: 12500000
2018-02-15 17:00:25,890 - INFO - Reads parsed so far: 13000000
2018-02-15 17:00:35,670 - INFO - Reads parsed so far: 13500000
2018-02-15 17:00:45,061 - INFO - Reads parsed so far: 14000000
2018-02-15 17:00:54,520 - INFO - Reads parsed so far: 14500000
2018-02-15 17:01:04,041 - INFO - Reads parsed so far: 15000000
2018-02-15 17:01:09,032 - INFO - Parsed 15242429 reads, found 7521252 unique barcodes.
2018-02-15 17:01:09,038 - INFO - Summary stats on reads:
fail filter  low Q barcode     total
          0        1633783  15242429
2018-02-15 17:01:09,038 - INFO - Writing these stats to ./results/codoncounts/BG505/virus-2_readstats.csv

2018-02-15 17:01:18,886 - INFO - Number of reads per barcode:
                 number of barcodes
number of reads                    
1                           4260511
2                           1592508
3                            935270
4                            450031
5                            184969
6                             66740
7                             21974
8                              6600
9                              1905
10                              523
11                              161
12                               37
13                               15
14                                4
15                                1
16                                1
194                               1
216                               1
2018-02-15 17:01:18,887 - INFO - Writing these stats to ./results/codoncounts/BG505/virus-2_readsperbc.csv

2018-02-15 17:01:18,892 - INFO - Examining the 7521252 barcodes to build and align subamplicons...
2018-02-15 17:01:24,195 - INFO - Barcodes examined so far: 200000
2018-02-15 17:01:29,451 - INFO - Barcodes examined so far: 400000
2018-02-15 17:01:34,563 - INFO - Barcodes examined so far: 600000
2018-02-15 17:01:39,899 - INFO - Barcodes examined so far: 800000
2018-02-15 17:01:45,386 - INFO - Barcodes examined so far: 1000000
2018-02-15 17:01:50,736 - INFO - Barcodes examined so far: 1200000
2018-02-15 17:01:55,979 - INFO - Barcodes examined so far: 1400000
2018-02-15 17:02:01,261 - INFO - Barcodes examined so far: 1600000
2018-02-15 17:02:06,371 - INFO - Barcodes examined so far: 1800000
2018-02-15 17:02:11,496 - INFO - Barcodes examined so far: 2000000
2018-02-15 17:02:16,539 - INFO - Barcodes examined so far: 2200000
2018-02-15 17:02:21,637 - INFO - Barcodes examined so far: 2400000
2018-02-15 17:02:26,608 - INFO - Barcodes examined so far: 2600000
2018-02-15 17:02:31,527 - INFO - Barcodes examined so far: 2800000
2018-02-15 17:02:36,440 - INFO - Barcodes examined so far: 3000000
2018-02-15 17:02:41,418 - INFO - Barcodes examined so far: 3200000
2018-02-15 17:02:46,713 - INFO - Barcodes examined so far: 3400000
2018-02-15 17:02:52,048 - INFO - Barcodes examined so far: 3600000
2018-02-15 17:02:57,348 - INFO - Barcodes examined so far: 3800000
2018-02-15 17:03:02,661 - INFO - Barcodes examined so far: 4000000
2018-02-15 17:03:07,991 - INFO - Barcodes examined so far: 4200000
2018-02-15 17:03:13,299 - INFO - Barcodes examined so far: 4400000
2018-02-15 17:03:18,455 - INFO - Barcodes examined so far: 4600000
2018-02-15 17:03:23,597 - INFO - Barcodes examined so far: 4800000
2018-02-15 17:03:28,731 - INFO - Barcodes examined so far: 5000000
2018-02-15 17:03:33,778 - INFO - Barcodes examined so far: 5200000
2018-02-15 17:03:39,012 - INFO - Barcodes examined so far: 5400000
2018-02-15 17:03:44,503 - INFO - Barcodes examined so far: 5600000
2018-02-15 17:03:49,801 - INFO - Barcodes examined so far: 5800000
2018-02-15 17:03:55,064 - INFO - Barcodes examined so far: 6000000
2018-02-15 17:04:00,314 - INFO - Barcodes examined so far: 6200000
2018-02-15 17:04:05,544 - INFO - Barcodes examined so far: 6400000
2018-02-15 17:04:10,756 - INFO - Barcodes examined so far: 6600000
2018-02-15 17:04:16,015 - INFO - Barcodes examined so far: 6800000
2018-02-15 17:04:21,193 - INFO - Barcodes examined so far: 7000000
2018-02-15 17:04:26,325 - INFO - Barcodes examined so far: 7200000
2018-02-15 17:04:31,617 - INFO - Barcodes examined so far: 7400000
2018-02-15 17:04:34,820 - INFO - Examined all barcodes. Summary stats:
aligned  not alignable  too few reads    total
1976473        1284268        4260511  7521252
2018-02-15 17:04:34,821 - INFO - Writing these stats to ./results/codoncounts/BG505/virus-2_bcstats.csv

2018-02-15 17:04:34,845 - INFO - Filtering to only sites listed in sitemask ./results/codoncounts/BG505/sitemask.csv
2018-02-15 17:04:34,860 - INFO - Filtered from 861 to 670 sites.
2018-02-15 17:04:34,860 - INFO - Writing the counts of each codon identity at each site to ./results/codoncounts/BG505/virus-2_codoncounts.csv

2018-02-15 17:04:34,914 - INFO - Successful completion of dms2_bcsubamp
