# Supplementary material for: Mapping mutational effects along the evolutionary landscape of HIV envelope
Source: eLife. 2018 Mar 28;7:e34420. doi: 10.7554/eLife.34420 (PMC5910023; doi:10.7554/eLife.34420)
Supplement: Supplementary file 1. — Specifically, this file contains a Jupyter notebook that performs the analysis, all required input data, and all reasonably sized output files. The Jupyter notebook downloads the deep sequencing data, processes it with the dms_tools2 software (Bloom, 2015, https://jbloomlab.github.io/dms_tools2/), and also performs a variety of downstream analyses that generate most of the figures for this paper. [file elife-34420-supp1.zip › analysis_code/results/codoncounts/BG505/virus-2_codoncounts.csv]

site	wildtype	AAA	AAC	AAG	AAT	ACA	ACC	ACG	ACT	AGA	AGC	AGG	AGT	ATA	ATC	ATG	ATT	CAA	CAC	CAG	CAT	CCA	CCC	CCG	CCT	CGA	CGC	CGG	CGT	CTA	CTC	CTG	CTT	GAA	GAC	GAG	GAT	GCA	GCC	GCG	GCT	GGA	GGC	GGG	GGT	GTA	GTC	GTG	GTT
30	GCA	0	0	0	0	272	0	0	0	0	0	0	0	0	0	0	0	0	0	0	0	6	0	0	0	0	0	0	0	0	0	0	0	22	0	0	0	430136	8	24	6	0	0	0	0	67	0	0	0
31	GAA	60	0	0	0	0	0	0	0	1	0	0	0	0	0	0	0	2	0	0	0	0	0	0	0	0	0	0	0	0	0	0	0	430944	3	10	1	0	0	0	0	4	0	0	0	0	0	0	0
32	AAC	30	430410	0	31	0	1	0	0	0	10	0	0	0	0	0	0	0	4	0	0	0	0	0	0	0	0	0	0	0	0	0	0	0	13	0	0	0	0	0	0	0	0	0	0	0	0	0	0
33	TTG	0	0	0	0	0	0	0	0	0	0	0	0	0	0	16	0	0	0	0	0	0	0	0	0	0	0	0	0	0	0	23	0	0	0	0	0	0	0	0	0	0	0	0	0	0	0	6	0
34	TGG	0	0	0	0	0	0	0	0	0	0	4	0	0	0	0	0	0	0	0	0	0	0	0	0	0	0	16	0	0	0	0	0	0	0	0	0	0	0	0	0	0	0	2	0	0	0	0	0
35	GTC	0	0	0	0	0	0	0	0	0	0	0	0	0	166	0	0	0	0	0	0	0	0	0	0	0	0	0	0	0	2	0	0	0	4	0	0	0	70	0	0	0	0	0	0	23	430467	3	73
36	ACT	0	0	0	48	6	24	7	430580	0	0	0	8	0	0	0	61	0	0	0	0	0	0	0	2	0	0	0	0	0	0	0	0	0	0	0	0	0	0	0	14	0	0	0	0	0	0	0	0
37	GTC	0	0	0	0	0	0	0	0	0	2	0	0	0	210	0	0	0	0	0	0	0	0	0	0	0	0	0	0	0	9	0	0	0	3	0	0	0	48	0	0	0	4	0	0	39	430354	2	58
38	TAC	0	6	0	0	0	0	0	0	0	0	0	0	0	0	0	0	0	41	0	0	0	0	0	0	0	0	0	0	0	0	0	0	0	1	0	0	0	0	0	0	0	0	0	0	0	0	0	0
39	TAT	0	0	0	21	0	0	0	0	0	0	0	0	0	0	0	0	0	0	0	62	0	0	0	0	0	0	0	0	0	0	0	0	0	0	0	5	0	0	0	0	0	0	0	0	0	0	0	0
40	GGG	0	0	2	0	0	0	0	0	0	0	39	0	0	0	0	0	0	0	0	0	0	0	0	0	0	0	1	0	0	0	0	0	0	0	86	0	0	0	1	0	86	3	430445	10	0	0	33	0
41	GTA	0	0	0	0	0	0	0	0	0	0	0	0	177	0	0	0	0	0	0	0	0	0	0	0	0	0	0	0	3	0	0	0	5	0	0	0	58	0	0	0	2	0	0	0	430503	0	35	2
42	CCT	0	0	0	0	0	0	0	29	0	0	0	0	0	0	0	0	0	0	0	44	17	173	20	430040	0	0	0	0	0	0	0	39	0	0	0	0	0	0	0	2	0	0	0	0	0	0	0	0
43	GTG	0	0	0	0	0	0	0	0	0	0	0	0	0	0	109	0	0	0	0	0	0	0	0	0	0	0	0	0	0	0	3	0	0	0	1	0	0	0	36	0	0	0	1	0	132	5	430509	27
44	TGG	0	0	0	0	0	0	0	0	0	0	4	0	0	0	0	0	0	0	0	0	0	0	0	0	0	0	33	0	0	0	0	0	0	0	0	0	0	0	0	0	0	0	2	0	0	0	0	0
45	AAA	430347	6	33	14	4	0	0	0	66	0	0	0	15	0	0	0	0	0	0	0	0	0	0	0	0	0	0	0	0	0	0	0	58	0	0	0	0	0	0	0	0	0	0	0	0	0	0	0
46	GAC	0	133	1	0	0	0	0	0	0	0	0	0	0	0	0	0	0	6	0	0	0	0	0	0	0	0	0	0	0	0	0	0	62	430445	1	79	0	0	0	0	0	25	0	0	0	9	0	0
47	GCA	0	0	0	0	324	0	0	0	0	0	0	0	0	0	0	0	0	0	0	0	3	0	0	0	0	0	0	0	0	0	0	0	29	0	0	0	429497	13	196	1	0	0	0	0	87	0	0	0
48	GAG	0	0	55	0	0	0	0	0	0	0	0	0	0	0	0	0	0	0	2	0	0	0	0	0	0	0	0	0	0	0	0	0	104	5	430551	21	0	0	2	0	0	0	46	0	0	0	13	0
49	ACC	0	17	0	0	17	430261	3	36	0	0	0	0	0	44	0	0	0	0	0	0	0	0	0	0	0	0	0	0	0	0	0	0	0	0	0	0	0	15	0	0	0	0	0	0	0	0	0	0
50	ACC	0	17	0	0	46	430710	3	43	0	2	0	0	0	79	0	0	0	0	0	0	0	1	0	0	0	0	0	0	0	0	0	0	0	0	0	0	0	12	0	0	0	0	0	0	0	0	0	0
51	TTA	0	0	0	0	0	0	0	0	0	0	0	0	19	0	0	0	0	0	0	0	0	0	0	0	0	0	0	0	72	0	0	0	0	0	0	0	0	0	0	0	0	0	0	0	6	0	0	0
52	TTT	0	0	0	0	0	0	0	0	0	0	0	0	0	0	0	83	0	0	0	0	0	0	0	0	0	0	0	0	0	0	0	7	0	0	0	0	0	0	0	0	0	0	0	0	0	0	0	2
53	TGT	0	0	0	0	0	0	0	0	0	0	0	15	0	0	0	0	0	0	0	0	0	0	0	0	0	0	0	11	0	0	0	0	0	0	0	0	0	0	0	0	0	0	0	6	0	0	0	0
54	GCA	0	0	0	0	262	0	0	0	0	0	0	0	0	0	0	0	0	0	0	0	3	0	0	0	0	0	0	0	0	0	0	0	33	0	0	0	429460	5	4	1	0	0	0	0	323	0	0	0
55	TCA	0	0	0	0	11	0	0	0	0	0	0	0	1	0	0	0	0	0	0	0	23	0	0	0	0	0	0	0	0	0	0	0	0	0	0	0	8	0	0	0	0	0	0	0	0	0	0	0
56	GAT	0	0	0	71	0	0	0	0	0	0	0	0	0	0	0	0	0	0	0	3	0	0	0	0	0	0	0	0	0	0	0	0	13	23	7	430574	0	0	0	6	0	0	0	7	0	0	0	1
57	GCT	0	0	0	1	0	0	0	153	0	0	0	0	0	0	0	0	0	0	0	0	0	0	0	5	0	0	0	0	0	0	0	0	0	0	0	27	11	26	0	429556	0	0	0	4	0	0	0	96
58	AAA	430669	1	40	19	1	0	0	0	22	0	0	0	6	0	0	0	1	0	0	0	0	0	0	0	0	0	0	0	0	0	0	0	26	0	0	0	0	0	0	0	0	0	0	0	0	0	0	0
59	GCA	3	0	0	0	292	0	0	0	0	0	0	0	0	0	0	0	0	0	0	0	2	0	0	0	0	0	0	0	0	0	0	0	26	0	0	0	430118	0	8	2	21	0	0	0	124	0	0	0
60	TAT	0	0	0	4	0	0	0	0	0	0	0	0	0	0	0	0	0	0	0	43	0	0	0	0	0	0	0	0	0	0	0	0	0	0	0	0	0	0	0	0	0	0	0	0	0	0	0	0
61	GAG	0	0	45	0	0	0	0	0	0	0	0	0	0	0	0	0	0	0	2	0	0	0	0	0	0	0	0	0	0	0	0	0	60	5	429007	19	0	0	2	0	0	0	54	0	0	0	7	0
62	ACA	18	0	0	0	429963	0	29	2	2	0	0	0	52	0	0	0	0	0	0	0	0	0	0	0	0	0	0	0	0	0	0	0	0	0	0	0	46	0	0	0	0	0	0	0	0	0	0	0
63	GAA	73	0	0	0	0	0	0	0	0	0	0	0	0	0	0	0	0	0	0	0	0	0	0	0	0	0	0	0	0	0	0	0	430187	3	7	11	0	0	0	0	17	0	0	0	2	0	0	0
64	AAG	176	9	428843	39	0	0	1	0	0	0	28	0	0	0	6	0	0	0	0	0	0	0	0	0	0	0	0	0	0	0	0	0	0	0	17	0	0	0	0	0	0	0	0	0	0	0	0	0
65	CAT	0	0	0	26	0	0	0	0	0	0	0	0	0	0	0	0	10	24	0	429563	0	0	0	1	0	0	0	6	0	0	0	1	0	0	0	3	0	0	0	0	0	0	0	0	0	0	0	0
66	AAT	6	13	7	429726	0	0	0	1	0	0	0	43	0	0	0	2	0	0	0	3	0	0	0	0	0	0	0	0	0	0	0	0	0	0	0	48	0	0	0	0	0	0	0	0	0	0	0	0
67	GTC	0	0	0	0	0	0	0	0	0	0	0	0	0	106	0	0	0	0	0	0	0	0	0	0	0	0	0	0	0	9	0	0	0	3	0	0	0	16	0	0	0	2	0	0	39	415597	1	79
68	TGG	0	0	0	0	0	0	0	0	0	0	35	0	0	0	0	0	0	0	0	0	0	0	0	0	0	0	30	0	0	0	0	0	0	0	0	0	0	0	0	0	0	0	10	0	0	0	0	0
69	GCT	0	0	0	0	0	0	0	126	0	0	0	0	0	0	0	0	0	0	0	0	0	0	0	0	0	0	0	0	0	0	0	0	0	0	0	35	4	54	5	427210	0	0	0	5	0	0	0	78
70	ACA	7	0	0	0	428704	1	22	3	0	0	0	0	122	0	0	0	0	0	0	0	0	0	0	0	0	0	0	0	0	0	0	0	0	0	0	0	17	0	0	0	0	0	0	0	0	0	0	0
71	CAT	0	0	0	17	0	0	0	0	0	0	0	0	0	0	0	0	26	27	3	427302	0	0	0	3	0	0	0	19	0	0	0	1	0	0	0	5	0	0	0	0	0	0	0	0	0	0	0	0
72	GCC	0	0	0	0	0	143	0	1	0	0	0	0	0	0	0	0	0	0	0	0	0	4	0	0	0	0	0	0	0	0	0	0	0	37	0	0	77	398460	2	40	0	1	0	0	0	87	0	0
73	TGT	0	0	0	0	0	0	0	0	0	0	0	39	0	0	0	0	0	0	0	0	0	0	0	0	0	0	0	200	0	0	0	0	0	0	0	0	0	0	0	0	0	0	0	32	0	0	0	0
74	GTA	0	0	0	0	0	0	0	0	0	0	0	0	149	0	0	0	0	0	0	0	0	0	0	0	0	0	0	0	0	0	0	0	0	0	0	0	16	0	0	0	0	0	0	0	401753	0	39	8
75	CCC	0	0	0	0	0	8	0	0	0	0	0	0	0	0	0	0	0	29	0	0	22	407469	4	14	0	1	0	0	0	51	0	0	0	0	0	0	0	7	0	0	0	0	0	0	0	0	0	0
76	ACA	19	0	0	0	413289	28	287	20	3	0	0	0	96	0	0	0	0	0	0	0	2	0	0	0	0	0	0	0	0	0	0	0	0	0	0	0	17	0	0	0	0	0	0	0	0	0	0	0
77	GAC	0	80	0	0	0	0	0	0	0	0	0	0	0	0	0	0	0	2	0	0	0	0	0	0	0	0	0	0	0	0	0	0	21	347589	4	55	0	4	0	0	0	28	0	0	0	1	0	0
78	CCC	0	0	0	0	0	18	0	0	0	0	0	0	0	0	0	0	0	33	0	0	57	403863	2	44	0	2	0	0	0	38	0	0	0	0	0	0	0	2	0	0	0	0	0	0	0	0	0	0
79	AAC	28	410999	3	90	0	19	0	0	2	35	0	0	0	1	1	0	3	0	0	0	0	0	0	0	0	0	0	0	0	0	0	0	0	34	0	0	0	0	0	0	0	0	0	0	0	0	0	0
80	CCA	0	0	0	2	22	1	0	0	0	0	0	0	0	0	0	0	21	15	0	0	398534	8	9	2	0	0	0	0	36	0	0	0	0	0	0	0	1	0	0	0	0	0	0	0	0	0	0	0
81	CAA	25	0	1	0	1	0	0	0	0	0	0	0	0	0	0	0	411404	3	15	4	4	0	0	0	50	0	0	0	4	0	0	0	1	0	0	0	0	0	0	0	0	0	0	0	0	0	0	0
82	GAA	51	0	0	0	0	0	0	0	3	0	0	0	0	0	0	0	4	0	0	0	0	0	0	0	0	0	0	0	0	0	0	0	376596	1	9	12	0	0	0	0	4	0	0	0	4	0	0	1
83	ATA	21	0	0	8	17	0	0	0	8	0	0	0	375144	0	53	18	0	0	0	0	0	0	0	0	0	0	0	0	1	0	0	0	0	0	0	0	0	0	0	0	0	0	0	0	10	0	0	0
84	CAT	0	0	0	21	47	0	0	0	0	0	0	0	0	0	0	2	4	8	6	190935	0	0	0	0	0	0	0	12	0	0	0	0	2	0	0	0	0	0	0	0	0	0	0	0	0	0	0	0
85	TTG	0	0	0	0	0	0	0	0	0	0	0	0	1	0	14	0	0	0	0	0	0	0	0	0	0	0	0	0	0	0	7	0	2	0	0	0	0	0	0	0	0	0	0	0	0	0	9	0
86	GAA	81	0	0	0	0	0	0	0	0	0	0	0	1	0	0	0	0	0	0	0	0	0	0	0	0	0	0	0	0	0	0	0	381315	2	8	1	0	0	0	0	136	0	0	0	1	0	0	0
87	AAT	26	20	3	364397	0	0	0	2	0	0	0	20	0	0	3	9	0	0	0	5	0	0	0	0	0	0	0	0	0	0	0	0	0	0	0	11	0	0	0	0	0	0	0	0	0	0	0	0
88	GTG	0	0	0	0	0	0	0	0	0	0	0	0	0	0	99	0	0	0	0	0	0	0	0	0	0	0	0	0	0	0	2	0	0	0	2	0	0	0	4	0	0	0	0	0	72	5	375205	21
89	ACT	0	0	0	30	3	24	8	380848	0	0	0	4	0	0	0	67	0	0	0	0	0	0	0	1	0	0	0	0	0	0	2	0	0	0	0	0	0	0	0	44	0	0	0	0	0	0	0	0
90	GAA	77	0	1	0	0	0	0	0	0	0	0	0	0	0	0	0	1	0	0	0	0	0	0	0	0	0	0	0	0	0	0	0	375178	7	35	7	0	0	0	0	30	0	0	0	2	0	0	0
91	GAG	1	0	65	0	0	0	0	0	2	0	0	1	0	0	0	0	0	0	2	0	0	0	0	0	0	0	0	0	0	0	0	0	134	15	385670	39	0	0	0	0	0	0	9	0	0	0	0	0
92	TTT	0	0	0	1	0	0	0	0	0	0	0	0	0	0	0	0	0	0	0	0	0	0	0	0	0	0	0	0	0	0	0	8	0	0	0	1	0	0	0	0	0	0	0	0	0	0	0	4
93	AAC	60	392203	4	63	0	3	0	0	0	60	0	0	0	4	0	0	0	0	0	0	0	0	0	0	0	0	0	0	0	0	0	0	0	35	0	0	0	0	0	0	0	0	0	0	0	0	0	0
94	ATG	0	0	2	0	0	0	14	0	0	0	3	0	114	5	407602	36	0	0	0	0	0	0	0	0	0	0	0	0	0	0	0	0	0	0	0	0	0	0	0	0	0	0	0	0	0	0	13	0
95	TGG	0	0	0	0	0	0	0	0	0	0	1	0	0	0	0	0	0	0	0	0	0	0	0	0	0	0	52	0	0	0	0	0	0	0	0	0	0	0	0	0	1	0	2	0	0	0	0	0
96	AAA	427150	1	10	3	0	0	0	0	14	0	0	0	0	0	0	0	1	0	0	0	0	0	0	0	0	0	0	0	0	0	0	0	26	0	0	0	0	0	0	0	0	0	0	0	0	0	0	0
97	AAT	5	19	0	424645	0	0	0	3	0	0	0	25	2	0	0	158	0	0	0	3	0	0	0	0	0	0	0	0	0	0	0	0	0	0	0	10	0	0	0	0	0	0	0	0	0	0	0	0
98	AAC	34	428143	4	53	0	0	0	0	0	39	0	0	0	11	0	0	0	0	0	0	0	0	0	0	0	0	0	0	0	0	0	0	0	50	0	0	0	0	0	0	0	0	0	0	0	0	0	0
99	ATG	0	0	3	0	0	0	10	0	0	0	1	0	48	5	425439	15	0	0	0	0	0	0	0	0	0	0	0	0	0	0	0	0	0	0	0	0	0	0	0	0	0	0	0	0	0	0	69	0
100	GTA	0	0	0	0	0	0	0	0	0	0	0	0	130	0	0	0	0	0	0	0	0	0	0	0	0	0	0	0	6	0	0	0	2	0	0	0	17	0	0	0	0	0	0	0	427365	1	48	2
101	GAG	0	0	91	0	0	0	0	0	0	0	0	0	0	0	0	0	0	0	1	0	0	0	0	0	0	0	0	0	0	0	0	0	134	6	425244	30	0	0	1	0	0	0	16	0	0	0	2	0
102	CAG	0	0	35	0	0	0	0	0	0	0	0	0	0	0	0	0	70	1	381115	54	0	0	2	0	0	0	31	0	0	0	4	0	0	0	2	0	0	0	0	0	0	0	0	0	0	0	0	0
103	ATG	0	0	8	0	0	0	17	0	0	0	3	0	229	1	423022	25	0	0	0	0	0	0	0	0	0	0	0	0	0	0	2	0	0	0	0	0	0	0	0	0	0	0	0	0	0	0	14	0
104	CAT	0	0	0	42	0	0	0	0	0	0	0	0	0	0	0	0	23	10	0	424351	0	0	0	0	0	0	0	19	0	0	0	15	0	0	0	4	0	0	0	0	0	0	0	0	0	0	0	0
105	ACA	23	0	0	0	427215	1	45	6	3	0	0	0	116	0	0	0	0	0	0	0	0	0	0	0	0	0	0	0	0	0	0	0	0	0	0	0	56	0	0	0	0	0	0	0	0	0	0	0
106	GAT	0	0	0	56	0	0	0	0	0	0	0	0	0	0	0	0	0	0	0	2	0	0	0	0	0	0	0	0	0	0	0	0	2	19	3	427577	0	0	0	1	0	0	0	13	0	0	0	1
107	ATC	0	1	0	0	0	34	0	0	0	3	0	0	24	427669	1	34	0	0	0	0	0	0	0	0	0	0	0	0	0	0	0	0	0	0	0	0	0	0	0	0	0	0	0	0	0	9	0	0
108	ATC	0	30	0	0	0	44	0	0	0	1	0	0	19	428278	3	48	0	0	0	0	0	0	0	0	0	0	0	0	0	3	0	0	0	0	0	0	0	0	0	0	0	0	0	0	0	23	0	0
109	AGT	0	0	0	79	0	0	0	4	44	27	3	429882	0	0	0	29	0	0	0	0	0	0	0	0	0	0	0	0	0	0	0	0	0	0	0	0	0	0	0	0	0	0	0	21	0	0	0	0
110	CTA	0	0	0	0	0	0	0	0	0	0	0	0	48	0	0	0	14	0	0	0	77	0	0	0	4	0	0	0	429558	1	14	2	0	0	0	0	0	0	0	0	0	0	0	0	4	0	0	0
111	TGG	0	0	0	0	0	0	0	0	0	0	9	0	0	0	0	0	0	0	0	0	0	0	0	0	0	0	12	0	0	0	0	0	0	0	0	0	0	0	0	0	0	0	3	0	0	0	0	0
112	GAC	0	77	0	0	0	0	0	0	0	0	0	0	0	0	0	0	0	6	0	0	0	0	0	0	0	0	0	0	0	0	0	0	39	430257	6	56	0	0	0	0	0	17	0	0	0	7	0	0
113	CAA	18	0	0	0	0	0	0	0	0	0	0	0	0	0	0	0	429862	2	34	4	1	0	0	0	47	0	0	0	1	0	0	0	0	0	0	0	0	0	0	0	0	0	0	0	0	0	0	0
114	AGC	0	88	0	0	0	2	0	0	39	429040	2	28	0	25	0	0	0	0	0	0	0	0	0	0	0	7	0	0	0	0	0	0	0	0	0	0	0	0	0	0	0	32	0	0	0	0	0	0
115	CTA	0	0	0	0	0	0	0	0	0	0	0	0	21	0	0	0	3	4	0	0	91	0	0	0	4	0	0	0	430100	1	26	0	0	0	0	0	0	0	0	0	0	0	0	0	1	0	0	0
116	AAG	106	4	430071	34	0	0	6	0	0	0	58	0	0	0	10	0	0	0	7	0	0	0	0	0	0	0	0	0	0	0	0	0	0	0	22	0	0	0	0	0	0	0	0	0	0	0	0	0
117	CCA	0	0	0	0	35	0	0	0	0	0	0	0	0	0	0	0	21	0	0	0	430297	4	20	1	0	0	0	0	31	0	0	0	0	0	0	0	1	0	0	0	0	0	0	0	0	0	0	0
118	TGT	0	0	0	6	0	0	0	0	0	0	0	10	0	0	0	0	0	0	0	0	0	0	0	0	0	0	0	36	0	0	0	0	0	0	0	0	0	0	0	0	0	0	0	4	0	0	0	0
119	GTA	0	0	0	0	0	0	0	0	0	0	0	0	115	0	0	0	0	0	0	0	0	0	0	0	0	0	0	0	2	0	0	0	4	0	0	0	30	0	0	0	0	0	0	0	430182	0	23	4
120	AAG	90	0	430751	36	0	0	1	0	0	0	47	0	0	0	2	0	0	0	6	0	0	0	0	0	0	0	0	0	0	0	0	0	0	0	19	0	0	0	0	0	0	0	0	0	0	0	0	0
121	TTA	0	0	0	0	0	0	0	0	0	0	0	0	2	0	0	0	0	0	0	0	0	0	0	0	0	0	0	0	35	0	0	0	0	0	0	0	0	0	0	0	0	0	0	0	7	0	0	0
122	ACC	0	47	0	0	27	430045	2	48	0	2	0	0	0	92	0	0	0	0	0	0	0	2	0	0	0	0	0	0	0	0	0	0	0	0	0	0	0	26	0	0	0	0	0	0	0	0	0	0
123	CCT	0	0	0	0	0	0	0	17	0	0	0	0	0	0	0	0	0	0	0	27	5	65	2	430178	0	0	0	1	0	0	0	55	0	0	0	0	0	0	0	0	0	0	0	0	0	0	0	0
124	CTC	0	0	0	0	0	0	0	0	0	0	0	0	0	23	0	0	0	1	0	0	0	27	0	0	0	1	0	0	31	430535	1	44	0	0	0	0	0	0	0	0	0	0	0	0	0	0	0	0
125	TGC	0	5	0	0	0	0	0	0	0	22	0	0	0	0	0	0	0	0	0	0	0	0	0	0	0	51	0	0	0	0	0	0	0	0	0	0	0	0	0	0	0	10	0	0	0	0	0	0
126	GTT	0	0	0	0	0	0	0	0	0	0	0	0	0	0	0	37	0	0	0	0	0	0	0	0	0	0	0	0	0	0	0	1	0	0	0	2	0	0	0	21	0	0	0	1	3	11	2	223723
127	ACT	0	0	0	9	4	21	3	223627	0	0	0	2	0	0	0	63	0	0	0	0	0	0	0	0	0	0	0	0	0	0	0	0	0	0	0	0	0	0	0	9	0	0	0	0	0	0	0	0
128	CTA	0	0	0	0	0	0	0	0	0	0	0	0	19	0	0	0	3	0	0	0	31	0	0	0	1	0	0	0	223687	0	19	2	0	0	0	0	0	0	0	0	0	0	0	0	3	0	0	0
129	CAG	0	0	14	0	0	0	0	0	0	0	0	0	0	0	0	0	49	5	223370	5	0	0	0	0	0	0	9	0	0	0	0	0	0	0	1	0	0	0	0	0	0	0	0	0	0	0	0	0
130	TGT	0	0	0	1	0	0	0	0	0	0	0	7	0	0	0	0	0	0	0	0	0	0	0	0	0	0	0	12	0	0	0	0	0	0	0	0	0	0	0	0	0	0	0	2	0	0	0	0
131	ACC	0	12	0	0	7	223634	2	26	0	4	0	0	0	37	0	0	0	0	0	0	0	0	0	0	0	0	0	0	0	0	0	0	0	0	0	0	0	16	0	0	0	0	0	0	0	0	0	0
132	AAT	22	4	4	223795	1	0	0	0	0	0	0	7	0	0	0	10	0	0	0	1	0	0	0	0	0	0	0	0	0	0	0	0	0	0	0	10	0	0	0	0	0	0	0	0	0	0	0	0
133	GTC	0	0	0	0	0	0	0	0	0	0	0	0	0	56	0	0	0	0	0	0	0	0	0	0	0	0	0	0	0	0	0	0	0	2	0	0	0	13	0	0	0	1	0	0	16	223531	1	23
134	ACC	1	12	0	0	15	223696	0	26	0	0	0	0	0	31	0	0	0	0	0	0	0	6	0	0	0	0	0	0	0	0	0	0	0	0	0	0	0	11	0	0	0	0	0	0	0	0	0	0
135	AAT	10	7	1	223753	0	0	0	2	0	0	0	8	0	0	0	2	0	0	0	4	0	0	0	0	0	0	0	0	0	0	0	0	0	0	0	8	0	0	0	0	0	0	0	0	0	0	0	0
136	AAT	22	20	0	223619	0	0	0	2	0	0	0	7	0	0	0	3	0	0	0	0	0	0	0	0	0	0	0	0	0	0	0	0	0	0	0	18	0	0	0	0	0	0	0	0	0	0	0	0
137	ATC	0	8	0	0	0	8	0	0	0	1	0	0	32	223702	1	30	0	0	0	0	0	0	0	0	0	0	0	0	0	0	0	0	0	0	0	0	0	0	0	0	0	0	0	0	0	15	0	0
138	ACT	0	0	0	27	20	21	1	223677	0	0	0	1	0	0	0	38	0	0	0	0	0	0	0	0	0	0	0	0	0	0	0	0	0	0	0	0	0	0	0	12	0	0	0	0	0	0	0	0
139	GAT	0	0	0	53	0	0	0	0	0	0	0	0	0	0	0	0	0	0	0	1	0	0	0	0	0	0	0	0	0	0	0	0	9	14	3	223568	0	0	0	0	0	0	0	8	0	0	0	0
140	GAC	0	38	0	0	0	0	0	0	0	0	0	0	0	0	0	0	0	1	0	0	0	0	0	0	0	0	0	0	0	0	0	0	17	223354	8	35	0	1	0	0	0	21	0	0	0	3	0	0
141	ATG	1	0	24	0	0	0	8	0	0	0	3	0	29	2	223611	13	0	0	0	0	0	0	0	0	0	0	0	0	0	0	1	0	0	0	0	0	0	0	0	0	0	0	0	0	0	0	12	0
142	AGG	1	0	46	0	0	0	0	0	23	0	223399	1	0	0	19	0	0	0	0	0	0	0	0	0	0	0	1	0	0	0	0	0	0	0	0	0	0	0	0	0	0	0	20	0	0	0	0	0
143	GGA	0	0	0	0	0	0	0	0	39	0	0	0	0	0	0	0	0	0	0	0	0	0	0	0	0	0	0	0	0	0	0	0	14	0	0	0	1	0	0	0	223233	1	65	1	16	0	0	0
144	GAA	45	0	0	2	0	0	0	0	0	0	0	0	0	0	0	0	4	0	0	0	0	0	0	0	0	0	0	0	0	0	0	0	223680	0	6	11	0	0	0	0	5	0	0	0	0	0	0	0
145	TTA	0	0	0	0	0	0	0	0	0	0	0	0	3	0	0	0	0	0	0	0	0	0	0	0	0	0	0	0	7	0	0	0	0	0	0	0	0	0	0	0	1	0	0	0	1	0	0	0
146	AAA	223671	0	11	1	2	0	0	0	7	0	0	0	0	0	0	0	0	0	0	0	0	0	0	0	0	0	0	0	0	0	0	0	4	0	0	0	0	0	0	0	0	0	0	0	0	0	0	0
147	AAC	13	223764	1	14	0	7	0	0	0	2	0	0	0	2	0	0	0	1	0	0	0	0	0	0	0	0	0	0	0	0	0	0	0	10	0	0	0	0	0	0	0	0	0	0	0	0	0	0
148	TGC	0	0	0	0	0	0	0	0	0	1	0	0	0	0	0	0	0	0	0	0	0	0	0	0	0	12	0	0	0	0	0	0	0	0	0	0	0	0	0	0	0	0	0	0	0	0	0	0
149	TCT	0	0	0	0	0	0	0	0	0	0	0	0	0	0	0	0	0	0	0	0	0	0	0	9	0	0	0	0	0	0	0	1	0	0	0	0	0	0	0	2	0	0	0	0	0	0	0	0
150	TTC	0	0	0	0	0	0	0	0	0	0	0	0	0	1	0	0	0	0	0	0	0	0	0	0	0	0	0	0	0	10	0	0	0	0	0	0	0	0	0	0	0	0	0	0	0	1	0	0
151	AAT	4	28	0	223650	0	0	0	1	0	0	0	12	0	0	0	5	0	0	0	2	0	0	0	0	0	0	0	0	0	0	0	0	0	0	0	32	0	0	0	0	0	0	0	0	0	0	0	0
152	ATG	0	0	4	0	0	0	12	0	0	0	1	0	60	4	223588	9	0	0	0	0	0	0	0	0	0	0	0	0	0	0	0	0	0	0	0	0	0	0	0	0	0	0	0	0	0	0	35	0
153	ACC	0	18	0	0	16	223367	1	26	0	4	0	0	0	21	0	0	0	0	0	0	0	0	0	0	0	0	0	0	0	0	0	0	0	0	0	0	0	26	0	0	0	0	0	0	0	0	0	0
154	ACA	8	0	0	0	223171	11	135	18	0	0	0	0	30	0	0	0	0	0	0	0	0	0	0	0	0	0	0	0	0	0	0	0	0	0	0	0	3	0	0	0	0	0	0	0	0	0	0	0
155	GAG	0	0	40	0	0	0	0	0	0	0	0	0	0	0	0	0	0	0	0	0	0	0	0	0	0	0	0	0	0	0	0	0	70	2	222822	18	0	0	0	0	0	0	0	0	0	0	6	0
156	CTA	0	0	0	0	0	0	0	0	0	0	0	0	24	0	0	0	2	0	0	0	6	0	0	0	0	0	0	0	223584	0	5	1	0	0	0	0	0	0	0	0	0	0	0	0	0	0	0	0
157	AGG	1	0	55	0	0	0	1	0	31	1	221956	5	0	0	33	0	0	0	0	0	0	0	0	0	0	0	3	0	0	0	0	0	0	0	0	0	0	0	0	0	0	0	42	0	0	0	0	0
158	GAT	0	0	0	36	0	0	0	0	0	0	0	0	0	0	0	0	0	0	0	1	0	0	0	0	0	0	0	0	0	0	0	0	10	13	1	220634	0	0	0	0	0	0	0	1	0	0	0	1
159	AAG	46	0	220235	7	0	0	5	0	0	0	54	0	0	0	10	0	0	0	0	0	0	0	0	0	0	0	0	0	0	0	0	0	0	0	67	0	0	0	0	0	0	0	0	0	0	0	0	0
160	AAA	223492	0	3	1	0	0	0	0	12	0	0	0	1	0	0	0	0	0	0	0	0	0	0	0	0	0	0	0	0	0	0	0	0	0	0	0	0	0	0	0	0	0	0	0	0	0	0	0
161	CAG	0	0	18	0	0	0	0	0	0	0	0	0	0	0	0	0	44	0	219991	4	0	0	0	0	0	0	11	0	0	0	0	0	0	0	0	0	0	0	0	0	0	0	0	0	0	0	0	0
162	AAG	39	0	222547	4	0	0	3	0	0	0	11	0	0	0	1	0	0	0	0	0	0	0	0	0	0	0	0	0	0	0	0	0	0	0	9	0	0	0	0	0	0	0	0	0	0	0	0	0
163	GTT	0	0	0	0	0	0	0	0	0	3	0	0	0	0	0	44	0	0	0	0	0	0	0	0	0	0	0	0	0	0	0	2	0	0	0	1	0	0	0	10	0	0	0	1	10	9	4	209139
164	TAT	0	0	0	11	0	0	0	0	0	0	0	0	0	0	0	1	0	0	0	12	0	0	0	0	0	0	0	0	0	0	0	0	0	0	0	1	0	0	0	0	0	0	0	0	0	0	0	0
165	TCA	0	0	0	0	3	0	0	0	0	0	0	0	0	0	0	0	0	0	0	0	7	0	0	0	0	0	0	0	0	0	0	0	0	0	0	0	0	0	0	0	0	0	0	0	0	0	0	0
166	CTT	0	0	0	0	0	0	0	0	0	0	0	0	0	0	0	4	0	0	0	1	0	0	0	328	0	0	0	0	13	12	6	221766	0	0	0	0	0	0	0	0	0	0	0	0	0	0	0	1
167	TTT	0	0	0	0	0	0	0	0	0	0	0	0	0	0	0	10	0	0	0	0	0	0	0	0	0	0	0	0	0	0	0	11	0	0	0	0	0	0	0	0	0	0	0	0	0	0	0	0
168	TAT	0	0	0	0	0	0	0	0	0	0	0	0	1	0	0	0	0	0	0	5	0	0	0	0	0	0	0	0	0	0	0	0	0	0	0	0	0	0	0	0	0	0	0	0	0	0	0	0
169	AGA	34	0	0	0	0	0	0	0	203817	0	5	1	8	0	0	0	0	0	0	0	0	0	0	0	0	0	0	0	0	0	0	0	0	0	0	0	0	0	0	0	25	0	0	0	0	0	0	0
170	CTA	0	0	0	0	0	0	0	0	0	0	0	0	14	0	0	0	3	0	0	0	12	0	0	0	0	0	0	0	220800	0	9	1	0	0	0	0	0	0	0	0	0	0	0	0	4	0	0	0
171	GAT	0	0	0	31	0	0	0	0	0	0	0	0	0	0	0	0	0	0	0	0	0	0	0	0	0	0	0	0	0	0	0	0	2	5	2	179880	0	0	0	0	0	0	0	2	0	0	0	3
172	GTA	0	0	0	0	0	0	0	0	0	0	0	0	99	0	0	0	0	0	0	0	0	0	0	0	0	0	0	0	8	0	0	0	3	0	0	0	4	0	0	1	0	0	0	0	193479	0	18	2
173	GTA	0	0	0	0	0	0	0	0	0	0	0	1	50	0	0	0	0	0	0	0	0	0	0	0	1	0	0	0	0	0	0	0	1	0	0	0	15	0	0	0	3	0	0	0	209203	0	21	1
174	CAA	15	0	0	0	1	0	0	0	0	0	0	0	0	0	0	0	216636	0	4	3	0	0	0	0	5	0	0	0	19	0	0	0	3	0	0	0	0	0	0	0	0	0	0	0	0	0	0	0
175	ATT	0	0	0	5	0	0	0	3	0	0	0	2	15	11	1	209202	0	0	0	0	0	0	0	0	0	0	0	0	0	0	0	5	1	0	0	0	0	0	0	0	0	0	0	0	0	0	0	3
176	AAC	14	198821	1	81	0	1	1	0	0	1	0	0	0	3	0	0	2	0	0	0	0	0	0	0	0	0	0	0	0	0	0	0	0	6	0	0	0	0	0	0	0	0	0	0	0	0	0	0
177	GAG	0	0	26	1	0	0	0	0	2	0	2	0	0	0	0	0	0	0	0	0	0	0	0	0	0	0	0	0	0	0	0	0	29	3	82261	6	0	0	0	0	0	0	3	2	0	0	1	0
178	AAT	25	12	0	193807	0	0	0	0	0	0	0	8	0	1	0	3	1	2	0	0	0	0	0	0	0	0	0	0	0	0	0	0	0	0	0	0	0	0	0	0	0	0	0	0	0	0	0	0
179	CAA	24	0	0	0	0	0	0	0	0	0	0	0	0	0	0	1	201548	8	35	10	1	0	0	0	32	0	0	0	2	0	0	0	4	0	0	0	0	0	0	0	0	0	0	0	0	0	0	0
180	GGT	0	1	0	0	0	0	0	0	2	0	1	27	0	0	0	0	0	0	0	0	0	0	0	0	0	0	0	2	0	0	0	0	0	0	0	61	0	0	0	1	15	6	0	185166	0	0	0	25
181	AAT	8	2	0	145036	0	0	0	0	0	0	8	9	1	0	0	1	0	0	0	0	0	0	0	0	0	0	0	0	0	0	0	0	0	0	1	5	0	0	0	0	0	0	0	2	0	0	0	0
182	AGG	0	1	36	4	0	0	0	0	21	1	147507	12	0	0	19	0	4	0	0	0	0	0	0	0	0	0	1	0	0	0	0	0	0	0	1	1	0	0	0	0	0	0	39	0	0	0	0	0
183	AGT	0	0	1	60	0	0	0	2	32	8	7	152993	0	0	0	10	0	0	0	0	0	0	0	0	0	0	0	1	0	0	0	0	2	0	3	0	0	0	0	0	0	0	0	13	0	0	0	0
184	AAT	32	5	0	184225	0	1	0	0	0	0	0	5	2	0	0	1	0	0	0	0	0	0	0	0	0	0	0	0	0	0	0	0	0	0	0	10	0	0	0	0	0	0	0	0	0	0	0	0
185	AAT	72	8	7	190664	0	0	0	0	0	0	0	9	0	0	0	11	0	0	1	2	0	0	0	0	0	0	0	0	0	0	0	0	0	0	0	19	0	0	0	0	0	0	0	0	0	0	0	0
186	AGT	0	0	0	62	0	0	0	2	0	11	3	197696	1	0	0	8	0	0	0	0	0	0	0	0	0	0	0	2	0	0	0	0	0	0	0	0	0	0	0	0	0	0	0	56	0	0	0	0
187	AAC	15	192305	1	32	1	0	0	0	0	9	0	0	1	5	0	0	0	0	0	0	0	0	0	0	0	0	0	0	0	0	0	0	0	9	0	0	0	0	0	0	0	0	0	0	0	0	0	0
188	AAG	76	1	204056	26	0	0	1	0	0	0	4	0	0	0	0	0	0	0	0	0	0	0	0	0	0	0	0	0	0	0	0	0	0	0	13	0	0	0	0	0	0	0	0	0	0	0	0	0
189	GAG	1	0	26	0	0	0	0	0	0	0	0	1	0	0	0	0	0	0	1	0	0	0	0	0	0	0	0	0	0	0	0	0	47	1	189933	12	0	0	0	0	0	0	5	0	0	0	2	0
190	TAT	0	0	0	2	0	0	0	0	0	0	0	0	0	0	0	0	0	0	0	7	0	0	0	0	0	0	0	0	0	0	0	0	0	0	0	1	0	0	0	0	0	0	0	0	0	0	0	0
191	AGA	24	0	0	0	1	0	0	0	209442	0	6	2	7	0	0	0	0	0	0	0	0	0	0	0	0	0	0	0	0	0	0	0	0	0	0	0	0	0	0	0	36	0	0	0	0	0	0	0
192	TTA	0	0	0	0	0	0	0	0	0	0	0	0	10	0	0	0	0	0	0	0	0	0	0	0	0	0	0	0	11	0	0	0	0	0	0	0	0	0	0	0	0	0	0	0	0	0	0	0
193	ATA	1	0	0	0	9	0	0	0	1	0	0	0	216805	0	10	0	0	0	0	0	0	0	0	0	0	0	0	0	2	0	0	0	0	0	0	0	0	0	0	0	3	0	0	0	7	0	0	0
194	AAT	21	5	2	212875	0	0	0	0	0	0	1	10	0	0	0	8	0	0	0	0	0	0	0	0	0	0	0	0	0	0	0	0	0	0	0	4	0	0	0	0	0	0	0	0	0	0	0	0
195	TGT	0	0	0	2	0	0	0	0	0	0	0	3	0	0	0	0	0	0	0	0	0	0	0	0	0	0	0	8	0	0	0	0	0	0	0	0	0	0	0	0	0	0	0	7	0	0	0	0
196	AAT	6	7	0	218511	0	0	0	0	0	0	0	4	0	0	0	0	0	0	0	0	0	0	0	0	0	0	0	0	0	0	0	0	0	0	0	31	0	0	0	0	0	0	0	0	0	0	0	0
197	ACC	0	9	0	0	14	212919	4	19	0	3	0	0	0	36	0	0	0	0	0	0	0	0	0	0	0	0	0	0	0	0	0	0	0	0	0	0	0	14	0	0	0	0	0	0	0	0	0	0
198	TCA	0	0	0	0	4	0	0	0	0	0	0	0	0	0	0	0	0	0	0	0	53	0	0	0	0	0	0	0	0	0	0	0	0	0	0	0	0	0	0	0	0	0	0	0	0	0	0	0
199	GCC	0	0	0	0	0	99	0	0	0	0	0	0	0	0	0	0	0	0	0	0	0	0	0	0	0	0	0	0	0	0	0	0	0	23	0	0	12	221675	0	7	0	1	0	0	0	61	0	0
200	ATT	0	0	0	8	0	0	0	21	0	0	0	1	2	30	9	202442	0	0	0	0	0	0	0	0	0	0	0	0	0	0	0	0	0	0	0	0	0	0	0	0	0	0	0	0	0	0	0	9
201	ACA	13	0	0	0	220674	0	5	0	0	0	0	0	30	0	0	0	0	0	0	0	2	0	0	0	0	0	0	0	0	0	0	0	0	0	0	0	13	0	0	0	0	0	0	0	0	0	0	0
202	CAG	0	0	9	0	0	0	0	0	0	0	0	0	0	0	0	0	52	2	220652	13	0	0	6	0	0	0	76	0	0	0	5	0	0	0	0	0	0	0	0	0	0	0	0	0	0	0	0	0
203	GCT	0	0	0	0	0	0	0	47	0	0	0	0	0	0	0	0	0	0	0	0	0	0	0	2	0	0	0	0	0	0	0	0	0	0	0	7	1	17	3	222201	0	0	0	1	0	0	0	15
204	TGT	0	0	0	0	0	0	0	0	0	0	0	0	0	0	0	0	0	0	0	0	0	0	0	0	0	0	0	31	0	0	0	0	0	0	0	0	0	0	0	0	0	0	0	5	0	0	0	0
205	CCA	0	0	0	0	7	0	0	0	0	0	0	0	0	0	0	0	5	0	0	0	222332	1	7	0	1	0	0	0	15	0	0	0	0	0	0	0	0	0	0	0	0	0	0	0	0	0	0	0
206	AAG	38	0	222457	13	0	0	0	0	0	0	24	0	0	0	4	0	0	0	1	0	0	0	0	0	0	0	0	0	0	0	0	0	0	0	10	0	0	0	0	0	0	0	2	0	0	0	0	0
207	GTA	0	0	0	0	0	0	0	0	0	0	0	0	87	0	0	0	0	0	0	0	0	0	0	0	0	0	0	0	3	0	0	0	0	0	0	1	40	0	0	0	1	0	0	0	222775	0	11	1
208	TCC	0	0	0	0	0	3	0	0	0	0	0	0	0	0	0	0	0	0	0	0	0	3	0	0	0	0	0	0	0	0	0	0	0	0	0	0	0	0	0	0	0	0	0	0	0	0	0	0
209	TTT	0	0	0	0	0	0	0	0	0	0	0	0	0	0	0	8	0	0	0	0	0	0	0	0	0	0	0	0	0	0	0	67	0	0	0	0	0	0	0	0	0	0	0	0	0	0	0	6
210	GAG	0	0	26	0	0	0	0	0	0	0	0	0	0	0	0	0	0	0	0	0	0	0	0	0	0	0	0	0	0	0	0	0	76	4	223144	10	0	0	0	0	0	0	41	0	0	0	2	0
211	CCA	0	0	0	0	11	0	0	0	0	0	0	0	0	0	0	0	9	0	0	0	222994	0	4	2	1	0	0	0	15	0	0	0	0	0	0	0	1	0	0	0	0	0	0	0	0	0	0	0
212	ATT	1	1	0	5	1	0	0	14	0	0	0	0	1	12	0	223537	0	0	0	0	0	0	0	0	0	0	0	0	0	0	0	0	0	0	0	0	0	0	0	0	0	0	0	0	0	0	0	6
213	CCC	0	0	0	0	0	12	0	0	0	0	0	0	0	0	0	0	0	15	0	0	13	223369	1	33	0	0	0	0	0	22	0	0	0	0	0	0	0	0	0	0	0	0	0	0	0	0	0	0
214	ATA	4	0	2	0	24	0	0	0	5	0	0	0	223677	0	8	4	0	0	0	0	0	0	0	0	0	0	0	0	0	0	0	0	0	0	0	0	0	0	0	0	0	0	0	0	4	0	0	0
215	CAT	0	0	0	28	0	0	0	0	0	0	0	0	0	0	0	0	9	7	2	223441	0	0	0	0	0	0	0	6	0	0	0	0	0	0	0	2	0	0	0	0	0	0	0	0	0	0	0	0
216	TAT	0	0	0	1	0	0	0	0	0	0	0	0	0	0	0	0	0	0	0	8	0	0	0	0	0	0	0	0	0	0	0	0	0	0	0	1	0	0	0	0	0	0	0	0	0	0	0	0
217	TGT	0	0	0	0	0	0	0	0	0	0	0	5	0	0	0	0	0	0	0	0	0	0	0	0	0	0	0	8	0	0	0	0	0	0	0	0	0	0	0	0	0	0	0	2	0	0	0	0
218	GCC	0	1	0	0	0	101	0	0	0	0	0	0	0	0	0	0	0	0	0	0	0	9	0	0	0	0	0	0	0	0	0	0	0	15	0	0	11	223287	2	21	0	3	0	0	0	67	0	0
219	CCA	0	0	0	0	8	0	0	0	0	0	0	0	0	0	0	0	9	0	0	0	223546	5	8	5	2	0	0	0	28	0	0	0	0	0	0	0	1	0	0	0	0	0	0	0	0	0	0	0
220	GCT	0	0	0	0	0	0	0	107	0	0	0	0	0	0	0	0	0	0	0	0	0	0	0	6	0	0	0	0	0	0	0	0	0	0	0	14	0	23	0	223295	0	0	0	1	0	0	0	32
221	GGT	0	0	0	0	0	0	0	0	0	0	0	54	0	0	0	0	0	0	0	1	0	0	0	0	0	0	0	1	0	0	0	0	0	0	0	42	0	0	0	0	0	7	4	223675	0	0	0	17
222	TTT	0	0	0	0	0	0	0	0	0	0	0	0	0	0	0	0	0	0	0	0	0	0	0	0	0	0	0	0	0	0	0	21	0	0	0	0	0	0	0	0	0	0	0	0	0	0	0	8
223	GCG	0	0	0	0	0	0	98	0	0	0	0	0	0	0	0	0	0	0	0	0	0	0	2	0	0	0	0	0	0	0	0	0	0	0	28	0	80	0	329114	22	0	0	8	0	0	0	383	0
224	ATC	0	2	0	0	0	9	0	0	0	1	0	0	36	330262	1	31	0	0	0	0	0	0	0	0	0	0	0	0	0	1	0	0	0	0	0	0	0	0	0	0	0	0	0	0	0	10	0	0
225	CTA	0	0	0	0	0	1	0	0	0	0	0	0	62	0	0	0	3	0	0	0	38	0	0	0	1	0	0	0	330262	0	32	3	0	0	0	0	0	0	0	0	0	0	0	0	2	0	0	0
226	AAG	87	3	329728	25	0	0	0	0	0	0	101	0	0	0	5	0	0	0	0	0	0	0	0	0	0	0	0	0	0	0	0	0	0	0	10	0	0	0	0	0	0	0	0	0	0	0	0	0
227	TGT	0	0	0	0	0	0	0	0	0	0	0	1	0	0	0	0	0	0	0	0	0	0	0	0	0	0	0	6	0	0	0	0	0	0	0	0	0	0	0	0	0	0	0	3	0	0	0	0
228	AAG	86	1	329865	23	0	0	34	0	0	0	124	0	0	0	22	0	0	0	2	0	0	0	0	0	0	0	0	0	0	0	0	0	0	0	54	0	0	0	0	0	0	0	0	0	0	0	0	0
229	GAT	0	0	0	58	0	0	0	0	0	0	0	0	0	0	0	0	0	0	0	4	0	0	0	0	0	0	0	0	0	0	0	0	8	11	0	330309	0	0	0	2	0	0	0	2	0	0	0	5
230	AAG	44	1	330066	20	0	0	11	0	0	0	63	0	0	0	10	0	0	0	0	0	0	0	0	0	0	0	0	0	0	0	0	0	0	0	59	0	0	0	0	0	0	0	0	0	0	0	0	0
231	AAG	53	5	330347	30	0	0	0	0	0	0	7	0	0	0	3	0	0	0	1	0	0	0	0	0	0	0	0	0	0	0	0	0	0	0	21	0	0	0	0	0	0	0	0	0	0	0	0	0
232	TTC	0	0	0	0	0	0	0	0	0	0	0	0	0	1	0	0	0	0	0	0	0	0	0	0	0	0	0	0	0	19	0	0	0	0	0	0	0	0	0	0	0	0	0	0	0	4	0	0
233	AAT	8	8	4	330162	0	0	0	3	0	0	0	70	0	0	0	0	0	0	0	1	0	0	0	0	0	0	0	0	0	0	0	0	0	0	0	51	0	0	0	0	0	0	0	0	0	0	0	0
234	GGA	0	0	0	0	0	0	0	0	39	0	0	0	0	0	0	0	0	0	0	0	0	0	0	0	0	0	0	0	0	0	0	0	41	0	0	0	3	0	0	0	330256	0	20	1	17	0	0	0
235	ACA	19	0	0	0	329848	17	159	14	4	0	0	0	60	0	0	0	0	0	0	0	1	0	0	0	0	0	0	0	0	0	0	0	0	0	0	0	23	0	0	0	0	0	0	0	0	0	0	0
236	GGG	0	0	0	0	0	0	0	0	0	0	64	0	0	0	0	0	0	0	0	0	0	0	0	0	0	0	5	0	0	0	0	0	1	0	79	0	0	0	0	0	170	9	329406	36	0	0	17	0
237	CCA	0	0	0	0	25	0	0	0	0	0	0	0	0	0	0	0	24	0	0	0	329949	9	48	0	3	0	0	0	36	0	0	0	0	0	0	0	2	0	0	0	0	0	0	0	0	0	0	0
238	TGC	0	0	0	0	0	0	0	0	0	14	0	0	0	0	0	0	0	0	0	0	0	0	0	0	0	27	0	0	0	0	0	0	0	2	0	0	0	0	0	0	0	5	0	0	0	0	0	0
239	CCA	0	0	0	0	9	0	0	0	0	0	0	0	0	0	0	0	16	0	0	0	330031	0	23	0	2	0	0	0	16	0	0	0	0	0	0	0	1	0	0	0	0	0	0	0	0	0	0	0
240	AGT	0	0	1	46	0	0	0	1	1	20	1	330256	0	0	0	11	0	0	0	0	0	0	0	0	0	0	0	4	0	0	0	0	0	0	0	0	0	0	0	0	0	0	0	25	0	0	0	0
241	GTC	0	0	0	0	0	0	0	0	0	0	0	0	0	95	0	0	0	0	0	0	0	0	0	0	0	0	0	0	0	1	0	0	0	0	0	0	0	27	0	0	0	0	0	0	16	330055	3	64
242	AGC	0	185	0	0	0	4	0	1	16	329421	1	127	0	25	0	0	0	0	0	0	0	0	0	0	0	3	0	0	0	0	0	0	0	1	0	0	0	0	0	0	0	107	0	0	0	0	0	0
243	ACA	14	0	0	0	329994	2	86	2	2	0	0	0	59	0	0	0	0	0	0	0	1	0	0	0	0	0	0	0	0	0	0	0	0	0	0	0	11	0	0	0	0	0	0	0	0	0	0	0
244	GTA	0	0	0	0	0	0	0	0	0	0	0	0	146	0	0	0	0	0	0	0	0	0	0	0	0	0	0	0	12	0	0	0	0	0	0	0	31	0	0	0	0	0	0	0	329972	0	52	1
245	CAA	21	0	0	0	0	0	0	0	0	0	0	0	0	0	0	0	329908	9	48	6	10	0	0	0	10	0	0	0	13	0	0	0	4	0	0	0	0	0	0	0	0	0	0	0	0	0	0	0
246	TGC	0	1	0	0	0	0	0	0	0	7	0	0	0	1	0	0	0	2	0	0	2	0	0	0	0	8	0	0	0	0	0	0	0	0	0	0	0	0	0	0	0	3	0	0	0	0	0	0
247	ACA	26	0	0	0	330250	0	8	6	0	0	0	0	78	0	0	0	0	0	0	1	2	0	0	0	0	0	0	0	0	0	0	0	0	0	0	0	6	0	0	0	0	0	0	0	0	0	0	0
248	CAT	0	0	0	8	0	0	0	0	0	0	0	0	0	0	0	0	3	57	1	330140	0	0	0	1	0	0	0	11	0	0	0	1	0	0	0	2	0	0	0	0	0	0	0	0	0	0	0	0
249	GGA	0	0	0	0	0	0	0	0	63	0	0	0	0	0	0	0	0	0	0	0	0	0	0	0	3	0	0	0	0	0	0	0	61	0	0	0	4	0	0	0	329837	0	13	3	19	0	0	0
250	ATC	0	2	0	0	0	8	0	0	0	2	0	0	25	330198	0	40	0	0	0	0	0	0	0	0	0	0	0	0	0	1	0	0	0	0	0	0	0	0	0	0	0	0	0	0	0	13	0	0
251	AAG	109	3	328541	23	0	0	1	0	0	0	23	0	0	0	13	0	0	0	4	0	0	0	0	0	0	0	0	0	0	0	0	0	0	0	81	0	0	0	0	0	0	0	0	0	0	0	0	0
252	CCA	0	0	0	0	26	0	0	0	0	0	0	0	0	0	0	0	13	0	0	0	329818	0	11	4	0	0	0	0	22	0	0	0	0	0	0	0	3	0	0	0	0	0	0	0	0	0	0	0
253	GTA	1	0	0	0	0	0	0	0	0	0	0	0	126	0	0	0	0	0	0	0	0	0	0	0	0	0	0	0	5	0	0	0	17	0	0	0	29	0	0	0	5	0	0	0	329900	0	53	8
254	GTA	0	0	0	0	0	0	0	0	0	0	0	0	214	0	0	0	0	0	0	0	0	0	0	0	0	0	0	0	6	0	0	0	3	0	0	0	20	0	0	0	1	0	0	0	329628	2	9	0
255	TCA	0	0	0	0	10	0	0	0	0	0	0	0	0	0	0	0	0	0	0	0	10	0	0	0	0	0	0	0	0	0	0	0	0	0	0	0	0	0	0	0	0	0	0	0	0	0	0	0
256	ACT	0	0	0	22	12	31	3	329608	0	0	0	10	0	0	0	27	0	0	0	0	0	0	0	0	0	0	0	0	0	0	0	0	0	0	0	0	0	0	0	9	0	0	0	0	0	0	0	0
257	CAA	25	0	0	0	0	0	0	0	0	0	0	0	0	0	0	0	329685	0	13	12	1	0	0	0	27	0	0	0	3	0	0	0	0	0	0	0	0	0	0	0	0	0	0	0	0	0	0	0
258	CTG	0	0	0	0	0	0	0	0	0	0	0	0	0	0	23	0	3	0	1	0	0	0	15	0	0	0	1	0	144	5	328290	24	0	0	0	0	0	0	0	0	0	0	0	0	0	0	1	0
259	CTG	0	0	0	0	0	0	0	0	0	0	0	0	0	0	17	0	0	0	3	0	0	0	42	0	0	0	5	0	53	3	328663	23	0	0	0	0	0	0	0	0	0	0	0	0	0	0	3	0
260	TTA	0	0	0	0	0	0	0	0	0	0	0	0	6	0	0	5	0	0	0	0	0	0	0	0	0	0	0	0	21	0	0	0	0	0	0	0	0	0	0	0	0	0	0	0	1	0	0	0
261	AAT	28	9	2	327811	0	0	0	0	0	0	0	15	0	0	0	20	0	0	0	0	0	0	0	0	0	0	0	0	0	0	0	0	0	0	0	16	0	0	0	0	0	0	0	0	0	0	0	0
262	GGC	0	0	0	0	0	0	0	0	0	57	0	0	0	0	0	0	0	0	0	0	0	0	0	0	0	0	0	0	0	0	0	0	0	228	0	0	0	7	0	0	14	326125	0	210	0	27	0	0
263	AGT	0	0	0	98	0	0	0	2	1	18	2	326207	0	0	0	25	0	0	0	0	0	0	0	0	0	0	0	2	0	0	0	0	0	0	0	0	0	0	0	0	0	0	0	21	0	0	0	0
264	CTA	0	0	0	0	0	0	0	0	0	0	0	0	33	0	0	0	1	0	0	0	21	0	0	0	0	0	0	0	328054	0	34	0	0	0	0	0	0	0	0	0	0	0	0	0	1	0	0	0
265	GCA	0	0	0	0	117	0	0	0	0	0	0	0	0	0	0	0	0	0	0	0	3	0	0	0	0	0	0	0	0	0	0	0	24	0	0	0	327089	1	44	3	1	0	0	0	120	0	0	0
266	GAA	45	0	0	0	0	0	0	0	0	0	0	0	0	0	0	0	1	0	0	0	0	0	0	0	0	0	0	0	0	0	0	0	322407	3	5	2	0	0	0	0	15	0	0	0	0	0	0	0
267	GAA	68	0	0	0	0	0	0	0	0	0	0	0	0	0	0	0	3	0	0	0	0	0	0	0	0	0	0	0	0	0	0	0	326828	1	33	4	0	0	0	0	9	0	0	0	0	0	0	0
268	GAG	1	0	42	0	0	0	0	0	0	0	1	0	0	0	0	0	0	0	2	0	0	0	0	0	0	0	0	0	0	0	0	0	78	1	296306	24	0	0	2	0	0	0	33	0	0	0	9	0
269	GTA	0	0	0	0	0	0	0	0	0	0	0	0	94	0	0	0	0	0	0	0	0	0	0	0	0	0	0	0	7	0	0	0	17	0	0	0	16	0	0	0	3	0	0	0	314886	0	39	0
270	ATG	5	2	52	0	0	0	13	0	0	0	11	0	31	5	318153	18	0	0	0	0	0	0	0	0	0	0	0	0	0	0	2	0	0	0	0	0	0	0	0	0	0	0	0	0	0	0	20	0
271	ATT	0	0	0	5	0	0	0	4	0	0	0	1	8	10	0	246089	1	0	0	0	0	0	0	0	0	0	0	0	0	0	1	6	0	0	0	0	0	0	0	0	0	0	0	0	0	0	0	8
272	AGA	41	0	0	3	8	0	0	0	310289	0	8	1	17	0	0	0	0	0	0	0	0	0	0	0	0	0	0	0	0	0	0	0	0	0	0	0	0	0	0	0	52	0	0	1	0	0	0	0
273	TCT	0	2	0	0	0	0	0	15	0	0	0	0	0	0	1	0	0	0	0	0	0	0	0	10	0	0	0	0	0	0	0	0	0	0	0	0	0	0	0	0	0	0	0	0	0	0	0	0
274	GAA	73	0	0	2	1	0	0	0	0	0	0	0	0	0	0	0	7	1	0	0	1	0	0	0	0	0	0	0	0	0	0	0	312172	2	11	18	0	0	0	0	9	0	0	0	4	0	0	0
275	AAT	62	26	0	306712	2	0	0	1	0	0	0	6	13	0	0	8	0	0	0	0	0	0	0	0	0	0	0	0	0	0	0	0	0	0	0	10	0	0	0	0	0	0	0	0	0	0	0	0
276	ATC	2	19	0	4	0	14	0	0	0	1	0	0	18	292283	2	35	0	0	0	0	0	0	0	0	0	0	0	0	0	2	0	0	0	0	0	1	0	0	0	0	0	0	0	0	0	6	0	0
277	ACA	25	3	0	0	315120	6	9	7	3	0	0	0	52	0	0	0	0	1	0	0	1	0	0	0	0	0	0	0	0	0	0	0	0	0	0	0	35	0	0	0	0	0	0	0	0	0	0	0
278	AAC	526	231450	3	44	20	1	0	0	0	5	0	0	0	0	0	0	3	0	0	0	0	0	0	0	0	0	0	0	0	0	1	0	2	12	0	0	0	0	0	0	0	0	0	0	0	0	0	0
279	AAT	8	6	0	253134	0	0	0	1	0	0	0	10	0	5	31	0	356	0	0	0	0	0	0	0	0	0	0	0	0	0	0	0	0	0	0	9	0	0	0	0	0	0	0	0	0	0	0	0
280	GCC	1	0	0	0	0	171	0	0	0	0	0	0	2	3	0	0	6	0	0	0	37	1	0	0	0	0	0	0	0	0	0	0	0	15	0	0	16	202472	1	22	0	1	0	0	0	73	0	0
281	AAA	301655	0	9	14	1	0	0	0	4	0	0	0	1	0	0	0	412	0	0	0	0	0	0	0	0	0	0	0	0	0	0	0	8	0	0	0	0	1	0	0	0	0	0	0	0	0	0	0
282	AAC	33	283146	1	38	0	2	0	0	0	14	0	0	0	8	0	0	0	1	0	0	0	0	0	0	0	0	0	0	0	0	0	0	0	2	0	0	0	0	0	0	0	0	0	0	0	0	0	0
283	ATA	2	1	0	0	10	0	0	0	0	0	0	0	285635	0	47	2	0	0	0	0	0	0	0	0	0	0	0	0	0	0	0	0	0	0	0	0	0	0	0	0	0	0	0	0	3	0	0	0
284	CTA	0	0	0	0	0	0	0	0	0	0	0	0	32	0	0	0	7	0	0	0	8	0	0	0	1	0	0	0	284971	1	19	0	0	0	0	0	0	0	0	0	0	0	0	0	2	0	0	0
285	GTA	1	0	0	0	0	0	0	0	0	0	0	0	113	0	0	0	0	0	0	0	0	0	0	0	0	0	0	0	7	0	0	0	2	0	0	0	27	0	0	0	0	0	0	0	300016	0	25	0
286	CAA	17	0	0	0	0	0	0	0	0	0	0	0	0	0	0	0	282753	0	6	9	0	0	0	0	3	0	0	0	16	0	0	0	0	0	0	0	0	0	0	0	0	0	0	0	0	0	0	0
287	TTT	0	0	0	0	0	0	0	0	0	0	0	0	0	0	0	2	0	0	0	0	0	0	0	0	0	0	0	0	0	0	0	15	0	0	0	0	0	0	0	0	0	0	0	0	0	0	0	4
288	AAC	13	314448	3	64	0	1	0	0	0	67	0	0	0	1	0	0	0	0	0	0	0	0	0	0	0	0	0	0	0	0	0	0	0	30	0	0	0	0	0	0	0	0	0	0	0	0	0	0
289	ACG	0	0	32	0	102	4	314410	20	0	0	1	0	0	0	85	0	0	0	0	0	0	0	1	0	0	0	0	0	0	0	0	0	0	0	0	0	0	0	41	0	0	0	0	0	0	0	0	0
290	CCT	0	0	0	0	0	0	0	13	0	0	0	0	0	0	0	0	2	0	0	13	27	95	13	310967	0	0	0	2	0	0	0	39	0	0	0	0	0	0	0	5	0	0	0	0	0	0	0	0
291	GTG	0	0	0	0	0	0	0	0	0	0	0	0	0	0	106	0	0	0	0	0	0	0	0	0	0	0	0	0	0	0	4	0	0	0	10	0	0	0	27	0	0	0	5	0	228	2	317386	22
292	CAA	17	0	0	0	0	0	0	0	0	0	0	0	0	0	0	0	325933	0	7	0	0	0	0	0	3	0	0	0	1	0	0	0	2	0	0	0	0	0	0	0	0	0	0	0	0	0	0	0
293	ATT	1	0	0	15	0	0	0	2	0	0	0	0	21	23	2	327514	0	0	0	0	0	0	0	0	0	0	0	0	0	0	0	2	0	0	0	0	0	0	0	0	0	0	0	0	0	0	0	9
294	AAT	8	17	0	327879	0	0	0	3	0	0	0	16	0	0	0	10	0	0	0	0	0	0	0	0	0	0	0	0	0	0	0	0	0	0	0	21	0	0	0	0	0	0	0	0	0	0	0	0
295	TGT	0	0	0	0	0	0	0	0	0	0	0	3	0	0	0	0	0	0	0	0	0	0	0	0	0	0	0	3	0	0	0	0	0	0	0	0	0	0	0	0	0	0	0	2	0	0	0	0
296	ACC	0	16	0	0	12	325259	2	89	0	10	0	0	0	73	0	0	0	0	0	0	0	0	0	0	0	0	0	0	0	0	0	0	0	0	0	0	0	40	0	0	0	0	0	0	0	0	0	0
297	AGA	30	0	0	0	4	0	0	0	292564	0	9	2	125	0	0	0	0	0	0	0	0	0	0	0	7	0	0	0	0	0	0	0	0	0	0	0	0	0	0	0	66	0	0	0	0	0	0	0
298	CCT	0	0	0	0	0	0	0	20	0	0	0	0	0	0	0	0	3	0	0	15	19	46	4	318769	0	0	0	2	0	0	0	22	0	0	0	0	0	0	0	3	0	0	0	0	0	0	0	0
299	AAC	32	327899	0	44	0	0	0	0	0	10	0	0	0	1	0	0	0	2	0	0	0	0	0	0	0	0	0	0	0	0	0	0	0	7	0	0	0	0	0	0	0	0	0	0	0	0	0	0
300	AAC	44	327008	3	46	0	0	0	0	0	7	0	0	0	4	0	0	0	0	0	0	0	0	0	0	0	0	0	0	0	0	0	0	0	12	0	0	0	0	0	0	0	0	0	0	0	0	0	0
301	AAT	3	7	0	326159	0	0	0	4	0	0	0	7	1	0	0	1	0	0	0	2	0	0	0	0	0	0	0	0	0	0	0	0	0	0	0	5	0	0	0	0	0	0	0	0	0	0	0	0
302	ACA	23	0	0	0	328668	1	38	4	3	0	0	0	38	0	0	0	0	0	0	0	0	0	0	0	0	0	0	0	0	0	0	0	0	0	0	0	24	0	0	0	0	0	0	0	0	0	0	0
303	AGG	0	0	124	0	0	0	0	0	48	0	328205	11	0	0	22	0	0	0	0	0	0	0	0	0	0	0	13	0	0	0	0	0	0	0	0	0	0	0	0	0	0	0	75	0	0	0	0	0
304	AAA	328189	1	16	0	0	0	0	0	10	0	0	0	6	0	0	0	0	0	0	0	0	0	0	0	0	0	0	0	0	0	0	0	8	0	1	0	0	0	0	0	0	0	0	0	0	0	0	0
305	AGT	3	0	0	100	0	0	0	4	12	14	1	329035	0	0	0	26	0	0	0	0	0	0	0	0	0	0	0	1	0	1	0	0	0	0	0	0	0	0	0	0	0	0	0	74	0	0	0	0
306	ATA	24	0	0	0	8	0	0	0	1	0	0	0	329760	1	48	3	0	0	0	0	0	0	0	0	0	0	0	0	3	0	0	0	0	0	0	0	0	0	0	0	0	0	0	0	16	0	0	0
307	CGT	0	0	0	3	0	0	0	0	0	0	0	39	0	0	0	0	0	0	0	103	0	0	0	5	15	17	2	329288	0	0	0	31	0	0	0	0	0	0	0	0	0	0	0	7	0	0	0	0
308	ATA	14	0	0	0	4	0	0	0	4	0	0	0	329803	2	109	1	0	0	0	0	0	0	0	0	0	0	0	0	0	0	0	0	0	0	0	0	0	0	0	0	0	0	0	0	12	0	0	0
309	GGA	3	0	0	0	0	0	0	0	96	0	0	0	2	0	0	0	0	0	0	0	0	0	0	0	4	0	0	0	0	0	0	0	58	0	0	0	5	0	0	0	330039	0	10	3	17	0	0	0
310	CCA	0	0	0	0	18	0	0	0	0	0	0	0	1	0	0	0	16	0	0	0	329487	6	129	8	2	0	0	0	40	0	0	0	0	0	0	0	5	0	0	0	0	0	0	0	0	0	0	0
311	GGA	0	0	0	0	0	0	0	0	52	0	0	0	0	0	0	0	0	0	0	0	0	0	0	0	2	0	0	0	0	0	0	0	37	0	0	0	0	0	0	0	330084	0	16	1	12	0	0	0
312	CAA	25	0	0	0	0	0	0	0	0	0	0	0	0	0	0	0	329961	0	45	8	0	0	0	0	24	0	0	0	2	0	0	0	18	0	0	0	0	0	0	0	0	0	0	0	0	0	0	0
313	GCA	0	0	0	0	173	0	0	0	0	0	0	0	0	0	0	0	0	0	0	0	0	0	0	0	0	0	0	0	0	0	0	0	25	0	0	0	329624	1	4	3	2	0	0	0	122	0	0	0
314	TTC	0	0	0	0	0	0	0	0	0	0	0	0	0	11	0	0	0	0	0	0	2	0	0	0	0	0	0	0	0	17	0	0	0	0	0	0	0	0	0	0	0	0	0	0	0	0	0	0
315	TAT	0	0	0	16	0	0	0	0	0	0	0	0	0	0	0	0	0	0	0	34	0	0	0	0	0	0	0	0	0	0	0	0	0	0	0	1	0	0	0	0	0	0	0	0	0	0	0	0
316	GCA	0	0	0	0	109	0	0	0	0	0	0	0	0	0	0	0	0	0	0	0	2	0	0	0	0	0	0	0	0	0	0	0	16	0	0	0	329930	1	19	4	1	0	0	0	121	0	0	0
317	ACA	13	0	0	0	329765	5	88	6	3	0	0	0	81	0	0	0	0	0	0	0	0	0	0	0	0	0	0	0	0	0	0	0	0	0	0	0	23	0	0	0	0	0	0	0	0	0	0	0
318	GGG	0	0	0	0	0	0	0	0	0	0	51	0	0	0	0	0	0	0	0	0	0	0	0	0	0	0	3	0	0	0	0	0	1	0	60	0	0	0	5	0	95	4	330012	5	0	0	23	0
319	GAC	0	67	0	0	0	0	0	0	0	0	0	0	0	0	0	0	0	6	0	0	0	0	0	0	0	0	0	0	0	0	0	0	22	350686	4	61	0	0	0	0	1	56	0	0	0	4	0	0
320	ATA	2	0	0	0	27	0	0	0	4	0	0	0	351021	3	33	5	0	0	0	1	0	0	0	0	0	0	0	0	0	0	0	0	0	0	0	0	0	0	0	0	0	0	0	0	9	0	0	0
321	ATA	29	0	0	1	6	0	0	0	3	0	0	0	350662	3	88	1	3	0	0	0	0	0	0	0	0	0	0	0	0	0	0	0	0	0	0	0	0	0	0	0	0	0	0	0	7	0	0	0
322	GGG	0	0	0	0	0	0	0	0	0	0	99	0	0	0	0	0	0	0	0	0	0	0	0	0	0	0	1	0	0	0	0	0	1	0	68	0	0	0	0	0	83	12	350732	21	0	0	43	0
323	GAT	0	0	0	81	0	0	0	0	0	0	0	0	0	0	0	0	0	0	0	2	0	0	0	0	0	0	0	0	0	0	0	0	23	16	8	350359	0	0	0	0	0	0	0	6	0	0	0	7
324	ATA	23	0	0	0	20	0	0	0	2	0	0	0	350694	0	105	1	0	0	0	0	0	0	0	0	0	0	0	0	0	0	0	0	0	0	0	0	0	0	0	0	0	0	0	0	32	0	2	0
325	AGA	50	0	0	0	2	0	0	0	351069	0	5	0	17	0	0	0	0	0	0	0	0	0	0	0	4	0	0	0	0	0	0	0	0	0	0	0	0	0	0	0	22	0	0	0	1	0	0	0
326	CAA	59	0	0	0	0	0	0	0	0	0	0	0	0	0	0	0	351008	4	57	7	0	0	0	0	13	0	0	0	5	0	0	0	1	0	0	0	0	0	0	0	0	0	0	0	0	0	0	0
327	GCA	0	0	0	0	179	0	0	0	0	0	0	0	0	0	0	0	0	0	0	0	9	0	0	0	0	0	0	0	0	0	0	0	19	0	0	0	350299	0	3	1	2	0	0	0	102	0	0	0
328	CAT	0	0	0	55	0	0	0	0	0	0	0	0	0	0	0	0	18	8	1	350517	0	0	0	0	0	0	0	12	0	0	0	1	0	0	0	3	0	0	0	0	0	0	0	0	0	0	0	0
329	TGT	0	0	0	0	0	0	0	0	0	0	0	7	0	0	0	0	0	0	0	0	0	0	0	0	0	0	0	22	0	0	0	0	0	0	0	0	0	0	0	0	0	0	0	4	0	0	0	0
330	AAT	15	10	1	350721	0	0	0	1	0	0	0	19	0	0	0	1	0	0	0	0	0	0	0	0	0	0	0	0	0	0	0	0	0	0	0	36	0	0	0	0	0	0	0	0	0	0	0	0
331	GTC	0	2	0	0	0	0	0	0	0	0	0	0	0	94	0	0	0	0	0	0	0	0	0	0	0	0	0	0	0	4	0	0	0	23	0	0	0	36	0	0	0	0	0	0	44	350647	3	60
332	AGT	0	0	0	92	0	0	0	5	8	43	0	350868	0	0	0	23	0	0	0	0	0	0	0	0	0	0	0	4	0	0	0	0	0	0	0	0	0	0	0	0	0	0	0	48	0	0	0	0
333	AAA	351020	5	28	4	0	0	0	0	13	1	0	0	7	0	0	0	4	0	0	0	0	0	0	0	0	0	0	0	0	0	0	0	19	0	0	0	0	0	0	0	0	0	0	0	0	0	0	0
334	GCA	2	0	0	0	158	0	0	0	0	0	0	0	0	0	0	0	0	0	0	0	4	0	0	0	0	0	0	0	0	0	0	0	43	0	0	0	350232	14	22	6	0	0	0	0	104	0	2	2
335	ACA	51	0	0	2	350769	1	36	3	1	0	0	0	60	0	0	0	0	0	0	0	0	0	0	0	0	0	0	0	0	0	0	0	0	0	0	0	18	0	0	0	0	0	0	0	0	0	0	0
336	TGG	0	0	0	0	0	0	0	0	0	0	0	0	0	0	0	0	0	0	0	0	0	0	0	0	0	0	15	0	0	0	0	0	0	0	0	0	0	0	0	0	0	0	2	0	0	0	0	0
337	AAT	5	13	5	350541	0	0	0	0	0	0	0	14	0	0	0	7	0	0	0	0	0	0	0	0	0	0	0	0	0	0	0	0	0	0	0	8	0	0	0	0	0	0	0	0	0	0	0	0
338	GAA	52	0	0	0	0	0	0	0	0	0	0	0	0	0	0	0	4	0	0	0	0	0	0	0	0	0	0	0	0	0	0	0	350853	6	14	2	1	0	0	0	47	0	0	0	4	0	0	0
339	ACT	0	0	0	30	15	28	2	350877	0	0	0	5	0	0	0	38	0	0	0	1	0	0	0	0	0	0	0	0	0	0	0	0	0	0	0	0	0	0	0	14	0	0	0	0	0	0	0	0
340	TTG	0	0	0	0	0	0	0	0	0	0	0	0	0	0	17	0	0	0	0	0	0	0	0	0	0	0	0	0	0	0	19	0	0	0	0	0	0	0	0	0	0	0	0	0	0	0	2	0
341	GGA	0	0	0	0	0	0	0	0	79	0	0	0	0	0	0	0	2	0	0	0	0	0	0	0	1	0	0	0	0	0	0	0	63	0	0	0	1	0	0	0	349500	0	24	5	8	0	0	0
342	AAG	65	0	350509	33	0	0	5	0	0	0	57	0	0	0	5	0	0	0	0	0	0	0	0	0	0	0	0	0	0	0	0	0	0	0	14	0	0	0	0	0	0	0	0	0	0	0	0	0
343	GTG	0	0	0	0	0	0	0	0	0	0	0	0	0	0	82	0	0	0	0	0	0	0	0	0	0	0	0	0	0	0	3	0	0	0	5	0	0	0	11	0	0	0	0	0	100	2	349506	14
344	GTC	0	0	0	0	0	0	0	0	0	0	0	0	0	79	0	0	0	0	0	0	0	0	0	0	0	0	0	0	0	1	0	0	0	10	0	0	0	74	0	0	0	1	0	0	30	350293	0	31
345	AAA	350921	0	29	4	0	0	0	0	13	0	0	0	2	0	0	0	0	0	0	0	0	0	0	0	0	0	0	0	0	0	0	0	20	0	0	0	0	0	0	0	0	0	0	0	0	0	0	0
346	CAA	26	0	0	0	0	0	0	0	0	0	0	0	0	0	0	0	350655	3	4	2	6	0	0	0	11	0	0	0	18	0	0	0	0	0	0	0	0	0	0	0	0	0	0	0	0	0	0	0
347	TTA	2	0	0	0	0	0	0	0	0	0	0	0	5	0	0	0	0	0	0	0	0	0	0	0	0	0	0	0	14	0	0	0	0	0	0	0	0	0	0	0	0	0	0	0	5	0	0	0
348	AGA	38	0	0	0	4	0	0	0	350044	1	11	2	10	0	0	0	0	0	0	0	0	0	0	0	3	0	0	0	0	0	0	0	0	0	0	0	0	0	0	0	16	0	0	0	0	0	0	0
349	AAA	350959	1	16	5	0	0	0	0	9	0	0	0	0	0	0	0	1	0	0	0	0	0	0	0	0	0	0	0	0	0	0	0	7	0	0	0	0	0	0	0	0	0	0	0	0	0	0	0
350	CAC	0	16	2	0	0	0	0	0	0	0	0	0	0	0	0	0	28	349245	4	60	0	1	0	0	0	5	0	0	0	4	0	0	0	3	0	0	0	0	0	0	0	0	0	0	0	0	0	0
351	TTT	0	0	0	0	0	0	0	0	0	0	0	0	0	0	0	27	0	0	0	0	0	0	0	0	0	0	0	0	0	0	0	28	0	0	0	0	0	0	0	0	0	0	0	0	0	0	0	2
352	GGG	0	0	0	0	0	0	0	0	0	0	43	0	0	0	0	0	0	0	0	0	0	0	0	0	0	0	3	0	0	0	0	0	0	0	83	0	0	0	0	0	114	1	343431	19	0	0	17	0
353	AAC	40	350392	1	60	0	1	0	0	0	13	0	0	0	2	0	0	0	0	0	0	0	0	0	0	0	0	0	0	0	0	0	0	0	14	0	0	0	0	0	0	0	0	0	0	0	0	0	0
354	AAC	25	349185	6	64	4	0	0	0	0	21	0	0	0	14	0	0	0	1	0	0	0	0	0	0	0	0	0	0	0	0	0	0	0	9	0	0	0	0	0	0	0	0	0	0	0	0	0	0
355	ACA	70	0	0	0	348726	1	14	0	4	0	0	0	55	0	0	0	0	0	0	0	0	0	0	0	0	0	0	0	0	0	0	0	0	0	0	0	26	0	0	0	0	0	0	0	0	0	0	0
356	ATA	13	0	0	0	19	0	0	0	8	0	0	0	348586	0	19	1	0	0	0	0	0	0	0	0	0	0	0	0	0	0	0	0	0	0	0	0	0	0	0	0	0	0	0	0	6	0	0	0
357	ATA	2	0	0	0	18	0	0	0	7	0	0	0	347894	0	86	1	0	0	0	0	0	0	0	0	0	0	0	0	0	0	0	0	0	0	0	0	0	0	0	0	0	0	0	0	9	0	0	0
358	AGA	61	0	0	0	0	0	0	0	341584	3	8	0	17	0	0	0	0	0	0	0	0	0	0	0	3	0	0	0	0	0	0	0	0	0	0	0	0	0	0	0	21	0	0	0	0	0	0	0
359	TTT	0	0	0	0	0	0	0	0	0	0	0	0	0	0	0	11	0	0	0	0	0	0	0	0	0	0	0	0	0	0	0	19	0	0	0	0	0	0	0	0	0	0	0	0	0	0	0	0
360	GCT	0	0	0	0	0	0	0	143	0	0	0	0	0	0	0	0	0	0	0	0	0	0	0	1	0	0	0	0	0	0	0	0	0	0	0	31	7	30	5	342806	0	0	0	3	0	0	0	93
361	AAT	19	14	2	348591	0	0	0	2	0	0	0	4	0	0	0	3	0	0	0	1	0	0	0	0	0	0	0	0	0	0	0	0	0	0	0	10	0	0	0	0	0	0	0	0	0	0	0	0
362	TCC	0	0	0	0	0	17	0	0	0	0	0	0	0	0	0	0	0	0	0	0	0	26	0	0	0	0	0	0	0	0	0	0	0	0	0	0	0	5	0	0	0	0	0	0	0	0	0	0
363	TCA	0	0	0	0	20	0	0	0	0	0	0	0	0	0	0	0	0	0	0	0	93	0	0	0	0	0	0	0	0	0	0	0	0	0	0	0	2	0	0	0	0	0	0	0	0	0	0	0
364	GGA	2	0	0	0	2	0	0	0	25	0	0	0	0	0	0	0	0	0	0	0	0	0	0	0	1	0	0	0	0	0	0	0	34	0	0	1	2	0	0	0	330596	0	38	6	11	0	0	0
365	GGG	0	0	0	0	0	0	0	0	0	0	172	0	0	0	0	0	0	0	0	0	0	0	0	0	0	0	2	0	0	0	0	0	0	0	30	0	0	0	3	0	49	0	267437	10	0	0	10	0
366	GAT	0	0	0	43	0	0	0	0	0	0	0	0	0	0	0	1	0	0	0	5	0	0	0	0	0	0	0	0	0	0	0	0	3	14	0	316394	0	0	0	0	0	0	0	14	0	0	0	0
367	CTA	0	0	0	0	0	0	0	0	0	0	0	0	39	0	0	0	2	0	0	0	88	0	0	0	3	0	0	0	336551	0	53	2	0	0	0	0	0	0	0	0	0	0	0	0	5	0	0	0
368	GAA	33	0	0	0	0	0	0	0	0	0	0	0	0	0	0	0	0	0	0	0	0	0	0	0	0	0	0	0	0	0	0	0	343738	0	9	2	0	0	0	0	10	0	0	0	0	0	0	0
369	GTC	0	7	0	0	0	0	0	0	0	0	0	0	0	64	0	0	0	0	0	0	0	0	0	0	0	0	0	0	0	2	0	0	0	11	0	0	0	13	0	0	0	3	0	0	25	337394	1	45
370	ACA	19	0	0	0	343133	1	48	0	4	0	0	0	72	0	0	1	0	0	0	0	2	0	0	0	0	0	0	0	0	0	0	0	0	0	0	0	2	0	0	0	0	0	0	0	0	0	0	0
371	ACA	24	0	0	0	343554	1	10	2	1	0	0	0	26	0	0	0	0	0	0	0	0	0	0	0	0	0	0	0	0	0	0	0	0	0	0	0	14	0	0	0	0	0	0	0	0	0	0	0
372	CAT	0	0	0	20	0	0	0	0	0	0	0	0	0	0	0	0	1	12	0	328609	0	0	0	3	0	0	0	3	0	0	0	1	0	0	0	7	0	0	0	0	0	0	0	0	0	0	0	0
373	AGT	0	0	0	43	0	1	0	4	7	19	0	331946	0	0	0	32	0	0	0	0	0	0	0	0	0	0	0	0	0	0	0	0	0	0	0	0	0	0	0	0	0	0	0	20	0	0	0	0
374	TTT	0	0	0	0	0	0	0	0	0	0	0	0	0	0	0	7	0	0	0	0	0	0	0	0	0	0	0	0	0	0	0	18	0	0	0	0	0	0	0	0	0	0	0	0	0	0	0	1
375	AAT	6	9	2	292142	0	0	0	1	0	0	0	13	0	0	0	4	0	0	0	1	0	0	0	0	0	0	0	0	0	0	0	0	0	0	0	35	0	0	0	0	0	0	0	0	0	0	0	0
376	TGT	0	0	0	4	0	0	0	0	0	0	0	10	0	0	0	0	0	0	0	0	0	0	0	0	0	0	0	10	0	0	0	0	0	0	0	0	0	0	0	0	0	0	0	3	0	0	2	0
377	GGA	0	0	0	0	0	0	0	0	63	0	0	0	0	0	0	0	0	0	0	0	0	0	0	0	0	0	0	0	0	0	0	0	43	0	2	0	0	0	0	0	319465	3	39	3	13	0	0	0
378	GGA	0	0	0	0	0	0	0	0	81	0	0	0	0	0	0	0	0	0	0	0	0	0	0	0	1	0	0	0	0	0	0	0	38	0	2	0	0	0	0	0	309331	0	23	1	13	0	0	0
379	GAA	57	0	0	1	0	0	0	0	0	0	0	0	0	0	0	0	2	0	0	0	0	0	0	0	0	0	0	0	0	0	0	0	330772	0	8	4	0	0	0	0	9	0	0	0	0	0	0	0
380	TTT	0	0	0	0	0	0	0	0	0	0	0	0	0	0	0	41	0	0	0	0	0	0	0	0	0	0	0	0	0	0	0	7	0	0	0	0	0	0	0	0	0	0	0	0	0	0	0	1
381	TTC	0	0	0	0	0	0	0	0	0	0	0	0	0	13	0	0	0	0	0	0	0	0	0	0	0	0	0	0	0	8	0	0	0	0	0	0	0	0	0	0	0	0	0	0	0	0	0	0
382	TAT	0	0	0	24	0	0	0	0	0	0	0	0	0	0	0	0	0	0	0	33	0	0	0	0	0	0	0	0	0	0	0	0	0	0	0	0	0	0	0	0	0	0	0	0	0	0	0	0
383	TGT	0	0	0	0	0	0	0	0	0	0	0	6	0	0	0	0	0	0	0	0	0	0	0	0	0	0	0	19	0	0	0	0	0	0	0	0	0	0	0	0	0	0	0	5	0	0	0	0
384	AAC	28	343735	2	58	0	4	0	0	0	19	0	0	0	0	0	0	0	0	0	0	0	0	0	0	0	0	0	0	0	0	0	0	0	49	0	0	0	0	0	0	0	0	0	0	0	0	0	0
385	ACA	19	0	0	0	337485	0	13	0	3	0	0	0	28	0	0	0	0	0	0	0	0	0	0	0	0	0	0	0	0	0	0	0	0	0	0	0	14	0	0	0	0	0	0	0	0	0	0	0
386	TCA	0	0	0	0	35	0	0	0	0	0	0	0	0	0	0	0	0	0	0	0	29	0	0	0	0	0	0	0	0	0	0	0	0	0	0	0	2	0	0	0	0	0	0	0	0	0	0	0
387	GGC	0	0	0	0	0	0	0	0	0	47	0	0	0	0	0	0	0	0	0	0	0	0	0	0	0	0	0	0	0	0	0	0	0	86	0	0	0	4	0	0	35	296438	1	96	0	85	0	0
388	CTG	0	0	0	0	0	0	0	0	0	0	0	0	0	0	31	0	0	0	3	0	0	0	74	0	0	0	7	0	99	7	328012	31	0	0	0	0	0	0	0	0	0	0	0	0	0	0	0	0
389	TTC	0	0	0	0	0	0	0	0	0	0	0	0	0	5	0	0	0	0	0	0	0	0	0	0	0	0	0	0	0	67	0	0	0	0	0	0	0	0	0	0	0	0	0	0	0	5	0	0
390	AAT	10	21	1	346137	0	0	0	3	0	0	0	7	0	0	0	3	0	0	0	6	0	0	0	0	0	0	0	0	0	0	0	0	0	0	0	12	0	0	0	0	0	0	0	0	0	0	0	0
391	AGC	0	102	0	0	0	2	0	0	28	346060	0	53	0	18	0	0	0	0	0	0	0	0	0	0	0	2	0	0	0	0	0	0	0	0	0	0	0	0	0	0	0	66	0	0	0	0	0	0
392	ACT	0	0	0	17	16	33	5	346684	0	0	0	6	0	0	0	97	0	0	0	0	0	0	0	0	0	0	0	0	0	0	0	0	0	0	0	0	0	0	0	10	0	0	0	0	0	0	0	0
393	TGG	0	0	0	0	0	0	0	0	0	0	7	0	0	0	0	0	0	0	0	0	0	0	0	0	0	0	25	0	0	0	0	0	0	0	0	0	0	0	0	0	0	0	0	0	0	0	0	0
394	ATT	0	0	0	42	0	0	0	10	0	0	0	10	4	21	1	346631	0	0	0	0	0	0	0	0	0	0	0	0	0	0	0	0	0	0	0	0	0	0	0	0	0	0	0	0	0	0	0	16
395	AGC	0	142	0	0	0	4	0	0	41	347488	2	148	0	24	0	0	0	0	0	0	0	0	0	0	0	2	0	0	0	0	0	0	0	0	0	0	0	0	0	0	0	101	0	0	0	0	0	0
396	AAT	25	16	3	350244	0	0	0	0	0	0	0	5	0	0	0	0	0	0	0	0	0	0	0	0	0	0	0	0	0	0	0	0	0	0	0	11	0	0	0	0	0	0	0	0	0	0	0	0
397	ACC	0	14	0	0	22	350327	6	59	0	2	0	0	0	67	0	0	0	0	0	0	0	0	0	0	0	0	0	0	0	0	0	0	0	0	0	0	0	54	0	0	0	0	0	0	0	0	0	0
398	AGC	0	104	0	0	0	1	0	0	51	348430	3	112	0	27	0	0	0	1	0	0	0	0	0	0	0	8	0	0	0	0	0	0	0	0	0	0	0	0	0	0	0	147	0	0	0	0	0	0
399	GTG	0	0	0	0	0	0	0	0	0	0	0	0	0	0	145	0	0	0	0	0	0	0	0	0	0	0	0	0	0	0	1	0	0	0	8	0	0	0	6	0	0	0	9	0	221	7	349716	19
400	CAG	0	0	27	0	0	0	0	0	0	0	0	0	0	0	0	0	83	0	349392	52	0	0	0	0	0	0	95	0	0	0	2	0	0	0	4	0	0	0	0	0	0	0	0	0	0	0	0	0
401	GGG	0	0	0	0	0	0	0	0	0	0	65	0	0	0	0	0	0	0	0	0	0	0	0	0	0	0	4	0	0	0	0	0	0	0	59	0	0	0	1	0	115	4	349625	18	0	0	8	0
402	TCA	0	0	0	0	8	0	0	0	0	0	0	0	0	0	0	0	0	0	0	0	101	0	0	0	0	0	0	0	0	0	0	0	0	0	0	0	4	0	0	0	0	0	0	0	0	0	0	0
403	AAT	66	20	9	350405	0	0	0	3	0	0	0	7	0	0	0	17	0	0	0	0	0	0	0	0	0	0	0	0	0	0	0	0	0	0	0	14	0	0	0	0	0	0	0	0	0	0	0	0
404	AGC	3	134	0	1	0	8	0	0	30	350035	2	101	0	21	0	0	0	0	0	0	0	0	0	0	0	0	0	0	0	0	0	0	0	2	0	0	0	0	0	0	0	76	0	0	0	0	0	0
405	ACG	0	0	32	0	79	4	350072	32	0	0	2	0	0	0	119	0	0	0	0	0	0	0	0	0	0	0	0	0	0	0	0	0	0	0	0	0	0	0	45	0	0	0	0	0	0	0	0	0
406	GGG	0	0	0	0	0	0	0	0	0	0	82	0	0	0	0	0	0	0	0	0	0	0	0	0	0	0	1	0	0	0	0	0	0	0	88	0	0	0	4	0	94	2	350442	12	0	0	13	0
407	TCA	0	0	0	0	1	0	0	0	0	0	0	0	0	0	0	0	0	0	0	0	71	0	0	0	0	0	0	0	0	0	0	0	0	0	0	0	2	0	0	0	0	0	0	0	0	0	0	0
408	AAT	39	18	2	350557	0	0	0	0	0	0	0	24	0	0	0	6	0	0	0	6	0	0	0	0	0	0	0	0	0	0	0	0	0	0	0	15	0	0	0	0	0	0	0	0	0	0	0	0
409	GAC	0	37	0	0	0	0	0	0	0	0	0	0	0	0	0	0	0	4	0	0	0	0	0	0	0	0	0	0	0	0	0	0	36	350453	2	85	0	0	0	0	0	48	0	0	0	2	0	0
410	AGT	0	0	0	57	0	0	0	2	5	34	2	175609	0	0	0	17	0	0	0	0	0	0	0	0	0	0	0	8	0	0	0	0	0	0	0	0	0	0	0	0	0	0	0	58	0	0	0	0
411	ATA	0	0	0	0	3	0	0	0	0	0	0	0	175864	0	10	0	0	0	0	0	0	0	0	0	0	0	0	0	1	0	0	0	0	0	0	0	0	0	0	0	0	0	0	0	5	0	0	0
412	ACT	2	0	0	31	10	23	6	175684	0	0	0	5	0	0	0	40	0	0	0	0	0	0	0	0	0	0	0	0	0	0	0	0	0	0	0	0	0	0	0	20	0	0	0	0	0	0	0	0
413	CTC	0	0	0	0	0	0	0	0	0	0	0	0	0	10	0	0	0	1	0	0	0	11	0	0	0	0	0	0	13	175864	0	15	0	0	0	0	0	0	0	0	0	0	0	0	0	1	0	0
414	CCA	0	0	0	0	8	0	0	0	0	0	0	0	0	0	0	0	12	0	0	0	175402	1	4	1	2	0	0	0	14	0	0	0	0	0	0	0	3	0	0	0	0	0	0	0	0	0	0	0
415	TGC	0	0	0	0	0	0	0	0	0	1	0	0	0	0	0	0	0	0	0	0	0	0	0	0	0	8	0	0	0	0	0	0	0	0	0	0	0	0	0	0	0	0	0	0	0	0	0	0
416	AGA	28	0	0	0	4	0	0	0	175799	0	6	1	3	0	0	0	0	0	0	0	0	0	0	0	1	0	0	0	0	0	0	0	0	0	0	0	0	0	0	0	21	0	0	0	0	0	0	0
417	ATA	2	0	0	0	4	0	0	0	0	0	0	0	175885	0	11	0	0	0	0	0	0	0	0	0	0	0	0	0	1	0	0	0	0	0	0	0	0	0	0	0	0	0	0	0	2	0	0	0
418	AAG	77	4	175707	7	0	0	1	0	0	0	9	0	0	0	2	0	0	0	2	0	0	0	0	0	0	0	0	0	0	0	0	0	0	0	12	0	0	0	0	0	0	0	0	0	0	0	0	0
419	CAA	13	0	0	0	0	0	0	0	0	0	0	0	0	0	0	0	175867	1	5	0	0	0	0	0	5	0	0	0	2	0	0	0	1	0	0	0	0	0	0	0	0	0	0	0	0	0	0	0
420	ATT	0	0	0	6	0	0	0	6	0	0	0	2	5	18	0	175526	0	0	0	0	0	0	0	0	0	0	0	0	0	0	0	0	0	0	0	0	0	0	0	0	0	0	0	0	0	0	0	1
421	ATA	2	0	0	0	4	0	0	0	0	0	0	0	175870	1	14	0	0	0	0	0	0	0	0	0	0	0	0	0	1	0	0	0	0	0	0	0	0	0	0	0	0	0	0	0	6	0	0	0
422	AAT	13	13	1	175860	0	0	0	4	0	0	0	3	0	0	0	10	0	0	0	0	0	0	0	0	0	0	0	0	0	0	0	0	0	0	0	13	0	0	0	0	0	0	0	0	0	0	0	0
423	ATG	0	0	5	0	0	0	7	0	0	0	2	0	51	0	175804	11	0	0	0	0	0	0	0	0	0	0	0	0	0	0	0	0	0	0	0	0	0	0	0	0	0	0	0	0	0	0	8	0
424	TGG	0	0	0	0	0	0	0	0	0	0	2	0	0	0	0	0	0	0	0	0	0	0	0	0	0	0	10	0	0	0	0	0	0	0	0	0	0	0	0	0	0	0	1	0	0	0	0	0
425	CAG	0	0	15	0	0	0	0	0	0	0	0	0	0	0	0	0	25	2	175615	7	0	0	3	0	0	0	25	0	0	0	5	0	0	0	0	0	0	0	0	0	0	0	0	0	0	0	0	0
426	AGA	85	0	0	0	0	0	0	0	175748	1	2	2	19	0	0	0	0	0	0	0	0	0	0	0	2	0	0	0	0	0	0	0	0	0	0	0	0	0	0	0	20	0	0	0	0	0	0	0
427	ATA	6	0	0	0	10	0	0	0	0	0	0	0	175641	0	56	8	0	0	0	0	0	0	0	0	0	0	0	0	0	0	0	0	0	0	0	0	0	0	0	0	0	0	0	0	13	0	0	0
428	GGA	0	0	0	0	0	0	0	0	63	0	0	0	0	0	0	0	0	0	0	0	0	0	0	0	0	0	0	0	0	0	0	0	25	0	0	0	1	0	0	0	175547	0	15	0	11	0	0	0
429	CAA	20	0	0	0	0	0	0	0	0	0	0	0	0	0	0	0	175789	2	21	0	0	0	0	0	4	0	0	0	10	0	0	0	0	0	0	0	0	0	0	0	0	0	0	0	0	0	0	0
430	GCA	0	0	0	0	56	0	0	0	0	0	0	0	0	0	0	0	0	0	0	0	1	0	0	0	0	0	0	0	0	0	0	0	7	0	0	0	175630	0	6	2	3	0	0	0	66	0	0	0
431	ATG	0	0	1	0	0	0	6	0	0	0	0	0	61	5	175544	8	0	0	0	0	0	0	0	0	0	0	0	0	0	0	0	0	0	0	0	0	0	0	0	0	0	0	0	0	0	0	2	0
432	TAT	0	0	0	1	0	0	0	0	0	0	0	0	0	0	0	0	0	0	0	19	0	0	0	0	0	0	0	0	0	0	0	0	0	0	0	0	0	0	0	0	0	0	0	0	0	0	0	0
433	GCC	0	0	0	0	0	70	0	0	0	0	0	0	0	0	0	0	0	0	0	0	0	5	0	0	0	0	0	0	0	0	0	0	0	14	0	0	14	175092	0	25	0	3	0	0	0	213	0	0
434	CCT	0	0	0	0	0	0	0	8	0	0	0	0	0	0	0	0	0	0	0	12	4	41	1	175662	0	0	0	4	0	0	0	43	0	0	0	0	0	0	0	0	0	0	0	0	0	0	0	0
435	CCC	0	0	0	0	0	16	0	0	0	0	0	0	0	0	0	0	0	20	0	0	17	175758	0	28	0	2	0	0	0	24	0	0	0	0	0	0	0	0	0	0	0	0	0	0	0	0	0	0
436	ATC	0	3	0	0	0	22	0	0	0	0	0	0	19	175798	1	18	0	0	0	0	0	0	0	0	0	0	0	0	0	0	0	0	0	0	0	0	0	0	0	0	0	0	0	0	0	3	0	0
437	CAA	15	0	0	0	0	0	0	0	0	0	0	0	0	0	0	0	175703	1	23	3	0	0	0	0	5	0	0	0	3	0	0	0	1	0	0	0	0	0	0	0	0	0	0	0	0	0	0	0
438	GGA	0	0	0	0	0	0	0	0	43	0	0	0	0	0	0	0	0	0	0	0	0	0	0	0	3	0	0	0	0	0	0	0	20	0	0	0	0	0	0	0	175726	0	8	0	12	0	0	0
439	GTA	1	0	0	0	0	0	0	0	0	0	0	0	73	0	0	0	0	0	0	0	0	0	0	0	0	0	0	0	1	0	0	0	11	0	0	0	17	0	0	0	0	0	0	0	174890	0	14	1
440	ATA	0	0	0	0	9	0	0	0	0	0	0	0	175773	1	35	3	0	0	0	0	0	0	0	0	0	0	0	0	0	0	0	0	0	0	0	0	0	0	0	0	0	0	0	0	7	0	0	0
441	AGA	22	0	0	0	0	0	0	0	175641	7	8	5	12	0	0	0	0	0	0	0	0	0	0	0	1	0	0	0	0	0	0	0	0	0	0	0	0	0	0	0	6	0	0	0	0	0	0	0
442	TGT	0	0	0	0	0	0	0	0	0	0	0	5	0	0	0	0	0	0	0	0	0	0	0	0	0	0	0	2	0	0	0	0	0	0	0	0	0	0	0	0	0	0	0	3	0	0	0	0
443	GTA	0	0	0	0	0	0	0	0	0	0	0	0	79	0	0	0	0	0	0	0	0	0	0	0	0	0	0	0	1	0	0	0	13	0	0	0	37	0	0	1	0	0	0	0	175557	1	6	0
444	TCA	0	0	0	0	4	0	0	0	0	0	0	0	0	0	0	0	0	0	0	0	9	0	0	0	0	0	0	0	0	0	0	0	0	0	0	0	0	0	0	0	0	0	0	0	0	0	0	0
445	AAC	22	175579	2	19	0	0	0	0	0	6	0	0	0	3	0	0	0	0	0	0	0	0	0	0	0	0	0	0	0	0	0	0	0	5	0	0	0	0	0	0	0	0	0	0	0	0	0	0
446	ATT	0	0	0	5	0	0	0	4	0	0	0	4	4	13	0	175132	0	0	0	0	0	0	0	0	0	0	0	0	0	0	0	0	0	0	0	0	0	0	0	0	0	0	0	0	0	0	0	3
447	ACA	16	0	0	0	175029	5	76	10	0	0	0	0	41	0	0	0	0	0	0	0	0	0	0	0	0	0	0	0	0	0	0	0	0	0	0	0	26	0	0	0	0	0	0	0	0	0	0	0
448	GGG	0	0	0	0	0	0	0	0	0	0	19	0	0	0	0	0	0	0	0	0	0	0	0	0	0	0	0	0	0	0	0	0	0	0	20	0	0	0	0	0	54	1	166877	11	0	0	14	0
449	CTA	0	0	0	0	0	0	0	0	0	0	0	0	21	0	0	0	1	0	0	0	29	0	0	0	0	0	0	0	173589	0	5	1	0	0	0	0	0	0	0	0	0	0	0	0	1	0	0	0
450	ATA	1	0	0	1	9	0	0	0	1	0	0	0	174696	1	6	0	0	0	0	0	0	0	0	0	0	0	0	0	3	0	0	0	0	0	0	0	0	0	0	0	0	0	0	0	10	0	0	0
451	TTA	0	0	0	0	0	0	0	0	0	0	0	0	3	0	0	0	0	0	0	0	0	0	0	0	0	0	0	0	5	0	0	0	0	0	0	0	0	0	0	0	0	0	0	0	2	0	0	0
452	ACA	9	0	0	0	174065	2	12	2	1	0	0	0	11	0	0	0	0	0	0	0	0	0	0	0	0	0	0	0	0	0	0	0	0	0	0	0	9	0	0	0	0	0	0	0	0	0	0	0
453	AGA	26	0	0	0	1	0	0	0	173288	3	13	1	9	0	0	0	0	0	0	0	0	0	0	0	3	0	0	0	0	0	0	0	0	0	0	0	0	0	0	0	11	0	0	0	0	0	0	0
454	GAT	0	0	0	18	0	0	0	0	0	0	0	0	0	0	0	0	0	0	0	0	0	0	0	0	0	0	0	0	0	0	0	0	3	4	0	162910	0	0	0	0	0	0	0	1	0	0	0	0
455	GGT	0	0	0	0	0	0	0	0	0	0	0	25	0	0	0	0	0	0	0	0	0	0	0	0	0	0	0	0	0	0	0	0	0	0	0	26	0	0	0	0	5	11	0	140209	0	0	0	2
456	GGG	0	0	0	0	0	0	0	0	0	0	11	0	0	0	0	0	0	0	0	0	0	0	0	0	0	0	0	0	0	0	1	0	0	0	28	0	0	0	1	0	27	1	90111	4	0	0	2	0
457	AGT	0	0	0	78	1	0	0	6	7	7	2	166630	0	0	0	7	0	0	0	0	0	0	0	0	0	0	0	0	0	0	0	0	0	0	0	0	0	0	0	0	0	0	0	20	0	0	0	0
458	ACT	0	0	0	18	4	33	0	166373	0	0	0	3	0	0	0	18	0	0	0	0	0	0	0	0	0	0	0	0	0	0	0	0	0	0	0	0	0	0	0	9	0	0	0	0	0	0	0	0
459	AAT	11	5	8	169285	0	1	0	0	0	0	0	3	1	0	0	13	0	0	0	2	0	0	0	0	0	0	0	0	0	0	0	0	1	0	0	12	0	0	0	0	0	0	0	0	0	0	0	0
460	AGT	0	0	1	68	0	1	0	5	4	23	3	165304	0	0	0	12	0	0	0	0	0	0	0	0	0	0	0	1	0	0	0	0	0	0	0	0	0	0	0	0	0	0	0	27	3	0	0	0
461	ACA	15	0	0	0	163881	0	23	1	0	0	0	0	42	0	0	0	2	0	0	0	0	0	0	0	0	0	0	0	0	0	0	0	0	0	0	0	11	0	0	0	0	0	0	0	0	0	0	0
462	ACT	0	2	0	18	5	32	0	134799	0	0	0	0	0	0	0	24	0	0	0	0	1	0	0	0	0	0	0	0	0	0	2	0	0	0	0	0	0	0	0	7	0	0	0	0	0	0	0	0
463	GAA	30	0	0	0	0	0	0	0	0	0	0	0	0	0	0	0	0	0	0	0	0	0	0	1	0	0	0	0	0	0	0	0	153358	0	3	2	0	0	0	0	1	0	0	0	0	0	0	0
464	ACC	0	25	0	0	7	130775	0	16	0	0	0	0	0	21	0	0	0	0	0	0	0	0	0	1	0	0	0	0	0	0	0	0	0	0	0	0	0	0	0	0	0	0	0	0	0	0	0	0
465	TTC	0	0	0	0	0	0	0	0	0	0	0	0	0	2	0	0	0	0	0	0	0	0	0	0	0	0	0	0	0	17	0	0	0	0	0	0	0	0	0	0	0	0	0	0	0	2	0	0
466	AGA	9	0	0	0	0	0	0	0	120463	0	6	0	1	0	0	0	0	0	1	0	0	0	0	0	0	0	0	0	0	0	0	0	0	0	0	0	0	0	0	0	40	0	0	0	0	0	0	0
467	CCT	0	0	0	0	0	0	0	1	5	0	0	0	0	0	0	0	0	0	0	3	0	10	1	49645	0	0	0	0	0	0	0	9	0	0	0	0	0	0	0	0	0	0	0	0	0	0	0	0
468	GGA	0	0	0	0	0	0	0	0	20	0	0	0	0	0	0	0	0	0	0	0	0	0	0	1	0	0	0	0	0	0	0	0	35	0	0	0	1	0	0	0	138016	0	18	2	6	0	0	0
469	GGA	0	0	0	0	0	0	0	0	18	0	0	0	0	0	0	0	0	0	0	0	0	0	0	0	2	0	0	0	0	0	0	0	14	0	0	0	0	0	0	0	134557	0	16	0	16	0	0	0
470	GGA	0	0	0	0	0	0	0	0	21	0	0	0	0	0	0	0	0	0	0	0	0	0	0	0	0	0	0	0	0	0	0	0	8	0	0	0	0	0	0	0	120158	0	38	4	7	0	0	0
471	GAT	0	0	0	38	0	0	0	0	0	0	0	0	0	0	0	0	0	0	0	1	0	0	0	0	0	0	0	0	0	0	0	0	11	10	1	145228	0	0	0	0	0	0	0	4	0	0	0	1
472	ATG	0	0	1	0	0	0	10	0	0	0	2	0	30	1	155502	14	0	0	0	0	0	0	0	0	0	0	0	0	0	0	0	0	0	0	0	0	0	0	0	0	0	0	0	0	0	0	11	0
473	AGG	1	0	45	0	0	0	2	0	30	0	142358	13	0	0	21	0	0	0	0	0	0	0	0	0	0	0	1	0	0	0	0	0	0	0	0	0	0	0	0	0	0	0	34	0	0	0	0	0
474	GAC	0	31	0	0	0	0	0	0	0	0	0	0	0	0	0	0	0	1	0	0	0	0	0	0	0	0	0	0	0	0	0	0	11	155916	2	33	0	0	0	0	0	10	0	0	0	0	0	0
475	AAT	15	5	0	163145	0	0	0	3	0	0	0	13	0	0	0	7	0	0	0	0	0	0	0	0	0	0	0	0	0	0	0	0	0	0	0	7	0	0	0	0	0	0	0	0	0	0	0	0
476	TGG	0	0	0	0	0	0	0	0	0	0	0	0	0	0	0	0	0	0	0	0	0	0	0	0	0	0	2	0	0	0	0	0	0	0	0	0	0	0	0	0	0	0	2	0	0	0	0	0
477	AGA	61	0	0	0	0	0	0	0	171203	0	5	5	9	0	0	1	0	0	0	0	0	0	0	0	0	0	0	0	0	0	0	0	0	0	0	0	0	0	0	0	23	0	0	0	0	0	0	0
478	AGT	1	0	0	46	0	0	0	2	0	6	5	171842	0	0	0	9	0	0	0	0	0	0	0	0	0	0	0	0	0	0	0	0	0	0	0	0	0	0	0	0	0	0	0	8	0	0	0	0
479	GAA	34	0	0	0	0	0	0	0	0	0	0	0	0	0	0	0	0	0	0	0	0	0	0	0	0	0	0	0	0	0	0	0	174166	6	15	5	0	0	0	0	4	0	0	0	4	0	0	0
480	TTA	0	0	0	0	0	0	0	0	0	0	0	0	25	0	0	0	0	0	0	0	1	0	0	0	0	0	0	0	14	0	0	0	1	0	0	0	0	0	0	0	0	0	0	0	3	0	0	0
481	TAT	0	0	0	9	0	0	0	0	0	0	0	0	0	0	0	0	0	0	0	10	0	0	0	0	0	0	0	0	0	0	0	0	0	0	0	0	0	0	0	0	0	0	0	0	0	0	0	0
482	AAG	56	3	175226	12	0	0	2	0	0	0	11	0	0	0	4	0	0	0	4	0	0	0	0	0	0	0	0	0	0	0	0	0	0	0	39	0	0	0	0	0	0	0	0	0	0	0	0	0
483	TAT	0	0	0	1	0	0	0	0	0	0	0	0	0	0	0	0	0	0	0	10	0	0	0	0	0	0	0	0	0	0	0	0	0	0	0	0	0	0	0	0	0	0	0	0	0	0	0	0
484	AAA	175400	1	55	2	1	0	0	0	12	0	0	0	1	0	0	0	0	0	0	0	0	0	0	0	0	0	0	0	0	0	0	0	13	0	0	1	0	0	0	0	0	0	0	0	0	0	0	0
485	GTA	0	0	0	0	0	0	0	0	1	0	0	0	40	0	0	0	0	0	0	0	0	0	0	0	0	0	0	0	2	0	0	0	5	0	0	0	8	0	0	0	0	0	0	0	175029	0	9	0
486	GTA	0	0	0	0	0	0	0	0	0	0	0	0	42	0	0	0	0	0	0	0	0	0	0	0	0	0	0	0	4	0	0	0	8	0	0	0	2	0	0	0	2	0	0	0	158841	0	14	2
487	AAA	172047	0	3	1	0	0	0	0	6	0	0	0	2	0	0	0	0	0	0	0	0	0	0	0	0	0	0	0	0	0	0	0	8	0	0	0	0	0	0	0	0	0	0	0	0	0	0	0
488	ATT	0	0	0	3	0	1	0	5	0	0	0	1	2	9	0	172893	0	0	0	0	0	0	0	0	0	0	0	0	0	0	0	0	0	0	0	0	0	0	0	0	0	0	0	0	0	0	0	5
489	GAA	33	0	0	0	0	0	0	0	0	0	0	0	0	0	0	0	0	0	0	0	0	0	0	0	0	0	0	0	0	0	0	0	174578	0	28	1	1	0	0	0	23	0	0	0	3	0	0	0
490	CCA	0	0	0	0	9	0	0	0	0	0	0	0	0	0	0	0	4	0	0	0	174448	0	3	0	0	0	0	0	8	0	0	0	0	0	0	0	3	0	0	0	0	0	0	0	0	0	0	0
491	CTA	0	0	0	0	0	0	0	0	0	0	0	0	14	0	0	0	0	0	0	0	5	0	0	0	0	0	0	0	174023	0	38	2	0	0	0	0	0	0	0	0	0	0	0	0	2	0	0	0
492	GGA	0	0	0	0	0	0	0	0	22	0	0	0	0	0	0	0	0	0	0	0	0	0	0	0	1	0	0	0	0	0	0	0	23	0	0	0	0	0	0	0	175043	0	8	2	7	0	0	0
493	GTA	0	0	0	0	0	0	0	0	0	0	0	0	64	0	0	0	0	0	0	0	0	0	0	0	0	0	0	0	2	0	0	0	2	0	0	0	5	0	0	0	1	0	0	0	175352	1	41	2
494	GCA	0	0	0	0	82	0	0	0	0	0	0	0	0	0	0	0	1	0	0	0	2	0	0	0	0	0	0	0	0	0	0	0	19	0	0	0	175050	0	18	0	0	0	0	0	90	0	0	0
495	CCC	0	0	0	0	0	15	0	0	0	0	0	0	0	0	0	0	0	13	0	0	17	175334	0	18	0	1	0	0	0	14	0	0	0	0	0	0	0	0	0	0	0	0	0	0	0	0	0	0
496	ACC	0	8	0	0	7	175413	1	31	0	3	0	0	0	12	0	0	0	0	0	0	0	1	0	0	0	0	0	0	0	0	0	0	0	0	0	0	0	0	0	0	0	0	0	0	0	0	0	0
497	AGG	1	0	23	0	0	0	1	0	28	0	175463	8	0	0	8	0	0	0	0	0	0	0	0	0	0	0	4	0	0	0	0	0	0	0	0	0	0	0	0	0	0	0	52	0	0	0	0	0
498	GCA	0	0	0	0	70	0	0	0	0	0	0	0	0	0	0	0	0	0	0	0	2	0	0	0	0	0	0	0	0	0	0	0	11	0	0	0	175515	0	10	2	2	0	0	0	28	0	0	0
499	AAG	22	1	175595	6	0	0	4	0	0	0	13	0	0	0	4	0	0	0	1	0	0	0	0	0	0	0	0	0	0	0	0	0	0	0	5	0	0	0	0	0	0	0	0	0	0	0	0	0
500	AGA	37	0	0	0	3	0	0	0	175608	0	15	1	4	0	0	0	0	0	0	0	0	0	0	0	0	0	0	0	0	0	0	0	0	0	0	0	0	0	0	0	4	0	0	0	0	0	0	0
501	AGA	28	0	0	0	1	0	0	0	175546	0	12	2	14	0	0	0	0	0	0	0	0	0	0	0	3	0	0	0	0	0	0	0	0	0	0	0	0	0	0	0	22	0	0	0	0	0	0	0
502	GTG	0	0	0	0	0	0	0	0	0	0	0	0	0	0	34	0	0	0	0	0	0	0	0	0	0	0	0	0	0	0	2	0	0	0	0	0	0	0	4	0	0	0	0	0	34	1	175671	9
503	GTG	0	0	0	0	0	0	0	0	0	0	0	0	0	0	32	0	0	0	0	0	0	0	0	0	0	0	0	0	0	0	3	0	0	0	0	0	0	0	9	0	0	0	1	0	26	0	175717	13
504	GGG	0	0	1	0	0	0	0	0	0	0	35	0	0	0	0	0	0	0	0	0	0	0	0	0	0	0	1	0	0	0	0	0	0	0	56	0	0	0	0	0	30	1	175623	13	0	0	7	0
505	AGA	29	0	0	0	2	0	0	0	175690	1	28	1	5	0	0	0	0	0	0	0	0	0	0	0	0	0	0	0	0	0	0	0	0	0	0	0	0	0	0	0	23	0	0	0	0	0	0	0
506	GAA	64	0	0	0	0	0	0	0	0	0	0	0	0	0	0	0	0	0	0	0	0	0	0	0	0	0	0	0	0	0	0	0	175648	0	4	0	0	0	0	0	4	0	0	0	0	0	0	0
507	AAA	175846	5	10	1	0	0	0	0	7	0	0	0	0	0	0	0	2	0	0	0	0	0	0	0	0	0	0	0	0	0	0	0	4	0	0	0	0	0	0	0	0	0	0	0	0	0	0	0
508	AGA	20	0	5	0	0	0	0	0	175248	0	11	1	1	0	0	0	0	0	0	0	0	0	0	0	1	0	0	0	0	0	0	0	0	0	2	0	0	0	0	0	477	0	0	0	0	0	0	0
509	GCA	0	0	0	0	36	0	0	0	0	5	0	0	0	0	0	0	0	0	2	0	2	0	0	0	0	0	0	0	0	0	0	0	4	0	0	0	175456	2	14	1	3	0	0	0	110	0	0	0
510	GTT	0	0	0	0	0	0	0	0	0	0	0	0	0	0	0	32	0	0	0	0	0	0	0	0	0	0	0	0	0	0	0	1	0	0	0	1	0	0	0	16	0	0	0	0	0	14	4	248424
511	GGA	1	0	0	0	0	0	0	0	37	0	0	0	0	0	0	0	0	0	0	0	0	0	0	0	5	0	0	0	0	0	0	0	86	0	0	0	3	0	0	0	248387	1	29	2	14	0	0	0
512	ATA	3	0	0	0	21	0	0	0	0	0	0	0	248340	3	65	2	0	0	0	0	0	0	0	0	0	0	0	0	0	0	0	0	0	0	0	0	0	0	0	0	0	0	0	0	12	0	0	0
513	GGA	0	0	0	0	0	0	0	0	34	0	0	0	0	0	0	0	0	0	0	0	0	0	0	0	0	0	0	0	0	0	0	0	37	0	0	0	0	0	0	0	248469	0	8	1	6	0	0	0
514	GCT	0	0	0	0	0	0	0	40	0	0	0	0	0	0	0	0	0	0	0	0	0	0	0	1	0	0	0	0	0	0	0	0	0	0	0	29	1	15	4	247822	0	0	0	1	0	0	0	42
515	GTC	0	0	0	0	0	0	0	0	0	0	0	0	0	63	0	0	0	0	0	0	0	0	0	0	0	0	0	0	0	1	0	0	0	1	0	0	0	29	0	0	0	0	0	0	4	248331	0	23
516	TTC	0	0	0	0	0	0	0	0	0	0	0	0	0	1	0	0	0	0	0	0	0	0	0	0	0	0	0	0	0	18	0	0	0	0	0	0	0	0	0	0	0	0	0	0	0	1	0	0
517	CTT	0	0	0	0	0	0	0	0	0	0	0	0	0	0	0	41	0	0	0	11	0	0	0	61	0	0	0	6	0	12	2	248434	0	0	0	0	0	0	0	0	0	0	0	0	0	0	0	0
518	GGG	0	0	0	0	0	0	0	0	0	0	20	0	0	0	0	0	0	0	0	0	0	0	0	0	0	0	1	0	0	0	0	0	0	0	14	0	0	0	2	0	47	2	248467	15	0	0	6	0
519	TTC	0	0	0	0	0	0	0	0	0	0	0	0	0	5	0	0	0	0	0	0	0	0	0	0	0	0	0	0	0	14	0	0	0	0	0	0	0	0	0	0	0	0	0	0	0	1	0	0
520	TTA	0	0	0	0	0	0	0	0	0	0	0	0	4	0	0	0	0	0	0	0	0	0	0	0	0	0	0	0	47	0	0	0	0	0	0	0	0	0	0	0	0	0	0	0	4	0	0	0
521	GGA	0	0	0	0	0	0	0	0	35	0	0	0	0	0	0	0	0	0	0	0	0	0	0	0	1	0	0	0	0	0	0	0	30	0	0	0	2	0	0	0	248392	1	15	2	12	0	0	0
522	GCA	0	0	0	0	108	0	0	0	0	0	0	0	0	0	0	0	0	0	0	0	3	0	0	0	0	0	0	0	0	0	0	0	13	0	0	0	248296	0	16	4	5	0	0	0	97	0	0	0
523	GCA	0	0	0	0	130	0	1	0	0	0	0	0	0	0	0	0	0	0	0	0	3	0	0	0	0	0	0	0	0	0	0	0	9	0	0	0	248049	0	87	6	2	0	0	0	77	0	0	0
524	GGA	0	0	0	0	0	0	0	0	22	0	0	0	0	0	0	0	0	0	0	0	0	0	0	0	2	0	0	0	0	0	0	0	23	0	0	0	7	0	0	0	248576	0	14	4	4	0	0	0
525	AGC	0	71	0	0	0	0	0	0	9	248038	0	75	0	15	0	0	0	0	0	0	0	0	0	0	0	3	0	0	0	0	0	0	0	0	0	0	0	0	0	0	0	14	0	0	0	0	0	0
526	ACT	0	0	0	10	3	65	3	248506	0	0	0	4	0	0	0	22	0	0	0	0	0	0	0	0	0	0	0	0	0	0	0	0	0	0	0	0	0	0	0	1	0	0	0	0	0	0	0	0
527	ATG	0	0	1	0	0	0	7	0	0	0	1	0	16	0	248407	6	0	0	0	0	0	0	0	0	0	0	0	0	0	0	0	0	0	0	0	0	0	0	0	0	0	0	0	0	0	0	15	0
528	GGC	0	0	0	0	0	0	0	0	0	39	0	0	0	0	0	0	0	0	0	0	0	0	0	0	0	2	0	0	0	0	0	0	0	42	0	0	0	1	0	0	25	248015	1	77	0	5	0	0
529	GCG	0	0	0	0	0	0	60	0	0	0	0	0	0	0	0	0	0	0	0	0	0	0	1	0	0	0	0	0	0	0	0	0	0	0	10	0	103	4	248160	14	0	0	1	0	0	0	91	0
530	GCG	0	0	0	0	0	0	61	0	0	0	0	0	0	0	0	0	0	0	0	0	0	0	0	0	0	0	0	0	0	0	0	0	0	0	10	0	159	3	248085	11	0	0	1	0	0	0	97	0
531	TCA	0	0	0	0	2	0	0	0	0	0	0	0	0	0	0	0	0	0	0	0	37	0	0	0	0	0	0	0	0	0	0	0	0	0	0	0	1	0	0	0	0	0	0	0	0	0	0	0
532	ATG	0	0	2	0	0	0	8	0	0	0	2	0	42	3	248516	13	0	0	0	0	0	0	0	0	0	0	0	0	0	0	1	0	0	0	0	0	0	0	0	0	0	0	0	0	0	0	17	0
533	ACG	0	0	9	0	80	2	248340	8	0	0	3	0	0	0	70	0	0	0	0	0	0	0	0	0	0	0	0	0	0	0	0	0	0	0	0	0	0	0	33	0	0	0	0	0	0	0	0	0
534	CTG	0	0	0	0	0	0	0	0	0	0	0	0	0	0	8	0	0	0	0	0	0	0	27	0	0	0	0	0	16	1	248314	5	0	0	0	0	0	0	0	0	0	0	0	0	0	0	2	0
535	ACG	0	1	16	0	62	1	248085	16	0	0	3	0	0	0	143	0	0	0	0	0	0	0	1	0	0	0	0	0	0	0	0	0	0	0	0	0	0	0	31	0	0	0	0	0	0	0	0	0
536	GTA	0	0	0	0	0	0	0	0	0	0	0	0	78	0	0	0	0	0	0	0	0	0	0	0	0	0	0	0	3	0	0	0	5	0	0	0	20	0	0	0	3	0	0	0	248468	0	22	1
537	CAG	0	0	25	0	0	0	0	0	0	0	0	0	0	0	0	0	61	4	248139	15	0	0	6	0	0	0	81	0	0	0	5	0	0	0	1	0	0	0	0	0	0	0	0	0	0	0	0	0
538	GCC	0	0	0	0	0	91	0	0	0	0	0	0	0	0	0	0	0	0	0	0	0	3	0	0	0	0	0	0	0	0	0	0	0	12	0	0	6	247439	2	6	0	3	0	0	0	41	0	0
539	AGA	28	0	0	0	0	0	0	0	248101	0	4	0	4	0	0	0	0	0	0	0	0	0	0	0	0	0	0	0	0	0	0	0	0	0	0	0	0	0	0	0	6	0	0	0	0	0	0	0
540	AAT	10	5	0	248297	0	0	0	0	0	0	0	3	0	0	0	5	0	0	0	1	0	0	0	0	0	0	0	0	0	0	0	0	0	0	0	3	0	0	0	0	0	0	0	0	0	0	0	0
541	TTA	0	0	0	0	0	0	0	0	0	0	0	0	10	0	0	0	0	0	0	0	0	0	0	0	0	0	0	0	9	0	0	0	0	0	0	0	0	0	0	0	0	0	0	0	2	0	0	0
542	TTA	0	0	0	0	0	0	0	0	0	0	0	0	6	0	0	0	0	0	0	0	0	0	0	0	0	0	0	0	6	0	0	0	0	0	0	0	0	0	0	0	0	0	0	0	2	0	0	0
543	TCT	0	0	0	0	0	0	0	5	0	0	0	0	0	0	0	0	0	0	0	0	0	0	0	5	0	0	0	0	0	0	0	0	0	0	0	0	0	0	0	0	0	0	0	0	0	0	0	0
544	GGC	0	0	0	0	0	0	0	0	0	16	0	0	0	0	0	0	0	0	0	0	0	0	0	0	0	0	0	0	0	0	0	0	0	145	0	0	0	3	0	0	14	244021	1	64	0	8	0	0
545	ATA	3	0	0	0	11	0	0	0	0	0	0	0	247775	0	39	1	0	0	0	0	0	0	0	0	0	0	0	0	0	0	0	0	0	0	0	0	0	0	0	0	0	0	0	0	8	0	0	0
546	GTG	0	0	0	0	0	0	0	0	0	0	0	0	0	0	41	0	0	0	0	0	0	0	0	0	0	0	0	0	0	0	2	0	0	0	0	0	0	0	15	0	0	0	4	0	106	0	244140	10
547	CAA	14	0	0	0	0	0	0	0	0	0	0	0	0	0	0	0	245236	0	37	6	0	0	0	0	17	0	0	0	1	0	0	0	1	0	0	0	0	0	0	0	0	0	0	0	0	0	0	0
548	CAG	0	0	20	0	0	0	0	0	0	0	0	0	0	0	0	0	102	1	245050	7	0	0	1	0	0	0	9	0	0	0	0	0	0	0	2	0	0	0	0	0	0	0	0	0	0	0	0	0
549	CAA	16	0	0	0	0	0	0	0	0	0	0	0	0	0	0	0	247105	0	13	0	1	0	0	0	7	0	0	0	0	0	0	0	0	0	0	0	0	0	0	0	0	0	0	0	0	0	0	0
550	AGC	1	85	0	0	0	0	0	0	22	243123	3	70	0	5	0	0	0	0	0	0	0	0	0	0	0	0	0	0	0	0	0	0	0	0	0	0	0	0	0	0	0	11	0	0	0	0	0	0
551	AAT	9	10	1	244230	0	0	0	0	0	0	0	8	0	0	0	1	0	0	0	0	0	0	0	0	0	0	0	0	0	0	0	0	0	0	0	12	0	0	0	0	0	0	0	0	0	0	0	0
552	TTG	0	0	0	0	0	0	0	0	0	0	0	0	0	0	5	0	0	0	0	0	0	0	0	0	0	0	0	0	0	0	5	0	0	0	0	0	0	0	0	0	0	0	0	0	0	0	0	0
553	CTG	0	0	0	0	0	0	0	0	0	0	0	0	0	0	13	0	0	0	8	0	0	0	35	0	0	0	1	0	33	1	242322	7	0	0	0	0	0	0	0	0	0	0	0	0	0	0	1	0
554	AGG	0	0	58	0	0	0	2	0	31	2	218762	6	0	0	17	0	0	0	0	0	0	0	0	0	0	0	1	0	0	0	0	0	0	0	0	0	0	0	0	0	0	0	64	0	0	0	0	0
555	GCT	0	0	0	0	0	0	0	166	0	0	1	0	0	0	0	0	0	0	0	0	0	0	0	1	0	0	0	0	0	0	0	0	0	0	0	15	5	44	0	238282	0	0	0	0	0	0	0	39
556	ATA	1	0	0	0	16	0	0	0	0	0	0	0	245444	0	36	2	0	0	0	0	0	0	0	0	0	0	0	0	0	0	0	0	0	0	0	0	0	0	0	0	0	0	0	0	12	0	0	0
557	GAG	0	1	24	0	0	0	0	0	0	0	0	0	0	0	0	0	0	0	3	0	0	0	0	0	0	0	0	0	0	0	0	0	24	0	216882	12	0	0	3	0	0	0	29	0	0	0	13	0
558	GCT	0	1	0	1	0	0	0	107	0	0	0	0	0	0	0	0	0	0	0	0	0	0	0	2	0	0	0	0	0	0	0	0	0	0	0	16	8	29	1	230372	0	0	0	2	0	0	0	51
559	CAA	3	0	0	0	0	0	0	0	0	0	0	0	0	0	0	0	240255	0	9	0	0	0	0	0	22	0	0	0	0	0	1	0	1	0	0	0	0	0	0	0	0	0	0	0	0	0	0	0
560	CAA	14	0	0	0	0	0	0	0	0	0	0	0	0	0	0	0	238999	3	6	4	0	0	0	0	9	0	0	0	6	0	0	0	3	0	0	0	0	0	0	0	0	0	0	0	0	0	0	0
561	CAT	1	0	0	18	0	0	0	0	0	0	0	0	0	0	0	0	3	10	0	222516	0	0	0	0	0	0	0	4	0	1	0	4	0	0	0	1	0	0	0	0	0	0	0	0	0	0	0	0
562	CTG	0	0	0	0	0	0	0	0	0	0	0	0	0	0	11	0	0	0	9	0	0	0	38	0	0	0	2	0	36	2	220943	13	0	0	0	0	0	0	0	0	0	0	0	0	0	0	2	0
563	TTG	0	0	0	0	0	0	0	0	0	0	0	0	0	0	2	0	0	0	0	0	0	0	0	0	0	0	0	0	0	0	5	0	0	0	0	0	0	0	0	0	0	0	0	0	0	0	1	0
564	AAA	238437	1	10	2	0	0	0	0	14	0	0	0	0	0	0	0	0	0	0	0	0	0	0	0	0	0	0	0	0	0	0	0	8	0	0	0	0	0	0	0	0	0	0	0	0	0	0	0
565	CTC	0	0	0	0	0	0	0	0	0	0	0	0	0	11	0	0	0	7	0	0	0	29	0	1	0	1	0	0	8	209345	1	7	0	0	0	0	0	0	0	0	0	0	0	0	0	0	0	0
566	ACG	3	0	6	0	31	0	163492	6	0	0	2	0	0	0	99	0	0	8	0	0	0	0	0	0	0	0	4	0	0	0	0	0	0	0	0	0	0	0	13	0	0	0	0	0	0	0	0	0
567	GTC	0	0	0	0	0	0	0	0	0	0	0	0	0	23	0	0	0	0	0	0	0	0	0	0	0	0	0	0	0	1	0	0	0	0	0	0	0	9	0	0	0	4	0	14	12	141128	0	8
568	TGG	0	0	0	0	0	0	0	0	0	0	4	0	0	0	0	0	0	0	0	0	0	0	0	0	0	0	53	0	0	0	8	0	0	0	0	0	0	0	0	0	0	0	6	0	0	0	0	0
569	GGC	0	0	0	0	0	0	0	0	0	24	0	0	0	0	0	0	0	0	0	0	0	0	0	0	0	0	0	0	0	0	0	0	0	121	0	0	1	1	0	0	10	180045	4	37	0	8	0	0
570	ATT	0	0	0	4	0	0	0	18	0	0	0	3	2	18	0	200313	0	0	0	3	0	0	0	0	0	0	0	0	0	0	0	0	0	0	0	0	0	0	0	0	0	0	0	0	0	0	0	3
571	AAA	227828	2	10	1	0	0	0	0	7	0	0	0	3	0	0	0	3	0	0	0	0	0	0	0	0	0	0	0	0	0	0	0	14	0	0	0	0	0	0	0	0	0	0	0	0	0	0	0
572	CAG	0	0	10	0	1	0	0	0	0	0	0	0	0	0	0	0	64	1	218596	8	0	0	2	0	0	0	17	0	0	0	1	0	0	0	4	0	0	0	0	0	0	0	0	0	0	0	0	0
573	CTC	0	0	0	0	0	0	0	0	0	0	0	0	0	6	0	0	0	1	0	0	0	11	0	0	0	1	0	0	17	171279	1	23	0	1	0	0	0	0	0	0	0	0	0	0	0	1	0	0
574	CAG	0	0	3	0	0	0	0	0	0	0	0	0	0	0	0	0	41	4	232851	12	0	0	1	0	0	0	75	0	0	0	5	0	0	0	1	0	0	0	0	0	0	0	0	0	0	0	0	0
575	GCA	0	0	0	0	84	0	0	0	0	0	0	0	0	0	0	0	0	0	0	0	0	0	0	0	0	0	0	0	0	0	0	0	10	0	0	0	228084	1	11	0	0	0	0	0	29	0	0	0
576	AGG	0	0	53	0	0	0	0	0	34	1	241755	19	0	0	56	0	0	0	0	0	0	0	0	0	0	0	0	0	0	0	0	0	0	0	0	0	0	0	0	0	0	0	21	0	0	0	0	0
577	GTC	0	0	0	0	0	0	0	0	0	0	0	0	0	58	0	0	0	0	0	0	0	0	0	0	0	0	0	0	0	10	0	0	0	1	0	0	0	10	0	0	0	0	0	0	9	220710	0	19
578	CTG	0	0	0	0	0	0	0	0	0	0	0	0	0	0	19	0	0	0	3	0	0	0	21	0	0	0	0	0	41	0	240776	8	0	0	0	0	0	0	0	0	0	0	0	0	0	0	1	0
579	GCT	0	0	0	0	0	0	0	81	0	0	0	0	0	0	0	0	0	0	0	0	0	0	0	2	0	0	0	0	0	0	0	0	0	0	0	15	1	23	0	219871	0	0	0	2	0	0	0	47
580	GTG	0	0	0	0	0	0	0	0	0	0	0	0	0	0	61	0	0	0	0	0	0	0	0	0	0	0	0	0	0	0	4	0	0	0	2	0	0	0	59	0	0	0	2	0	31	2	244444	6
581	GAA	22	0	0	0	0	0	0	0	0	0	0	0	0	0	0	0	2	0	0	0	0	0	0	0	0	0	0	0	0	0	0	0	247413	0	19	0	0	0	0	0	14	0	0	0	1	0	0	0
582	AGA	32	0	0	0	0	0	0	0	246522	1	11	2	7	0	0	0	0	0	0	0	0	0	0	0	1	0	0	0	0	0	0	0	0	0	0	0	0	0	0	0	37	0	0	0	0	0	0	0
583	TAC	0	18	0	0	0	0	0	0	0	0	0	0	0	0	0	0	0	5	0	0	0	0	0	0	0	0	0	0	0	0	0	0	0	1	0	0	0	0	0	0	0	0	0	0	0	0	0	0
584	CTA	0	0	0	0	0	0	0	0	0	0	0	0	9	0	0	0	0	0	0	0	29	0	0	0	1	0	0	0	240659	0	5	0	0	0	0	0	0	0	0	0	0	0	0	0	1	0	0	0
585	AGG	0	0	39	0	0	0	1	0	18	0	245486	6	0	0	15	0	0	0	0	0	0	0	0	0	0	0	4	0	0	0	0	0	0	0	0	0	0	0	0	0	0	0	37	0	0	0	0	0
586	GAT	0	0	0	34	0	0	0	0	0	0	0	0	0	0	0	0	0	0	0	0	0	0	0	0	0	0	0	0	0	0	0	0	7	19	0	244953	0	0	0	0	0	0	0	3	0	0	0	11
587	CAA	17	0	0	0	0	0	0	0	0	0	0	0	0	0	0	0	246827	0	20	2	0	0	0	0	20	0	0	0	2	0	0	0	0	0	0	0	0	0	0	0	0	0	0	0	0	0	0	0
588	CAG	0	0	12	0	0	0	0	0	0	0	0	0	0	0	0	0	41	1	243656	13	0	0	2	0	0	0	27	0	0	0	0	0	0	0	2	0	0	0	0	0	0	0	0	0	0	0	0	0
589	CTT	0	0	0	0	0	0	0	0	0	0	0	0	0	0	0	16	0	0	0	2	0	0	0	8	0	0	0	1	0	4	0	245118	0	0	0	0	0	0	0	0	0	0	0	0	0	0	0	3
590	CTA	0	0	0	0	0	0	0	0	0	0	0	0	24	0	0	0	1	0	0	0	28	0	0	0	0	0	0	0	245443	1	29	2	0	0	0	0	0	0	0	0	0	0	0	0	1	0	0	0
591	GGA	0	0	0	0	0	0	0	0	91	0	0	0	0	0	0	0	0	0	0	0	0	0	0	0	3	0	0	0	0	0	0	0	26	0	0	0	2	0	0	0	247296	0	5	0	11	0	0	0
592	ATT	0	0	0	5	0	0	0	3	0	0	0	1	6	15	0	246920	0	0	0	0	0	0	0	0	0	0	0	0	0	0	0	1	0	0	0	0	0	0	0	0	0	0	0	0	0	0	0	11
593	TGG	0	0	0	0	0	0	0	0	0	0	0	0	0	0	0	0	0	0	0	0	0	0	0	0	0	0	28	0	0	0	0	0	0	0	0	0	0	0	0	0	0	0	8	0	0	0	0	0
594	GGC	0	0	0	0	0	0	0	0	0	51	0	1	0	0	0	0	0	0	0	0	0	0	0	0	0	0	0	0	0	0	0	0	0	73	0	0	0	3	0	0	32	247686	8	63	0	18	0	0
595	TGC	0	0	0	0	0	0	0	0	0	1	0	0	0	0	0	0	0	0	0	0	0	0	0	0	0	13	0	0	0	0	0	0	0	0	0	0	0	0	0	0	0	1	0	0	0	0	0	0
596	TCT	0	0	0	0	0	0	0	0	0	0	0	0	0	0	0	0	0	0	0	0	0	0	0	14	0	0	0	0	0	0	0	0	0	0	0	0	0	0	0	8	0	0	0	0	0	0	0	0
597	GGA	0	0	0	0	0	0	0	0	49	0	0	0	0	0	0	0	0	0	0	0	0	0	0	0	2	0	0	0	0	0	0	0	61	0	0	0	1	0	0	0	248292	0	8	0	14	0	0	0
598	AAA	248259	0	7	3	3	0	0	0	6	0	0	0	2	0	0	0	0	0	0	0	0	0	0	0	0	0	0	0	0	0	0	0	9	0	0	0	0	0	0	0	0	0	0	0	0	0	0	0
599	CTC	0	0	0	0	0	0	0	0	0	0	0	0	0	19	0	0	0	3	0	0	0	23	0	0	0	0	0	0	13	247570	2	18	0	0	0	0	0	0	0	0	0	0	0	0	0	1	0	0
600	ATC	0	1	0	0	0	18	0	0	0	0	0	0	15	246944	4	28	0	0	0	0	0	0	0	0	0	0	0	0	0	3	0	0	0	0	0	0	0	0	0	0	0	0	0	0	0	14	0	0
601	TGC	0	0	0	0	0	0	0	0	0	5	0	0	0	0	0	0	0	0	0	0	0	0	0	0	0	28	0	0	0	0	0	0	0	0	0	0	0	0	0	0	0	1	0	0	0	0	0	0
602	ACC	0	11	0	0	13	248369	1	36	0	1	0	0	0	45	0	0	0	0	0	0	0	0	0	0	0	0	0	0	0	0	0	0	0	0	0	0	0	5	0	0	0	0	0	0	0	0	0	0
603	ACT	0	0	0	14	1	38	0	248317	0	0	0	5	0	0	0	18	0	0	0	0	0	0	0	0	0	0	0	0	0	0	0	0	0	0	0	0	0	0	0	4	0	0	0	0	0	0	0	0
604	AAT	28	7	4	248598	0	0	0	1	0	0	0	6	0	0	0	4	0	0	0	1	0	0	0	0	0	0	0	0	0	0	0	0	0	0	0	10	0	0	0	0	0	0	0	0	0	0	0	0
605	GTG	0	0	0	0	0	0	0	0	0	0	0	0	0	0	44	0	0	0	0	0	0	0	0	0	0	0	0	0	0	0	1	0	0	0	1	0	0	0	5	0	0	0	0	0	63	2	248252	8
606	CCC	0	0	0	0	0	9	0	0	0	0	0	0	0	0	0	0	0	9	0	0	8	213523	2	16	0	0	0	0	0	14	0	0	0	0	0	0	0	2	0	0	0	0	0	0	0	0	0	0
607	TGG	0	0	0	0	0	0	0	0	0	0	5	0	0	0	0	0	0	0	0	0	0	0	0	0	0	0	127	0	0	0	0	0	0	0	0	0	0	0	0	0	0	0	10	0	0	0	0	0
608	AAC	16	213630	2	34	0	0	0	0	0	12	0	0	0	6	0	0	0	1	0	0	0	0	0	0	0	0	0	0	0	0	0	0	0	11	0	0	0	0	0	0	0	0	0	0	0	0	0	0
609	TCT	0	0	0	0	0	0	0	1	0	0	0	0	0	0	0	0	0	0	0	0	0	0	0	8	0	0	0	0	0	0	0	0	0	0	0	0	0	0	0	0	0	0	0	0	0	0	0	0
610	AGT	3	0	0	32	0	0	0	1	11	6	0	213463	0	0	0	27	0	0	0	0	0	0	0	0	0	0	0	1	0	0	0	0	0	0	0	0	0	0	0	0	0	0	0	27	0	0	0	0
611	TGG	0	0	0	0	0	0	0	0	0	0	7	0	0	0	0	0	0	0	0	0	0	0	0	0	0	0	10	0	0	0	0	0	0	0	0	0	0	0	0	0	0	0	2	0	0	0	0	0
612	AGT	0	0	0	78	0	0	0	4	7	21	2	213494	0	0	0	15	0	0	0	0	0	0	0	0	0	0	0	0	0	0	0	0	0	0	0	0	0	0	0	0	0	0	0	50	0	0	0	0
613	AAT	7	9	0	213579	0	0	0	0	0	0	0	9	0	0	0	2	0	0	0	0	0	0	0	0	0	0	0	0	0	0	0	0	0	0	0	14	0	0	0	0	0	0	0	0	0	0	0	0
614	AGA	43	0	0	0	0	0	0	0	213516	1	13	0	7	0	0	0	0	0	0	0	0	0	0	0	2	0	0	0	0	0	0	0	0	0	0	0	0	0	0	0	92	0	0	0	0	0	0	0
615	AAC	5	213625	0	49	0	0	0	0	0	12	0	0	0	9	0	0	0	1	0	0	0	0	0	0	0	0	0	0	0	0	0	0	0	2	0	0	0	0	0	0	0	0	0	0	0	0	0	0
616	CTG	0	0	0	0	0	1	0	0	0	0	0	0	0	0	7	0	0	0	4	0	0	0	49	0	0	0	2	0	25	3	213340	14	0	0	0	0	0	0	0	0	0	0	0	0	0	0	0	0
617	AGT	1	0	0	37	0	0	0	1	11	17	1	213608	0	0	0	9	0	0	0	0	0	0	0	0	0	0	0	0	0	0	0	0	0	0	0	0	0	0	0	0	0	0	0	20	0	0	0	0
618	GAG	0	0	69	0	0	0	0	0	0	0	0	0	0	0	0	0	0	0	1	0	0	0	0	0	0	0	0	0	0	0	0	0	64	0	213453	17	0	0	0	0	0	0	27	0	0	0	3	0
619	ATA	2	0	0	0	6	0	0	0	2	0	0	0	213578	1	30	8	0	0	0	0	0	0	0	0	0	0	0	0	0	0	0	0	0	0	0	0	0	0	0	0	0	0	0	0	14	0	0	0
620	TGG	0	0	0	0	0	0	0	0	0	0	16	0	0	0	0	0	0	0	0	0	0	0	0	0	0	0	9	0	0	0	0	0	0	0	0	0	0	0	0	0	0	0	1	0	0	0	0	0
621	GAC	0	56	0	0	0	0	0	0	0	0	0	0	0	0	0	0	0	1	0	0	0	0	0	0	0	0	0	0	0	0	0	0	13	213536	0	17	0	1	0	0	0	18	0	0	0	0	0	0
622	AAC	36	213429	3	73	0	1	0	0	0	17	0	0	0	9	0	0	0	0	0	0	0	0	0	0	0	0	0	0	0	0	0	0	0	6	0	0	0	0	0	0	0	0	0	0	0	0	0	0
623	ATG	0	0	16	0	0	0	6	0	0	0	0	0	67	1	213362	14	0	0	0	0	0	0	0	0	0	0	0	0	0	0	0	0	0	0	0	0	0	0	0	0	0	0	0	0	0	0	34	0
624	ACC	0	24	0	0	25	213512	1	31	0	6	0	0	0	29	0	0	0	0	0	0	0	0	0	0	0	0	0	0	0	0	0	0	0	0	0	0	0	22	0	0	0	0	0	0	0	0	0	0
625	TGG	0	0	0	0	0	0	0	0	0	0	0	0	0	0	0	0	0	0	0	0	0	0	0	0	0	0	10	0	0	0	0	0	0	0	0	0	0	0	0	0	0	0	0	0	0	0	0	0
626	CTG	0	0	0	0	0	0	0	0	0	0	0	0	0	0	35	0	0	0	18	0	0	0	30	0	0	0	1	0	125	3	213045	13	0	0	0	0	0	0	0	0	0	0	0	0	0	0	2	0
627	CAA	53	0	0	0	0	0	0	0	0	0	0	0	0	0	0	0	213260	1	15	6	1	0	0	0	12	0	0	0	3	1	0	0	14	0	0	0	0	0	0	0	0	0	0	0	0	0	0	0
628	TGG	0	0	1	0	0	0	0	0	0	0	1	0	0	0	0	0	0	0	2	0	0	0	0	0	0	0	16	0	0	0	0	0	0	0	0	0	0	0	0	0	0	0	2	0	0	0	0	0
629	GAT	0	0	0	68	0	0	0	0	0	0	0	0	0	0	0	0	0	0	0	0	0	0	0	0	0	0	0	0	0	0	0	0	10	7	2	213262	0	0	0	1	0	0	0	8	0	0	0	0
630	AAA	213599	4	23	7	1	0	0	0	35	0	0	0	3	0	0	0	1	0	0	0	0	0	0	0	0	0	0	0	0	0	0	0	27	0	0	0	0	0	0	0	0	0	0	0	0	0	0	0
631	GAA	22	0	0	0	0	0	0	0	0	0	0	0	0	0	0	0	1	0	0	0	0	0	0	0	0	0	0	0	0	0	0	0	213696	0	2	0	0	0	0	0	2	0	0	0	3	0	0	0
632	ATT	0	0	0	8	0	0	0	8	0	0	0	0	2	6	0	213584	0	0	0	0	0	0	0	0	0	0	0	0	0	0	0	2	0	0	0	0	0	0	0	0	0	0	0	0	0	0	0	7
633	AGC	0	71	0	0	1	2	0	0	53	213197	7	89	0	11	0	0	0	0	0	0	0	0	0	0	0	0	0	0	0	0	0	0	0	0	0	0	0	0	0	0	0	37	0	0	0	0	0	0
634	AAT	26	25	4	213392	0	0	0	0	0	0	0	10	0	0	0	3	0	0	0	0	0	0	0	0	0	0	0	0	0	0	0	0	0	0	0	4	0	0	0	0	0	0	0	0	0	0	0	0
635	TAC	0	28	0	0	0	0	0	0	0	0	0	0	0	0	0	0	0	14	0	0	0	0	0	0	0	0	0	0	0	0	0	0	0	1	0	0	0	0	0	0	0	0	0	0	0	0	0	0
636	ACA	33	0	0	0	213503	3	18	3	0	0	0	0	33	0	0	0	0	0	0	0	1	0	0	0	0	0	0	0	0	0	0	0	0	0	0	0	15	1	0	0	0	0	0	0	0	0	0	0
637	CAG	0	0	32	0	0	0	0	0	0	0	0	0	0	0	1	0	39	0	213113	8	0	0	1	0	0	0	23	0	0	0	6	0	0	0	3	0	0	0	0	0	0	0	0	0	0	0	0	0
638	ATA	34	0	0	0	6	0	0	0	3	0	0	0	213500	0	27	0	0	0	0	0	0	0	0	0	0	0	0	0	0	0	0	0	0	0	0	0	0	0	0	0	0	0	0	0	6	0	0	0
639	ATA	4	0	0	1	3	0	0	0	3	0	0	0	212932	0	22	2	0	0	0	0	0	0	0	0	0	0	0	0	2	0	0	0	0	0	0	0	0	0	0	0	0	0	0	0	7	0	0	0
640	TAT	0	0	0	3	0	0	0	0	0	0	0	0	0	0	0	0	0	0	0	5	0	0	0	0	0	0	0	0	0	0	0	0	0	0	0	0	0	0	0	0	0	0	0	0	0	0	0	0
641	GGG	0	0	0	0	0	0	0	0	0	0	39	0	0	0	0	0	0	0	0	0	0	0	0	0	0	0	2	0	0	0	0	0	0	0	58	0	0	0	2	0	94	1	204319	13	0	0	15	0
642	CTA	0	0	0	0	0	0	0	0	0	0	0	0	37	0	0	0	21	0	0	0	3	0	0	0	2	0	0	0	212089	0	8	1	0	0	0	0	0	0	0	0	0	0	0	0	1	0	0	0
643	CTT	0	0	0	0	0	0	0	0	0	0	0	0	0	0	0	6	0	0	0	3	0	0	0	23	0	0	0	1	14	37	3	211557	0	0	0	0	0	0	0	0	0	0	0	0	0	0	0	2
644	GAA	24	0	0	0	0	0	0	0	0	0	0	0	0	0	0	0	1	0	0	0	0	0	0	0	0	0	0	0	0	0	0	0	212988	4	44	9	1	0	0	0	39	0	0	0	1	0	0	0
645	GAA	37	0	0	0	0	0	0	0	0	0	0	0	0	0	0	0	2	0	0	0	0	0	0	0	0	0	0	0	0	0	0	0	212419	0	2	3	0	0	0	0	5	0	0	0	1	0	0	0
646	TCG	0	0	0	0	0	0	1	0	0	0	0	0	0	0	0	0	0	0	0	0	0	0	5	0	0	0	0	0	0	0	0	0	0	0	0	0	0	0	1	0	0	0	0	0	0	0	0	0
647	CAG	0	0	12	0	0	0	0	0	0	0	0	0	0	0	0	0	47	2	210709	10	0	0	3	0	0	0	82	0	0	0	11	0	0	0	1	0	0	0	0	0	0	0	0	0	0	0	0	0
648	AAC	11	211701	3	31	0	0	0	0	0	6	0	0	0	0	0	0	0	0	0	0	0	0	0	0	0	0	0	0	0	0	0	0	0	1	0	0	0	0	0	0	0	0	0	0	0	0	0	0
649	CAG	0	0	6	0	0	0	0	0	0	0	0	0	0	0	0	0	81	1	188489	10	0	0	0	0	0	0	13	0	0	0	1	0	0	0	1	0	0	0	0	0	0	0	0	0	0	0	0	0
650	CAG	0	0	10	0	0	0	0	0	0	0	0	0	0	0	0	0	46	2	200541	3	0	0	1	0	0	0	27	0	0	0	2	0	0	0	0	0	0	0	0	0	0	0	0	0	0	0	0	0
651	GAA	30	0	0	0	0	0	0	0	0	0	0	0	0	0	0	0	1	0	0	0	0	0	0	0	0	0	0	0	0	0	0	0	199053	0	3	0	0	0	0	0	7	0	0	0	0	0	0	0
652	AAG	39	3	208212	14	0	0	3	0	53	0	123	0	0	0	1	0	0	0	0	0	0	0	0	0	0	0	0	0	0	0	0	0	0	0	9	0	0	0	0	0	0	0	0	0	0	0	0	0
653	AAT	6	13	3	203230	0	0	0	2	0	0	0	5	0	0	38	0	0	0	0	0	0	0	0	0	0	0	0	0	0	0	0	0	1	0	0	20	0	0	0	0	0	0	0	0	0	0	0	0
654	GAA	86	25	0	0	0	0	0	0	0	0	0	0	0	0	0	0	0	0	0	0	0	0	0	0	0	0	0	0	0	0	0	0	207867	0	5	0	0	0	0	0	11	0	0	0	0	0	0	0
655	CAA	25	0	49	0	1	0	0	0	1	0	0	0	0	0	0	0	206409	2	6	3	3	0	0	0	11	0	0	0	0	0	0	0	1	0	0	0	0	0	0	0	0	0	0	0	0	0	0	0
656	GAC	1	42	0	0	0	0	0	27	0	0	0	0	0	0	0	0	0	1	0	0	0	0	0	0	0	0	0	0	0	0	0	1	30	193808	2	24	1	0	0	0	0	5	0	0	0	1	0	0
657	TTA	0	0	0	0	0	0	0	0	0	0	0	0	17	0	0	0	0	0	0	0	0	0	0	0	0	0	0	0	11	0	0	0	0	0	0	0	0	0	0	0	0	0	0	0	1	0	0	0
658	TTG	0	0	0	0	0	0	0	0	0	0	0	0	0	0	7	0	0	0	0	0	0	0	0	0	0	0	0	0	0	0	8	0	0	0	0	0	0	0	0	0	0	0	0	0	0	0	2	0
659	GCA	0	0	0	0	109	0	0	0	0	0	0	0	0	0	0	0	1	0	0	2	0	0	0	0	0	0	0	0	0	0	0	0	13	0	0	0	183375	2	2	3	0	0	0	0	63	0	0	0
660	TTG	0	0	0	0	0	0	0	0	0	0	0	0	0	0	3	0	0	0	0	0	0	0	0	0	0	0	0	0	0	0	7	0	0	0	0	0	0	0	0	0	0	0	0	0	0	0	0	0
661	GAT	0	0	0	23	0	0	0	0	0	0	0	0	0	0	0	0	0	0	0	4	0	0	0	0	0	0	0	0	0	0	0	0	7	4	1	121928	0	0	0	0	0	0	0	5	0	0	0	1
662	AAG	41	2	94263	3	0	0	4	0	0	0	30	0	0	0	3	0	0	0	0	1	0	0	0	0	0	0	0	0	0	0	0	0	0	0	4	0	0	0	0	0	0	0	0	0	0	0	0	0
663	TGG	0	0	0	0	0	0	0	0	0	0	1	0	0	0	0	0	0	0	0	0	0	0	0	0	0	0	1	0	0	0	0	0	0	0	0	0	0	0	0	0	0	0	2	0	0	0	0	0
664	GCA	0	0	0	0	88	0	0	0	0	0	0	0	0	0	0	0	0	0	0	0	3	0	0	0	0	0	0	0	0	0	0	0	9	0	0	0	137270	0	6	1	0	0	0	0	105	0	0	0
665	AGT	0	0	0	36	0	0	0	0	0	2	1	159717	0	0	0	10	0	0	0	0	0	0	0	0	0	0	0	0	0	0	0	0	0	0	0	0	0	0	0	0	0	0	0	15	0	0	0	0
666	CTG	0	0	0	0	0	0	0	0	0	0	0	0	0	0	15	0	0	0	10	0	0	0	48	0	0	0	8	0	61	0	156463	7	0	0	0	0	0	0	0	0	0	0	0	0	0	0	1	0
667	TGG	0	0	0	0	0	0	0	0	0	0	3	0	0	0	0	0	0	0	0	0	0	0	0	0	0	0	22	0	0	0	0	0	0	0	0	0	0	0	0	0	0	0	0	0	0	0	0	0
668	AAT	11	5	1	198322	0	0	0	0	0	0	0	3	0	0	0	0	0	0	0	0	0	0	0	0	0	0	0	0	0	0	0	0	0	0	0	6	0	0	0	0	0	0	0	0	0	0	0	0
669	TGG	0	0	0	0	0	0	0	0	0	0	6	0	0	0	0	0	0	0	0	0	0	0	0	0	0	0	5	0	0	0	0	0	0	0	0	0	0	0	0	0	0	0	1	0	0	0	0	0
670	TTT	0	0	0	0	0	0	0	0	0	0	0	0	0	0	0	3	0	0	0	0	0	0	0	0	0	0	0	0	0	0	0	13	0	0	0	0	0	0	0	0	0	0	0	0	0	0	0	2
671	GAC	0	49	0	0	0	0	0	0	0	0	0	0	0	0	0	0	0	1	0	0	0	0	0	0	0	0	0	0	0	0	0	0	19	202264	0	54	0	0	0	0	0	40	0	0	0	19	0	0
672	ATA	8	0	0	0	39	0	0	0	0	0	0	0	207717	0	7	1	0	0	0	0	0	0	0	0	0	0	0	0	0	0	0	0	0	0	0	0	0	0	0	0	0	0	0	0	8	0	0	0
673	TCA	0	0	0	0	0	0	0	0	0	0	0	0	0	0	0	0	0	0	0	0	28	0	0	0	0	0	0	0	0	0	0	0	0	0	0	0	1	0	0	0	0	0	0	0	0	0	0	0
674	AAC	23	211685	2	16	0	0	0	0	0	8	0	0	0	2	0	0	0	1	0	0	1	0	0	0	0	0	0	0	0	0	0	0	0	8	0	0	0	0	0	0	0	0	0	0	0	0	0	0
675	TGG	0	0	0	0	0	0	0	0	0	0	9	0	0	0	0	0	0	0	0	0	0	0	0	0	0	0	5	0	0	0	0	0	0	0	0	0	0	0	0	0	0	0	5	0	0	0	0	0
676	CTG	0	0	0	0	0	0	0	0	0	0	0	0	0	0	25	0	0	0	2	0	0	0	9	0	0	0	3	0	55	0	202368	10	0	0	0	0	0	0	0	0	0	0	0	0	0	0	0	0
677	TGG	0	0	0	0	0	0	0	0	0	0	1	0	0	0	0	0	0	0	0	0	0	0	0	0	0	0	5	0	0	0	0	0	0	0	0	0	0	0	0	0	0	0	0	0	0	0	0	0
678	TAT	0	0	0	0	0	0	0	0	0	0	0	0	0	0	0	0	0	0	0	24	0	0	0	0	0	0	0	0	0	0	0	0	0	0	0	0	0	0	0	0	0	0	0	0	0	0	0	0
679	ATA	6	0	0	0	18	0	0	0	1	0	0	0	213149	3	10	1	0	0	0	0	0	0	0	0	0	0	0	0	0	0	0	0	0	0	0	0	0	0	0	0	0	0	0	0	10	0	0	0
680	AAA	212333	0	6	0	0	0	0	0	10	0	0	0	0	0	0	0	4	0	0	0	0	0	0	0	0	0	0	0	0	0	0	0	8	0	0	0	0	0	0	0	0	0	0	0	0	0	0	0
681	ATA	3	0	0	0	14	0	0	0	1	1	0	0	212056	0	4	1	0	0	0	0	0	0	0	0	0	0	0	0	0	0	0	0	0	0	0	0	0	0	0	0	0	0	0	0	7	0	0	0
682	TTT	0	0	0	0	0	0	0	0	0	0	0	0	0	0	0	10	0	0	0	0	0	0	0	0	0	0	0	0	0	0	0	6	0	0	0	0	0	0	0	0	0	0	0	0	0	0	0	3
683	ATA	14	0	0	0	6	0	0	0	0	0	0	0	212106	0	25	0	0	0	0	0	0	0	0	0	0	0	0	0	0	0	0	0	0	0	0	0	0	0	0	0	0	0	0	0	9	0	0	0
684	ATG	1	0	9	1	0	1	8	0	0	0	2	0	31	0	212878	8	0	0	0	0	0	0	0	0	0	0	0	0	0	0	2	0	0	0	0	0	0	0	0	0	0	0	0	0	0	0	13	0
685	ATA	8	0	0	0	4	0	0	0	1	0	0	0	211444	2	47	1	0	0	0	0	0	0	0	0	0	0	0	0	0	0	0	0	0	0	0	0	0	0	0	0	0	0	0	0	5	0	0	0
686	GTA	0	0	0	0	0	0	0	0	0	0	0	0	76	0	0	0	0	0	0	0	0	0	0	0	0	0	0	0	0	0	0	0	3	0	0	0	13	0	0	0	3	0	0	0	213080	0	33	1
687	GGA	0	0	0	0	0	0	0	0	20	0	0	0	0	0	0	0	0	0	0	0	0	0	0	0	0	0	0	0	0	0	0	0	34	0	0	0	2	0	0	0	212823	1	37	5	5	0	0	0
688	GGC	0	5	0	0	0	0	0	0	0	32	0	0	0	0	0	0	0	0	0	0	0	0	0	0	0	0	0	0	0	0	0	0	1	40	0	0	0	10	0	0	37	211483	2	33	0	15	0	0
689	TTA	0	0	0	0	0	0	0	0	0	0	0	0	19	0	0	0	2	0	0	0	0	0	0	0	0	0	0	0	26	0	0	0	0	0	0	0	0	0	0	0	0	0	0	0	5	0	0	0
690	ATA	5	0	0	0	2	0	0	0	0	0	0	0	213320	1	89	1	0	0	0	0	0	0	0	0	0	0	0	0	1	0	0	0	0	0	0	0	0	0	0	0	0	0	0	0	10	0	0	0
691	GGA	1	0	0	0	0	0	0	0	28	0	0	0	0	0	0	0	0	0	0	0	0	0	0	0	2	0	0	0	0	0	0	0	27	0	0	2	0	0	0	0	213160	0	9	4	9	0	0	0
692	TTA	0	0	0	0	0	0	0	0	0	0	0	0	8	0	0	0	0	0	0	0	0	0	0	0	0	0	0	0	4	0	0	0	0	0	0	0	0	0	0	0	0	0	0	0	6	0	0	0
693	AGA	81	0	0	0	0	0	0	0	213358	0	13	0	18	0	0	0	0	0	0	0	0	0	0	0	0	0	0	0	0	0	0	0	0	0	0	0	0	0	0	0	12	0	0	0	0	0	0	0
694	ATA	4	0	0	0	3	0	0	0	0	0	0	0	213595	0	37	0	0	0	0	0	0	0	0	0	0	0	0	0	1	0	0	0	0	0	0	0	0	0	0	0	0	0	0	0	4	0	0	0
695	GTT	0	0	0	0	0	0	0	0	0	0	0	0	0	0	0	45	0	0	0	0	0	0	0	0	0	0	0	0	0	0	0	3	0	0	0	0	0	0	0	25	0	0	0	0	14	16	4	213325
696	TTT	0	0	0	0	0	0	0	0	0	0	0	0	0	0	0	6	0	0	0	0	0	0	0	0	0	0	0	0	0	0	0	9	0	0	0	0	0	0	0	0	0	0	0	0	0	0	0	2
697	GCT	0	0	0	0	0	0	0	49	0	0	0	0	0	0	0	0	0	0	0	0	0	0	0	7	0	0	0	0	0	0	0	0	0	0	0	21	8	58	7	213105	0	0	0	0	0	1	0	146
698	GTG	0	0	0	0	0	0	0	0	0	0	0	0	0	0	81	0	0	0	0	0	0	0	0	0	0	0	0	0	0	0	1	0	0	0	0	0	0	0	11	0	0	0	1	0	119	1	213125	10
699	CTT	0	0	0	0	0	0	0	0	0	0	0	0	0	0	0	19	4	0	0	6	0	0	0	16	0	0	0	1	9	6	3	213603	0	0	0	0	0	0	0	1	0	0	0	0	0	0	0	2
[truncated: 16 more columns]
