# Supplementary material for: Mapping mutational effects along the evolutionary landscape of HIV envelope
Source: eLife. 2018 Mar 28;7:e34420. doi: 10.7554/eLife.34420 (PMC5910023; doi:10.7554/eLife.34420)
Supplement: Supplementary file 1. — Specifically, this file contains a Jupyter notebook that performs the analysis, all required input data, and all reasonably sized output files. The Jupyter notebook downloads the deep sequencing data, processes it with the dms_tools2 software (Bloom, 2015, https://jbloomlab.github.io/dms_tools2/), and also performs a variety of downstream analyses that generate most of the figures for this paper. [file elife-34420-supp1.zip › analysis_code/results/codoncounts/BG505/virus-3_codoncounts.csv]

site	wildtype	AAA	AAC	AAG	AAT	ACA	ACC	ACG	ACT	AGA	AGC	AGG	AGT	ATA	ATC	ATG	ATT	CAA	CAC	CAG	CAT	CCA	CCC	CCG	CCT	CGA	CGC	CGG	CGT	CTA	CTC	CTG	CTT	GAA	GAC	GAG	GAT	GCA	GCC	GCG	GCT	GGA	GGC	GGG	GGT	GTA	GTC	GTG	GTT
30	GCA	0	0	0	0	271	0	0	0	0	0	0	0	0	0	0	0	0	0	0	0	6	0	0	0	0	0	0	0	0	0	0	0	21	0	0	0	476728	0	17	2	3	0	0	0	68	0	0	0
31	GAA	88	0	0	0	0	0	0	0	0	0	0	0	0	0	0	0	4	0	0	0	0	0	0	0	0	0	0	0	0	0	0	0	477550	1	6	4	2	0	0	0	11	0	0	0	0	0	0	0
32	AAC	38	476946	4	50	0	0	0	1	0	13	0	0	0	6	0	0	0	1	0	0	0	0	0	0	0	0	0	0	0	0	0	0	0	7	0	0	0	0	0	0	0	0	0	0	0	0	0	0
33	TTG	0	0	0	0	0	0	0	0	0	0	0	0	0	0	19	0	0	0	0	0	0	0	0	0	0	0	0	0	0	0	25	0	0	0	0	0	0	0	0	0	0	0	0	0	0	0	5	0
34	TGG	0	0	0	0	0	0	0	0	0	0	4	0	0	0	0	0	0	0	0	0	0	0	0	0	0	0	15	0	0	0	0	0	0	0	0	0	0	0	0	0	0	0	1	0	0	0	0	0
35	GTC	0	0	0	0	0	0	0	0	0	0	0	0	0	192	0	0	0	0	0	0	0	0	0	0	0	0	0	0	0	3	0	0	0	1	0	0	0	88	0	0	0	11	0	0	25	477074	3	54
36	ACT	0	0	0	27	37	35	17	477204	0	0	0	2	0	0	0	67	0	0	0	0	0	0	0	0	0	0	0	0	0	0	0	0	0	0	0	0	0	0	0	17	0	0	0	0	0	0	0	0
37	GTC	0	0	0	0	0	0	0	0	0	0	0	0	0	223	0	0	0	0	0	0	0	0	0	0	0	0	0	0	0	7	0	0	0	1	0	0	0	21	0	0	0	4	0	0	31	476960	3	55
38	TAC	0	11	0	0	0	0	0	0	0	0	0	0	0	0	0	0	0	34	0	0	0	0	0	0	0	0	0	0	0	0	0	0	0	5	0	0	0	0	0	0	0	0	0	0	0	0	0	0
39	TAT	0	0	0	45	0	0	0	0	0	0	0	0	0	0	0	0	0	0	0	51	0	0	0	0	0	0	0	0	0	0	0	0	0	0	0	6	0	0	0	0	0	0	0	0	0	0	0	0
40	GGG	0	0	1	0	0	0	0	0	0	0	54	0	0	0	0	0	0	0	0	0	0	0	0	0	0	0	1	0	0	0	0	0	0	0	64	0	0	0	5	0	84	3	477096	16	0	0	23	0
41	GTA	0	0	0	0	0	0	0	0	0	0	0	0	198	0	0	0	0	0	0	0	0	0	0	0	0	0	0	0	0	0	0	0	3	0	0	0	33	0	0	0	2	0	0	0	477180	1	44	0
42	CCT	0	0	0	0	0	0	0	17	0	0	0	0	0	0	0	0	0	0	0	40	30	180	25	476615	0	0	0	2	0	0	0	34	0	0	0	0	0	0	0	3	0	0	0	0	0	0	0	0
43	GTG	0	0	0	0	0	0	0	0	0	0	0	0	0	0	124	0	0	0	0	0	0	0	0	0	0	0	0	0	0	0	5	0	0	0	3	0	0	0	22	0	0	0	1	0	79	9	477195	19
44	TGG	0	0	0	0	0	0	0	0	0	0	9	0	0	0	0	0	0	0	0	0	0	0	0	0	0	0	38	0	0	0	0	0	0	0	0	0	0	0	0	0	0	0	3	0	0	0	0	0
45	AAA	477005	3	49	10	6	0	0	0	44	0	0	0	6	0	0	0	1	0	0	0	0	0	0	0	0	0	0	0	0	0	0	0	54	0	0	0	0	0	0	0	0	0	0	0	0	0	0	0
46	GAC	0	145	0	0	0	0	0	0	0	0	0	0	0	0	0	0	0	13	0	0	0	0	0	0	0	0	0	0	0	0	0	0	40	477002	2	112	0	1	0	0	0	30	0	0	0	0	0	0
47	GCA	0	0	0	0	308	0	0	0	0	0	0	0	0	0	0	0	0	0	0	0	1	0	0	0	0	0	0	0	0	0	0	0	15	0	0	0	476104	9	217	19	0	0	0	0	107	0	0	0
48	GAG	2	0	75	0	0	0	0	0	0	0	0	0	0	0	0	0	0	0	3	0	0	0	0	0	0	0	0	0	0	0	0	0	84	4	477108	12	0	0	2	0	0	0	46	0	0	0	31	0
49	ACC	0	11	0	0	18	476776	1	63	0	2	0	0	0	41	0	0	0	0	0	0	0	0	0	0	0	0	0	0	0	0	0	0	0	0	0	0	0	22	0	0	0	0	0	0	0	0	0	0
50	ACC	0	21	0	0	32	477335	1	54	0	14	0	0	0	51	0	0	0	0	0	0	0	0	0	0	0	0	0	0	0	0	0	0	0	0	0	0	0	12	0	0	0	0	0	0	0	0	0	0
51	TTA	0	0	0	0	0	0	0	0	0	0	0	0	6	0	0	0	0	0	0	0	0	0	0	0	0	0	0	0	85	0	0	0	0	0	0	0	0	0	0	0	0	0	0	0	12	0	0	0
52	TTT	0	0	0	0	0	0	0	0	0	0	0	0	0	0	0	70	0	0	0	0	0	0	0	0	0	0	0	0	0	0	0	22	0	0	0	0	0	0	0	0	0	0	0	0	0	0	0	1
53	TGT	0	0	0	0	0	0	0	0	0	0	0	22	0	0	0	0	0	0	0	0	0	0	0	0	0	0	0	18	0	0	0	0	0	0	0	0	0	0	0	0	0	0	0	3	0	0	0	0
54	GCA	0	0	0	0	322	0	0	0	0	0	0	0	0	0	0	0	0	0	0	0	6	0	0	0	0	0	0	0	0	0	0	0	29	0	0	0	475944	8	21	10	4	0	0	0	407	0	0	0
55	TCA	0	0	0	0	27	0	0	0	0	0	0	0	0	0	0	0	0	0	0	0	20	0	0	0	0	0	0	0	0	0	0	0	0	0	0	0	3	0	0	0	0	0	0	0	0	0	0	0
56	GAT	0	0	0	111	0	0	0	0	0	0	0	0	0	0	0	0	0	0	0	6	0	0	0	0	0	0	0	0	0	0	0	0	23	22	1	477126	0	0	0	2	0	0	0	10	0	0	0	0
57	GCT	0	0	0	0	0	0	0	210	0	0	0	0	0	0	0	0	0	0	0	0	0	0	0	19	0	0	0	0	0	0	0	0	0	0	0	20	7	42	0	476049	0	0	0	2	0	0	0	82
58	AAA	477243	5	43	11	5	0	0	0	23	0	0	0	10	0	0	0	2	0	0	0	0	0	0	0	0	0	0	0	0	0	0	0	13	0	0	0	0	0	0	0	0	0	0	0	0	0	0	0
59	GCA	2	0	0	0	229	0	0	0	0	0	0	0	0	0	0	0	0	0	0	0	7	0	0	0	0	0	0	0	0	0	0	0	17	0	1	0	476711	1	21	4	0	0	0	0	136	1	0	0
60	TAT	0	0	0	8	0	0	0	0	0	0	1	0	0	0	0	0	0	0	0	34	0	0	0	0	0	0	0	0	0	0	0	0	0	0	0	3	0	0	0	0	0	0	0	0	0	0	0	0
61	GAG	0	0	74	0	0	0	0	0	0	0	0	0	0	0	0	0	0	0	1	0	0	0	0	0	0	0	0	0	0	0	0	0	61	1	475466	27	0	0	0	0	0	0	67	0	0	0	10	0
62	ACA	31	0	0	0	476626	2	39	5	0	0	0	0	53	0	0	0	0	0	0	0	0	0	0	0	0	0	0	0	0	0	0	0	0	0	0	0	34	0	0	0	0	0	0	0	0	0	0	0
63	GAA	67	0	0	0	0	0	0	0	0	0	0	0	0	0	0	0	1	0	0	0	0	0	0	0	0	0	0	0	0	0	0	0	476736	0	24	11	2	0	0	0	14	0	0	0	2	0	0	0
64	AAG	195	7	474991	27	0	0	3	0	0	0	33	0	0	0	7	0	0	0	0	0	0	0	0	0	0	0	0	0	0	0	0	0	0	0	15	0	0	0	0	0	0	0	0	0	0	0	0	0
65	CAT	0	0	0	25	0	0	0	0	0	0	0	0	0	0	0	0	7	13	1	476103	0	0	0	2	0	0	0	11	0	0	0	5	0	0	0	3	0	0	0	0	0	0	0	0	0	0	0	0
66	AAT	7	15	2	476246	0	0	0	4	0	0	0	18	0	0	0	3	0	0	0	4	0	0	0	0	0	0	0	0	0	0	0	0	0	0	0	67	0	0	0	0	0	0	0	0	0	0	0	0
67	GTC	0	0	0	0	0	0	0	0	0	0	0	0	0	73	0	0	0	0	0	0	0	0	0	0	0	0	0	0	0	5	0	0	0	8	0	0	0	17	0	0	0	2	0	0	36	460602	2	53
68	TGG	0	0	0	0	0	0	0	0	0	0	39	0	0	0	0	0	0	0	0	0	0	0	0	0	0	0	36	0	0	0	0	0	0	0	0	0	0	0	0	0	0	0	1	0	0	0	0	0
69	GCT	0	0	0	0	0	0	0	153	0	0	0	0	0	0	0	0	0	0	0	0	0	0	0	1	0	0	0	0	0	0	0	0	0	0	0	34	2	50	1	472129	0	0	0	1	0	0	0	67
70	ACA	4	0	0	0	475453	1	20	1	1	0	0	0	120	0	0	0	0	0	0	0	0	0	0	0	0	0	0	0	0	0	0	0	0	0	0	0	11	0	0	0	0	0	0	0	0	0	0	0
71	CAT	0	0	0	20	0	0	0	0	0	0	0	0	0	0	0	0	18	22	6	473712	0	0	0	3	0	0	0	20	0	0	0	5	0	0	0	2	0	0	0	0	0	0	0	0	0	0	0	0
72	GCC	0	0	0	0	0	131	0	0	0	0	0	0	0	0	0	0	0	0	0	0	0	0	0	0	0	0	0	0	0	0	0	0	0	27	0	0	65	440400	6	51	0	3	0	0	0	119	0	0
73	TGT	0	0	0	0	0	0	0	0	0	0	0	45	0	0	0	0	0	0	0	0	0	0	0	0	0	0	0	184	0	0	0	0	0	0	0	0	0	0	0	0	0	0	0	22	0	0	0	0
74	GTA	0	0	0	0	0	0	0	0	0	0	0	0	166	0	0	0	0	0	0	0	0	0	0	0	0	0	0	0	0	0	0	0	3	0	0	0	24	0	0	0	2	0	0	0	445302	0	53	3
75	CCC	0	0	0	0	0	19	0	0	0	0	0	0	0	0	0	0	0	22	0	0	25	455245	2	12	0	0	0	0	0	46	0	0	0	0	0	0	0	8	0	0	0	0	0	0	0	0	0	0
76	ACA	12	0	0	0	457823	24	286	36	2	0	0	0	97	0	0	0	0	0	0	0	0	0	0	0	0	0	0	0	0	0	0	0	0	0	0	0	9	0	0	0	0	0	0	0	0	0	0	0
77	GAC	2	67	0	0	0	0	0	0	0	0	0	0	0	0	0	0	0	3	0	0	0	0	0	0	0	0	0	0	0	0	0	0	27	387631	2	72	0	0	0	0	0	28	0	0	0	7	0	0
78	CCC	0	0	0	0	0	19	0	0	0	0	0	0	0	0	0	0	0	35	0	0	62	447184	2	39	0	1	0	0	0	25	0	0	0	0	0	0	0	1	0	0	0	0	0	0	0	0	0	0
79	AAC	20	459096	2	76	0	28	0	0	0	23	0	0	0	10	0	0	2	0	1	0	0	0	0	0	0	1	0	0	0	0	0	0	0	32	0	0	0	0	0	0	0	0	0	0	0	0	0	0
80	CCA	0	0	0	0	28	0	0	0	0	0	0	0	0	0	0	0	38	29	0	0	443626	8	9	2	0	0	0	0	21	0	0	0	0	0	0	0	2	0	0	0	0	0	0	0	0	0	0	0
81	CAA	19	0	1	0	0	0	0	0	0	0	0	0	0	0	0	0	458095	1	21	17	1	0	0	0	49	0	0	0	2	0	0	0	5	0	0	0	0	0	0	0	0	0	0	0	0	0	0	0
82	GAA	80	0	0	0	0	0	0	0	2	0	0	0	0	0	0	0	2	0	0	0	0	0	0	0	0	0	0	0	0	0	0	0	411875	0	19	2	0	0	0	0	5	0	0	0	4	0	0	0
83	ATA	31	0	0	8	11	0	0	0	1	0	0	0	415444	0	51	21	0	0	0	0	0	0	0	0	0	0	0	0	0	0	0	0	0	0	0	0	0	0	0	0	0	0	0	0	7	0	0	0
84	CAT	0	0	0	11	73	0	0	0	0	0	0	0	0	0	0	6	8	4	1	216301	0	0	0	0	0	0	0	7	0	0	0	8	0	0	0	1	0	0	0	0	0	0	0	0	0	0	0	0
85	TTG	0	0	0	0	0	0	0	0	0	0	0	0	0	0	15	0	0	0	0	0	0	0	0	0	0	0	0	0	0	0	17	0	2	0	0	0	0	0	0	0	0	0	0	0	0	0	14	0
86	GAA	74	0	0	0	0	0	0	0	0	0	0	0	0	0	0	0	13	0	0	0	0	0	0	0	0	0	0	0	0	0	0	0	422848	0	6	4	0	0	0	0	163	0	0	0	0	0	0	0
87	AAT	17	22	14	407710	0	0	0	1	0	0	0	12	0	0	0	9	0	0	0	1	0	0	0	0	0	0	0	0	0	0	0	0	0	0	0	13	0	0	0	0	0	0	0	0	0	0	0	0
88	GTG	0	0	0	0	0	0	0	0	0	0	0	0	0	0	101	0	0	0	0	0	0	0	0	0	0	0	0	0	0	0	7	0	0	0	4	0	0	0	15	0	0	0	5	0	85	0	417506	22
89	ACT	0	0	0	19	9	24	8	425822	0	0	0	7	0	0	0	82	0	0	0	0	0	0	0	0	0	0	0	0	0	0	1	0	1	0	0	0	0	0	0	33	0	0	0	0	0	0	0	0
90	GAA	71	0	1	0	1	0	0	0	0	0	0	0	0	0	0	0	0	0	0	0	0	0	0	0	0	0	0	0	0	0	0	0	416984	4	55	9	0	0	0	0	24	0	0	0	6	0	0	0
91	GAG	0	0	32	0	0	0	0	0	1	0	0	0	0	0	0	0	0	0	3	0	0	0	0	0	0	0	0	0	0	0	0	0	134	4	429489	41	0	0	1	0	1	0	6	0	0	0	2	0
92	TTT	0	0	0	2	0	0	0	0	0	0	0	0	0	0	0	11	0	0	0	0	0	0	0	0	0	0	0	0	0	0	0	20	0	0	0	0	0	0	0	0	0	0	0	0	0	0	0	1
93	AAC	42	435539	4	67	0	1	0	0	0	51	0	0	0	0	0	0	0	0	0	0	0	0	0	0	0	0	0	0	0	0	0	0	0	25	0	0	0	0	0	0	0	0	0	0	0	0	0	0
94	ATG	0	1	9	0	0	0	13	0	0	0	1	1	96	7	451955	21	0	0	0	0	0	0	0	0	0	0	0	0	0	0	0	0	0	0	0	0	0	0	0	0	0	0	0	0	0	0	19	0
95	TGG	0	0	0	0	0	0	0	0	0	0	7	0	0	0	0	0	0	0	0	0	0	0	0	0	0	0	56	0	0	0	0	0	0	0	0	0	0	0	0	0	0	0	6	0	0	0	0	0
96	AAA	473508	0	11	1	0	0	0	0	19	0	0	0	1	0	0	0	3	0	0	0	0	0	0	0	0	0	0	0	0	0	0	0	39	0	0	0	0	0	0	0	0	0	0	0	0	0	0	0
97	AAT	2	17	1	470994	0	0	0	0	0	0	0	20	2	0	0	125	0	0	0	7	0	0	0	0	0	0	0	0	0	0	0	0	0	0	0	19	0	0	0	0	0	0	0	0	0	0	0	0
98	AAC	21	474550	2	51	0	1	0	0	0	37	0	0	0	6	0	0	0	0	0	0	0	0	0	0	0	0	0	0	0	0	0	0	0	55	0	0	0	0	0	0	0	0	0	0	0	0	0	0
99	ATG	0	0	5	0	0	0	17	0	0	0	4	0	60	3	471715	20	0	0	0	0	0	0	0	0	0	0	0	0	0	0	10	0	0	0	0	0	0	0	0	0	0	0	0	0	0	0	49	0
100	GTA	0	0	0	0	0	0	0	0	0	0	0	0	123	0	0	0	0	0	0	0	0	0	0	0	0	0	0	0	7	0	0	0	1	0	0	0	18	0	0	0	0	0	0	0	473717	1	63	4
101	GAG	0	0	89	0	0	0	0	0	0	0	0	0	0	0	0	0	0	0	3	0	0	0	0	0	0	0	0	0	0	0	0	0	193	3	471243	29	0	0	0	0	0	0	26	0	0	0	5	0
102	CAG	0	0	20	0	0	0	0	0	0	0	0	0	0	0	0	0	112	3	422809	58	0	0	2	0	0	0	35	0	0	0	0	0	0	0	15	0	0	0	0	0	0	0	0	0	0	0	0	0
103	ATG	1	0	7	0	0	0	14	0	0	0	1	0	229	8	468904	31	0	0	0	0	0	0	0	0	0	0	0	0	0	0	1	0	0	0	0	0	0	0	0	0	0	0	0	0	0	0	9	0
104	CAT	0	0	0	23	0	0	0	0	0	0	0	0	0	0	0	0	7	21	6	470456	0	0	0	7	0	0	0	11	0	0	0	2	0	0	0	0	0	0	0	0	0	0	0	0	0	0	0	0
105	ACA	32	0	0	0	473457	1	62	7	0	0	0	0	106	0	0	0	0	0	0	0	0	0	0	0	0	0	0	0	0	0	0	0	0	0	0	0	65	0	0	0	0	0	0	0	0	0	0	0
106	GAT	0	0	0	78	0	0	0	0	0	0	0	0	0	0	0	0	0	0	0	1	0	0	0	0	0	0	0	0	0	0	0	1	13	15	4	473840	0	0	0	1	0	0	0	6	0	0	0	3
107	ATC	0	10	0	0	1	29	0	0	0	1	0	0	13	473912	3	38	0	0	0	0	0	0	0	0	0	0	0	0	0	1	0	0	0	0	0	0	0	0	0	0	0	0	0	0	0	13	0	0
108	ATC	0	21	0	0	0	53	0	0	0	8	0	0	27	474563	1	56	0	0	0	0	0	0	0	0	0	0	0	0	0	1	0	0	0	0	0	0	0	0	0	0	0	0	0	0	0	16	0	0
109	AGT	3	0	0	82	0	0	0	9	9	40	7	476506	0	0	0	11	0	0	0	0	0	0	0	0	0	0	0	3	0	0	0	0	0	0	0	0	0	0	0	0	0	0	0	23	0	0	0	0
110	CTA	0	0	0	0	0	0	0	0	0	0	0	0	72	0	0	0	32	0	0	0	107	0	0	0	7	0	0	0	476044	0	18	5	0	0	0	0	1	0	0	0	0	0	0	0	11	0	0	0
111	TGG	0	0	0	0	0	0	0	0	0	0	7	0	0	0	0	0	0	0	0	0	0	0	0	0	0	0	11	0	0	0	0	0	0	0	0	0	0	0	0	0	0	0	1	0	0	0	0	0
112	GAC	0	83	0	0	0	0	0	0	0	0	0	0	0	0	0	0	0	2	0	0	0	0	0	0	0	0	0	0	0	0	0	0	126	476704	7	65	0	0	0	0	0	31	0	0	0	0	0	0
113	CAA	13	0	0	0	0	0	0	0	0	0	0	0	0	0	0	0	476368	5	44	10	1	0	0	0	56	1	0	0	11	0	0	0	0	0	0	0	0	0	0	0	0	0	0	0	0	0	0	0
114	AGC	2	77	0	0	0	4	0	0	25	475453	5	58	0	30	0	0	0	1	0	0	0	1	0	0	0	10	0	0	0	0	0	0	0	0	0	0	0	0	0	0	0	32	0	0	0	0	0	0
115	CTA	0	0	0	0	0	0	0	0	0	0	0	0	23	0	0	0	10	0	0	0	111	0	0	0	1	0	0	0	476654	1	38	0	0	0	0	0	0	0	0	0	0	0	0	0	0	0	0	0
116	AAG	147	11	476653	27	0	0	2	0	0	0	48	0	0	0	26	0	0	0	6	0	0	0	0	0	0	0	0	0	0	0	0	0	1	0	19	0	0	0	0	0	0	0	0	0	0	0	0	0
117	CCA	0	0	0	0	21	0	0	0	0	0	0	0	0	0	0	0	27	0	0	0	476837	2	12	14	3	0	0	0	33	0	0	0	0	0	0	0	0	0	0	0	0	0	0	0	0	0	0	0
118	TGT	0	0	0	0	0	0	0	0	0	0	0	28	0	0	0	0	0	0	0	0	0	0	0	0	0	0	0	31	0	0	0	0	0	0	0	0	0	0	0	0	0	0	0	1	0	0	0	0
119	GTA	0	0	0	0	0	0	0	0	0	0	0	0	123	0	0	0	0	0	0	0	0	0	0	0	0	0	0	0	2	0	0	0	7	0	0	0	25	0	0	0	1	0	0	0	476710	1	31	2
120	AAG	94	2	477339	14	0	0	2	0	0	0	35	0	0	0	8	0	0	0	1	0	0	0	0	0	0	0	0	0	0	0	0	0	0	0	15	0	0	0	0	0	0	0	0	0	0	0	0	0
121	TTA	0	0	0	0	0	0	0	0	0	0	0	0	11	0	0	0	0	0	0	0	0	0	0	0	0	0	0	0	31	0	0	0	0	0	0	0	0	0	0	0	0	0	0	0	0	0	0	0
122	ACC	0	46	0	0	10	476606	4	72	0	7	0	0	0	77	0	0	0	0	0	0	0	2	0	0	0	0	0	0	0	0	0	0	0	0	0	0	0	34	0	0	0	0	0	0	0	0	0	0
123	CCT	0	0	0	0	0	0	0	12	0	0	0	0	0	0	0	0	0	0	0	27	0	54	2	476860	0	0	0	2	0	0	0	64	0	0	0	0	0	0	0	1	0	0	0	0	0	0	0	0
124	CTC	0	0	0	0	0	0	0	0	0	0	0	0	0	19	0	0	0	1	0	0	0	31	0	0	0	1	0	0	25	477192	2	44	0	0	0	0	0	0	0	0	0	0	0	0	0	2	0	0
125	TGC	0	8	0	0	0	0	0	0	0	17	0	0	0	0	0	0	0	0	0	0	0	0	0	0	0	70	0	0	0	0	0	0	0	0	0	0	0	0	0	0	0	4	0	0	0	0	0	0
126	GTT	0	0	0	0	0	0	0	0	0	0	0	0	0	0	0	57	0	0	0	0	0	0	0	0	0	0	0	0	0	0	0	4	0	0	0	4	0	0	0	17	0	0	0	3	6	18	2	200338
127	ACT	1	0	0	14	2	13	0	200334	0	0	0	1	0	0	0	28	0	0	0	0	0	0	0	0	0	0	0	0	0	0	0	0	0	0	0	0	0	0	0	3	0	0	0	0	0	0	0	0
128	CTA	0	0	0	0	0	0	0	0	0	0	0	0	20	0	0	0	0	0	0	0	34	0	0	0	0	0	0	0	200359	0	16	1	0	0	0	0	0	0	0	0	0	0	0	0	0	0	0	0
129	CAG	0	0	14	0	0	0	0	0	0	0	0	0	0	0	0	0	59	3	200044	9	0	0	1	0	0	0	19	0	0	0	2	0	0	0	2	0	0	0	0	0	0	0	0	0	0	0	0	0
130	TGT	0	0	0	0	0	0	0	0	0	0	0	10	0	0	0	0	0	0	0	0	0	0	0	0	0	0	0	9	0	0	0	0	0	0	0	0	0	0	0	0	0	0	0	3	0	0	0	0
131	ACC	0	6	0	0	9	200332	1	21	0	3	0	0	0	57	0	0	0	0	0	0	0	0	0	0	0	0	0	0	0	0	0	0	0	0	0	0	0	4	0	0	0	0	0	0	0	0	0	0
132	AAT	10	4	0	200476	0	0	0	0	0	0	0	11	0	0	0	2	0	0	0	2	0	0	0	0	0	0	0	0	0	0	0	0	0	0	0	12	0	0	0	0	0	0	0	0	0	0	0	0
133	GTC	0	0	0	0	0	0	0	0	0	0	0	0	0	36	0	0	0	0	0	0	0	0	0	0	0	0	0	0	0	1	0	0	0	11	0	0	0	31	0	0	0	4	0	0	21	200229	0	23
134	ACC	1	18	0	0	15	200379	1	10	0	2	0	0	0	32	0	0	0	0	0	0	0	0	0	0	0	0	0	0	0	0	0	0	0	0	0	0	0	14	0	0	0	0	0	0	0	0	0	0
135	AAT	3	14	0	200385	0	0	0	0	0	0	0	4	0	0	0	1	0	0	0	0	0	0	0	0	0	0	0	0	0	0	0	0	0	0	0	9	0	0	0	0	0	0	0	0	0	0	0	0
136	AAT	20	15	0	200285	0	0	0	3	0	0	0	4	0	0	0	4	0	0	0	0	0	0	0	0	0	0	0	0	0	0	0	0	0	0	0	6	0	0	0	0	0	0	0	0	0	0	0	0
137	ATC	0	11	0	0	0	12	0	0	0	1	0	0	32	200394	1	16	0	1	0	0	0	0	0	0	0	0	0	0	0	0	0	0	0	0	0	0	0	0	0	0	0	0	0	0	0	19	0	0
138	ACT	1	0	0	23	24	17	1	200347	1	0	0	2	0	0	0	33	0	0	0	2	0	0	0	3	0	0	0	0	0	0	0	0	0	0	0	0	0	0	0	12	0	0	0	0	0	0	0	0
139	GAT	0	0	0	44	0	0	0	0	0	0	0	0	0	0	0	0	0	0	0	2	0	0	0	0	0	0	0	0	0	0	0	0	9	9	0	200257	0	0	0	0	0	0	0	1	0	0	0	2
140	GAC	0	21	0	1	0	0	0	0	0	0	0	0	0	0	0	0	0	1	0	0	0	0	0	0	0	0	0	0	0	0	0	0	18	200071	2	38	0	1	0	0	0	25	0	0	0	3	0	0
141	ATG	1	0	30	0	0	0	16	0	0	0	5	0	23	1	200260	20	0	0	0	0	0	0	0	0	0	0	0	0	0	0	0	0	0	0	0	0	0	0	0	0	0	0	0	0	0	0	18	0
142	AGG	0	0	54	0	0	0	2	0	25	0	200091	5	0	0	20	0	0	0	0	0	0	0	0	0	0	0	2	0	0	0	0	0	0	0	0	0	0	0	0	0	0	0	34	0	0	0	0	0
143	GGA	0	0	0	0	0	0	0	0	43	0	0	0	0	0	0	0	0	0	0	0	0	0	0	0	0	0	0	0	0	0	0	0	31	0	0	0	0	0	0	0	199966	0	65	1	12	0	0	0
144	GAA	56	0	0	1	0	0	0	0	0	0	0	0	0	0	0	0	1	0	0	0	0	0	0	0	0	0	0	0	0	0	0	0	200345	1	2	9	0	0	0	0	11	0	0	0	1	0	0	0
145	TTA	0	0	0	0	0	0	0	0	0	0	0	0	3	0	0	0	0	0	0	0	0	0	0	0	0	0	0	0	8	0	0	0	0	0	0	0	0	0	0	0	0	0	0	0	0	0	0	0
146	AAA	200329	1	4	0	0	0	0	0	10	0	0	0	2	0	0	0	0	0	0	0	0	0	0	0	0	0	0	0	0	0	0	0	6	0	0	0	0	0	0	0	0	0	0	0	0	0	0	0
147	AAC	17	200402	0	25	0	1	0	0	0	7	0	0	0	1	0	0	0	1	0	0	0	0	0	0	0	0	0	0	0	0	0	0	0	3	0	0	0	0	0	0	0	0	0	0	0	0	0	0
148	TGC	0	0	0	0	0	0	0	0	0	1	0	0	0	0	0	0	0	0	0	0	0	0	0	0	0	5	0	0	0	0	0	0	0	0	0	0	0	0	0	0	0	2	0	0	0	0	0	0
149	TCT	0	0	0	0	0	0	0	0	0	0	0	0	0	0	0	0	0	0	0	0	0	0	0	6	0	0	0	0	0	0	0	2	0	0	0	0	0	0	0	1	0	0	0	0	0	0	0	0
150	TTC	0	0	0	0	0	0	0	0	0	0	0	0	0	2	0	0	0	0	0	0	0	0	0	0	0	0	0	0	0	9	0	0	0	0	0	0	0	0	0	0	0	0	0	0	0	0	0	0
151	AAT	4	18	0	200333	0	0	0	8	0	0	0	13	0	0	0	11	0	0	0	2	0	0	0	0	0	0	0	0	0	0	0	0	0	0	0	25	0	0	0	0	0	0	0	0	0	0	0	0
152	ATG	0	0	7	0	0	0	11	0	0	0	1	0	39	4	200233	11	0	0	0	0	0	0	0	0	0	0	0	0	0	0	0	0	0	0	0	0	0	0	0	0	0	0	0	0	0	0	23	0
153	ACC	0	10	0	0	14	200082	0	19	0	0	0	0	0	16	0	0	0	0	0	0	0	2	0	0	0	0	0	0	0	2	0	0	0	0	0	0	0	31	0	0	0	0	0	0	0	0	0	0
154	ACA	5	0	0	0	199900	14	105	13	0	0	0	0	24	0	0	0	0	0	0	0	0	0	0	0	0	0	0	0	0	0	0	0	0	0	0	0	2	0	0	0	0	0	0	0	0	0	0	0
155	GAG	0	0	26	0	0	0	0	0	0	0	0	0	0	0	0	0	0	0	2	0	0	0	0	0	0	0	0	0	0	0	0	0	70	4	199552	9	0	0	0	0	0	0	1	0	0	0	3	0
156	CTA	0	0	0	0	0	0	0	0	0	0	0	0	13	0	0	0	2	0	0	0	12	0	0	0	3	0	0	0	200246	1	6	3	0	0	0	0	0	0	0	0	0	0	0	0	0	0	0	0
157	AGG	3	0	24	0	0	0	0	0	35	1	198480	12	1	0	32	0	0	0	0	0	0	0	0	0	0	0	1	0	0	0	0	0	0	0	0	0	0	0	0	0	0	0	39	0	0	0	0	0
158	GAT	0	0	0	23	0	0	0	0	0	0	0	0	0	0	0	0	0	0	0	0	0	0	0	0	0	0	0	0	0	0	0	0	11	13	1	197060	0	0	0	0	0	0	0	6	0	0	0	1
159	AAG	28	0	196638	2	0	0	8	0	0	0	50	0	0	0	6	0	0	0	0	0	0	0	0	0	0	0	0	0	0	0	0	0	0	0	46	0	0	0	0	0	0	0	0	0	0	0	0	0
160	AAA	200114	2	7	2	0	0	0	0	4	0	0	0	2	0	0	0	0	0	0	0	0	0	0	0	0	0	0	0	0	0	0	0	7	0	0	0	0	0	0	0	0	0	0	0	0	0	0	0
161	CAG	0	0	15	0	0	0	0	0	0	0	0	0	0	0	0	0	22	0	196576	5	0	0	1	0	0	0	10	0	0	0	2	0	0	0	2	0	0	0	0	0	0	0	0	0	0	0	0	0
162	AAG	22	2	199268	6	0	0	2	0	0	1	18	0	0	0	2	0	0	0	0	0	0	0	0	0	0	0	0	0	0	0	0	0	0	0	7	0	0	0	0	0	0	0	0	0	0	0	0	0
163	GTT	0	0	0	0	0	0	0	0	0	0	0	0	0	0	0	32	0	0	0	0	0	0	0	0	0	0	0	0	0	0	0	0	0	0	0	5	0	0	0	12	0	0	0	1	9	12	3	186991
164	TAT	0	0	0	3	0	0	0	0	0	0	0	0	0	0	0	0	0	0	0	13	0	0	0	0	0	0	0	0	0	0	0	0	0	0	0	0	0	0	0	0	0	0	0	0	0	0	0	0
165	TCA	0	0	0	0	4	0	0	0	0	0	0	0	0	0	0	0	0	0	0	0	9	0	0	0	0	0	0	0	0	0	0	0	0	0	0	0	1	0	0	0	0	0	0	0	0	0	0	0
166	CTT	0	0	0	0	0	0	0	1	0	0	0	0	0	0	0	9	0	0	0	0	0	0	0	330	0	0	0	0	17	25	2	198159	0	0	0	0	0	0	0	0	0	0	0	0	0	0	0	0
167	TTT	0	0	0	0	0	0	0	0	0	0	0	0	0	0	0	7	0	0	0	0	0	0	0	0	0	0	0	0	0	0	2	10	0	0	0	0	0	0	0	0	0	0	0	0	0	0	0	1
168	TAT	0	0	0	1	0	0	0	0	0	0	0	0	2	0	0	0	0	0	0	6	0	0	0	0	0	0	0	0	0	0	0	0	0	0	0	0	0	0	0	0	0	0	0	0	0	0	0	0
169	AGA	26	0	0	0	0	0	0	0	180316	0	2	0	8	0	0	0	0	0	0	0	0	0	0	0	0	0	0	0	0	0	0	0	0	0	0	0	0	0	0	0	22	0	0	0	0	0	0	0
170	CTA	0	0	0	0	0	0	0	1	0	0	0	0	5	0	0	0	4	0	0	0	10	0	0	0	0	0	0	0	197557	2	10	0	0	0	0	0	0	0	0	0	0	0	0	0	1	0	0	0
171	GAT	0	0	0	39	0	0	0	0	1	0	0	0	0	0	0	0	0	0	0	5	0	0	0	0	0	0	0	0	0	0	0	0	4	7	1	156943	0	0	0	0	0	0	0	2	0	0	0	2
172	GTA	0	1	0	0	0	0	0	0	0	0	0	0	72	0	0	0	0	0	0	0	0	0	0	0	0	0	0	0	2	0	0	0	2	0	0	0	7	0	0	0	0	0	0	0	170174	1	33	2
173	GTA	0	0	0	0	0	0	0	0	0	0	0	0	44	0	0	0	0	0	0	0	0	0	0	0	0	0	0	0	3	0	0	0	0	0	0	0	6	0	0	0	1	0	0	0	185300	0	18	2
174	CAA	24	0	0	1	0	0	0	0	0	0	0	0	0	0	0	0	193279	1	11	3	1	0	0	0	4	0	0	0	7	0	0	0	0	0	0	0	0	0	0	0	0	0	0	0	0	0	0	0
175	ATT	0	0	0	8	0	0	0	7	0	0	0	3	6	8	0	185611	1	0	0	0	0	0	0	0	0	0	0	0	0	0	0	1	0	0	0	0	0	0	0	0	0	0	0	0	0	0	0	4
176	AAC	13	176895	0	66	0	0	1	0	0	5	0	0	0	0	0	0	0	0	0	0	0	0	0	0	0	0	0	0	0	0	0	0	0	2	0	0	0	0	0	0	0	0	0	0	0	0	0	0
177	GAG	1	0	21	1	0	0	0	0	2	0	0	0	0	0	0	1	0	0	0	0	0	0	0	0	1	0	0	0	0	0	0	0	21	2	68725	7	0	0	1	0	0	0	3	0	0	0	0	0
178	AAT	10	1	1	171263	0	0	0	0	0	0	0	1	0	2	0	0	0	0	0	0	0	0	0	0	0	0	0	0	0	0	0	0	1	0	0	0	0	0	0	0	0	0	0	0	0	0	0	0
179	CAA	24	0	0	0	0	0	0	0	0	0	0	1	0	0	0	0	180236	1	17	8	0	0	0	0	19	0	0	0	4	0	0	0	0	0	0	0	0	0	0	0	0	0	0	0	0	0	0	0
180	GGT	0	0	0	6	0	0	0	0	2	0	3	37	0	0	0	0	0	0	0	0	0	0	0	0	0	0	0	0	0	0	0	0	1	0	0	50	0	0	0	1	4	4	0	164958	0	0	0	6
181	AAT	12	6	0	129223	0	0	0	0	0	0	3	8	1	0	0	1	0	0	0	0	0	0	0	0	0	0	0	0	0	0	0	0	0	0	1	4	0	0	0	0	0	0	0	2	0	0	0	0
182	AGG	0	0	38	4	0	0	4	0	18	0	130537	7	0	0	9	3	2	0	0	0	0	0	0	0	0	0	0	0	0	0	0	0	0	0	1	0	0	0	0	0	1	0	32	1	0	0	0	0
183	AGT	0	0	1	49	0	0	0	2	27	6	9	135971	1	0	0	13	0	0	0	0	0	0	0	0	0	0	0	0	0	0	0	0	0	0	1	0	0	0	0	0	0	0	0	8	1	0	0	0
184	AAT	36	4	3	164716	0	0	0	0	0	0	0	4	1	0	0	6	0	0	0	1	0	0	0	0	0	0	0	0	0	0	0	0	0	0	0	7	0	0	0	0	0	0	0	0	0	0	0	0
185	AAT	49	4	1	170040	0	0	0	1	0	0	1	7	1	0	0	8	0	0	0	0	0	0	0	0	0	0	0	0	0	0	0	0	0	0	0	15	0	0	0	1	0	0	0	0	0	0	0	0
186	AGT	0	0	0	51	0	0	0	0	4	5	1	176149	0	0	0	11	0	0	0	0	0	0	0	0	0	0	0	0	0	0	0	0	0	0	0	0	0	0	0	0	0	0	0	29	0	0	0	0
187	AAC	20	172531	2	17	0	0	0	0	0	4	0	0	0	14	0	0	0	0	0	0	0	0	0	0	0	0	0	0	0	0	0	0	0	14	0	0	0	0	0	0	0	0	0	0	0	0	0	0
188	AAG	71	0	181058	14	0	0	1	0	0	0	9	0	0	0	2	0	0	0	0	0	0	0	0	0	0	0	0	0	0	0	0	0	0	0	17	0	0	0	0	0	0	0	0	0	0	0	0	0
189	GAG	0	0	33	0	0	0	0	0	0	0	0	0	0	0	0	0	0	0	2	0	0	0	0	0	0	0	0	0	0	0	0	0	55	1	169352	6	0	0	0	0	1	0	1	0	0	0	1	0
190	TAT	0	0	0	2	0	0	0	0	0	0	0	0	0	0	0	0	0	0	0	9	0	0	0	0	0	0	0	0	0	0	0	0	0	0	0	2	0	0	0	0	0	0	0	0	0	0	0	0
191	AGA	22	0	0	0	2	0	0	0	187311	3	4	3	17	0	0	0	0	0	0	0	0	0	0	0	1	0	0	0	0	0	0	0	0	0	0	0	0	0	0	0	20	0	0	0	0	0	0	0
192	TTA	1	0	0	0	0	0	0	0	0	0	0	0	7	0	0	0	1	0	0	0	0	0	0	0	0	0	0	0	10	0	0	0	0	0	0	0	0	0	0	0	1	0	0	0	1	0	0	0
193	ATA	4	0	0	0	8	0	0	0	1	0	0	0	193255	2	15	0	0	0	0	0	0	0	0	0	0	0	0	0	1	0	0	0	0	0	0	0	0	0	0	0	0	0	0	0	6	0	0	0
194	AAT	8	19	0	190202	0	0	0	3	0	0	0	5	0	0	0	7	0	0	0	0	0	0	0	0	0	0	0	0	0	0	0	0	0	0	0	5	0	0	0	0	0	0	0	0	0	0	0	0
195	TGT	0	0	0	0	0	0	0	0	0	0	0	5	0	0	0	0	0	0	0	0	0	0	0	0	0	0	0	2	0	0	0	0	0	0	0	0	0	0	0	0	0	0	0	0	0	0	0	0
196	AAT	3	4	2	194998	0	0	0	1	0	0	0	5	0	0	0	1	0	0	0	1	0	0	0	0	0	0	0	0	0	0	0	0	0	0	0	37	0	0	0	0	0	0	0	0	0	0	0	0
197	ACC	0	7	0	0	14	190470	0	14	0	1	0	0	0	26	0	0	0	0	0	0	0	0	0	0	0	0	0	0	0	0	0	0	0	0	0	0	0	14	0	0	0	0	0	0	0	0	0	0
198	TCA	0	0	0	0	4	0	0	0	0	0	0	0	0	0	0	0	0	0	0	0	54	0	0	0	0	0	0	0	0	0	0	0	0	0	0	0	2	0	0	0	0	0	0	0	0	0	0	0
199	GCC	0	0	0	0	0	65	0	0	0	0	0	0	0	0	0	0	0	0	0	0	0	4	0	0	0	0	0	0	0	0	0	0	0	14	0	0	6	198359	0	10	0	1	0	0	0	47	0	0
200	ATT	0	0	0	3	0	0	0	8	0	0	0	0	2	21	9	180098	0	0	0	0	0	0	0	0	0	0	0	0	0	0	0	2	0	0	0	0	0	0	0	0	0	0	0	0	0	0	0	2
201	ACA	9	0	0	0	197475	0	10	0	1	0	0	0	36	0	0	0	0	0	0	0	0	0	0	0	0	0	0	0	0	0	0	0	0	0	0	0	16	0	0	0	0	0	0	0	0	0	0	0
202	CAG	0	0	3	0	0	0	0	0	0	0	0	0	0	0	0	0	32	1	197521	7	0	0	9	0	0	0	65	0	0	0	7	0	0	0	1	0	0	0	0	0	0	0	0	0	0	0	0	0
203	GCT	0	0	0	0	0	0	0	52	0	0	0	0	0	0	0	0	0	0	0	0	0	0	0	2	0	0	0	0	0	0	0	0	0	0	0	5	5	7	0	199005	0	0	0	0	0	0	0	22
204	TGT	0	0	0	0	0	0	0	0	0	0	0	2	0	0	0	0	0	0	0	0	0	0	0	0	0	0	0	23	0	0	0	0	0	0	0	0	0	0	0	0	0	0	0	1	0	0	0	0
205	CCA	0	0	0	0	8	0	0	0	0	0	0	0	0	0	0	0	7	0	0	0	198929	0	7	3	2	0	0	0	9	0	0	0	0	0	0	0	1	0	0	0	0	0	0	0	0	0	0	0
206	AAG	57	0	199089	14	0	0	1	0	0	0	32	0	0	0	1	0	0	0	2	0	0	0	0	0	0	0	0	0	0	0	0	0	0	0	16	0	0	0	0	0	0	0	0	0	0	0	0	0
207	GTA	0	0	0	0	0	0	0	0	0	0	0	0	85	0	0	0	0	0	0	0	0	0	0	0	0	0	0	0	6	0	0	0	3	0	0	0	23	0	0	0	0	0	0	0	199567	0	7	1
208	TCC	0	0	0	0	0	2	0	0	0	0	0	0	0	0	0	0	0	0	0	0	0	7	0	0	0	0	0	0	0	0	0	0	0	0	0	0	0	0	0	0	0	0	0	0	0	0	0	0
209	TTT	0	0	0	0	0	0	0	0	0	0	0	0	0	0	0	5	0	0	0	0	0	0	0	0	0	0	0	0	0	0	0	61	0	0	0	0	0	0	0	0	0	0	0	0	0	0	0	7
210	GAG	0	0	20	0	0	0	0	0	0	0	0	0	0	0	0	0	0	0	1	0	0	0	0	0	0	0	0	0	0	0	0	0	64	2	199870	13	0	0	0	0	0	0	32	0	0	0	1	0
211	CCA	0	0	0	0	9	0	0	0	0	0	0	0	0	0	0	0	12	0	0	0	199745	0	2	0	0	0	0	0	23	0	0	0	0	0	0	0	1	0	0	0	0	0	0	0	0	0	0	0
212	ATT	4	0	2	11	0	0	0	24	0	0	0	2	10	13	0	200198	0	0	0	0	1	0	0	0	0	0	0	0	0	0	0	0	0	0	0	0	0	0	0	0	0	0	0	0	0	0	0	4
213	CCC	0	0	0	0	0	8	0	0	0	0	0	0	0	0	0	0	0	13	0	0	10	200112	0	22	0	4	0	0	0	25	0	0	0	0	0	0	0	0	0	0	0	0	0	0	0	0	0	0
214	ATA	5	0	0	0	13	0	0	0	0	0	0	0	200361	0	22	0	0	0	0	0	0	0	0	0	0	0	0	0	1	0	0	0	0	0	0	0	0	0	0	0	0	0	0	0	3	0	0	0
215	CAT	0	0	0	17	0	0	0	0	0	0	0	0	0	0	0	0	21	10	0	200110	0	0	0	0	0	0	0	0	0	0	0	1	0	0	0	3	0	0	0	0	0	0	0	0	0	0	0	0
216	TAT	0	0	0	1	0	0	0	0	0	0	0	0	0	0	0	0	0	0	0	9	0	0	0	0	0	0	0	0	0	0	0	0	0	0	0	1	0	0	0	0	0	0	0	0	0	0	0	0
217	TGT	0	0	0	0	0	0	0	0	0	0	0	4	0	0	0	0	0	0	0	0	0	0	0	0	0	0	0	4	0	0	0	0	0	0	0	0	0	0	0	0	0	0	0	3	0	0	0	0
218	GCC	0	0	0	0	0	77	0	0	0	0	0	0	0	0	0	0	0	0	0	0	0	9	0	0	0	0	0	0	0	0	0	0	0	7	0	0	8	200073	0	13	0	1	0	0	0	61	0	0
219	CCA	0	0	0	0	5	0	0	0	0	0	0	0	0	0	0	0	9	0	0	0	200250	1	7	1	0	0	0	0	14	0	0	0	0	0	0	0	0	0	0	0	0	0	0	0	0	0	0	0
220	GCT	0	0	0	0	0	0	0	87	0	0	0	0	0	0	0	0	0	0	0	0	0	0	0	1	0	0	0	0	0	0	0	0	0	0	0	6	5	24	1	200037	0	0	0	0	0	0	0	32
221	GGT	0	0	0	0	0	0	0	0	0	0	0	33	0	0	0	0	0	0	0	0	0	0	0	0	0	0	0	0	0	0	0	0	0	0	0	26	0	0	0	0	0	8	1	200400	0	0	0	5
222	TTT	0	0	0	0	0	0	0	0	0	0	0	0	0	0	0	0	0	0	0	0	0	0	0	0	0	0	0	0	0	2	0	26	0	0	0	0	0	0	0	0	0	0	0	0	0	0	0	4
223	GCG	0	0	0	0	0	0	48	0	0	0	0	0	0	0	0	0	0	0	0	0	0	0	4	0	1	0	0	0	0	0	0	0	0	0	8	0	42	4	233551	6	0	0	0	0	0	0	287	0
224	ATC	0	3	0	0	0	10	0	0	0	1	0	0	4	234335	0	20	0	0	0	0	0	0	0	0	0	0	0	0	0	0	0	0	0	0	0	0	0	0	0	0	0	0	0	0	0	3	0	0
225	CTA	0	0	0	0	0	0	0	0	0	0	0	0	33	0	0	0	1	0	0	0	35	0	0	0	1	0	0	0	234322	0	21	0	0	0	0	0	0	0	0	0	0	0	0	0	0	0	0	0
226	AAG	53	1	233922	7	0	0	1	0	0	0	63	0	0	0	3	0	0	0	5	0	0	0	0	0	0	0	0	0	0	0	0	0	0	0	4	0	0	0	0	0	0	0	0	0	0	0	0	0
227	TGT	0	0	0	0	0	0	0	0	0	0	0	4	0	0	0	0	0	0	0	0	0	0	0	0	0	0	0	6	0	0	0	0	0	0	0	0	0	0	0	0	0	0	0	2	0	0	0	0
228	AAG	68	4	233995	16	0	0	15	0	0	0	100	0	0	0	15	0	0	0	0	0	0	0	0	0	0	0	0	0	0	0	0	0	0	0	32	0	0	0	0	0	0	0	0	0	0	0	0	0
229	GAT	0	0	0	18	0	0	0	0	0	0	0	0	0	0	0	0	0	0	0	3	0	0	0	0	0	0	0	0	0	0	0	0	3	11	0	234377	0	0	0	0	0	0	0	6	0	0	0	0
230	AAG	25	0	234171	4	0	0	5	0	0	0	42	0	0	0	5	0	0	0	0	0	0	0	0	0	0	0	0	0	0	0	0	0	0	0	36	0	0	0	0	0	0	0	0	0	0	0	0	0
231	AAG	51	0	234374	13	0	0	0	0	0	0	5	0	0	0	1	0	0	0	0	0	0	0	0	0	0	0	0	0	0	0	0	0	0	0	12	0	0	0	0	0	0	0	0	0	0	0	0	0
232	TTC	0	0	0	0	0	0	0	0	0	0	0	0	0	5	0	0	0	0	0	0	0	0	0	0	0	0	0	0	0	6	0	0	0	0	0	0	0	0	0	0	0	0	0	0	0	1	0	0
233	AAT	3	4	0	234299	0	0	0	0	0	0	0	21	0	0	0	8	0	0	0	1	0	0	0	0	0	0	0	0	0	0	0	0	0	0	0	30	0	0	0	0	0	0	0	0	0	0	0	0
234	GGA	0	0	0	0	0	0	0	0	35	0	0	0	0	0	0	0	0	0	0	0	0	0	0	0	0	0	0	0	0	0	0	0	35	0	0	0	0	0	0	0	234285	0	14	2	6	0	0	0
235	ACA	9	0	0	0	234069	7	112	11	4	0	0	0	53	0	0	0	0	0	0	0	0	0	0	0	0	0	0	0	0	0	0	0	0	0	0	0	12	0	0	0	0	0	0	0	0	0	0	0
236	GGG	0	0	1	0	0	0	0	0	0	0	41	0	0	0	0	0	0	0	0	0	0	0	0	0	0	0	2	0	0	0	0	0	1	0	53	0	0	0	3	0	143	3	233719	15	0	0	5	0
237	CCA	0	0	0	0	14	0	0	0	0	0	0	0	0	0	0	0	22	0	0	0	234107	2	21	0	0	0	0	0	30	0	0	0	0	0	0	0	5	0	0	0	0	0	0	0	0	0	0	0
238	TGC	0	0	0	0	0	0	0	0	0	9	0	0	0	0	0	0	0	0	0	0	0	0	0	0	0	11	0	0	0	0	0	0	0	0	0	0	0	0	0	0	0	4	0	0	0	0	0	0
239	CCA	0	0	0	0	7	0	0	0	0	0	0	0	0	0	0	0	6	0	0	0	234183	1	14	1	0	0	0	0	8	0	0	0	0	0	0	0	2	0	0	0	0	0	0	0	0	0	0	0
240	AGT	0	0	0	43	0	0	0	0	4	5	2	234270	0	0	0	9	0	0	0	0	0	0	0	0	0	0	0	2	0	0	0	0	0	0	0	0	0	0	0	0	0	0	0	17	0	0	0	0
241	GTC	0	0	0	0	0	0	0	0	0	0	0	0	0	61	0	0	0	0	0	0	0	0	0	0	0	0	0	0	0	3	0	0	0	2	0	0	0	15	0	0	0	0	0	0	5	234173	0	46
242	AGC	0	117	0	0	0	0	0	0	7	233823	2	75	0	13	0	0	0	0	0	0	0	0	0	0	0	1	0	0	0	0	0	0	0	0	0	0	0	0	0	0	0	68	0	0	0	0	0	0
243	ACA	6	0	0	0	234113	6	43	2	0	0	0	0	35	0	0	0	0	0	0	0	1	0	0	0	0	0	0	0	0	0	0	0	0	0	0	0	9	0	0	0	0	0	0	0	0	0	0	0
244	GTA	0	0	0	0	0	0	0	0	0	0	0	0	96	0	0	0	1	0	0	0	0	0	0	0	0	0	0	0	16	0	0	0	0	0	0	0	24	0	0	0	3	0	0	0	234073	1	24	7
245	CAA	15	0	0	0	0	0	0	0	0	0	0	0	0	0	0	0	234015	0	28	6	2	0	0	0	11	0	0	0	20	0	0	0	0	0	0	0	0	0	0	0	0	0	0	0	0	0	0	0
246	TGC	0	0	0	0	0	0	0	0	0	11	0	0	0	0	0	0	0	0	0	0	0	0	0	0	0	6	0	0	0	0	0	0	0	0	0	0	0	0	0	0	0	6	0	0	0	0	0	0
247	ACA	4	0	0	0	234300	0	6	6	5	0	0	0	52	0	0	0	0	0	0	0	0	0	0	0	0	0	0	0	0	0	0	0	0	0	0	0	6	0	0	0	0	0	0	0	0	0	0	0
248	CAT	0	0	0	10	0	0	0	0	0	0	0	0	0	0	0	0	4	29	5	234184	0	0	0	1	0	0	0	10	0	0	0	1	0	0	0	1	0	0	0	0	0	0	0	0	0	0	0	0
249	GGA	1	0	0	0	0	0	0	0	36	0	0	0	0	0	0	0	0	0	0	0	0	0	0	0	2	0	0	0	0	0	0	0	40	0	0	0	0	0	0	0	234030	0	6	1	8	0	0	0
250	ATC	0	1	0	0	0	3	0	0	0	0	0	0	11	234258	0	24	0	0	0	0	0	0	0	0	0	0	0	0	0	0	0	0	0	0	0	0	0	0	0	0	0	0	0	0	0	5	0	0
251	AAG	40	2	232908	12	0	0	0	0	0	0	21	0	0	0	4	0	0	0	0	0	0	0	0	0	0	0	0	0	0	0	0	0	0	0	52	0	0	0	0	0	0	0	0	0	0	0	0	0
252	CCA	0	0	0	0	12	0	0	0	0	0	0	0	0	0	0	0	8	0	0	0	233912	0	10	4	2	0	0	0	17	0	0	0	0	0	0	0	1	0	0	0	0	0	0	0	0	0	0	0
253	GTA	1	0	0	0	0	0	0	0	1	0	0	0	87	0	0	0	0	0	0	0	0	0	0	0	0	0	0	0	6	0	0	0	17	0	0	0	17	0	0	0	2	0	0	0	234046	2	34	4
254	GTA	1	0	0	0	0	0	0	0	0	0	0	0	110	0	0	0	0	0	0	0	0	0	0	0	0	0	0	0	14	0	0	0	2	0	0	0	19	0	0	0	0	0	0	0	233900	0	8	1
255	TCA	0	0	0	0	3	0	0	0	0	0	0	0	0	0	0	0	0	0	0	0	2	0	0	0	0	0	0	0	0	0	0	0	0	0	0	0	7	0	0	0	0	0	0	0	0	0	0	0
256	ACT	0	0	0	10	12	12	4	233932	0	0	0	3	0	0	0	22	0	0	0	0	0	0	0	1	0	0	0	0	0	0	0	0	0	0	0	0	0	0	0	6	0	0	0	0	0	0	0	0
257	CAA	15	0	0	0	0	0	0	0	0	0	0	0	0	0	0	0	233890	0	11	2	1	0	0	0	15	0	0	0	0	0	0	0	1	0	0	0	0	0	0	0	0	0	0	0	0	0	0	0
258	CTG	0	0	0	0	0	0	0	0	0	0	0	0	0	0	13	0	0	0	2	0	0	0	11	0	0	0	0	0	100	1	232798	18	0	0	0	0	0	0	0	0	0	0	0	0	0	0	4	0
259	CTG	0	0	0	0	0	0	0	0	0	0	0	0	0	0	15	0	0	0	1	0	0	0	34	0	0	0	4	0	40	2	233070	5	0	0	0	0	0	0	0	0	0	0	0	0	0	0	0	0
260	TTA	0	0	0	0	0	0	0	0	0	0	0	0	2	0	0	0	0	0	0	0	0	0	0	0	0	0	0	0	11	0	0	0	0	0	0	0	0	0	0	0	0	0	0	0	5	0	0	0
261	AAT	10	8	0	232253	0	0	0	2	0	0	0	7	0	0	0	16	0	0	0	0	0	0	0	0	0	0	0	0	0	0	0	0	0	0	0	9	0	0	0	0	0	0	0	0	0	0	0	0
262	GGC	0	0	0	0	0	0	0	0	0	50	0	0	0	0	0	0	0	0	0	0	0	0	0	0	0	1	0	0	0	0	0	0	0	165	0	0	0	1	0	0	12	231131	1	142	0	12	0	0
263	AGT	0	0	0	56	0	0	0	1	1	8	0	231090	0	0	0	3	0	0	0	0	0	0	0	0	0	0	0	0	0	0	0	0	0	0	0	0	0	0	0	0	0	0	0	20	0	0	0	0
264	CTA	0	0	0	0	0	0	0	0	0	0	0	0	34	0	0	0	3	0	0	0	9	0	0	0	1	0	0	0	232459	0	20	2	0	0	0	0	0	0	0	0	0	0	0	0	1	0	0	0
265	GCA	0	0	0	0	75	0	0	0	0	0	0	0	0	0	0	0	0	0	0	0	4	0	0	0	0	0	0	0	0	0	0	0	8	0	0	0	231678	1	35	1	1	0	0	0	71	0	0	0
266	GAA	26	0	0	0	0	0	0	0	0	0	0	0	0	0	0	0	1	0	0	0	0	0	0	0	0	0	0	0	0	0	0	0	228480	0	9	2	0	0	0	0	7	0	0	0	1	0	0	0
267	GAA	46	0	0	0	0	0	0	0	0	0	0	0	0	0	0	0	1	0	0	0	0	0	0	0	0	0	0	0	0	0	0	0	231470	4	12	2	0	0	0	0	9	0	0	0	0	0	0	0
268	GAG	0	0	20	0	0	0	0	0	0	0	0	0	0	0	0	0	0	0	2	0	0	0	0	0	0	0	0	0	0	0	0	0	42	1	207910	7	0	0	3	0	0	0	24	0	0	0	9	0
269	GTA	0	0	0	0	0	0	0	0	0	0	0	0	80	0	0	0	0	0	0	0	1	0	0	0	0	0	0	0	4	0	0	0	5	0	0	0	11	0	0	0	0	0	0	0	222611	0	25	1
270	ATG	3	0	32	0	0	0	8	0	0	0	7	2	45	2	223724	4	0	0	0	0	0	0	0	0	0	0	0	0	0	0	1	0	0	0	0	0	0	0	0	0	0	0	0	0	0	0	16	0
271	ATT	0	0	0	1	0	0	0	2	0	0	0	2	3	8	0	180170	0	0	0	0	0	0	0	0	0	0	0	0	0	0	0	1	0	0	0	0	0	0	0	0	0	0	0	0	0	0	0	3
272	AGA	28	0	4	0	4	0	0	0	218168	1	4	4	7	0	0	0	0	0	0	0	0	0	0	0	0	0	0	0	0	0	0	0	0	0	0	0	0	0	0	0	35	0	0	0	0	0	0	0
273	TCT	4	0	0	0	0	0	0	2	0	0	0	0	0	4	0	0	0	0	0	3	0	0	0	12	0	0	0	0	0	0	0	0	0	0	0	0	0	0	0	2	0	0	0	0	0	0	0	0
274	GAA	46	0	0	0	0	0	0	0	0	0	0	0	0	0	0	0	3	0	0	0	0	0	0	0	0	0	0	0	0	0	0	0	219506	0	4	8	0	0	0	0	5	0	0	0	1	0	0	0
275	AAT	44	6	0	215727	1	0	0	1	0	0	0	4	5	0	0	3	0	1	0	0	0	0	0	0	0	0	0	0	0	0	0	0	0	0	0	5	0	0	0	0	0	0	0	0	0	0	0	0
276	ATC	1	6	0	7	0	12	0	0	0	0	0	0	6	204838	2	33	0	0	0	0	0	0	0	0	0	0	0	0	0	0	0	0	0	0	0	0	0	0	0	0	0	0	0	0	0	10	0	0
277	ACA	12	0	0	0	222981	2	7	4	0	0	0	0	29	0	0	0	1	0	0	0	0	0	0	0	0	0	0	0	0	0	0	0	0	0	0	0	15	0	0	0	0	0	0	0	0	0	0	0
278	AAC	315	162420	4	19	14	0	0	3	0	4	0	0	0	1	0	0	0	0	0	0	0	0	0	0	0	0	0	0	0	0	0	0	1	4	0	0	0	0	0	0	0	0	0	0	1	0	0	0
279	AAT	2	7	0	176150	0	0	0	0	0	0	0	8	0	0	22	1	217	0	0	1	0	0	0	0	0	0	0	0	0	0	0	0	0	0	0	6	0	0	0	0	0	0	0	0	0	0	0	0
280	GCC	0	0	0	0	0	94	0	0	0	0	0	0	0	0	0	1	0	1	0	0	20	3	0	0	0	0	0	0	0	0	0	0	0	14	0	0	6	142933	1	19	0	0	0	0	0	43	0	0
281	AAA	212970	0	8	0	1	0	0	0	10	0	0	0	0	0	0	0	240	0	0	0	0	0	0	0	0	0	0	0	0	0	0	0	7	0	0	0	0	0	0	0	0	0	0	0	0	0	0	0
282	AAC	15	198206	0	34	0	1	0	0	0	5	0	0	0	1	0	0	0	0	0	0	0	0	0	0	0	0	0	0	0	0	0	0	0	1	0	0	0	0	0	0	0	0	0	0	0	0	0	0
283	ATA	3	0	0	0	3	0	0	0	0	0	0	0	200255	0	28	4	0	0	0	0	0	0	0	0	0	0	0	0	0	0	0	0	0	0	0	0	0	0	0	0	0	0	0	0	1	0	0	0
284	CTA	0	0	0	0	0	0	0	0	0	0	0	0	23	0	0	0	4	0	0	0	6	0	0	0	0	0	0	0	200502	0	13	3	0	0	0	0	0	0	0	0	0	0	0	0	10	0	0	0
285	GTA	0	0	0	0	0	0	0	0	0	0	0	0	58	0	0	0	0	0	0	0	0	0	0	0	0	0	0	0	3	0	0	0	0	0	0	0	15	0	0	0	1	0	0	0	212298	0	19	0
286	CAA	11	0	0	0	0	0	0	0	0	0	0	0	0	0	0	0	198750	0	6	1	0	0	0	0	4	0	0	0	0	0	0	0	2	0	0	0	0	0	0	0	0	0	0	0	0	0	0	0
287	TTT	0	0	0	0	0	0	0	0	0	0	0	0	0	0	0	2	0	0	0	0	0	0	0	0	0	0	0	0	0	0	0	10	0	0	0	0	0	0	0	0	0	0	0	0	0	0	0	0
288	AAC	17	222451	1	41	0	2	0	0	0	39	0	0	0	1	0	0	0	1	0	0	0	0	0	0	0	0	0	0	0	0	0	0	0	18	0	0	0	0	0	0	0	0	0	0	0	0	0	0
289	ACG	0	0	10	0	98	1	221924	11	0	0	0	0	0	0	65	0	0	0	0	0	0	0	0	0	0	0	0	0	0	0	0	0	0	0	0	0	0	0	29	0	0	0	0	0	0	0	0	0
290	CCT	0	0	0	0	0	0	0	14	0	0	0	0	0	0	0	0	0	0	0	8	22	63	21	220340	0	0	0	2	0	0	0	10	0	0	0	0	0	0	0	0	0	0	0	0	0	0	0	0
291	GTG	0	0	0	0	0	0	0	0	0	0	0	0	0	0	87	0	0	0	0	0	0	0	0	0	0	0	0	0	0	0	1	0	0	0	5	0	0	0	14	0	0	0	1	0	163	1	224905	7
292	CAA	7	0	0	0	0	0	0	0	0	0	0	0	0	0	0	0	231215	2	11	7	1	0	0	0	9	0	0	0	2	0	0	0	0	0	0	0	0	0	0	0	0	0	0	0	0	0	0	0
293	ATT	0	0	0	3	0	0	0	13	0	0	0	1	11	12	0	232192	0	0	0	0	0	0	0	0	0	0	0	0	0	0	0	1	0	0	0	0	0	0	0	0	0	0	0	0	0	0	0	1
294	AAT	6	11	1	232416	0	0	0	0	0	0	0	19	0	0	0	13	0	0	0	1	0	0	0	0	0	0	0	0	0	0	0	0	0	0	0	9	0	0	0	0	0	0	0	0	0	0	0	0
295	TGT	0	0	1	1	0	0	0	0	0	0	0	2	0	0	0	0	0	0	0	0	0	0	0	0	0	0	0	5	0	0	0	0	0	0	0	0	0	0	0	0	0	0	0	2	0	0	0	0
296	ACC	0	4	0	0	13	230332	1	34	0	3	0	0	0	63	0	0	0	0	0	0	0	0	0	0	0	0	0	0	0	0	0	0	0	0	0	0	0	33	0	0	0	0	0	0	0	0	0	0
297	AGA	29	0	0	0	2	0	0	0	205825	1	9	1	77	0	0	0	0	0	0	0	0	0	0	0	6	0	0	0	0	0	0	0	0	0	0	0	0	0	0	0	58	0	0	0	0	0	0	0
298	CCT	0	0	0	0	0	1	0	12	0	0	0	0	0	0	0	0	1	0	0	10	18	43	4	225226	0	0	0	1	0	0	0	17	0	0	0	0	0	0	0	2	0	0	0	0	0	0	0	0
299	AAC	12	232501	1	50	0	3	0	0	0	6	0	0	0	2	0	0	0	0	0	0	0	0	0	0	0	0	0	0	0	0	0	0	0	4	0	0	0	0	0	0	0	0	0	0	0	0	0	0
300	AAC	27	231674	1	38	0	0	0	0	0	3	0	0	0	2	0	0	0	0	0	0	0	0	0	0	0	0	0	0	0	0	0	0	0	5	0	0	0	0	0	0	0	0	0	0	0	0	0	0
301	AAT	3	23	0	230837	0	0	0	1	0	0	0	5	0	0	0	1	0	0	0	0	0	0	0	0	0	0	0	0	0	0	0	0	0	0	0	3	0	0	0	0	0	0	0	0	0	0	0	0
302	ACA	23	0	0	0	232969	1	32	1	1	0	0	0	41	0	0	0	0	0	0	0	0	0	0	0	0	0	0	0	0	0	0	0	0	0	0	0	22	0	0	0	0	0	0	0	0	0	0	0
303	AGG	0	0	89	0	0	0	0	0	33	1	232678	7	0	0	9	0	0	0	0	0	0	0	0	0	0	0	5	0	0	0	0	0	0	0	0	0	0	0	0	0	0	0	41	0	0	0	0	0
304	AAA	232838	0	12	2	0	0	0	0	5	0	0	0	3	0	0	0	0	0	0	0	0	0	0	0	0	0	0	0	0	0	0	0	4	0	0	0	0	0	0	0	0	0	0	0	0	0	0	0
305	AGT	0	0	0	72	3	0	0	4	1	9	3	233352	0	0	0	11	0	0	0	0	0	0	0	0	0	0	0	3	0	0	0	0	0	0	0	0	0	0	0	0	0	0	0	49	0	0	0	0
306	ATA	15	0	0	0	4	0	0	0	0	0	0	0	233847	0	32	4	0	0	0	0	0	0	0	0	0	0	0	0	0	0	0	0	0	0	0	0	0	0	0	0	0	0	0	0	6	0	0	0
307	CGT	0	0	0	0	0	0	0	0	0	0	0	24	0	0	0	0	0	0	0	65	0	0	0	3	5	14	1	233656	0	0	0	20	0	0	0	0	0	0	0	0	0	0	0	1	0	0	0	0
308	ATA	6	0	0	0	6	0	0	0	1	0	0	0	233950	1	83	2	0	0	0	0	0	0	0	0	0	0	0	0	0	0	0	0	0	0	0	0	0	0	0	0	0	0	0	0	10	0	0	0
309	GGA	2	0	0	0	0	0	0	0	36	0	0	0	0	0	0	0	0	0	0	0	0	0	0	0	0	0	0	0	0	0	0	0	39	0	0	0	7	0	0	0	234114	0	20	3	13	0	0	0
310	CCA	0	0	0	0	18	0	0	0	0	0	0	0	0	0	0	0	12	0	0	0	233717	1	92	9	1	0	0	0	30	0	0	0	0	0	0	0	0	0	0	0	0	0	0	0	0	0	0	0
311	GGA	0	0	0	0	0	0	0	0	49	0	0	0	0	0	0	0	0	0	0	0	0	0	0	0	2	0	0	0	0	0	0	0	23	0	0	0	0	0	0	0	234175	0	4	0	5	0	0	0
312	CAA	12	0	0	0	0	0	0	0	0	0	0	0	0	0	0	0	234123	6	25	4	0	0	0	0	11	0	0	0	2	0	0	0	1	0	0	0	0	0	0	0	0	0	0	0	0	0	0	0
313	GCA	1	0	0	0	114	0	0	0	0	0	0	0	0	0	0	0	0	0	0	0	2	0	0	0	0	0	0	0	0	0	0	0	17	0	0	0	233895	3	7	0	1	0	0	0	58	0	0	0
314	TTC	0	1	0	0	0	0	0	0	0	0	0	0	0	6	0	0	0	0	0	0	0	0	0	0	0	0	0	0	0	25	0	0	0	0	0	0	0	0	0	0	0	0	0	0	0	2	0	0
315	TAT	0	0	0	7	0	0	0	0	0	0	0	0	0	0	0	0	0	0	0	42	0	0	0	0	0	0	0	0	0	0	0	0	0	0	0	2	0	0	0	0	0	0	0	0	0	0	0	0
316	GCA	0	0	0	0	87	0	0	0	0	0	0	0	0	0	0	0	0	0	0	0	3	0	0	0	0	0	0	0	0	0	0	0	9	0	0	0	234053	0	7	2	0	0	0	0	87	0	0	0
317	ACA	15	0	0	1	233991	4	49	1	0	0	0	0	41	0	0	0	0	0	0	0	0	0	0	0	0	0	0	0	0	0	0	0	0	0	0	0	10	0	0	0	0	0	0	0	0	0	0	0
318	GGG	0	0	0	0	0	0	0	0	0	0	48	0	0	0	0	0	0	0	0	0	0	0	0	0	0	0	0	0	0	0	0	0	0	0	36	0	0	0	1	0	49	1	234135	16	0	0	5	0
319	GAC	0	66	0	0	0	0	0	0	0	0	0	0	0	0	0	0	0	0	0	0	0	0	0	0	0	0	0	0	0	0	0	0	20	313828	0	51	0	0	0	0	0	39	0	0	0	3	0	0
320	ATA	11	0	0	0	22	0	0	0	2	0	0	0	314128	3	25	3	0	0	0	0	0	0	0	0	0	0	0	0	2	0	0	0	0	0	0	0	0	0	0	0	0	0	0	0	18	0	0	0
321	ATA	8	0	0	0	8	0	0	0	1	0	0	0	313856	3	74	1	0	0	0	0	0	0	0	0	0	0	0	0	0	0	0	0	0	0	0	0	0	0	0	0	0	0	0	0	8	0	0	0
322	GGG	1	0	1	0	0	0	0	0	0	0	105	0	0	0	0	0	0	0	0	0	0	0	0	0	0	0	1	0	0	0	0	0	2	0	59	0	0	0	4	0	63	7	313892	29	0	0	25	0
323	GAT	0	0	0	46	0	0	0	0	0	0	0	0	0	0	0	0	0	0	0	2	0	0	0	0	0	0	0	0	0	0	0	0	13	25	3	313545	0	0	0	1	0	0	0	5	0	0	0	4
324	ATA	21	0	0	0	5	0	0	0	2	0	0	0	313810	0	97	1	0	0	0	0	0	0	0	0	0	0	0	0	0	0	0	0	0	0	0	0	0	0	0	0	0	0	0	0	32	0	0	0
325	AGA	44	0	0	0	1	0	0	0	314173	0	6	0	11	0	0	0	0	0	0	0	0	0	0	0	1	0	0	0	0	0	0	0	0	0	0	0	0	0	0	0	18	0	0	0	0	0	0	0
326	CAA	44	0	0	0	0	0	0	0	0	0	0	0	0	0	0	0	314175	2	33	4	2	0	0	0	9	0	0	0	8	0	0	0	1	0	0	0	0	0	0	0	0	0	0	0	0	0	0	0
327	GCA	0	0	0	0	124	0	0	0	0	0	0	0	0	0	0	0	0	0	0	0	2	0	0	0	0	0	0	0	0	0	0	0	21	0	0	0	313526	0	4	0	1	0	0	0	95	0	0	0
328	CAT	0	0	0	17	0	0	0	0	0	0	0	0	0	0	0	0	25	17	0	313715	0	0	0	2	0	1	0	15	0	0	0	0	0	0	0	1	0	0	0	0	0	0	0	0	0	0	0	0
329	TGT	0	0	0	0	0	0	0	0	0	0	0	1	0	0	0	0	0	0	0	1	0	0	0	0	0	0	0	21	0	0	0	0	0	0	0	0	0	0	0	0	0	0	0	1	0	0	0	0
330	AAT	16	8	2	313835	0	0	0	1	0	0	0	22	0	0	0	1	0	0	0	0	0	0	0	0	0	0	0	0	0	0	0	0	0	0	0	25	0	0	0	0	0	0	0	0	0	0	0	0
331	GTC	0	4	0	0	0	0	0	0	0	0	0	0	0	85	0	0	0	0	0	0	0	0	0	0	0	0	0	0	0	3	0	0	0	12	0	0	0	35	0	0	0	4	0	0	26	313850	1	46
332	AGT	0	0	0	81	0	0	0	5	8	36	2	313968	0	0	1	18	0	0	0	0	0	0	0	0	0	0	0	2	0	0	0	0	0	0	0	0	0	0	0	0	0	0	0	38	0	0	0	0
333	AAA	314150	1	11	5	3	0	0	0	8	0	0	0	7	0	0	0	0	0	0	0	0	0	0	0	0	0	0	0	0	0	0	0	20	0	0	0	0	0	0	0	0	0	0	0	0	0	0	0
334	GCA	0	0	0	0	137	0	0	0	0	0	0	0	0	0	0	0	0	0	0	0	2	0	0	0	0	0	0	0	0	0	0	0	16	0	0	0	313446	1	5	6	1	0	0	0	108	0	0	0
335	ACA	43	0	0	0	313919	3	31	6	2	0	0	0	53	0	0	0	0	0	0	0	2	0	0	0	0	0	0	0	0	0	0	0	1	0	0	0	16	0	0	0	0	0	0	0	0	0	0	0
336	TGG	0	0	0	0	0	0	0	0	0	0	2	0	0	0	0	0	0	0	0	0	0	0	0	0	0	0	5	0	0	0	0	0	0	0	0	0	0	0	0	0	0	0	0	0	0	0	0	0
337	AAT	3	22	3	313717	0	0	0	0	0	0	0	9	0	0	0	14	0	0	0	0	0	0	0	0	0	0	0	0	0	0	0	0	0	0	0	9	0	0	0	0	0	0	0	0	0	0	0	0
338	GAA	43	0	0	0	0	0	0	0	0	0	0	0	0	0	0	0	2	0	0	0	0	0	0	0	0	0	0	0	0	0	0	0	313982	1	6	2	0	0	0	0	35	0	0	0	2	0	0	0
339	ACT	0	1	0	36	3	21	1	313862	0	0	0	6	0	0	0	43	0	0	0	0	0	0	0	3	0	0	0	0	0	0	0	0	0	0	0	0	0	0	0	11	0	0	0	0	0	0	0	0
340	TTG	0	0	0	0	0	0	0	0	0	0	0	0	0	0	15	0	0	0	0	0	0	0	0	0	0	0	0	0	0	0	19	0	0	0	0	0	0	0	0	0	0	0	0	0	0	0	7	0
341	GGA	0	0	0	0	0	0	0	0	87	0	0	0	0	0	0	0	0	0	0	0	0	0	0	0	1	0	0	0	0	0	0	0	77	0	0	0	3	0	0	0	312839	0	15	1	4	0	0	0
342	AAG	62	4	313615	32	0	0	7	0	0	0	55	0	0	0	25	0	0	0	0	0	0	0	0	0	0	0	0	0	0	0	0	0	0	0	18	0	0	0	0	0	0	0	0	0	0	0	0	0
343	GTG	0	0	0	0	0	0	0	0	0	0	0	0	0	0	91	0	0	0	0	0	0	0	0	0	0	0	0	0	0	0	5	0	0	0	2	0	0	0	13	0	0	0	2	0	67	0	312703	12
344	GTC	0	0	0	0	0	0	0	0	0	0	0	0	0	77	0	1	0	0	0	0	0	0	0	0	0	0	0	0	0	2	0	0	0	10	0	0	0	60	0	0	0	4	0	0	21	313430	3	44
345	AAA	314001	0	34	1	3	0	0	0	23	0	0	0	2	0	0	0	2	0	0	0	0	0	0	0	0	0	0	0	0	0	0	0	12	0	0	0	0	0	0	0	0	0	0	0	0	0	0	0
346	CAA	22	0	0	0	0	0	0	0	0	0	0	0	0	0	0	0	313810	3	11	3	2	0	0	0	9	0	0	0	4	0	0	0	1	0	0	0	0	0	0	0	0	0	0	0	0	0	0	0
347	TTA	0	0	0	0	0	0	0	0	0	0	0	0	3	0	0	0	0	0	0	0	0	0	0	0	0	0	0	0	11	0	0	0	0	0	0	0	0	0	0	0	0	0	0	0	3	0	0	0
348	AGA	39	0	0	0	1	0	0	0	313183	0	11	2	5	0	0	0	0	0	0	0	0	0	0	0	0	0	0	0	0	0	0	0	0	0	0	0	0	0	0	0	11	0	0	0	0	0	0	0
349	AAA	314040	5	18	2	0	0	0	0	15	0	0	0	1	0	0	0	0	0	0	0	0	0	0	0	0	0	0	0	0	0	0	0	8	0	0	0	0	0	0	0	0	0	0	0	0	0	0	0
350	CAC	0	18	0	0	0	0	0	0	0	0	0	0	0	0	0	0	21	312514	3	47	2	0	0	0	0	10	0	0	0	2	0	0	0	0	0	0	0	0	0	0	0	0	0	0	0	0	0	0
351	TTT	0	0	0	0	0	0	0	0	0	0	0	0	0	0	0	4	0	0	0	1	0	0	0	0	0	0	0	0	0	0	0	15	0	0	0	0	0	0	0	0	0	0	0	0	0	0	0	3
352	GGG	0	0	0	0	0	0	0	0	0	0	44	0	0	0	0	0	0	0	0	0	0	0	0	0	0	0	1	0	0	0	0	0	1	0	65	0	0	0	1	0	55	0	307023	10	0	0	18	0
353	AAC	28	313471	0	60	0	0	0	0	0	10	0	0	0	2	0	0	0	0	0	0	0	0	0	0	0	0	0	0	0	0	0	0	0	18	0	0	0	0	0	0	0	0	0	0	0	0	0	0
354	AAC	27	312415	2	37	2	2	0	0	0	15	0	0	0	6	0	0	0	0	0	0	0	0	0	0	0	0	0	0	0	0	0	0	0	8	0	0	0	0	0	0	0	0	0	0	0	0	0	0
355	ACA	30	0	0	0	312045	2	15	14	3	0	0	0	46	0	0	0	0	0	0	0	1	0	0	0	0	0	0	0	0	0	0	0	0	0	0	0	16	0	0	0	0	0	0	0	0	0	0	0
356	ATA	12	0	0	0	14	0	0	0	2	0	0	0	311756	0	22	2	0	0	0	0	0	0	0	0	0	0	0	0	0	0	0	0	0	0	0	0	0	0	0	0	0	0	0	0	4	0	0	0
357	ATA	1	0	0	0	5	0	0	0	2	0	0	0	311194	0	58	0	0	0	0	0	0	0	0	0	0	0	0	0	2	0	0	0	0	0	0	0	0	0	0	0	0	0	0	0	9	0	0	0
358	AGA	31	0	0	0	2	0	0	0	305241	0	11	0	13	0	0	0	0	0	0	0	0	0	0	0	2	0	0	0	0	0	0	0	0	0	0	0	0	0	0	0	12	0	0	0	0	0	0	0
359	TTT	0	0	0	0	0	0	0	0	0	0	0	0	0	0	0	16	0	0	0	0	0	0	0	0	0	0	0	0	0	0	0	19	0	0	0	0	0	0	0	0	0	0	0	0	0	0	0	0
360	GCT	0	0	0	2	0	0	0	99	0	0	0	0	0	0	0	0	0	0	0	0	0	0	0	1	0	0	0	0	0	0	0	0	0	0	0	41	13	19	2	306408	0	0	0	1	0	0	0	73
361	AAT	17	7	1	311831	0	0	0	1	0	0	0	4	0	0	0	6	0	0	0	0	0	0	0	0	0	0	0	0	0	0	0	0	0	0	0	11	0	0	0	0	0	0	0	0	0	0	0	0
362	TCC	0	1	0	0	0	9	0	0	0	0	0	0	0	0	0	0	0	0	0	0	0	13	0	0	0	0	0	0	0	1	0	0	0	0	0	0	0	8	0	0	0	0	0	0	0	0	0	0
363	TCA	0	0	0	0	10	0	0	0	0	0	0	0	0	0	0	0	0	0	0	0	81	0	0	0	0	0	0	0	0	0	0	0	0	0	0	0	4	0	0	0	0	0	0	0	0	0	0	0
364	GGA	1	0	0	0	0	0	0	0	29	0	0	0	0	0	0	0	0	0	0	0	0	0	0	0	0	0	0	0	0	0	0	0	26	0	0	0	1	0	0	0	294686	0	15	0	18	0	0	0
365	GGG	0	0	0	0	0	0	0	0	0	0	143	0	0	0	0	0	0	0	0	0	0	0	0	0	0	0	3	0	0	0	0	0	0	0	29	0	0	0	2	0	57	0	230001	9	0	0	15	0
366	GAT	0	0	0	44	0	0	0	0	0	0	0	0	0	0	0	0	0	0	0	0	0	0	0	0	0	0	0	0	0	0	0	0	1	4	1	282477	0	0	0	0	0	0	0	3	0	0	0	1
367	CTA	0	0	0	0	0	0	0	0	0	0	0	0	20	0	0	0	8	0	0	0	75	0	0	0	0	0	0	0	300676	0	50	2	0	0	0	0	0	0	0	0	0	0	0	0	0	0	0	0
368	GAA	17	0	0	0	0	0	0	0	0	0	0	0	0	0	0	0	2	0	0	0	0	0	0	0	0	0	0	0	0	0	0	0	307514	0	10	1	0	0	0	0	8	0	0	0	1	0	0	0
369	GTC	2	3	0	0	0	0	0	0	0	0	0	0	0	76	0	0	0	0	0	0	0	0	0	0	0	0	0	0	0	6	0	0	0	11	0	0	0	22	0	0	0	1	0	0	11	301826	0	30
370	ACA	17	0	0	0	306933	1	44	6	1	0	0	0	43	0	0	0	0	0	0	0	0	0	0	0	0	0	0	0	0	0	0	0	0	0	0	0	16	0	0	0	0	0	0	0	0	0	0	0
371	ACA	10	0	0	0	307407	0	3	9	3	0	0	0	21	0	0	0	0	0	0	0	0	0	0	0	0	0	0	0	0	0	0	0	0	0	0	0	13	0	0	0	0	0	0	0	0	0	0	0
372	CAT	0	0	0	29	0	0	0	0	0	0	0	0	0	0	0	0	9	5	2	294109	0	0	0	0	0	0	0	7	0	0	0	4	0	0	0	0	0	0	0	0	0	0	0	0	0	0	0	0
373	AGT	0	0	1	39	0	0	0	11	5	18	1	296533	0	0	0	19	0	0	0	0	0	0	0	0	0	0	0	0	0	0	0	0	0	0	0	0	0	0	0	0	0	0	0	15	0	0	0	0
374	TTT	0	0	0	0	0	0	0	0	0	0	0	0	0	0	0	4	0	0	0	0	0	0	0	0	0	0	0	0	0	0	0	18	0	0	0	0	0	0	0	0	1	0	0	0	0	0	0	1
375	AAT	10	10	0	261808	0	0	0	0	0	0	0	8	0	0	0	11	0	0	0	3	0	0	0	0	0	0	0	0	0	0	0	0	0	0	0	47	0	0	0	0	0	0	0	0	0	0	0	0
376	TGT	0	0	0	0	0	0	0	0	0	0	0	6	0	0	0	0	0	0	0	2	0	0	0	0	0	0	0	6	0	0	0	0	0	0	0	0	0	0	0	0	0	0	0	3	0	0	4	2
377	GGA	0	0	0	0	0	0	0	0	44	0	0	0	0	0	0	0	0	0	0	0	0	0	0	0	0	0	0	0	0	0	0	0	39	0	5	0	5	0	0	0	286054	0	41	5	19	0	0	0
378	GGA	0	0	0	0	0	0	0	0	80	0	0	0	0	0	0	0	0	0	0	0	0	0	0	0	1	0	0	0	0	0	0	0	42	0	4	0	0	0	0	0	277496	0	16	0	14	0	0	0
379	GAA	38	0	0	6	0	0	0	0	1	0	0	0	0	0	0	0	1	0	0	0	0	0	0	0	0	0	0	0	0	0	0	0	295870	0	11	4	0	0	0	0	5	0	0	0	0	0	0	0
380	TTT	0	0	0	0	0	0	0	0	0	0	0	0	0	0	0	38	0	0	0	0	0	0	0	0	0	0	0	0	0	0	0	11	0	0	0	0	0	0	0	0	0	0	0	0	0	0	0	2
381	TTC	0	0	0	0	0	0	0	0	0	0	0	0	0	16	0	0	0	0	0	0	0	0	0	0	0	0	0	0	0	16	0	0	0	0	0	0	0	0	0	0	0	0	0	0	0	2	0	0
382	TAT	0	0	0	22	0	0	0	0	0	0	0	0	0	0	0	1	3	0	0	20	0	0	0	0	0	0	0	0	0	0	0	0	0	0	0	0	0	0	0	0	0	0	0	0	0	0	0	0
383	TGT	0	0	0	0	0	0	0	0	0	0	0	6	0	0	0	0	0	0	0	1	0	0	0	0	0	0	0	13	0	0	0	0	0	0	0	0	0	0	0	0	0	0	0	4	0	0	0	0
384	AAC	14	307530	0	59	0	0	0	0	0	29	0	0	0	6	0	0	0	0	0	0	0	0	0	0	0	0	0	0	0	0	0	0	0	44	0	0	0	0	0	0	0	0	0	0	0	0	0	0
385	ACA	29	0	0	0	302360	2	7	3	1	0	0	0	26	0	0	0	0	0	0	0	1	0	0	0	0	0	0	0	0	0	0	0	0	0	0	0	10	0	0	0	0	0	0	0	0	0	0	0
386	TCA	0	0	0	0	13	0	0	0	0	0	0	0	0	0	0	0	0	0	0	0	24	0	0	0	0	0	0	0	0	0	0	0	0	0	0	0	5	0	0	0	0	0	0	0	0	0	0	0
387	GGC	0	1	0	0	0	0	0	0	0	56	0	0	0	1	0	0	0	0	0	0	0	0	0	0	0	1	0	0	0	0	0	0	0	86	0	0	0	8	0	0	13	263980	3	55	0	68	0	0
388	CTG	0	0	1	0	0	0	0	0	0	0	0	0	0	0	18	0	0	0	11	0	0	0	72	0	0	0	4	0	63	2	293879	12	0	0	0	0	0	0	0	0	0	0	0	0	0	0	2	0
389	TTC	0	0	0	0	0	0	0	0	0	0	0	0	0	3	0	0	0	0	0	0	0	0	0	0	0	0	0	0	0	44	0	0	0	0	0	0	0	0	0	0	0	0	0	0	0	1	0	0
390	AAT	5	20	0	309806	0	0	0	4	0	0	0	14	1	0	0	2	0	0	0	0	0	0	0	0	0	0	0	0	0	0	0	0	0	0	0	14	0	0	0	0	0	0	0	0	0	0	0	0
391	AGC	0	97	0	0	0	5	0	0	20	309734	2	62	0	8	0	0	0	0	0	0	0	0	0	0	0	6	0	0	0	0	0	0	0	0	0	0	0	0	0	0	0	52	0	0	0	0	0	0
392	ACT	0	0	0	12	26	23	3	310364	0	0	0	8	0	0	0	63	0	0	0	0	0	0	0	2	0	0	0	0	0	0	0	0	0	0	0	0	0	0	0	14	0	0	0	0	0	0	0	0
393	TGG	0	0	1	0	0	0	0	0	0	0	10	0	0	0	0	0	0	0	1	0	0	0	0	0	0	0	25	0	0	0	0	0	0	0	0	0	0	0	0	0	0	0	0	0	0	0	0	0
394	ATT	0	0	0	29	0	0	0	12	0	0	0	5	4	4	0	310005	0	0	0	0	0	0	0	0	0	0	0	0	0	0	0	0	0	0	0	0	0	0	0	0	0	0	0	0	0	0	0	6
395	AGC	0	177	0	0	0	9	0	0	29	310954	1	124	0	13	0	0	0	0	0	0	0	0	0	0	0	3	0	0	0	0	0	0	0	0	0	0	0	0	0	0	0	77	0	0	0	0	0	0
396	AAT	18	16	8	313358	0	0	0	0	0	0	0	12	0	0	0	1	0	0	0	0	0	0	0	0	0	0	0	0	0	0	0	0	0	0	0	18	0	0	0	0	0	0	0	0	0	0	0	0
397	ACC	0	30	0	0	12	313547	2	35	0	1	0	0	0	56	0	0	0	0	0	0	0	0	0	0	0	0	0	0	0	0	0	0	0	0	0	0	0	42	0	0	0	0	0	0	0	0	0	0
398	AGC	0	61	0	0	0	5	0	0	41	311634	5	103	0	17	0	0	0	0	0	0	0	0	0	0	0	16	0	0	0	0	0	0	0	0	0	0	0	0	0	0	0	173	0	0	0	0	0	0
399	GTG	0	0	0	0	0	0	0	0	0	0	0	0	3	0	124	0	0	0	0	0	0	0	0	0	0	0	0	0	0	0	3	0	0	0	0	0	0	0	5	0	0	0	3	0	175	5	312913	19
400	CAG	0	0	23	0	0	0	0	0	0	0	0	0	0	0	0	0	74	1	312639	25	0	0	6	0	0	0	71	0	0	0	7	0	0	0	0	0	0	0	0	0	0	0	0	0	0	0	0	0
401	GGG	1	0	0	0	0	0	0	0	0	0	53	0	0	0	0	0	0	0	0	0	0	0	0	0	0	0	1	0	0	0	0	0	0	0	57	0	0	0	0	0	129	3	312852	15	0	0	7	0
402	TCA	0	0	0	0	7	0	0	0	0	0	0	0	0	0	0	0	0	0	0	0	82	0	0	0	0	0	0	0	0	0	0	0	0	0	0	0	0	0	0	0	0	0	0	0	0	0	0	0
403	AAT	38	21	1	313616	0	0	0	1	0	0	0	15	0	0	0	5	0	0	0	1	0	0	0	0	0	0	0	0	0	0	0	0	0	0	0	14	0	0	0	0	0	0	0	0	0	0	0	0
404	AGC	0	145	0	0	0	2	0	0	34	313209	3	98	0	35	0	0	0	0	0	0	0	0	0	0	0	1	0	0	0	0	0	0	0	0	0	0	0	0	0	0	0	44	0	0	0	0	0	0
405	ACG	0	0	24	0	84	7	313284	23	0	0	5	0	0	0	129	0	0	0	0	0	0	0	0	0	0	0	0	0	0	0	0	0	0	0	0	0	0	0	35	0	0	0	0	0	0	0	0	0
406	GGG	0	0	0	0	0	0	0	0	0	0	71	0	0	0	0	0	0	0	0	0	0	0	0	0	0	0	1	0	0	0	0	0	0	0	62	0	0	0	4	0	84	5	313638	10	0	0	14	0
407	TCA	0	0	0	0	8	0	0	0	0	0	0	0	0	0	0	0	0	0	0	0	78	0	0	0	0	0	0	0	0	0	0	0	0	0	0	0	3	0	0	0	0	0	0	0	0	0	0	0
408	AAT	27	14	3	313768	0	0	0	1	0	0	0	14	0	0	0	6	0	0	0	2	0	0	0	0	0	0	0	0	0	0	0	0	0	0	0	33	0	0	0	0	0	0	0	0	0	0	0	0
409	GAC	0	64	0	0	0	0	0	0	0	0	0	0	0	0	0	0	0	2	0	0	0	0	0	0	0	0	0	0	0	0	0	0	18	313646	0	71	0	0	0	0	0	34	0	0	0	1	0	0
410	AGT	1	0	0	62	0	0	0	2	6	30	1	154037	0	0	0	9	0	0	0	0	0	0	0	0	0	0	0	4	0	0	0	0	0	0	0	0	0	0	0	0	0	0	0	32	0	0	0	0
411	ATA	2	0	0	0	6	0	0	0	0	0	0	0	154228	1	8	0	0	0	0	0	0	0	0	0	0	0	0	0	0	0	0	0	0	0	0	0	0	0	0	0	0	0	0	0	11	0	0	0
412	ACT	0	1	0	33	3	8	1	154070	0	0	0	6	0	0	0	37	0	0	0	3	0	0	0	0	0	0	0	0	0	0	0	0	0	0	0	0	0	0	0	14	0	0	0	0	0	0	0	0
413	CTC	0	0	0	0	0	0	0	0	0	0	0	0	0	8	0	0	0	0	0	0	0	18	0	0	0	2	0	0	9	154226	0	16	0	0	0	0	0	0	0	0	0	0	0	0	0	1	0	0
414	CCA	0	0	0	0	8	0	0	0	0	0	0	0	0	0	0	0	5	0	0	0	153782	1	1	2	2	0	0	0	7	0	0	0	0	0	0	0	0	0	0	0	0	0	0	0	0	0	0	0
415	TGC	0	0	0	0	0	0	0	0	0	2	0	0	0	0	0	0	0	0	0	0	0	0	0	0	0	4	0	0	0	0	0	0	0	0	0	0	0	2	0	0	0	0	0	0	0	0	0	0
416	AGA	23	0	0	0	0	0	0	0	154161	0	4	0	7	0	0	0	0	0	0	0	0	0	0	0	0	0	0	0	0	0	0	0	0	0	0	0	0	0	0	0	36	0	0	0	0	0	0	0
417	ATA	2	0	0	0	6	0	0	0	1	0	0	0	154253	1	11	3	0	0	0	0	0	0	0	0	0	0	0	0	0	0	0	0	0	0	0	0	0	0	0	0	0	0	0	0	5	0	0	0
418	AAG	53	1	154097	11	0	0	2	0	0	0	6	0	0	0	4	0	0	0	0	0	0	0	0	0	0	0	0	0	0	0	0	0	0	0	13	0	0	0	0	0	0	0	0	0	0	0	0	0
419	CAA	8	0	0	0	0	0	0	0	0	0	0	0	0	0	0	0	154212	0	3	1	0	0	0	0	4	0	0	0	1	0	0	0	0	0	0	0	0	0	0	0	0	0	0	0	0	0	0	0
420	ATT	0	0	0	5	0	0	0	7	0	0	0	1	4	7	1	153847	0	0	0	0	0	0	0	0	0	0	0	0	0	0	0	1	0	0	0	0	0	0	0	0	0	0	0	0	0	0	0	1
421	ATA	0	0	0	0	2	0	0	0	1	0	0	0	154240	0	19	1	0	0	0	0	0	0	0	0	0	0	0	0	0	0	0	0	0	0	0	0	0	0	0	0	0	0	0	0	2	0	0	0
422	AAT	18	11	0	154228	0	0	0	2	0	0	0	12	0	0	0	12	0	0	0	5	0	0	0	0	0	0	0	0	0	0	0	0	0	0	0	7	0	0	0	0	0	0	0	0	0	0	0	0
423	ATG	0	0	0	0	0	0	4	0	0	0	1	0	46	0	154184	6	0	0	0	0	0	0	0	0	0	0	0	0	0	0	1	0	0	0	0	0	0	0	0	0	0	0	0	0	0	0	10	0
424	TGG	0	0	0	0	0	0	0	0	0	0	2	0	0	0	0	0	0	0	0	0	0	0	0	0	0	0	6	0	0	0	0	0	0	0	0	0	0	0	0	0	0	0	0	0	0	0	0	0
425	CAG	0	0	12	0	0	0	0	0	0	0	0	0	0	0	0	0	26	0	153973	7	0	0	0	0	0	0	24	0	0	0	2	0	0	0	0	0	0	0	0	0	0	0	0	0	0	0	0	0
426	AGA	41	0	1	0	3	0	0	0	154166	0	7	1	9	0	0	0	0	0	0	0	0	0	0	0	1	0	0	0	0	0	0	0	0	0	0	0	0	0	0	0	18	0	0	0	0	0	0	0
427	ATA	4	0	0	0	1	0	0	0	0	0	0	0	154025	1	47	1	0	0	0	0	0	0	0	0	0	0	0	0	2	0	0	0	0	0	0	0	0	0	0	0	0	0	0	0	11	0	0	0
428	GGA	0	0	0	0	0	0	0	0	38	0	0	0	0	0	0	0	0	0	0	0	0	0	0	0	0	0	0	0	0	0	0	0	26	0	0	0	0	0	0	0	153973	0	12	0	2	0	0	0
429	CAA	12	0	0	0	0	0	0	0	0	0	0	0	0	0	0	0	154132	3	13	1	0	0	0	0	15	0	0	0	1	0	0	0	1	0	0	0	0	0	0	0	0	0	0	0	0	0	0	0
430	GCA	0	0	0	0	65	0	0	0	0	0	0	0	0	0	0	0	0	0	0	0	2	0	0	0	0	0	0	0	0	0	0	0	7	0	0	0	153985	0	4	0	1	0	0	0	61	0	0	0
431	ATG	0	0	4	0	0	0	5	0	0	0	4	0	47	4	153971	6	0	0	0	0	0	0	0	0	0	0	0	0	0	0	0	0	0	0	0	0	0	0	0	0	0	0	0	0	0	0	4	0
432	TAT	0	0	0	1	0	0	0	0	0	0	0	0	0	0	0	0	0	0	0	22	0	0	0	0	0	0	0	0	0	0	0	0	0	0	0	1	0	0	0	0	0	0	0	0	0	0	0	0
433	GCC	0	1	0	0	0	59	0	0	0	0	0	0	0	0	0	0	0	0	0	0	0	4	0	0	0	0	0	0	0	0	0	0	0	6	0	0	8	153590	0	20	0	0	0	0	0	153	0	0
434	CCT	0	0	0	1	0	0	0	10	0	0	0	0	0	0	0	0	0	0	0	14	1	27	1	154043	0	0	0	0	0	0	0	33	0	0	0	0	0	0	0	0	0	0	0	0	0	0	0	0
435	CCC	0	0	0	0	0	7	0	0	0	0	0	0	0	0	0	0	0	14	0	1	11	154146	0	18	0	1	0	0	0	29	0	0	0	0	0	0	0	0	0	0	0	0	0	0	0	0	0	0
436	ATC	0	0	0	0	0	20	0	0	0	1	0	0	9	154197	1	8	0	0	0	0	0	0	0	0	0	0	0	0	0	0	0	0	0	0	0	0	0	0	0	0	0	0	0	0	0	4	0	0
437	CAA	17	0	0	0	0	0	0	0	0	0	0	0	0	0	0	0	154091	4	24	3	0	0	0	0	3	0	0	0	1	0	0	0	1	0	0	0	0	0	0	0	0	0	0	0	0	0	0	0
438	GGA	1	0	0	0	0	0	0	0	37	0	0	1	0	0	0	0	0	0	0	0	1	0	0	0	2	0	0	0	0	0	0	0	25	0	0	0	1	0	0	0	154071	0	14	0	8	0	0	0
439	GTA	0	0	0	0	0	0	0	0	0	0	0	0	44	0	0	0	0	0	0	0	0	0	0	0	0	0	0	0	0	0	0	0	6	0	0	0	15	0	0	0	2	0	0	0	153346	0	9	0
440	ATA	3	0	0	0	6	0	0	0	6	0	0	0	154123	0	27	0	0	0	0	0	0	0	0	0	0	0	0	0	0	0	0	0	0	0	0	0	0	0	0	0	0	0	0	0	2	0	0	0
441	AGA	38	0	0	2	0	0	0	0	153992	0	3	3	8	0	0	0	0	0	0	0	0	0	0	0	2	0	0	0	0	0	0	0	0	0	0	0	0	0	0	0	12	0	0	0	0	0	0	0
442	TGT	0	0	0	0	0	0	0	0	0	0	0	4	0	0	0	0	0	0	0	0	0	0	0	0	0	0	0	7	0	0	0	0	0	0	0	0	0	0	0	0	0	0	0	1	0	0	0	0
443	GTA	0	0	0	0	0	0	0	0	0	0	0	0	54	0	0	0	0	0	0	0	0	0	0	0	0	0	0	0	2	0	0	0	1	0	0	0	23	0	0	0	0	0	0	0	153973	0	5	3
444	TCA	0	0	0	0	3	0	0	0	0	0	0	0	0	0	0	0	0	0	0	0	3	0	0	0	0	0	0	0	0	0	0	0	0	0	0	0	2	0	0	0	0	0	0	0	0	0	0	0
445	AAC	12	153921	0	12	0	0	0	0	0	8	0	0	0	3	0	0	0	1	0	0	0	0	0	0	0	0	0	0	0	0	0	0	0	7	0	0	0	0	0	0	0	0	0	0	0	0	0	0
446	ATT	1	0	0	7	0	0	0	7	0	0	0	0	1	10	0	153497	0	0	0	0	0	0	0	0	0	0	0	0	0	0	0	1	0	0	0	0	0	0	0	0	0	0	0	0	0	0	0	2
447	ACA	1	0	0	0	153413	0	47	4	2	0	0	0	67	0	0	0	0	0	0	0	0	0	0	0	0	0	0	0	0	0	0	0	0	0	0	0	28	0	0	0	0	0	0	0	0	0	0	0
448	GGG	0	0	0	0	0	0	0	0	0	0	15	0	0	0	0	0	0	0	0	0	0	0	0	0	0	0	0	0	0	0	0	0	0	0	28	0	0	0	0	0	63	0	145730	8	0	0	3	0
449	CTA	0	0	0	0	0	0	0	0	0	0	0	0	13	0	0	0	5	0	0	0	36	0	0	0	0	0	0	0	152123	1	7	0	0	0	0	0	0	0	0	0	0	0	0	0	1	0	0	0
450	ATA	2	0	0	0	8	0	0	0	0	0	0	0	153105	0	6	0	0	0	0	0	0	0	0	0	0	0	0	0	1	0	0	0	0	0	0	0	0	0	0	0	0	0	0	0	10	0	0	0
451	TTA	0	0	0	0	0	0	0	0	0	0	0	0	3	0	0	0	0	0	0	0	0	0	0	0	0	0	0	0	6	0	0	0	0	0	0	0	0	0	0	0	0	0	0	0	1	0	0	0
452	ACA	9	0	0	0	152432	0	14	0	2	0	0	0	12	0	0	0	0	0	0	0	0	0	0	0	0	0	0	0	0	0	0	0	0	0	0	0	2	0	0	0	0	0	0	0	0	0	0	0
453	AGA	13	0	0	0	3	0	0	0	151715	0	6	0	5	0	0	0	0	0	0	0	0	0	0	0	0	0	0	0	0	0	0	0	0	0	0	0	0	0	0	0	9	0	0	0	0	0	0	0
454	GAT	2	0	0	23	0	0	0	0	0	0	0	0	0	0	0	0	0	0	0	0	0	0	0	0	0	0	0	0	0	0	0	0	10	6	0	141495	0	0	0	0	0	0	0	5	0	0	0	0
455	GGT	0	0	0	0	0	0	0	0	0	0	0	14	0	0	0	0	0	0	0	0	0	0	0	0	0	0	0	1	0	0	0	0	0	0	0	17	0	0	0	0	3	6	3	120585	0	0	0	3
456	GGG	0	0	0	0	0	0	0	0	0	0	11	0	0	0	0	0	0	0	0	0	0	0	0	0	0	0	0	0	0	0	0	0	0	0	28	0	0	0	0	0	22	0	75678	4	0	0	5	0
457	AGT	0	0	0	79	0	0	0	4	10	10	0	145184	0	0	0	2	0	0	0	0	0	0	0	0	0	0	0	0	0	0	0	0	0	0	0	0	0	0	0	0	0	0	0	18	0	0	0	0
458	ACT	0	0	0	4	3	40	1	145315	0	0	0	5	0	0	0	13	0	0	0	0	0	0	0	1	0	0	0	0	1	0	0	0	0	0	0	0	0	0	0	13	0	0	0	0	0	0	0	0
459	AAT	14	1	0	147972	0	0	0	1	0	0	0	6	1	0	0	5	0	0	0	0	0	0	0	0	0	0	0	0	0	0	0	0	0	0	0	20	0	0	0	0	0	0	0	0	0	0	0	0
460	AGT	0	0	0	47	0	0	0	4	2	21	1	143991	0	0	0	4	0	0	0	0	0	0	0	0	0	0	0	1	0	0	0	0	0	0	0	0	0	0	0	0	0	0	0	14	0	0	0	0
461	ACA	6	0	0	0	142798	1	7	3	0	0	0	0	20	0	0	0	1	0	0	0	1	0	0	0	0	0	0	0	0	0	0	0	0	0	0	0	9	0	0	0	0	0	0	0	0	0	0	0
462	ACT	0	0	0	9	5	21	1	116366	0	0	0	3	0	0	0	7	0	0	0	0	0	0	0	0	0	0	0	0	0	0	0	0	0	0	0	0	0	0	0	9	0	0	0	0	0	0	0	0
463	GAA	31	0	0	0	0	0	0	0	0	0	0	0	0	0	0	0	0	0	0	0	0	0	0	0	0	0	0	0	0	0	0	0	133098	0	5	1	0	0	0	0	1	0	0	0	0	0	0	0
464	ACC	0	14	0	0	12	112141	1	6	0	1	0	0	0	17	0	0	0	0	0	0	0	0	0	0	0	0	0	0	0	0	0	0	0	0	0	0	0	3	0	0	0	0	0	0	0	0	0	0
465	TTC	0	0	0	0	0	0	0	0	0	0	0	0	0	7	0	0	0	0	0	0	0	0	0	0	0	0	0	0	0	9	0	0	0	0	0	0	0	0	0	0	0	0	0	0	0	2	0	0
466	AGA	15	0	0	0	0	0	0	0	104468	0	4	0	1	0	0	0	0	0	1	0	0	0	0	0	1	0	0	0	0	0	0	0	1	0	0	0	0	0	0	0	45	0	0	0	0	0	0	0
467	CCT	0	0	0	0	0	1	0	1	5	0	0	0	0	0	0	0	0	0	0	1	2	6	1	41063	0	0	0	0	0	0	0	6	0	0	0	0	0	0	0	1	0	0	0	0	0	0	0	0
468	GGA	0	0	0	0	0	0	0	0	5	0	0	0	0	0	0	0	0	0	0	0	0	0	0	2	0	0	0	0	0	0	0	0	21	0	0	0	1	0	0	0	120377	0	22	1	6	0	0	0
469	GGA	0	0	0	0	0	0	0	0	9	0	0	0	0	0	0	0	0	0	0	0	0	0	0	0	1	0	0	0	0	0	0	0	16	0	0	0	0	0	0	0	116490	0	12	3	4	0	0	0
470	GGA	0	0	0	0	0	0	0	0	17	0	0	0	0	0	0	0	0	0	0	0	0	0	0	0	0	0	0	0	0	0	0	0	12	0	0	0	0	0	0	0	102978	0	31	3	2	0	0	0
471	GAT	0	0	0	38	0	0	0	0	0	0	0	0	0	0	0	0	0	0	0	0	0	0	0	0	0	0	0	0	0	0	0	0	4	7	1	126040	0	0	0	1	0	0	0	1	0	0	0	0
472	ATG	0	0	2	0	0	0	5	0	0	0	3	0	25	0	135092	4	0	0	0	0	0	0	0	0	0	0	0	0	0	0	0	0	0	0	0	0	0	0	0	0	0	0	0	0	0	0	8	0
473	AGG	0	0	29	0	0	0	0	0	40	1	123666	4	0	0	21	0	0	0	0	0	0	0	0	0	0	0	1	0	0	0	0	0	0	0	0	0	0	0	0	0	0	0	18	0	0	0	0	0
474	GAC	0	28	0	0	0	0	0	0	0	0	0	0	0	0	0	0	0	0	0	0	0	0	0	0	0	0	0	0	0	0	0	0	7	135827	2	18	0	0	0	0	0	1	0	0	0	0	0	0
475	AAT	7	7	2	142113	0	0	0	0	0	0	0	8	1	0	0	12	0	0	0	1	0	0	0	0	0	0	0	0	0	0	0	0	0	0	0	21	0	0	0	0	0	0	0	0	0	0	0	0
476	TGG	0	0	0	0	0	0	0	0	0	0	2	0	0	0	0	0	0	0	0	0	0	0	0	0	0	0	2	0	0	0	0	0	0	0	0	0	0	0	0	0	0	0	0	0	0	0	0	0
477	AGA	27	0	0	0	0	0	0	0	149773	0	2	4	5	0	0	0	0	0	0	0	0	0	0	0	0	0	0	0	0	0	0	0	0	0	0	0	0	0	0	0	21	0	0	0	0	0	0	0
478	AGT	0	0	0	29	0	0	0	3	2	9	2	150516	0	0	0	7	0	0	0	0	0	0	0	0	0	0	0	0	0	0	0	0	0	0	0	0	0	0	0	0	0	0	0	6	0	0	0	0
479	GAA	32	0	0	0	0	0	0	0	0	0	0	0	0	0	0	0	1	0	0	0	0	0	0	0	0	0	0	0	0	0	0	0	152508	0	12	3	1	0	0	0	1	0	0	0	5	0	0	0
480	TTA	1	0	0	0	0	0	0	0	0	0	0	0	23	0	0	0	0	0	0	0	0	0	0	0	0	0	0	0	4	0	0	0	0	0	0	0	0	0	0	0	0	0	0	0	0	0	0	1
481	TAT	0	0	0	2	0	0	0	0	0	0	0	0	0	0	0	0	0	1	0	8	0	0	0	0	0	0	0	0	0	0	0	0	0	0	0	2	0	0	0	0	0	0	0	0	0	0	0	0
482	AAG	37	8	153673	6	0	0	1	0	0	0	10	0	0	0	7	0	0	0	2	0	0	0	0	0	0	0	0	0	0	0	0	0	0	0	26	0	0	0	0	0	0	0	0	0	0	0	0	0
483	TAT	0	0	0	4	0	0	0	0	0	0	0	0	0	0	0	1	0	0	0	8	0	0	0	0	0	0	0	0	0	0	0	0	0	0	0	0	0	0	0	0	0	0	0	0	0	0	0	0
484	AAA	153829	0	38	2	1	0	0	0	5	0	0	0	3	0	0	0	0	0	0	0	0	0	0	0	0	0	0	0	0	0	0	0	10	0	0	0	0	0	0	0	0	0	0	0	0	0	0	0
485	GTA	0	0	0	0	0	0	0	0	0	0	0	0	34	0	0	0	0	0	0	0	0	0	0	0	0	0	0	0	1	0	0	0	2	0	0	0	4	0	0	0	1	0	0	0	153403	0	4	1
486	GTA	0	0	0	0	0	0	0	0	0	0	0	0	30	0	0	0	0	0	0	0	0	0	0	0	0	0	0	0	4	0	0	0	8	0	0	0	7	0	0	0	5	0	0	0	137912	0	9	0
487	AAA	150252	2	4	2	0	0	0	0	6	0	0	0	2	0	0	0	0	0	0	0	0	0	0	0	0	0	0	0	0	0	0	0	2	0	0	0	0	0	0	0	0	0	0	0	0	0	0	0
488	ATT	0	0	0	6	0	0	0	5	0	0	0	0	3	8	1	151230	0	0	0	0	0	0	0	0	0	0	0	0	0	0	0	0	0	0	0	0	0	0	0	0	0	0	0	0	0	0	0	3
489	GAA	31	0	0	0	0	0	0	0	0	0	0	0	0	0	0	0	0	0	0	0	0	0	0	0	0	0	0	0	0	0	0	0	153096	2	34	2	0	0	0	0	18	0	0	0	1	0	0	0
490	CCA	0	0	0	0	12	0	0	0	0	0	0	0	0	0	0	0	5	0	0	0	152859	0	2	0	0	0	0	0	11	0	0	0	0	0	0	0	3	0	0	0	0	0	0	0	0	0	0	0
491	CTA	0	0	0	0	0	0	0	0	0	0	0	0	22	0	0	0	2	0	0	0	4	0	0	0	0	0	0	0	152564	1	34	0	0	0	0	0	0	0	0	0	0	0	0	0	1	0	0	0
492	GGA	0	0	0	0	0	0	0	0	21	0	0	0	0	0	0	0	0	0	0	0	0	0	0	0	0	0	0	0	0	0	0	0	14	0	0	0	0	0	0	0	153484	0	7	0	10	0	0	0
493	GTA	0	0	0	0	0	0	0	0	0	0	0	0	59	0	0	0	0	0	0	0	0	0	0	0	0	0	0	0	2	0	0	0	0	0	0	0	2	0	0	0	2	0	0	0	153716	0	57	1
494	GCA	0	0	0	0	61	0	0	0	0	0	0	0	0	0	0	0	0	0	0	0	2	0	0	0	0	0	0	0	0	0	0	0	9	0	0	0	153520	0	7	0	2	0	0	0	95	0	0	0
495	CCC	0	0	0	0	0	6	0	0	0	0	0	0	0	0	0	0	0	6	0	0	5	153723	0	11	0	0	0	0	0	19	0	1	0	0	0	0	0	0	0	0	0	0	0	0	0	0	0	0
496	ACC	0	7	0	0	7	153857	2	23	0	0	0	0	0	16	0	0	0	0	0	0	0	0	0	0	0	0	0	0	0	0	0	0	0	0	0	0	0	1	0	0	0	0	0	0	0	0	0	0
497	AGG	0	0	24	0	0	0	0	0	16	0	153928	3	0	0	3	0	0	0	0	0	0	0	0	0	0	0	0	0	0	0	0	0	0	0	0	0	0	0	0	0	0	0	44	0	0	0	0	0
498	GCA	0	0	0	0	75	0	0	0	0	0	0	0	0	0	0	0	0	0	0	0	0	0	0	0	0	0	0	0	0	0	0	0	7	0	0	0	153943	1	8	3	1	0	0	0	20	0	0	0
499	AAG	20	1	154003	5	0	0	4	0	0	0	9	0	0	0	5	0	0	0	1	0	0	0	0	0	0	0	0	0	0	0	0	0	0	0	14	0	0	0	0	0	0	0	0	0	0	0	0	0
500	AGA	33	0	0	0	1	0	0	0	154042	1	11	0	2	0	0	0	0	0	0	0	1	0	0	0	0	0	0	0	0	0	0	0	0	0	0	0	0	0	0	0	4	0	0	0	0	0	0	0
501	AGA	9	0	0	0	0	0	0	0	153949	0	6	0	7	0	0	0	0	0	0	0	0	0	0	0	1	0	0	0	0	0	0	0	0	0	0	0	0	0	0	0	12	0	0	0	0	0	0	0
502	GTG	0	0	0	0	0	0	0	0	0	0	0	0	0	0	27	0	0	0	0	0	0	0	0	0	0	0	0	0	0	0	3	0	0	0	1	0	0	0	0	0	0	0	0	0	16	0	154064	6
503	GTG	0	0	0	0	0	0	0	0	0	0	0	0	0	0	24	0	0	0	0	0	0	0	0	0	0	0	0	0	0	0	0	0	0	0	2	0	0	0	3	0	0	0	2	0	20	1	154079	15
504	GGG	0	0	0	0	0	0	0	0	0	0	34	0	0	0	0	0	0	0	0	0	0	0	0	0	0	0	0	0	0	0	0	0	0	0	44	0	0	0	1	0	24	0	153998	4	0	0	7	0
505	AGA	14	0	0	0	0	0	0	0	154109	0	20	0	12	0	0	0	0	0	0	0	0	0	0	0	1	0	0	0	0	0	0	0	0	0	0	0	0	0	0	0	23	0	0	0	0	0	0	0
506	GAA	52	0	0	0	0	0	0	0	0	0	0	0	0	0	0	0	0	0	0	0	0	0	0	0	0	0	0	0	0	0	0	0	154028	0	6	0	0	0	0	0	3	0	0	0	0	0	0	0
507	AAA	154189	0	5	0	0	0	0	0	9	0	0	0	1	0	0	0	1	0	0	0	0	0	0	0	0	0	0	0	0	0	0	0	0	0	0	0	0	0	0	0	0	0	0	0	0	0	0	0
508	AGA	13	0	5	0	0	0	0	0	153719	1	9	0	5	0	0	0	0	0	0	0	0	0	0	0	1	0	0	0	0	0	0	0	0	0	1	0	0	0	0	0	410	0	0	0	0	0	0	0
509	GCA	0	0	0	0	36	0	0	0	0	5	0	0	0	0	0	0	0	0	1	0	1	0	0	0	0	0	0	0	0	0	0	0	13	0	0	0	153940	1	6	0	1	0	0	0	87	0	0	0
510	GTT	0	0	0	1	0	0	0	0	0	0	0	0	0	0	0	22	0	0	0	0	0	0	0	0	0	0	0	0	0	0	0	1	0	0	0	7	0	0	0	12	0	0	0	0	2	11	2	168251
511	GGA	4	0	0	0	0	0	0	0	11	0	0	0	0	0	0	0	0	0	0	0	0	0	0	0	3	0	0	0	0	0	0	0	44	0	0	0	3	0	0	0	168293	2	17	1	10	0	0	0
512	ATA	0	0	0	0	2	0	0	0	2	0	0	0	168267	1	39	1	0	0	0	0	0	0	0	0	0	0	0	0	0	0	0	0	0	0	0	0	0	0	0	0	0	0	0	0	8	0	0	0
513	GGA	0	0	0	0	0	0	0	0	35	0	0	0	0	0	0	0	0	0	0	0	0	0	0	0	0	0	0	0	0	0	0	0	21	0	0	0	0	0	0	0	168306	0	1	1	0	0	0	0
514	GCT	0	0	0	0	0	0	0	45	0	0	0	0	0	0	0	0	0	0	0	0	0	0	0	0	0	0	0	0	0	0	0	0	0	0	0	12	1	16	3	167817	0	0	0	1	0	0	0	29
515	GTC	0	0	0	0	0	1	0	0	0	0	0	0	0	40	0	0	0	0	0	0	0	0	0	0	0	0	0	0	0	1	0	0	0	1	0	0	0	15	0	0	0	3	0	0	5	168206	0	14
516	TTC	0	0	0	0	0	0	0	0	0	0	0	0	0	1	0	0	0	0	0	0	0	0	0	0	0	0	0	0	0	10	0	0	0	0	0	0	0	0	0	0	0	0	0	0	0	2	0	0
517	CTT	0	0	0	0	0	0	0	0	0	0	0	0	0	0	0	29	0	0	0	4	0	0	0	42	0	0	0	3	0	8	0	168304	0	0	0	0	0	0	0	0	0	0	0	0	0	0	0	1
518	GGG	0	0	0	0	0	0	0	0	0	0	21	0	0	0	0	0	0	0	0	0	0	0	0	0	0	0	0	0	0	0	0	0	0	0	8	0	0	0	0	0	38	1	168267	9	0	0	4	0
519	TTC	0	0	0	0	0	0	0	0	0	0	0	0	0	4	0	0	0	0	0	0	0	0	0	0	0	0	0	0	0	5	0	0	0	0	0	0	0	0	0	0	0	0	0	0	0	1	0	0
520	TTA	0	0	0	0	0	0	0	0	0	0	0	0	1	0	0	0	0	0	0	0	0	0	0	0	0	0	0	0	27	0	1	0	0	0	0	0	0	0	0	0	0	0	0	0	3	0	0	0
521	GGA	0	0	0	0	0	0	0	0	28	0	0	0	0	0	0	0	0	0	0	0	0	0	0	0	0	0	0	0	0	0	0	0	19	0	0	0	2	0	0	0	168239	0	14	0	4	0	0	0
522	GCA	0	0	0	0	79	0	0	0	0	0	0	0	0	0	0	0	0	0	0	0	0	0	0	0	0	0	0	0	0	0	0	0	13	0	0	0	168185	1	14	0	0	0	0	0	55	0	0	0
523	GCA	0	0	0	0	85	0	0	0	0	0	0	0	0	0	0	0	0	0	0	0	2	0	0	0	0	0	0	0	0	0	0	0	12	0	0	0	167960	1	60	3	0	0	0	0	62	0	1	0
524	GGA	0	0	0	0	0	0	0	0	13	0	0	0	0	0	0	0	0	0	0	0	0	0	0	0	0	0	0	0	0	0	0	0	13	0	0	0	1	0	0	0	168363	3	12	1	4	0	0	0
525	AGC	0	33	0	0	0	0	0	0	8	168021	0	33	0	9	0	0	0	0	0	0	0	0	0	0	0	1	0	0	0	0	0	0	0	0	0	0	0	0	0	0	0	9	0	0	0	0	0	0
526	ACT	0	0	0	4	1	29	0	168364	0	0	0	2	0	0	0	10	0	0	0	0	0	0	0	2	0	0	0	0	0	0	0	0	0	0	0	0	0	0	0	3	0	0	0	0	0	0	0	0
527	ATG	0	0	2	0	0	0	1	0	0	0	0	0	14	1	168214	7	0	0	0	0	0	0	0	0	0	0	0	0	0	0	0	0	0	0	0	0	0	0	0	0	0	0	0	0	0	0	5	0
528	GGC	0	0	0	0	0	0	0	0	0	21	0	0	0	0	0	0	0	0	0	0	0	0	0	0	0	5	0	0	0	0	0	0	0	23	0	0	0	2	0	0	10	167980	5	51	0	2	0	0
529	GCG	0	0	0	0	0	0	39	0	0	0	0	0	0	0	0	0	0	0	0	0	0	0	0	0	0	0	0	0	0	0	0	0	0	0	13	0	57	1	168093	9	0	0	0	0	0	0	53	0
530	GCG	0	0	1	0	0	0	39	0	0	0	0	0	0	0	0	0	0	0	0	0	0	0	0	0	0	0	0	0	0	0	0	0	0	0	10	0	96	0	168033	3	0	0	1	0	0	0	55	0
531	TCA	0	0	0	0	1	0	0	0	0	0	0	0	0	0	0	0	0	0	0	0	30	0	0	0	0	0	0	0	0	0	0	0	0	0	0	0	2	0	0	0	0	0	0	0	0	0	0	0
532	ATG	0	0	3	0	0	0	7	0	0	0	1	0	43	0	168307	0	0	0	0	0	0	0	0	0	0	0	0	0	0	0	1	0	0	0	0	0	0	0	0	0	0	0	0	0	0	0	7	0
533	ACG	0	0	6	0	57	2	168187	6	0	0	2	0	0	0	52	0	0	0	0	0	0	0	0	0	0	0	0	0	0	0	0	0	0	0	0	0	0	0	14	0	0	0	0	0	0	0	0	0
534	CTG	0	0	0	0	0	0	0	0	0	0	0	0	0	0	1	0	0	0	1	0	0	0	10	0	0	0	0	0	16	1	168209	3	0	0	0	0	0	0	0	0	0	0	0	0	0	0	1	0
535	ACG	1	0	15	0	41	1	168038	8	0	0	0	0	0	0	89	0	0	0	0	0	0	0	0	0	0	0	0	0	0	0	0	0	0	0	0	0	0	0	18	0	0	0	0	0	0	0	0	0
536	GTA	0	0	0	0	0	0	0	0	0	0	0	0	54	0	0	0	0	0	0	0	0	0	0	0	0	0	0	0	6	0	0	0	4	0	0	0	20	0	0	0	0	0	0	0	168281	0	20	0
537	CAG	0	0	14	0	0	0	0	0	0	0	0	0	0	0	0	0	32	3	168052	12	0	0	4	0	0	0	59	0	0	0	3	0	0	0	2	0	0	0	0	0	0	0	0	0	0	0	0	0
538	GCC	0	0	0	0	0	58	0	0	0	0	0	0	0	0	0	0	0	0	0	0	0	1	0	0	0	0	0	0	0	0	0	0	0	5	0	0	3	167522	2	17	0	1	0	0	0	35	0	0
539	AGA	16	0	0	0	0	0	0	0	167994	0	2	0	1	0	0	0	0	0	0	0	0	0	0	0	0	0	0	0	0	0	0	0	0	0	0	0	0	0	0	0	2	0	0	0	0	0	0	0
540	AAT	11	20	0	168059	0	0	0	0	0	0	0	4	0	0	0	5	0	0	0	0	0	0	0	0	0	0	0	0	0	0	0	0	0	0	0	4	0	0	0	0	0	0	0	0	0	0	0	0
541	TTA	0	0	0	0	0	0	0	0	0	0	0	0	5	0	0	0	0	0	0	0	0	0	0	0	0	0	0	0	11	0	0	0	0	0	0	0	0	0	0	0	0	0	0	0	2	0	0	0
542	TTA	0	0	0	0	0	0	0	0	0	0	0	0	8	0	0	0	0	0	0	0	0	0	0	0	0	0	0	0	8	0	0	0	0	0	0	0	0	0	0	0	0	0	0	0	0	0	0	0
543	TCT	0	0	0	0	0	0	0	0	0	0	0	0	0	0	0	0	0	0	0	0	0	0	0	4	0	0	0	0	0	0	0	0	0	0	0	0	0	0	0	1	0	0	0	0	0	0	0	0
544	GGC	0	0	0	0	0	0	0	0	0	11	0	0	0	0	0	0	0	0	0	0	0	0	0	0	0	1	0	0	0	0	0	0	0	73	0	0	0	0	0	0	8	164669	0	59	0	3	0	0
545	ATA	4	0	0	0	5	0	0	0	2	0	0	0	167734	2	25	2	0	0	0	0	0	0	0	0	0	0	0	0	0	0	0	0	0	0	0	0	0	0	0	0	0	0	0	0	6	0	0	0
546	GTG	0	0	0	0	0	0	0	0	0	0	0	0	0	0	24	0	0	0	0	0	0	0	0	0	0	0	0	0	0	0	3	0	0	0	1	0	0	0	21	0	0	0	0	0	66	0	164829	5
547	CAA	4	0	0	0	0	0	0	0	0	0	0	0	0	0	0	0	165748	0	32	1	0	0	0	0	10	0	0	0	0	0	0	0	0	0	0	0	0	0	0	0	0	0	0	0	0	0	0	0
548	CAG	0	0	16	0	0	0	0	0	0	0	0	0	0	0	0	0	75	2	165419	2	0	0	1	0	0	0	6	0	0	0	1	0	0	0	2	0	0	0	0	0	0	0	0	0	0	0	0	0
549	CAA	5	0	0	0	0	0	0	0	0	0	0	0	0	0	0	0	167274	0	8	0	0	0	0	0	6	0	0	0	0	0	0	0	0	0	0	0	0	0	0	0	0	0	0	0	0	0	0	0
550	AGC	0	40	0	0	0	1	0	0	15	164018	1	44	0	6	0	0	0	0	0	0	0	0	0	0	0	0	0	0	0	0	0	0	0	0	0	0	0	0	0	0	0	9	0	0	0	0	0	0
551	AAT	3	9	2	165186	0	0	0	1	0	0	0	4	0	0	0	2	0	0	0	0	0	0	0	0	0	0	0	0	0	0	0	0	0	0	0	1	0	0	0	0	0	0	0	0	0	0	0	0
552	TTG	0	0	0	0	0	0	0	0	0	0	0	0	0	0	2	0	0	0	0	0	0	0	0	0	0	0	0	0	0	0	12	0	0	0	0	0	0	0	0	0	0	0	0	0	0	0	0	0
553	CTG	0	0	0	0	0	0	0	0	0	0	0	0	0	0	4	0	0	0	2	0	1	0	14	0	0	0	3	0	17	0	163865	5	0	0	0	0	0	0	0	0	0	0	0	0	0	0	2	0
554	AGG	0	0	44	0	0	0	1	0	27	0	144586	9	0	0	15	0	0	0	0	0	0	0	0	0	0	0	1	0	0	0	0	0	0	0	0	0	0	0	0	0	0	0	37	0	0	0	0	0
555	GCT	0	0	0	0	0	0	0	66	0	0	0	0	0	0	0	0	0	0	0	0	0	0	0	0	0	0	0	0	0	0	0	0	0	0	0	12	0	44	0	160046	0	0	0	1	0	0	0	18
556	ATA	1	0	0	0	10	0	0	0	0	0	0	0	165836	1	28	2	0	0	0	0	0	0	0	0	0	0	0	0	0	0	0	0	0	0	0	0	0	0	0	0	0	0	0	0	11	0	0	0
557	GAG	0	0	19	0	0	0	0	0	0	0	0	0	0	0	0	0	0	0	3	0	0	0	0	0	0	0	0	0	0	0	0	0	19	0	143982	6	0	0	1	0	0	0	17	0	0	0	8	0
558	GCT	0	0	0	0	0	0	0	47	0	0	0	0	0	0	0	0	0	0	0	0	0	0	0	3	0	0	0	0	0	0	0	0	0	0	0	4	6	20	0	154382	0	0	0	1	0	0	0	16
559	CAA	5	0	0	0	0	0	0	0	0	0	0	0	0	0	0	0	161769	1	3	4	0	0	0	0	14	0	0	0	2	0	0	0	0	0	0	0	0	0	0	0	0	0	0	0	0	0	0	0
560	CAA	8	0	0	0	0	0	0	0	0	0	0	0	0	0	0	0	161017	0	8	0	0	0	0	0	6	0	0	0	1	0	0	0	1	0	0	0	0	0	0	0	0	0	0	0	0	0	0	0
561	CAT	0	0	0	11	2	0	0	0	0	0	0	0	0	0	0	1	7	4	0	149349	0	0	0	0	0	0	0	3	0	0	0	8	0	0	0	1	0	0	0	0	0	0	0	0	0	0	0	0
562	CTG	0	0	0	0	0	0	0	0	0	0	0	0	0	0	10	0	0	0	5	0	1	0	22	0	0	0	4	0	28	2	147489	5	0	0	0	0	0	0	0	0	0	0	0	0	0	0	1	0
563	TTG	0	0	0	0	0	0	0	0	0	0	0	0	0	0	1	0	0	0	0	0	0	0	0	0	0	0	0	0	0	0	11	0	0	0	0	0	0	0	0	0	0	0	0	0	0	0	0	0
564	AAA	160745	0	3	0	2	0	0	0	11	0	0	0	2	0	0	0	0	0	0	0	0	0	0	0	0	0	0	0	0	0	0	0	5	0	0	0	0	0	0	0	0	0	0	0	0	0	0	0
565	CTC	0	0	0	0	0	0	0	0	0	0	0	0	0	5	0	0	0	3	0	0	0	22	0	0	0	1	0	0	5	139785	1	10	0	0	0	0	0	0	0	0	0	0	0	0	0	3	0	0
566	ACG	1	0	10	0	30	0	107513	8	0	0	6	0	0	0	81	0	0	12	0	0	0	0	0	0	0	0	2	0	0	0	1	0	0	0	0	0	0	0	14	0	0	0	0	0	0	0	0	0
567	GTC	0	0	0	0	0	0	0	0	0	0	0	0	0	10	0	0	0	0	0	0	0	0	0	0	0	0	0	0	0	0	0	0	1	0	0	0	0	7	0	0	0	0	0	14	3	93407	1	9
568	TGG	0	0	0	0	0	0	0	0	0	0	4	0	0	0	0	0	0	0	0	0	0	0	0	0	0	0	28	0	0	0	12	0	0	0	0	0	0	0	0	0	0	0	5	0	0	0	0	0
569	GGC	0	0	0	0	0	0	0	0	0	21	0	0	0	0	0	0	0	0	0	0	0	0	0	0	0	3	0	0	0	0	0	0	0	51	0	0	1	0	0	0	9	118583	1	21	0	3	0	0
570	ATT	0	0	0	1	0	0	0	13	0	0	0	0	2	11	0	131565	0	0	0	1	0	0	0	0	0	0	0	0	0	0	0	0	0	0	0	0	0	0	0	0	0	0	0	0	0	0	0	2
571	AAA	153278	1	7	1	2	0	0	0	4	0	0	0	1	0	0	0	0	0	0	0	0	0	0	0	0	0	0	0	0	0	1	0	9	0	0	0	0	0	0	0	0	0	0	0	0	0	0	0
572	CAG	0	0	17	0	1	0	0	0	0	0	0	0	0	0	0	0	56	0	146207	7	0	0	2	0	0	0	17	0	0	0	1	0	0	0	2	0	0	0	0	0	0	0	1	0	0	0	0	0
573	CTC	0	0	0	0	0	0	0	0	0	0	0	0	0	4	0	0	0	1	0	0	0	7	0	0	0	1	0	0	9	112857	0	7	0	0	0	0	0	0	0	1	0	0	0	0	0	0	0	0
574	CAG	0	0	6	0	0	0	0	0	0	0	0	0	0	0	0	0	19	0	156294	3	1	0	1	0	0	0	47	0	0	0	2	0	0	0	2	0	0	0	0	0	0	0	0	0	0	0	0	0
575	GCA	0	0	0	0	51	0	0	0	0	0	0	0	0	0	0	0	0	0	0	0	0	0	0	0	0	0	0	0	0	0	0	0	7	0	0	0	153137	0	3	0	1	1	0	0	11	0	0	0
576	AGG	0	0	37	0	0	0	1	0	30	3	163408	9	0	0	27	0	0	0	0	0	0	0	0	0	0	0	0	0	0	0	0	0	0	0	0	0	0	0	0	0	0	0	15	0	0	0	0	0
577	GTC	0	0	0	0	0	0	0	0	0	0	0	0	0	41	0	0	0	0	0	0	0	0	0	0	0	0	0	0	0	6	0	0	0	0	0	0	0	13	0	0	0	0	0	0	3	148519	1	7
578	CTG	0	0	0	0	0	0	0	0	0	0	0	0	0	0	12	0	0	0	1	0	0	0	19	0	0	0	0	0	40	2	162601	6	0	0	0	0	0	0	0	0	0	0	0	0	0	0	2	0
579	GCT	0	0	0	0	0	0	0	64	0	0	0	0	0	0	0	0	0	0	0	0	0	0	0	1	0	0	0	0	0	0	0	0	0	0	0	5	1	8	1	148886	0	0	0	1	0	0	0	36
580	GTG	0	0	0	0	0	0	0	0	0	0	0	0	0	0	41	0	0	0	0	0	0	0	0	0	0	0	0	0	0	0	1	0	0	0	2	0	0	0	26	0	0	0	0	0	19	0	165314	6
581	GAA	16	0	0	0	0	0	0	0	0	0	0	0	0	0	0	0	1	0	0	0	0	0	0	0	0	0	0	0	0	0	0	0	167586	2	6	2	0	0	0	0	11	0	0	0	1	0	0	0
582	AGA	21	0	0	0	3	0	0	0	166806	1	6	0	6	0	0	0	0	0	0	0	0	0	0	0	3	0	0	0	0	0	0	0	0	0	0	0	0	0	0	0	13	0	0	0	0	0	0	0
583	TAC	0	14	0	0	0	0	0	0	0	0	0	0	0	0	0	0	0	4	0	0	0	0	0	0	0	0	0	0	0	0	0	0	0	1	0	0	0	0	0	0	0	0	0	0	0	0	0	0
584	CTA	0	0	0	0	0	0	0	0	0	0	0	0	6	0	0	0	1	0	0	0	14	0	0	0	0	0	0	0	162715	1	0	1	0	0	0	0	0	0	0	0	0	0	0	0	0	0	0	0
585	AGG	0	0	17	0	0	0	1	0	34	0	166012	2	0	0	8	0	0	0	0	0	0	0	0	0	0	0	1	0	0	0	0	0	0	0	0	0	0	0	0	0	0	0	36	0	0	0	0	0
586	GAT	0	0	0	28	0	0	0	0	0	0	0	0	0	0	0	0	0	0	0	4	0	0	0	0	0	0	0	0	0	0	0	0	9	10	2	165742	0	0	0	0	0	0	0	0	0	0	0	2
587	CAA	10	0	0	0	0	0	0	0	0	0	0	0	0	0	0	0	167010	0	8	0	0	0	0	0	18	0	0	1	1	0	0	0	1	0	0	0	0	0	0	0	0	0	0	0	0	0	0	0
588	CAG	0	0	4	0	0	0	0	0	0	0	0	0	0	0	0	0	16	0	164570	8	0	0	0	0	0	0	21	0	0	0	0	0	0	0	2	0	0	0	0	0	0	0	0	0	0	0	0	0
589	CTT	0	0	0	0	0	0	0	0	0	0	0	0	0	0	0	3	0	0	0	0	0	0	0	4	0	0	0	0	1	6	0	165711	0	0	0	0	0	0	0	0	0	0	0	0	0	0	0	0
590	CTA	0	0	0	0	0	0	0	0	0	0	0	0	11	0	0	0	2	0	0	0	17	0	0	0	0	0	0	0	166173	0	27	0	0	0	0	0	0	0	0	0	0	0	0	0	0	0	0	0
591	GGA	0	0	0	0	0	0	0	0	43	0	0	0	0	0	0	0	0	0	0	0	0	0	0	0	3	0	0	0	0	0	0	0	24	2	0	0	0	0	0	0	167454	0	3	1	9	0	0	0
592	ATT	0	0	0	5	0	0	0	3	0	0	0	0	2	6	2	167015	0	0	0	0	0	0	0	0	0	0	0	0	0	0	0	0	0	0	0	0	0	0	0	0	0	0	0	0	0	0	0	5
593	TGG	0	0	0	0	0	0	0	0	0	0	2	0	0	0	0	0	0	0	0	0	0	0	0	0	0	0	15	0	0	0	0	0	0	0	0	0	0	0	0	0	0	0	5	0	0	0	0	0
594	GGC	0	0	0	0	0	0	0	0	0	28	0	0	0	0	0	0	0	0	0	0	0	0	0	0	0	4	0	0	0	0	0	0	0	51	0	0	0	4	0	0	11	167767	2	49	0	5	0	0
595	TGC	0	0	0	0	0	0	0	0	0	2	0	0	0	0	0	0	0	0	0	0	0	0	0	0	0	9	0	0	0	0	0	0	0	0	0	0	0	0	0	0	0	0	0	0	0	0	0	0
596	TCT	0	0	0	0	0	0	0	0	0	0	0	0	0	0	0	0	0	0	0	0	0	0	0	15	0	0	0	0	0	0	0	0	0	0	0	0	0	0	0	1	0	0	0	0	0	0	0	0
597	GGA	0	0	0	0	0	0	0	0	33	0	0	0	0	0	0	0	0	0	0	0	0	0	0	0	3	0	0	0	0	0	0	0	24	0	0	0	2	0	0	0	168163	0	5	0	6	0	0	0
598	AAA	168097	0	2	0	0	0	0	0	2	0	0	0	0	0	0	0	1	0	0	0	0	0	0	0	0	0	0	0	0	0	0	0	2	0	0	0	0	0	0	0	0	0	0	0	0	0	0	0
599	CTC	0	0	0	0	0	0	0	0	0	0	0	0	0	14	0	0	0	1	0	0	0	8	0	0	0	0	0	0	6	167799	1	5	0	0	0	0	0	0	0	0	0	0	0	0	0	1	0	0
600	ATC	0	1	0	0	0	6	0	0	0	1	0	0	13	167222	0	20	0	0	0	0	0	0	0	0	0	0	0	0	0	0	0	0	0	0	0	0	0	0	0	0	0	0	0	0	0	10	0	0
601	TGC	0	0	0	0	0	0	0	0	0	4	0	0	0	0	0	0	0	0	0	0	0	0	0	0	0	24	0	0	0	0	0	0	0	0	0	0	0	0	0	0	0	3	0	0	0	0	0	0
602	ACC	0	5	0	0	7	168194	1	23	0	0	0	0	0	23	0	0	0	0	0	0	0	0	0	0	0	0	0	0	0	0	0	0	0	0	0	0	0	6	0	0	0	0	0	0	0	0	0	0
603	ACT	0	0	0	5	2	22	0	168184	0	0	0	2	0	0	0	11	0	0	0	0	0	0	0	0	0	0	0	0	0	0	0	0	0	0	0	0	0	0	0	2	0	0	0	0	0	0	0	0
604	AAT	27	5	5	168357	0	0	0	0	0	0	0	3	0	0	0	3	0	0	0	0	0	0	0	0	0	0	0	0	0	0	0	0	0	0	0	9	0	0	0	0	0	0	0	0	0	0	0	0
605	GTG	0	0	0	0	0	0	0	0	0	0	0	0	0	0	33	0	0	0	0	0	0	0	0	0	0	0	0	0	0	0	0	0	0	0	1	0	0	0	2	0	0	0	0	0	36	0	168124	6
606	CCC	0	0	0	0	0	10	0	0	0	0	0	0	0	0	0	0	0	5	0	0	11	157394	0	13	0	0	0	0	0	2	0	0	0	0	0	0	0	6	0	0	0	0	0	0	0	0	0	0
607	TGG	0	0	0	0	0	0	0	0	0	0	5	0	0	0	0	0	0	0	0	0	0	0	0	0	0	0	89	0	0	0	0	0	0	0	0	0	0	0	0	0	0	0	7	0	0	0	0	0
608	AAC	6	157545	5	16	0	2	0	0	0	11	0	0	0	0	0	0	0	0	0	0	0	0	0	0	0	0	0	0	0	0	0	0	0	4	0	0	0	0	0	0	0	0	0	0	0	0	0	0
609	TCT	0	0	0	0	0	0	0	4	0	0	0	0	0	0	0	0	0	0	0	0	0	0	0	11	0	0	0	0	0	0	0	0	0	0	0	0	0	0	0	0	0	0	0	0	0	0	0	0
610	AGT	0	1	0	35	0	0	0	2	16	4	1	157346	0	0	0	15	0	0	0	0	0	0	0	0	0	0	0	1	0	0	0	0	0	0	0	0	0	0	0	0	0	0	0	22	0	0	0	0
611	TGG	0	0	0	0	0	0	0	0	0	0	8	0	0	0	0	0	0	0	0	0	0	0	0	0	0	0	10	0	0	0	0	0	0	0	0	0	0	0	0	0	0	0	0	0	0	0	0	0
612	AGT	0	0	0	52	0	0	0	0	3	12	0	157386	0	0	0	11	0	0	0	0	0	0	0	0	0	0	0	2	0	0	0	0	0	0	0	0	0	0	0	0	0	0	0	40	0	0	0	0
613	AAT	10	9	4	157426	0	0	0	2	0	0	0	14	0	0	0	0	0	0	0	0	0	0	0	0	0	0	0	0	0	0	0	0	0	0	0	9	0	0	0	0	0	0	0	0	0	0	0	0
614	AGA	56	0	0	0	1	0	0	0	157405	1	9	0	4	0	0	0	0	0	0	0	0	0	0	0	1	0	0	0	0	0	0	0	0	0	0	0	0	0	0	0	54	0	0	0	0	0	0	0
615	AAC	8	157483	0	19	0	1	0	0	0	2	0	0	0	3	0	0	0	0	0	0	0	0	0	0	0	0	0	0	0	0	0	0	0	3	0	0	0	0	0	0	0	0	0	0	0	0	0	0
616	CTG	0	0	0	0	0	0	0	0	0	0	0	0	0	0	20	0	0	0	3	0	0	0	25	0	0	0	1	0	9	0	157317	2	0	0	0	0	0	0	0	0	0	0	0	0	0	0	0	0
617	AGT	0	0	1	35	0	0	0	0	14	14	3	157434	0	0	0	7	0	0	0	0	0	0	0	0	0	0	0	0	0	0	0	0	0	0	0	0	0	0	0	0	0	0	0	14	0	0	0	0
618	GAG	0	0	44	0	0	0	0	0	0	0	0	0	0	0	0	0	0	0	2	0	0	0	0	0	0	0	0	0	0	0	0	0	55	0	157374	4	0	0	1	0	0	0	28	0	0	0	3	0
619	ATA	2	0	0	0	9	0	0	0	0	0	0	0	157471	0	12	0	0	0	0	0	0	0	0	0	0	0	0	0	1	0	0	0	0	0	0	0	0	0	0	0	0	0	0	0	8	0	0	0
620	TGG	1	0	0	0	0	0	0	0	0	0	13	0	0	0	0	0	0	0	0	0	0	0	0	0	0	0	9	0	0	0	0	0	0	0	1	0	0	0	0	0	0	0	1	0	0	0	0	0
621	GAC	0	30	0	0	0	0	0	0	0	0	0	0	0	0	0	0	0	5	0	0	0	0	0	0	0	0	0	0	0	0	0	0	21	157403	3	35	0	0	0	0	0	6	0	0	0	1	0	0
622	AAC	18	157363	1	43	0	1	0	0	0	8	0	0	0	1	0	0	0	0	0	0	0	0	0	0	0	0	0	0	0	0	0	0	0	6	0	0	0	0	0	0	0	0	0	0	0	0	0	0
623	ATG	0	0	6	0	1	0	10	0	0	0	1	0	41	0	157302	3	0	0	0	0	0	0	0	0	0	0	0	0	0	0	0	0	0	0	0	0	0	0	0	0	0	0	0	0	0	0	32	0
624	ACC	0	9	0	0	11	157411	0	15	0	3	0	0	0	18	0	0	0	0	0	0	0	0	0	0	0	0	0	0	0	0	0	0	0	0	0	0	0	27	0	0	0	0	0	0	0	0	0	0
625	TGG	0	0	0	0	0	0	0	0	0	0	4	0	0	0	0	0	0	0	0	0	0	0	0	0	0	0	5	0	0	0	0	0	0	0	0	0	0	0	0	0	0	0	2	0	0	0	0	0
626	CTG	0	0	0	0	0	0	0	0	0	0	0	0	0	0	23	0	0	0	13	0	0	0	16	0	0	0	1	0	113	4	156939	8	0	0	0	0	0	0	0	0	0	0	0	0	0	0	1	0
627	CAA	27	0	0	0	0	0	0	0	0	0	0	0	0	0	0	0	157251	4	7	5	2	0	0	0	13	0	0	0	5	0	0	0	3	0	0	0	0	0	0	0	0	0	0	0	0	0	0	0
628	TGG	0	0	0	0	0	0	0	0	0	0	10	0	0	0	0	0	0	0	0	0	0	0	0	0	0	0	7	0	0	0	0	0	0	0	0	0	0	0	0	0	0	0	3	0	0	0	0	0
629	GAT	0	0	0	34	0	0	0	0	0	0	0	0	0	0	0	0	0	0	0	3	0	0	0	0	0	0	0	0	0	0	0	0	4	6	1	157207	0	0	0	0	0	0	0	7	0	0	0	0
630	AAA	157477	5	20	8	3	0	0	0	15	0	0	0	5	0	0	0	1	0	0	0	0	0	0	0	0	0	0	0	0	0	0	0	25	0	0	0	0	0	0	0	0	0	0	0	0	0	0	0
631	GAA	19	0	0	0	0	0	0	0	0	0	0	0	0	0	0	0	1	0	0	0	0	0	0	0	0	0	0	0	0	0	0	0	157542	0	10	0	0	0	0	0	9	0	0	0	3	0	0	0
632	ATT	0	0	0	13	0	0	0	6	0	0	0	3	2	4	0	157455	0	0	0	0	0	0	0	0	0	0	0	0	0	0	0	0	0	0	0	0	0	0	0	0	0	0	0	0	0	0	0	6
633	AGC	1	52	0	2	0	2	0	0	15	157169	1	68	0	11	0	0	0	0	0	0	0	0	0	0	0	0	0	0	0	0	0	0	0	0	0	0	0	0	0	0	0	30	0	0	0	0	0	0
634	AAT	27	18	4	157258	0	0	0	0	1	0	0	6	0	0	0	4	0	0	0	0	0	0	0	0	0	0	0	0	0	0	0	0	0	0	0	3	0	0	0	0	0	0	0	0	0	0	0	0
635	TAC	0	9	0	0	0	0	0	0	0	0	0	0	0	0	0	0	0	13	0	0	0	0	0	0	0	0	0	0	0	0	0	0	0	0	0	0	0	0	0	0	0	0	0	0	0	0	0	0
636	ACA	19	0	0	0	157390	0	7	5	1	0	0	0	19	0	0	0	0	0	0	0	1	0	0	0	0	0	0	0	0	0	0	0	0	0	0	0	10	0	0	0	0	0	0	0	0	0	0	0
637	CAG	1	0	22	0	0	0	0	0	0	0	0	0	0	0	0	0	31	1	157072	5	0	0	0	0	0	0	16	0	0	0	0	0	0	0	0	0	0	0	0	0	0	0	0	0	0	0	0	0
638	ATA	21	0	0	0	18	0	0	0	1	0	0	0	157381	0	15	2	0	0	0	0	0	0	0	0	0	0	0	0	1	0	0	0	0	0	0	0	0	0	0	0	0	0	0	0	7	0	0	0
639	ATA	3	0	0	0	2	0	0	0	0	0	0	0	156809	0	9	0	0	0	0	0	0	0	0	0	0	0	0	0	3	0	0	0	0	0	0	0	0	0	0	0	0	0	0	0	3	0	0	0
640	TAT	0	0	0	1	0	0	0	0	0	0	0	0	0	0	0	0	0	0	0	3	0	0	0	0	0	0	0	0	0	0	0	0	0	0	0	1	0	0	0	0	0	0	0	0	0	0	0	0
641	GGG	0	0	1	0	0	0	0	0	0	0	13	0	0	0	0	0	0	0	0	0	0	0	0	0	0	0	3	0	0	0	0	0	2	0	41	0	0	0	2	0	69	1	149807	6	0	0	15	0
642	CTA	0	0	0	0	2	0	0	0	0	0	0	0	25	0	0	0	9	0	0	0	6	0	0	0	0	0	0	0	156141	0	3	1	0	0	0	0	0	0	0	0	0	0	0	0	1	0	0	0
643	CTT	0	0	0	0	0	0	0	0	0	0	0	0	0	0	0	7	0	0	0	0	0	0	0	6	0	0	0	1	5	35	4	155410	0	0	0	0	0	0	0	0	0	0	0	0	0	0	0	4
644	GAA	26	0	0	0	0	0	0	0	0	0	0	0	0	0	0	0	3	0	0	0	0	0	0	0	0	0	0	0	0	0	0	0	156973	3	17	7	0	0	0	0	20	0	0	0	2	0	0	0
645	GAA	26	0	0	0	0	0	0	0	0	0	0	0	0	0	0	0	0	0	0	0	0	0	0	0	0	0	0	0	0	0	0	0	156427	0	6	5	0	0	0	0	5	0	0	0	0	0	0	0
646	TCG	0	0	0	0	0	0	6	0	0	0	0	0	0	0	0	0	0	0	0	0	0	0	2	0	0	0	0	0	0	0	0	0	0	0	0	0	0	0	0	0	0	0	0	0	0	0	0	0
647	CAG	0	0	10	0	0	0	0	0	0	0	0	0	0	0	0	0	34	2	155091	2	0	0	0	0	0	0	58	0	0	0	8	0	0	0	0	0	0	0	0	0	0	0	0	0	0	0	0	0
648	AAC	9	155770	3	15	0	0	0	0	0	9	0	0	0	0	0	0	0	0	0	0	0	0	0	0	0	0	0	0	0	0	0	0	0	3	0	0	0	0	0	0	0	0	0	0	0	0	0	0
649	CAG	0	0	5	0	0	0	0	0	0	0	0	0	0	0	0	0	64	1	137475	8	0	0	0	0	0	0	9	0	0	0	3	0	0	0	0	0	0	0	0	0	0	0	0	0	0	0	0	0
650	CAG	0	0	5	0	0	0	0	0	0	0	0	0	0	0	0	0	41	1	146686	8	0	0	1	0	0	0	32	0	0	0	0	0	0	0	1	0	0	0	0	0	0	0	0	0	0	0	0	0
651	GAA	21	0	0	0	0	0	0	0	0	0	0	0	0	0	0	0	1	0	0	0	0	0	0	0	0	0	0	0	0	0	0	0	145893	0	5	8	0	0	0	0	6	0	0	0	0	0	0	0
652	AAG	43	0	153162	7	0	0	2	0	33	0	92	0	0	0	4	0	0	0	2	0	0	0	0	0	0	0	0	0	0	0	0	0	0	0	4	0	0	0	0	0	0	0	0	0	0	0	0	0
653	AAT	7	2	1	149058	0	0	0	0	0	0	0	2	0	0	30	0	0	0	0	0	0	0	0	0	0	0	0	0	0	0	0	0	0	0	0	5	0	0	0	0	0	0	0	0	0	0	0	0
654	GAA	48	18	0	0	0	0	0	0	0	0	0	0	0	0	0	0	1	0	0	0	0	0	0	0	0	0	0	0	0	0	0	0	152813	1	4	0	0	0	0	0	3	0	0	0	0	0	0	0
655	CAA	15	0	34	0	0	0	0	0	0	0	0	0	0	0	0	0	151550	0	10	1	0	0	0	0	3	0	0	0	0	0	0	0	2	0	0	0	0	0	0	0	0	0	0	0	0	0	0	0
656	GAC	0	24	0	0	0	0	0	16	0	0	0	0	0	0	0	0	0	0	0	0	0	0	0	0	0	0	0	0	0	0	0	0	23	141529	0	21	0	2	0	0	0	4	0	0	0	0	0	0
657	TTA	0	0	1	0	0	0	0	0	0	0	0	0	15	0	0	0	0	0	0	0	0	0	0	0	0	0	0	0	9	0	0	0	0	0	0	0	0	0	0	0	0	0	0	0	1	0	0	0
658	TTG	0	0	0	0	0	0	0	0	0	0	0	0	0	0	9	0	0	0	0	0	0	0	0	0	0	0	0	0	0	0	11	0	0	0	0	0	0	0	0	0	0	0	0	0	0	0	1	0
659	GCA	0	0	0	0	66	0	0	0	0	0	0	0	0	0	0	0	0	0	0	2	1	0	0	0	0	0	0	0	0	0	0	0	9	0	0	1	133762	1	5	5	2	0	0	0	62	0	0	0
660	TTG	0	0	0	0	0	0	0	0	0	0	0	0	0	0	7	0	0	0	0	0	0	0	0	0	0	0	0	0	0	0	14	0	0	0	0	0	0	0	0	0	0	0	0	0	0	0	0	0
661	GAT	0	0	0	27	0	0	0	0	0	0	0	0	2	0	0	0	0	0	0	0	0	0	0	0	0	0	0	0	0	0	0	0	5	2	0	89443	0	0	0	0	1	0	0	1	0	0	0	0
662	AAG	34	1	67882	3	0	0	0	0	0	0	26	0	0	0	3	0	0	0	0	0	0	0	0	0	0	0	0	0	0	0	0	0	0	0	6	0	0	0	0	0	0	0	0	0	0	0	0	0
663	TGG	0	0	0	0	0	0	0	0	0	0	1	0	0	0	0	0	0	0	0	0	0	0	0	0	0	0	2	0	0	0	0	0	0	0	0	0	0	0	0	0	0	0	0	0	0	0	0	0
664	GCA	0	0	0	0	59	0	0	0	0	0	0	0	0	0	0	0	0	0	0	0	1	0	0	0	0	0	0	0	0	0	0	0	6	0	0	0	100909	0	10	0	1	0	0	0	95	0	0	0
665	AGT	0	0	0	18	0	0	0	1	1	8	3	116591	0	0	0	5	0	0	0	0	0	0	0	0	0	0	0	0	0	0	0	0	0	0	0	0	0	0	0	0	0	0	0	13	0	0	0	0
666	CTG	0	0	0	0	0	0	0	0	0	0	0	0	0	0	16	0	0	0	3	0	0	0	37	0	0	0	3	0	36	0	114417	3	0	0	0	0	0	0	0	0	0	0	0	0	0	0	0	0
667	TGG	0	0	0	0	0	0	0	0	0	0	2	0	0	0	0	0	0	0	0	0	0	0	0	0	0	0	12	0	0	0	0	0	0	0	0	0	0	0	0	0	0	0	0	0	0	0	0	0
668	AAT	8	13	0	145537	0	0	0	0	0	0	0	5	0	0	0	1	0	0	0	0	0	0	0	0	0	0	0	0	0	0	0	0	0	0	0	0	0	0	0	0	0	0	0	0	0	0	0	0
669	TGG	0	0	0	0	0	0	0	0	0	0	1	0	0	0	0	0	0	0	0	0	0	0	0	0	0	0	3	0	0	0	0	0	0	0	0	0	0	0	0	0	0	0	2	0	0	0	0	0
670	TTT	0	0	0	0	0	0	0	0	0	0	0	0	0	0	0	2	0	0	0	0	0	0	0	0	0	0	0	0	0	0	0	7	0	0	0	0	0	0	0	0	0	0	0	0	0	0	0	1
671	GAC	0	31	0	0	0	0	0	0	0	0	0	0	0	0	0	0	0	2	0	0	0	0	0	0	0	0	0	0	0	0	0	0	12	148943	0	46	0	0	0	0	0	24	0	0	0	0	0	0
672	ATA	2	0	0	0	16	0	0	0	0	0	0	0	152719	1	2	2	0	0	0	0	0	0	0	0	0	0	0	0	0	0	0	0	0	0	0	0	0	0	0	0	0	0	0	0	6	0	0	0
673	TCA	0	0	0	0	2	0	0	0	0	0	0	0	0	0	0	0	0	0	0	0	12	0	0	0	0	0	0	0	0	0	0	0	0	0	0	0	0	0	0	0	0	0	0	0	0	0	0	0
674	AAC	20	155865	4	21	0	1	0	0	0	5	0	0	0	0	0	0	0	1	0	0	0	0	0	0	0	0	0	0	0	0	0	0	0	4	0	0	0	0	0	0	0	0	0	0	0	0	0	0
675	TGG	0	0	0	0	0	0	0	0	0	0	4	0	0	0	0	0	0	0	0	0	0	0	0	0	0	0	4	0	0	0	0	0	0	0	0	0	0	0	0	0	0	0	2	0	0	0	0	0
676	CTG	0	0	0	0	0	0	0	0	0	0	0	0	0	0	12	0	0	0	1	0	0	0	6	0	0	0	1	0	51	0	149139	9	0	0	0	0	0	0	0	0	0	0	0	0	0	0	2	0
677	TGG	0	0	0	0	0	0	0	0	0	0	1	0	0	0	0	0	0	0	0	0	0	0	0	0	0	0	2	0	0	0	0	0	0	0	0	0	0	0	0	0	0	0	0	0	0	0	0	0
678	TAT	0	0	0	2	0	0	0	0	0	0	0	0	0	0	0	0	0	0	0	18	0	0	0	0	0	0	0	0	0	0	0	0	0	0	0	3	0	0	0	0	0	0	0	0	0	0	0	0
679	ATA	5	0	0	0	12	0	0	0	0	0	0	0	157034	0	5	0	0	0	0	0	0	0	0	0	0	0	0	0	1	0	0	0	0	0	0	0	0	0	0	0	0	0	0	0	1	0	0	0
680	AAA	156362	0	6	2	1	0	0	0	4	0	0	0	0	0	0	0	0	0	0	0	0	0	0	0	0	0	0	0	0	0	0	0	3	0	0	0	0	0	0	0	0	0	0	0	0	0	0	0
681	ATA	8	0	0	0	13	0	0	0	0	0	0	0	156280	2	3	3	0	0	0	0	0	0	0	0	0	0	0	0	5	0	0	0	0	0	0	0	0	0	0	0	0	0	0	0	3	0	0	0
682	TTT	0	0	0	0	0	0	0	0	0	0	0	0	0	0	0	5	0	0	0	0	0	0	0	0	0	0	0	0	0	0	0	6	0	0	0	0	0	0	0	0	0	0	0	0	0	0	0	1
683	ATA	5	0	0	0	2	0	0	0	1	0	0	0	156289	0	16	0	0	0	0	0	0	0	0	0	0	0	0	0	1	0	0	0	0	0	0	0	0	0	0	0	0	0	0	0	6	0	0	0
684	ATG	0	0	3	0	0	0	3	0	0	0	5	0	24	1	156941	6	0	0	0	0	0	0	0	0	0	0	0	0	0	0	4	0	0	0	0	0	0	0	0	0	0	0	0	0	0	0	7	0
685	ATA	2	0	0	0	5	0	0	0	0	0	0	0	155819	0	21	1	0	0	0	0	0	0	0	0	0	0	0	0	1	0	0	0	0	0	0	0	0	0	0	0	0	0	0	0	8	0	0	0
686	GTA	0	0	0	0	0	0	0	0	0	0	0	0	44	0	0	0	0	0	0	0	0	0	0	0	0	0	0	0	3	0	0	0	4	0	0	0	7	0	0	0	0	0	0	0	157019	1	35	1
687	GGA	1	0	0	0	0	0	0	0	11	0	0	0	0	0	0	0	0	0	0	0	0	0	0	0	0	0	0	0	0	0	0	0	23	0	0	0	2	0	0	0	156830	0	24	0	13	0	0	0
688	GGC	0	1	0	0	0	0	0	0	0	38	0	0	0	0	0	0	0	3	0	0	0	0	0	0	0	1	0	0	0	0	0	0	0	35	0	0	0	1	0	1	25	155984	5	16	0	7	0	0
689	TTA	2	0	0	0	0	0	0	0	0	0	0	0	13	0	0	0	0	0	0	0	0	0	0	0	0	0	0	0	7	0	0	0	0	0	0	0	0	0	0	0	0	0	0	0	3	0	0	0
690	ATA	4	0	0	0	9	0	0	0	2	0	0	0	157274	2	54	4	0	0	0	0	0	0	0	0	0	0	0	0	3	0	0	0	0	0	0	0	0	0	0	0	0	0	0	0	8	0	0	0
691	GGA	0	0	0	0	0	0	0	0	12	0	0	0	0	0	0	0	0	0	0	0	0	0	0	0	1	0	0	0	0	0	0	0	21	0	0	0	0	0	0	0	157138	1	4	3	11	0	0	0
692	TTA	0	0	0	0	0	0	0	0	0	0	0	0	9	0	0	0	0	0	0	0	0	0	0	0	0	0	0	0	2	0	0	0	0	0	0	0	0	0	0	0	0	0	0	0	3	0	0	0
693	AGA	57	0	0	0	1	0	0	0	157310	0	6	1	9	0	0	0	0	0	0	0	0	0	0	0	2	0	0	0	0	0	0	0	0	0	0	0	0	0	0	0	3	0	0	0	0	0	0	0
694	ATA	1	0	0	0	2	0	0	0	0	0	0	0	157441	0	18	1	0	0	0	0	0	0	0	0	0	0	0	0	0	0	0	0	0	0	0	0	0	0	0	0	0	0	0	0	8	0	0	0
695	GTT	0	0	0	0	0	0	0	0	0	0	0	0	0	0	0	27	0	0	0	0	0	0	0	0	0	0	0	0	0	0	0	1	0	0	0	0	0	0	0	4	0	0	0	0	3	9	1	157295
696	TTT	0	0	0	0	0	0	0	0	0	0	0	0	0	0	0	9	0	0	0	0	0	0	0	0	0	0	0	0	0	0	0	3	0	0	0	0	0	0	0	0	0	0	0	0	0	0	0	1
697	GCT	0	0	0	0	0	0	0	35	0	0	0	0	0	0	0	0	0	0	0	0	0	0	0	2	0	0	0	0	0	0	0	0	0	0	0	10	2	26	1	157179	0	0	0	0	0	0	0	89
698	GTG	0	0	0	0	0	0	0	0	0	0	0	0	0	0	44	0	0	0	0	0	0	0	0	0	0	0	0	0	0	0	4	0	0	0	5	0	0	0	5	1	0	0	2	0	87	5	157108	13
699	CTT	0	0	0	0	0	0	0	0	0	0	0	0	0	0	0	8	1	0	0	3	0	0	0	19	0	0	0	1	13	16	1	157429	0	0	0	0	0	0	0	1	0	0	0	0	0	0	0	0
[truncated: 16 more columns]
