# Supplementary material for: Mapping mutational effects along the evolutionary landscape of HIV envelope
Source: eLife. 2018 Mar 28;7:e34420. doi: 10.7554/eLife.34420 (PMC5910023; doi:10.7554/eLife.34420)
Supplement: Supplementary file 1. — Specifically, this file contains a Jupyter notebook that performs the analysis, all required input data, and all reasonably sized output files. The Jupyter notebook downloads the deep sequencing data, processes it with the dms_tools2 software (Bloom, 2015, https://jbloomlab.github.io/dms_tools2/), and also performs a variety of downstream analyses that generate most of the figures for this paper. [file elife-34420-supp1.zip › analysis_code/results/phydms_analysis/averaged_ExpCM_BF520_gammaomega_omegabysite.txt]

# Omega fit to each site after fixing tree and all other parameters.
# Fits compared to null model of omega = 1.
# P-values NOT corrected for multiple testing, so consider Q-values too.
# Q-values computed separately for omega > and < 1 # Will fit different synonymous rate for each site.
#
site	omega	P	dLnL	Q
95	0.000	9.83e-22	45.876	6.05e-19
16	0.001	2.68e-14	28.980	8.24e-12
82	0.000	5.64e-14	28.247	1.16e-11
96	0.000	8.34e-11	21.088	1.28e-08
483	0.000	1.05e-10	20.861	1.3e-08
146	0.019	1.38e-10	20.599	1.41e-08
523	0.043	1.97e-10	20.250	1.73e-08
322	0.013	3.44e-10	19.704	2.12e-08
8	0.029	3.3e-10	19.743	2.12e-08
493	0.000	3.15e-10	19.789	2.12e-08
538	0.003	4.44e-10	19.454	2.49e-08
461	0.000	5.68e-10	19.215	2.91e-08
276	100.000	4.67e-10	19.405	2.88e-07
264	0.000	1.1e-08	16.329	5.21e-07
379	0.056	1.24e-08	16.215	5.44e-07
446	0.000	2.32e-08	15.602	9.54e-07
100	0.000	2.68e-08	15.462	1.03e-06
412	0.000	6.41e-08	14.617	2.21e-06
511	0.000	6.47e-08	14.609	2.21e-06
359	0.026	1.07e-07	14.121	3.47e-06
324	0.074	1.2e-07	14.012	3.56e-06
244	0.020	1.21e-07	14.001	3.56e-06
33	0.000	1.3e-07	13.932	3.65e-06
329	0.000	1.39e-07	13.866	3.73e-06
432	0.140	2.28e-07	13.392	5.84e-06
368	0.038	3.61e-07	12.946	8.89e-06
305	0.000	5.04e-07	12.624	1.19e-05
371	0.000	6.43e-07	12.390	1.47e-05
241	0.000	7.53e-07	12.237	1.65e-05
147	0.031	7.74e-07	12.210	1.65e-05
564	0.000	8.92e-07	12.074	1.83e-05
97	0.033	9.34e-07	12.030	1.86e-05
271	0.000	9.93e-07	11.971	1.91e-05
22	0.000	1.16e-06	11.823	2.16e-05
125	0.000	1.2e-06	11.791	2.17e-05
323	0.000	1.28e-06	11.724	2.26e-05
182	0.024	2.07e-06	11.265	3.35e-05
39	0.000	2.06e-06	11.267	3.35e-05
180	0.057	2.05e-06	11.273	3.35e-05
5	0.035	2.4e-06	11.121	3.8e-05
72	0.000	2.63e-06	11.035	3.96e-05
473	0.000	2.77e-06	10.986	3.96e-05
306	0.000	2.67e-06	11.022	3.96e-05
477	0.035	2.76e-06	10.989	3.96e-05
369	0.000	3.73e-06	10.699	5.22e-05
7	0.038	3.86e-06	10.666	5.29e-05
440	0.000	5e-06	10.419	6.69e-05
207	0.000	5.57e-06	10.316	7.29e-05
414	36.553	3.59e-07	12.952	0.000101
236	100.000	4.94e-07	12.645	0.000101
283	100.000	7.3e-07	12.267	0.000112
348	0.000	9.06e-06	9.850	0.000116
384	0.000	1.03e-05	9.731	0.000129
11	0.000	1.26e-05	9.536	0.000155
608	0.000	1.3e-05	9.505	0.000157
380	0.000	1.54e-05	9.342	0.00018
456	0.032	1.55e-05	9.338	0.00018
374	0.000	1.67e-05	9.264	0.000191
201	0.000	1.93e-05	9.127	0.000216
391	0.026	2.08e-05	9.055	0.000221
382	0.031	2.01e-05	9.088	0.000221
599	0.025	2.06e-05	9.067	0.000221
162	0.073	2.19e-05	9.007	0.000229
561	0.084	2.28e-05	8.970	0.000234
21	0.000	2.4e-05	8.922	0.000242
605	0.040	2.52e-05	8.875	0.00025
76	0.000	2.66e-05	8.822	0.000256
157	0.037	2.65e-05	8.827	0.000256
170	0.094	2.89e-05	8.744	0.000274
399	0.122	3.15e-05	8.663	0.000294
338	0.000	3.42e-05	8.585	0.000314
105	0.000	4.23e-05	8.384	0.000377
202	0.000	4.17e-05	8.397	0.000377
227	0.025	5.01e-05	8.221	0.000441
84	0.110	5.47e-05	8.139	0.000468
27	0.000	5.41e-05	8.150	0.000468
239	0.000	5.66e-05	8.107	0.000471
163	0.000	5.66e-05	8.106	0.000471
200	0.000	5.78e-05	8.087	0.000474
71	0.115	6.25e-05	8.013	0.000498
437	0.000	6.26e-05	8.012	0.000498
40	0.000	6.3e-05	8.005	0.000498
361	0.000	6.68e-05	7.950	0.000521
589	0.026	6.84e-05	7.927	0.000527
190	0.034	7.39e-05	7.854	0.000562
42	0.000	7.68e-05	7.818	0.000577
148	0.000	8.28e-05	7.747	0.000614
362	26.396	5.22e-06	10.378	0.000643
150	0.048	9.28e-05	7.639	0.000681
204	0.000	9.7e-05	7.597	0.000695
383	0.000	9.68e-05	7.599	0.000695
525	0.061	0.000106	7.518	0.000747
6	0.050	0.000111	7.472	0.000764
63	0.062	0.000112	7.464	0.000764
229	0.046	0.000111	7.471	0.000764
171	0.030	0.000124	7.366	0.000839
434	91.309	9.35e-06	9.820	0.00096
312	0.032	0.000147	7.203	0.000987
349	0.088	0.000152	7.173	0.00101
579	0.130	0.000169	7.075	0.00111
578	0.034	0.000175	7.042	0.00113
548	0.000	0.000187	6.978	0.0012
106	0.000	0.00022	6.827	0.0014
557	0.000	0.000229	6.787	0.00144
282	0.101	0.000241	6.741	0.0015
253	0.048	0.000248	6.714	0.00153
255	0.000	0.000271	6.632	0.00165
571	0.000	0.000287	6.578	0.00173
52	0.000	0.000305	6.519	0.00183
79	0.077	0.000314	6.493	0.00184
206	0.000	0.000317	6.483	0.00184
567	0.000	0.000314	6.492	0.00184
32	100.000	2.17e-05	9.017	0.00191
98	0.066	0.000341	6.416	0.00194
87	0.000	0.000338	6.425	0.00194
287	15.454	2.6e-05	8.846	0.002
24	0.000	0.000396	6.276	0.00224
591	0.209	0.000482	6.091	0.0027
25	0.000	0.000489	6.078	0.00272
194	0.000	0.000509	6.042	0.0028
13	0.065	0.000554	5.963	0.00302
319	0.044	0.0006	5.888	0.00324
167	0.000	0.00061	5.873	0.00327
587	0.000	0.000622	5.855	0.00328
320	0.000	0.000623	5.853	0.00328
62	0.000	0.000648	5.817	0.00331
392	0.000	0.000651	5.812	0.00331
219	0.000	0.000644	5.823	0.00331
552	0.000	0.000637	5.832	0.00331
559	0.000	0.000851	5.563	0.0043
233	5.351	6.48e-05	7.979	0.00443
20	0.146	0.00093	5.481	0.00466
115	0.202	0.00105	5.366	0.00523
387	0.000	0.00114	5.292	0.00562
583	0.093	0.0012	5.246	0.00586
168	0.061	0.00124	5.218	0.006
175	5.867	0.0001	7.567	0.00617
313	0.199	0.0013	5.174	0.00624
378	0.122	0.00141	5.097	0.00673
560	100.000	0.000121	7.392	0.00675
595	0.000	0.00143	5.081	0.00677
355	0.000	0.00144	5.078	0.00677
502	9.218	0.000149	7.193	0.00765
78	0.108	0.00168	4.935	0.00784
136	0.000	0.00173	4.907	0.00802
396	0.000	0.0018	4.871	0.00821
308	0.000	0.00181	4.865	0.00821
498	0.000	0.00181	4.865	0.00821
402	0.000	0.00188	4.830	0.00847
533	4.504	0.000191	6.959	0.00904
360	8.200	0.000228	6.794	0.00935
350	8.475	0.000214	6.854	0.00935
12	0.000	0.00215	4.710	0.00958
247	0.155	0.00221	4.682	0.0098
111	0.077	0.00223	4.676	0.0098
593	0.000	0.00231	4.643	0.0101
488	0.000	0.00253	4.561	0.011
85	0.000	0.00261	4.531	0.0112
417	0.000	0.00268	4.506	0.0114
169	0.000	0.00268	4.507	0.0114
503	0.040	0.00276	4.479	0.0117
299	0.077	0.00291	4.431	0.0121
116	0.041	0.00289	4.437	0.0121
358	0.000	0.00332	4.311	0.0137
185	0.079	0.00342	4.285	0.014
539	0.208	0.00352	4.258	0.0143
536	0.000	0.00351	4.260	0.0143
235	0.122	0.00359	4.240	0.0145
351	0.071	0.00375	4.202	0.015
75	12.193	0.000443	6.171	0.0171
551	0.182	0.00454	4.027	0.0181
237	0.000	0.00472	3.993	0.0186
604	0.000	0.00485	3.968	0.019
178	0.000	0.00489	3.960	0.0191
441	0.000	0.00502	3.937	0.0191
43	0.000	0.005	3.939	0.0191
365	0.000	0.00499	3.942	0.0191
139	0.000	0.005	3.940	0.0191
41	0.000	0.0052	3.905	0.0196
35	0.000	0.00527	3.892	0.0198
530	0.000	0.00541	3.868	0.0201
267	0.109	0.00541	3.869	0.0201
474	0.080	0.00568	3.825	0.021
342	0.000	0.00577	3.810	0.021
47	0.000	0.00576	3.812	0.021
529	0.054	0.00616	3.751	0.0223
590	12.064	0.000651	5.812	0.0236
458	0.000	0.00665	3.683	0.0238
138	0.113	0.00665	3.683	0.0238
333	0.002	0.00688	3.651	0.0244
566	0.000	0.00687	3.653	0.0244
89	0.000	0.00705	3.631	0.0248
44	0.000	0.00712	3.621	0.0249
55	0.218	0.0074	3.586	0.0258
573	0.245	0.00862	3.450	0.0298
46	0.000	0.00923	3.389	0.0317
520	0.000	0.00925	3.387	0.0317
265	0.279	0.00999	3.318	0.034
130	94.590	0.00101	5.402	0.0347
268	12.758	0.00117	5.267	0.0347
132	7.074	0.00117	5.265	0.0347
300	4.323	0.00118	5.259	0.0347
104	100.000	0.00124	5.216	0.0347
337	11.040	0.00136	5.133	0.0363
60	0.000	0.011	3.231	0.0373
407	0.000	0.0119	3.165	0.0393
321	0.070	0.0118	3.174	0.0393
495	0.000	0.0119	3.166	0.0393
328	0.000	0.0119	3.166	0.0393
575	0.000	0.0122	3.138	0.0403
203	0.000	0.0123	3.135	0.0403
541	0.000	0.013	3.082	0.0425
58	0.105	0.0134	3.056	0.0435
225	0.000	0.0137	3.039	0.0439
309	0.252	0.0137	3.040	0.0439
401	0.000	0.0138	3.030	0.0441
418	0.000	0.0143	2.998	0.0455
563	0.259	0.0145	2.985	0.046
442	0.076	0.0149	2.967	0.0467
295	6.946	0.00186	4.840	0.0478
141	0.109	0.0156	2.922	0.0482
91	0.000	0.0155	2.930	0.0482
45	0.000	0.0156	2.925	0.0482
356	0.163	0.0154	2.934	0.0482
397	0.000	0.0159	2.906	0.0488
546	0.193	0.0167	2.865	0.0509
48	0.000	0.0168	2.860	0.0509
463	0.000	0.0169	2.852	0.0511
113	0.301	0.0174	2.829	0.0522
284	3.667	0.00267	4.509	0.0602
231	10.220	0.00274	4.487	0.0602
291	5.344	0.00271	4.498	0.0602
54	6.277	0.00256	4.548	0.0602
386	0.000	0.0202	2.699	0.0603
490	0.000	0.0204	2.687	0.0604
93	0.087	0.0205	2.685	0.0604
124	0.104	0.0204	2.690	0.0604
487	0.000	0.0214	2.646	0.0628
193	0.000	0.0217	2.636	0.0633
409	0.000	0.0222	2.616	0.0641
318	0.000	0.0221	2.618	0.0641
466	0.000	0.0248	2.520	0.0713
411	0.000	0.0265	2.460	0.076
143	3.888	0.00359	4.240	0.0763
216	0.215	0.0278	2.421	0.0792
51	0.157	0.0285	2.400	0.0808
517	0.000	0.0293	2.376	0.0827
443	0.000	0.0332	2.268	0.0933
156	0.108	0.0339	2.250	0.0949
10	0.000	0.0345	2.234	0.0962
214	0.145	0.0347	2.230	0.0963
370	0.000	0.0349	2.224	0.0965
140	0.155	0.0352	2.218	0.0968
464	0.247	0.0355	2.209	0.0971
574	0.149	0.0356	2.208	0.0971
218	0.192	0.0364	2.189	0.0981
596	0.000	0.0368	2.180	0.0981
435	0.000	0.0364	2.189	0.0981
208	0.164	0.0368	2.180	0.0981
556	0.000	0.0368	2.181	0.0981
159	0.083	0.0393	2.124	0.104
37	0.390	0.0405	2.099	0.106
615	0.298	0.0403	2.102	0.106
304	0.177	0.04	2.110	0.106
223	0.083	0.0401	2.106	0.106
92	0.137	0.0422	2.064	0.11
186	0.222	0.0436	2.037	0.113
316	0.000	0.0475	1.964	0.122
23	0.000	0.0476	1.962	0.122
109	0.191	0.0487	1.942	0.125
447	0.000	0.0493	1.932	0.125
314	0.000	0.0494	1.930	0.125
210	0.313	0.0499	1.922	0.125
468	0.000	0.0498	1.923	0.125
189	0.125	0.0506	1.911	0.127
198	0.379	0.0525	1.881	0.131
275	3.765	0.00718	3.614	0.131
453	100.000	0.00682	3.659	0.131
366	3.408	0.00724	3.606	0.131
213	5.278	0.00639	3.718	0.131
460	100.000	0.007	3.636	0.131
173	0.316	0.0534	1.865	0.133
469	0.000	0.0546	1.847	0.135
612	0.290	0.0549	1.842	0.135
489	0.000	0.0572	1.809	0.14
80	0.183	0.058	1.797	0.142
77	0.129	0.0591	1.781	0.144
334	0.129	0.0596	1.774	0.145
70	0.137	0.0601	1.767	0.145
188	0.207	0.0614	1.750	0.148
197	0.210	0.0637	1.720	0.153
527	0.214	0.0656	1.695	0.157
400	0.000	0.0668	1.680	0.159
479	3.604	0.00998	3.319	0.171
277	4.352	0.00973	3.342	0.171
405	100.000	0.0109	3.237	0.182
406	0.122	0.0793	1.540	0.188
346	0.036	0.0822	1.511	0.193
424	0.000	0.0821	1.511	0.193
160	0.223	0.0827	1.505	0.194
519	100.000	0.0123	3.136	0.199
155	0.130	0.0872	1.462	0.204
289	0.000	0.0883	1.453	0.205
1	3.291	0.0138	3.035	0.212
260	6.918	0.0136	3.042	0.212
555	5.368	0.0146	2.983	0.213
3	8.709	0.0147	2.976	0.213
172	4.074	0.0148	2.967	0.213
165	0.000	0.0946	1.397	0.219
262	0.546	0.0958	1.387	0.221
423	0.301	0.0964	1.382	0.222
394	0.142	0.102	1.340	0.232
610	0.142	0.101	1.341	0.232
597	0.467	0.105	1.316	0.238
508	0.000	0.105	1.312	0.238
598	0.196	0.108	1.293	0.243
144	0.349	0.108	1.292	0.243
331	0.484	0.112	1.261	0.252
476	0.000	0.113	1.256	0.252
332	0.528	0.114	1.248	0.254
492	0.000	0.117	1.225	0.259
353	0.000	0.117	1.226	0.259
426	0.000	0.118	1.220	0.26
151	0.308	0.128	1.161	0.279
448	0.198	0.128	1.161	0.279
450	100.000	0.0203	2.695	0.284
336	0.320	0.132	1.135	0.287
577	0.393	0.134	1.122	0.291
59	0.000	0.136	1.114	0.293
325	0.000	0.136	1.110	0.293
226	0.531	0.138	1.099	0.296
507	0.000	0.139	1.097	0.297
376	0.280	0.14	1.086	0.299
240	2.830	0.0222	2.614	0.304
123	0.386	0.143	1.070	0.305
514	0.183	0.152	1.025	0.322
269	0.271	0.153	1.023	0.322
29	100.000	0.0242	2.540	0.324
221	5.870	0.0253	2.502	0.331
119	2.974	0.0267	2.456	0.342
343	0.506	0.165	0.965	0.345
367	0.000	0.164	0.968	0.345
413	0.489	0.174	0.923	0.364
26	0.126	0.176	0.918	0.365
505	0.000	0.18	0.901	0.372
363	0.128	0.18	0.899	0.372
427	0.536	0.182	0.890	0.375
403	0.212	0.191	0.857	0.391
531	0.403	0.192	0.850	0.393
177	0.348	0.194	0.842	0.396
53	100.000	0.032	2.298	0.397
238	5.393	0.0322	2.293	0.397
307	2.715	0.033	2.273	0.399
311	100.000	0.0353	2.215	0.418
118	2.925	0.0363	2.192	0.419
385	3.836	0.0367	2.181	0.419
56	3.476	0.0378	2.157	0.423
494	100.000	0.0401	2.107	0.429
103	100.000	0.0406	2.097	0.429
534	4.431	0.0393	2.124	0.429
187	3.875	0.0411	2.087	0.429
569	0.561	0.213	0.776	0.433
117	0.512	0.217	0.761	0.44
28	0.277	0.22	0.753	0.444
234	2.932	0.0443	2.022	0.455
273	0.565	0.227	0.731	0.456
302	2.311	0.0462	1.987	0.467
181	2.652	0.0471	1.971	0.468
133	0.558	0.236	0.702	0.473
110	0.499	0.254	0.650	0.509
606	0.294	0.255	0.647	0.509
480	0.000	0.267	0.616	0.53
535	0.641	0.289	0.563	0.572
481	0.603	0.291	0.557	0.575
230	0.411	0.293	0.554	0.576
2	0.629	0.301	0.536	0.588
18	0.662	0.3	0.538	0.588
326	3.606	0.0624	1.736	0.591
554	2.336	0.0628	1.731	0.591
212	2.064	0.0613	1.751	0.591
101	2.568	0.0633	1.725	0.591
280	2.985	0.0651	1.702	0.598
274	0.594	0.312	0.511	0.608
572	0.532	0.315	0.506	0.611
142	0.305	0.317	0.501	0.614
398	0.228	0.318	0.498	0.615
515	0.460	0.32	0.495	0.616
558	2.253	0.0686	1.658	0.621
388	0.548	0.326	0.482	0.626
436	0.236	0.328	0.478	0.628
522	0.317	0.331	0.472	0.632
152	2.035	0.0719	1.620	0.641
94	100.000	0.0759	1.575	0.659
497	2.889	0.0755	1.579	0.659
372	0.633	0.349	0.439	0.659
242	0.408	0.349	0.439	0.659
449	0.523	0.349	0.439	0.659
390	0.646	0.354	0.429	0.667
565	0.567	0.362	0.415	0.679
149	0.262	0.362	0.416	0.679
381	2.466	0.0811	1.521	0.694
550	2.431	0.083	1.503	0.7
211	2.221	0.0844	1.489	0.703
459	0.382	0.377	0.390	0.704
179	4.412	0.0857	1.477	0.704
256	0.618	0.391	0.368	0.728
134	0.457	0.397	0.358	0.737
431	0.428	0.405	0.347	0.749
562	3.102	0.0937	1.405	0.75
429	2.204	0.0934	1.408	0.75
66	0.471	0.411	0.338	0.758
176	0.472	0.414	0.334	0.761
303	4.494	0.0988	1.362	0.78
293	0.611	0.434	0.305	0.797
335	0.715	0.454	0.280	0.831
217	0.486	0.477	0.253	0.869
404	4.049	0.113	1.255	0.882
373	0.703	0.491	0.237	0.892
430	0.372	0.495	0.233	0.895
455	0.502	0.496	0.232	0.895
582	0.732	0.509	0.218	0.917
457	0.646	0.514	0.213	0.923
327	0.788	0.516	0.211	0.925
354	0.310	0.529	0.198	0.945
154	0.698	0.537	0.191	0.955
191	0.518	0.538	0.190	0.955
17	0.419	0.546	0.183	0.966
99	0.740	0.548	0.181	0.967
164	0.426	0.553	0.176	0.968
543	0.803	0.552	0.177	0.968
475	0.425	0.552	0.177	0.968
496	0.430	0.557	0.173	0.972
257	2.080	0.127	1.166	0.976
215	0.601	0.562	0.168	0.977
127	0.767	0.565	0.166	0.98
245	0.491	0.567	0.164	0.981
272	1.809	0.412	0.337	1
340	71.780	0.623	0.121	1
330	1.084	0.917	0.005	1
528	0.000	0.899	0.008	1
341	0.754	0.708	0.070	1
526	1.843	0.25	0.663	1
278	0.000	0.899	0.008	1
65	0.000	0.899	0.008	1
64	25.384	0.905	0.007	1
102	0.928	0.907	0.007	1
61	1.446	0.357	0.424	1
524	0.000	0.899	0.008	1
67	0.523	0.599	0.138	1
553	100.000	0.205	0.802	1
68	1.192	0.726	0.061	1
339	1.693	0.392	0.367	1
81	0.000	0.899	0.008	1
540	20.903	0.941	0.003	1
83	0.741	0.811	0.029	1
86	1.169	0.776	0.041	1
537	0.000	0.899	0.008	1
544	1.697	0.411	0.338	1
545	0.000	0.899	0.008	1
542	52.159	0.908	0.007	1
74	0.651	0.716	0.066	1
547	1.622	0.521	0.206	1
73	0.000	0.847	0.019	1
270	0.794	0.642	0.108	1
549	1.922	0.526	0.201	1
90	1.037	0.932	0.004	1
532	1.211	0.67	0.091	1
69	0.000	0.847	0.019	1
88	0.000	0.864	0.015	1
57	71.088	0.576	0.156	1
209	0.626	0.618	0.125	1
281	1.176	0.721	0.064	1
592	0.000	0.899	0.008	1
594	20.243	0.937	0.003	1
15	0.912	0.867	0.014	1
294	0.948	0.924	0.005	1
296	1.970	0.257	0.642	1
14	0.000	0.899	0.008	1
600	100.000	0.484	0.245	1
601	50.725	0.839	0.021	1
602	92.184	0.209	0.791	1
603	1.717	0.613	0.128	1
9	0.000	0.885	0.011	1
4	0.000	0.899	0.008	1
310	1.067	0.95	0.002	1
607	100.000	0.487	0.242	1
297	100.000	0.484	0.245	1
609	100.000	0.253	0.653	1
298	1.423	0.408	0.342	1
611	0.000	0.867	0.014	1
301	1.414	0.41	0.339	1
613	100.000	0.134	1.121	1
614	1.175	0.782	0.038	1
19	88.544	0.347	0.442	1
279	1.236	0.733	0.058	1
315	90.822	0.322	0.491	1
588	1.079	0.88	0.011	1
285	1.266	0.771	0.042	1
568	0.884	0.914	0.006	1
286	0.978	0.953	0.002	1
570	0.000	0.867	0.014	1
50	0.000	0.84	0.020	1
288	1.151	0.816	0.027	1
49	1.204	0.81	0.029	1
266	0.814	0.855	0.017	1
38	0.000	0.899	0.008	1
36	0.000	0.867	0.014	1
576	0.720	0.613	0.128	1
290	0.991	0.986	0.000	1
34	1.274	0.492	0.236	1
31	1.370	0.536	0.192	1
580	0.000	0.899	0.008	1
581	1.301	0.738	0.056	1
30	0.917	0.939	0.003	1
584	0.000	0.899	0.008	1
585	0.884	0.833	0.022	1
586	0.000	0.899	0.008	1
317	1.290	0.655	0.100	1
292	1.246	0.594	0.142	1
344	0.667	0.611	0.130	1
261	2.210	0.154	1.014	1
107	0.654	0.586	0.148	1
174	1.186	0.633	0.114	1
228	1.522	0.685	0.082	1
438	98.171	0.26	0.636	1
439	1.768	0.548	0.181	1
166	100.000	0.257	0.644	1
232	1.303	0.47	0.261	1
161	67.744	0.582	0.152	1
444	0.000	0.847	0.019	1
445	0.000	0.856	0.017	1
433	0.871	0.866	0.014	1
158	98.448	0.484	0.245	1
375	1.460	0.597	0.139	1
451	0.000	0.911	0.006	1
452	0.000	0.883	0.011	1
153	0.000	0.866	0.014	1
454	0.000	0.893	0.009	1
243	1.826	0.21	0.784	1
145	2.334	0.247	0.669	1
462	0.000	0.867	0.014	1
246	0.482	0.611	0.129	1
377	0.000	0.846	0.019	1
248	2.207	0.139	1.094	1
224	1.228	0.604	0.135	1
222	0.802	0.605	0.134	1
205	0.000	0.867	0.014	1
199	0.613	0.732	0.059	1
196	0.000	0.84	0.020	1
195	0.923	0.867	0.014	1
408	1.445	0.469	0.262	1
192	98.598	0.429	0.312	1
410	0.912	0.881	0.011	1
395	99.038	0.43	0.311	1
184	90.493	0.43	0.311	1
428	1.018	0.972	0.001	1
415	0.000	0.873	0.013	1
183	1.416	0.429	0.313	1
393	0.000	0.899	0.008	1
419	100.000	0.161	0.981	1
420	0.000	0.875	0.012	1
421	1.747	0.221	0.749	1
422	0.000	0.863	0.015	1
220	0.969	0.954	0.002	1
425	0.000	0.863	0.015	1
389	1.002	0.999	0.000	1
416	1.766	0.214	0.771	1
521	2.741	0.275	0.595	1
465	0.000	0.893	0.009	1
467	2.240	0.401	0.352	1
258	0.723	0.637	0.111	1
499	2.344	0.377	0.389	1
500	0.639	0.723	0.063	1
501	0.000	0.911	0.006	1
114	1.217	0.628	0.117	1
504	0.000	0.893	0.009	1
352	1.203	0.743	0.054	1
506	0.703	0.804	0.031	1
259	1.689	0.478	0.252	1
357	0.538	0.628	0.118	1
509	1.154	0.862	0.015	1
112	0.000	0.883	0.011	1
512	0.000	0.864	0.015	1
513	0.000	0.882	0.011	1
347	0.000	0.899	0.008	1
263	1.378	0.761	0.046	1
516	1.242	0.73	0.060	1
345	1.458	0.499	0.229	1
518	0.000	0.864	0.015	1
108	1.129	0.831	0.023	1
510	0.000	0.899	0.008	1
137	0.872	0.952	0.002	1
120	1.982	0.271	0.605	1
491	1.379	0.791	0.035	1
135	1.730	0.449	0.287	1
470	0.000	0.911	0.006	1
471	2.457	0.2	0.822	1
472	0.000	0.873	0.013	1
249	1.532	0.56	0.169	1
131	2.393	0.214	0.771	1
364	1.134	0.715	0.067	1
129	0.000	0.846	0.019	1
478	0.936	0.929	0.004	1
254	100.000	0.331	0.473	1
128	1.633	0.251	0.660	1
251	1.266	0.64	0.109	1
482	0.000	0.892	0.009	1
484	0.000	0.876	0.012	1
485	0.000	0.899	0.008	1
486	0.000	0.856	0.017	1
126	95.358	0.522	0.205	1
252	97.341	0.417	0.329	1
122	1.120	0.826	0.024	1
121	0.895	0.817	0.027	1
250	2.091	0.162	0.978	1
616	0.791	0.643	0.108	1
