# Supplementary material for: Mapping mutational effects along the evolutionary landscape of HIV envelope
Source: eLife. 2018 Mar 28;7:e34420. doi: 10.7554/eLife.34420 (PMC5910023; doi:10.7554/eLife.34420)
Supplement: Supplementary file 1. — Specifically, this file contains a Jupyter notebook that performs the analysis, all required input data, and all reasonably sized output files. The Jupyter notebook downloads the deep sequencing data, processes it with the dms_tools2 software (Bloom, 2015, https://jbloomlab.github.io/dms_tools2/), and also performs a variety of downstream analyses that generate most of the figures for this paper. [file elife-34420-supp1.zip › analysis_code/results/phydms_analysis/averaged_ExpCM_BF520_gammaomega_tree.newick]

((((((((((((A1.TZ.08.CH0219_e4.HM204621:0.33661,A1.BE.97.PIC771_15.FM165628:0.21830):0.01897,A1.TZ.08.707010240_A7.HQ615971:0.24779):0.02989,A1.UG.09.M160b_p1.JF680921:0.25367):0.02371,A1.CM.07.46_10.KP718918:0.25950):0.01835,A1.RW.11.DEMA111RW002.KF716472:0.26365):0.00367,(A1.RW.07.R283F_7Dec07_3C4.KX983542:0.26587,(A1.ZA.09.MSM066.KF725913:0.32500,A1.RW.08.R1135M_11Feb08_3B9.KX983624:0.18639):0.03554):0.01145):0.00640,A1.RW.06.DEMA106RW003.KU749423:0.32720):0.01298,((((A1.KE.07.21020_13.HM215275:0.28200,A1.KE.x.209_KE.KU921732:0.22513):0.02483,(((A1.CY.08.CY236.JF683783:0.24787,(A1.CY.05.CY121.FJ388932:0.21302,A1.CY.08.CY230.JF683779:0.24081):0.03530):0.05526,((A1.UG.07.PP6_F3_B2.HM027824:0.24524,A1.KE.x.263_KE.KU921738:0.26326):0.00789,((A1.GB.08.CH080510_e_p2.HM204648:0.27399,A1.UG.98.120MPC01.EU852954:0.21537):0.01590,A1.UG.07.0086_A1.JX877522:0.22315):0.01092):0.01222):0.00896,((BF520:0.15127,A1.KE.06.06KECst_020.FJ623482:0.27948):0.04344,(A1.TZ.00.398_F1_A1.HQ697994:0.21940,((A1.TZ.08.707010095_D8.HQ615968:0.20853,A1.TZ.06.3504_7_21.HM215303:0.24602):0.04521,((A1.KE.99.99KE_KNH1135.AY736814:0.19193,A1.TZ.05.6592_v5_c32_tp1.HM215333:0.19360):0.03050,(A1.ZA.04.503_15344_T10_A1.KT183312:0.24627,A1.TZ.04.3718_v3_c11.HM215306:0.23749):0.04037):0.00473):0.00097):0.00571):0.01367):0.01026):0.00985,A1.KE.05.QH209_14M_ENV_A2.FJ866118:0.24627):0.00654,(((A1.KE.00.00KE_KER2008.AY736809:0.27731,(A1.KE.x.339_KE.KU921752:0.24628,A1.KE.08.Donor_64.KT252544:0.26527):0.01696):0.01349,((((((A1.KE.05.QH359_21M_ENV_C1.FJ866121:0.22503,A1.KE.00.MSA4069.AF457080:0.18235):0.04424,A1.KE.11.DEMA11KE001.KF716475:0.24275):0.01741,A1.KE.05.QH343_21M_ENV_B5.FJ866120:0.29077):0.00602,(A1.KE.x.467_KE.KU921788:0.27070,A1.KE.06.06KECst_001.FJ623487:0.20616):0.03840):0.00791,(A1.KE.05.QF495_23M_ENV_D1.FJ866116:0.30177,(((A1.UG.09.DEMA109UG017.KP109490:0.18202,A1.KE.x.320_KE.KU921746:0.23460):0.01444,A1.KE.05.05KE607907V4.KT022374:0.28029):0.02637,(A1.ZA.06.C.x.06.CF01_C8.KC863311:0.21274,A1.KE.09.12151802.HQ540689:0.25733):0.03359):0.01887):0.01481):0.01955,((A1.KE.x.407_KE.KU921783:0.20715,A1.KE.x.657_KE.KU921835:0.27796):0.01785,BG505:0.15440):0.01698):0.00813):0.00950,((A1.RW.08.DEMA108RW010.KU749424:0.23532,A1.KE.06.06KECst_005.FJ623481:0.19961):0.02591,A1.KE.x.655_KE.KU921831:0.29063):0.02288):0.02005):0.01371):0.00551,(((A1.ZA.01.TV314.FJ647148:0.18387,(A1.KE.05.05KE643439V4.KT022375:0.25377,A1.UG.97.368MPc02.EU853062:0.22325):0.04210):0.03078,(A1.UG.07.p191084.JX236669:0.17516,A1.UG.11.DEMA110UG009.KF716486:0.28613):0.03794):0.00258,((A1.UG.07.191955_A11.HM215272:0.25312,A1.PK.14.DEMA114PK001.KU749409:0.25283):0.02371,A1.UG.99.99UGG03379.AF484493:0.19810):0.01178):0.02936):0.02423,((A1.CD.02.LA01AlPr.KU168256:0.23781,A1.GB.08.I230_A10.HQ595782:0.32840):0.05828,((A1.CH.03.HIV_CH_BID_V3538_2003.JQ403028:0.28832,A1.CM.99.99CM_MP1433.AM279348:0.31189):0.02598,A1.GM.05.N33456.HQ385452:0.26667):0.02682):0.00504):0.01200,(A1.US.x.HCPI_13_01.GU367412:0.23184,A1.GM.09.N057856.HQ385453:0.30046):0.06349):0.01803,((A2.CY.94.94CY017_41.AF286237:0.18121,A2.CM.01.01CM_1445MV.GU201516:0.24496):0.08618,A1.ZA.09.707PKE02N3.HM623589:0.37454):0.08812):0.00000;
