# Supplementary material for: Mapping mutational effects along the evolutionary landscape of HIV envelope
Source: eLife. 2018 Mar 28;7:e34420. doi: 10.7554/eLife.34420 (PMC5910023; doi:10.7554/eLife.34420)
Supplement: Supplementary file 1. — Specifically, this file contains a Jupyter notebook that performs the analysis, all required input data, and all reasonably sized output files. The Jupyter notebook downloads the deep sequencing data, processes it with the dms_tools2 software (Bloom, 2015, https://jbloomlab.github.io/dms_tools2/), and also performs a variety of downstream analyses that generate most of the figures for this paper. [file elife-34420-supp1.zip › analysis_code/results/phydms_analysis/averaged_ExpCM_BF520_omegabysite.txt]

# Omega fit to each site after fixing tree and all other parameters.
# Fits compared to null model of omega = 1.
# P-values NOT corrected for multiple testing, so consider Q-values too.
# Q-values computed separately for omega > and < 1 # Will fit different synonymous rate for each site.
#
site	omega	P	dLnL	Q
95	0.000	1.38e-21	45.538	8.52e-19
16	0.001	2.46e-14	29.063	7.57e-12
82	0.000	5.73e-14	28.230	1.18e-11
146	0.019	9.8e-11	20.930	1.01e-08
96	0.000	8.58e-11	21.061	1.01e-08
483	0.000	9.86e-11	20.925	1.01e-08
523	0.044	2.69e-10	19.943	2.12e-08
493	0.000	3.41e-10	19.713	2.12e-08
322	0.013	2.83e-10	19.896	2.12e-08
8	0.029	3.44e-10	19.704	2.12e-08
461	0.000	6.63e-10	19.063	3.4e-08
538	0.006	6.46e-10	19.089	3.4e-08
276	100.000	5.67e-10	19.215	3.49e-07
264	0.000	1.14e-08	16.291	5.41e-07
379	0.057	1.64e-08	15.940	7.22e-07
446	0.000	2.7e-08	15.456	1.11e-06
100	0.000	3.88e-08	15.105	1.49e-06
412	0.000	7.37e-08	14.482	2.52e-06
511	0.000	7.09e-08	14.521	2.52e-06
244	0.020	1.16e-07	14.047	3.39e-06
324	0.074	1.16e-07	14.048	3.39e-06
359	0.026	1.08e-07	14.109	3.39e-06
329	0.000	1.27e-07	13.956	3.56e-06
33	0.000	1.49e-07	13.801	3.99e-06
432	0.142	2.79e-07	13.195	7.16e-06
368	0.039	4.24e-07	12.791	1.04e-05
305	0.000	6.39e-07	12.395	1.51e-05
371	0.000	6.79e-07	12.337	1.55e-05
241	0.000	7.54e-07	12.235	1.66e-05
564	0.000	8.24e-07	12.151	1.69e-05
147	0.031	8.07e-07	12.170	1.69e-05
97	0.033	9.74e-07	11.989	1.87e-05
271	0.000	9.55e-07	12.008	1.87e-05
125	0.000	1.1e-06	11.869	2e-05
22	0.000	1.08e-06	11.888	2e-05
323	0.000	1.23e-06	11.769	2.16e-05
39	0.000	2.15e-06	11.230	3.57e-05
72	0.000	2.2e-06	11.205	3.57e-05
182	0.025	2.12e-06	11.241	3.57e-05
5	0.035	2.43e-06	11.110	3.84e-05
306	0.000	2.65e-06	11.026	4.09e-05
477	0.035	2.79e-06	10.979	4.19e-05
180	0.059	2.9e-06	10.940	4.26e-05
473	0.000	3.03e-06	10.899	4.34e-05
369	0.000	3.68e-06	10.713	5.15e-05
7	0.038	4.19e-06	10.588	5.73e-05
440	0.000	5.04e-06	10.410	6.76e-05
207	0.000	5.68e-06	10.296	7.45e-05
348	0.000	8e-06	9.969	0.000103
414	36.221	4.01e-07	12.845	0.000123
384	0.000	1.16e-05	9.618	0.000145
11	0.000	1.23e-05	9.562	0.000151
236	100.000	7.42e-07	12.252	0.000151
283	98.315	9.81e-07	11.983	0.000151
608	0.000	1.33e-05	9.483	0.000161
380	0.000	1.46e-05	9.397	0.000173
456	0.032	1.52e-05	9.355	0.000174
374	0.000	1.5e-05	9.369	0.000174
201	0.000	1.66e-05	9.271	0.000186
382	0.030	1.92e-05	9.132	0.000208
599	0.025	1.91e-05	9.141	0.000208
561	0.083	2.04e-05	9.077	0.000213
21	0.000	2.07e-05	9.061	0.000213
162	0.073	2.08e-05	9.058	0.000213
391	0.026	2.14e-05	9.030	0.000216
76	0.000	2.63e-05	8.836	0.000261
605	0.041	2.71e-05	8.805	0.000265
399	0.121	2.77e-05	8.783	0.000267
157	0.038	2.97e-05	8.719	0.000281
170	0.095	3.23e-05	8.639	0.000301
338	0.000	3.37e-05	8.598	0.00031
202	0.000	3.48e-05	8.568	0.000315
105	0.000	4.14e-05	8.404	0.000369
84	0.109	5.06e-05	8.213	0.000445
227	0.025	5.51e-05	8.132	0.000473
239	0.000	5.52e-05	8.130	0.000473
437	0.000	5.72e-05	8.096	0.000476
200	0.000	5.82e-05	8.080	0.000476
40	0.000	5.66e-05	8.106	0.000476
71	0.114	5.87e-05	8.071	0.000476
163	0.000	6.05e-05	8.043	0.000484
361	0.000	6.78e-05	7.935	0.000536
27	0.000	7.1e-05	7.892	0.000553
190	0.034	7.32e-05	7.863	0.000563
589	0.027	7.42e-05	7.850	0.000564
42	0.000	7.72e-05	7.813	0.00058
148	0.000	8.1e-05	7.768	0.000601
204	0.000	8.44e-05	7.729	0.000619
362	26.299	5.05e-06	10.408	0.000623
150	0.048	8.71e-05	7.699	0.000631
383	0.000	9.66e-05	7.601	0.000692
525	0.061	0.000102	7.548	0.000724
63	0.062	0.000109	7.488	0.000762
6	0.050	0.000111	7.471	0.000768
229	0.046	0.000118	7.415	0.000805
171	0.030	0.00012	7.395	0.000813
312	0.031	0.000139	7.259	0.00093
579	0.130	0.00016	7.122	0.00106
434	100.000	1.07e-05	9.694	0.0011
578	0.034	0.000177	7.032	0.00116
282	0.099	0.000203	6.902	0.0013
349	0.091	0.000201	6.911	0.0013
548	0.000	0.000212	6.862	0.00135
106	0.000	0.000218	6.834	0.00137
557	0.000	0.000222	6.818	0.00138
253	0.049	0.000256	6.686	0.00157
567	0.000	0.000279	6.603	0.00167
571	0.000	0.000277	6.609	0.00167
255	0.000	0.000276	6.614	0.00167
79	0.076	0.000291	6.562	0.00173
52	0.000	0.000296	6.549	0.00173
98	0.065	0.000299	6.539	0.00174
206	0.000	0.000331	6.443	0.0019
32	100.000	2.29e-05	8.968	0.00201
87	0.000	0.000355	6.378	0.00202
24	0.000	0.000392	6.286	0.00221
591	0.210	0.000462	6.131	0.00259
25	0.000	0.000487	6.083	0.0027
194	0.000	0.000509	6.042	0.0028
287	14.320	3.66e-05	8.520	0.00282
319	0.044	0.000604	5.881	0.00321
167	0.000	0.000592	5.901	0.00321
320	0.000	0.000601	5.886	0.00321
587	0.000	0.000601	5.886	0.00321
552	0.000	0.000623	5.853	0.00325
392	0.000	0.000633	5.839	0.00325
62	0.000	0.000625	5.850	0.00325
219	0.000	0.000627	5.846	0.00325
13	0.066	0.000669	5.786	0.00341
559	0.000	0.00077	5.657	0.00389
233	5.367	6.65e-05	7.954	0.00455
20	0.146	0.000932	5.479	0.00467
583	0.091	0.00103	5.388	0.00511
387	0.000	0.00116	5.279	0.00568
115	0.204	0.00116	5.276	0.00568
313	0.196	0.0012	5.246	0.00581
168	0.062	0.00126	5.202	0.00605
595	0.000	0.0014	5.106	0.00664
355	0.000	0.0014	5.102	0.00664
136	0.000	0.00159	4.986	0.00747
560	100.000	0.000135	7.284	0.00757
175	5.717	0.000134	7.295	0.00757
378	0.126	0.00166	4.947	0.00774
396	0.000	0.00175	4.898	0.00808
308	0.000	0.00177	4.888	0.00808
498	0.000	0.00177	4.886	0.00808
402	0.000	0.00187	4.837	0.00846
502	9.056	0.00017	7.068	0.00873
78	0.111	0.00198	4.784	0.00891
593	0.000	0.00209	4.734	0.00933
247	0.155	0.00222	4.681	0.00982
111	0.078	0.00224	4.669	0.00982
12	0.000	0.00225	4.667	0.00982
85	0.000	0.00242	4.602	0.0105
169	0.000	0.00247	4.581	0.0106
488	0.000	0.00247	4.582	0.0106
360	8.121	0.000238	6.754	0.0113
417	0.000	0.00269	4.504	0.0114
503	0.040	0.00275	4.483	0.0116
116	0.041	0.00287	4.444	0.012
299	0.077	0.0029	4.434	0.0121
350	8.089	0.000299	6.539	0.0123
533	4.305	0.000297	6.546	0.0123
539	0.207	0.00341	4.288	0.0141
358	0.000	0.00347	4.270	0.0143
536	0.000	0.00364	4.226	0.0147
185	0.080	0.0036	4.237	0.0147
235	0.123	0.00364	4.227	0.0147
351	0.072	0.0038	4.187	0.0152
551	0.181	0.00441	4.052	0.0175
75	12.034	0.000479	6.097	0.0184
237	0.000	0.0047	3.995	0.0186
43	0.000	0.00494	3.951	0.0189
604	0.000	0.00489	3.960	0.0189
365	0.000	0.0049	3.958	0.0189
139	0.000	0.00492	3.954	0.0189
178	0.000	0.00494	3.950	0.0189
441	0.000	0.00507	3.928	0.0192
41	0.000	0.00507	3.928	0.0192
35	0.000	0.00513	3.916	0.0193
530	0.000	0.00532	3.884	0.0198
342	0.000	0.00544	3.864	0.0201
267	0.109	0.00544	3.864	0.0201
474	0.079	0.00547	3.858	0.0201
47	0.000	0.00579	3.807	0.0211
529	0.053	0.00594	3.784	0.0215
333	0.002	0.00622	3.743	0.0223
458	0.000	0.00619	3.747	0.0223
55	0.212	0.00635	3.724	0.0226
566	0.000	0.00641	3.716	0.0227
138	0.113	0.00659	3.690	0.0232
89	0.000	0.007	3.637	0.0245
44	0.000	0.00708	3.627	0.0246
590	11.825	0.000739	5.695	0.0268
573	0.246	0.00876	3.436	0.0303
46	0.000	0.00916	3.396	0.0315
520	0.000	0.00927	3.385	0.0317
265	0.279	0.00982	3.334	0.0334
60	0.000	0.0108	3.246	0.0367
495	0.000	0.011	3.232	0.0369
328	0.000	0.011	3.231	0.0369
575	0.000	0.0114	3.198	0.0379
203	0.000	0.0114	3.200	0.0379
321	0.070	0.0118	3.173	0.0388
337	11.027	0.00134	5.145	0.0393
104	100.000	0.0013	5.170	0.0393
132	6.946	0.00132	5.158	0.0393
130	100.000	0.00119	5.252	0.0393
300	4.187	0.00142	5.092	0.0397
407	0.000	0.0122	3.143	0.0399
268	12.101	0.00151	5.031	0.0405
541	0.000	0.0131	3.079	0.0427
225	0.000	0.0134	3.055	0.0434
309	0.252	0.0134	3.059	0.0434
401	0.000	0.0136	3.044	0.0434
58	0.105	0.0136	3.047	0.0434
418	0.000	0.0143	2.999	0.0455
442	0.075	0.0145	2.988	0.0458
91	0.000	0.0147	2.977	0.0461
397	0.000	0.0151	2.952	0.0472
356	0.164	0.0155	2.931	0.0481
141	0.109	0.0158	2.915	0.0488
546	0.192	0.016	2.901	0.0493
45	0.000	0.0161	2.896	0.0493
463	0.000	0.0167	2.864	0.0509
563	0.265	0.017	2.846	0.0517
113	0.301	0.0172	2.839	0.0519
48	0.000	0.0173	2.833	0.052
295	6.765	0.00214	4.713	0.0549
124	0.103	0.0196	2.723	0.0586
490	0.000	0.02	2.707	0.0595
386	0.000	0.0209	2.668	0.0619
93	0.089	0.0214	2.647	0.0628
487	0.000	0.0213	2.649	0.0628
193	0.000	0.0218	2.631	0.0637
318	0.000	0.0223	2.612	0.0645
409	0.000	0.0223	2.611	0.0645
54	6.222	0.00272	4.493	0.067
291	5.285	0.00284	4.454	0.0673
466	0.000	0.0236	2.563	0.0678
231	9.992	0.00303	4.394	0.0692
51	0.153	0.0262	2.470	0.0752
411	0.000	0.0264	2.464	0.0753
216	0.215	0.0276	2.427	0.0783
143	3.883	0.00361	4.235	0.0794
284	3.506	0.00374	4.203	0.0794
517	0.000	0.0293	2.376	0.0827
464	0.241	0.0324	2.289	0.0911
574	0.145	0.0331	2.270	0.0927
443	0.000	0.0333	2.266	0.0927
218	0.186	0.0335	2.261	0.0928
208	0.160	0.034	2.246	0.094
10	0.000	0.0345	2.235	0.0949
370	0.000	0.0347	2.230	0.095
140	0.155	0.0355	2.210	0.0968
435	0.000	0.0363	2.192	0.0985
156	0.111	0.0372	2.172	0.1
615	0.291	0.0372	2.170	0.1
556	0.000	0.0376	2.162	0.101
596	0.000	0.0378	2.157	0.101
159	0.082	0.0384	2.144	0.102
223	0.083	0.0394	2.121	0.104
304	0.178	0.0405	2.098	0.107
37	0.393	0.0419	2.071	0.11
92	0.138	0.0424	2.059	0.111
186	0.220	0.0426	2.056	0.111
214	0.150	0.0435	2.038	0.113
109	0.189	0.0472	1.969	0.121
23	0.000	0.0473	1.967	0.121
316	0.000	0.0472	1.970	0.121
189	0.122	0.0479	1.957	0.122
210	0.310	0.048	1.955	0.122
314	0.000	0.0488	1.941	0.123
447	0.000	0.0488	1.942	0.123
468	0.000	0.0494	1.931	0.124
173	0.313	0.0521	1.886	0.13
469	0.000	0.0523	1.883	0.13
80	0.178	0.0535	1.864	0.132
213	5.234	0.00655	3.696	0.134
612	0.290	0.0552	1.837	0.136
489	0.000	0.055	1.840	0.136
198	0.385	0.0555	1.833	0.136
460	100.000	0.00708	3.626	0.136
453	100.000	0.00691	3.648	0.136
275	3.744	0.00731	3.598	0.136
366	3.387	0.00775	3.545	0.14
70	0.138	0.0603	1.765	0.147
188	0.207	0.0613	1.751	0.148
77	0.132	0.0614	1.750	0.148
334	0.132	0.0617	1.746	0.148
197	0.209	0.0632	1.726	0.151
527	0.214	0.0651	1.701	0.155
400	0.000	0.0662	1.688	0.157
406	0.121	0.0781	1.552	0.185
346	0.035	0.0796	1.536	0.188
160	0.221	0.0805	1.528	0.189
424	0.000	0.0814	1.518	0.191
405	100.000	0.011	3.233	0.194
277	4.212	0.0116	3.189	0.198
289	0.000	0.0857	1.476	0.2
479	3.459	0.0124	3.126	0.201
519	100.000	0.0122	3.141	0.201
155	0.132	0.0892	1.444	0.207
555	5.338	0.0142	3.005	0.21
1	3.278	0.0138	3.031	0.21
172	4.159	0.0143	2.999	0.21
260	6.871	0.0139	3.022	0.21
423	0.298	0.0935	1.406	0.217
165	0.000	0.0955	1.389	0.22
597	0.461	0.098	1.369	0.225
3	8.452	0.0162	2.893	0.231
394	0.142	0.102	1.340	0.232
610	0.142	0.102	1.341	0.232
262	0.554	0.104	1.319	0.237
508	0.000	0.106	1.309	0.239
144	0.349	0.108	1.294	0.243
476	0.000	0.11	1.274	0.248
598	0.200	0.111	1.267	0.25
492	0.000	0.117	1.227	0.261
353	0.000	0.117	1.228	0.261
426	0.000	0.118	1.222	0.261
331	0.492	0.12	1.207	0.265
577	0.383	0.122	1.196	0.268
332	0.536	0.123	1.190	0.27
151	0.307	0.127	1.165	0.275
336	0.316	0.127	1.166	0.275
448	0.198	0.127	1.164	0.275
450	100.000	0.0207	2.678	0.289
226	0.528	0.134	1.122	0.29
325	0.000	0.136	1.113	0.29
59	0.000	0.135	1.116	0.29
507	0.000	0.135	1.115	0.29
123	0.385	0.142	1.079	0.302
376	0.282	0.143	1.074	0.303
240	2.820	0.0226	2.601	0.309
269	0.271	0.152	1.026	0.322
514	0.184	0.153	1.021	0.323
29	78.853	0.025	2.513	0.334
343	0.505	0.162	0.976	0.342
367	0.000	0.164	0.969	0.343
221	5.773	0.0268	2.453	0.351
505	0.000	0.176	0.916	0.365
413	0.490	0.175	0.921	0.365
26	0.126	0.175	0.919	0.365
427	0.536	0.182	0.891	0.376
363	0.131	0.184	0.883	0.379
531	0.400	0.188	0.865	0.387
403	0.212	0.19	0.859	0.389
177	0.345	0.191	0.857	0.389
53	100.000	0.031	2.328	0.397
238	5.325	0.0336	2.257	0.416
119	2.840	0.0337	2.254	0.416
569	0.557	0.206	0.799	0.419
311	100.000	0.0358	2.202	0.428
385	3.846	0.0361	2.196	0.428
117	0.510	0.213	0.774	0.432
28	0.275	0.216	0.764	0.437
118	2.884	0.0384	2.143	0.441
307	2.635	0.0386	2.138	0.441
494	100.000	0.0399	2.110	0.447
273	0.566	0.228	0.727	0.459
234	2.953	0.0428	2.052	0.461
302	2.346	0.0434	2.039	0.461
187	3.846	0.0421	2.066	0.461
133	0.557	0.233	0.710	0.468
56	3.277	0.0462	1.987	0.482
181	2.651	0.0471	1.971	0.483
110	0.501	0.245	0.674	0.491
606	0.287	0.246	0.673	0.491
480	0.000	0.262	0.628	0.521
535	0.627	0.264	0.623	0.524
230	0.401	0.28	0.584	0.552
481	0.598	0.282	0.578	0.556
103	36.942	0.0569	1.813	0.565
534	3.574	0.0569	1.813	0.565
274	0.580	0.29	0.559	0.57
572	0.516	0.293	0.553	0.572
2	0.627	0.297	0.544	0.579
18	0.663	0.304	0.528	0.591
398	0.226	0.315	0.504	0.607
142	0.305	0.316	0.504	0.607
515	0.457	0.315	0.505	0.607
280	2.981	0.0633	1.724	0.617
326	3.575	0.0641	1.714	0.617
212	2.050	0.0653	1.698	0.619
388	0.546	0.323	0.488	0.62
436	0.235	0.326	0.483	0.623
522	0.315	0.328	0.477	0.626
372	0.622	0.33	0.475	0.627
101	2.503	0.0682	1.663	0.637
390	0.645	0.353	0.431	0.67
242	0.415	0.358	0.423	0.676
459	0.373	0.364	0.412	0.685
256	0.602	0.365	0.411	0.685
149	0.266	0.366	0.408	0.686
94	100.000	0.0771	1.562	0.691
558	2.191	0.0773	1.560	0.691
152	2.009	0.0771	1.563	0.691
497	2.855	0.0786	1.546	0.692
554	2.174	0.0825	1.507	0.716
565	0.580	0.384	0.379	0.717
134	0.453	0.391	0.367	0.728
381	2.428	0.086	1.474	0.736
179	4.341	0.0889	1.447	0.75
431	0.428	0.405	0.346	0.752
449	0.556	0.407	0.343	0.754
176	0.468	0.409	0.341	0.754
550	2.362	0.094	1.402	0.783
211	2.141	0.0976	1.372	0.787
562	3.057	0.0983	1.366	0.787
429	2.174	0.0974	1.374	0.787
303	4.452	0.101	1.345	0.797
66	0.491	0.439	0.300	0.806
293	0.617	0.447	0.289	0.819
335	0.719	0.461	0.272	0.843
217	0.485	0.475	0.255	0.865
373	0.696	0.478	0.251	0.869
582	0.716	0.48	0.250	0.87
457	0.630	0.489	0.239	0.884
455	0.502	0.497	0.231	0.892
430	0.374	0.496	0.231	0.892
404	4.005	0.116	1.234	0.906
543	0.787	0.513	0.214	0.919
154	0.691	0.525	0.202	0.938
354	0.309	0.527	0.200	0.938
127	0.749	0.531	0.196	0.943
191	0.519	0.54	0.188	0.956
17	0.417	0.544	0.184	0.96
327	0.801	0.546	0.182	0.961
164	0.427	0.554	0.175	0.969
475	0.426	0.553	0.176	0.969
496	0.430	0.557	0.172	0.971
99	0.745	0.558	0.172	0.971
245	0.488	0.563	0.167	0.974
215	0.601	0.562	0.168	0.974
257	2.074	0.127	1.162	0.981
526	1.874	0.238	0.695	1
68	1.197	0.719	0.065	1
270	0.783	0.623	0.121	1
61	1.449	0.356	0.426	1
107	0.653	0.584	0.150	1
67	0.518	0.594	0.142	1
64	31.573	0.905	0.007	1
65	0.000	0.899	0.008	1
272	1.778	0.422	0.322	1
553	100.000	0.206	0.799	1
524	0.000	0.899	0.008	1
102	0.922	0.899	0.008	1
540	22.115	0.941	0.003	1
73	0.000	0.849	0.018	1
88	0.000	0.865	0.014	1
537	0.000	0.899	0.008	1
83	0.741	0.811	0.028	1
542	42.194	0.911	0.006	1
90	1.033	0.938	0.003	1
279	1.225	0.744	0.053	1
278	0.000	0.899	0.008	1
69	0.000	0.849	0.018	1
532	1.219	0.66	0.097	1
544	1.654	0.434	0.306	1
545	0.000	0.899	0.008	1
81	0.000	0.899	0.008	1
547	1.605	0.53	0.197	1
86	1.156	0.79	0.035	1
549	1.929	0.523	0.204	1
528	0.000	0.899	0.008	1
330	1.074	0.927	0.004	1
74	0.643	0.708	0.070	1
220	0.973	0.96	0.001	1
281	1.162	0.741	0.055	1
315	100.000	0.323	0.487	1
594	32.728	0.938	0.003	1
15	0.897	0.843	0.019	1
294	0.948	0.923	0.005	1
296	1.955	0.262	0.630	1
14	0.000	0.899	0.008	1
600	100.000	0.479	0.250	1
601	50.508	0.839	0.021	1
602	100.000	0.205	0.804	1
603	1.713	0.615	0.127	1
9	0.000	0.886	0.010	1
4	0.000	0.899	0.008	1
297	94.671	0.48	0.249	1
607	100.000	0.483	0.247	1
310	1.057	0.957	0.001	1
609	89.276	0.257	0.641	1
298	1.382	0.445	0.292	1
611	0.000	0.868	0.014	1
301	1.376	0.448	0.288	1
613	100.000	0.136	1.109	1
614	1.177	0.78	0.039	1
592	0.000	0.899	0.008	1
57	72.236	0.577	0.155	1
19	89.863	0.347	0.443	1
588	1.073	0.889	0.010	1
285	1.265	0.772	0.042	1
568	0.890	0.919	0.005	1
286	0.969	0.935	0.003	1
570	0.000	0.868	0.014	1
50	0.000	0.843	0.020	1
521	2.702	0.283	0.577	1
288	1.122	0.849	0.018	1
49	1.200	0.813	0.028	1
38	0.000	0.899	0.008	1
36	0.000	0.868	0.014	1
576	0.716	0.607	0.132	1
290	0.972	0.956	0.002	1
34	1.252	0.523	0.204	1
31	1.371	0.536	0.192	1
580	0.000	0.899	0.008	1
581	1.295	0.741	0.054	1
30	0.907	0.932	0.004	1
584	0.000	0.899	0.008	1
585	0.874	0.819	0.026	1
586	0.000	0.899	0.008	1
292	1.246	0.595	0.141	1
317	1.292	0.652	0.101	1
108	1.115	0.847	0.019	1
506	0.695	0.798	0.033	1
518	0.000	0.865	0.014	1
428	1.024	0.964	0.001	1
433	0.864	0.859	0.016	1
243	1.807	0.218	0.760	1
174	1.170	0.659	0.097	1
438	100.000	0.259	0.638	1
439	1.762	0.55	0.179	1
166	98.861	0.259	0.636	1
246	0.480	0.609	0.131	1
444	0.000	0.849	0.018	1
375	1.455	0.601	0.137	1
445	0.000	0.857	0.016	1
158	100.000	0.48	0.250	1
248	2.160	0.149	1.041	1
249	1.518	0.569	0.162	1
451	0.000	0.911	0.006	1
452	0.000	0.883	0.011	1
454	0.000	0.894	0.009	1
153	0.000	0.867	0.014	1
250	2.073	0.165	0.962	1
364	1.125	0.731	0.059	1
161	69.463	0.583	0.151	1
377	0.000	0.848	0.018	1
425	0.000	0.864	0.015	1
232	1.264	0.519	0.208	1
393	0.000	0.899	0.008	1
222	0.791	0.584	0.150	1
209	0.624	0.616	0.126	1
389	1.002	0.999	0.000	1
205	0.000	0.868	0.014	1
199	0.612	0.731	0.059	1
196	0.000	0.843	0.020	1
408	1.415	0.494	0.234	1
195	0.923	0.866	0.014	1
410	0.912	0.881	0.011	1
192	93.806	0.432	0.308	1
224	1.232	0.598	0.139	1
228	1.540	0.676	0.087	1
415	0.000	0.874	0.013	1
416	1.747	0.223	0.741	1
184	100.000	0.432	0.309	1
183	1.373	0.475	0.256	1
419	100.000	0.162	0.976	1
420	0.000	0.876	0.012	1
421	1.726	0.231	0.716	1
422	0.000	0.864	0.015	1
462	0.000	0.868	0.014	1
339	1.691	0.393	0.365	1
145	2.276	0.263	0.627	1
465	0.000	0.894	0.009	1
261	2.177	0.161	0.982	1
499	2.339	0.378	0.388	1
500	0.634	0.719	0.065	1
501	0.000	0.911	0.006	1
263	1.397	0.75	0.051	1
347	0.000	0.899	0.008	1
504	0.000	0.894	0.009	1
266	0.829	0.868	0.014	1
395	100.000	0.433	0.307	1
120	1.961	0.279	0.585	1
345	1.448	0.508	0.219	1
509	1.151	0.865	0.015	1
510	0.000	0.899	0.008	1
114	1.195	0.661	0.096	1
512	0.000	0.865	0.014	1
513	0.000	0.882	0.011	1
341	0.745	0.696	0.076	1
340	73.106	0.619	0.124	1
516	1.227	0.744	0.053	1
112	0.000	0.883	0.011	1
344	0.673	0.618	0.124	1
352	1.175	0.774	0.041	1
121	0.893	0.814	0.028	1
491	1.343	0.808	0.030	1
252	95.684	0.404	0.348	1
467	2.221	0.407	0.344	1
137	0.910	0.967	0.001	1
135	1.731	0.448	0.288	1
470	0.000	0.911	0.006	1
471	2.437	0.204	0.807	1
472	0.000	0.874	0.013	1
254	100.000	0.328	0.479	1
131	2.385	0.216	0.766	1
478	0.919	0.91	0.006	1
129	0.000	0.848	0.018	1
357	0.548	0.637	0.111	1
258	0.726	0.641	0.109	1
482	0.000	0.893	0.009	1
128	1.647	0.245	0.674	1
484	0.000	0.877	0.012	1
485	0.000	0.899	0.008	1
486	0.000	0.857	0.016	1
126	96.687	0.524	0.203	1
259	1.662	0.491	0.237	1
122	1.106	0.845	0.019	1
251	1.292	0.615	0.127	1
616	0.787	0.636	0.112	1
