# Supplementary material for: Mapping mutational effects along the evolutionary landscape of HIV envelope
Source: eLife. 2018 Mar 28;7:e34420. doi: 10.7554/eLife.34420 (PMC5910023; doi:10.7554/eLife.34420)
Supplement: Supplementary file 1. — Specifically, this file contains a Jupyter notebook that performs the analysis, all required input data, and all reasonably sized output files. The Jupyter notebook downloads the deep sequencing data, processes it with the dms_tools2 software (Bloom, 2015, https://jbloomlab.github.io/dms_tools2/), and also performs a variety of downstream analyses that generate most of the figures for this paper. [file elife-34420-supp1.zip › analysis_code/results/phydms_analysis/averaged_ExpCM_BF520_tree.newick]

((((((((((((A1.TZ.08.CH0219_e4.HM204621:0.24657,A1.BE.97.PIC771_15.FM165628:0.16185):0.02326,A1.TZ.08.707010240_A7.HQ615971:0.18573):0.02827,A1.UG.09.M160b_p1.JF680921:0.18930):0.02374,A1.CM.07.46_10.KP718918:0.19453):0.01478,A1.RW.11.DEMA111RW002.KF716472:0.19959):0.00977,(A1.RW.07.R283F_7Dec07_3C4.KX983542:0.20220,(A1.ZA.09.MSM066.KF725913:0.24152,A1.RW.08.R1135M_11Feb08_3B9.KX983624:0.13786):0.03521):0.01106):0.00669,A1.RW.06.DEMA106RW003.KU749423:0.25181):0.01150,((((A1.KE.07.21020_13.HM215275:0.20646,A1.KE.x.209_KE.KU921732:0.16605):0.03078,(((A1.CY.08.CY236.JF683783:0.18742,(A1.CY.05.CY121.FJ388932:0.16332,A1.CY.08.CY230.JF683779:0.18075):0.03293):0.04467,((A1.UG.07.PP6_F3_B2.HM027824:0.18355,A1.KE.x.263_KE.KU921738:0.19590):0.01239,((A1.GB.08.CH080510_e_p2.HM204648:0.20404,A1.UG.98.120MPC01.EU852954:0.16191):0.02045,A1.UG.07.0086_A1.JX877522:0.16690):0.01356):0.01068):0.01113,((BF520:0.11906,A1.KE.06.06KECst_020.FJ623482:0.21485):0.03596,(A1.TZ.00.398_F1_A1.HQ697994:0.17176,((A1.TZ.08.707010095_D8.HQ615968:0.15435,A1.TZ.06.3504_7_21.HM215303:0.18606):0.04207,((A1.KE.99.99KE_KNH1135.AY736814:0.14779,A1.TZ.05.6592_v5_c32_tp1.HM215333:0.14827):0.02726,(A1.ZA.04.503_15344_T10_A1.KT183312:0.18492,A1.TZ.04.3718_v3_c11.HM215306:0.17869):0.03868):0.00323):0.00561):0.00384):0.01052):0.00874):0.00815,A1.KE.05.QH209_14M_ENV_A2.FJ866118:0.19298):0.00613,(((A1.KE.00.00KE_KER2008.AY736809:0.21145,(A1.KE.x.339_KE.KU921752:0.18696,A1.KE.08.Donor_64.KT252544:0.19974):0.01812):0.01530,((((((A1.KE.05.QH359_21M_ENV_C1.FJ866121:0.16809,A1.KE.00.MSA4069.AF457080:0.13993):0.03607,A1.KE.11.DEMA11KE001.KF716475:0.18871):0.02096,A1.KE.05.QH343_21M_ENV_B5.FJ866120:0.21992):0.00500,(A1.KE.x.467_KE.KU921788:0.20261,A1.KE.06.06KECst_001.FJ623487:0.15680):0.03495):0.00753,(A1.KE.05.QF495_23M_ENV_D1.FJ866116:0.22865,(((A1.UG.09.DEMA109UG017.KP109490:0.13701,A1.KE.x.320_KE.KU921746:0.17791):0.01772,A1.KE.05.05KE607907V4.KT022374:0.21395):0.02154,(A1.ZA.06.C.x.06.CF01_C8.KC863311:0.16299,A1.KE.09.12151802.HQ540689:0.19008):0.03359):0.01703):0.01343):0.01754,((A1.KE.x.407_KE.KU921783:0.15584,A1.KE.x.657_KE.KU921835:0.20997):0.02160,BG505:0.11993):0.01617):0.00627):0.00779,((A1.RW.08.DEMA108RW010.KU749424:0.17807,A1.KE.06.06KECst_005.FJ623481:0.15377):0.02244,A1.KE.x.655_KE.KU921831:0.22021):0.02282):0.01627):0.01111):0.00398,(((A1.ZA.01.TV314.FJ647148:0.13984,(A1.KE.05.05KE643439V4.KT022375:0.18775,A1.UG.97.368MPc02.EU853062:0.16902):0.03777):0.02727,(A1.UG.07.p191084.JX236669:0.13280,A1.UG.11.DEMA110UG009.KF716486:0.21508):0.03435):0.00428,((A1.UG.07.191955_A11.HM215272:0.19196,A1.PK.14.DEMA114PK001.KU749409:0.19184):0.02220,A1.UG.99.99UGG03379.AF484493:0.15305):0.01180):0.02487):0.01980,((A1.CD.02.LA01AlPr.KU168256:0.17955,A1.GB.08.I230_A10.HQ595782:0.24423):0.05119,((A1.CH.03.HIV_CH_BID_V3538_2003.JQ403028:0.20867,A1.CM.99.99CM_MP1433.AM279348:0.23136):0.03039,A1.GM.05.N33456.HQ385452:0.20136):0.02272):0.00667):0.00980,(A1.US.x.HCPI_13_01.GU367412:0.17765,A1.GM.09.N057856.HQ385453:0.22899):0.05298):0.01477,((A2.CY.94.94CY017_41.AF286237:0.13975,A2.CM.01.01CM_1445MV.GU201516:0.18666):0.06832,A1.ZA.09.707PKE02N3.HM623589:0.28307):0.06879):0.00000;
