# Supplementary material for: Mapping mutational effects along the evolutionary landscape of HIV envelope
Source: eLife. 2018 Mar 28;7:e34420. doi: 10.7554/eLife.34420 (PMC5910023; doi:10.7554/eLife.34420)
Supplement: Supplementary file 1. — Specifically, this file contains a Jupyter notebook that performs the analysis, all required input data, and all reasonably sized output files. The Jupyter notebook downloads the deep sequencing data, processes it with the dms_tools2 software (Bloom, 2015, https://jbloomlab.github.io/dms_tools2/), and also performs a variety of downstream analyses that generate most of the figures for this paper. [file elife-34420-supp1.zip › analysis_code/results/phydms_analysis/averaged_ExpCM_BG505_gammaomega_omegabysite.txt]

# Omega fit to each site after fixing tree and all other parameters.
# Fits compared to null model of omega = 1.
# P-values NOT corrected for multiple testing, so consider Q-values too.
# Q-values computed separately for omega > and < 1 # Will fit different synonymous rate for each site.
#
site	omega	P	dLnL	Q
95	0.000	2.33e-21	45.021	1.44e-18
16	0.000	2.02e-14	29.258	6.21e-12
82	0.000	4.26e-14	28.522	8.75e-12
96	0.000	6.3e-11	21.362	9.71e-09
483	0.000	1.31e-10	20.646	1.35e-08
146	0.019	1.1e-10	20.816	1.35e-08
322	0.013	3.37e-10	19.725	1.95e-08
523	0.044	2.4e-10	20.057	1.95e-08
493	0.000	3.49e-10	19.690	1.95e-08
8	0.028	2.99e-10	19.839	1.95e-08
538	0.003	3.3e-10	19.743	1.95e-08
461	0.000	1.1e-09	18.572	5.63e-08
276	100.000	4.12e-10	19.527	2.54e-07
446	0.000	1.5e-08	16.028	7.1e-07
264	0.000	2.02e-08	15.738	8.88e-07
379	0.060	2.8e-08	15.420	1.15e-06
100	0.000	3.61e-08	15.173	1.39e-06
412	0.000	7.14e-08	14.513	2.59e-06
33	0.000	9.76e-08	14.210	3.34e-06
511	0.000	1.08e-07	14.112	3.5e-06
359	0.026	1.36e-07	13.892	3.94e-06
329	0.000	1.53e-07	13.776	3.94e-06
324	0.076	1.48e-07	13.807	3.94e-06
244	0.021	1.45e-07	13.830	3.94e-06
432	0.137	1.54e-07	13.772	3.94e-06
368	0.039	4.29e-07	12.780	1.06e-05
147	0.030	5.26e-07	12.583	1.25e-05
564	0.000	7.92e-07	12.189	1.69e-05
241	0.000	7.95e-07	12.185	1.69e-05
305	0.000	7.98e-07	12.182	1.69e-05
371	0.000	9.74e-07	11.989	2e-05
97	0.034	1.13e-06	11.850	2.24e-05
22	0.000	1.26e-06	11.745	2.35e-05
125	0.000	1.3e-06	11.712	2.35e-05
271	0.000	1.28e-06	11.729	2.35e-05
39	0.000	1.54e-06	11.549	2.71e-05
323	0.000	1.64e-06	11.491	2.8e-05
5	0.034	1.99e-06	11.304	3.31e-05
477	0.035	2.38e-06	11.129	3.77e-05
72	0.000	2.35e-06	11.144	3.77e-05
306	0.000	2.46e-06	11.098	3.79e-05
182	0.026	2.74e-06	10.994	4.12e-05
473	0.000	3.12e-06	10.870	4.57e-05
7	0.037	3.19e-06	10.850	4.57e-05
180	0.061	3.66e-06	10.717	5.13e-05
440	0.000	3.79e-06	10.685	5.19e-05
369	0.000	4.36e-06	10.550	5.84e-05
207	0.000	5.26e-06	10.371	6.89e-05
414	37.707	3.14e-07	13.080	9.67e-05
348	0.000	8.24e-06	9.940	0.000106
236	100.000	6.22e-07	12.422	0.000128
11	0.000	1.1e-05	9.664	0.000136
384	0.000	1.11e-05	9.658	0.000136
283	100.000	9.3e-07	12.034	0.000143
380	0.000	1.25e-05	9.544	0.000151
374	0.000	1.32e-05	9.491	0.000156
162	0.070	1.54e-05	9.346	0.000179
561	0.080	1.62e-05	9.294	0.000183
456	0.032	1.63e-05	9.288	0.000183
201	0.000	1.74e-05	9.225	0.000192
608	0.000	1.8e-05	9.196	0.000194
391	0.026	1.86e-05	9.166	0.000197
21	0.000	1.9e-05	9.143	0.000199
382	0.031	2.13e-05	9.035	0.000219
599	0.026	2.22e-05	8.995	0.000224
76	0.000	2.5e-05	8.881	0.000249
170	0.094	2.72e-05	8.803	0.000266
157	0.038	2.88e-05	8.748	0.000277
399	0.121	2.92e-05	8.734	0.000277
202	0.000	3.25e-05	8.633	0.000303
605	0.043	3.78e-05	8.490	0.000347
338	0.000	4.08e-05	8.417	0.00037
27	0.000	4.36e-05	8.354	0.000389
71	0.111	4.5e-05	8.324	0.000396
105	0.000	4.63e-05	8.297	0.000402
84	0.108	4.83e-05	8.257	0.000413
437	0.000	5.1e-05	8.206	0.00043
227	0.025	5.64e-05	8.111	0.000469
163	0.000	5.91e-05	8.066	0.000485
42	0.000	6.14e-05	8.030	0.000497
200	0.000	6.42e-05	7.987	0.000514
239	0.000	6.7e-05	7.947	0.000529
40	0.000	6.91e-05	7.918	0.000539
589	0.027	7.67e-05	7.819	0.00059
204	0.000	7.98e-05	7.781	0.000607
361	0.000	8.8e-05	7.689	0.000655
150	0.048	8.82e-05	7.686	0.000655
190	0.035	9.1e-05	7.657	0.000668
229	0.045	9.75e-05	7.592	0.000699
148	0.000	9.75e-05	7.592	0.000699
383	0.000	0.0001	7.568	0.000708
525	0.063	0.000119	7.405	0.000832
362	24.922	6.93e-06	10.106	0.000854
63	0.063	0.000126	7.354	0.000859
6	0.051	0.000125	7.354	0.000859
312	0.031	0.000139	7.257	0.000942
171	0.032	0.000152	7.172	0.00102
579	0.129	0.000158	7.138	0.00104
578	0.033	0.000159	7.133	0.00104
548	0.000	0.00016	7.126	0.00104
349	0.089	0.000162	7.115	0.00104
434	92.368	1.03e-05	9.724	0.00106
282	0.098	0.000181	7.010	0.00115
557	0.000	0.000228	6.793	0.00143
571	0.000	0.000247	6.719	0.00153
106	0.000	0.000254	6.692	0.00156
52	0.000	0.000263	6.659	0.0016
98	0.064	0.000269	6.638	0.00162
32	91.739	1.94e-05	9.123	0.00171
567	0.000	0.000294	6.555	0.00175
79	0.076	0.000296	6.548	0.00175
24	0.000	0.000332	6.440	0.00195
253	0.051	0.000338	6.423	0.00196
255	0.000	0.000341	6.415	0.00196
87	0.000	0.000349	6.393	0.00199
206	0.000	0.000402	6.261	0.00227
287	14.914	3.2e-05	8.649	0.00246
13	0.063	0.000478	6.100	0.00268
319	0.042	0.000501	6.056	0.00278
167	0.000	0.00051	6.040	0.0028
25	0.000	0.000516	6.028	0.00281
194	0.000	0.000555	5.961	0.003
591	0.212	0.000564	5.946	0.00302
552	0.000	0.000622	5.854	0.0033
587	0.000	0.000649	5.815	0.00339
320	0.000	0.00065	5.813	0.00339
62	0.000	0.000675	5.778	0.0035
219	0.000	0.000693	5.754	0.00356
392	0.000	0.000701	5.743	0.00357
559	0.000	0.000734	5.701	0.0037
583	0.090	0.000964	5.447	0.00483
20	0.148	0.00106	5.363	0.00525
115	0.205	0.00114	5.296	0.00559
233	5.205	8.33e-05	7.741	0.0057
313	0.196	0.00119	5.250	0.00584
168	0.063	0.00138	5.117	0.00663
387	0.000	0.00138	5.118	0.00663
595	0.000	0.00143	5.085	0.00679
355	0.000	0.00143	5.082	0.00679
560	93.014	0.000114	7.442	0.00704
136	0.000	0.00151	5.031	0.00712
396	0.000	0.00161	4.976	0.00743
308	0.000	0.00162	4.970	0.00743
498	0.000	0.00162	4.970	0.00743
175	5.586	0.00015	7.189	0.00781
502	9.195	0.000152	7.173	0.00781
402	0.000	0.00176	4.893	0.00802
78	0.110	0.00189	4.828	0.00855
378	0.130	0.00195	4.796	0.00879
593	0.000	0.002	4.773	0.00894
12	0.000	0.00223	4.674	0.0099
247	0.156	0.00231	4.642	0.0101
85	0.000	0.00231	4.643	0.0101
169	0.000	0.00237	4.618	0.0103
360	8.257	0.000217	6.837	0.0103
111	0.079	0.00243	4.595	0.0105
488	0.000	0.00246	4.587	0.0105
533	4.366	0.000249	6.710	0.011
350	8.204	0.000269	6.639	0.011
503	0.040	0.00264	4.522	0.0112
417	0.000	0.00274	4.488	0.0115
116	0.040	0.00276	4.478	0.0116
299	0.078	0.00307	4.383	0.0128
185	0.077	0.00311	4.372	0.0128
235	0.120	0.00324	4.335	0.0133
358	0.000	0.00344	4.280	0.014
536	0.000	0.00369	4.215	0.015
539	0.212	0.00394	4.155	0.0159
75	12.307	0.000416	6.229	0.016
351	0.076	0.00467	4.002	0.0187
474	0.077	0.00492	3.954	0.0196
237	0.000	0.00502	3.937	0.0198
41	0.000	0.00507	3.926	0.0199
35	0.000	0.00514	3.914	0.0201
551	0.187	0.00521	3.902	0.0202
365	0.000	0.00545	3.862	0.0208
43	0.000	0.00547	3.859	0.0208
139	0.000	0.00546	3.860	0.0208
47	0.000	0.00553	3.849	0.0208
342	0.000	0.00552	3.851	0.0208
590	12.298	0.000573	5.931	0.0208
267	0.110	0.00557	3.842	0.0208
604	0.000	0.0056	3.838	0.0208
178	0.000	0.00565	3.830	0.0208
530	0.000	0.00569	3.822	0.0209
441	0.000	0.00579	3.807	0.0211
458	0.000	0.006	3.775	0.0216
529	0.053	0.00597	3.780	0.0216
55	0.211	0.00614	3.754	0.022
333	0.002	0.00621	3.744	0.0221
566	0.000	0.00661	3.688	0.0234
89	0.000	0.00668	3.678	0.0235
44	0.000	0.00675	3.669	0.0236
138	0.116	0.00728	3.601	0.0253
573	0.239	0.0076	3.563	0.0263
265	0.275	0.0092	3.392	0.0317
130	91.448	0.000939	5.472	0.0321
46	0.000	0.00959	3.355	0.0328
520	0.000	0.0097	3.344	0.033
60	0.000	0.0102	3.300	0.0345
495	0.000	0.0107	3.256	0.0359
328	0.000	0.0107	3.256	0.0359
104	89.386	0.00132	5.160	0.0368
337	11.187	0.00128	5.186	0.0368
300	4.325	0.00117	5.269	0.0368
132	7.015	0.00126	5.201	0.0368
203	0.000	0.0111	3.224	0.037
575	0.000	0.0112	3.219	0.037
268	12.339	0.00139	5.111	0.0372
407	0.000	0.0121	3.150	0.0396
321	0.071	0.0121	3.151	0.0396
58	0.102	0.0122	3.144	0.0396
356	0.156	0.013	3.084	0.0422
113	0.286	0.0131	3.076	0.0423
225	0.000	0.0134	3.056	0.0431
541	0.000	0.0136	3.045	0.0432
401	0.000	0.0136	3.048	0.0432
442	0.075	0.0142	3.006	0.0448
91	0.000	0.0142	3.004	0.0448
418	0.000	0.0145	2.986	0.0454
397	0.000	0.0146	2.979	0.0456
309	0.258	0.0154	2.938	0.0475
546	0.190	0.0155	2.931	0.0477
563	0.263	0.0157	2.916	0.0482
463	0.000	0.016	2.902	0.0485
45	0.000	0.016	2.904	0.0485
295	6.903	0.00194	4.804	0.0497
141	0.111	0.0167	2.866	0.0503
48	0.000	0.0172	2.839	0.0516
124	0.101	0.0183	2.785	0.0546
490	0.000	0.0192	2.741	0.0572
93	0.089	0.0213	2.652	0.063
54	6.229	0.00264	4.519	0.0652
386	0.000	0.0223	2.611	0.0655
487	0.000	0.0223	2.609	0.0655
291	5.276	0.00291	4.431	0.0667
231	10.114	0.00292	4.428	0.0667
284	3.599	0.00307	4.383	0.0675
466	0.000	0.024	2.548	0.0697
193	0.000	0.0239	2.550	0.0697
318	0.000	0.0244	2.532	0.0704
409	0.000	0.0245	2.530	0.0704
411	0.000	0.0246	2.525	0.0705
51	0.154	0.0267	2.456	0.076
216	0.217	0.0285	2.398	0.0809
517	0.000	0.0304	2.344	0.0858
218	0.183	0.0319	2.302	0.0894
574	0.143	0.0319	2.303	0.0894
464	0.242	0.0332	2.267	0.0922
208	0.159	0.0331	2.270	0.0922
443	0.000	0.0343	2.240	0.0948
615	0.290	0.036	2.198	0.0979
37	0.382	0.0361	2.197	0.0979
370	0.000	0.0359	2.202	0.0979
156	0.110	0.0359	2.201	0.0979
596	0.000	0.0378	2.157	0.101
140	0.159	0.0377	2.158	0.101
556	0.000	0.0378	2.158	0.101
10	0.000	0.038	2.153	0.101
159	0.082	0.0384	2.143	0.102
143	3.739	0.00482	3.974	0.102
435	0.000	0.04	2.109	0.106
186	0.218	0.0413	2.082	0.109
223	0.086	0.0421	2.065	0.11
210	0.299	0.0422	2.064	0.11
214	0.152	0.0434	2.041	0.113
92	0.140	0.0443	2.023	0.115
447	0.000	0.0462	1.987	0.119
304	0.188	0.0473	1.967	0.121
198	0.371	0.0479	1.957	0.122
189	0.123	0.0484	1.948	0.123
23	0.000	0.0499	1.922	0.126
314	0.000	0.0502	1.917	0.126
316	0.000	0.0498	1.924	0.126
173	0.310	0.0502	1.918	0.126
612	0.284	0.0509	1.906	0.127
468	0.000	0.0512	1.900	0.127
469	0.000	0.0515	1.895	0.127
109	0.197	0.0527	1.877	0.13
80	0.178	0.0532	1.868	0.131
213	5.213	0.00682	3.659	0.133
275	3.820	0.00661	3.688	0.133
460	100.000	0.00693	3.646	0.133
489	0.000	0.056	1.827	0.137
70	0.134	0.0572	1.809	0.139
453	95.506	0.00746	3.579	0.139
188	0.202	0.0578	1.800	0.14
197	0.205	0.06	1.769	0.145
77	0.132	0.062	1.742	0.149
334	0.133	0.0625	1.735	0.15
527	0.212	0.0635	1.722	0.151
400	0.000	0.0667	1.681	0.159
406	0.117	0.0735	1.601	0.174
405	100.000	0.0102	3.303	0.184
366	3.200	0.0105	3.277	0.184
424	0.000	0.0813	1.520	0.192
160	0.223	0.0824	1.508	0.194
479	3.513	0.0114	3.205	0.194
519	91.564	0.0117	3.180	0.194
289	0.000	0.0844	1.489	0.198
346	0.038	0.0848	1.485	0.198
555	5.643	0.0123	3.134	0.199
423	0.288	0.0858	1.476	0.199
155	0.132	0.0887	1.449	0.205
277	4.057	0.0138	3.034	0.216
172	4.122	0.014	3.019	0.216
165	0.000	0.1	1.350	0.232
394	0.143	0.103	1.330	0.235
610	0.143	0.103	1.331	0.235
597	0.464	0.102	1.335	0.235
331	0.476	0.105	1.315	0.238
260	6.579	0.0169	2.855	0.247
3	8.372	0.0167	2.865	0.247
508	0.000	0.111	1.269	0.251
476	0.000	0.111	1.270	0.251
598	0.201	0.113	1.258	0.252
353	0.000	0.113	1.259	0.252
492	0.000	0.113	1.258	0.252
426	0.000	0.114	1.252	0.252
144	0.358	0.116	1.233	0.258
577	0.378	0.117	1.229	0.258
336	0.309	0.119	1.216	0.261
151	0.301	0.121	1.203	0.265
1	3.121	0.0188	2.761	0.268
240	2.900	0.0191	2.745	0.268
450	94.352	0.0197	2.720	0.269
332	0.540	0.128	1.161	0.279
448	0.201	0.131	1.141	0.285
262	0.579	0.132	1.132	0.287
507	0.000	0.134	1.124	0.289
59	0.000	0.138	1.103	0.296
325	0.000	0.138	1.099	0.297
269	0.259	0.139	1.095	0.297
376	0.282	0.143	1.072	0.305
221	6.016	0.0231	2.579	0.31
123	0.390	0.148	1.048	0.314
226	0.543	0.153	1.023	0.323
367	0.000	0.166	0.959	0.35
514	0.194	0.167	0.956	0.351
29	100.000	0.0269	2.450	0.352
427	0.525	0.168	0.949	0.353
385	4.076	0.0282	2.409	0.36
119	2.922	0.0292	2.378	0.36
238	5.556	0.0287	2.393	0.36
53	94.296	0.0298	2.360	0.36
26	0.124	0.173	0.931	0.36
505	0.000	0.177	0.910	0.369
343	0.519	0.18	0.899	0.373
403	0.208	0.184	0.881	0.38
363	0.132	0.185	0.880	0.38
413	0.499	0.187	0.872	0.383
531	0.399	0.187	0.870	0.383
311	98.325	0.0332	2.267	0.394
103	94.537	0.0341	2.246	0.396
569	0.558	0.208	0.794	0.422
177	0.359	0.208	0.794	0.422
118	2.895	0.0382	2.147	0.428
187	3.953	0.0378	2.156	0.428
117	0.509	0.212	0.777	0.43
273	0.555	0.213	0.777	0.43
307	2.622	0.0392	2.126	0.431
28	0.274	0.216	0.765	0.435
234	2.979	0.0409	2.089	0.443
494	100.000	0.042	2.068	0.446
302	2.318	0.0455	1.999	0.468
181	2.674	0.0451	2.007	0.468
534	4.099	0.0464	1.983	0.469
535	0.611	0.24	0.690	0.482
606	0.284	0.241	0.686	0.483
18	0.630	0.246	0.673	0.491
133	0.575	0.259	0.636	0.516
480	0.000	0.261	0.633	0.516
56	3.207	0.0523	1.884	0.519
481	0.597	0.281	0.580	0.556
230	0.404	0.283	0.577	0.557
110	0.520	0.284	0.573	0.558
326	3.667	0.0588	1.786	0.575
572	0.521	0.3	0.537	0.586
274	0.589	0.303	0.529	0.592
515	0.455	0.313	0.508	0.609
388	0.540	0.315	0.505	0.61
2	0.640	0.319	0.497	0.614
522	0.309	0.32	0.495	0.614
398	0.228	0.318	0.499	0.614
372	0.617	0.321	0.493	0.614
142	0.310	0.322	0.489	0.615
436	0.239	0.331	0.472	0.63
152	2.050	0.069	1.653	0.658
101	2.513	0.0694	1.648	0.658
554	2.245	0.0755	1.580	0.658
211	2.284	0.0759	1.576	0.658
558	2.226	0.0733	1.603	0.658
212	1.994	0.0749	1.586	0.658
280	2.858	0.0758	1.577	0.658
381	2.541	0.0718	1.621	0.658
242	0.414	0.357	0.425	0.676
94	100.000	0.0793	1.539	0.679
459	0.370	0.359	0.420	0.679
179	4.505	0.0809	1.523	0.683
149	0.265	0.365	0.410	0.688
390	0.653	0.366	0.408	0.688
256	0.608	0.374	0.394	0.701
497	2.803	0.0846	1.487	0.704
565	0.580	0.381	0.384	0.71
431	0.410	0.382	0.382	0.711
449	0.548	0.387	0.374	0.719
134	0.457	0.396	0.360	0.733
550	2.382	0.0907	1.431	0.744
429	2.205	0.0918	1.421	0.744
66	0.465	0.404	0.348	0.745
176	0.477	0.42	0.326	0.772
303	4.531	0.0967	1.379	0.774
293	0.619	0.446	0.290	0.818
455	0.480	0.469	0.262	0.857
562	2.950	0.111	1.273	0.873
217	0.488	0.479	0.251	0.873
335	0.733	0.488	0.240	0.887
457	0.634	0.495	0.233	0.892
543	0.778	0.494	0.234	0.892
154	0.671	0.493	0.235	0.892
373	0.707	0.499	0.228	0.896
582	0.728	0.501	0.227	0.897
404	4.001	0.117	1.230	0.91
430	0.395	0.52	0.207	0.929
17	0.400	0.525	0.202	0.936
164	0.409	0.534	0.193	0.946
475	0.408	0.533	0.194	0.946
496	0.412	0.538	0.190	0.949
354	0.325	0.547	0.182	0.962
191	0.527	0.549	0.180	0.963
99	0.748	0.561	0.169	0.982
576	0.686	0.563	0.167	0.983
127	0.769	0.567	0.163	0.987
524	0.000	0.897	0.008	1
521	2.809	0.263	0.628	1
613	100.000	0.132	1.137	1
518	0.000	0.866	0.014	1
513	0.000	0.882	0.011	1
122	1.112	0.836	0.021	1
112	0.000	0.884	0.011	1
509	1.184	0.837	0.021	1
528	0.000	0.897	0.008	1
512	0.000	0.866	0.014	1
108	1.138	0.819	0.026	1
532	1.216	0.663	0.095	1
120	1.957	0.28	0.582	1
107	0.657	0.59	0.145	1
510	0.000	0.897	0.008	1
121	0.873	0.779	0.039	1
526	1.849	0.247	0.670	1
516	1.205	0.766	0.044	1
114	1.180	0.683	0.083	1
614	1.127	0.839	0.021	1
600	100.000	0.478	0.251	1
102	0.884	0.847	0.019	1
9	0.000	0.884	0.011	1
607	100.000	0.482	0.248	1
50	0.000	0.841	0.020	1
49	1.227	0.791	0.035	1
580	0.000	0.897	0.008	1
581	1.234	0.789	0.036	1
38	0.000	0.897	0.008	1
584	0.000	0.897	0.008	1
14	0.000	0.897	0.008	1
585	0.904	0.863	0.015	1
57	72.008	0.571	0.160	1
586	0.000	0.897	0.008	1
15	0.906	0.857	0.016	1
588	1.056	0.914	0.006	1
34	1.239	0.542	0.186	1
31	1.327	0.577	0.155	1
30	0.915	0.938	0.003	1
592	0.000	0.897	0.008	1
603	1.679	0.629	0.117	1
594	23.859	0.938	0.003	1
602	100.000	0.203	0.809	1
19	90.104	0.344	0.449	1
36	0.000	0.868	0.014	1
537	0.000	0.897	0.008	1
609	100.000	0.259	0.637	1
570	0.000	0.868	0.014	1
540	18.991	0.94	0.003	1
542	43.430	0.91	0.006	1
544	1.656	0.434	0.307	1
545	0.000	0.897	0.008	1
547	1.606	0.53	0.197	1
90	1.025	0.954	0.002	1
549	1.963	0.512	0.215	1
88	0.000	0.866	0.014	1
611	0.000	0.868	0.014	1
601	48.769	0.836	0.021	1
61	1.391	0.41	0.339	1
86	1.158	0.789	0.036	1
83	0.727	0.8	0.032	1
81	0.000	0.897	0.008	1
74	0.642	0.708	0.070	1
73	0.000	0.849	0.018	1
68	1.216	0.696	0.076	1
67	0.537	0.613	0.128	1
65	0.000	0.897	0.008	1
4	0.000	0.897	0.008	1
64	7.921	0.908	0.007	1
568	0.846	0.885	0.011	1
553	100.000	0.202	0.813	1
69	0.000	0.849	0.018	1
470	0.000	0.91	0.006	1
504	0.000	0.893	0.009	1
266	0.836	0.873	0.013	1
263	1.415	0.741	0.054	1
375	1.489	0.578	0.154	1
377	0.000	0.844	0.019	1
261	2.280	0.139	1.094	1
259	1.682	0.481	0.249	1
258	0.730	0.647	0.105	1
257	1.987	0.153	1.021	1
254	100.000	0.329	0.477	1
252	94.171	0.398	0.357	1
251	1.302	0.601	0.137	1
389	1.002	0.999	0.000	1
250	2.074	0.164	0.967	1
249	1.524	0.566	0.165	1
393	0.000	0.897	0.008	1
248	2.186	0.144	1.067	1
395	100.000	0.433	0.308	1
246	0.490	0.619	0.123	1
245	0.505	0.58	0.153	1
243	1.863	0.195	0.839	1
232	1.302	0.471	0.260	1
408	1.399	0.508	0.219	1
228	1.560	0.667	0.092	1
270	0.781	0.62	0.123	1
272	1.881	0.381	0.385	1
364	1.143	0.698	0.075	1
278	0.000	0.897	0.008	1
327	0.842	0.64	0.110	1
315	100.000	0.315	0.504	1
330	1.112	0.89	0.010	1
310	1.101	0.926	0.004	1
301	1.431	0.394	0.364	1
298	1.477	0.363	0.414	1
339	1.704	0.386	0.376	1
340	73.036	0.618	0.124	1
341	0.749	0.701	0.073	1
297	96.192	0.479	0.251	1
344	0.683	0.631	0.115	1
410	0.893	0.855	0.017	1
345	1.496	0.469	0.262	1
347	0.000	0.897	0.008	1
294	0.968	0.953	0.002	1
292	1.206	0.65	0.103	1
290	1.024	0.963	0.001	1
352	1.182	0.767	0.044	1
288	1.127	0.843	0.020	1
286	0.929	0.848	0.018	1
285	1.239	0.792	0.035	1
357	0.547	0.636	0.112	1
281	1.183	0.712	0.068	1
279	1.271	0.7	0.074	1
296	2.011	0.243	0.682	1
224	1.174	0.686	0.082	1
222	0.791	0.582	0.151	1
415	0.000	0.87	0.013	1
465	0.000	0.893	0.009	1
467	2.204	0.412	0.337	1
161	70.758	0.573	0.159	1
158	100.000	0.479	0.251	1
317	1.369	0.58	0.153	1
471	2.488	0.193	0.847	1
472	0.000	0.87	0.013	1
153	0.000	0.867	0.014	1
478	0.922	0.913	0.006	1
145	2.372	0.238	0.697	1
482	0.000	0.891	0.009	1
166	100.000	0.253	0.652	1
484	0.000	0.874	0.012	1
486	0.000	0.86	0.016	1
137	0.923	0.972	0.001	1
135	1.749	0.44	0.299	1
491	1.359	0.8	0.032	1
131	2.332	0.229	0.724	1
129	0.000	0.844	0.019	1
128	1.588	0.279	0.585	1
499	2.364	0.372	0.398	1
500	0.634	0.719	0.065	1
501	0.000	0.91	0.006	1
126	94.148	0.522	0.205	1
485	0.000	0.897	0.008	1
506	0.682	0.787	0.036	1
174	1.166	0.665	0.094	1
454	0.000	0.893	0.009	1
416	1.761	0.217	0.764	1
220	0.990	0.986	0.000	1
419	100.000	0.166	0.960	1
420	0.000	0.873	0.013	1
421	1.686	0.253	0.655	1
422	0.000	0.863	0.015	1
215	0.617	0.583	0.151	1
425	0.000	0.863	0.015	1
428	1.099	0.856	0.016	1
433	0.878	0.875	0.012	1
209	0.598	0.584	0.150	1
462	0.000	0.868	0.014	1
205	0.000	0.868	0.014	1
438	94.154	0.248	0.668	1
439	1.671	0.589	0.146	1
196	0.000	0.841	0.020	1
195	0.918	0.859	0.016	1
192	97.858	0.432	0.308	1
444	0.000	0.849	0.018	1
445	0.000	0.86	0.016	1
184	100.000	0.424	0.319	1
451	0.000	0.91	0.006	1
452	0.000	0.883	0.011	1
183	1.407	0.437	0.302	1
199	0.622	0.739	0.056	1
616	0.772	0.608	0.132	1
