# Supplementary material for: Mapping mutational effects along the evolutionary landscape of HIV envelope
Source: eLife. 2018 Mar 28;7:e34420. doi: 10.7554/eLife.34420 (PMC5910023; doi:10.7554/eLife.34420)
Supplement: Supplementary file 1. — Specifically, this file contains a Jupyter notebook that performs the analysis, all required input data, and all reasonably sized output files. The Jupyter notebook downloads the deep sequencing data, processes it with the dms_tools2 software (Bloom, 2015, https://jbloomlab.github.io/dms_tools2/), and also performs a variety of downstream analyses that generate most of the figures for this paper. [file elife-34420-supp1.zip › analysis_code/results/phydms_analysis/averaged_ExpCM_BG505_gammaomega_tree.newick]

((((((((((((A1.TZ.08.CH0219_e4.HM204621:0.33486,A1.BE.97.PIC771_15.FM165628:0.21726):0.01876,A1.TZ.08.707010240_A7.HQ615971:0.24657):0.02992,A1.UG.09.M160b_p1.JF680921:0.25250):0.02336,A1.CM.07.46_10.KP718918:0.25887):0.01789,A1.RW.11.DEMA111RW002.KF716472:0.26246):0.00316,(A1.RW.07.R283F_7Dec07_3C4.KX983542:0.26539,(A1.ZA.09.MSM066.KF725913:0.32379,A1.RW.08.R1135M_11Feb08_3B9.KX983624:0.18509):0.03538):0.01141):0.00640,A1.RW.06.DEMA106RW003.KU749423:0.32620):0.01237,((((A1.KE.07.21020_13.HM215275:0.28113,A1.KE.x.209_KE.KU921732:0.22440):0.02542,(((A1.CY.08.CY236.JF683783:0.24675,(A1.CY.05.CY121.FJ388932:0.21277,A1.CY.08.CY230.JF683779:0.23958):0.03566):0.05496,((A1.UG.07.PP6_F3_B2.HM027824:0.24401,A1.KE.x.263_KE.KU921738:0.26134):0.00769,((A1.GB.08.CH080510_e_p2.HM204648:0.27352,A1.UG.98.120MPC01.EU852954:0.21413):0.01579,A1.UG.07.0086_A1.JX877522:0.22252):0.01166):0.01223):0.00907,((BF520:0.15050,A1.KE.06.06KECst_020.FJ623482:0.27766):0.04356,(A1.TZ.00.398_F1_A1.HQ697994:0.21812,((A1.TZ.08.707010095_D8.HQ615968:0.20737,A1.TZ.06.3504_7_21.HM215303:0.24490):0.04514,((A1.KE.99.99KE_KNH1135.AY736814:0.19107,A1.TZ.05.6592_v5_c32_tp1.HM215333:0.19284):0.03060,(A1.ZA.04.503_15344_T10_A1.KT183312:0.24514,A1.TZ.04.3718_v3_c11.HM215306:0.23615):0.04037):0.00443):0.00063):0.00576):0.01333):0.01022):0.00992,A1.KE.05.QH209_14M_ENV_A2.FJ866118:0.24613):0.00671,(((A1.KE.00.00KE_KER2008.AY736809:0.27558,(A1.KE.x.339_KE.KU921752:0.24504,A1.KE.08.Donor_64.KT252544:0.26404):0.01675):0.01350,((((((A1.KE.05.QH359_21M_ENV_C1.FJ866121:0.22382,A1.KE.00.MSA4069.AF457080:0.18149):0.04373,A1.KE.11.DEMA11KE001.KF716475:0.24225):0.01748,A1.KE.05.QH343_21M_ENV_B5.FJ866120:0.28964):0.00614,(A1.KE.x.467_KE.KU921788:0.26961,A1.KE.06.06KECst_001.FJ623487:0.20522):0.03837):0.00785,(A1.KE.05.QF495_23M_ENV_D1.FJ866116:0.30008,(((A1.UG.09.DEMA109UG017.KP109490:0.18016,A1.KE.x.320_KE.KU921746:0.23415):0.01425,A1.KE.05.05KE607907V4.KT022374:0.27948):0.02617,(A1.ZA.06.C.x.06.CF01_C8.KC863311:0.21120,A1.KE.09.12151802.HQ540689:0.25596):0.03375):0.01878):0.01463):0.01955,((A1.KE.x.407_KE.KU921783:0.20675,A1.KE.x.657_KE.KU921835:0.27683):0.01765,BG505:0.15364):0.01664):0.00849):0.00982,((A1.RW.08.DEMA108RW010.KU749424:0.23433,A1.KE.06.06KECst_005.FJ623481:0.19871):0.02587,A1.KE.x.655_KE.KU921831:0.28926):0.02282):0.01929):0.01369):0.00585,(((A1.ZA.01.TV314.FJ647148:0.18292,(A1.KE.05.05KE643439V4.KT022375:0.25212,A1.UG.97.368MPc02.EU853062:0.22180):0.04203):0.03086,(A1.UG.07.p191084.JX236669:0.17420,A1.UG.11.DEMA110UG009.KF716486:0.28466):0.03808):0.00245,((A1.UG.07.191955_A11.HM215272:0.25192,A1.PK.14.DEMA114PK001.KU749409:0.25217):0.02356,A1.UG.99.99UGG03379.AF484493:0.19728):0.01175):0.02940):0.02423,((A1.CD.02.LA01AlPr.KU168256:0.23592,A1.GB.08.I230_A10.HQ595782:0.32621):0.05777,((A1.CH.03.HIV_CH_BID_V3538_2003.JQ403028:0.28641,A1.CM.99.99CM_MP1433.AM279348:0.30995):0.02629,A1.GM.05.N33456.HQ385452:0.26569):0.02656):0.00506):0.01200,(A1.US.x.HCPI_13_01.GU367412:0.22991,A1.GM.09.N057856.HQ385453:0.29972):0.06273):0.01769,((A2.CY.94.94CY017_41.AF286237:0.18072,A2.CM.01.01CM_1445MV.GU201516:0.24352):0.08558,A1.ZA.09.707PKE02N3.HM623589:0.37306):0.08745):0.00000;
