# Supplementary material for: Mapping mutational effects along the evolutionary landscape of HIV envelope
Source: eLife. 2018 Mar 28;7:e34420. doi: 10.7554/eLife.34420 (PMC5910023; doi:10.7554/eLife.34420)
Supplement: Supplementary file 1. — Specifically, this file contains a Jupyter notebook that performs the analysis, all required input data, and all reasonably sized output files. The Jupyter notebook downloads the deep sequencing data, processes it with the dms_tools2 software (Bloom, 2015, https://jbloomlab.github.io/dms_tools2/), and also performs a variety of downstream analyses that generate most of the figures for this paper. [file elife-34420-supp1.zip › analysis_code/results/phydms_analysis/averaged_ExpCM_BG505_log.log]

2018-02-16 14:37:43,347 - INFO - Beginning execution of phydms in directory /fh/fast/bloom_j/computational_notebooks/jbloom/2017/EnvMutationalShiftsPaper/analysis_code

2018-02-16 14:37:43,348 - INFO - Progress is being logged to ./results/phydms_analysis//averaged_ExpCM_BG505_log.log

2018-02-16 14:37:43,348 - INFO - Version information:
	Time and date: Fri Feb 16 14:37:42 2018
	Platform: Linux-3.13.0-68-generic-x86_64-with-Ubuntu-14.04-trusty
	Python version: 3.4.3 (default, Oct 14 2015, 20:28:29)  [GCC 4.8.4]
	phydms version: 2.2.1
	Bio version: 1.70
	cython version: 0.26
	numpy version: 1.14.0
	scipy version: 1.0.0
	matplotlib version: 2.1.2
	natsort version: 5.1.0
	sympy version: 1.1.1
	six version: 1.11.0
	pandas version: 0.22.0
	pyvolve version: 0.8.4
	statsmodels version: 0.8.0
	weblogolib version: 3.5.0
	PyPDF2 version: 1.26.0

2018-02-16 14:37:43,348 - INFO - Parsed the following arguments:
	omegabysite = True
	fitprefsmethod = 2
	diffprefsbysite = False
	randprefs = False
	alignment = ./results/alignments/masked_alignment.fasta
	opt_details = False
	ncats = 4
	avgprefs = True
	gammabeta = False
	model = ('ExpCM', './results/phydms_analysis/BG505.csv')
	omegabysite_fixsyn = False
	seed = 1
	diffprefsprior = ('invquadratic', 150.0, 0.5)
	ncpus = 1
	fitphi = False
	minpref = 0.002
	brlen = optimize
	nograd = False
	minbrlen = 1e-06
	profile = False
	divpressure = None
	gammaomega = False
	initparams = None
	tree = ./results/phydms_analysis//RAxML_tree.newick
	outprefix = ./results/phydms_analysis//averaged_ExpCM_BG505

2018-02-16 14:37:43,348 - INFO - Random number seed: 1

2018-02-16 14:37:43,348 - INFO - Reading alignment from ./results/alignments/masked_alignment.fasta
2018-02-16 14:37:43,686 - INFO - Read 69 aligned sequences from ./results/alignments/masked_alignment.fasta, each consisting of 616 codons.

2018-02-16 14:37:43,686 - INFO - The model will be an ExpCM informed by site-specific amino-acid preferences in ./results/phydms_analysis/BG505.csv
2018-02-16 14:37:43,686 - INFO - Preferences will be averaged across sites.
2018-02-16 14:37:44,659 - INFO - Successfully read site-specific amino-acid preferences for all 616 sites.

2018-02-16 14:37:44,661 - INFO - Nucleotide frequency parameters phi will be set so stationary state matches alignment nucleotide frequencies of A = 0.359, C = 0.173, G = 0.224, T = 0.245

2018-02-16 14:37:47,100 - INFO - Reading tree from ./results/phydms_analysis//RAxML_tree.newick
2018-02-16 14:37:47,104 - INFO - Tree has 69 tips.
2018-02-16 14:37:47,135 - INFO - Adjusted 1 branch lengths up to minbrlen 1e-06

2018-02-16 14:37:47,136 - INFO - Initializing TreeLikelihood..
2018-02-16 14:38:42,794 - INFO - TreeLikelihood initialized.
2018-02-16 14:38:42,795 - INFO - Maximizing log likelihood (initially -42330.55).
2018-02-16 14:38:42,795 - INFO - Branch lengths will be optimized individually.
2018-02-16 15:05:24,835 - INFO - Maximization complete:
	Step 1: optimized parameters, loglik went from -42330.55 to -41162.14 (11 iterations, 19 function evals)
	Step 2: optimized branches, loglik went from -41162.14 to -41100.25 (22 iterations, 29 function evals)
	Step 3: optimized parameters, loglik went from -41100.25 to -41100.25 (1 iterations, 4 function evals)
2018-02-16 15:05:24,843 - INFO - Optimized log likelihood is -41100.25.
2018-02-16 15:05:24,843 - INFO - Writing log likelihood to ./results/phydms_analysis//averaged_ExpCM_BG505_loglikelihood.txt
2018-02-16 15:05:24,848 - INFO - Model parameters after optimization:
	beta = 1.70298
	kappa = 3.13354
	omega = 0.605487
	phiA = 0.398142
	phiC = 0.156991
	phiG = 0.230584
2018-02-16 15:05:24,848 - INFO - Writing model parameters to ./results/phydms_analysis//averaged_ExpCM_BG505_modelparams.txt
2018-02-16 15:05:24,851 - INFO - Writing the optimized tree to ./results/phydms_analysis//averaged_ExpCM_BG505_tree.newick

2018-02-16 15:05:24,856 - INFO - 
Fitting a different omega to each site to detect diversifying selection.
2018-02-16 15:05:24,856 - INFO - Will fit different synonymous rate for each site.
2018-02-16 15:05:24,856 - INFO - Fitting with 1 CPUs...
2018-02-16 15:36:49,214 - INFO - Completed fitting the site-specific omega values.
2018-02-16 15:36:49,215 - INFO - Writing results to ./results/phydms_analysis//averaged_ExpCM_BG505_omegabysite.txt

2018-02-16 15:36:49,221 - INFO - Successful completion of phydms
