# Supplementary material for: Mapping mutational effects along the evolutionary landscape of HIV envelope
Source: eLife. 2018 Mar 28;7:e34420. doi: 10.7554/eLife.34420 (PMC5910023; doi:10.7554/eLife.34420)
Supplement: Supplementary file 1. — Specifically, this file contains a Jupyter notebook that performs the analysis, all required input data, and all reasonably sized output files. The Jupyter notebook downloads the deep sequencing data, processes it with the dms_tools2 software (Bloom, 2015, https://jbloomlab.github.io/dms_tools2/), and also performs a variety of downstream analyses that generate most of the figures for this paper. [file elife-34420-supp1.zip › analysis_code/results/phydms_analysis/averaged_ExpCM_BG505_omegabysite.txt]

# Omega fit to each site after fixing tree and all other parameters.
# Fits compared to null model of omega = 1.
# P-values NOT corrected for multiple testing, so consider Q-values too.
# Q-values computed separately for omega > and < 1 # Will fit different synonymous rate for each site.
#
site	omega	P	dLnL	Q
95	0.000	2.68e-21	44.884	1.65e-18
16	0.000	1.3e-14	29.691	4e-12
82	0.000	2.69e-14	28.976	5.52e-12
96	0.000	7.27e-11	21.222	1.12e-08
146	0.019	1.12e-10	20.803	1.38e-08
483	0.000	1.52e-10	20.500	1.48e-08
523	0.043	1.68e-10	20.404	1.48e-08
538	0.006	2.94e-10	19.857	1.81e-08
8	0.028	2.55e-10	19.995	1.81e-08
322	0.013	2.71e-10	19.937	1.81e-08
493	0.000	3.31e-10	19.742	1.85e-08
461	0.000	1.18e-09	18.501	6.06e-08
276	100.000	4.41e-10	19.461	2.72e-07
446	0.000	1.99e-08	15.750	9.45e-07
264	0.000	2.24e-08	15.639	9.84e-07
379	0.061	4.02e-08	15.070	1.65e-06
100	0.000	4.93e-08	14.873	1.9e-06
412	0.000	5.66e-08	14.739	2.05e-06
511	0.000	1.1e-07	14.096	3.51e-06
359	0.026	1.31e-07	13.925	3.51e-06
33	0.000	1.1e-07	14.095	3.51e-06
244	0.020	1.16e-07	14.040	3.51e-06
324	0.074	1.24e-07	13.983	3.51e-06
329	0.000	1.3e-07	13.931	3.51e-06
432	0.139	1.99e-07	13.520	5.12e-06
368	0.039	4.25e-07	12.788	1.05e-05
147	0.030	6.17e-07	12.429	1.46e-05
241	0.000	7.41e-07	12.253	1.69e-05
564	0.000	8.85e-07	12.082	1.95e-05
305	0.000	1.06e-06	11.911	2.17e-05
371	0.000	1.04e-06	11.923	2.17e-05
22	0.000	1.11e-06	11.863	2.18e-05
125	0.000	1.13e-06	11.844	2.18e-05
271	0.000	1.17e-06	11.809	2.19e-05
97	0.034	1.3e-06	11.710	2.36e-05
323	0.000	1.47e-06	11.590	2.6e-05
39	0.000	1.75e-06	11.424	3e-05
306	0.000	2.16e-06	11.223	3.5e-05
5	0.035	2.15e-06	11.229	3.5e-05
72	0.000	2.33e-06	11.152	3.68e-05
182	0.025	2.45e-06	11.103	3.77e-05
477	0.035	2.95e-06	10.925	4.43e-05
473	0.000	3.28e-06	10.822	4.81e-05
7	0.037	3.52e-06	10.754	5.05e-05
440	0.000	4.04e-06	10.622	5.66e-05
369	0.000	4.36e-06	10.549	5.97e-05
180	0.063	5.38e-06	10.349	7.2e-05
207	0.000	5.52e-06	10.324	7.23e-05
348	0.000	8.49e-06	9.912	0.000109
414	36.290	3.89e-07	12.874	0.00012
384	0.000	1.02e-05	9.736	0.000128
11	0.000	1.1e-05	9.665	0.000136
380	0.000	1.18e-05	9.601	0.000142
374	0.000	1.31e-05	9.501	0.000155
283	100.000	1.06e-06	11.908	0.000167
236	81.778	1.08e-06	11.888	0.000167
561	0.079	1.43e-05	9.411	0.000167
391	0.025	1.56e-05	9.333	0.000171
162	0.070	1.55e-05	9.336	0.000171
456	0.032	1.51e-05	9.365	0.000171
201	0.000	1.66e-05	9.269	0.00018
382	0.030	1.78e-05	9.206	0.000189
21	0.000	1.82e-05	9.184	0.00019
608	0.000	1.86e-05	9.166	0.000191
599	0.025	1.94e-05	9.123	0.000196
76	0.000	2.24e-05	8.989	0.000222
157	0.037	2.42e-05	8.914	0.000236
399	0.120	2.53e-05	8.873	0.000243
170	0.094	2.98e-05	8.716	0.000282
202	0.000	3.2e-05	8.648	0.000299
338	0.000	3.69e-05	8.513	0.000339
605	0.043	3.83e-05	8.478	0.000347
105	0.000	4.15e-05	8.400	0.000371
71	0.110	4.31e-05	8.365	0.000374
84	0.107	4.3e-05	8.367	0.000374
437	0.000	5.07e-05	8.212	0.000433
163	0.000	5.25e-05	8.179	0.000443
227	0.026	5.96e-05	8.057	0.000496
27	0.000	6.15e-05	8.028	0.000505
42	0.000	6.37e-05	7.995	0.00051
239	0.000	6.35e-05	7.997	0.00051
40	0.000	6.54e-05	7.970	0.000516
200	0.000	6.86e-05	7.925	0.000535
204	0.000	7.51e-05	7.839	0.000578
589	0.027	7.99e-05	7.780	0.000608
150	0.047	8.22e-05	7.754	0.00061
190	0.034	8.15e-05	7.762	0.00061
361	0.000	9.03e-05	7.665	0.000662
148	0.000	9.18e-05	7.649	0.000665
383	0.000	9.54e-05	7.612	0.000684
525	0.061	0.000103	7.544	0.000726
229	0.045	0.000105	7.518	0.000738
63	0.062	0.000109	7.488	0.000753
362	25.207	6.52e-06	10.164	0.000803
312	0.031	0.000129	7.326	0.000885
578	0.032	0.000135	7.284	0.000907
6	0.052	0.000136	7.282	0.000907
171	0.031	0.000142	7.235	0.000943
579	0.128	0.000149	7.194	0.000974
434	95.581	9.78e-06	9.777	0.001
282	0.098	0.000172	7.056	0.00112
548	0.000	0.000181	7.009	0.00116
349	0.091	0.000199	6.921	0.00126
557	0.000	0.000218	6.835	0.00137
106	0.000	0.000235	6.766	0.00146
571	0.000	0.000237	6.755	0.00146
52	0.000	0.000253	6.693	0.00155
98	0.063	0.000259	6.673	0.00156
32	100.000	1.88e-05	9.151	0.00166
79	0.076	0.000284	6.588	0.0017
567	0.000	0.000291	6.564	0.00172
87	0.000	0.000316	6.486	0.00186
24	0.000	0.00034	6.418	0.00198
255	0.000	0.00035	6.390	0.00201
253	0.052	0.000352	6.386	0.00201
206	0.000	0.000405	6.255	0.00229
591	0.207	0.000448	6.160	0.00251
319	0.042	0.000501	6.056	0.00278
167	0.000	0.000523	6.015	0.00286
25	0.000	0.000524	6.014	0.00286
194	0.000	0.000543	5.981	0.00293
552	0.000	0.000579	5.921	0.0031
13	0.065	0.000605	5.881	0.00318
587	0.000	0.00061	5.873	0.00318
320	0.000	0.000609	5.874	0.00318
62	0.000	0.000633	5.838	0.00328
392	0.000	0.000666	5.791	0.00339
219	0.000	0.000661	5.798	0.00339
559	0.000	0.000723	5.715	0.00365
287	13.345	5.2e-05	8.186	0.00401
583	0.090	0.00095	5.461	0.00476
20	0.149	0.00109	5.335	0.00541
313	0.196	0.00116	5.274	0.00573
233	5.207	8.47e-05	7.725	0.0058
115	0.205	0.00119	5.254	0.00581
595	0.000	0.00138	5.118	0.00665
355	0.000	0.00138	5.114	0.00665
168	0.063	0.0014	5.105	0.00666
387	0.000	0.00141	5.100	0.00666
136	0.000	0.00147	5.059	0.00691
560	91.631	0.000116	7.430	0.00713
396	0.000	0.00156	5.006	0.00724
308	0.000	0.00157	4.996	0.00724
498	0.000	0.00158	4.994	0.00724
402	0.000	0.00177	4.889	0.00805
593	0.000	0.00199	4.777	0.00903
12	0.000	0.00211	4.725	0.00949
247	0.155	0.00217	4.698	0.00964
78	0.112	0.00216	4.703	0.00964
378	0.134	0.00228	4.656	0.01
85	0.000	0.00229	4.649	0.01
502	8.975	0.000179	7.020	0.01
169	0.000	0.00235	4.627	0.0102
488	0.000	0.00237	4.620	0.0102
175	5.422	0.0002	6.916	0.0103
503	0.038	0.00244	4.594	0.0104
111	0.079	0.00249	4.574	0.0106
116	0.039	0.00255	4.553	0.0108
417	0.000	0.00267	4.511	0.0112
299	0.077	0.00295	4.420	0.0123
358	0.000	0.00319	4.347	0.0132
185	0.078	0.00331	4.314	0.0136
235	0.121	0.00335	4.303	0.0137
539	0.206	0.0034	4.288	0.0138
533	4.303	0.000293	6.557	0.0139
360	7.780	0.000338	6.424	0.0145
350	7.908	0.000354	6.380	0.0145
536	0.000	0.00377	4.195	0.0152
75	12.309	0.000413	6.235	0.0159
351	0.076	0.00478	3.980	0.019
474	0.077	0.00479	3.979	0.019
551	0.185	0.00488	3.962	0.0193
41	0.000	0.00492	3.955	0.0193
35	0.000	0.00498	3.943	0.0194
237	0.000	0.00503	3.934	0.0195
47	0.000	0.00516	3.911	0.0199
365	0.000	0.00527	3.892	0.0201
43	0.000	0.00531	3.885	0.0201
139	0.000	0.00529	3.888	0.0201
267	0.109	0.00538	3.874	0.0202
342	0.000	0.00545	3.862	0.0203
530	0.000	0.00551	3.852	0.0204
604	0.000	0.00568	3.825	0.0209
178	0.000	0.00573	3.816	0.021
55	0.210	0.00585	3.798	0.0211
441	0.000	0.00588	3.793	0.0211
458	0.000	0.00582	3.803	0.0211
529	0.053	0.00585	3.798	0.0211
333	0.002	0.00596	3.781	0.0212
590	12.176	0.000614	5.867	0.0222
573	0.230	0.00636	3.723	0.0225
566	0.000	0.00656	3.694	0.0231
89	0.000	0.0067	3.676	0.0235
44	0.000	0.00678	3.666	0.0236
138	0.115	0.007	3.636	0.0242
265	0.268	0.00782	3.537	0.0269
46	0.000	0.00978	3.337	0.0335
520	0.000	0.00997	3.320	0.0338
60	0.000	0.00999	3.318	0.0338
328	0.000	0.0107	3.260	0.0357
495	0.000	0.0107	3.261	0.0357
575	0.000	0.0109	3.238	0.0364
203	0.000	0.011	3.229	0.0366
321	0.069	0.0114	3.205	0.0374
407	0.000	0.0115	3.197	0.0375
130	100.000	0.00111	5.313	0.0381
300	4.268	0.00121	5.235	0.0393
58	0.103	0.0127	3.108	0.0413
113	0.285	0.0128	3.098	0.0415
225	0.000	0.0131	3.080	0.0421
401	0.000	0.0132	3.069	0.0424
356	0.157	0.0133	3.061	0.0426
546	0.184	0.0136	3.047	0.043
442	0.074	0.0136	3.042	0.0431
541	0.000	0.0138	3.035	0.0432
104	100.000	0.00141	5.093	0.0436
91	0.000	0.014	3.022	0.0436
418	0.000	0.0142	3.004	0.0443
268	11.986	0.00159	4.988	0.0444
132	6.768	0.00154	5.013	0.0444
397	0.000	0.0144	2.996	0.0445
337	10.521	0.0017	4.924	0.0455
309	0.257	0.0149	2.964	0.0459
45	0.000	0.0152	2.946	0.0466
463	0.000	0.0161	2.899	0.049
48	0.000	0.0163	2.884	0.0495
141	0.111	0.017	2.848	0.0513
563	0.271	0.0191	2.747	0.0573
124	0.103	0.0197	2.719	0.0587
490	0.000	0.0197	2.718	0.0587
295	6.676	0.00231	4.643	0.0593
93	0.087	0.0201	2.700	0.0597
487	0.000	0.0224	2.608	0.0659
386	0.000	0.0232	2.577	0.068
466	0.000	0.0236	2.561	0.069
193	0.000	0.0242	2.541	0.0702
318	0.000	0.0247	2.522	0.0712
409	0.000	0.0247	2.521	0.0712
411	0.000	0.0249	2.516	0.0713
291	5.193	0.00315	4.360	0.0725
54	6.040	0.00318	4.352	0.0725
231	10.017	0.00296	4.417	0.0725
51	0.153	0.0263	2.469	0.0749
216	0.214	0.0273	2.437	0.0774
218	0.178	0.0292	2.379	0.0824
517	0.000	0.0301	2.353	0.0845
574	0.142	0.031	2.328	0.0867
464	0.241	0.0325	2.287	0.0904
208	0.158	0.0326	2.283	0.0904
284	3.455	0.00411	4.117	0.0905
615	0.286	0.0346	2.233	0.0955
443	0.000	0.035	2.223	0.0963
143	3.762	0.00458	4.018	0.0974
370	0.000	0.0363	2.191	0.0995
159	0.080	0.0373	2.169	0.101
140	0.158	0.0372	2.170	0.101
37	0.386	0.0379	2.156	0.102
596	0.000	0.0385	2.141	0.103
10	0.000	0.0384	2.144	0.103
556	0.000	0.0382	2.147	0.103
156	0.115	0.0397	2.116	0.105
186	0.215	0.0397	2.115	0.105
435	0.000	0.0403	2.102	0.106
210	0.296	0.0403	2.103	0.106
223	0.084	0.0408	2.092	0.107
173	0.300	0.0446	2.017	0.116
92	0.141	0.045	2.009	0.117
447	0.000	0.0466	1.980	0.12
189	0.122	0.0479	1.956	0.123
304	0.189	0.0482	1.951	0.123
314	0.000	0.049	1.937	0.124
23	0.000	0.0492	1.935	0.124
214	0.157	0.0492	1.934	0.124
316	0.000	0.049	1.937	0.124
109	0.193	0.0499	1.922	0.125
468	0.000	0.0503	1.915	0.126
198	0.378	0.0511	1.903	0.126
469	0.000	0.0509	1.906	0.126
80	0.177	0.0518	1.891	0.128
612	0.287	0.0529	1.874	0.13
213	5.194	0.00685	3.656	0.136
460	88.385	0.00683	3.659	0.136
489	0.000	0.0558	1.830	0.136
275	3.747	0.00735	3.593	0.139
453	100.000	0.00742	3.584	0.139
70	0.135	0.0579	1.799	0.141
188	0.203	0.0582	1.794	0.141
197	0.206	0.0601	1.767	0.145
77	0.134	0.0633	1.724	0.152
334	0.134	0.0637	1.720	0.153
527	0.213	0.0641	1.714	0.153
400	0.000	0.0658	1.692	0.157
406	0.116	0.0723	1.615	0.171
405	100.000	0.0101	3.308	0.183
160	0.220	0.0796	1.537	0.188
424	0.000	0.0801	1.531	0.188
346	0.037	0.0829	1.504	0.193
423	0.285	0.0829	1.504	0.193
289	0.000	0.0834	1.498	0.194
155	0.128	0.0842	1.491	0.195
555	5.661	0.0119	3.164	0.198
366	3.149	0.0118	3.168	0.198
519	100.000	0.0115	3.196	0.198
479	3.463	0.0123	3.132	0.2
597	0.452	0.0909	1.429	0.21
172	4.173	0.0139	3.024	0.22
610	0.142	0.101	1.345	0.231
165	0.000	0.101	1.344	0.231
394	0.142	0.101	1.344	0.231
331	0.481	0.11	1.278	0.25
476	0.000	0.111	1.273	0.25
3	8.298	0.0171	2.842	0.251
277	3.904	0.0167	2.862	0.251
260	6.621	0.0164	2.882	0.251
508	0.000	0.112	1.264	0.252
1	3.148	0.0176	2.816	0.253
353	0.000	0.113	1.254	0.254
492	0.000	0.113	1.253	0.254
426	0.000	0.114	1.248	0.254
577	0.376	0.114	1.247	0.254
598	0.203	0.115	1.242	0.255
144	0.359	0.117	1.227	0.259
450	100.000	0.0192	2.741	0.263
240	2.903	0.0189	2.754	0.263
151	0.302	0.121	1.200	0.267
336	0.313	0.124	1.183	0.272
448	0.201	0.131	1.138	0.287
507	0.000	0.133	1.126	0.291
59	0.000	0.139	1.097	0.301
325	0.000	0.139	1.093	0.301
262	0.584	0.14	1.091	0.301
269	0.261	0.141	1.084	0.303
376	0.281	0.142	1.078	0.304
226	0.537	0.145	1.063	0.309
332	0.556	0.147	1.054	0.311
221	6.003	0.0232	2.575	0.311
123	0.391	0.148	1.044	0.314
29	94.558	0.0268	2.451	0.35
385	4.100	0.0273	2.437	0.35
367	0.000	0.166	0.957	0.351
26	0.120	0.168	0.952	0.352
514	0.195	0.168	0.949	0.353
427	0.530	0.175	0.921	0.365
53	97.206	0.0292	2.377	0.367
505	0.000	0.177	0.911	0.369
343	0.519	0.18	0.899	0.373
531	0.394	0.181	0.895	0.374
238	5.454	0.0306	2.338	0.377
403	0.208	0.185	0.880	0.381
363	0.134	0.187	0.870	0.384
311	95.484	0.0324	2.289	0.386
119	2.857	0.0326	2.283	0.386
413	0.502	0.19	0.860	0.388
177	0.353	0.199	0.824	0.406
569	0.552	0.2	0.822	0.406
117	0.505	0.207	0.795	0.42
28	0.270	0.211	0.782	0.426
187	3.976	0.0368	2.180	0.428
273	0.558	0.216	0.766	0.434
535	0.599	0.222	0.746	0.445
118	2.833	0.0419	2.069	0.47
494	92.436	0.0418	2.072	0.47
606	0.281	0.238	0.697	0.476
307	2.576	0.0433	2.041	0.477
18	0.631	0.249	0.664	0.497
302	2.324	0.046	1.991	0.497
234	2.893	0.0474	1.966	0.503
103	40.843	0.0493	1.932	0.515
480	0.000	0.259	0.636	0.515
133	0.576	0.261	0.632	0.516
481	0.588	0.266	0.618	0.526
230	0.402	0.281	0.581	0.553
110	0.526	0.283	0.577	0.554
274	0.579	0.289	0.563	0.565
2	0.624	0.293	0.553	0.568
572	0.515	0.291	0.557	0.568
388	0.524	0.293	0.553	0.568
181	2.559	0.0565	1.819	0.58
515	0.449	0.305	0.526	0.589
326	3.658	0.0591	1.781	0.597
398	0.225	0.314	0.507	0.604
372	0.616	0.319	0.496	0.613
522	0.309	0.321	0.493	0.613
436	0.232	0.322	0.491	0.614
142	0.310	0.323	0.487	0.615
56	3.004	0.0642	1.712	0.638
242	0.405	0.345	0.446	0.654
149	0.257	0.355	0.428	0.67
459	0.367	0.356	0.427	0.67
390	0.647	0.358	0.423	0.672
256	0.602	0.366	0.409	0.685
534	3.242	0.0729	1.608	0.702
152	2.031	0.0724	1.614	0.702
280	2.812	0.0781	1.552	0.707
101	2.438	0.0767	1.567	0.707
94	100.000	0.0779	1.554	0.707
381	2.510	0.0751	1.584	0.707
212	1.980	0.0792	1.540	0.707
179	4.504	0.0805	1.528	0.708
565	0.582	0.386	0.375	0.721
134	0.451	0.389	0.372	0.723
431	0.416	0.39	0.370	0.723
497	2.802	0.0844	1.489	0.733
176	0.462	0.401	0.352	0.742
211	2.209	0.0872	1.463	0.746
558	2.125	0.0902	1.436	0.756
429	2.205	0.0909	1.430	0.756
66	0.483	0.429	0.313	0.791
303	4.520	0.0972	1.376	0.798
449	0.579	0.443	0.294	0.815
293	0.618	0.447	0.289	0.82
550	2.296	0.107	1.302	0.853
554	2.056	0.106	1.303	0.853
455	0.483	0.473	0.257	0.865
582	0.716	0.48	0.250	0.874
217	0.491	0.483	0.246	0.876
154	0.665	0.483	0.246	0.876
457	0.630	0.49	0.239	0.882
373	0.703	0.49	0.238	0.882
543	0.780	0.497	0.230	0.893
222	0.754	0.51	0.217	0.914
335	0.746	0.513	0.214	0.915
127	0.741	0.516	0.211	0.919
562	2.898	0.117	1.229	0.923
430	0.398	0.523	0.204	0.928
17	0.402	0.528	0.199	0.934
404	3.935	0.122	1.198	0.949
475	0.414	0.54	0.188	0.951
164	0.415	0.541	0.187	0.951
354	0.323	0.545	0.183	0.954
496	0.418	0.544	0.184	0.954
99	0.742	0.552	0.176	0.964
191	0.536	0.561	0.169	0.976
576	0.688	0.566	0.165	0.982
245	0.497	0.572	0.159	0.99
528	0.000	0.898	0.008	1
108	1.099	0.868	0.014	1
526	1.897	0.229	0.725	1
601	49.763	0.837	0.021	1
602	100.000	0.201	0.817	1
120	1.927	0.292	0.554	1
509	1.186	0.836	0.021	1
510	0.000	0.898	0.008	1
614	1.144	0.818	0.026	1
603	1.682	0.627	0.118	1
524	0.000	0.898	0.008	1
112	0.000	0.885	0.010	1
512	0.000	0.867	0.014	1
15	0.884	0.822	0.025	1
50	0.000	0.841	0.020	1
14	0.000	0.898	0.008	1
521	2.755	0.272	0.603	1
49	1.198	0.816	0.027	1
114	1.176	0.689	0.080	1
600	100.000	0.476	0.254	1
518	0.000	0.867	0.014	1
607	100.000	0.479	0.250	1
9	0.000	0.885	0.010	1
516	1.219	0.752	0.050	1
609	88.402	0.261	0.632	1
4	0.000	0.898	0.008	1
611	0.000	0.869	0.014	1
568	0.850	0.888	0.010	1
613	100.000	0.135	1.114	1
513	0.000	0.883	0.011	1
38	0.000	0.898	0.008	1
83	0.742	0.812	0.028	1
61	1.393	0.409	0.341	1
19	92.352	0.342	0.451	1
34	1.227	0.562	0.168	1
69	0.000	0.851	0.018	1
544	1.646	0.439	0.300	1
545	0.000	0.898	0.008	1
88	0.000	0.867	0.014	1
586	0.000	0.898	0.008	1
585	0.892	0.846	0.019	1
547	1.578	0.545	0.183	1
86	1.145	0.804	0.031	1
549	1.977	0.507	0.220	1
73	0.000	0.851	0.018	1
74	0.633	0.699	0.075	1
553	100.000	0.201	0.819	1
584	0.000	0.898	0.008	1
36	0.000	0.869	0.014	1
68	1.196	0.721	0.064	1
107	0.662	0.596	0.140	1
542	62.271	0.911	0.006	1
588	1.011	0.982	0.000	1
81	0.000	0.898	0.008	1
532	1.233	0.641	0.109	1
580	0.000	0.898	0.008	1
102	0.876	0.836	0.021	1
594	4.589	0.945	0.002	1
592	0.000	0.898	0.008	1
581	1.242	0.783	0.038	1
64	22.853	0.905	0.007	1
537	0.000	0.898	0.008	1
65	0.000	0.898	0.008	1
540	23.145	0.94	0.003	1
30	0.902	0.928	0.004	1
570	0.000	0.869	0.014	1
31	1.306	0.6	0.137	1
67	0.528	0.604	0.134	1
90	1.024	0.956	0.002	1
57	73.239	0.574	0.158	1
317	1.374	0.575	0.157	1
504	0.000	0.894	0.009	1
364	1.126	0.73	0.059	1
261	2.285	0.137	1.104	1
259	1.649	0.497	0.231	1
258	0.716	0.628	0.118	1
257	2.002	0.148	1.046	1
254	100.000	0.335	0.465	1
375	1.505	0.568	0.163	1
377	0.000	0.844	0.019	1
252	100.000	0.391	0.368	1
251	1.300	0.606	0.133	1
250	2.060	0.167	0.955	1
249	1.520	0.568	0.163	1
248	2.122	0.159	0.991	1
246	0.495	0.624	0.120	1
243	1.811	0.216	0.764	1
389	1.002	0.999	0.000	1
393	0.000	0.898	0.008	1
395	72.326	0.435	0.304	1
232	1.242	0.551	0.178	1
228	1.570	0.662	0.095	1
224	1.188	0.664	0.094	1
220	0.990	0.985	0.000	1
408	1.397	0.51	0.217	1
263	1.426	0.735	0.057	1
266	0.844	0.88	0.011	1
270	0.770	0.598	0.139	1
272	1.834	0.397	0.359	1
310	1.116	0.916	0.006	1
301	1.368	0.458	0.276	1
298	1.426	0.404	0.348	1
327	0.843	0.642	0.108	1
297	97.713	0.476	0.254	1
296	2.016	0.24	0.691	1
330	1.094	0.908	0.007	1
294	0.943	0.916	0.005	1
292	1.186	0.682	0.084	1
290	0.989	0.983	0.000	1
288	1.120	0.851	0.018	1
410	0.896	0.859	0.016	1
339	1.682	0.398	0.358	1
341	0.738	0.687	0.081	1
286	0.933	0.857	0.016	1
344	0.685	0.634	0.113	1
345	1.474	0.487	0.242	1
285	1.243	0.789	0.036	1
347	0.000	0.898	0.008	1
281	1.189	0.704	0.072	1
279	1.248	0.721	0.064	1
278	0.000	0.898	0.008	1
352	1.176	0.773	0.042	1
357	0.535	0.624	0.120	1
340	74.659	0.616	0.126	1
215	0.620	0.585	0.149	1
415	0.000	0.872	0.013	1
416	1.730	0.231	0.717	1
465	0.000	0.894	0.009	1
315	100.000	0.319	0.496	1
467	2.173	0.421	0.323	1
470	0.000	0.911	0.006	1
471	2.449	0.201	0.817	1
472	0.000	0.872	0.013	1
145	2.339	0.246	0.672	1
137	0.946	0.981	0.000	1
478	0.904	0.892	0.009	1
135	1.727	0.45	0.286	1
482	0.000	0.892	0.009	1
153	0.000	0.867	0.014	1
484	0.000	0.876	0.012	1
486	0.000	0.861	0.015	1
131	2.335	0.228	0.727	1
129	0.000	0.844	0.019	1
128	1.647	0.245	0.675	1
491	1.355	0.802	0.031	1
126	94.029	0.525	0.202	1
499	2.335	0.38	0.386	1
500	0.620	0.706	0.071	1
501	0.000	0.911	0.006	1
122	1.097	0.857	0.016	1
121	0.876	0.784	0.038	1
485	0.000	0.898	0.008	1
506	0.690	0.794	0.034	1
462	0.000	0.869	0.014	1
161	71.897	0.576	0.156	1
209	0.602	0.589	0.146	1
205	0.000	0.869	0.014	1
419	100.000	0.166	0.962	1
420	0.000	0.874	0.012	1
421	1.672	0.26	0.634	1
422	0.000	0.864	0.015	1
199	0.624	0.741	0.055	1
196	0.000	0.841	0.020	1
425	0.000	0.864	0.015	1
428	1.108	0.844	0.019	1
195	0.915	0.853	0.017	1
158	97.453	0.477	0.253	1
433	0.853	0.847	0.019	1
438	100.000	0.246	0.672	1
439	1.685	0.582	0.151	1
184	100.000	0.428	0.314	1
183	1.359	0.488	0.240	1
444	0.000	0.851	0.018	1
445	0.000	0.861	0.015	1
451	0.000	0.911	0.006	1
452	0.000	0.885	0.010	1
174	1.147	0.699	0.075	1
454	0.000	0.894	0.009	1
166	97.724	0.258	0.639	1
192	98.842	0.436	0.304	1
616	0.791	0.643	0.107	1
