# Supplementary material for: Mapping mutational effects along the evolutionary landscape of HIV envelope
Source: eLife. 2018 Mar 28;7:e34420. doi: 10.7554/eLife.34420 (PMC5910023; doi:10.7554/eLife.34420)
Supplement: Supplementary file 1. — Specifically, this file contains a Jupyter notebook that performs the analysis, all required input data, and all reasonably sized output files. The Jupyter notebook downloads the deep sequencing data, processes it with the dms_tools2 software (Bloom, 2015, https://jbloomlab.github.io/dms_tools2/), and also performs a variety of downstream analyses that generate most of the figures for this paper. [file elife-34420-supp1.zip › analysis_code/results/phydms_analysis/averaged_ExpCM_BG505_tree.newick]

((((((((((((A1.TZ.08.CH0219_e4.HM204621:0.24625,A1.BE.97.PIC771_15.FM165628:0.16176):0.02324,A1.TZ.08.707010240_A7.HQ615971:0.18560):0.02819,A1.UG.09.M160b_p1.JF680921:0.18964):0.02367,A1.CM.07.46_10.KP718918:0.19476):0.01464,A1.RW.11.DEMA111RW002.KF716472:0.19921):0.00929,(A1.RW.07.R283F_7Dec07_3C4.KX983542:0.20234,(A1.ZA.09.MSM066.KF725913:0.24126,A1.RW.08.R1135M_11Feb08_3B9.KX983624:0.13764):0.03525):0.01106):0.00670,A1.RW.06.DEMA106RW003.KU749423:0.25169):0.01109,((((A1.KE.07.21020_13.HM215275:0.20629,A1.KE.x.209_KE.KU921732:0.16590):0.03100,(((A1.CY.08.CY236.JF683783:0.18735,(A1.CY.05.CY121.FJ388932:0.16355,A1.CY.08.CY230.JF683779:0.18045):0.03281):0.04461,((A1.UG.07.PP6_F3_B2.HM027824:0.18330,A1.KE.x.263_KE.KU921738:0.19555):0.01228,((A1.GB.08.CH080510_e_p2.HM204648:0.20414,A1.UG.98.120MPC01.EU852954:0.16156):0.02041,A1.UG.07.0086_A1.JX877522:0.16685):0.01386):0.01061):0.01111,((BF520:0.11907,A1.KE.06.06KECst_020.FJ623482:0.21447):0.03582,(A1.TZ.00.398_F1_A1.HQ697994:0.17139,((A1.TZ.08.707010095_D8.HQ615968:0.15422,A1.TZ.06.3504_7_21.HM215303:0.18605):0.04210,((A1.KE.99.99KE_KNH1135.AY736814:0.14751,A1.TZ.05.6592_v5_c32_tp1.HM215333:0.14831):0.02733,(A1.ZA.04.503_15344_T10_A1.KT183312:0.18476,A1.TZ.04.3718_v3_c11.HM215306:0.17845):0.03870):0.00324):0.00543):0.00371):0.01042):0.00861):0.00811,A1.KE.05.QH209_14M_ENV_A2.FJ866118:0.19303):0.00600,(((A1.KE.00.00KE_KER2008.AY736809:0.21112,(A1.KE.x.339_KE.KU921752:0.18694,A1.KE.08.Donor_64.KT252544:0.19946):0.01807):0.01504,((((((A1.KE.05.QH359_21M_ENV_C1.FJ866121:0.16830,A1.KE.00.MSA4069.AF457080:0.13947):0.03601,A1.KE.11.DEMA11KE001.KF716475:0.18874):0.02087,A1.KE.05.QH343_21M_ENV_B5.FJ866120:0.21976):0.00502,(A1.KE.x.467_KE.KU921788:0.20227,A1.KE.06.06KECst_001.FJ623487:0.15663):0.03488):0.00761,(A1.KE.05.QF495_23M_ENV_D1.FJ866116:0.22858,(((A1.UG.09.DEMA109UG017.KP109490:0.13643,A1.KE.x.320_KE.KU921746:0.17810):0.01766,A1.KE.05.05KE607907V4.KT022374:0.21430):0.02159,(A1.ZA.06.C.x.06.CF01_C8.KC863311:0.16191,A1.KE.09.12151802.HQ540689:0.19075):0.03371):0.01693):0.01315):0.01741,((A1.KE.x.407_KE.KU921783:0.15599,A1.KE.x.657_KE.KU921835:0.20961):0.02159,BG505:0.12006):0.01597):0.00657):0.00788,((A1.RW.08.DEMA108RW010.KU749424:0.17789,A1.KE.06.06KECst_005.FJ623481:0.15386):0.02216,A1.KE.x.655_KE.KU921831:0.22023):0.02286):0.01601):0.01107):0.00447,(((A1.ZA.01.TV314.FJ647148:0.13978,(A1.KE.05.05KE643439V4.KT022375:0.18779,A1.UG.97.368MPc02.EU853062:0.16875):0.03767):0.02720,(A1.UG.07.p191084.JX236669:0.13251,A1.UG.11.DEMA110UG009.KF716486:0.21491):0.03418):0.00429,((A1.UG.07.191955_A11.HM215272:0.19179,A1.PK.14.DEMA114PK001.KU749409:0.19183):0.02217,A1.UG.99.99UGG03379.AF484493:0.15298):0.01172):0.02486):0.01986,((A1.CD.02.LA01AlPr.KU168256:0.17908,A1.GB.08.I230_A10.HQ595782:0.24392):0.05120,((A1.CH.03.HIV_CH_BID_V3538_2003.JQ403028:0.20865,A1.CM.99.99CM_MP1433.AM279348:0.23086):0.03017,A1.GM.05.N33456.HQ385452:0.20118):0.02271):0.00666):0.00974,(A1.US.x.HCPI_13_01.GU367412:0.17738,A1.GM.09.N057856.HQ385453:0.22884):0.05313):0.01462,((A2.CY.94.94CY017_41.AF286237:0.13979,A2.CM.01.01CM_1445MV.GU201516:0.18645):0.06826,A1.ZA.09.707PKE02N3.HM623589:0.28229):0.06857):0.00000;
