# Supplementary material for: Mapping mutational effects along the evolutionary landscape of HIV envelope
Source: eLife. 2018 Mar 28;7:e34420. doi: 10.7554/eLife.34420 (PMC5910023; doi:10.7554/eLife.34420)
Supplement: Supplementary file 1. — Specifically, this file contains a Jupyter notebook that performs the analysis, all required input data, and all reasonably sized output files. The Jupyter notebook downloads the deep sequencing data, processes it with the dms_tools2 software (Bloom, 2015, https://jbloomlab.github.io/dms_tools2/), and also performs a variety of downstream analyses that generate most of the figures for this paper. [file elife-34420-supp1.zip › analysis_code/results/phydms_analysis/BF520.csv]

site	A	C	D	E	F	G	H	I	K	L	M	N	P	Q	R	S	T	V	W	Y
1	0.0775441512901532	0.04903017763250208	0.05167826326413901	0.0504584028170507	0.049818433453942206	0.04874146583131758	0.04958966153225295	0.05344220796553507	0.050826689637193584	0.04979606164559544	0.04993001299802882	0.051368293828865895	0.05251125589310435	0.0479380049418501	0.04729411671837593	0.04846247108388499	0.028493812646967362	0.0435200689682974	0.05250506159531315	0.04705138625563018
2	0.0596341478355589	0.06636094962435495	0.08968738940618144	0.0516734533820864	0.026830833503731846	0.0486783309769408	0.042588615276307036	0.02067840866954184	0.06895259334137804	0.021315802856149247	0.043488408698417885	0.08430537896900596	0.019319046726873446	0.07999579172919215	0.058729509356089775	0.06472783159370013	0.060920753237349176	0.023788561084481408	0.037111442234182265	0.031212751498477326
3	0.03948723315773213	0.023937469291925653	0.048666512623154135	0.06428836608519785	0.05920710334819821	0.04330198391806613	0.01936055701521237	0.056235039531088465	0.03063191981183175	0.08845083635557892	0.04576585334804465	0.041620910816920084	0.033833529366144234	0.05024141359004433	0.07093402648228378	0.03661237487206613	0.0982398297936518	0.031740909576588615	0.049437779001274135	0.06800635201499662
4	0.013759360877422449	0.03787954906940047	0.03338766922492728	0.02912237417039694	0.07395929101095679	0.03309518490020627	0.03373287181557146	0.039651063103950515	0.02788223431200628	0.023127497602067486	0.04540300525027894	0.038739637409990285	0.03829008694169839	0.038256652123746834	0.05409315210157819	0.022219515892897338	0.052067642006415886	0.04005934821283632	0.1788035855823972	0.14647027839125465
5	0.048399831737056635	0.04426893720275741	0.03669375733565364	0.02944463954269491	0.03668382708504305	0.04048820189927136	0.03721660896208442	0.04563637141372592	0.04030119438724086	0.031541457563889215	0.035753639592068794	0.045269884172223634	0.04205908531016661	0.02768649568340285	0.027651991147471598	0.04524829251068694	0.13210321032754446	0.18769667965440764	0.03671694975276118	0.02913894471984892
6	0.03465066567845796	0.04798528870578095	0.0313259146719288	0.029778297609812564	0.039027012568763834	0.057302049915483724	0.03254602516113953	0.052188196080879656	0.049196653724593135	0.04252797003406133	0.03439540582961459	0.05229924971433466	0.045666594339922345	0.02330223081654235	0.04717985017328399	0.0719018559192409	0.18112832239737	0.03460045316107053	0.05372050088738598	0.039277462610333214
7	0.04215213436308198	0.04369426179827729	0.026109074938214242	0.02451303163363434	0.043976736812297	0.03141031155164355	0.04438493031018747	0.07988514056773094	0.04274448747541907	0.031178966520736387	0.03643610864879849	0.06288651210693505	0.0390793735968215	0.08087814761302127	0.04270390193609274	0.04641378604726545	0.026269802104621404	0.1823018211245905	0.04443520500802453	0.028546265842606788
8	0.03097654039944944	0.034977892044255506	0.041876442216536525	0.0321282476096364	0.1129449183835176	0.044358237588910936	0.033507652130190975	0.026369803996511426	0.043705447151580486	0.027943510938100782	0.04900851217632992	0.029838600985404095	0.06504994009958974	0.043971439911798006	0.028854699357609488	0.0420247426292496	0.03636446544182526	0.02630855739654919	0.0636948110085152	0.1860955385344394
9	0.04318754368706184	0.04405087515306056	0.0598535744944013	0.04986122119593204	0.06331177139855533	0.02887014139326609	0.03103821911972843	0.019571044443230483	0.027380688543453813	0.02877909925573013	0.05068995139604905	0.04260027619160262	0.03592769797934785	0.032016410061100065	0.025809164287392897	0.026445244032218027	0.07222725827235474	0.0651216840176687	0.04754328813034142	0.20571484694750464
10	0.04363620822124562	0.04707263245920542	0.03223043095075338	0.04776409464058692	0.04439494378258321	0.2117951722783996	0.06743382638631921	0.027400004151238198	0.03300313703832679	0.03329747331388483	0.04857256026031923	0.04078465877862213	0.029626957114910937	0.03406248880661047	0.03889119887607826	0.049984527194041485	0.03995865814146712	0.035035808032983146	0.05064651114522425	0.04440870842719987
11	0.09152488023619652	0.058301649583468534	0.043840997479789416	0.07580902491677985	0.040655466837509785	0.027178820808250174	0.03318307248876316	0.0828824648933016	0.023504955279229384	0.0270527903708536	0.0424126107785131	0.04626131983963275	0.031878164498473034	0.03307673300198838	0.030945637015010363	0.0280488439645476	0.03993094287487777	0.1699190684880908	0.043052988352236345	0.030539568292487808
12	0.025462557362886842	0.05377600569101031	0.05551947454659256	0.025427072873840984	0.060883714232829775	0.06685450353166021	0.03675041852020695	0.05467937239737955	0.032829788490838015	0.025210808635199658	0.04248727351854264	0.01992390091235981	0.2029357463877314	0.05811033064462157	0.030364513647279382	0.053164290767080916	0.03539042420193977	0.040357987547027324	0.04305483881341333	0.03681697727755903
13	0.057507446385589314	0.07522891562158275	0.027737991834921916	0.02989464675864129	0.02479339034694744	0.016796351473740624	0.01404137605043973	0.08057158802014121	0.12734652216175135	0.03175008618336457	0.03772687705389596	0.042054356988251315	0.02782909347027001	0.05949544031267742	0.03795354978498516	0.07212790227220216	0.028060897383945863	0.15137891533995038	0.031112174361857144	0.026592478194844376
14	0.05250334389130578	0.031561297669570366	0.03429279466265291	0.030707396198176407	0.11969734477643415	0.02532550859850577	0.022891913234292804	0.0522084531429706	0.040251240628840175	0.02671402618347842	0.032354536733507695	0.02887021786352484	0.034838873469173005	0.07519028562935642	0.027524173611825062	0.03935867076888455	0.02825993346867165	0.032379196197551745	0.15254702335058792	0.11252376992068974
15	0.07177112208503986	0.07801112142547634	0.02735315214132619	0.04348672022510764	0.04076418633229107	0.03459888631015208	0.08539734452322571	0.04341602768385648	0.06902319423781776	0.04826447684658277	0.03913195975138522	0.05407428604624424	0.035426492860828086	0.057659040080848864	0.03760147768605413	0.04769313530406077	0.04627654992657696	0.04905309149731101	0.020018519856246225	0.07097921517956864
16	0.07158606159821446	0.023296303133757672	0.11232406788024207	0.103031185886345	0.04438539468669639	0.029219363211149055	0.06198215209107968	0.030554863111542062	0.020289652669644657	0.01920575587807065	0.02987168859750252	0.03086589477969185	0.1154425813398009	0.037021531356769895	0.030869570169394036	0.06476939289935413	0.05022960728958281	0.04464056164248836	0.03817264057574542	0.04224173120292842
17	0.09017478175128583	0.06503879628608565	0.06689562910418284	0.04850730618258639	0.04794672737543661	0.09016742458317956	0.0530463228145967	0.048653500570651036	0.01845746020686045	0.016371560520186484	0.04219847060835572	0.024726789872860026	0.0182469290180474	0.03308383965232265	0.01824722194722856	0.06445349068599937	0.0942929606154208	0.0437832541972526	0.08534047580125262	0.030367058206208664
18	0.052352099754202214	0.03952901677977008	0.07934493207269877	0.05869011334830367	0.04969516712341867	0.031179577175965832	0.05059812670877817	0.043400793485186384	0.039411220347282686	0.036172271819429606	0.07767962651496874	0.031742785847749734	0.019694100862565303	0.06783199202271119	0.041081367276336746	0.05880990788129933	0.06363129365607828	0.07164002290035736	0.049573650557911415	0.037941933864985865
19	0.07166313710766876	0.07632851986853205	0.03132267968092009	0.04820058532649285	0.03993329742239294	0.050543445742676066	0.02380240351774542	0.04674918490759128	0.03278794278408912	0.03936366359287037	0.04071091026218114	0.03088900633717525	0.07706916326503857	0.024916200060796145	0.025738886955690824	0.07835363333757146	0.10989896534743414	0.08615567119364133	0.0297871740416009	0.03578552924789128
20	0.04058576214297312	0.05237639584109497	0.0622015531487349	0.056001831359838376	0.02882355455430992	0.04735680785028129	0.046025950986390736	0.0824360356970448	0.026810802430122297	0.04817407583624858	0.044047604732762785	0.02397798069230371	0.053066747937962205	0.05273701431375468	0.018010724636452348	0.04348665057613129	0.06912547865866912	0.1116965598479917	0.05965968401439165	0.033398784742541536
21	0.030837011298762092	0.0764921918016943	0.059160910322551885	0.0426189285402753	0.04377522322270691	0.05752259666262874	0.04527084087622274	0.061939563950101126	0.02811447325110415	0.16018828350370404	0.05327976865824596	0.043980074229982416	0.030590764162660638	0.041351615860422124	0.032101358684487866	0.029118139297375306	0.027935058975397224	0.05500204110750127	0.03772248965563239	0.04299866593854352
22	0.02534446372750199	0.051209334894725206	0.01983772924283289	0.040667294885131065	0.12259475345461696	0.03284635395129752	0.05008003872911362	0.046525323735404835	0.04163367566429158	0.052197951677103616	0.06461698898702295	0.04283278624474024	0.030682200297679443	0.03257782314152094	0.0365165151297056	0.058675807280579514	0.05252948521018461	0.056811792147616974	0.06494254483634572	0.07687713676258473
23	0.046172321806258514	0.2132394283233069	0.044560404648940836	0.06308008370078322	0.07579444937987889	0.02742950060920456	0.03841760429341202	0.05779995650503202	0.04246582235816768	0.031416667451673326	0.03051807334500096	0.04671316951055717	0.026375888964507762	0.036476267057621074	0.039003738466364464	0.03599706011998501	0.03312795399512471	0.02850391695280282	0.048749809636426236	0.034157882874951806
24	0.15397316567029282	0.040905459245069	0.04191786171204855	0.04189305179617455	0.030740407949291094	0.07891174750013813	0.04121639174553567	0.035170222349593834	0.0335440654066156	0.034717499330850075	0.07600684980946072	0.024878335044957886	0.02897609334620373	0.039678779192084096	0.04616154671972559	0.06487011776018195	0.06375804062066455	0.04770192087539756	0.0505105901093374	0.02446785381637717
25	0.09090748305810996	0.03933554401744873	0.02195681541346163	0.036176837435074605	0.024163177847216596	0.02461173685866024	0.06339886164801332	0.05280663615748785	0.025955656971629312	0.042958382528043335	0.04309763369626821	0.05933115342255646	0.028578064522840424	0.040607451415802256	0.05022236151375623	0.08018427271125535	0.06795176561554796	0.10364126077971046	0.041485180893599566	0.06262972349351753
26	0.05236188288880789	0.05188792424185673	0.07124075999576121	0.04948744210806955	0.04804849708000642	0.043753248343019024	0.05034733400524105	0.04339654546631524	0.04737004105989517	0.05087923742036462	0.04963603939766501	0.06203251548613457	0.05261002914607578	0.052444696763672326	0.04793685203749967	0.05382422630702214	0.045569730849082	0.050320384802267	0.04776869118565668	0.02908392141558792
27	0.04007128845426392	0.0504366421702653	0.04836172073655811	0.05015314458182853	0.04854176915330235	0.05823879953929509	0.05049445311401024	0.04972942224352197	0.052065082648752564	0.05555306096624333	0.05487875628793271	0.05171432717778193	0.03943519214798078	0.05511257098461802	0.05630281813366289	0.05236571390037955	0.03929780851039199	0.05263556928512738	0.044754205305385035	0.04985765465869837
28	0.05093841685836065	0.048367794226794984	0.0572874717454317	0.04760289883206937	0.04964707377295655	0.04789624582395923	0.054154572535597016	0.04284452172783596	0.07443210470995053	0.03013210620296292	0.0505329008142536	0.05268516246563141	0.04865037417627064	0.05103619856930392	0.037312692693010664	0.04728630772552928	0.05793290958001063	0.0486968368766974	0.053502454679859424	0.04906095598351412
29	0.05132503970858918	0.04770406301804935	0.051975528451686966	0.04757298135780999	0.0596773354424379	0.039408392687027456	0.05990221672986744	0.05149729756861705	0.05422438200845412	0.05741841615657181	0.050663413916805816	0.05093875190158242	0.04763975721120293	0.04646814349555026	0.05096156774434736	0.047288878485052366	0.04185738856037485	0.039359179190883435	0.04907485642346585	0.05504240994162348
30	0.03601526882409358	0.0298764802864091	0.052625038302194116	0.04423346156675693	0.0395790205161896	0.08736065206126176	0.06632586227419007	0.07877218301885583	0.04318285807160535	0.08578686597658312	0.0386733807164569	0.04345310558541108	0.047133241795467115	0.047595981776574	0.04804980699865224	0.02089426690590487	0.047978887312713804	0.04894295160929085	0.050095276781599286	0.04342540961979039
31	0.05374438501297226	0.05150118138259988	0.04264590164442944	0.052997952287988516	0.04892048380495278	0.06514194492309827	0.06292568138086659	0.030901347358322295	0.08150692739209528	0.04239964756921055	0.04305671038630183	0.04758596953250485	0.08060910125089465	0.06179540132845063	0.03229063108452035	0.0418529046952676	0.029595988537952162	0.030367323270937056	0.07583138340195314	0.0243291337546819
32	0.050416231545745885	0.042953072507193546	0.0213955883127807	0.04196656308789182	0.05550795340511777	0.04052119665979601	0.04521483077613686	0.040493294654705886	0.07908598289864223	0.06210673775177456	0.043576061872680316	0.05080948368423558	0.07077471942321947	0.061363175926525314	0.05528666198872085	0.05674555015776678	0.03798975311440639	0.052739667837273706	0.04478861327247196	0.046264861122914364
33	0.06503936905278511	0.047975330833683084	0.05438866798949702	0.04119163894220623	0.04134023694302397	0.05785241978315906	0.060189455471840285	0.021154462943141147	0.029787744785058686	0.02672262567938988	0.0533960409846387	0.05726867165620032	0.039759274012545545	0.04912632757530964	0.04190858441086282	0.07635062073242033	0.07541291499600099	0.03939874386876814	0.04967077172026007	0.07206609761920894
34	0.05108711040310263	0.057570573079702266	0.02938872849618743	0.05148109905830934	0.06611499155853086	0.03267649086938476	0.06470501405451548	0.024194235826243544	0.0926100816187792	0.03005332708552222	0.05525641442789675	0.06989812092528634	0.02526390945740141	0.06312991533028993	0.054912360868538033	0.04466935708505234	0.05775300055101761	0.033464780309532594	0.047802684755903116	0.047967804238804215
35	0.09256550538193403	0.04204736169504696	0.04907020390218855	0.04558292650432076	0.04543528339869668	0.0769238121597827	0.034497338327373804	0.060069020272089074	0.04185272953884407	0.0396103379284437	0.05789324891531416	0.04261739361435389	0.042706661276130486	0.05874999463687095	0.03106092718976995	0.0587727553440811	0.05632194572512361	0.04334265462200839	0.036859335910400914	0.044020563657226265
36	0.03221230217500467	0.05346872065689725	0.0536869972841973	0.04299986488841867	0.04946112149443621	0.04022329788272652	0.03727989331716031	0.04018519313335838	0.024890528463842067	0.019797520146105103	0.03741947015754258	0.09597406604752652	0.0733623294756217	0.06501012913191988	0.03565378605174945	0.08332945286786718	0.0823652309237273	0.046690609640869525	0.04540917184850055	0.04058031441252887
37	0.03080911585360845	0.02857482435522725	0.043335427566469416	0.038022235802198434	0.051240581142845305	0.0609409578015333	0.055562998888242975	0.15184846567205856	0.031777760750505	0.07060627426131076	0.0880994292785549	0.04001137629238777	0.016474433377861964	0.038133263421543696	0.02886911476169917	0.02613270147074634	0.038416945579314736	0.06990927892707514	0.04952029828535106	0.04171451651146582
38	0.028789828047486837	0.039454620901159115	0.03144942005210913	0.02494465783055064	0.08642402396024511	0.022813688056439543	0.08238375563332796	0.03559133707274584	0.0378140668931525	0.09520016554952128	0.08542694609493022	0.049333606186672964	0.028911207616836212	0.02977225900887967	0.040218936861884165	0.01250769601267329	0.02436473479790745	0.029072439270294164	0.10778805659297712	0.10773855356020677
39	0.05658126266638099	0.03818422891800431	0.03941037811637455	0.04651688717580788	0.06958106125173373	0.06424566773007616	0.05440880370782277	0.07031229079504846	0.03819143230854165	0.031464231499567244	0.04479096438542222	0.05468881456201572	0.014143770856955624	0.08312407320868412	0.035148170225116286	0.06622419811084136	0.04738296450427215	0.06497543503929798	0.05403984969089346	0.0265855152471433
40	0.046697465028615104	0.047567287387072416	0.026626469700624097	0.05570311981365398	0.06452208298917922	0.06073966750933715	0.03150478298049203	0.04796185633638353	0.030548378182958056	0.03601674087764357	0.04826427813564462	0.04368915249613622	0.05477639432044877	0.051426139758736736	0.040169313850095534	0.08573203772305815	0.11019205726250092	0.03990534061628215	0.04515254205343313	0.032804892977704635
41	0.03519918226659795	0.04544075184340048	0.044422486386668375	0.05871867468729655	0.03368175427767757	0.046448436527859516	0.09972697631861456	0.03055924132631675	0.04089487949465218	0.039847787103189626	0.05812015198701501	0.048406668132702085	0.06737614391409168	0.04265439447910754	0.056690127675835825	0.05764566243019058	0.07245686384417695	0.028314276711797363	0.06380466283399795	0.029590877758811463
42	0.054109118534789724	0.04455915455969441	0.050627937634379006	0.03419195415075716	0.0863368456138303	0.06661636398761274	0.026760720833424723	0.06062524496398952	0.03750547452632465	0.0892947417629024	0.05940567898826344	0.06395682384944844	0.016098044439952757	0.08132132951800904	0.018122026258581357	0.06146776208434593	0.033123452818174685	0.030448422001773206	0.04638156117204467	0.03904734230170186
43	0.047592574502401806	0.173801914262616	0.030869154111720875	0.05820428451384855	0.04104479626561913	0.0331961815277063	0.029668222346252937	0.04549883736853002	0.06922524273038339	0.03142242751873947	0.043598787075663364	0.06392408704471572	0.03835717857060356	0.038526292599823035	0.029312636648845595	0.04836271255735145	0.02205116578766436	0.04494211392588093	0.060488990565285825	0.04991240007634773
44	0.06441127870973765	0.04974835485729639	0.03209124561849807	0.03448451715421071	0.054355799113388864	0.02015844797940949	0.01912469487172486	0.09126036011889592	0.030823626731279887	0.07114253913412225	0.0598606751099022	0.05721147184101785	0.057643829108664564	0.04376829618812151	0.014578693228729712	0.05224865458233408	0.0785863520759355	0.10844214565566772	0.032604639549548266	0.02745437837151456
45	0.0868014512297614	0.023229885997979902	0.0535073557215808	0.035400452915473765	0.040392689593952084	0.09088095017447267	0.049783821815006415	0.027646031157037468	0.048681788341462064	0.04966473583068592	0.044191118233371615	0.05378213153992351	0.1157901240978596	0.053332396743296116	0.021558906402959127	0.05282482609442876	0.04418147060640707	0.023872957268888616	0.04004802495464694	0.04442888128080614
46	0.056813125747760485	0.056138617671022274	0.018154933673727815	0.034660226350345165	0.043070634901469965	0.06258138370323962	0.05903039309280705	0.07423972708621117	0.028487684187041163	0.06411707922307633	0.07196165428403899	0.03680425621399674	0.012281080232767869	0.06336324642324412	0.02525995148791264	0.045588213791061136	0.0483180597098057	0.06978379605520167	0.06969480971165824	0.059651126453611876
47	0.05096117154252961	0.07771586144889484	0.0622730228686042	0.039829501757358256	0.04146057682512193	0.04590983247399008	0.040318449145591344	0.06201733090669074	0.05688260796615289	0.0723499532224815	0.0448259826824306	0.04689203102549643	0.04040395233256122	0.04734133340218396	0.062217727841786315	0.03996554291361302	0.0254936091628394	0.048086660456716536	0.0407174984421823	0.05433735358277486
48	0.0601571114833843	0.032175705830856875	0.033610360759133116	0.03687880952410645	0.07301282642075102	0.04244891627949967	0.04627635495539915	0.04934186840834645	0.038831274507348	0.049780987998014815	0.04862646459518896	0.046982938441544136	0.06755642665233515	0.08478290308799462	0.03494894124452009	0.04800776238339235	0.06007038972466165	0.05975808630715409	0.050229342696051886	0.036522528700317226
49	0.07092520436675692	0.042642163332055866	0.05778619942171211	0.07731077418781794	0.054103016251839935	0.0638780681293355	0.05574330137152786	0.03653307213971666	0.034963715051298534	0.05169241512475975	0.06966645067194037	0.050301605754547306	0.01070982672842323	0.04917404031943185	0.044965586818029264	0.04993126387070032	0.020207752209707268	0.0360025331741138	0.07657817977403958	0.046884831302245966
50	0.05148407333923949	0.030144052354720587	0.07520120768935777	0.0818976356229003	0.04907620663816322	0.04757110139594122	0.018161850652707742	0.04623596374686706	0.039730201287259966	0.06340906053581763	0.03990828656730755	0.060543964835346326	0.04741252709596419	0.0563507534587757	0.029416723285677418	0.049529178647937336	0.06429550760971509	0.06931601855603131	0.04140418934160505	0.03891149733866511
51	0.04870609322012825	0.03313116717391317	0.07595613058878961	0.04759031177181042	0.10420194042524752	0.04058638227949013	0.03911113646035744	0.06787339367275166	0.014745625171756113	0.06569718544561028	0.05161968016318397	0.05031404469897774	0.03391954781256595	0.05248752233767715	0.047859765089356535	0.04396072410129551	0.041492651425348186	0.05427718675849783	0.049325475628372334	0.03714403577487018
52	0.090750083627315	0.04074514498982285	0.08689878899109398	0.15579192962876412	0.041752835629845775	0.040808247172953116	0.017412372965638887	0.029600324318213144	0.020196070550353645	0.0347384408399957	0.035075202868444406	0.04220470931855038	0.03954843038934847	0.07409908542642969	0.026917393904235132	0.06612087403544807	0.03311934937893129	0.057176100924384035	0.03014143425980062	0.0369031807804317
53	0.04734560202103963	0.0543072950319804	0.04870650207977372	0.04627706551565406	0.03762697835680192	0.0442747295470457	0.06546137415374101	0.0638896491118947	0.03272532064407747	0.04098934932582296	0.06021531849925516	0.020851978899278884	0.0222933289377268	0.06172078559539244	0.049547891009715635	0.05359066684957458	0.05983549464258825	0.07033431726262314	0.07108305408600707	0.048923298430006416
54	0.04747719677158509	0.07168428536081688	0.019178626381632088	0.03992889670558974	0.05076473439811916	0.03590708089451313	0.07134550897241719	0.06810990603858459	0.02052839093154568	0.048313442040082456	0.041021399738432496	0.05228874662150421	0.05184907778757394	0.056826681797395785	0.0629294143988709	0.05822817976879632	0.04047853179935223	0.06172316358833226	0.040844488061264436	0.06057224794359144
55	0.036389742744535575	0.08441256421727007	0.0524986228981886	0.02631002008298813	0.037514496987873326	0.0304442551000301	0.0398953190520422	0.10180126290304296	0.027613617980414246	0.11916871990613748	0.08043143839805947	0.036935730372079714	0.030862613467042343	0.06344577566925741	0.023669425542883097	0.03666497724025206	0.03484248137351412	0.0682297736496336	0.043314122313623166	0.02555504010113231
56	0.067210606470141	0.03704811472584245	0.03333272114861867	0.0566545901655263	0.06207577257498933	0.027622589747891963	0.04653726505870085	0.02863948741153824	0.04676292227330638	0.0691502773892334	0.055683335248154886	0.03721278369341415	0.05440097408990428	0.04207033590654224	0.054104013704703656	0.11114240423737266	0.041831028856571584	0.04798433577052988	0.034205245443622974	0.04633119608339509
57	0.08289079346036553	0.04095262556843287	0.04294125261804088	0.056564536307432765	0.0469418300346858	0.07138676151163577	0.08298491971748335	0.04909543446420602	0.045340683631688194	0.03922222336882482	0.0378242242528777	0.07821964990761214	0.048373838733930766	0.03707322310013175	0.06413952232085808	0.03790532219486841	0.024823947917852352	0.030769788170100936	0.0418013245504577	0.04074809816851421
58	0.0322396895753839	0.029139675732183495	0.029028777227150176	0.02575827277025491	0.04662625963715094	0.030483832753154732	0.07427586678521121	0.07237666209742362	0.034617330899419915	0.08255587224116571	0.053050292961224606	0.03180441572740411	0.03346182756048241	0.043798875463460056	0.05318046850536861	0.029642811424598407	0.0613235218566218	0.14763412402542614	0.044518817176619915	0.0444826055802953
59	0.0615937630263953	0.042123319138027436	0.060425713837670675	0.06201317098617792	0.04954651396132003	0.05564113951642538	0.0388658376631583	0.04293897086413477	0.06333789189813968	0.04844592128577055	0.04059633003999396	0.037524836053111715	0.017422118030760173	0.05645971179129999	0.07840692840399797	0.05128243200181145	0.06646319351623013	0.03517903773058506	0.06013467724157029	0.03159849301341927
60	0.08434211112076569	0.04629508388638052	0.03697334153066143	0.09171910170865548	0.04522709814767312	0.02614704998111345	0.025152613084309387	0.038249818750123975	0.0274676181146723	0.027422636653331486	0.04643473247046696	0.0228564998086112	0.02393161419169532	0.06368147794509807	0.03352074561321089	0.09501895245851506	0.07955889463933069	0.061985995902882236	0.057206372280231586	0.06680824171227116
61	0.041182090011603806	0.0473955416200925	0.0490230436779936	0.04760955152487306	0.0646911829464653	0.030904458764894283	0.06658426126799022	0.04523979603136315	0.06913320986215493	0.042746723498114036	0.058313167701935516	0.05610470273110391	0.06758548525151882	0.06885448705236365	0.04173744452669862	0.041633802130510364	0.04076361340848204	0.03589171822304523	0.04876979421570669	0.03583592555309033
62	0.023134717737105556	0.07882142087621738	0.04619326485173336	0.03906864004338576	0.1564297953220013	0.03920275820903212	0.035732622833374215	0.043035122562377986	0.037489564604240806	0.0637325495810914	0.06921982027817235	0.0510196795233628	0.04293053598025672	0.03757984107676375	0.03183464557046794	0.054329936112533186	0.026455362657732837	0.0390352275537729	0.03863755649900758	0.04611693812737002
63	0.05255525558230823	0.037529147540647886	0.047422930874231946	0.07669375103561589	0.05988536679459658	0.053470356419029065	0.05352792841438151	0.03694375771387906	0.04636810928846966	0.0419016942284726	0.047353796958689916	0.0876376189440309	0.031203090106736157	0.05572976863387515	0.03700610603464835	0.06996121377722407	0.06143315610577658	0.025034563899958683	0.036061497013379684	0.0422808906340481
64	0.059554893727384525	0.10688924231278096	0.020900473799299074	0.04122893494008728	0.05484625286877117	0.055870958686515315	0.06663793235481133	0.049794407012506335	0.04071749253886825	0.07135619940718119	0.08545458507517423	0.01847167064246145	0.029084889370860807	0.009662445994659732	0.02243932170623729	0.07376830094465787	0.056260707241154194	0.07942570794251691	0.024304726032812845	0.03333085740125929
65	0.05421305569598407	0.02182257014372324	0.05539166696061467	0.04331930315911847	0.0961342544513933	0.03459230543555992	0.08029864093286321	0.042356014076040234	0.02910130373133512	0.029173593672520582	0.04983343948604998	0.025478846868865247	0.06441143772294783	0.0418729643571655	0.037704331828230825	0.017851303540017908	0.01827062576229131	0.05929771496906747	0.1328524478503547	0.06602417935585649
66	0.06611958124971487	0.0594609235469061	0.0513172646676389	0.04767360357348496	0.04810840723144957	0.04727229203174161	0.07533421528510202	0.0471866808013028	0.058867515121877725	0.04416585322503258	0.04344151741249369	0.0386572676256436	0.017685865233509786	0.03627389972100726	0.07138658576519286	0.06490832689973093	0.028411065128387782	0.07446936307532565	0.029289832046113743	0.04996994035834353
67	0.03856171750407721	0.057803830789394425	0.07460080236698043	0.04324218148582774	0.026419046347416642	0.038147868275419536	0.07203035288503723	0.04161536046576713	0.033923105324657116	0.06600730848146145	0.045555715628552325	0.1322826511042672	0.05029306452635512	0.02572102391179056	0.016812941833767386	0.09195996173519932	0.04347583049545403	0.02657061226569815	0.031480245658748365	0.04349637891412866
68	0.032511852580997175	0.03191370980281923	0.04187772612593	0.04480583880643322	0.06428572290573546	0.06542323153279389	0.07603051363062603	0.04447937686501858	0.06281222352011051	0.036816801710804134	0.03369595136307226	0.047905205112693486	0.06307410563901376	0.058648983173540635	0.08744363325571401	0.04051613656842568	0.029201333039031663	0.0337898677759669	0.07228107356896292	0.03248671302231044
69	0.03954441242306714	0.039770140323462114	0.0333058855195077	0.06014189206895849	0.07337126476227611	0.04671952789440375	0.02891140230730262	0.037853044394216405	0.03596145082456553	0.1000983658111725	0.15787053630351866	0.03797253805432938	0.02966973436353265	0.029751848193867825	0.02615491067748053	0.041512253841759064	0.03631355286606119	0.07294607595170984	0.02848552216839865	0.043645641250409865
70	0.061750217509965635	0.0677283456771421	0.04239608548616197	0.04539761208625322	0.035723547178286665	0.04584250456132447	0.021493408476601385	0.05247659923872716	0.034775411412491554	0.052973646677791766	0.044432029456788716	0.03544069708054412	0.05102156591700991	0.042024539236263946	0.03651429387924133	0.05971924750352828	0.041427127699616255	0.13669948709700036	0.046208257708013414	0.04595537611724778
71	0.0374562328414251	0.03961333855988023	0.053774816110908064	0.07295505405058775	0.02682221900022949	0.028919239101872093	0.07374837297185859	0.052020555171053716	0.05126519250048788	0.086595145928195	0.03655673721317138	0.04790877625254227	0.046816250152638426	0.055732550522715335	0.05206443764028429	0.05092609481496888	0.03923874238595645	0.026261423689868973	0.0555761481071268	0.06574867298422925
72	0.07961252585585925	0.04119648008677161	0.0713283425054134	0.06672672319858425	0.0411486968503689	0.04592551411184071	0.03321155691227825	0.04171253870878284	0.022094392931811143	0.040011962614592514	0.055274994321244116	0.07550685503829949	0.017628996060950388	0.111700209270886	0.032689256976666935	0.04049283953160774	0.06896452782060604	0.026803983589197267	0.04502654949016209	0.04294305412407706
73	0.0515872622669617	0.039392329663707946	0.04299996206673743	0.041229304966268365	0.11536875752733332	0.03363031401478202	0.02274968267112521	0.02383825155578066	0.05564680262384464	0.07945899641993416	0.13262880394483073	0.03421377889415763	0.017434106453917974	0.040325234619148005	0.04052555885882884	0.0222890876760076	0.031216404492638544	0.04928502201931575	0.04869707365139045	0.07748326561328905
74	0.050554770657482255	0.03445747633262746	0.05614700167996031	0.08504848955035117	0.057199329094154434	0.023578446615489468	0.0707778314275309	0.034408337366315274	0.0529445482443578	0.05497673870856686	0.0681101886769445	0.05000276799905275	0.008260453540504241	0.05948206769840169	0.04898398568884951	0.04359696508174685	0.029486697279593237	0.04853912799299866	0.056488903419105924	0.06695587294596674
75	0.032488789296423584	0.04007798198822	0.04546600715230637	0.05323318487959957	0.04874102077636281	0.05380810600127667	0.041009844797085734	0.04005355077701319	0.038170336766188105	0.05498800933783693	0.07872360358946251	0.058931930870009724	0.012211687768163684	0.05875031548659958	0.03883799869299639	0.0467588799133814	0.0522086478571635	0.04935410801049951	0.06366874784803155	0.09251724819137924
76	0.022855108014875947	0.04461720522878155	0.19557151519964688	0.08313837369109534	0.030445236038564125	0.05111733954340375	0.04382741075511053	0.033425875593275166	0.035005304428422736	0.035294085596191266	0.04642344212160207	0.0596259995677737	0.029349692300696863	0.06156227223977676	0.046136933283714786	0.03177951812606148	0.036515203530316405	0.03893475334009917	0.04575802683328443	0.028616704567307017
77	0.06341802827411985	0.04112467336496384	0.04653910430955402	0.0225068641853132	0.07433072812324078	0.023852061937402982	0.02996490776546805	0.11599260774393838	0.028093006640894883	0.10554059621919187	0.03821253736478477	0.024622335745287317	0.018403258478858257	0.06115027821699024	0.04488596457144679	0.02702828094546777	0.09702565784568104	0.06482678607085195	0.027648824510573832	0.04483349768597016
78	0.020725833890082708	0.037765948830727626	0.04607912926604157	0.07900490194202482	0.029889656523277824	0.028081263567904764	0.025046962389575784	0.09907124858095467	0.04378145620897062	0.10956254809939356	0.07644692386153425	0.0607157240092643	0.02249531457419642	0.05154504466851592	0.05546961382357956	0.02823471201221885	0.04568660739535263	0.06784704085137806	0.03911786631521304	0.03343220318979299
79	0.08989101129575937	0.03996884836734937	0.06820941285133872	0.07115576190340571	0.04817302954006946	0.06385332253643285	0.04829883102016732	0.044691967416997165	0.031473783077168416	0.03699811333179346	0.06784169315958273	0.0899679235630592	0.011483554117220532	0.031415745948353245	0.03041831170837192	0.06505062253593998	0.05821365178782877	0.026413419351404302	0.02390165485533391	0.05257934163242359
80	0.0838842695260165	0.07748298962820663	0.02811221633681729	0.03465501842377575	0.039615615446433834	0.03424563761432939	0.06581448599619888	0.033823314754185894	0.07328223633687246	0.09482937014979546	0.030596061781368807	0.03913835833186114	0.03587010593282162	0.053783822023452436	0.022616949678757402	0.045629199503705836	0.05351166002796737	0.07373828802249767	0.035254645183586716	0.04411575530134895
81	0.04064466146590043	0.03430367378812435	0.033063200833846916	0.021709063676115428	0.13026582938648976	0.024858992777414258	0.03846696071518491	0.05965571875929896	0.04521771800668086	0.05058966212439051	0.030743919955903268	0.045593605349229405	0.01747104189306517	0.031567257128607105	0.04919174208506335	0.04022966333885456	0.04288516782172597	0.05274551239395862	0.1534995386260718	0.05729706987407435
82	0.039934237153366414	0.027155381108902168	0.12420814875941845	0.08268173599450213	0.08376567685708629	0.019856740738150292	0.04911979240968292	0.038565979204042734	0.05245649088685051	0.02378744931732308	0.04554806815830937	0.03963150953322886	0.02923115334722466	0.06803998993710092	0.044519583668264855	0.0427377322088018	0.043944608869794816	0.0346707559246311	0.0367892074275344	0.07335575849578417
83	0.06172238653519373	0.058384151281065375	0.08347543807268427	0.11100397310796843	0.06586779738774562	0.024542317070007143	0.03350463146432961	0.04186871956187404	0.04516718059442685	0.03858991641185084	0.04617561967343384	0.0927312028245623	0.009763313191253214	0.06976683947126726	0.014304173189355375	0.04120459837696271	0.04540260349253685	0.0333626109976874	0.03412253097450201	0.049039996321293085
84	0.11712530487476233	0.023841124480506643	0.03401187058911415	0.0826807898459479	0.054164011749156235	0.0823142602133158	0.03412277665021484	0.045674507630248544	0.03232322753573585	0.012650505634768048	0.06481783512216717	0.01759626243540964	0.01851787672419513	0.06339768573234278	0.03651822049532998	0.061895516915350064	0.09861931180919001	0.04504286259122423	0.04377305391869877	0.030912995052321906
85	0.03502554196212826	0.03569552342813462	0.04471729516540357	0.03573339583860533	0.046558763055801165	0.013508430935354448	0.0429783526227962	0.06722416663093217	0.045329387719670176	0.14194783139196268	0.06353018909481489	0.03569627060731239	0.05162277666110282	0.03221951363679085	0.03942614513279995	0.04115472232334999	0.07594196942413396	0.04553792243260125	0.059268738536212985	0.046883063400092295
86	0.06673014153944364	0.029820258915624693	0.0477241137341964	0.04841705454516173	0.04585648753703567	0.06520703502419567	0.05053545404927418	0.02195276854759764	0.05220932186270322	0.059162241755500326	0.05197163247164696	0.08006673171488153	0.017889496311644038	0.05761192243507764	0.048283389528246234	0.07751198228864375	0.05468214513585862	0.04007366033899897	0.02647112185275237	0.0578230404115167
87	0.06032195690876865	0.03633543671226006	0.031027531191769157	0.05357000986932547	0.032021569423305765	0.08512509077898582	0.11965322434975395	0.0234529672406156	0.03297532589437612	0.016711204435865504	0.025267944976480255	0.04136760394409917	0.10820116047818627	0.03966659615685138	0.0239091925875302	0.10023179671692138	0.07297420658973065	0.03354544701440596	0.032722060000407005	0.030919674730361692
88	0.06951002101136129	0.17546915306460234	0.05537359597894026	0.04912428905737575	0.02662128825575627	0.047935215193881366	0.034248797543786215	0.02933303392518378	0.025310595203401117	0.0388511410221196	0.06021667137819677	0.044860329203728816	0.02192075734234265	0.051183287051299965	0.04612527744533968	0.04986951940802944	0.03211947086367814	0.047804372320184765	0.05184254561534565	0.04228063911544613
89	0.04921312739483025	0.028553561783190313	0.03635089161124848	0.020432492468077344	0.09499804936721534	0.03146315723861952	0.029920703568574188	0.06799252308154302	0.056231947276938976	0.07534665253736532	0.07157079202662882	0.02675960281850397	0.02700039292475573	0.03703379455600745	0.04182648511720608	0.022821373970739755	0.06729559687210196	0.13516502220381155	0.03897229286079989	0.04105154032184203
90	0.0576408356572335	0.028038471729077863	0.0429833472385907	0.056070150104974216	0.036345300762637374	0.03272787833278662	0.05427961992353775	0.025326431585461332	0.10829835115921932	0.04568679599681835	0.035863900435694644	0.04416193151292045	0.02470393389499837	0.07362643501124806	0.06965546968907288	0.07072498338795774	0.043556450859151885	0.04954715762136321	0.055451336948223434	0.045311218149032266
91	0.02365394057177989	0.0438107491989668	0.0374246373407364	0.05297179292971845	0.05988065735874652	0.028082509938806958	0.059812416442099774	0.03565326248493072	0.07273159953294041	0.17993325520483713	0.05865499233283756	0.04555810840027282	0.032603900753691406	0.0342869329290138	0.0244371170355201	0.0448729520023076	0.04343025770415505	0.056177344034262666	0.033825118387346934	0.03219845541702901
92	0.04264483091976631	0.05980599586166329	0.03406684110621516	0.0630850818550686	0.057357755840929975	0.056939979305397626	0.05776776718616771	0.02122255427429806	0.05684316870638206	0.034493012115677166	0.049514718100128384	0.02683597360742357	0.01962408760140685	0.0535303827496211	0.03441395651235004	0.043568642228540434	0.12749132053941714	0.06298961526402297	0.04556594478463577	0.05223837144088777
93	0.0594397155739964	0.03999686466588327	0.05921111403608743	0.11037637864317848	0.04970297237354252	0.05189871763831952	0.04996830661046306	0.040141101286904686	0.03146151055573405	0.03756043121117535	0.04285042236406228	0.07487645497162089	0.09094899427462423	0.06386259003697442	0.02290299114876096	0.022138770274979902	0.03002540719705217	0.03656801551201955	0.05249105391518491	0.03357818770943586
94	0.03402114844148218	0.040879944875890965	0.035813506343911825	0.048044700268097484	0.05037316262845561	0.04105172613163279	0.04769971806182149	0.05226947362254341	0.06987025412826584	0.16376238716928085	0.08340496328448359	0.04214561453089912	0.035103096947119994	0.03202399442586105	0.04335478726607	0.02327022116880395	0.014850191102856913	0.0544678857400302	0.03618936600624117	0.05140385785625159
95	0.03035425016139816	0.20706468336349	0.02809459126641244	0.03435981189403488	0.03741900108745913	0.03885358040026702	0.029480152721836364	0.03382079720307278	0.06911142746120122	0.028249000144907745	0.03149995659982968	0.05955851803209125	0.05738270826096945	0.04455234362423873	0.05958147692308971	0.03517290903571872	0.04431624335343915	0.032118435928005715	0.057026734687622024	0.0419833778509159
96	0.03796684390610492	0.030019544722408913	0.030175209858270213	0.06936615203464093	0.05226402811436615	0.052835634212221885	0.02277200952646376	0.08090255564232944	0.04384510184219487	0.048829697282034915	0.035876171558060374	0.05051827329529487	0.041968005361450296	0.04210161753727786	0.02248848609264641	0.0441870623074451	0.04435004783278363	0.1629975465736728	0.03821995987453156	0.04831605242580109
97	0.031137426967466544	0.04147545486310795	0.05918020704748996	0.03441855581240785	0.029102588889884082	0.020492003901372558	0.03125399898520718	0.04244522116812891	0.040854866811453366	0.029843165447373667	0.04588757561108794	0.03500547407755545	0.043345075527535866	0.04145939954441257	0.05470799969917837	0.05548219121889267	0.13229998969406084	0.08868828950115172	0.09143623476784947	0.05148428046438303
98	0.03938342263543098	0.05477856237106643	0.018692272752661013	0.03334428221363938	0.04356185752883381	0.020768547227270742	0.03277068610849334	0.05215354200487423	0.04882458625589859	0.16367440418489512	0.08611198907074041	0.055677322577399935	0.045734388648846304	0.038666538045215686	0.05395007551158152	0.03390361014360762	0.011312056214583656	0.027375168722192856	0.0866201773559947	0.05269651042677368
99	0.040159166243189874	0.034437131982122345	0.09181994983740367	0.07416407805494643	0.05222077278256319	0.02757631311955831	0.03254675769898808	0.09985576589215987	0.03738964029294744	0.034099702105388686	0.05074857835844216	0.04263637574901893	0.013432372269449272	0.04413273411716264	0.045025761643710895	0.06441669477656647	0.08010502607056459	0.038443481883017334	0.04275359227624531	0.05403610484655447
100	0.0569309565169483	0.18933472482974947	0.07329782600267078	0.01972076661185494	0.04433808077501628	0.029459438787674364	0.06401983963173	0.02954590784130597	0.03555548736304846	0.022763175847527014	0.05377540071558797	0.05398407144234232	0.04196835895287069	0.024911837621387226	0.03721649491748677	0.08902583866738717	0.015383543006292091	0.03774468433137238	0.04561875059761242	0.035404815540135366
101	0.04267891079879249	0.021232397093458224	0.08244753228510532	0.05486891242440172	0.044174310832774184	0.06301703637932711	0.05241341948929725	0.06152053897316374	0.036403078541054866	0.03349032871103652	0.05934044248176886	0.05260403935268649	0.03554026989869854	0.05421599246209294	0.051133612148376965	0.06293148405602632	0.049570915858265466	0.05843593973155872	0.034234157035121976	0.049746681446992284
102	0.04857772240071609	0.026683022450770227	0.07217892683425604	0.0904510311014029	0.07000880098580801	0.03681742550370918	0.03883811702348328	0.04868790123453546	0.042352987110670426	0.05431205893164733	0.052027549571710435	0.04926331433251533	0.013696943650722163	0.0809840383032449	0.04369424016009905	0.06269242318582817	0.04800805487793263	0.018152965792164414	0.060606640921754024	0.041965835627029935
103	0.03899761632099622	0.027747042805417583	0.035371898696253914	0.052982810648171424	0.07851698606848191	0.03649124033088255	0.02052557538223421	0.1467929372202505	0.057361995192885665	0.09249458796540046	0.06468491135307801	0.023856597735386842	0.016422973407018062	0.03685555661287435	0.03182962561364225	0.020410274949880142	0.027854310238807575	0.06395563041888343	0.05760380196866286	0.06924362707079203
104	0.05028928042751446	0.05724323094827018	0.035340677131017184	0.030704369337475963	0.0737104352471979	0.03365640881863507	0.028984930005922224	0.05860176092974754	0.09206247102331787	0.09412336601607296	0.057977153745798864	0.01850770663463726	0.023062703757180142	0.032030903991271883	0.054628749469581135	0.04467664623597956	0.06813111352131591	0.043675369247583265	0.04419171341906899	0.05840101009241165
105	0.029946967643821907	0.03638280355646331	0.0405099428514839	0.04911071608303626	0.046615061267327125	0.0366386908698391	0.04151468030825112	0.04740344622739174	0.0273562995005424	0.035184525838039465	0.04508501440421805	0.1972307670905332	0.039806100384386166	0.037998988668218124	0.05365423149514659	0.04252223294851695	0.027770321840790733	0.041811699405653685	0.07817030908850252	0.04528720052783767
106	0.03809357162033242	0.2295198385388496	0.03754118498282847	0.027584363409203744	0.04604240028641682	0.02723704567211922	0.04575424202769701	0.05539671694640205	0.0692121461322469	0.034838726952617104	0.04016333139969845	0.04310808095487915	0.03379195358461029	0.03957860427035411	0.037605100633198864	0.04153887396481168	0.01759250638865761	0.04874112240302662	0.050232913196337034	0.03642727663571289
107	0.04665260825106818	0.050529516574448236	0.02263821463616907	0.08819433149152826	0.04736986296464205	0.01840327102151424	0.03981394892520893	0.05680097817861793	0.038209285481098886	0.03593081835920884	0.03959014791645015	0.015394812841406516	0.03628909785453623	0.05441606026022453	0.015280809618325022	0.1705813369106607	0.1016122597200276	0.040747423612074375	0.05273751634293875	0.028807699039851475
108	0.041491909952696034	0.046064894062303935	0.05043935828630488	0.05367364519153977	0.09368090145382343	0.03664286110300595	0.04657532057377645	0.04789662034265466	0.028897389402168964	0.04470588505269748	0.04726064770632527	0.04898018963143568	0.028014887427870068	0.04558408130165845	0.03619755955003842	0.028073910183509854	0.03212902476730084	0.0385919795818157	0.04123419540522266	0.1638647390238515
109	0.03282537890643323	0.04022397606262183	0.022231629674088857	0.059273644012602676	0.06286687755008599	0.060743879254551277	0.04549031731554249	0.06356024011562901	0.033160535710106465	0.06977337217798478	0.06016678622156904	0.09275834108511044	0.01833575499991589	0.060938847146677126	0.05102833058777508	0.054308864422112114	0.026778333455089082	0.04030026988552971	0.059552221219270014	0.04568240019730493
110	0.05762196232837419	0.04722869491430907	0.051159249819681715	0.0554465494776755	0.03115813806970405	0.04031830174049727	0.028572501028545857	0.05371040406534364	0.03015393775018408	0.08294695613338057	0.050310582708630064	0.05745472335262877	0.04163419086909826	0.04058576346506098	0.021837075161260155	0.02731277087851719	0.06933117166201741	0.1464334829580844	0.031238388814770382	0.035545154802236474
111	0.048796472619950834	0.02571610534152004	0.04790482427310468	0.10651933931170103	0.03281718257940647	0.037350884097818005	0.02165750650530797	0.05018390403291057	0.03181000293675915	0.04470847674924599	0.04519727392488023	0.04916887592683245	0.05339413074100648	0.05584670120046101	0.05401507351682475	0.05461596496620552	0.09665912688121933	0.031462258579651105	0.08564883286987131	0.026527062945323084
112	0.05018613087341086	0.025283142328138483	0.05528640263040841	0.02750555596255168	0.056199470288015495	0.07185926921028145	0.05262707378781654	0.049070436104696635	0.044731635301645804	0.05361428311275565	0.05799462328370655	0.038902895912531314	0.04738380288047639	0.038200572208453513	0.025521998034600972	0.0512650624222705	0.13257544554097844	0.030243005938215536	0.04231961190868572	0.04922958227036006
113	0.059608497258367636	0.030889752834398668	0.044411723718457766	0.031871805467913045	0.0411536225176005	0.048681065778887714	0.029091927160939474	0.05974293357996235	0.06024495120501154	0.03938564118106221	0.04330820835696445	0.031224919476403587	0.08888221203696517	0.025728431514470882	0.03617322473595159	0.058604961759736285	0.061840044731239115	0.08292331806756613	0.06427499625405235	0.06195776236404954
114	0.046026574607043964	0.03076368542925015	0.05962469258269201	0.03980710839121287	0.049360907621630805	0.05088985332644802	0.027776297252167712	0.08191470429567843	0.034427586740994484	0.043325851442501055	0.050885838565165965	0.019327090789682904	0.09049609829286498	0.038046267320967074	0.04149206569913419	0.02044386003446161	0.0397540817176688	0.0797736016836919	0.05630752752649557	0.09955630668024752
115	0.0720080123356583	0.04596136847500931	0.056908866821908585	0.0452173675183421	0.03129468197761953	0.03541873669611308	0.053589411407452735	0.049706749787295536	0.05320264697866525	0.04939780075430447	0.05454275288227789	0.05181577032725356	0.02270940518259849	0.08947217365772075	0.061880654376308415	0.03054495700826189	0.04019523315064797	0.0890446123621536	0.03961288300722023	0.02747591529318831
116	0.021573832616943924	0.0726699670696838	0.14330172855152465	0.047229715578962266	0.05356598785358332	0.04006146543266401	0.035037232274874326	0.033149130956462984	0.037814844479097436	0.021216440634587875	0.06404863139081653	0.06892058535957675	0.027641869406503858	0.0529463366577079	0.021233798181548632	0.04892021181959442	0.03184697042980048	0.06424521216092666	0.04807079609308259	0.06650524305205763
117	0.04865049222277975	0.022161267031599232	0.02675843280115281	0.06672534680183485	0.04338467633273122	0.050458093889179316	0.04906652086632657	0.0588964896337215	0.0702252159450807	0.050723968198028165	0.062352490348643375	0.047429390503588235	0.017726810913690157	0.050739317343881415	0.0638784048305656	0.05900923071689365	0.04182382115716688	0.05453810324350072	0.042342920113456056	0.07310900710617986
118	0.02622434106010663	0.06059988351288054	0.03308029500419	0.049383072931599784	0.06161880921133036	0.02855464790896975	0.03602103785907484	0.08534787885856554	0.05773158913908399	0.04908813362289848	0.0431253166178463	0.05097948154919379	0.06509498072313727	0.04617267503443598	0.037791420990664265	0.03816172053045992	0.07273038864238159	0.06679189720670875	0.05085118199769125	0.04065124759878103
119	0.09119846900556533	0.04180077625289976	0.025264251861725723	0.06710178670670279	0.06150661326393275	0.014950782604172257	0.03620790161187264	0.07807960842444406	0.03224082162319103	0.0693265460976366	0.05557926339382848	0.04878894615867471	0.027250893812913117	0.0795411170546735	0.03915936252336038	0.044290054184793315	0.047646298391336134	0.06384659996487367	0.03497731592132917	0.04124259114207469
120	0.048827533345418894	0.0329778272175823	0.018497402297954813	0.045953635543840285	0.10332937164995996	0.046895229122489744	0.06258805129490384	0.029794125696152262	0.06636884110419249	0.05240932351176431	0.052180839575395	0.02671707515571324	0.029125481501156014	0.07328711349964942	0.057089897424465214	0.05522336079084148	0.05695726218625216	0.05378824032216616	0.04483374043011034	0.043155648329992066
121	0.060163103187781765	0.03333480258601742	0.0263196570622906	0.0484784313052771	0.07693225453083677	0.050062432925785535	0.041050353872179535	0.03956354919140548	0.05178746560473955	0.03393572327728184	0.09942532563215199	0.02485888762872837	0.0225265413687305	0.056298087234335374	0.0438346735829739	0.02847359418778243	0.061759427180057	0.10719813406217582	0.05142397201543087	0.04257358356403807
122	0.04840595051140297	0.038618558502428235	0.05009893331813764	0.04922316114858445	0.040094563398554	0.03277243012640809	0.06863492529092717	0.031593849087285734	0.02533361191352431	0.025937307823081044	0.05112804170248909	0.045413895684494984	0.03540586328713344	0.094129371059073	0.061399207298249714	0.07799491418433709	0.058597451077651234	0.050092665652739315	0.0652536365743376	0.04987166235916091
123	0.021706745484692758	0.04245524387797352	0.0485243638461775	0.024488695753705426	0.029196921833497508	0.038068988840905316	0.02026851530928896	0.0575623291994242	0.034030854360333485	0.038611059591495904	0.06146264845898966	0.07631458560699042	0.0373952924129771	0.036903556574985084	0.046970518485469286	0.1495229814456843	0.07728039643458663	0.04509133903204557	0.0625698081871488	0.05157515526362854
124	0.05372398312459654	0.04687763693561444	0.04850488116455829	0.04257787400993022	0.047309201578342314	0.0512944444066817	0.08812036040733685	0.08491430674824986	0.04064642522727153	0.1205555286372725	0.044300774884212135	0.035860196088488894	0.04393754977741069	0.039126605390525385	0.03205210374969101	0.025594217464581025	0.032701679698480875	0.04840146045446386	0.045525321000397946	0.02797544925189395
125	0.01654407906112763	0.03579057345274448	0.056466738706350925	0.050543022919084274	0.21223783694531248	0.031957836408805285	0.04406878276993826	0.04675418983474381	0.04896718869730191	0.0288002351791004	0.0475850512666463	0.061665278679776774	0.028127517301086275	0.027639744982368857	0.05262888205354856	0.04629669840205333	0.037205395407605014	0.04347266189138884	0.03449014457612366	0.048758141464892886
126	0.027073747863701092	0.051337404813192516	0.03710559221590351	0.05075749040890193	0.05193176938621242	0.04440942277015178	0.0550173650201104	0.03364985725051211	0.03552506189073409	0.025505831503064246	0.0582815395613572	0.04753352307196492	0.024201119808814748	0.06985538629954126	0.02502137500756397	0.09363522297530197	0.03140021375752725	0.04563816589601614	0.058299953643055374	0.13381995685637307
127	0.051689636326428236	0.033884907049998525	0.016766298172115432	0.03629005078949195	0.036389070397791635	0.044890809496366285	0.04930164319845546	0.047758069160634936	0.08909782194404353	0.0617372316890461	0.07350541458499127	0.04889563809771661	0.010947378284257998	0.022410659275767058	0.0640585670884474	0.05184965501553765	0.0755645850184723	0.07123756506806908	0.04860178203465887	0.06512321730770969
128	0.07152030234579003	0.03986757898556357	0.06633878597686096	0.03296373544603088	0.049220476779476316	0.03482700725255039	0.07083645319727355	0.05047285281838615	0.029675401709719124	0.15494556502922516	0.04646543137826898	0.04519851999644964	0.019423755079236976	0.02170369962909884	0.0199342938012851	0.03119938100873611	0.06430607606844391	0.051286191064970885	0.04486863517255615	0.0549458572600773
129	0.024352970939243504	0.03736105743775454	0.18504658977825925	0.04775266281772909	0.04645039928634465	0.033857491637544535	0.04504984674573392	0.04138906981649524	0.039811205045143024	0.05486572079337984	0.05789914816206448	0.05555059052789058	0.03550233247021572	0.04696788292260831	0.06122141142212668	0.03923409608477423	0.0359033187246254	0.0303930572279946	0.03431050101165077	0.04708064714842165
130	0.04493054478656671	0.035802239046718885	0.05330297102163035	0.0490029401538113	0.04405327452856175	0.027630508771464352	0.02992397499854531	0.058227708224565175	0.04186624760630322	0.13038165194661866	0.05898094292173234	0.034865004518187914	0.035274202102062564	0.02858989161754918	0.02879135019874099	0.02647316468629064	0.046509707765824033	0.14834457758847422	0.04157961747503384	0.035469480041318606
131	0.04668802422077101	0.04157651808169492	0.03779123742014448	0.06328127496817086	0.021104025374689517	0.039796574597381035	0.03952001383882179	0.0477901858422576	0.029817246268694437	0.0434375352719936	0.042530088195804235	0.030517486570674462	0.03939548847860255	0.08718817383174306	0.03470532271982373	0.04006058713897795	0.10867255068342224	0.1340158138780103	0.03012393949478776	0.04198791312353448
132	0.09593789240224923	0.040105061724635516	0.03661003648263695	0.04982843227294092	0.06558277290080629	0.03231071745869204	0.0462827127579968	0.03380894561721317	0.0558532954980041	0.04883301225626182	0.039751694719923146	0.03828215258517568	0.04589998742196046	0.05978096184524132	0.06151564036621895	0.03178952279799887	0.060780775158326326	0.06616912300784278	0.03788267421057832	0.052994588515297335
133	0.025465084497707	0.038730998596414136	0.026794292308902512	0.033120117909728554	0.05279081364456389	0.037814655105238563	0.03924867768888473	0.1452458353265346	0.04027529731712217	0.05614801446305565	0.1421731278910642	0.06561152941640347	0.024877133825938525	0.02621588489459546	0.015125254975255478	0.02966376574114515	0.060569511953115385	0.05370132718494932	0.047393782754014985	0.03903489450536615
134	0.04672931314086442	0.03596795630342526	0.052847734114260386	0.034088664646247414	0.11809304164536445	0.05102008439482082	0.03713606248754308	0.023360090603523863	0.03520925621809097	0.04638684227613943	0.06395226399013006	0.04418659407816785	0.019616552595992487	0.06272363493601495	0.017508946053455515	0.04047532575569519	0.03261397529077456	0.028824301454426108	0.045317650944939836	0.16394170907012334
135	0.07614801360819909	0.01811563974064588	0.024435690939755717	0.027647873971392414	0.04184686033176458	0.05277561574173684	0.07084900779406532	0.08606886644602019	0.03178008293490338	0.08301872176335119	0.0817800473649105	0.034441258157815915	0.031034114230368882	0.026397659682252998	0.12296890720889403	0.03476471208164388	0.04760173010991228	0.04078140959508831	0.039978269481371696	0.02756551881590694
136	0.02904608397368328	0.03676055694448329	0.029715481037476576	0.026322207948230456	0.059275354532240324	0.03134292569087492	0.041633636084727366	0.06812849214756649	0.04528171028760965	0.18582619283361032	0.04282565603359839	0.04066280018682365	0.03194484552358312	0.03192012599684218	0.04493025274724827	0.035023436984419856	0.04469933202133894	0.06200444935878779	0.07421854173648976	0.03843791793036542
137	0.07335372970773017	0.032686024629027366	0.024119293206315676	0.03088290786914717	0.044665546853425886	0.05423767126989757	0.0488658589575736	0.04771975339365315	0.03508877698316035	0.05482569455520975	0.07273104265164862	0.054630982201173364	0.013251545992227064	0.04740296242962085	0.06181859280134869	0.06033793806378032	0.04452693983102152	0.06980692262903021	0.07931934631605164	0.04972846965895703
138	0.08038206278524727	0.05881408778350322	0.0587448022507772	0.027729224018163717	0.03527112765062327	0.12136612098985786	0.09331330300595428	0.04013558177998545	0.02804322407987093	0.0289867978667904	0.04075164139589152	0.07776781580773978	0.015276477677036356	0.04292019218487994	0.05123770155775508	0.06690699716013114	0.02272756511403722	0.03724859391711868	0.05554459849136744	0.01683208448326931
139	0.0632657955886309	0.21158921089335292	0.03565165672094702	0.039135521136744136	0.03657843466671454	0.05657201050122576	0.03722592713718273	0.03136569570640973	0.055958513276343415	0.02412826327620401	0.041582073343146335	0.06188245895866092	0.03049931200126867	0.036138315535599534	0.035143646621817626	0.03996661988615545	0.0363412351949046	0.05184075775184068	0.02986417372383262	0.04527037807901834
140	0.06354796384530363	0.08086137599373434	0.08878286174799588	0.07091748842692618	0.03031497809877465	0.06104203921096508	0.022959961331358303	0.026684281751205862	0.04081718337321858	0.044925605753280175	0.046358589842021534	0.10277878690944907	0.02433307815540425	0.042571887805521916	0.024368029022616658	0.055192145686894456	0.020794483055632126	0.05917734454389542	0.047614660795574436	0.04595725465022743
141	0.041776110061626376	0.03606775950711785	0.047119805540786534	0.049592983031000085	0.036450053833621925	0.05376126723918678	0.04217520866543378	0.048322475234122565	0.058418730701195826	0.0233809151056406	0.044227534556873095	0.04512121961803495	0.015240047953976496	0.053845088329979834	0.09107692756363052	0.09022343467804884	0.09595361329926773	0.04809296632819216	0.04796225274394325	0.03119160600832075
142	0.06551455186425494	0.04206211246336428	0.04049516841580173	0.07557218558581373	0.023155390445678898	0.016663072516456733	0.04850008762556459	0.03667880867891344	0.08606050818032596	0.0156361604135923	0.04830763972807561	0.04004710597915345	0.02744695066707072	0.04066311680780072	0.05803383370666556	0.10504868698817063	0.07865488963961265	0.04464726669712741	0.05884956343367063	0.04796290016288606
143	0.052999729056725564	0.05709129315726205	0.02261905211670841	0.056968706888124776	0.02526595352091557	0.021049948169810363	0.035005742261521616	0.04683416773310554	0.07006203552560335	0.1218296152740399	0.05962932070777599	0.022216725112601227	0.014944904420387978	0.07085798661458664	0.07736215213503839	0.04048381644674736	0.03180235354604388	0.0894008142951369	0.04335289441628955	0.04022278860157493
144	0.02264418761938515	0.049294995340805864	0.024768453334853214	0.042319110259973015	0.04862691519494644	0.05081015591924143	0.049313434844494526	0.18364904715498495	0.05552530928281277	0.06250801378165907	0.056418350775110475	0.06567149939377084	0.03363293930679071	0.03258534318619924	0.011071348813003827	0.0412961391448074	0.03627332905952081	0.032252091391887484	0.051220809587588116	0.050118526608164606
145	0.04150168452236134	0.03525363532179776	0.036667918325080456	0.0367529078395222	0.04225360791251728	0.03742870061878319	0.046919618311984455	0.06712510153057116	0.057336798278386135	0.05292452642016029	0.045774385785345824	0.027037420403761604	0.022442381807340518	0.029855668272332176	0.09318991744955207	0.033408541327247875	0.126532044221164	0.10336761527496008	0.02475114220676272	0.039476384170368826
146	0.1014232564893842	0.02976519329211434	0.043883527579173034	0.049879383704071856	0.03649440106840483	0.031804590618844164	0.04852877404393408	0.024155765213269145	0.09013540197496496	0.0403009945692237	0.05416208811341424	0.03437803485157117	0.01896975191677327	0.15355522183875614	0.05253050243658322	0.04451178861533658	0.02225037975456257	0.034866843175388636	0.028987836498780832	0.05941626424544901
147	0.07387979419573283	0.08685897787122476	0.050853688433604737	0.03168365741377626	0.0303271387116683	0.005930054092280775	0.0191527710160451	0.10614843706548586	0.03879310654980644	0.07224944466372511	0.11336086713052515	0.02413994339677493	0.029483696220665743	0.02866338260409228	0.03073857956427617	0.036203161840064016	0.05646714872101428	0.07881857658854625	0.04974573163573174	0.036501842284959334
148	0.033587080204194514	0.1910057052680056	0.05629725641516797	0.05333726623192416	0.0348203849858863	0.059414069972601714	0.0598927124406168	0.036180661274054365	0.04027737102015988	0.02658954075086313	0.056753977585665825	0.038755105919883084	0.04456509291399275	0.028970097818123094	0.044581622797183015	0.03488738531759531	0.038435368496370935	0.02040137434157464	0.06755075164658264	0.033697174599554305
149	0.05616707853737787	0.04075422681271733	0.06700739574528804	0.057022746150624415	0.042493756811119936	0.033563875770436916	0.04750010342692651	0.10890506437818198	0.042608572411501684	0.048147180090304005	0.05025630298293305	0.06689498870823447	0.06048758918333034	0.03196655108627588	0.02395627054473632	0.04849654014068555	0.039254214130491266	0.0614868020218764	0.05247117617444833	0.020559564892509687
150	0.0542257771663634	0.05276366768792589	0.040686466208294934	0.03664098022064741	0.04155254763943589	0.05506718917865675	0.06237032218339132	0.05416439814245716	0.09691858359796923	0.03923451292379782	0.07066971239412519	0.0172186826537495	0.07740924584771415	0.053239996440986335	0.08230933350843482	0.026056300626420646	0.0307190165743956	0.053595934519911764	0.04089040380138007	0.014266928683942137
151	0.047394480587400735	0.04740935978867356	0.04649739488193135	0.022988331974198237	0.043461920135819086	0.06342543204379457	0.05201609479078079	0.049466932690274135	0.04939219343664695	0.0707551259753551	0.07439439099929816	0.06074189122887639	0.017304734194042368	0.06330662173168823	0.03500593492073532	0.026327156675714256	0.08904137378706249	0.05916728553932085	0.040595475981438936	0.0413078686369485
152	0.048420833798763864	0.04526772382079287	0.03789091520580769	0.042564040698509296	0.04050504468660961	0.07102070439177215	0.05771731719633011	0.06961257828563376	0.04918585486958277	0.060419118521075225	0.0632013015158941	0.048281297233257886	0.01830997176961791	0.05081668728087685	0.04528698634224459	0.07725275146076695	0.07759269682053066	0.031532884706760224	0.037926046438023886	0.0271952449571496
153	0.049552766596421084	0.01826738805318456	0.016475208280478354	0.03746807952705745	0.09816655266240586	0.03887023603382756	0.05543384702228506	0.05776369599176255	0.025143728840910682	0.0586110555676879	0.08852664200808674	0.046693870961822	0.0213566495527821	0.06647947217172953	0.03340323894218016	0.040697140238178976	0.06904374059482478	0.03636560099880639	0.10137913844359817	0.04030194751197014
154	0.06154196638908354	0.04082197041402946	0.04247573245001909	0.05797586128504889	0.08519242303442402	0.0464175130219286	0.07321928857476594	0.05813871522585653	0.035582785351257924	0.04626281212626754	0.033768870694382634	0.03561593757505604	0.015585624216443874	0.03470604173339074	0.05579372575149311	0.058730717977151035	0.07423517275583293	0.05281803131012264	0.033505703983428024	0.05761110613001753
155	0.051316514476548884	0.0406128496529312	0.046730657581228234	0.0473760734060966	0.05005214233695441	0.046845992472243664	0.04522903036770354	0.05463008026108309	0.04019028757847378	0.02196763026726881	0.04445731444784782	0.03588789101343799	0.11242371699616606	0.047227454917742336	0.030238186224507826	0.058293158420524724	0.04575118023429009	0.08561667624177621	0.05047031341645262	0.044682849686722086
156	0.059063409276769084	0.030666738871166613	0.033664208222426814	0.04997989166922112	0.04952170647506823	0.015260959035410457	0.057418901401105615	0.04411006497915726	0.04850575337463245	0.046288366577807084	0.058607372401282075	0.03470527344990987	0.05370040654619596	0.0743286871377547	0.042000443019705236	0.05191405321340257	0.08676382403610644	0.049265734046330584	0.06501794315869684	0.04921626310785101
157	0.06230717102936231	0.042052640078413014	0.07112892819723375	0.07478053367714033	0.042151592984452285	0.06633712794191372	0.03126997435006953	0.03045013617830913	0.05710766323631102	0.0287186125728956	0.04674593407063304	0.06288564938266729	0.09294642656516726	0.03597382089430078	0.04799744022546879	0.04281686971773111	0.04284738319902951	0.03134400284364112	0.03196739376095379	0.05817069909430664
158	0.03223180240762532	0.025416357562428656	0.033101397626902014	0.03459420798625505	0.13022114596924095	0.030346055812582026	0.037832337495629774	0.14164119514458506	0.05350173949822836	0.06096402370557851	0.051055607317305685	0.02443152863397099	0.023030496501422828	0.02769018079257704	0.046944970471895005	0.04111842300389277	0.02652840343769817	0.07871551691764721	0.037134230689943815	0.06350037902459083
159	0.04640684137048909	0.05710456116548963	0.025083026418750792	0.03596481580157712	0.08165946474646546	0.027854882610728486	0.08825883866967223	0.0571869742786376	0.05639536225867181	0.02938802449013872	0.03687228034868115	0.06203669679916681	0.015083215594407819	0.04102499083281277	0.050902837046649385	0.07000921980608339	0.05676377692258978	0.04647687487647939	0.07146144612186738	0.04406586984064118
160	0.03156474047616315	0.040072704116584805	0.06657676183336968	0.03796425236622398	0.053938840287110316	0.027978345442041364	0.02374606098059129	0.043403623807116265	0.03154232673311872	0.11638100247017436	0.05516027925968581	0.05117787396365945	0.030773766804817713	0.050901314484377465	0.019031331338228288	0.04203596186945338	0.020910494674198626	0.04800470857035261	0.06461064600894915	0.14422496451378355
161	0.06463814717414218	0.2070369388993661	0.048199658602020135	0.03895555190754189	0.041739316010301945	0.02757087815820922	0.0448115066594367	0.01921731732059156	0.052467081640539225	0.03969988667553498	0.034938986487851494	0.058054497221077424	0.032863265762037	0.02985643300892186	0.034021248549702184	0.06580308914483744	0.03245634530970377	0.023413446956115056	0.04820434523207365	0.0560520592799962
162	0.11110976269268	0.07007832051363003	0.03391279104793885	0.012176147236672994	0.03316373015991544	0.029156579499541587	0.0444256450005923	0.05236610898044139	0.03269740131002921	0.02012486070861023	0.047838459832238216	0.016700537794334978	0.03127268405453422	0.040362425272763916	0.022071358947688968	0.08358984345349113	0.12979322526975548	0.12432513555960152	0.0308164241851993	0.034018558480340265
163	0.07317849216165807	0.04267024465015586	0.033217527919595924	0.040576197107194366	0.04863349924272159	0.034479337372046524	0.05530263010247891	0.04208562095391246	0.046431757878069004	0.047058204489990034	0.04361195087498728	0.055423885524124666	0.17923605113279908	0.04860125539473045	0.028190205305418707	0.054846986814595336	0.03228033468102132	0.021443980690245282	0.03715258569303784	0.03557925201121729
164	0.08110335560300044	0.04269471309099798	0.031645271729440205	0.03629755385047578	0.030207863979407532	0.0745938756967247	0.03787313390539804	0.03547548298713004	0.015965894092850447	0.02506784631828021	0.07746597851492389	0.07087207199718155	0.08432190186415371	0.0670451059924832	0.0410955532735783	0.06241285474273151	0.06889380486380264	0.05167382262805146	0.033428714675325835	0.031865200194062485
165	0.0599525202858317	0.07646542477959663	0.032947767094923634	0.012404498340660791	0.035899128110354096	0.14163614988712592	0.08579298964224984	0.021627475437510545	0.04695138194606538	0.029498809367512306	0.040920221977934164	0.03322569983365969	0.030388570697116486	0.043003547366112366	0.034534815646747465	0.06644422690985184	0.04856329111761218	0.03755223868408838	0.04590087589313722	0.07629036698190943
166	0.03098070145892045	0.026457401992374424	0.024837524859131682	0.029743416672802874	0.15035847144473874	0.029326074594313706	0.11409804304101273	0.03463804544820192	0.03495260044416335	0.033475327913812865	0.03536254019570405	0.041487806155599626	0.015341157358861471	0.02561046208435064	0.02925214753896643	0.025468971959085318	0.026399814915207348	0.02926657923167177	0.1594325327517784	0.1035103799393022
167	0.1449302427150434	0.05337683736526006	0.03375259422876708	0.026317738789068942	0.03367850343907158	0.09873461602425736	0.02005121068547944	0.04796443776225068	0.033357712683310836	0.01812132328970766	0.03605606952658578	0.04712722212073165	0.0173605018590079	0.02481722584899529	0.03310313779309015	0.10123550714273226	0.07959737759042221	0.0842580914208141	0.04034299829275275	0.025816651422650827
168	0.03327608071200385	0.027227702047042474	0.02854113714363342	0.035873260829567134	0.055889964465390206	0.022938406511393037	0.034159324296717794	0.19443327221357276	0.04531663310481635	0.07458321579985343	0.0861245015051546	0.05252172352239979	0.0199284926680788	0.030400880234567593	0.0313018160265696	0.03518241285174583	0.04014305883841069	0.07639637044947503	0.031660315563494974	0.0441014312161127
169	0.029559761550985088	0.04059459868484134	0.03936862629562166	0.025917345158857838	0.0627938963350874	0.025763966092177213	0.03738307231499575	0.10862190306530288	0.024250004402164498	0.16512499858870416	0.0671893580474477	0.0463169791314472	0.02397312776531399	0.03176533763649375	0.05161261818209014	0.026688898241089123	0.031025315244254507	0.08498226891256437	0.03541874126730687	0.041649183083254604
170	0.05465390094321418	0.02486598990137531	0.04819442831818577	0.04782097606778247	0.04497738849162111	0.012371553361086718	0.06548898282197428	0.0764463083747932	0.08169091045955486	0.05791585588429636	0.04870049606559596	0.04208186672841651	0.01152728557389416	0.06391445113050981	0.07957333826555006	0.057614371203431575	0.04999859116718356	0.08478072302981611	0.022943047260388767	0.02443953495132921
171	0.04318685106423637	0.18028722227773	0.06944658476444411	0.030421992994521387	0.05510179578693924	0.03336961144698677	0.03885299019954296	0.03832329508715791	0.036246510284831016	0.03111069943758657	0.04222893214891029	0.07052508397599233	0.028536584528681425	0.04785225104803082	0.054071656985723936	0.04070276577103971	0.033576114865508	0.027842490743169745	0.05182262611394639	0.04649394047502104
172	0.06291971499373593	0.03666398729738135	0.0503114787428742	0.04856953492203974	0.0630046307811883	0.04435547480329663	0.02611355136230936	0.04710225011351216	0.049290136518034135	0.03876564933307768	0.04362177631951957	0.047049212370293414	0.010695063380799258	0.0509331033431312	0.056954072461156	0.053723206473034885	0.054020414481564666	0.08096502965003538	0.039910452925096575	0.09503125972791963
173	0.05717207190312576	0.06790069228863051	0.08582312244461833	0.047315563404928984	0.05357029405076128	0.038936952339650194	0.057313634714684286	0.049982024459541065	0.02716707044466025	0.04135379294607072	0.07058300064508609	0.0513894003853038	0.02057094347295599	0.059332427708767586	0.02028421500234688	0.07854805045560949	0.06375089216353211	0.027239027877789826	0.04702962909355077	0.034737194198386105
174	0.04741972088827303	0.027503631818348983	0.05412780694145005	0.05103313275163247	0.07197510101137987	0.052568532998877225	0.04886921758041343	0.08037705900546954	0.04401562068066092	0.04130658499615969	0.07014474072180378	0.046154147405149316	0.038244623972039836	0.05709349697985749	0.06323244497690997	0.05019050032442315	0.0412865139830778	0.02663606565201046	0.0432106452323389	0.044610412079724084
175	0.06954504004677703	0.03756590616643687	0.04985045001620858	0.059470901698967286	0.045283510932222784	0.04297529965723767	0.0600222623803234	0.05984483467676807	0.048805096637459126	0.05245815213264047	0.06294415653125651	0.02736400665175939	0.0410787532828443	0.04971264411176322	0.06267707193360954	0.06050550652296315	0.05484961596927482	0.03455051551294416	0.04678983308872458	0.033706442049819145
176	0.037402750333081984	0.03474806051790438	0.04412283522795432	0.041442856000915566	0.13667726011866052	0.03050931551329973	0.13403158697291453	0.03916388831146509	0.04409504412628502	0.019269560025686232	0.052104109530969854	0.05562808184203516	0.015995560798993717	0.05798162915478537	0.028465572011550762	0.03327815549168461	0.028464516301491664	0.018020786864583225	0.10935350466697752	0.039244926188760715
177	0.06428587698478387	0.05337209622593191	0.04942704554479493	0.04723661757245765	0.0635816989492085	0.03164947520146868	0.04276390989584492	0.048813489845269925	0.05420742665393416	0.04743889909635985	0.031705338043641305	0.05084533462638508	0.049044540645247735	0.050737277288713634	0.04985841158172018	0.05662633290870039	0.06479962592381934	0.07844752797856225	0.033632045024053134	0.03152703000910252
178	0.04478832406207178	0.0676757774718187	0.0436660045297581	0.044294330151363234	0.055516466831005605	0.21661469874847794	0.03971465315728226	0.027561199831139388	0.05220436754328627	0.04252694671090095	0.0398717936259765	0.03844933268147992	0.01811883173038561	0.04506598367179098	0.04466355767695007	0.03278763845545925	0.0478050188334139	0.039839058814752255	0.035210012207292266	0.023626003265394973
179	0.04669447476861832	0.0525146939927541	0.03993017578689865	0.05736440620754175	0.04780184502197227	0.026178483254777042	0.047168281260740484	0.03888974389871915	0.049104225114107725	0.05282194488895923	0.08217183665278713	0.07937815361157118	0.012466616975008492	0.06609499454896184	0.032059888921060896	0.06499401015285236	0.04913491940338357	0.06270787611268429	0.0589938712716532	0.033529558154948354
180	0.059255333800304774	0.036125838405011816	0.0448807260663536	0.049296467160429264	0.04753645353631561	0.10269968662349513	0.08523314985198334	0.03344656064012313	0.026524624324626937	0.02766437604619618	0.03852308876650731	0.0531402784658272	0.030019089715893944	0.03927953786121255	0.07436550091893042	0.08218408647009809	0.0335601600214177	0.06265441961007755	0.04774681298815208	0.025863808727043355
181	0.04366069277544748	0.02540199878794665	0.05808937128070759	0.053557899881501725	0.054801474658675436	0.03741009675481216	0.049885337219844776	0.035242364164534815	0.05997073424671616	0.051689626338569376	0.04742208565698497	0.04800617830781345	0.05142682654578193	0.048084922299223516	0.028952259208527457	0.04921196220205672	0.06679407230285155	0.05883315614007235	0.08150242658287586	0.05005651464505603
182	0.049374844958292315	0.20051124687282806	0.027820609873667256	0.0363664914573936	0.06584584346611047	0.051536790463875284	0.0589214200953302	0.030559187928939687	0.041241189338028464	0.023679233115534427	0.03614661463190799	0.023337975973949654	0.04451586099360838	0.05239173950683892	0.04024513345566806	0.03807561558699883	0.0536006394353478	0.04308261508478448	0.04023822854597255	0.042508719214923614
183	0.050944278627188894	0.0468796910832869	0.023784814946945967	0.04680224282090556	0.04879000298532913	0.05699190618535336	0.049655311815618525	0.04808501794637771	0.053399436987749134	0.053753027598966635	0.04642211665181482	0.04279520596273658	0.055614389142360686	0.057303930012767165	0.04627459486093025	0.0725502523297554	0.04892822622126581	0.037129419572127904	0.0607481742809665	0.05314795996755306
184	0.053518262661597316	0.03301000721443192	0.042726947799982866	0.10563630789701167	0.041246544799747084	0.030422926677284395	0.04847402463963813	0.060893709621675014	0.04522282345135453	0.04437375815442236	0.0414014029135708	0.05894770168866938	0.03150541513588174	0.03295933862553027	0.07100291287888262	0.05183567228511402	0.068425055078149	0.05540619646393299	0.04925103988979693	0.033739952123327005
185	0.04239806348661745	0.08640072087977572	0.059887825178999314	0.016543418737280217	0.01888127625769814	0.02940550513526612	0.03776953797767498	0.05752746590523342	0.03193027070720277	0.1333739987058923	0.049804836554688175	0.0231286325029364	0.032105083293319306	0.022932572740367432	0.022419120460699958	0.019828894308426454	0.0883431834989945	0.14110042534591785	0.05314911137947805	0.03307005694353145
186	0.13025722948493348	0.042064108873242516	0.043946951900011855	0.024302161800107098	0.04911757074173469	0.0485548696879925	0.046610172230885004	0.053659291251384265	0.018006002573037427	0.02205305893646681	0.03037547347231836	0.024232969628784698	0.026932693901317997	0.012248837223035136	0.015605959233322522	0.12154982645952232	0.08025793570739274	0.09958992707038243	0.06444056776615144	0.04619439205797669
187	0.10272854642096503	0.05960669204926091	0.04441915318009337	0.03806555766429343	0.02525435225515396	0.04459891298947926	0.0396837064380909	0.04802213205144238	0.03125500066460932	0.019772537222779	0.05273517706070726	0.05179201877941502	0.017727391400435517	0.056580234217297486	0.020539545539075468	0.041639619963568096	0.0727558047070015	0.12187093646482405	0.02985198592271258	0.08110069500879546
188	0.04131073088450043	0.051013408929789235	0.041537705374764734	0.033550520316727894	0.0289235394446881	0.027972857826969733	0.024050163211073398	0.06171344550305403	0.04780141130517005	0.06765154854802506	0.0543483537683194	0.06147443410099551	0.033057773258821345	0.06608154056832746	0.04089611209080241	0.06823784752557893	0.06848886749883946	0.10772838328671132	0.03739309680109875	0.03676825975574275
189	0.04679935432438431	0.04171742895780069	0.03341668011691503	0.06009421837022307	0.05034682274451866	0.057368925215289586	0.04875130190956525	0.07409597530948397	0.050181970873031	0.04695106294026296	0.059848737350989764	0.028886305065167088	0.027411808454593112	0.0734199895707803	0.05521012169012753	0.04214709748156911	0.054290408687280536	0.05117568661903043	0.04081919584493845	0.05706690847404916
190	0.029529381709459623	0.2343955993045203	0.02444137068721292	0.03405188449169385	0.0499530348208759	0.04527711458354411	0.058607621159011525	0.056448434188762275	0.02667559454389669	0.034887364795986614	0.03623361489971495	0.027308744046256304	0.05188505066640744	0.044015191609842165	0.05784743724697534	0.03798685642157488	0.034309854858072274	0.03539005737490629	0.039230865697915764	0.04152492689337083
191	0.04159179765312193	0.07196774199505827	0.026827582013551357	0.04705111217075175	0.01879338829354389	0.036995370860999056	0.019471569935180198	0.036253413901954606	0.0346093269257234	0.018064991895203667	0.05403267579834309	0.044584310721507286	0.03746104694789675	0.02935827963716285	0.04848124190636375	0.10640658444996838	0.20462493515182129	0.04226176334966394	0.0499248403703497	0.031238026021834814
192	0.038613074056320036	0.03850581575397274	0.09883551635606154	0.07048401456256569	0.02183277618302188	0.06780813565051409	0.10959638721212736	0.0380521162319481	0.04365201320063609	0.023273878558033638	0.02425054214594856	0.034008628077532084	0.030910692023490668	0.09280426282651576	0.03583218656859261	0.05068043765837058	0.05768367991223435	0.03267189556660794	0.030650704989700444	0.05985324246580585
193	0.1227802340143442	0.02157131418656289	0.030728479107887632	0.03692398942231482	0.03003452757075115	0.12465157262927387	0.015441482997905497	0.024910437603384482	0.035526119923158565	0.028618264749892968	0.03972416855299503	0.0491417159185285	0.13021690510769882	0.054659242385951885	0.041866677621768704	0.09656001019046227	0.0341517131220649	0.015920435289930784	0.024723695487181032	0.041849014117942014
194	0.02454042239868787	0.030245699700909307	0.031564154075039465	0.02944420648381156	0.08221768028926263	0.01964924161759912	0.03628078135189063	0.14078934072954086	0.03407114234172396	0.09787175264325194	0.06914802516118725	0.06556677398058712	0.03391908821621451	0.048883986232533136	0.030755865541510108	0.0210346222734648	0.03502612711453521	0.07575445824950196	0.05274566483144174	0.040490966767306916
195	0.057084194120602824	0.032540297702105515	0.04961659564667712	0.03312480566094194	0.0445857489980099	0.03329360755336958	0.041381806301944914	0.04318776718838132	0.06414438260664977	0.06105221907643293	0.06000265438110365	0.050263672565246234	0.04788165949035683	0.059739309549047985	0.0878347342035669	0.05823466803350898	0.031357850358628515	0.06690167198515823	0.03942895150837437	0.038343403069892514
196	0.10647821953671677	0.03292515691271259	0.028357765133385414	0.02890461712783078	0.03932953235606637	0.042229004816753436	0.05961967337711475	0.03576099077003752	0.01832864576448355	0.029416132859084024	0.05299139702380947	0.04333885709685662	0.15239881019627433	0.045318912545636025	0.017913678459552367	0.049255882336599284	0.04384724885054265	0.1027841717234112	0.037468103042292866	0.03333320007083995
197	0.040692480924560605	0.08779748475010435	0.0306860475497916	0.030983269934027776	0.0457271756998433	0.049889297223668666	0.06423644280085711	0.02666777404655524	0.011262918927078258	0.09032030389035717	0.06650432514324807	0.012248876342184032	0.016888963965471803	0.08252979435589629	0.01771349010493546	0.05928224511537716	0.08914161880667452	0.08514336823335049	0.04676293592867853	0.04552118625733955
198	0.08123560811542051	0.07590483116345842	0.0275625712948661	0.03553210319627756	0.14124540396662932	0.031896969236320634	0.01594941258932925	0.025156772189376272	0.02415725461237539	0.038335956044040366	0.07777911358055536	0.008035875073583972	0.0926552536968332	0.02066373811812967	0.01388921022500392	0.03647380596477681	0.07624407689458455	0.06924777581518175	0.02023050644693976	0.08780376177631717
199	0.11479055583537626	0.08716244890799675	0.046875188917864935	0.04440676892870494	0.03377304111104156	0.0610372535258985	0.03734696756269844	0.028997702906473063	0.04484726012936266	0.03151861387703121	0.03782332378642689	0.03222200968882557	0.012402861926110212	0.02583878216963267	0.020842560658371256	0.1165929988594894	0.08204097575508677	0.0722326956456865	0.04028527840844221	0.028962711399480177
200	0.05428062443845744	0.04733712372231739	0.0588053284026554	0.03128819997515195	0.034971762246755064	0.026450077739598028	0.03907538740087863	0.05431194638900352	0.02075313321212954	0.03663098847845382	0.04162225512106256	0.0509041672325217	0.03465907402421227	0.024352072176653382	0.030858824952349838	0.1129396092760628	0.13293172597323008	0.09417466193697403	0.032859005555189336	0.04079403174634325
201	0.04945521499064176	0.049734592459807096	0.025941554101763072	0.05028507610588717	0.033703087982359194	0.034476736188530525	0.20353908671912996	0.035877625517589724	0.03823446222855684	0.027889087770487448	0.036697552784084334	0.02625060851959055	0.02870839261836815	0.15555603543196614	0.01836257723985247	0.034832413182991406	0.034455681552000725	0.030029042875919607	0.051596977792709296	0.03437419393776458
202	0.031129713516711968	0.023602658817488048	0.019972915754954173	0.05013584185597944	0.13080151771434353	0.033677120870361316	0.0244888582758174	0.1122095495916401	0.021865207174333188	0.13640997808203129	0.08387076681138235	0.047742482182213664	0.028728815488872624	0.012960878490549813	0.02802986572540093	0.02450686568277391	0.046973590822715613	0.05365209194254242	0.04784905921043562	0.0413922219894526
203	0.02882761314906873	0.023024065272191727	0.02899673558022845	0.02090109915703689	0.1346009103348967	0.040473859070480005	0.04326937803025144	0.09677354488308136	0.039721338373096535	0.133871556312005	0.07454684738309984	0.017804662999429798	0.03273387397883985	0.06141159126781137	0.0230235548942896	0.030280944620210637	0.032093468485893936	0.06086862044857719	0.042378209620919205	0.03439812613859164
204	0.03805825230707459	0.03063420653597562	0.04585642559373388	0.05036142451210465	0.02798426480045564	0.024537029804856125	0.04838997643177148	0.098279106453695	0.019673479756443072	0.1866137265682117	0.05457371591462387	0.03931227647723603	0.03489262792773532	0.034681958229408484	0.05841899679733816	0.03957950301407653	0.034684652514843387	0.08457394850321766	0.033136256595409405	0.015758171261789397
205	0.060694410341245474	0.021938093017317858	0.04987449963551458	0.05062180316843536	0.04275788728108562	0.035779730410826015	0.05792409669403584	0.037542304120524096	0.05543069912558246	0.03632791638297152	0.03076883362074005	0.20461558497521215	0.03783128182020362	0.04473612001726892	0.019445167375410213	0.039670220732939784	0.0406573841521722	0.042505533881937715	0.04364462395626642	0.04723380929031005
206	0.07854044521056429	0.029659988679808638	0.029878503526345187	0.0381974294975326	0.017026156751024254	0.14336141224851864	0.0431764673487797	0.051393055548276924	0.020036542070488286	0.08559862342969275	0.039487378198960615	0.0912487246905778	0.02520339951861698	0.07534219705570963	0.02858283585924906	0.07117861139588358	0.02412137057467284	0.048784270942189935	0.03152069512583162	0.027661892327276654
207	0.042624468837292255	0.02890186136922584	0.027848654200787915	0.03452497501762018	0.032961518510375085	0.02899210235801635	0.030084072912935206	0.03871356946752561	0.050516986942176566	0.04717288104937475	0.02045169062079067	0.0534364375333052	0.027830876487955698	0.04026753436949716	0.051316178399184335	0.15422832142242873	0.16144074155143706	0.04841811351935408	0.05471096667431075	0.02555804875640656
208	0.03633490344056232	0.05342734331674373	0.0145396342150011	0.02435473553115424	0.0632347704577692	0.03856576415223313	0.046872972619925686	0.05706200010647716	0.061678375598045024	0.07805081685445996	0.05208122988331668	0.0453615945292487	0.018696294744369898	0.06836457998580188	0.04553078622596859	0.04046316601871642	0.056450602394344414	0.07541730213538925	0.05054331694577149	0.07296981084470115
209	0.10944421370351884	0.05259383497420425	0.06882317583790258	0.049161943589008085	0.0301731851268002	0.058773340577108125	0.05399014935701719	0.05809212436939658	0.02797443203209364	0.055088572702708886	0.043826590861924836	0.04092103138310934	0.013557568464805964	0.06264671205773951	0.030447471758716968	0.06497173522405515	0.06064382642662655	0.060604074666426824	0.010724706734814552	0.04754131015202191
210	0.06296333009339904	0.029726168708879886	0.0688794901773128	0.05295944172873835	0.043102999240023386	0.034278014369597085	0.04715090185243035	0.05578768805829612	0.05848599064468594	0.050723050515646816	0.10181694797931222	0.0280550875908759	0.03447243686159868	0.04952397522705615	0.05081254094195229	0.041462454688795655	0.046627532667687765	0.04126431019919341	0.056647153827674775	0.045260484626843324
211	0.055580755399679466	0.04028342639056673	0.05942715450506573	0.05008297667611023	0.041481241317644336	0.056638737036404235	0.042975617854662994	0.03770649385867069	0.05239686582561787	0.05560999721666143	0.031658080297546874	0.08543614869607796	0.0337922912642717	0.04146382289429105	0.05335728339805914	0.045781229819602864	0.06906159229623128	0.03819498454994561	0.06340425933140646	0.04566704137148336
212	0.055004312772964234	0.036243065781883466	0.05828244031694176	0.05042552797899517	0.07820485103260479	0.050120989599273184	0.03675657879156214	0.03845389611386337	0.0620580462710591	0.048671488603960894	0.03746023337257935	0.04732242469434056	0.02538861845881003	0.09060621668116353	0.04406877713874315	0.06624276982634651	0.05289492278985333	0.05317245933305032	0.032133478945969886	0.03648890149603522
213	0.08018715329681897	0.0532734857250417	0.060291910292726125	0.07958987004361956	0.01655403499790089	0.0282820539724057	0.07609113824944712	0.06913473507353357	0.034253239180752154	0.04280241955812528	0.08903316971530778	0.03214736546753511	0.07010556995728644	0.02981996481948898	0.01410749161397338	0.03821434850053332	0.07360690750351033	0.07034657186113474	0.01755604674222204	0.02460252342863684
214	0.044229186250875886	0.03736089291979306	0.01998335669026411	0.09322446100964828	0.05039635459715284	0.036490543708493084	0.059652599001554826	0.05090438864705741	0.0480927189663808	0.04355927682032152	0.0577283563490806	0.043057006559020096	0.009693929778122027	0.07089611241654921	0.0603740840756703	0.07143183594674067	0.05142937194874453	0.06064700814193667	0.04812221329977268	0.04272630287282144
215	0.0944434381039354	0.07314467616207197	0.045178378018844924	0.033818142504579665	0.04440680938344237	0.014789846576220171	0.024133187062754347	0.11302495717140686	0.02270720824313761	0.10162080864079603	0.06358657098470326	0.03409003442083583	0.018833343364552	0.01470667635054591	0.01925847608518554	0.02210526874524503	0.045642126689549034	0.132642017164413	0.04257039217688376	0.039297642150897316
216	0.08970156552949109	0.031524844472401066	0.02025183186025671	0.03974865197331879	0.09231356303229127	0.029988844956804924	0.057909990134453186	0.02989069257430213	0.06264588400724322	0.049451510878388096	0.05707237116464092	0.01608136651356298	0.009212678049360757	0.06194926508890741	0.07186943565204673	0.06246851171393888	0.05395085355487902	0.03576313893989177	0.052994717855726334	0.07521028204809471
217	0.0929664228552765	0.037291894147962606	0.02170995113368405	0.0251920496938072	0.05299645753429405	0.08351818885025182	0.03615874976584891	0.08270171742798951	0.01792410742992474	0.0498932843766332	0.043634127101804934	0.02465843993507713	0.053386451514582364	0.022703723424433147	0.022344513183439708	0.08339338068910139	0.06047898415209529	0.08212129179695034	0.07027668090130043	0.036649584085542704
218	0.08378600513182204	0.021609089397207404	0.05322477334783149	0.06332051223329177	0.05636185165025188	0.03139867952818992	0.05847375234400435	0.06620743582589479	0.020329696806747663	0.04039125405732818	0.05716377505457741	0.0445653441908865	0.05063303329551443	0.07629570191433907	0.044507271854070565	0.040186451726001535	0.030458009085923717	0.03516808295226626	0.07218521888025088	0.0537340607236001
219	0.06485642699737004	0.07918815262357044	0.05266024038255721	0.08098573430741078	0.024792922583483798	0.04726574962501815	0.0432115022837861	0.04164316667047438	0.022593563654052743	0.04991296840931219	0.0473362602781241	0.07419392233858209	0.01263169128218404	0.06954183171119148	0.04928756697436585	0.07138073069096604	0.05091671990271336	0.03393066637056739	0.04324288562636038	0.040427297287909454
220	0.02527133689999325	0.023627531485120683	0.01708759893750614	0.010802194504877023	0.09394132917811966	0.01716252771991329	0.036914596668433365	0.0904640178049688	0.03997948828021111	0.08441380950292006	0.08248766482629613	0.05694561312386996	0.052825442493540084	0.012916640228155215	0.02631312158638157	0.01735290910692139	0.04944135082010767	0.06859180788913632	0.1031222413254891	0.09033877761803924
221	0.06961045429288916	0.04371765241895617	0.042364422165221786	0.03357428668947705	0.058713940297551274	0.05496683836433945	0.07278035607659189	0.042591948708028037	0.061333994804294426	0.0443607055507625	0.0472683388068224	0.05331499569790329	0.02611523965805991	0.03704297403840018	0.06547097996929975	0.041104905921625065	0.05677345805785814	0.043173909877290736	0.039491191782454194	0.06622940682217461
222	0.05416723642806704	0.03432709661528667	0.06078026618642246	0.0728294603033182	0.02394781510520245	0.022824455152824896	0.0782451769461096	0.05097661996366532	0.07918983677806668	0.045729688118570776	0.034899393725645364	0.1250937782341796	0.025216064106419453	0.0569680991406323	0.04704820612399835	0.0633214509514498	0.021956289151276183	0.02633046427461709	0.045832791836008836	0.03031581085823893
223	0.03235615339813891	0.056832919954075876	0.06757994880992868	0.039492835359840696	0.026987450225439597	0.044318721101068416	0.03737070007314438	0.03152431095611055	0.034553582654890905	0.03109929008634106	0.05506106798205478	0.16689021484430253	0.05651020061980535	0.053064168383854034	0.014156971455893784	0.04683802845014392	0.03433192515381354	0.05841381467248038	0.05530000166787905	0.057317694150793574
224	0.08313401819557831	0.02277567600601129	0.04245777591366381	0.020738545573659183	0.051562756424996366	0.05697545184328957	0.056246300998012984	0.06167254900502048	0.025260823799528098	0.09243271966320908	0.06847555813646101	0.05647204956546512	0.014998777537918728	0.029357229583697707	0.01966323013859972	0.07261718585684987	0.011905341802287877	0.060372485196961014	0.08681584772253137	0.06606567703625839
225	0.059597619653724974	0.032373063333098445	0.06324042517472463	0.040908501770775284	0.058792215051376065	0.03849418736151433	0.0546085524856352	0.03819046166512895	0.08943790334289174	0.04838086271007232	0.09178889173170067	0.05280679925536741	0.013629317591570385	0.04930414338071102	0.08313492571512758	0.0230914727565523	0.01909724182374186	0.04011872011918268	0.052003548177993866	0.05100114689911033
226	0.03460652266526403	0.05495353545250095	0.060376205338794176	0.035411652846405205	0.039027495860123024	0.05537357190952205	0.0407369902398967	0.05059410763132894	0.06485715109053053	0.04196050754657716	0.04329143654745705	0.15821557304219325	0.0189920059198345	0.04868586603286012	0.016392285410950058	0.0633318822959701	0.07474650346065387	0.05499475109763829	0.0264801211597432	0.016971834451756766
227	0.02474400408594522	0.04539723496744613	0.03636879844862898	0.036836660311079884	0.06661863648753895	0.01882309764885201	0.039824608998668964	0.1420756415039421	0.041803572839994065	0.12732613362851694	0.0615996470148612	0.018545218024923163	0.01961234073652041	0.032463120003258336	0.0330146529397393	0.03619453185172638	0.029213945935141858	0.055114011068086236	0.07165747265453708	0.0627666708505928
228	0.02198296995515502	0.01699405895551549	0.03090218774919988	0.02148805370961901	0.07621450382806326	0.03842671404121567	0.07712529969947562	0.1254028204313312	0.041029053067113616	0.11752506696277493	0.058339851383784364	0.024436532268820785	0.021153248988152074	0.039337047701142026	0.025541224635533436	0.01807961629888173	0.017773241137838715	0.06711138320381133	0.08846327997207573	0.07267384601049615
229	0.0991336985227252	0.04476542297097096	0.03956607383549375	0.0573114736358675	0.031859819594374394	0.03064865890566397	0.06465171127352251	0.05283274306071827	0.03873377870610273	0.048243670255657005	0.045079350588040655	0.029472415763391744	0.029863897587541374	0.031132582032607506	0.030211303164815437	0.030990078332772536	0.038978717679981095	0.17781355229761306	0.04981587178850052	0.02889518000363983
230	0.049622672609988094	0.03124908648831233	0.03945854162700616	0.014341103822405131	0.06615802188535715	0.06938480641096044	0.07255409230617453	0.04841915888629	0.05151232543593146	0.040748203391841334	0.06812499076873309	0.07441855252214906	0.012938709466446721	0.07371812473645784	0.029220590839613505	0.05883074341031064	0.06559255033577582	0.028257004944035723	0.07620591554010464	0.02924480457210633
231	0.04606387830397262	0.035302773675691214	0.030029488930214773	0.027599969750904167	0.07568684083946188	0.05630264322416618	0.04533923029952183	0.042691911187491216	0.02895345192368831	0.1784209840529919	0.07529478897966517	0.0527843105507029	0.03693404157475992	0.048596583002248006	0.02901525535397087	0.03662615059592056	0.020542580841075214	0.0450170297962221	0.045118359352460564	0.043679727764870585
232	0.05767258814202994	0.04327845381350585	0.05633254595933284	0.048879532022313286	0.06601612392380203	0.05508991030700122	0.05085224145459991	0.049804613756447874	0.034431212420492435	0.05211889108708561	0.060835525898786436	0.03745900326879608	0.05904912714895719	0.046875972987640166	0.047702512476020205	0.045122429403672434	0.06595653548143683	0.048399758379295936	0.0373933196972448	0.036729702371538914
233	0.05851314304020869	0.025868433621976505	0.04873272627076482	0.07030353483489943	0.03991078521308671	0.03804620345548538	0.08225454909680018	0.034916963774990414	0.06109960371979014	0.0652027402062192	0.0312222588976549	0.04991145731144075	0.008894297531066095	0.055646592966387	0.040239914469982485	0.062235516231244535	0.059280183826814874	0.048079530034254914	0.07124362632677368	0.04839793917015937
234	0.058187861315141275	0.030846328883608488	0.041085949464044536	0.073422293800345	0.06920249143029554	0.06683150291625267	0.04815633031152913	0.034719346656246604	0.025845901367394054	0.061315585216140576	0.047056765197866036	0.028636739148915836	0.10072003184949796	0.04274559619472714	0.038737214119510616	0.03411167710118284	0.043111788247853916	0.07055515685659924	0.02983413071128333	0.05487730921156523
235	0.034191963639713795	0.059687484579528514	0.04327919067961414	0.04698169619279818	0.05124264865607611	0.02392030277148448	0.03832918139734336	0.08438367922254299	0.026513114175568973	0.09009489393246713	0.05387473319958449	0.03464435953749908	0.029919907902578875	0.028411573308677707	0.03703780491826415	0.026824166624074733	0.058056881178304626	0.16520202510360654	0.04749834195154775	0.019906051028724368
236	0.057385803230386334	0.022551824212881547	0.04734335364454762	0.036765366371085566	0.05732348273539041	0.03753687434771553	0.04668625432493847	0.06047987258741123	0.057652290975563535	0.054007886806312536	0.06054189863395323	0.06678526454066462	0.05426093439476235	0.04626894922549662	0.049002751482383936	0.054344411248872536	0.052165411914455236	0.04629654837511405	0.0299313404696385	0.06266948047842613
237	0.05383371990715666	0.041371133826617335	0.03502160896544889	0.02006106522347258	0.043968679238876734	0.026379504531878425	0.032829802413304986	0.13029736174343182	0.037143283949322765	0.0997796236387431	0.10908382619154618	0.0423149359457814	0.019514824407070672	0.02369762383602076	0.02180145883782336	0.02760638841721653	0.05074642650596834	0.10806209568622448	0.04280807522064407	0.033678561513450916
238	0.06375673176455571	0.026608576848722462	0.03644948460711478	0.0632824287312743	0.05032645633652635	0.052396684690562	0.04269568630069909	0.04731948346700835	0.04771890314671131	0.04172612090541553	0.04406088328808324	0.05491287437064074	0.019283694253728396	0.05579373101835888	0.056264933352630164	0.05538187067589406	0.06867964410659637	0.0511133226634842	0.0814243280821997	0.040804161389794334
239	0.04424100865275856	0.2338414469122965	0.03272493534542865	0.03087239105005564	0.04272278353492729	0.03665037298811074	0.04466061034003732	0.0442789968083948	0.02456887856664228	0.053970530439813064	0.06589860387307755	0.029337426713590787	0.045410024869671856	0.02894852639554601	0.0415562134112341	0.01697366486155218	0.05910079620373029	0.03939117553467066	0.0353903065566401	0.04946130694182157
240	0.03920345837330492	0.06077679588690073	0.06528986529220693	0.029761496418152282	0.05997572176619079	0.039956964640937134	0.07369530999861802	0.07612028226654875	0.04003806752601337	0.058966575598861336	0.07665201865304308	0.04306807011993335	0.016996039834058303	0.07858111115873301	0.034528211929275944	0.02885343190747995	0.044811064803715016	0.022389111868156786	0.0635557134987192	0.04678068845915117
241	0.027404794523921947	0.05761525296152568	0.031553497589963155	0.05450400194406304	0.03803464684365785	0.044349337113379114	0.07139302222466043	0.034981334467835835	0.05486836338939507	0.02461125638908691	0.03916576740298247	0.03504483719922607	0.02509278544636619	0.030122637687703	0.20294117437121448	0.029111068118255173	0.03605610249802496	0.057132227049821786	0.06949368810489938	0.03652420467401748
242	0.05006969113720968	0.051596348991791184	0.05146914287470025	0.0665388286957398	0.04401366704214029	0.04284201547207207	0.031801473144751666	0.031352656218450466	0.03845810114494238	0.03837243369542374	0.05635572896136989	0.037425177415392856	0.14638988778546935	0.03319591498971385	0.032603765937430355	0.03891470350032753	0.051281683817274964	0.061390097584806916	0.05747700832911321	0.038451673261879565
243	0.03824288921034067	0.05572709036836298	0.052103172008674425	0.032961672175225235	0.10719101071171873	0.03128267258495096	0.07342569154067753	0.034784028066190915	0.07695751182901436	0.02543090947154855	0.0495731494714782	0.07941148411174792	0.019577238857566088	0.04623917657731031	0.06699004702636653	0.04008592016592707	0.05819214761614929	0.01875335891239224	0.041459092777366695	0.05161173651699128
244	0.01648954821219446	0.03419194149164501	0.03998382931887106	0.046762046473424745	0.03530652561392548	0.0731010838557708	0.07609885409471019	0.03868456145522997	0.03627410636324415	0.026606674037833098	0.032347763970809684	0.1441350023128869	0.038041999475933265	0.061411140545398576	0.06336343419778936	0.04535377477639077	0.04229115503539433	0.042464412441752766	0.045925067397838776	0.06116707892895661
245	0.08253342672010021	0.06392320160906989	0.05000348543562424	0.05208398190310326	0.038492342080517966	0.02532200113981796	0.0629673688802831	0.018321393372076902	0.05522512485005035	0.028104730456833624	0.06601470695655208	0.06873608695005816	0.021627416456660675	0.1084427796267261	0.016587452516771857	0.07575702344430348	0.02222133150932756	0.022917221981390797	0.07872627489002659	0.0419926492207052
246	0.031011226622720156	0.045491719598151216	0.023152908295656343	0.034445837363742994	0.022700296499198108	0.027923800655169837	0.05602568726207915	0.04412194116846796	0.039499646258894135	0.03685727201305203	0.051335313018297614	0.032040305779477966	0.04614677818869392	0.08481865009418542	0.06841762278803022	0.07093395563820472	0.1505499708606661	0.06106560597998075	0.035611683484435865	0.03784977843089556
247	0.0449948636060866	0.03684229576175408	0.03839050931214438	0.027706178916721686	0.07539071760132343	0.017398856807959277	0.048086181760460735	0.08450928195492734	0.056382082156715585	0.059252834342151776	0.05373748061044403	0.030903463110823107	0.015309394663095659	0.04780029300503761	0.07433249201687829	0.036405951188719886	0.01331032838943859	0.112402896283181	0.05589885467943817	0.07094504383269874
248	0.0434438999037672	0.03764831386939791	0.01938723254940823	0.05434171453004008	0.06374941781918278	0.0443988175810519	0.046770235317119185	0.08784798047519765	0.0605955273435892	0.07654373595632401	0.07996121987498077	0.037962564906851286	0.015271335676575596	0.042576301340324516	0.0372722736235663	0.04333493108807263	0.06310383145997082	0.07300895218840807	0.03665172668908196	0.03612998780708992
249	0.08551498329467504	0.029183804749964543	0.05539826526255854	0.06326850901822187	0.030954777701881212	0.1071322299796188	0.020825576986822514	0.047292157027135136	0.02860160975485865	0.05311184446706622	0.06382927013089669	0.024336178126994373	0.07928916537039593	0.03777175184234924	0.05149207959401878	0.06782509114615325	0.06934189894792095	0.021035761000486	0.03129088139433525	0.032504164203647004
250	0.04370035403818684	0.06727823617671745	0.021869103500973125	0.04945099001294512	0.06038015388928924	0.046485446629611765	0.0319792443541897	0.06599513184355889	0.0400221331081164	0.09918599948691166	0.040589162634727616	0.013213320647708816	0.0402704922142223	0.0671564360676181	0.03777286422695675	0.01858189767363735	0.0313321785890795	0.1578600712822553	0.045278932127498894	0.0215978514957952
251	0.046783308491936	0.03368897129296891	0.05007328781770809	0.041411465228857684	0.06392354468276584	0.04288737242462806	0.06923520522000537	0.03505737739656542	0.03201521048359606	0.07026094684185702	0.06511794651493456	0.05966057368692335	0.053267260089472745	0.021905943603544968	0.02799534319860879	0.050924285962966435	0.015022158290994875	0.06922243352005228	0.09942545864835822	0.052121906603255296
252	0.03323044581194353	0.04431435641116379	0.021746416333866557	0.03591604936382423	0.0970822303074342	0.031059776265691917	0.029040608435888723	0.0959173004783368	0.05010728496326858	0.15566466664180914	0.07025292315387054	0.05023147813984024	0.02959332070890819	0.034138586670594766	0.014428318455297387	0.03868994774950639	0.030283279023032614	0.057286124465065535	0.043668118885433316	0.03734876773522355
253	0.04289234129001563	0.033012753628667166	0.015843377142715095	0.030204821469285607	0.06762588694562595	0.07154401879175656	0.07755104085566866	0.05085479290137085	0.04122207315702908	0.061988232679659624	0.05004597602775624	0.0505183815656424	0.010696682946280768	0.09917268409497157	0.028060982385829464	0.057095069733891876	0.03724176879666804	0.03160855591901337	0.07283900549857854	0.06998155416957355
254	0.07063932011879571	0.05953192998751111	0.03207102539969877	0.04177315157450626	0.046260492600035535	0.07237887624757018	0.043883847945775205	0.03800030422283285	0.046226800130274866	0.055009420760138567	0.04709052460528496	0.020921361098821253	0.14636756345163407	0.03077171108348558	0.023916185120329992	0.034961273738488806	0.016125033292704496	0.07715479289140979	0.04705920485325351	0.0498571808774485
255	0.052478776334136	0.031042104939858886	0.026667689171798376	0.02577587145626885	0.043105130649561015	0.12559137277431198	0.05317336505525566	0.02634559881163286	0.059559393886587375	0.05289529907411767	0.059426935405487165	0.06160499212516232	0.02455419830554656	0.0982413674475533	0.03546968588800787	0.05705035246367285	0.04666640214422069	0.04011941299426956	0.04254595962516181	0.0376860914473892
256	0.09881456668522473	0.031801291376874104	0.035970363640563066	0.09509026085676688	0.05009227467015668	0.045967096154052894	0.031366928586099206	0.02782855484203295	0.03876120680805977	0.039459494570855465	0.07089950096718299	0.01903015662258607	0.022599999527009758	0.08825210239118064	0.0973294889816964	0.04285148949173212	0.05025692474328308	0.036718851714357466	0.030777611598257357	0.046131835772028375
257	0.0595927774622366	0.044472426860334466	0.03165034525469713	0.03649758281131631	0.0476623843140498	0.013575550641156892	0.058973104481892816	0.08086024042328581	0.029221603052516663	0.05610223482335685	0.05176312726557735	0.047582554441164514	0.054436396756630194	0.03513719840904945	0.04099662550216311	0.03594517507802008	0.06301101244407821	0.08763430190313266	0.044015083697661606	0.08087027437767948
258	0.02911071191057056	0.04560942897105708	0.03789531904179141	0.045478058503725806	0.1955939537904945	0.057678191880313985	0.0417807693542153	0.03158747547287415	0.0298273806149961	0.028749293066853213	0.030974738374875518	0.026129660048150528	0.051974866500167166	0.04492300163599378	0.03542806433902952	0.025609706288176454	0.030492719836864333	0.048121200073544465	0.06760523458331301	0.09543022571299307
259	0.09004358585408294	0.015380659159003225	0.014811882427165768	0.01665455143614086	0.04668496430100299	0.03095317026497453	0.11592658049795106	0.05936820024032592	0.026498954233783827	0.027431154916137845	0.08789303907825723	0.014949204210312213	0.019840065010674698	0.03482781867350219	0.027761816894733074	0.0970187485370043	0.07552364594066467	0.0801628786432803	0.07007305245011991	0.0481960272308825
260	0.0373297246277229	0.038160155763406436	0.03086628598382465	0.03464933944683825	0.06437633501639639	0.03920864918392302	0.04632407086678311	0.07787216407117607	0.02270196018502112	0.1004976978555578	0.08207438443581568	0.023975353242720317	0.01555028408417776	0.06307898828617478	0.08571858309281917	0.051818258573403865	0.06170297679357348	0.020969058332153845	0.04374397417980908	0.05938175597870229
261	0.13043541878851134	0.016064183189251933	0.06488917198940876	0.08018401114892773	0.054502953945868925	0.06494069400150886	0.04786236387002979	0.05392422314355686	0.04624849889591809	0.020494049045454786	0.0388183423820144	0.03588696732276956	0.01738862662513457	0.0482055745805721	0.02193224095813387	0.059306761242108985	0.047994281108539184	0.059731023306496836	0.039262862114765366	0.05192775234102801
262	0.041683755889236535	0.03791083566401875	0.030046320885179032	0.04445716388382092	0.038465217629319405	0.06794153094864172	0.10161498375907413	0.032996175224797746	0.06437356715973827	0.044807883066011515	0.04271392882078991	0.06076407950313445	0.016445489878391964	0.0454297033114463	0.06260183436282384	0.03748717052217265	0.08254740842336676	0.0378901032413159	0.028944090402436562	0.08087875742428369
263	0.04753421642399425	0.0471363092874599	0.031686179201453515	0.02745062402491449	0.05177517805903757	0.014571967151712675	0.09918650305464316	0.07990454536156577	0.03779721587882081	0.06085788967683065	0.04932484855934382	0.045099571546325774	0.01993889183718549	0.05356905872659275	0.0396385376659641	0.05267315135953673	0.05071930170826497	0.06714595476896136	0.07509849427882055	0.048891561428571616
264	0.023403114800251548	0.04619268971689338	0.0320001765337057	0.04204486189679787	0.0455681834463656	0.20834923294619054	0.02694409255821072	0.03161538575995793	0.044099680001050634	0.04411894652279861	0.04050635712035864	0.07212788875496587	0.03271281251782799	0.07077753063144453	0.029408139834102082	0.059321989004633764	0.03707448610129458	0.03581469864900603	0.03744735824258257	0.04047237496156145
265	0.06018806167451905	0.02320616953719513	0.06828745752025345	0.05577547606564853	0.03970464387241824	0.059802239498077364	0.04266660418774098	0.035912537800178064	0.04214998787736944	0.037535771905720376	0.06945890562524466	0.04057232188203797	0.10841653554842548	0.061786299267417424	0.03340534834798442	0.04706967862630376	0.042383216843496885	0.05350351975070924	0.03966718692296472	0.03850803724629487
266	0.05287008053247386	0.02147801863742256	0.05670532066507841	0.054292810814987116	0.07718259398916051	0.0415784607575839	0.04063612885501525	0.14758149540432167	0.03702337464794807	0.06426709989312708	0.06152205613494266	0.023986869499894675	0.06787307214431931	0.014995729380651529	0.030186115324013336	0.02782196272860084	0.035832591498228886	0.08440649024699877	0.02404069522952225	0.03571903361570932
267	0.057857678075640726	0.04689100665086069	0.030033917924918014	0.04271292979542591	0.027111725699818567	0.032832617002164326	0.10560621475182703	0.029626677206911294	0.08740304977706759	0.03359107464322236	0.05819259626593285	0.028188425701736793	0.03830239849881779	0.0482502973584053	0.163676518386309	0.05140683564870003	0.03361510635147589	0.03224461433797912	0.02205372696310996	0.030402588959676763
268	0.0427965985881667	0.047446273510853364	0.07464005446055437	0.07117442833955136	0.045862699753131314	0.03555659544817863	0.07568881214268958	0.05315799781882328	0.025759130518994408	0.03398756442078092	0.0634182715697995	0.047866870533187666	0.012456164965893446	0.05525965625298843	0.06999888716464613	0.0689953602833851	0.04169375517993119	0.04746975382913248	0.04337094444570785	0.04340018077360431
269	0.14291637859244866	0.0531723928859304	0.02979497289261978	0.029232194297326708	0.033557872889664636	0.03686812963936656	0.02880024599117635	0.034311209579873374	0.03965934950970932	0.01542760889812031	0.04871842196215337	0.036924689732210164	0.028329904747084605	0.03541259796449545	0.03987647762683889	0.08618043345147658	0.09060773983751023	0.08328071700455981	0.045694579332543186	0.0612340831648916
270	0.047923248689644385	0.040534716901088994	0.036159211767747335	0.09930652479779138	0.06312689792439953	0.047109406440629484	0.08994073744435427	0.042721476706100665	0.02910784068023316	0.04175186256668257	0.056291901748416175	0.033094474068945695	0.021412843758559067	0.04239364642708268	0.03742847063773888	0.07694741422296238	0.05342186721131869	0.06850005061737012	0.03606378983700555	0.036763617551929015
271	0.031549209934200816	0.17031051528663774	0.06426426985913965	0.03105299844186585	0.04065794492544	0.031243278086555942	0.03610945157197641	0.024135235518054337	0.04006304243086212	0.04120688688028815	0.04676036446631232	0.04764891273015706	0.0390403936957302	0.03895656220928381	0.023595973046175733	0.02540068069670836	0.036333539775575824	0.053827988076525085	0.12159108879115905	0.056251663577351514
272	0.07947214710535548	0.03893474531868738	0.048777312155528815	0.021402370910243773	0.05649973577261608	0.01643059795178501	0.07824116506651628	0.05596400903191464	0.04081682356980122	0.058211911726480825	0.0699618409416362	0.07182815463848158	0.01387791344768452	0.07084555150908434	0.03253284117336728	0.04188010552788147	0.027492628276118102	0.05501634275189648	0.07153859564241606	0.05027520748250453
273	0.06066291570121681	0.05481266632161747	0.0418800761016111	0.027486568916245704	0.03353531451399933	0.013323062523943649	0.03241291529961023	0.05235652380904757	0.02698222943798529	0.0988461876615297	0.09341850868878887	0.05570188044175332	0.03712490545136246	0.02421360255704617	0.037767832438499634	0.03867968156620336	0.04691339043701229	0.16894589901164705	0.02770443455518426	0.027231404565695783
274	0.053188117976478	0.05053631921903482	0.07569368263407071	0.05092635743174075	0.021343337160916832	0.06006013298996354	0.028397885977541407	0.02381056683234865	0.04714901073589661	0.04810735213810935	0.05077125171750512	0.045080020680421294	0.041777847812989634	0.05769796385361098	0.04539731889902918	0.14151278013746646	0.080167150642922	0.01720644134196034	0.033291439019520815	0.027885022798473515
275	0.05922666092857504	0.0333204437798394	0.03187669496941284	0.03871278452121015	0.061111190401466786	0.059418316223511736	0.041260727743832125	0.0460731291973536	0.05210436532274613	0.04916861178043109	0.07644835149287367	0.027187749047180337	0.014442702735953931	0.06500802267275467	0.07367788041887552	0.059026508392702064	0.027211344484431462	0.05427351028056287	0.06678496113762784	0.06366604446865871
276	0.04611373712853165	0.050456072206916634	0.04110541730008402	0.04396888292484733	0.08741434088285073	0.06436802729143791	0.04249498195943768	0.0581738270173851	0.05198630982868233	0.044482571198820535	0.04732020172701082	0.04577548437344802	0.04206274439763457	0.035850443687065386	0.041508238948026376	0.04169243864098338	0.047653472538659286	0.06929805662400611	0.033706732700445836	0.06456801862372626
277	0.047480622610435085	0.03993764845848529	0.06989595133228979	0.07290848319779476	0.031416192863384686	0.05676643711102939	0.05279301654214863	0.05172652802703178	0.05172021634260837	0.04735275898835575	0.056600796246208174	0.0471315162586324	0.01593669439044877	0.04574131201557639	0.047816690145411546	0.07020722086644644	0.05773075595568172	0.05639569270741041	0.051034872199409234	0.02940659374121142
278	0.04053488370346679	0.046946039144515284	0.06146189289357895	0.03649180505686123	0.03202090197317962	0.056615007545818816	0.05632744317024972	0.04102716877574117	0.035925401569465575	0.03809798516501673	0.05498827089745696	0.048269218922335926	0.032709768863728096	0.03329781061668243	0.033564519119407256	0.056241376331892017	0.031403391566212475	0.03599144566659858	0.1908019566057972	0.0372837124119952
279	0.06306908176463451	0.06168395910433716	0.04108587594465502	0.058073495877962074	0.04980944465657213	0.033990972726215415	0.07864808477186917	0.023100309392820453	0.08299453968291394	0.04748104470565562	0.04287779994452153	0.047679275754921424	0.013262415024450613	0.06788253279085653	0.03919714152054544	0.0439344817893359	0.05997199129719774	0.04487869486450785	0.05048009370063999	0.04989876468538748
280	0.052122147292698484	0.030889364229880475	0.048733168169697035	0.03279370304074383	0.0787874997140965	0.04269316514041612	0.0567183967897724	0.033800404108031416	0.05627975277260059	0.06325197757132388	0.05982699237830386	0.04757006384256798	0.045411925458608365	0.0391671658225869	0.04869738807823182	0.051353136256405474	0.04782604513603842	0.048382852728838265	0.03870533804917562	0.07698951341998256
281	0.07370012828341904	0.055494698975329285	0.024509535598108	0.06425436049110005	0.022643539768441717	0.051921005174547466	0.04726294516778363	0.06003853588106494	0.03956470163842488	0.06012825803989704	0.08936988014645804	0.05972059571898498	0.00884536655221902	0.05993341233608718	0.04558259304487483	0.07856051805797809	0.0624026620047787	0.06017786500995088	0.0182692233974609	0.017620174713091342
282	0.02481336147213644	0.0520373634338564	0.038650725427579656	0.029170666675036424	0.044809268700060766	0.028429182534628814	0.0369107910175323	0.10997446913060976	0.05445334422191797	0.15074829585157398	0.06373112407566317	0.03771830096814538	0.031902022237189374	0.03832780892914207	0.03771535659665893	0.03859406695397584	0.04237676375169872	0.0735053053952528	0.041397339033568084	0.024734443593773147
283	0.03650751038602359	0.042348340141564966	0.046317870509084695	0.02871358829625278	0.05118261186695155	0.049222403636512126	0.05456079138788805	0.053078842909909815	0.05300690701135775	0.05904028190533207	0.038411551938902166	0.056506750772643485	0.016631372264904326	0.06293521119103382	0.0513415569874145	0.051506170236064935	0.05911896058162028	0.05297042801109838	0.07690066734777783	0.05969818261766286
284	0.06323467522579011	0.042491279734820184	0.045096001704347584	0.06670635262299067	0.04858920765660149	0.04432254065097352	0.03988714718285162	0.03973441667869137	0.05670503857721618	0.05375631183156421	0.05438457065022498	0.06966798062301499	0.013902521513461054	0.049771000075767284	0.04316289167652024	0.03424340261066863	0.06473100925497563	0.0604034315287375	0.039999973043830656	0.06921024715695208
285	0.0418883602683764	0.05263172397485035	0.04358246698325167	0.03525045187204884	0.033979292723542165	0.01949944816679109	0.043197569462343786	0.05512323882188255	0.04352679515422813	0.11052696370048952	0.05739406092570915	0.03714147349169945	0.04683063070644209	0.02356040364287409	0.017996773835276498	0.024210842937663023	0.06501631194221746	0.15644592158367107	0.02692125326922987	0.06527601653741275
286	0.10420074508728533	0.039099584098531114	0.024108353605968164	0.04741582314685475	0.033366287551447216	0.06503841722814167	0.04354520887756663	0.05368904182213845	0.052493766158302375	0.03747277755513523	0.07686610150141325	0.022100879643179045	0.021963761646147068	0.03632972614499233	0.027767244642816158	0.09423758202453343	0.0398564253253511	0.07940815599426397	0.05031427424945753	0.05072584369647518
287	0.03999482556060314	0.04631786541297559	0.05029720587497605	0.061316908803990336	0.06204906386875285	0.04107482182384717	0.049172291913256214	0.04149760887232425	0.057657185037657536	0.0589903500872668	0.049344948516223563	0.05999330564782274	0.01076534686375624	0.05312895564422613	0.04009460509573378	0.0556631651815701	0.0473884147656012	0.07358167766865555	0.06357163253217596	0.03809982082858481
288	0.06427159162652595	0.052362415941098986	0.01644601998474797	0.06257429705816442	0.04758519929075513	0.03217127157900667	0.05533700591440241	0.04650019435795857	0.04020475257098885	0.05111935750783511	0.07899498975084322	0.045896117887670895	0.008684231114671592	0.05511327928382584	0.056907544307330075	0.05313286030170592	0.06678833301125679	0.058388069729821024	0.04005658227550382	0.06746588650588674
289	0.02455191977710314	0.032785990748669384	0.0514833471634937	0.05155788287094836	0.11258487884109154	0.013169887972629505	0.016498723247214898	0.11673553087207045	0.0557894263000196	0.13653219238262512	0.08583007975920277	0.02744912016341312	0.01873277187116759	0.021983391542623174	0.03862098135078683	0.02675948904183607	0.02682739915566783	0.0667235907872883	0.05090499157815442	0.02447840457399416
290	0.0505860383639715	0.018378643901082452	0.022422234879738243	0.03459483731144058	0.06294307098067238	0.05455614778342105	0.050539892945276464	0.06993811100495259	0.047632819094366174	0.0557190496801181	0.07430221115248617	0.04520016015986463	0.014820001851205059	0.05382696283228053	0.08079309334644609	0.034831564968285884	0.05246680610227094	0.0443330784551623	0.0684973618411759	0.06361791334578297
291	0.045801881194574234	0.03858069437066591	0.04361837303396986	0.04864391472382413	0.0569541230823045	0.05340271489655729	0.05155402519558081	0.05910372166170705	0.04666215055419889	0.05821060688894782	0.06575613459492506	0.04726703122946089	0.0463394608311685	0.052642907242984184	0.04472189448395105	0.049615345228402906	0.03035296688727608	0.06284971326292395	0.061905850477955465	0.036016490158621434
292	0.04703479479150115	0.021702687761602103	0.03297335619210213	0.056541317138798224	0.14777302528275396	0.019846315924598814	0.07033649493469729	0.04717106639274258	0.0327073015450806	0.07439905144159778	0.06742000627527615	0.041281200920464604	0.01727354156218995	0.0669191211111617	0.036079011491881016	0.03088718831427793	0.01516776659675318	0.041334066812193405	0.05978147475003232	0.07337121076029512
293	0.037783439530645495	0.05852348557113881	0.02495117895254824	0.017860561019723147	0.1264022436426928	0.024769660599708518	0.03604656221567299	0.08276008344572804	0.0211672636501556	0.07644014633685459	0.04923165845221452	0.027026621013418708	0.0351079099737392	0.023499791524962392	0.03232696872326712	0.03927471207277671	0.03069573408934588	0.061207609029055775	0.14077484138249233	0.05414952877385909
294	0.042562292134154855	0.03614387397617965	0.05239086975440208	0.05462908818015655	0.0570210595427279	0.03435005643253295	0.06981604105428046	0.020560016633943485	0.04407179967273669	0.055035333186260055	0.05290622918633309	0.0517625083297078	0.048687328984120835	0.04695929188080565	0.04932460014155995	0.055161302991679394	0.05285709010785138	0.05279680870912403	0.04320174003910978	0.07976266906233341
295	0.052420723318652766	0.0351897263609465	0.03130639586187072	0.04723708723619733	0.06305430713338528	0.04855385989163489	0.03824493145104465	0.03935822114979801	0.06029824219990244	0.06479527818431477	0.03772838454904867	0.04935730412182119	0.06217602640531416	0.05005035526064102	0.052486553087869085	0.03628086819366483	0.06642288508563379	0.056356525586248075	0.0470153926135032	0.06166693230850859
296	0.044575666780670084	0.05145283793115479	0.040843164469852096	0.0758879751942691	0.03281417491736265	0.04060854008836059	0.02880203842945908	0.0498824740849988	0.051129604174320296	0.050387672093531406	0.05190577050500597	0.0434796201431099	0.0403152408101905	0.04662363311757697	0.04681524123556476	0.0451166250471263	0.04769225462370199	0.056112123382361184	0.08446256119551522	0.07109278177586828
297	0.029139457448514688	0.04428610354683075	0.035216104291873385	0.036632097087666765	0.06599212981935726	0.021683885292034244	0.025589613410657127	0.17747512412868738	0.03796319397538702	0.11782425297054228	0.05970757807067456	0.03215193982982559	0.02699515585411245	0.02779706811128656	0.05296654965967049	0.019854541156945817	0.028671481926949464	0.10449139554214497	0.030157495716172406	0.025404832160666843
298	0.044045505740861114	0.07747288677714499	0.03764544225838087	0.07606548825068647	0.042345981060947606	0.03552434509018584	0.04064290323460496	0.05093445559726584	0.05794853636224904	0.03793280983374321	0.0651655657080023	0.059546379118917074	0.008443610065267284	0.060500805450932525	0.05431834556850978	0.04913618764316968	0.06525024233818973	0.050194285147192964	0.027518154795532945	0.05936806995821579
299	0.04133635079281845	0.03445656235767206	0.042446307258628385	0.03490829876451202	0.18857294757322948	0.05010225890408996	0.04780893221920215	0.07751329795882603	0.036495933202738216	0.01924181820414509	0.05728160602351865	0.030494767312695063	0.023637991471902448	0.05270359060387789	0.050454015972748206	0.041606217980013606	0.02679330647359159	0.03246835710269518	0.05417312502768792	0.0575043147954076
300	0.06470486628849755	0.06582553315190733	0.07025891839633593	0.0537687715723916	0.05575088388270975	0.04291959315815555	0.032662319469008314	0.0371696586525293	0.06277560199305195	0.06005903076706805	0.030800988072804143	0.056552493754012625	0.007608605697919931	0.05647938996733552	0.050091604724061135	0.06845199190037826	0.039283791426892624	0.04734838147752322	0.05092038766593632	0.04656718798148088
301	0.0563472086569539	0.047744636923029236	0.0521884415968511	0.05370647126623043	0.0437163099883786	0.042235567987897515	0.05018572117904619	0.04908894315377473	0.057744002427019436	0.0396675087651586	0.040631688826306515	0.06490246826889526	0.04863375603004518	0.06513196223618749	0.05116841807149308	0.04973769681959697	0.0490660953372333	0.0377439725413987	0.05288813361017965	0.04747099631432408
302	0.0832255301375955	0.035616579054756035	0.0285878739643998	0.023733484226898586	0.017153850576306914	0.06537125922483145	0.12648193660727508	0.027529613616839883	0.017214242778944417	0.01784914712823009	0.04053828401260493	0.1425572748789938	0.06669145960521393	0.040590081531173584	0.018411976787085702	0.14808977445084992	0.02097944433156126	0.034885882607381534	0.01719497703046166	0.02729732744859591
303	0.08824358858234728	0.0395157511487125	0.04951440217642509	0.02900630542270237	0.052817789788118234	0.04917953345452069	0.0335776616422671	0.03528174588854751	0.02470340985866365	0.05713947134809118	0.031159548224387462	0.04489939981696976	0.044424871579953534	0.030811984715248562	0.027103646226753226	0.14088951990590307	0.07303523274981548	0.04610986994959193	0.03982376863205372	0.06276249888892768
304	0.0408163899987275	0.035553494775893466	0.052336975424137226	0.052321069003987836	0.021834821820333184	0.1786665492723913	0.039301038436205936	0.03561395557192185	0.07088827792968913	0.03480677523359557	0.03213719622208635	0.04094399605533119	0.02986822680511007	0.052899470200266974	0.05007547082955257	0.047979874777229536	0.055604101389986185	0.03069337290952465	0.029160138737750457	0.06849880460627898
305	0.017583015781534164	0.06112311143937719	0.06091275064052135	0.04630247177375627	0.025552770767450512	0.19815808804260845	0.054735048028358914	0.03340254981946352	0.02513776430061242	0.0283105691741984	0.051388929297847136	0.044792690158611786	0.033514762217323295	0.036033420298961887	0.04581359799086221	0.036329101311226485	0.051836168717023984	0.05710935900389255	0.04376924776855934	0.048194583467810165
306	0.033920139477382885	0.05057524108052028	0.2251347753131955	0.03551516786724024	0.04233048555046013	0.04239061855627319	0.0357307661471823	0.046974248282892934	0.04136293577313816	0.05417484280809876	0.07088745646561348	0.029250111567151793	0.041548928665263794	0.03411302497955141	0.055436842121269564	0.05205187943709435	0.033927994057216575	0.016306497276487055	0.022032421452413704	0.03633562312155389
307	0.03485202645930488	0.018793505444150142	0.03299121715589614	0.04691741431906945	0.09745948927906284	0.030045173492031632	0.048391428784704205	0.06085945667148865	0.017171458705818148	0.10473891327080702	0.07922725448452299	0.03693859983298936	0.03847709967273884	0.04227481245068832	0.040609704311075655	0.02898741308189338	0.032122591495582685	0.060191017912984326	0.06570763574776306	0.08324378742742831
308	0.03862221275360919	0.034574922275425635	0.051464540808309034	0.19570531768181584	0.04346779594219748	0.056591004100794935	0.024545082169255383	0.049868627772346914	0.04169594591390238	0.0388867170964182	0.03255802802313743	0.01790796448087784	0.052245792317472034	0.042382778988624935	0.027947667733360576	0.0587541045114251	0.03481939321611032	0.06324411106590429	0.04991164483670279	0.044806348312309716
309	0.03338689824754002	0.031678316877339165	0.041664181250865295	0.03562252146774272	0.03367739626022378	0.03858237796097765	0.05946048309408994	0.16626023985770166	0.0333205721475229	0.03774578008408098	0.028484251408624626	0.04873001569740321	0.029516302294632257	0.03263569654318746	0.030314847672523775	0.039001097847812784	0.04350946390479088	0.16204527722810105	0.02484513907430942	0.04951914108053044
310	0.04439890341573728	0.06849320747640526	0.033320864920081336	0.06332236627952853	0.04728678935011938	0.045193929574350686	0.0311898399865647	0.0762907474758333	0.0430146326618772	0.0613280622532856	0.0568204186842936	0.046123439432139535	0.020044162491766104	0.04673096299157719	0.03871188179300397	0.06451768649066413	0.08863194460632873	0.0794454708685447	0.02590597196856291	0.019228717279335925
311	0.06837189277445073	0.03770026110822392	0.05150132713007847	0.02428280417939964	0.06851128042731808	0.03588365058192762	0.10076588910718363	0.02990097536052092	0.022224634513868108	0.056282322431035585	0.047432933036172714	0.02576120632395596	0.015602287949642038	0.06260007600967378	0.0603901585441605	0.05823552475170483	0.08323795674937454	0.04155870544663138	0.058930323356864	0.0508257902178136
312	0.0794248153829631	0.10720403568609373	0.05737083668632755	0.02190030609371131	0.1335294851280969	0.03127335131146855	0.06991579766218836	0.01284118147326121	0.029463351668266663	0.06887547074004674	0.029754192277696236	0.018282157392100488	0.014128287221961619	0.034479807316245115	0.00849955340374899	0.08348782645240267	0.049544904617671665	0.018026225760378708	0.04532868316625749	0.08666973055911298
313	0.09617028157378207	0.04269737344738525	0.025533007584211502	0.029142468880374407	0.05490064197003972	0.05776364954742231	0.049093876520379415	0.03804983815260792	0.03842537234212098	0.08308265835725565	0.06921830412660164	0.054233794184168765	0.015243777644395213	0.05383868166119358	0.018555962402824026	0.08147975795156445	0.04566311924872135	0.04104047187621262	0.040898519282740894	0.06496844324599825
314	0.028346225144943938	0.08578712561619133	0.04893844120360322	0.036436794931173085	0.15450993003678873	0.04222265558518798	0.02276277905879145	0.05803003995881606	0.031770783936888584	0.07343812693986955	0.05818978172247824	0.018414915371872148	0.03546125827693528	0.043825258837487564	0.021262579973897862	0.03194706393886871	0.04953413314460035	0.03254942581685805	0.042474337066260325	0.0840983434384876
315	0.02211713091004638	0.06391212998306277	0.02906760339685585	0.038883410997557266	0.052953690058359655	0.03826547075072433	0.06719994311304732	0.04864615765609887	0.0752091293291393	0.036559610105903965	0.06801428656209678	0.08778581560656146	0.016875755222987617	0.05124039181459342	0.021952404472004697	0.03991242719356118	0.066778379535694	0.04204164457227113	0.062194658542531124	0.07038996017690284
316	0.031520341085133886	0.17854207661248042	0.02425295118932264	0.02775520304800892	0.053116379842622685	0.04658917942330417	0.04950439626656938	0.04197851732088287	0.03065446040492618	0.03607782115187359	0.03680125046195366	0.07493895359254417	0.02019403838521763	0.04070320120030428	0.06748755007155327	0.039222471513597486	0.02741558303133441	0.04688014574535291	0.08737593325483929	0.038989546398178136
317	0.07181436625462183	0.037581590598238485	0.048970403305003234	0.0499947491553398	0.05133921455949178	0.0587304310480121	0.060774620616704335	0.031160995199719137	0.05799730146658446	0.04927553785980398	0.04972467583781729	0.09179508836120437	0.02502290579860128	0.0439264501371209	0.036455235851471014	0.016550023771251216	0.02545227684622443	0.040456225712507794	0.08693167702247162	0.06604623059781096
318	0.047395236426347284	0.056512776144515275	0.030896422402342364	0.041169628397269536	0.07205950594904904	0.1562999470985861	0.05381965551495335	0.034834564970750444	0.05155030270470401	0.03413375829034448	0.04622659919064726	0.038062986896743374	0.024140687205520702	0.0854239352394884	0.02127316376958651	0.05094020054398565	0.05626374015685959	0.01911250531540344	0.03912328216233254	0.0407611016205706
319	0.0685254130846651	0.04473157147742999	0.05261649009418758	0.10963361522673756	0.04897637894720258	0.06020109261119881	0.018031285661715944	0.021051177728932557	0.03047968840859148	0.0363197087107812	0.06344659344836358	0.055412372234993165	0.01634472628124874	0.0631818929470397	0.028214561894987056	0.052481264585754174	0.10009946453921482	0.057259360776399086	0.046450894114275	0.02654244722628185
320	0.044103415348073986	0.04866904163924247	0.028267455294906062	0.032326810434800936	0.17764550470710866	0.030790139509569093	0.04266545001304554	0.058606640848270074	0.020510394910579623	0.02602189171538913	0.03352433464274976	0.05849784474317751	0.026983604444269338	0.02582724915539369	0.027698886571656426	0.02062170029660617	0.013052840830026308	0.035958742286540266	0.13642080215955876	0.11180725044903624
321	0.02944654555615678	0.031853508009896114	0.06784778312914011	0.030562014716006763	0.1832624894098064	0.029926360167617967	0.032915686908313015	0.05225741880568952	0.04727780717050401	0.07816917704723575	0.08504833489073904	0.03125890611504913	0.0329324498099395	0.03459919004514875	0.022711157471233645	0.031193351436116082	0.03386867720556798	0.028254179626683	0.07134628282220777	0.04526867965694865
322	0.03031474947111745	0.04519989331831705	0.02419320557352918	0.03041351663403772	0.06853910678693817	0.02025382403352571	0.06263524022890694	0.035674707830508384	0.02542903983667941	0.11561442137928475	0.060126840669981876	0.04348869374934805	0.029698858883474562	0.04872775227890469	0.03234027900794061	0.04275149462796237	0.016441286724977067	0.052066673161183664	0.059536356819119424	0.15655405898426292
323	0.036035175006181815	0.2152303530052072	0.04967135312553055	0.07523943195803523	0.042286089432844017	0.033097729887585726	0.02214205112622769	0.03223091435828065	0.03453118386510521	0.04528089871225243	0.030777541447555526	0.049409068918555336	0.03853694731675515	0.04326499032694706	0.0390141989768082	0.03797920436687093	0.0429755986770444	0.05434212865789958	0.03698002351814959	0.040975117316163726
324	0.06532042509066234	0.037175544299532015	0.04221011062376647	0.04450280091131102	0.04671097479351486	0.05156468425571645	0.060705562583796335	0.03318311207583161	0.059657287269603475	0.03840711084855347	0.05621324060825026	0.0607453998562951	0.05185608852819105	0.056316134526240215	0.032265548099539736	0.041647323420870574	0.04772360141203102	0.06830066142070944	0.051141667174712864	0.05435272220087168
325	0.058001323031460876	0.06597875041818171	0.04270761510945447	0.06285523290817664	0.02730871328380749	0.036517021423009936	0.0197396877896268	0.04391845141108918	0.06275419105304315	0.0397194867526354	0.02779469712497673	0.03153272238308906	0.03960606490719176	0.02049307288113954	0.03453000236767923	0.10845305906194684	0.1622342222208355	0.037379612235529054	0.0487808708888148	0.02969520274831185
326	0.04917172783237057	0.027315086106383217	0.046963363811387	0.07099424832725616	0.03493877560170206	0.06411432870246878	0.047728074507052236	0.06333407254057713	0.05634146497098585	0.036716902953984165	0.057776450438099335	0.05147574593797823	0.02106522642780617	0.05321547476305142	0.04060935160805363	0.053701663123229125	0.05716132903409081	0.060226555731673674	0.05790458023193785	0.04924557734991258
327	0.03939721709632215	0.040198581936099764	0.04028572882334062	0.052732151207780464	0.025716117620254792	0.05069611146431164	0.0644033648463052	0.03397693599928156	0.06930772352259973	0.038242053401003735	0.04662334648494194	0.06545793332866723	0.03142689743901307	0.06872853623630061	0.04881456795190168	0.07351404839148805	0.052291469389445386	0.043668823234121384	0.04260639898101908	0.07191199264580196
328	0.04338110097348954	0.0676037674351795	0.05225453161742858	0.04928193075980522	0.06010014285473564	0.019865103877333798	0.04253194719568427	0.06503012294806558	0.03495647064921116	0.1492103042429848	0.06868274557973987	0.039602732087273135	0.04539115549542425	0.036516195458668466	0.019447074119361845	0.042568820396941084	0.028455951153605937	0.0437507588784986	0.07085561478680526	0.02051352948976344
329	0.02527566052488011	0.03949248123137008	0.03959277752586002	0.0467938482454224	0.21531141254149172	0.04131350178014342	0.02175001077649777	0.018383077338861832	0.03921418667133725	0.048042766449818815	0.04594309412396875	0.044637581042385605	0.039849295558399764	0.048954944846457626	0.036545664516096914	0.030915898109201437	0.0391538313022677	0.041790814024906565	0.08090678887059648	0.05613236452003576
330	0.053783283692444894	0.05052649268760714	0.03310541932560529	0.04438573882914999	0.033918245562411936	0.06606579951409891	0.0454164065569424	0.04119120820359092	0.042471967417965	0.044855563418210086	0.05394135862720637	0.05459809698958997	0.03968913832635035	0.055322609990751365	0.05928240229234424	0.06411537439475679	0.05224070017313024	0.0334975786114104	0.08777688496232013	0.0438157304241136
331	0.03849471714151605	0.01815415866185218	0.05642994795339499	0.07154829582705245	0.0541762137814256	0.04226024671844825	0.060039189957474065	0.0268854050312964	0.0339140077115278	0.040625249766763884	0.05185928115140973	0.04198176724753657	0.08670529017467038	0.06043754681982441	0.017114098317400937	0.08238091908657719	0.0768001703838484	0.040335845734759485	0.044176091179512884	0.05568155735370837
332	0.058030350692621614	0.029445266827459533	0.05388130325358894	0.04891010590251646	0.07478105351866395	0.0515429700366409	0.048333709587297616	0.0525831269239291	0.04863196510894977	0.04648179842464262	0.036600876452117764	0.03884628111351023	0.036137311824529735	0.05483865949124767	0.05190551723122557	0.04723843589514663	0.051233639277828084	0.05626004681744485	0.055824816420394295	0.05849276520024471
333	0.07406471674545473	0.05768457678616249	0.06099396924110825	0.04825113040980292	0.07579948465934283	0.038067450259693686	0.0756736524818677	0.053354031439823466	0.022888531872493637	0.0521001532159906	0.043513448269786766	0.04322132668446618	0.03708463107485672	0.04526270410930342	0.011466911404839065	0.05571900021291406	0.04096672273764418	0.05005426454785411	0.0705631034156384	0.04327019043095682
334	0.046495328114565984	0.01703194213962475	0.03710829931818927	0.03870200900714908	0.07434935184425273	0.035827734536347404	0.08181110743081788	0.10428439079292427	0.04819757029575278	0.07446730816024433	0.07903423607931985	0.04060588334850583	0.03016713314526677	0.048433101425938034	0.03558481251195099	0.019925790233833538	0.04104574442180276	0.054318975567315714	0.0445762761731878	0.048033005453010286
335	0.06330681786564485	0.024379783447127688	0.023015821511405216	0.04002046488668225	0.05587388190346928	0.02920182281009468	0.09183490936539833	0.052154831729870725	0.08676372518057658	0.04317877761204727	0.02762847749427081	0.06598435152460673	0.01858959171137186	0.04714970034919711	0.08002639652944184	0.030770871133118688	0.07400987989228668	0.04035635128336742	0.051541070820178704	0.05421247294984327
336	0.04225903555236942	0.08421026240252487	0.03934510833572113	0.009867853810041544	0.07069221206108538	0.025690317011421014	0.03468434093581881	0.12120685467796025	0.02975994758864665	0.1490140239362245	0.09164837419171652	0.048050949138789295	0.030861350624009187	0.024755229651373303	0.0310140162669132	0.03397213981304928	0.02611628229687864	0.05317429713801244	0.028741772838765157	0.024935631728679446
337	0.06235950818672777	0.056416201890441726	0.0299247385109256	0.0486322239680225	0.05434810259460599	0.029113328037199605	0.04086008386937032	0.06140040228483574	0.03982631864980605	0.05509862549592129	0.031949833060739966	0.052320629363150906	0.04066987605712311	0.038845974941392636	0.05368339741966873	0.06281608796854307	0.0669471280825657	0.056581550611445625	0.06421880642644345	0.05398718258107021
338	0.03185444323827604	0.1815603297235408	0.04466694362362456	0.035167688895077716	0.043204148582821546	0.04526068359497108	0.05189420087830684	0.052065456899473284	0.04081802424104875	0.041644739165578495	0.04502340683479158	0.0351822640219415	0.06788618014541091	0.03453201435907552	0.03796644829438898	0.034692897424901864	0.040627833861882436	0.012197604567509832	0.07551427852080142	0.048240413126576884
339	0.05099349733480402	0.03707716206153836	0.047376566580986886	0.03481567681236363	0.07595669227283734	0.03871470013243073	0.07169024112080015	0.041595328450724334	0.0535661024981092	0.03683477356781049	0.04677350702287143	0.07704748826675957	0.015594384416101491	0.04807625330687088	0.10398818147718886	0.04083054846561629	0.029247728135556945	0.05338241025339639	0.05671966851790585	0.03971908930532712
340	0.04956517742222261	0.05183603156380625	0.027936304919386597	0.027361774414191298	0.03468776750888967	0.03581360758384178	0.034426069459688576	0.16193220759049054	0.047421007019918	0.08200829784418477	0.06353549954614253	0.10777770714561292	0.018919930121838652	0.0610952825205808	0.02263343829299502	0.02060315585146537	0.025559297315935727	0.06699738340237238	0.027539837425595383	0.032350223050841086
341	0.031101320016507925	0.04071289236556636	0.023383854412141008	0.03088710659478555	0.04255993595217402	0.02795955051274367	0.060515797255872326	0.04421046218139695	0.16379145052922975	0.01671099220983487	0.0395868480076635	0.04150648831511742	0.046365091416874386	0.056642325216528525	0.10959093618480817	0.026292774731930663	0.0385888065360248	0.07271403612510673	0.026164937676574147	0.06071439375911921
342	0.06597697289225073	0.053789131390432884	0.03612300998738035	0.02990488428773825	0.03383334589419304	0.03773409845927905	0.045833664708955515	0.027336921893166152	0.03747373625269162	0.029577560140222125	0.04684910138979203	0.04458736091639983	0.03726276084215825	0.14604052218483254	0.0743708698936872	0.09357834906709928	0.05626650896852959	0.03981565627683658	0.031757312617082964	0.03188823193727198
343	0.05009646106314936	0.037219696756773835	0.025049171741292533	0.03627505249697092	0.055884460265371694	0.023814181991424137	0.04450645945023416	0.1671105628672711	0.037151095773902215	0.07957357344513563	0.035351582956807966	0.04355656872857305	0.0350304208673265	0.0617689288958197	0.04170196195097702	0.032717042177214994	0.02467745792120573	0.06904685316223905	0.0643167037498857	0.035151763738424734
344	0.04127927802025293	0.03999184507243015	0.02630843658856327	0.029878544806389195	0.040142857327543004	0.02651958054648385	0.06063029661113223	0.1385037198884572	0.04435472429165716	0.08439414691894585	0.04303146536615207	0.05576003814670453	0.03264008569007625	0.020041373055522702	0.07227606772643827	0.035141501670695185	0.06843800980586935	0.08602292632302631	0.023467312291733964	0.03117778985192657
345	0.12173280561068002	0.01913083273454357	0.03406598661555669	0.08765142509539474	0.03258964627436642	0.0565030271561649	0.0456710788919393	0.033735506232699414	0.05031538990666327	0.03239428181908333	0.04554071120370656	0.06797805036011655	0.0176860217480868	0.0525174298806095	0.0332976554220201	0.07502227427392813	0.0859110019178656	0.04477464875507407	0.040112285248936085	0.023369940852564983
346	0.05167768519618727	0.03232898129323188	0.031097439061275014	0.04319314244883075	0.07521690374488231	0.021100627914863782	0.054538239629747534	0.061825180654895485	0.030576645971520294	0.06791385959994661	0.10067135123294968	0.04861777151999694	0.06898149005476507	0.04134951891702423	0.04687610188115029	0.02533406830573232	0.033538250984878185	0.0438275007448507	0.05675149691969021	0.06458374392358145
347	0.044902884705368525	0.03860073889387786	0.04880989054377805	0.03451680321610598	0.06249860960251093	0.04619054416275268	0.042540136401938274	0.03446384579025243	0.02607103976886389	0.045920814036538894	0.03174603344950976	0.03295740980612962	0.033619044148083886	0.04720679606303521	0.04816672566755894	0.033911551296472	0.03825408948999868	0.07847054263512199	0.17994643122771847	0.05120606909438399
348	0.046957747428694345	0.03135484932480917	0.029555628295346487	0.03306942054150919	0.06508406535253991	0.04812318439161515	0.06375993565836957	0.02621079372091865	0.02155865691819817	0.04683749681891813	0.051453309141080567	0.06508815139523523	0.018932811602423855	0.0755942309442154	0.03329855711901128	0.11198254438035664	0.07692474296253088	0.0402497574306701	0.06241542154201357	0.05154869503154375
349	0.0828059376642903	0.026956638536787324	0.027787243207629903	0.03190496456880114	0.04311336776149626	0.0908436654048158	0.04413582663517122	0.05613867424877126	0.04294018889050908	0.04669614806218552	0.058715204993393215	0.04656935436583723	0.01665612184338632	0.05253132481157122	0.05798694657986984	0.07855065202393118	0.040431260794353996	0.07771764042614965	0.05236955328321405	0.02514928589783549
350	0.05331969520355048	0.01485525139086124	0.027429352791877682	0.06649408381076709	0.07304585777752227	0.06906562982277019	0.060552861868539136	0.0357206902684536	0.02744734206092013	0.07110512354882395	0.04541814392242	0.045714508803999375	0.04583869583441325	0.03386499059306961	0.05456523712392835	0.05506183729306095	0.0340445942982159	0.03364306261296345	0.07476385340195034	0.07804918757189308
351	0.06977631970045722	0.02021241511879932	0.021687034328035013	0.04123294439726654	0.06424387269324174	0.08251745777091228	0.05786731584335871	0.02378037505033689	0.07341946046631845	0.06170818058508334	0.045102984389349635	0.08599694321565961	0.01627098022287866	0.04771446902329102	0.06527524006261153	0.05888728838025902	0.043017054417807184	0.04259600312464557	0.039055354161016485	0.03963830704867182
352	0.06576342122070633	0.02681237001552597	0.0627128189038232	0.09562557079839774	0.06932689624855032	0.05571017237938978	0.05605399405079497	0.041472432355722	0.027345436791766143	0.04537976710118944	0.062498969386443726	0.029976501820179493	0.02436026971338001	0.05043781050407218	0.03622092079771829	0.04250102806238101	0.037634157930233385	0.05954812217680594	0.07041902545924157	0.040200314283678436
353	0.09645940220583887	0.028718150981800826	0.044046349231038416	0.018507882593376084	0.08633631060218129	0.04581859877731986	0.046980058433031685	0.050307406826021465	0.03207859134750552	0.09424804794718462	0.04343771668343342	0.0290009464066336	0.038130914039160746	0.03648029796318528	0.051108709431548494	0.04710021531913936	0.03866611801048085	0.04902644516623681	0.05909335001301973	0.06445448802186311
354	0.03641077095765863	0.020964472425860525	0.03938678355977383	0.024787760016830532	0.056392922632507086	0.031134181807522133	0.0279660754160673	0.14412460011751047	0.03831384336008694	0.12432028761285993	0.04562999785726917	0.034661079731828005	0.03600380107252914	0.03466618224793884	0.017522572194164057	0.028832878819755912	0.05569147329293439	0.13443917885167267	0.0362662444245173	0.03248489360071315
355	0.053141724602233535	0.037924396865104563	0.05132943530616157	0.04258437005283205	0.04886872460329686	0.04571638245566256	0.04824866289375019	0.030763212675374574	0.0267771241306244	0.03179227094550318	0.039484514075221855	0.01370353773536076	0.03211029534803455	0.05968184266069795	0.025618375672466533	0.03488316511267154	0.07059169856110258	0.03357829619206698	0.11872656574212027	0.15447540436971355
356	0.08846492275938328	0.021430981366235915	0.018545377878425633	0.028730864320310263	0.06283010650950771	0.02400138664707635	0.017183657768017346	0.05984868610131385	0.040489716552894864	0.09398374488980796	0.06368734519167274	0.0318787828896101	0.02311404470732796	0.05082266586293862	0.02664697622331499	0.045626085960262464	0.047979018420193635	0.059605920564495415	0.07155645157582176	0.12357326381138915
357	0.016136786811632622	0.08133454180681345	0.035944829407989126	0.02821135938539243	0.048149624503972886	0.03567246486553133	0.03641610572858426	0.08582519501453735	0.010125812477054713	0.05068769169020367	0.04839353224107009	0.05076650492503868	0.13096352348905158	0.06595853372198869	0.023295379508336045	0.02507370738916333	0.03901082518294554	0.06845668602276861	0.05055197672029663	0.069024919107629
358	0.11062473728854078	0.03563940362940731	0.030086524165187662	0.05062648861188581	0.018109353706425427	0.04747278060480237	0.0400789275571842	0.04751052241358703	0.028534945107172482	0.028201320878379864	0.033888731244061256	0.03666487176297084	0.14389734273153365	0.015352394267094982	0.012267069347153922	0.04903277748428151	0.09506874678790464	0.08811348796081941	0.030205810846450926	0.05862376360515593
359	0.04742381116249899	0.053158538064551064	0.03193818436178592	0.040632330874002205	0.052824137293742884	0.028056283079774275	0.03300294420401788	0.09827121055801118	0.04311200648275939	0.060963410370092126	0.059880390413657995	0.059264978441532265	0.025573486194881957	0.06128790942362641	0.03975320196693582	0.08979525606866902	0.039807952284389526	0.06283650692485675	0.02684069260467933	0.04557676922553502
360	0.04790682644643653	0.06022115128871625	0.02919533607771833	0.052906837891328766	0.03866998255349163	0.07044183344736232	0.04747808293512304	0.058672612308458966	0.03643203510337378	0.029620861835931017	0.046603215767198836	0.06837342411604631	0.09248662696823104	0.022381605450383386	0.05636517941430416	0.04672494669358659	0.07948419508684873	0.05567355797221537	0.024783198509019656	0.035578490134225295
361	0.0401158153304907	0.02377843756541249	0.03391282864596231	0.066434161572929	0.04018564219028603	0.1715257636885498	0.05749450397895911	0.05408989343048797	0.035596310237608786	0.03574387574981157	0.04663397000772268	0.06426571008155102	0.02971731739407418	0.03615636606606533	0.05021693098660682	0.05279305003250102	0.044467040624696565	0.027526304699633918	0.04296324384202602	0.046382833874624635
362	0.04334659175467783	0.02612072635772469	0.018584449699023755	0.03304814922342513	0.03707457821690608	0.031113336447227257	0.05227483081132352	0.05812774033388801	0.05481998199938809	0.05403163338214589	0.11184205070423947	0.028755152459456118	0.07592964900660161	0.032407538017022834	0.03641197976111645	0.0503463621577232	0.07109616064277664	0.0653355737235034	0.07029063016419235	0.04904288513763766
363	0.042981086849373074	0.07045750056262433	0.017780340587585475	0.030585986402974774	0.032027304423131016	0.021823315316839214	0.04263729564838114	0.07366286744496614	0.04770889480782562	0.10816474551499923	0.05264576188147185	0.04140769979894643	0.08624143540381257	0.04341462560829979	0.02628519703827766	0.04694600687533231	0.05044313354353918	0.06325790936083947	0.05070751492469544	0.05082137800608532
364	0.0495084173088117	0.031125804521038188	0.03818468469072347	0.07872221556992441	0.04871603128047042	0.055872920033229384	0.02527869101788944	0.04491234419774287	0.0676831495705693	0.028582339246379856	0.044553757615959776	0.07575775274913367	0.018688077883060338	0.04885553813585327	0.05523481264610586	0.03639444084238699	0.055826979099931416	0.0596832536034034	0.054758224238972114	0.0816605657484142
365	0.0466281533788896	0.183430396257489	0.06517801897832183	0.022769363204341614	0.05409828227847798	0.044239556565328825	0.035645157111798415	0.06311652174462773	0.03775391149436358	0.03972324444749648	0.045198432239326465	0.03405472935911052	0.02765308365738477	0.03586531939477036	0.01799975785710621	0.035518296179788585	0.06500832516031597	0.045766314920782085	0.06511133155150896	0.035241804218771086
366	0.056813808751140026	0.04127942953644419	0.04765114310080853	0.05812412077883693	0.055071801809246215	0.04192987245620418	0.05913017873105372	0.03474561155670132	0.056877910687733776	0.050275276091197814	0.06350087975884251	0.040155001329164164	0.0142577526970618	0.03918387720085891	0.09510212667949043	0.050700680707400254	0.07331410182037286	0.04913085946385742	0.043732645510819235	0.029022921332765732
367	0.083201805799594	0.054801557617118635	0.02554139129952976	0.02684161116510143	0.07322321372277002	0.07983518335497265	0.1195299181491292	0.030739776542583388	0.06575525051706405	0.019822772334643003	0.03528019537530622	0.079197033263907	0.012154868747135237	0.04320419724836572	0.0295327419031092	0.08273555166236073	0.033123027499334164	0.018169052873336103	0.04160888344197125	0.04570196748266821
368	0.06303255762682097	0.026430892197433945	0.04228583934118242	0.07205771387784198	0.03612488109273117	0.03725919858126347	0.026862839660994457	0.057435334688608675	0.045080572187289225	0.061039837554777016	0.052965796757970605	0.06620453986121047	0.028628562219884524	0.05599385958786465	0.06779366266043879	0.030282882155822245	0.07274999899155897	0.06236049696790642	0.044969892218713385	0.050440641769686614
369	0.02550186027051072	0.03604529523824412	0.04012660104868412	0.03920264951829574	0.049626804170680806	0.03866725827643064	0.034990165953530106	0.19404126572818606	0.06463365470222464	0.04817127854010999	0.05090044326987395	0.049958070345156085	0.023894909610614547	0.018650921321115062	0.038118328889162535	0.01395412065421534	0.04330461256374668	0.10682412356032983	0.04666331965854209	0.03672431668034695
370	0.061129526503500335	0.04941707508224668	0.0402728398984934	0.0485063365800149	0.037939094134379125	0.0467656261395486	0.022311092794280656	0.013091259804523223	0.04133653383704625	0.02275277800305131	0.037047141828398994	0.05684976052855134	0.03890645695882145	0.04475949137616251	0.040024264890271936	0.08205127896843202	0.13711511572331764	0.09057203386190388	0.0378313915538182	0.05132090153323751
371	0.0946045326014303	0.04393201204717436	0.048752973409930817	0.029256795338884218	0.03279784471115193	0.17517029335432122	0.05128296821197988	0.05289322960003096	0.0464260456247363	0.024124652821323964	0.05180889525417128	0.025287622800467185	0.04580806092832173	0.045926069512628086	0.04236681131535895	0.07178533170010458	0.015773042047627753	0.02616987526673767	0.03157198148580608	0.044260961967812734
372	0.0480022557813237	0.049309162781750265	0.03178003666758368	0.033377855006809794	0.09350849123776367	0.03341049911660628	0.023423224009093774	0.04577929922846629	0.022465790884230213	0.1493994764520065	0.07985299145190608	0.04211194537782914	0.025290561677914682	0.03184844567153112	0.048041438383179716	0.03682637072617592	0.0375561490710477	0.05559598948357645	0.07575819259456695	0.036661824396638086
373	0.035181330844973636	0.05486007444653402	0.03040654506005173	0.041321406496243364	0.0709389417307866	0.04316188180584482	0.04988395171647116	0.1559185454422745	0.042509123608599715	0.10788507919794688	0.05007604246622512	0.03265617439009228	0.03536297815017319	0.035043528464866365	0.010062487429768886	0.027064908648170263	0.044821320902363126	0.08398146445267979	0.03226406128173345	0.016600153464201198
374	0.03818371067289425	0.027361275777880015	0.02750552415645473	0.02404578129071477	0.05385111541239746	0.03693792321138453	0.06327399059806245	0.1385967354699618	0.04743718250492004	0.12726558799354373	0.09034805499568188	0.030709946873046786	0.016396676589465402	0.031752910278055456	0.042672320328689374	0.02170439720719224	0.015999098075239727	0.09951225852292027	0.04199237553480803	0.024453134506687086
375	0.08140450596591392	0.028894674767487825	0.041374498699745965	0.03217433519120886	0.03323061440751752	0.019056213763884267	0.02791805140778038	0.04706280227401338	0.03620648490102736	0.033726553311977735	0.04190301149245923	0.08171131973926417	0.020473383191071268	0.0599028012956389	0.029942284944419806	0.09935427607915574	0.12095074109983715	0.05828641884033825	0.057755706808997026	0.04867132181826125
376	0.07438340495732662	0.06259689950811488	0.046227733746113435	0.03634950490692993	0.057476850757573125	0.04104131065017897	0.03687046577381792	0.03967019855756239	0.05410720951067174	0.01979561206558287	0.07029974131389187	0.05756064603757526	0.04696195365567783	0.03672546595447138	0.1163574393266054	0.041147500413626414	0.036819268657242235	0.03888722414259392	0.04571867272927305	0.0410028973351708
377	0.059024769083933865	0.07251188720522757	0.1645931178015984	0.05135943602195234	0.05100871676129285	0.02257721636443857	0.04249279521912165	0.039000109934981216	0.04570748528658078	0.043391082952670135	0.056415755192733036	0.03905881093562829	0.02447789313026489	0.03127033440793179	0.042206128719568685	0.018882090774695538	0.04047102183393032	0.07813624788454616	0.03382944089747853	0.043585659591425366
378	0.044334605015285584	0.03971864810201983	0.047513314474672684	0.028234174440361918	0.035964378619243155	0.18448916571910176	0.05056961923046235	0.024269048840664987	0.03192838049620609	0.03172315157376784	0.04519415827977832	0.05901814421170101	0.027701137375967005	0.07183288184814901	0.04578598272947198	0.04722192360484951	0.035308680141656966	0.033415426031167025	0.05154149667063563	0.0642356825948374
379	0.07058404291120872	0.04686881491739358	0.07630376084432272	0.06893862721397367	0.042276391601969936	0.12473076217448703	0.04218869834271157	0.02610502544261329	0.04469054281936898	0.02567069388053237	0.06846345166271879	0.04691244336283201	0.03659720049370176	0.054672380031827866	0.032207740853622845	0.0440284432595033	0.053357224504423824	0.03318970058448184	0.03966166597459447	0.022552389123711398
380	0.054045448255407635	0.031444979867298634	0.060785834026698474	0.16637000910035205	0.03711617577556426	0.046704531738534526	0.030079957763000095	0.02081159385740684	0.049930014580566014	0.02437287944792418	0.04405038794087578	0.08113151156147484	0.03133897372581753	0.07494628716183145	0.02404170451643835	0.04559717152706561	0.04667137795602472	0.053451220045270836	0.033932600319903104	0.04317734083254506
381	0.054771078786630435	0.047895438731067295	0.05274633190657438	0.037278410988327265	0.04092842816159871	0.017836841679003897	0.043588517153019785	0.06882129703356925	0.046543029401826835	0.06568786261794664	0.046563123443273104	0.0438078777827339	0.020571075751081986	0.036566029658675205	0.040309011042316434	0.045744563093233985	0.08988534201208792	0.07638180726275373	0.07422254731261323	0.049851386181666034
382	0.02120677868587011	0.0620030285517772	0.045339702432460494	0.045709949749116234	0.17540763565967188	0.030292615358856318	0.03243177675429068	0.0572708624023755	0.03254978498139308	0.09621116123184636	0.05331568142907341	0.01969933199913891	0.023443596054174915	0.047384484451263593	0.032915698646599684	0.04079067844017923	0.03635027327275208	0.054386584028572715	0.05238585093991386	0.04090452493067378
383	0.032608835664236294	0.03782120414787756	0.04020105153579767	0.041185862842385054	0.03549907065593858	0.022791861417812715	0.054442483274170034	0.05480852059239171	0.04447677684076327	0.05540982356184563	0.04459636373877485	0.05250944621619552	0.054469176617470895	0.029263679767560908	0.19857348740721512	0.05433462352792762	0.0392200107509308	0.04549736270383962	0.03191220207632008	0.030378156660546062
384	0.060487549419154435	0.0341955695128722	0.05058079228282198	0.049028102964828464	0.02642381181082797	0.048635908748429685	0.05437082433487941	0.05915363225349157	0.03628094207270099	0.02855511698228173	0.037884668222461934	0.042310985796898896	0.18150356168271836	0.0514342249942988	0.03627196929837466	0.03798207171375908	0.05004991646932985	0.04630352346593829	0.033581791079265795	0.03496503689466589
385	0.05541592928752318	0.03537222936962781	0.026426368129817097	0.05349329847101692	0.045583404322302346	0.06237605932405527	0.034862830680403835	0.06430784827477275	0.010817551318541369	0.055184149636822506	0.07391427023572884	0.05050937655586691	0.016779174640742602	0.05355115951042313	0.02147321648220346	0.06636961938646019	0.07528359467983113	0.12052945097646145	0.03310057894486787	0.04464988977253136
386	0.026996921360907897	0.050180322881955584	0.03650517352112411	0.054882113617619716	0.056745528424741676	0.21674820305766848	0.038969131766200656	0.03371019432271067	0.05620056061196951	0.045385765094375086	0.045507172080387966	0.033870924348430136	0.02534379050014853	0.03596685719924868	0.06048154771853927	0.02936632249716232	0.02793828588841667	0.05274366819029195	0.0455818251081786	0.026875691809922497
387	0.06168916403781794	0.02555156991654567	0.04611752287960898	0.04117240904182648	0.04418637792020957	0.19190401777224173	0.049770442252865865	0.025976867663491828	0.0609707769161353	0.02046595335973717	0.06694233477091244	0.05202312782805738	0.053313008358251965	0.04433222926071553	0.030441140759023638	0.03999967635116712	0.02471347098836905	0.035101232863511904	0.029384466997457243	0.05594421006205321
388	0.051453911888216734	0.02163347412813539	0.1559009758876673	0.0491529664159674	0.0657684855622493	0.03821126278624527	0.052376080357085686	0.04045353249531037	0.041318514010001264	0.02897742906892248	0.053983061616983824	0.07542186555730197	0.031729264552295126	0.0886985727900904	0.024450788616533468	0.036274997405073665	0.029846651058188838	0.04078496079532589	0.02988308585738628	0.04368011915101933
389	0.04821146563692152	0.05571089181186506	0.053410208936262686	0.01832698420866587	0.05508480738696239	0.02302039429214253	0.027816446345838727	0.05371037949010237	0.026171534463177725	0.11583996577783592	0.11649211408473158	0.02565242647388713	0.09003189802657563	0.053850979635818835	0.036008986463154126	0.03672786882359075	0.04542172235297685	0.048983713143441326	0.021022531858462253	0.04850468078758673
390	0.06578109658625149	0.037877472991969016	0.03017323455851519	0.05448760058371639	0.025392890846286133	0.018872053384744826	0.0965773544263011	0.03497747072066947	0.06560009051838606	0.07626419228545449	0.07652298718635488	0.03878860534159967	0.020597179293452225	0.06309231373623375	0.10908381644567987	0.04373256845508439	0.07200464449446177	0.017063884020462397	0.020334135505549463	0.03277640861882746
391	0.05410775012291075	0.06399321782169938	0.17459440385186908	0.07000864607652263	0.027032266332511826	0.03227370960288081	0.033993484129442475	0.015940549640717682	0.03537850031380172	0.038894734484661984	0.04181746923413495	0.0346219059579893	0.03983497904371028	0.04787808015387853	0.04165281215118461	0.05907210304144474	0.06483265085223676	0.02604654074570329	0.0434395068530582	0.05458668958964105
392	0.019835991385212703	0.09279164692600984	0.03971840289090815	0.02261372319912236	0.04910716592629072	0.014662013238256772	0.051930760593448214	0.07316951119184907	0.049504241777909776	0.08896638924858237	0.032567368246092084	0.12364529631542433	0.025021253449853887	0.016262683541608425	0.022766622544583986	0.06706194142364474	0.056321009358146525	0.0994157874538652	0.02852160891359421	0.026116582375596668
393	0.022070346289493097	0.02478237375315545	0.02202231428976109	0.019255369336344027	0.11935225582478955	0.03157643936959451	0.04152049559974537	0.11654088116229785	0.041637505568891814	0.08458197473269458	0.027173587707930488	0.040031103162380816	0.03563433397765688	0.03088084660912375	0.04704653733862537	0.01936810599760059	0.0184249373132706	0.07144774454552752	0.15860642925214746	0.0280464181689692
394	0.07313220411116021	0.04340150003299966	0.04214409493388913	0.03657211687167811	0.03327294850973871	0.031688251320883584	0.03669421696947249	0.04981273908898065	0.04381252265940297	0.042412540828426236	0.0794566280461493	0.059627280684689615	0.024702673601563075	0.061348544009744876	0.14390849870423486	0.05820088115716721	0.049717287715680736	0.025980610799843203	0.02703650442859766	0.03707795552569774
395	0.08812034234098258	0.039021158122660535	0.018059056052394804	0.02779944382902134	0.07155012260707512	0.08334771619356407	0.047985477114502885	0.03645971624198948	0.022217171677985082	0.046211610750114096	0.02881952904823348	0.05015853326707456	0.02360594947951909	0.0828883049607295	0.017366075786106033	0.12373118804016693	0.0862659315728405	0.04684550044595728	0.02436454846509901	0.035182624003983566
396	0.03593888983901493	0.028828832393322457	0.047771997590139385	0.1457974994192989	0.034439096828037016	0.022238934454873942	0.08648851770608705	0.032040716210407334	0.07017242252015334	0.035677122479042395	0.06253668259531776	0.036092033833610565	0.023278821874058508	0.04478966443323668	0.03447452662459582	0.05809737353165801	0.04856405892890522	0.047295991688531575	0.057682814225341175	0.04779400282436789
397	0.03468266993755795	0.034755784648394315	0.047268020942369086	0.03404874074399452	0.1130868469263443	0.02609275018095851	0.0510956746365567	0.038192541234984015	0.02049047565410951	0.1676801360781522	0.06707915276741808	0.037087938410868784	0.05110000042684856	0.04722254171674736	0.026403673663525782	0.034106109242942884	0.030252338217122563	0.07326843716080242	0.0407745748760188	0.025311592534283733
398	0.055410387598624926	0.04549952351629402	0.030064792040144124	0.0433104872629061	0.07272781130842439	0.05641798727218126	0.03329332722059156	0.020216259728012515	0.029793009144022067	0.07199806018373217	0.043008010589559664	0.06351342331991085	0.01888240764867991	0.044638945165335564	0.02273685166480553	0.03679162870305802	0.027392520235763468	0.03448845358563469	0.1343342459975981	0.11548186781472106
399	0.05402178366511337	0.03642485380129048	0.043711484934966	0.01970393708818825	0.045910284567027684	0.05241344080700983	0.08034917360680394	0.07188533997285951	0.06114507363892635	0.056783294363173926	0.04590072679064911	0.03817737532080677	0.061365262241577276	0.06373122831225796	0.050723159810330334	0.051666021786790264	0.023569489236256458	0.04054186366936921	0.03879932951318811	0.06317687687341518
400	0.04936575767325818	0.08109449670524195	0.05679291890972934	0.04130928083326643	0.08011651556839768	0.04095916982160532	0.03825937273838497	0.04476365585659862	0.06359887478737275	0.0316653157177878	0.0636518482141204	0.026633171967220832	0.032264288054390015	0.016539663342598328	0.024375927953749585	0.02959944215692413	0.0221768383779456	0.03241183182689013	0.030892536627104027	0.193529092867414
401	0.054616766171629014	0.03363649385052262	0.04575215051113073	0.03723663631957432	0.046708107240347074	0.06034011943175865	0.045029175384117374	0.02453479747322601	0.22371237546643755	0.042141207880224615	0.029403245090760644	0.051006185430784494	0.03116733849588598	0.04590931835404067	0.04903257524912145	0.031383183671958886	0.040992433013268714	0.025093644943519414	0.05397155706915405	0.02833268895253777
402	0.043403892565552084	0.05354725805462875	0.034423470857699943	0.06191231038179273	0.0429713751421664	0.03355663668208931	0.027580852611576296	0.06795292483587745	0.0306924275061463	0.0790230984282718	0.04575219986095324	0.019078328715207125	0.02846105690243808	0.04179686043844238	0.02630569908355521	0.03949974129117737	0.09122207391285883	0.13461675669307355	0.044521401708560865	0.05368163432793232
403	0.057234917217546526	0.06956472195737083	0.03224154338896861	0.05625278046391393	0.043002823152067805	0.03884537490294173	0.05403410552930837	0.05939165343397115	0.027557073819975245	0.013618548800239052	0.05554294155923426	0.04225530961725285	0.031189601132170893	0.051996886572788	0.023416421824511664	0.037716844017023	0.04330847518236255	0.1830450133068373	0.02850090603149032	0.05128405809002586
404	0.07855739387170338	0.0385172417578188	0.03125427648712847	0.055417980663871866	0.02298799449334288	0.0596684081717271	0.022032181513587185	0.06618256066329815	0.07155065085765591	0.0639869071154648	0.058192551665893724	0.035038366192362426	0.016204869360298243	0.06912027501329226	0.051634920990527376	0.06516349576262936	0.058323524270879036	0.06634134912325579	0.03128512194097879	0.03853993008428445
405	0.014136231435723838	0.05403864223694956	0.021430255235794757	0.03462544157896444	0.028487269515903232	0.02585348187265983	0.026995569282157128	0.1466406028412394	0.04583653264804588	0.1725137042474749	0.051275238974495686	0.031792507364522264	0.03917518379299972	0.022539138509356557	0.03151823437542207	0.027020145551183827	0.05033301315980216	0.1289542094151416	0.01163101041821442	0.03520358754394877
406	0.034923180784341826	0.06192141902062653	0.042521577831686364	0.05824369831840848	0.0729220058695384	0.016421369876529646	0.07008887093026699	0.03317860744942749	0.0494674065604602	0.053154347198251566	0.04078922273856253	0.0458834132161845	0.009626272166632994	0.07956159442472388	0.043742062307954716	0.05246390816745558	0.04953792297849437	0.06575874933267957	0.06021209496259115	0.059582275865183276
407	0.08626690148940537	0.02282666344100321	0.04374144006357737	0.03984167435407968	0.07096217930185024	0.024901188951900147	0.05012863247564675	0.04497093356347049	0.021565731780016792	0.03234495327137955	0.0560127529113049	0.03134576384501565	0.1984952397528168	0.04153678593458671	0.0182552101195447	0.052772613191571616	0.026392531019841004	0.0556650905398966	0.036782165388584434	0.045191548604508025
408	0.03994505517749662	0.05362367709732313	0.049049204463105234	0.02452830658527019	0.059496582502065916	0.04117968764893752	0.03423199969865972	0.16492052354498013	0.04377429475462091	0.07514816465322066	0.05012424161052551	0.022495777794035682	0.051348034139923435	0.04811995313646268	0.03717949142530362	0.032525325334781946	0.028007394500663474	0.05401890093148259	0.05649239627049405	0.03379098873064699
409	0.048241836156684	0.042278373813099616	0.05007802706244425	0.04601416341914858	0.05212761116968235	0.2060959435689509	0.06571039202061113	0.022119844912763188	0.026503409129130462	0.04167055682774876	0.033025176133813616	0.034651390211362244	0.03136531321925457	0.04711173120634216	0.04836832343954838	0.05226344152105367	0.02895455915377072	0.04927804341156524	0.03351982281686786	0.04062204080615827
410	0.0384295332175485	0.03151882907926312	0.0323816102871448	0.04611441949679609	0.1076190683249938	0.019924948179839586	0.06655975966473376	0.07627355359920447	0.05552213337087328	0.0680284895549687	0.03944030961155449	0.05209124968283346	0.02252696293885793	0.03485236096356092	0.04146232627322278	0.02324365680472491	0.05178775025139698	0.1218527217454175	0.04546165378795697	0.02490866316510799
411	0.207447268257582	0.04611539632712588	0.035328851088558516	0.03532931672725315	0.031967227235538666	0.052961985106780025	0.019018936955487783	0.0338277790372259	0.03678723488664526	0.023348741608921388	0.0472543270177264	0.054539598731337936	0.0261352131251369	0.04481953529699866	0.04051113143970479	0.03282452829388387	0.05174712478201715	0.09629807237379537	0.034905997703652124	0.04883173400462824
412	0.02672328007573022	0.059862341905174116	0.05757133790333555	0.07408753651491785	0.03709154001385229	0.03130097649156866	0.033095247753081154	0.04827835591044241	0.05927850273029845	0.019756165478733392	0.049359396516573874	0.018048787873233663	0.18014222560841553	0.03660963383018148	0.02785441264508569	0.03549310438942418	0.04477330923495027	0.04528562042184967	0.045759968820837583	0.06962825588231396
413	0.04656869177264164	0.04607360135931485	0.029178486364828986	0.033073558453080215	0.038524653677555615	0.04664576255975265	0.033135036095953765	0.03742932076093255	0.027772420945387188	0.02599080970950397	0.04157548925125836	0.06616417151833683	0.0566680983215481	0.04628052048825867	0.02717653350067016	0.03904964673221389	0.2122010689666692	0.05519504875597003	0.03352630321988045	0.05777077754624293
414	0.05581268182676436	0.06222989128811492	0.036411883712362016	0.05812058255871797	0.033763180871960966	0.07494023264807154	0.05348339350448831	0.0229347406942271	0.04467263262343594	0.06994896387052495	0.03324760995682738	0.04380231191662512	0.03366859464436848	0.03211605516004415	0.12730952469775414	0.04351267383489945	0.030393953972449882	0.05641468735192079	0.042057163685086565	0.04515924118135597
415	0.2016016882977449	0.03859685061258216	0.04110018311220385	0.04102322613625475	0.051594068684783584	0.03706306140971507	0.029729409813155843	0.029932620735268294	0.023708867106103548	0.03585677464618759	0.04151524231404104	0.025115715024152625	0.030660210840045707	0.02788409444212073	0.04659037428776001	0.1179903533839614	0.0487138539350692	0.03177742848772032	0.043912920006787655	0.05563305672434177
416	0.040108835140737736	0.053738884588556	0.02083847181429448	0.04263898287694177	0.05269334142121007	0.016874568976973748	0.05994965504683584	0.014982601077788297	0.12197015828334574	0.0498198574525696	0.0584417153844433	0.05356784316350527	0.03201080843594237	0.09835132594920716	0.09243190845551552	0.041456644290298786	0.02905430683363557	0.033405123860055376	0.05592583539397891	0.031739131554164406
417	0.03486641299063198	0.036424359766513335	0.05303345149491386	0.04110291763716907	0.04267657943331783	0.030754324418820277	0.05401037332475666	0.055410570590590624	0.042818687748032457	0.037051483085699465	0.05268672344682085	0.04608313933408503	0.045071848708986936	0.02717661678128112	0.21484992586750284	0.03923765731492999	0.04853271995128031	0.01788479430018006	0.03192309023603625	0.048404323568451126
418	0.033678788560551474	0.044107737961873526	0.02458803393768044	0.008991839164170963	0.09429453798509532	0.01987470392886385	0.07875249063930406	0.0743894163860362	0.04438226934980876	0.0626053803597317	0.05774883532143035	0.05153520722564834	0.0537197823260643	0.08084886574625166	0.08718163061572598	0.015288201018742219	0.04492561058221616	0.04262489865115168	0.018908720123675688	0.06155305011597737
419	0.042702564165643234	0.06051789254072915	0.034596794967364314	0.02737563421194452	0.03667402575636775	0.035831998719648525	0.0445096287284533	0.029634951878695113	0.032449205616823566	0.026134034415809783	0.048943160286542935	0.0487034354389357	0.01549083155815611	0.036909837280791516	0.017572696564863353	0.0549445594064896	0.06972772168469363	0.27787691454580904	0.03390262999305057	0.02550148223918826
420	0.06162021126238571	0.06249457347408504	0.039405702061223104	0.04187205854511489	0.02436491333329933	0.0242897723006108	0.0409762303596953	0.03471365206253059	0.03357021469702225	0.030130598410713718	0.039495649429152985	0.02808989767941668	0.02935735403734217	0.05300376301275978	0.029819815246434355	0.03412422420946313	0.028864432100312126	0.3022479711021732	0.04214727969499155	0.01941168698127332
421	0.05575153338973904	0.040757405237284834	0.0317203248737749	0.11340892234788387	0.02273939032119436	0.041029433803688654	0.06424991908059093	0.03467810501214408	0.048332109974174926	0.041077075534800764	0.0508667660549145	0.044671772729318736	0.0612733209047906	0.1053746552237828	0.02047841130966972	0.04908936444109428	0.05530207109854283	0.02138926472779049	0.04931020834007754	0.04849994559474213
422	0.03918530156978728	0.04318392664237156	0.022775873379465614	0.036366928253884864	0.05142309048521306	0.030361877310747583	0.034972061085365436	0.044456397562642684	0.05504710650444637	0.03554638569806103	0.07906093788448966	0.060132728745359125	0.024826034222826046	0.035589761266891555	0.1805972106927249	0.04052959398540276	0.03635131329070393	0.05815637322677025	0.04078296393152767	0.0506541342613186
423	0.08355252700647638	0.02796178096464838	0.04379662058903217	0.09009966384001712	0.04555531095807622	0.05021575427353129	0.04724074632014779	0.03179040442316188	0.0633069888628688	0.044319354725975466	0.04120370235081227	0.0677249804436314	0.03250795855828626	0.0204883927049358	0.033661471023484914	0.02910311535028129	0.048936930277902316	0.09702239350518184	0.056154143129849364	0.045357760691699056
424	0.07617393669414224	0.05979055586885584	0.012146188983242686	0.046755747888575366	0.033996671246972636	0.025594945667635788	0.042989411368233726	0.045030741000029705	0.10409281705450966	0.023667871910282686	0.030832632291220782	0.023623970249642908	0.07910879921755183	0.04507518303490688	0.08442323998906183	0.05857658178068347	0.12295288250126167	0.033601679751346564	0.015162946748545368	0.03640319675329834
425	0.01590941434712853	0.028433097740697643	0.026037007848923342	0.0261082431188044	0.02364406865324016	0.044215933583346745	0.031506162418428525	0.05525781259991412	0.05619389663301857	0.014412923085777825	0.03949558400990977	0.0249082653606228	0.0393373554516426	0.02145131047884669	0.34821186990787	0.02421652243900323	0.022792294315435984	0.05100721976504951	0.0499929616863156	0.05686805655602398
426	0.3073706181668933	0.03103614036650132	0.032352042822295306	0.04259909733029805	0.025904047752419227	0.04339912275561414	0.02896203104086718	0.030993483019945763	0.042291889234223265	0.03914717685064035	0.04058197162120588	0.03907696949517419	0.014947624582388871	0.03213759445483375	0.016405697910428774	0.029196153041394005	0.03947974698105942	0.07950946116195995	0.037792655445412535	0.04681647596644466
427	0.08202811335201779	0.02023963041676775	0.0609628111539609	0.015280040629818803	0.04111235797026908	0.06322804934137911	0.015958544661870563	0.053670070206085066	0.020412668265447804	0.07944102115451546	0.04873200226170968	0.04280168238295305	0.07737262977359484	0.012281905945564895	0.015133562878186409	0.07739319367836385	0.0833289079213788	0.10205601122312184	0.047576253361858216	0.040990543421136116
428	0.05750774669452146	0.027876852277842267	0.03250421218811388	0.04563208774726557	0.053079238481370784	0.07216098462194967	0.0623861677235397	0.046834149247201515	0.02905972042508592	0.037913916763106764	0.05857662427667306	0.051825624119917126	0.07119044782607015	0.06400991198626822	0.030508342036924468	0.0768891206982711	0.08366355877807109	0.02857515677123232	0.04083812045609502	0.0289680168804799
429	0.07186254595281898	0.013895624437771162	0.02227410127228874	0.03396267941418343	0.06787250996760777	0.048282730730481234	0.04378284990254936	0.08602186824729728	0.03656660376870677	0.0785312938474769	0.07687597977113755	0.009123528465381848	0.11202761100907724	0.030630833702907395	0.010795993160481623	0.03607739101396936	0.039388789799201435	0.07669654194763617	0.028382072757905264	0.07694845083112044
430	0.02873640165023922	0.028960566588089612	0.02938333452134248	0.057042384074941076	0.024071942007225608	0.3086418289609963	0.05663170045668331	0.027065323992312575	0.022651274695257892	0.03851284341642591	0.05511551787199415	0.04071272794085957	0.0365910773719225	0.05153985522008162	0.03985865066400792	0.02275363639721766	0.03128634830241578	0.02544665002782461	0.0402570614329306	0.03474087440723159
431	0.3928376423230886	0.03383427452441508	0.046650296831200776	0.0329956106249033	0.037324305283516115	0.028090960592057332	0.03190431576339918	0.02717350389218363	0.018902854708835442	0.014801069490269696	0.0388432883737745	0.025167037349926688	0.037828776479094786	0.02017309349330645	0.01222074818942145	0.021215602028825317	0.04474514165881014	0.061431888736289214	0.02961664274582866	0.04424294691085371
432	0.08241353955923264	0.018384321155383472	0.021116253824655828	0.024579913231148897	0.04022489560691386	0.08796898033952467	0.030497251769817383	0.047311403058225926	0.030159384150739637	0.09715860428237398	0.0775808557183242	0.014492727422149437	0.011531901544556522	0.025589150315583672	0.02579650073920028	0.04919675724572448	0.069017388733386	0.1486919394770462	0.07303897949633714	0.02524925232967573
433	0.10153745443472482	0.04875634968977958	0.026715683286592108	0.02865575504741989	0.13813841814508354	0.02808387315707756	0.02370026952691904	0.06575397461334953	0.029992289107082876	0.051753659393375485	0.05167245625303155	0.023746093115233725	0.018254187981515815	0.02395511125530029	0.010843715652873459	0.05086116112570085	0.07285504347127676	0.11252447467137908	0.041891472854567235	0.05030855721771679
434	0.03541939821844474	0.030706082225585758	0.03250200287528211	0.0194571971401754	0.07036489704184068	0.041901909541612214	0.036376868418431324	0.09727820323184576	0.013724325761580614	0.1139469257458502	0.040792974964189065	0.035489839254661135	0.020212355969449602	0.04053343882055251	0.03282483970179223	0.08429108161131127	0.04757330903006438	0.05337899902050172	0.044929668900662335	0.10829568252616696
435	0.03081271877460388	0.03859194464207075	0.03020972656318888	0.035481419481161264	0.029459187807805806	0.2569835324310491	0.035723888685368965	0.03902120968836364	0.022293048803100863	0.023534450123681508	0.04073232023807855	0.040559111464060105	0.033705441510425496	0.03669655228560394	0.05017780543903686	0.05286780218736165	0.03331754981376157	0.027954833226123018	0.07894576305536809	0.06293169377978608
436	0.058305999906148515	0.0338686223977297	0.028393388383439317	0.02290972535277222	0.3278520308893593	0.015437436226498229	0.032651456610734805	0.05368250522903284	0.027130282536580813	0.0417311147085673	0.04313352784052984	0.025083704896820158	0.027259528679145467	0.026956732026449257	0.020615508733934817	0.042540520933290964	0.0277486813941308	0.03650218631637827	0.036243913575971794	0.07195313336248567
437	0.0447183584780091	0.04168662577415321	0.036097759706345614	0.046925695053859434	0.04555845819933285	0.02622213345244191	0.04975325388890076	0.059602692355324775	0.05178874510507082	0.2686283241020448	0.0385603581588033	0.02572137427213369	0.021341273894071675	0.046846712174387	0.018010346216308776	0.04118027481649458	0.023185366255606042	0.037275762549281055	0.037843058848584785	0.039053426698845865
438	0.06756650781863466	0.04571932233702447	0.058144148627000077	0.028027781052408333	0.0632784310339123	0.06449789370248467	0.06764083643083027	0.047596122778255416	0.030224647903155214	0.027895114922339197	0.041625052976627816	0.04504696284318465	0.03461385428074465	0.07938610817450048	0.027858718602750732	0.0958493428349857	0.04051594361170285	0.03794392452824138	0.03683173991933037	0.05973754562188679
439	0.2870971245096613	0.040171803589198814	0.025300763109169063	0.038068111354057535	0.04124334703392502	0.015406341444293634	0.05460704722938065	0.0248822553368101	0.02566553654849571	0.05400905149372446	0.034616550447759416	0.029590600200139806	0.0348520460196836	0.028311667836314194	0.018351317399512675	0.0710349705108484	0.06500867546598434	0.034252536242991495	0.032439546559789804	0.04509070766825996
440	0.340948671015326	0.03866295008339778	0.03417823190142399	0.04107166942426813	0.026185157553950268	0.04120000362218602	0.03765743427243391	0.02512386882028388	0.0260874021807395	0.017388507590917566	0.03877730793818942	0.0349756847876686	0.051083047390440416	0.040692348100613215	0.024429187015017957	0.024691931516868902	0.04411642578070821	0.0427846681053519	0.04578588458169313	0.024159618318521203
441	0.04347054944165105	0.04550633638052448	0.031935848756603574	0.04225261640778	0.03240368347978947	0.185162177370738	0.08619004389177852	0.056980752591148785	0.0272578301636514	0.03567962271061576	0.047075293098509885	0.049926133991017474	0.03447374347788184	0.036313140943544535	0.04830410274650513	0.03370603119223912	0.04313672503056301	0.04901522278503485	0.03834846185726965	0.03286168368315345
442	0.019642770817569374	0.0438850640060372	0.03069802048791205	0.024309633315443304	0.029381984337404892	0.04342473221481926	0.05195008271459554	0.03121041650574198	0.028173596792938613	0.030191448995692937	0.03431261959926859	0.036272400563934784	0.0164617910870177	0.05478188278259365	0.02651629188702265	0.365024084076669	0.03267620760197132	0.024784289030216386	0.04920898606751245	0.027093697115638245
443	0.04224235241199257	0.028699077317761532	0.03236874678760681	0.019709555147174696	0.046431064254414164	0.02026164073929744	0.04529973654276685	0.040727949172059866	0.029768743320246874	0.016118242171729545	0.031202079224924243	0.025442380543665145	0.028144123072034243	0.027620615451101508	0.021236680809686728	0.040843939104398666	0.4008074372580824	0.03067326115386948	0.04297904336536526	0.029423332151822038
444	0.0370088723439023	0.030072070870272524	0.04732288116633875	0.025072933881577542	0.029282880738608793	0.0156747328890191	0.027456789244036783	0.05462393115120832	0.046114025337771945	0.018480100779439318	0.3782069103415301	0.03834703026408137	0.034212343421211995	0.023796123416368675	0.03190258571245933	0.02431397888234249	0.03869358185588897	0.041969232443897116	0.028904965450265867	0.028544029809778687
445	0.0298961325180882	0.04736916126995412	0.04823795243552754	0.022662400766237836	0.03785237718286414	0.36782497298923306	0.036205960759558335	0.03164768662881667	0.028232812082400305	0.02091854851594546	0.0396094949048259	0.03286400788126306	0.02434261280714081	0.03313261966104795	0.02716789192837006	0.04413845216892267	0.0281486256084078	0.03281148564672672	0.03955267219620962	0.0273841320484598
446	0.2960884500501813	0.03762668377966883	0.034418918012688586	0.054042313582252005	0.045871787015205966	0.032016700572366975	0.028709006881279305	0.0352176096580188	0.02542977397850893	0.0269821032393471	0.04612433594835666	0.03293306366731945	0.02736676380114458	0.03986216916183589	0.02232698219632207	0.02783962769234956	0.05898389153635551	0.0432380227439085	0.04751211387230627	0.037409682610583764
447	0.3767613586481928	0.035688420900111026	0.024921784671130816	0.04342660564788218	0.050864170940803255	0.01856122154931528	0.044028639511668494	0.03890640080058061	0.02732345180832653	0.024767376410559188	0.03607387640612395	0.03055928744083948	0.03062122708742365	0.02720746525552628	0.014144502278153387	0.026071620232714282	0.04331990783615248	0.02935023866776955	0.036313847842371176	0.041088596064355616
448	0.10495409959090156	0.09639553232811376	0.04435918162384336	0.02525664528535576	0.03989475550099485	0.04926787152707782	0.031088939889558413	0.0371201099971168	0.015569146705200338	0.061210450578352886	0.1104460177548139	0.034636080011262	0.021683455129057057	0.02039439858179855	0.016713556608234408	0.08227272517486531	0.09190444657821964	0.06120355962980389	0.025403090890539454	0.03022593661489023
449	0.0434780659200284	0.021710648891156384	0.04732758862012732	0.038173296728967056	0.061638680619386085	0.026382194303830136	0.03291904943679325	0.05027412407914147	0.03776102861456385	0.10303722894195062	0.06354946032721291	0.019471197737512224	0.03856814006732915	0.03773297385313012	0.02749001332669189	0.04048667896183959	0.08863347036188239	0.06543237047720564	0.08322753246361247	0.07270625626763905
450	0.05665199934361986	0.039384452773183885	0.047238185373343684	0.04565129783113845	0.05165318061499671	0.042017679382735235	0.04624310015985167	0.04929916691543484	0.047980073921863486	0.037877334663506734	0.04014470494856933	0.0366085037914692	0.04375320856340367	0.05896394385643501	0.030454152595552317	0.045242726234076346	0.1519356020083401	0.03540073100933158	0.04829496015675031	0.04520499585639756
451	0.03396797253660674	0.0397290644518813	0.050475563261028436	0.039779770221962114	0.05182775383681893	0.031197027247765137	0.03612277014172319	0.0364958694615796	0.03677766295856913	0.23704159074116324	0.04538863795215156	0.04739053886276205	0.042131430094181285	0.06008208948231718	0.03198627338385075	0.030432928441973667	0.02493105564277472	0.042005710156079366	0.04410137822341426	0.03813491290139728
452	0.050103296896741714	0.037495520722857084	0.03906415208599458	0.04330737265151421	0.04918047921802225	0.023918771091301392	0.049835790565781066	0.04761140837407657	0.04431890031226804	0.0503102560096978	0.07180519317632816	0.02414266349905834	0.03386898151515113	0.03789925973506262	0.017789008683483175	0.05515742831967119	0.18182714452931528	0.04466832592228217	0.058257510577002264	0.03943853611439097
453	0.0499470218131302	0.0551570790047732	0.05111334925159588	0.06376650093526211	0.046532419731879764	0.018087109206518442	0.04663989655190198	0.04928719589475759	0.02843419346484304	0.053177162974669234	0.04353982278914292	0.04716006792235992	0.043623052211246516	0.043636541087883216	0.02763332932541929	0.024713877656008482	0.030202385258552688	0.1908478210733017	0.041342120317875736	0.04515905352887813
454	0.032026167548078535	0.04030114108361366	0.04013036825475469	0.02749624459737719	0.05008394925698565	0.019213784909075916	0.04405482863982954	0.037455359630864216	0.05219371001687239	0.054716751655615126	0.04482836981684928	0.04209020279482089	0.03689098419159058	0.2651168635358348	0.03841521680957841	0.02626868547401447	0.03640382081340337	0.031120114271002357	0.03773890275674234	0.04345453394309662
455	0.20068042320347934	0.03931424622381413	0.04277098051286126	0.0337573953331412	0.0457026931635226	0.04034049472064273	0.04585464416914623	0.051333508176953056	0.03541312961641807	0.022850769631271056	0.04443210484750857	0.042145187358266695	0.03833149074308168	0.03275715723808507	0.028789691649439838	0.050867413660314435	0.049481365263533326	0.0721498084575847	0.03769832854648724	0.045329167484448735
456	0.028933575988119964	0.0371234213046403	0.04117454384100334	0.03524769973183323	0.04090636128794742	0.08031125131019694	0.0384016762712202	0.02392894659838093	0.05966664836925995	0.029063153835080763	0.04043383234893426	0.04084230741421548	0.032435400335209835	0.047206981655656434	0.2473817912197931	0.04828571922350159	0.030571673121657993	0.024723159550038603	0.04246588911380237	0.03089596747950732
457	0.05213702885212732	0.0612757580769722	0.047205015089255085	0.03845221925900066	0.06853868816415304	0.024111950507235257	0.06780832376400202	0.051214874497961235	0.04688885071127754	0.05402052577704136	0.06058917773417055	0.04943607097886335	0.03119965070863447	0.07921129037165875	0.056617378591072125	0.04117208812882234	0.03851517598526287	0.027163774960203512	0.052201032413603236	0.05224112542868308
458	0.05519678322303912	0.0452263971636357	0.04808514875854675	0.05686479173873156	0.057648481925504	0.04666501273967067	0.0485400540074665	0.04992195891529665	0.037684245984921975	0.07382629490274102	0.047293223602330126	0.043344745697436106	0.028365233877410537	0.04420857321584567	0.03800671476317975	0.0491318192422698	0.08222531953641417	0.044646236578654006	0.04489304810245346	0.0582259160244524
459	0.07767022533563334	0.03920940366854647	0.04362670192182652	0.06399519718424201	0.05168920318681965	0.015775915353756432	0.051284789942704606	0.04274882717685765	0.028369085122970157	0.13625819824759214	0.050624058668512814	0.05043719237899779	0.03697595242941795	0.05637500839948314	0.030934656142186982	0.05445723486248407	0.060382331441069415	0.036109439528474015	0.04074893558991452	0.0323276434185104
460	0.031925576208210515	0.035901305678150267	0.04550177925621541	0.039141508193124765	0.06399198303455395	0.020972949726865087	0.04434946188975192	0.037220326761396194	0.03395300121689716	0.056009571267864836	0.05021634904140996	0.034406791692210024	0.04354963471090564	0.03834967413691464	0.02394562382191797	0.21077930578343432	0.05747375414822115	0.02191920666377471	0.04799983092159527	0.06239236584658627
461	0.034805181221196815	0.04315564453256915	0.043643420631399865	0.04991874583821215	0.039054836816918605	0.20992678250400232	0.038534561668478205	0.04442109074622405	0.043529137682936966	0.03653543630320564	0.04599548329158968	0.04176613601616876	0.039837171302789465	0.04626760970718597	0.043097236377309424	0.04900878631660721	0.037681328093942514	0.037861994614566234	0.03976765464648555	0.03519176168821147
462	0.055288733294727256	0.049100119853888735	0.0515617889773067	0.04787447901807768	0.05832261865771472	0.02797974113339366	0.03816027101946461	0.11184098019598256	0.0446810076408764	0.052349731694137536	0.053159811733767416	0.05582414154401389	0.02971822732413992	0.05894270112150558	0.0414092384956	0.021990194666836712	0.03311465258578567	0.05050301685969159	0.05372167462541936	0.06445686955767002
463	0.030073579642016412	0.05634220896710807	0.04001717583887578	0.045901115453217824	0.046447813540665316	0.03321454072286557	0.046718064880968975	0.045919905139357765	0.042850082815472534	0.0629708922453698	0.05169974819194043	0.04877319135235622	0.030586496972939525	0.034826372993550216	0.03184273537672888	0.04517521045149806	0.03145444327064492	0.19949836533122198	0.03559726344900042	0.040090793364201294
464	0.0467200152899258	0.04689554639175375	0.0517547337866999	0.04986086495424081	0.05452027144379485	0.045651462005979165	0.05688289890826706	0.049362329869787724	0.03392459582116645	0.061751064952951275	0.046879117727454435	0.04652249661157482	0.033602573517086065	0.07829525668039727	0.05008845387836915	0.04806548779997005	0.03889686566650657	0.04745954631475763	0.05826115002026825	0.05460526835904896
465	0.056788280440199686	0.03755905923723538	0.03553800848659137	0.03488733086333628	0.06235230586072285	0.029987256158451957	0.04283346036499543	0.04690306100769193	0.05479668119206923	0.03839833513014152	0.061495837334758136	0.0389548918468632	0.02432618920095109	0.1308921251364202	0.031568717635263	0.06063524107798531	0.036220024326456025	0.04772912836250185	0.0877036824680627	0.04043038386930286
466	0.03755419908340183	0.05015836354011167	0.04585471879600467	0.05813005231504231	0.04206025059247736	0.06466774163797799	0.06023232352365784	0.03419191871993419	0.05256878041520471	0.0205281314800085	0.04893160678608189	0.07509086762712151	0.01608054103346077	0.14611373268028727	0.044362940411644285	0.05670099221842995	0.043107935044494665	0.01732215951358863	0.031561211017687184	0.05478153356338275
467	0.027110221193705302	0.050620249952155666	0.06441951046971392	0.06746385587608239	0.05608301386266958	0.03664343030729645	0.06849217513834747	0.054755475876285764	0.04769005895503897	0.04293464428923629	0.04509090624764666	0.05858191803492228	0.014303086690879731	0.052151803787419626	0.044767197663164164	0.049882837500823805	0.05723480821205493	0.05860988648439185	0.05736009413837055	0.045804825319794566
468	0.04856102559809459	0.03083171742171045	0.049450532744224666	0.04689525874381637	0.06230485321367148	0.06666943284029485	0.05255457690974938	0.03921382245971428	0.05244886684875915	0.02095535980858504	0.044279841848715334	0.07120298473689073	0.04297623820770055	0.05887376463568547	0.048017720058949685	0.04855238959720023	0.06639856752797753	0.06388078749980741	0.049677129008502574	0.036255130289950255
469	0.03701370780511242	0.023731037989119786	0.029468098988042767	0.0384509696861505	0.05667923933295847	0.04218006328377293	0.034390511791148375	0.033489254538111496	0.031590193159022235	0.2812696946911354	0.04115262899596128	0.028861624390043514	0.018426516149789317	0.029197076206985376	0.020399023361146747	0.06562392756418732	0.02514202184213406	0.06595211967411052	0.05653706369705425	0.04044522685401323
470	0.03213088108991724	0.056704782450825976	0.03009019779314089	0.017891912514788208	0.04233784257932194	0.011571906991927013	0.16372031360469044	0.0247068724318726	0.0300372357734284	0.20361478172620665	0.03814126733702003	0.027221054747146232	0.033300279645701064	0.06524996629590045	0.054953629609223946	0.02022916116755264	0.011284409018842777	0.022706996110087942	0.02918320281668693	0.08492330629571869
471	0.0825434151432677	0.026504938828309826	0.035898522453633216	0.027123415095239186	0.02874438191646476	0.02799577767447564	0.07380016547785541	0.05976233576429956	0.03815599375333883	0.06147099027350434	0.036047144848138285	0.06085168677061901	0.01270277080792478	0.1147746033629794	0.0689918818351245	0.072238089697289	0.0523528600625644	0.03896919396853196	0.02770011267191888	0.05337171959452138
472	0.10799513524632308	0.06117967768797095	0.03958754952198089	0.030517447688519005	0.05509367612692374	0.04514454986439802	0.035517340178242984	0.057903108742914426	0.0447856209661085	0.039474783506969466	0.05464057915388048	0.02728937711530065	0.024458104809030316	0.029639695414022907	0.04020977417998496	0.06188972451133441	0.10205992284145092	0.06757094714352893	0.04702270931520375	0.0280202759859116
473	0.04514121410365312	0.053525202571205285	0.026901358449370867	0.037990742307782176	0.0901950651468056	0.020019098319486568	0.037902930350787484	0.08276857044871487	0.049633824239004684	0.09040607436559832	0.1459829724995735	0.02955478511213992	0.016361407871082808	0.06030408272371129	0.018850726695661072	0.018661787048939497	0.040858181299921616	0.0353603303751319	0.04670501572625752	0.052876630345171836
474	0.021985452855629528	0.04808137069785588	0.06955048911515009	0.1242584782222661	0.03496173356910105	0.055478122334734765	0.02750199930363159	0.03350923723847316	0.043711797749227205	0.03796639298118462	0.04631649684217885	0.052292179755192764	0.018235230891369476	0.0406481400333692	0.04608960741698781	0.06482472059434963	0.048694947183569634	0.040702854549714465	0.07974705189638566	0.06544369676962855
475	0.08490478971434717	0.05711832130860179	0.05224030715992533	0.02528591823497367	0.07011421637387491	0.04776926718346928	0.055030664839032316	0.022038585513737673	0.03781519680718108	0.07381013772329421	0.03627916776442208	0.03076232368684355	0.0260003954955242	0.04502377095205772	0.009511316490111594	0.045778923915593864	0.10315300280763093	0.07258406855261948	0.051878255583358124	0.05290136989340103
476	0.03691855072731842	0.03439832560659384	0.03561184310814715	0.038041448674594205	0.03263724140918806	0.0215414307603137	0.06214055434536355	0.03258174461102309	0.04249681751642345	0.02923361956954825	0.037095232918597135	0.0375091618941013	0.013803752620924084	0.2487357323248283	0.034373766044986244	0.06725203196462341	0.05438069647535716	0.04132051817582082	0.04223897843479965	0.057688552817448224
477	0.02898471653237905	0.039534628801882084	0.02329359358937987	0.032558383937425044	0.02821794345182316	0.027883864342065398	0.08154504403341982	0.04849030556758074	0.027507962485751863	0.06679597372963482	0.05019521998172397	0.04280169304339563	0.016673958711007224	0.17928878163266654	0.039473537794527065	0.06560857107502116	0.0626039837080452	0.030786256296428473	0.057922576713742374	0.04983300457210057
478	0.054428950255331586	0.046340651204672456	0.043974402138608544	0.04767996199773306	0.04718126027015609	0.028561582428873505	0.058813845495552415	0.04760625382170256	0.05105647584796525	0.06957397135329305	0.04808490125896429	0.04259952430274668	0.03191209130815385	0.03866586049370152	0.024414687922651404	0.06299765696172734	0.04974024683972094	0.0592099058890623	0.08097621661056863	0.06618155359881461
479	0.027487034919861042	0.023448748681791143	0.03516770383839083	0.019883004026993584	0.039458508435204015	0.04041313571240605	0.036898335096176064	0.050118093560436096	0.031193237623552025	0.16257860682837594	0.04104841452756389	0.029718974452816443	0.033025697823595115	0.06854873784501103	0.025118489634132636	0.02787747335773512	0.0922136008601787	0.14435490524544034	0.03388292692187178	0.03756437060846815
480	0.07097513517496314	0.024760325005457526	0.040869998258208966	0.024906568547691226	0.04594923297736298	0.014111266493669306	0.05493250181004072	0.028085323098247184	0.03600739404384348	0.18668973159641208	0.0761589791817183	0.05333712110886756	0.021917812540168356	0.10620727141171188	0.027536019412529773	0.055437904139794436	0.025746244798534285	0.035243840766168565	0.029635012279895886	0.04149231735471437
481	0.05960094248854553	0.03550514378581986	0.02418808785154311	0.037950061957791485	0.0233535947169044	0.10466446489885103	0.014586197447302881	0.02608605227884901	0.0939181722589969	0.01219339406743923	0.03544043565729365	0.02650295384048069	0.015303243859507053	0.04698057772082765	0.0845022500350568	0.13522948221851447	0.1262305202352788	0.042046968296039766	0.027856042811937168	0.027861413573020456
482	0.09113974119891698	0.017416589034981403	0.024776691203583053	0.034975566003426384	0.05274200720736375	0.038323643916856234	0.027080507688346345	0.035653967070243126	0.020388907757559097	0.22894531739639845	0.03901960420444308	0.027627473405890182	0.04228004839912899	0.05186536230335473	0.04069512849347448	0.07255776010038761	0.035657743398047094	0.04531688400091747	0.042793781295096124	0.030743275921585444
483	0.04984119273609406	0.04681494564495379	0.04212750620548885	0.0394497774793404	0.02035934564880124	0.14952904453517968	0.05343024007784397	0.0299867887889822	0.030686490148366774	0.02224044703055469	0.02781663034822736	0.09372173304572616	0.028746763705723526	0.022142862848576302	0.02503538344629372	0.1053208915578634	0.1177574608296584	0.01849835396392108	0.04081379639742952	0.03568034556097489
484	0.0562004065834188	0.028118188412909112	0.0283928150622264	0.0194640497013348	0.05037114003939444	0.007210221431177222	0.08057735078759455	0.045917625292310506	0.03676631190261294	0.07760322481026079	0.04245079941312064	0.04375321262134777	0.03284481150063887	0.05969439000049333	0.03238074795062425	0.03148549376286985	0.04833283081393284	0.12154271552976365	0.05096856458956887	0.1059250997944004
485	0.031529912985428316	0.047154054477115175	0.04755046914299724	0.031992530271082766	0.03195438540254817	0.053100579635753466	0.04385658057844938	0.022333109752535617	0.02378704768310466	0.033732761259555384	0.025013388141469903	0.03551131202144795	0.02273032757670555	0.03128413733408464	0.05873501973241705	0.04164288968957041	0.014261344634137581	0.019680464016254985	0.3559133438811994	0.028236341784142343
486	0.03346452192051262	0.10212970924944892	0.022521915977800292	0.04058395149197395	0.054532923305888034	0.23060507154050175	0.034042795617805384	0.04315668831958933	0.045488007214632635	0.02708112169774919	0.04468251293328671	0.025748239146886703	0.027163933110102942	0.028663320502075245	0.047882821268141085	0.04895383885739982	0.03153567433870275	0.029999183369396512	0.05084813439811376	0.03091563573999235
487	0.08271823290129049	0.05134507853726705	0.026981239139345012	0.037767899075183096	0.03974173487250274	0.016783046532728937	0.02426615025487256	0.06585154183707888	0.028162060199264108	0.10385769851873976	0.07642547507860385	0.06644666056542405	0.016085328619669517	0.019336516211714304	0.009452417988995656	0.048539546872132806	0.06628360016719552	0.0906277741589872	0.05115952638986642	0.07816847207913809
488	0.07301049453256743	0.05563754784785182	0.04356338585531666	0.0323761306944644	0.026609232186834725	0.036840073523065904	0.0838679414701236	0.04327419666442788	0.11747074161155735	0.02614982602641481	0.048656850892124584	0.08405252311869532	0.011721790160964193	0.07218866584686233	0.0703287931384549	0.05339534703233293	0.024529480889487715	0.026696335234390814	0.029244210996066663	0.040386432277996015
489	0.07222336944674461	0.04845359743452813	0.03488054763642195	0.0372507011343109	0.03805587626905376	0.03393614317493965	0.022977032726733862	0.0642875866809723	0.058635222818759214	0.031913254422503035	0.046296067431106286	0.06103119990869942	0.015904480000273353	0.06427510273729281	0.027181996062568502	0.07701469110609639	0.07635918273943586	0.0562128964362171	0.07199040833465314	0.0611206434986897
490	0.018484606059041727	0.021255669118389563	0.03286691153893464	0.024742539296808037	0.07197013801758591	0.017568366035580416	0.07307849775949703	0.06255066543156093	0.02029658685732551	0.3769116291818962	0.03375544124481394	0.01777511575070594	0.05632788860982268	0.025561195642488543	0.017010460322299376	0.02686122449887132	0.019670419849945484	0.02589523394864964	0.023444071056705876	0.033973339779077294
491	0.04219532802327963	0.038370895033829865	0.036563939056131686	0.026758721622281312	0.05842627605426664	0.038929692013386884	0.06367580446522786	0.01963431150484933	0.03174391794568337	0.11104147610638468	0.03939108409898722	0.05247230197796767	0.0257931154574433	0.1388376197468674	0.04678397259098562	0.05757719129130659	0.03508893464100859	0.0266286314397793	0.05653090300928908	0.05355588392104402
492	0.1418476792536186	0.07218079588615334	0.05303049021721251	0.03872088065379472	0.022518797517268815	0.05324568728244256	0.03487703129929445	0.03512932738924833	0.041502431106391686	0.04610456536245446	0.04687473765116085	0.035719399103089806	0.04974933657221037	0.04074834010565785	0.02184239801755481	0.0734048257454089	0.06133847351630393	0.04524531115081762	0.038280528224561336	0.047638963945355065
493	0.07264085147494499	0.03295917689284838	0.04062654865738855	0.038738325226992575	0.022440455726122268	0.040154296085324316	0.057334199851129385	0.051107730650258136	0.05612190486400237	0.06700212488418349	0.06240549395207263	0.035989659029040395	0.033062611250939296	0.0388002009306555	0.18121252082821498	0.03005233560414785	0.02854702815940237	0.03181509088957063	0.04328660856573355	0.035702836477028266
494	0.053767207380074254	0.04231925211337285	0.0377661416491668	0.0346300880924896	0.051457403954576215	0.03049770737535545	0.029346017774992617	0.04533256263234307	0.031549718969865824	0.049227122663551885	0.04520380650424275	0.04127120206109255	0.04511261781248985	0.025165074777550128	0.020247444411172454	0.0398274130209803	0.04094789357061137	0.24257551429709964	0.045619139530982414	0.04813667140798994
495	0.04522949218654202	0.05570263778640242	0.025191240084367336	0.046425115205990096	0.06847111272103111	0.015408145775950044	0.051518120889448835	0.06907891347881877	0.03413551069222972	0.11253369448647282	0.03440268789508776	0.04340345509713495	0.03754874385345845	0.07688086231264636	0.018163259678609555	0.07399303403775201	0.07053944435267477	0.02316369599763896	0.03589311738157238	0.06231771608617165
496	0.33214175438144705	0.02685083250277908	0.052468514773744465	0.03428612811682365	0.03742810144143955	0.02350793022985889	0.031127492318269282	0.02875528579636777	0.029753180211066942	0.018531578704994563	0.049668320945475686	0.02699927640639816	0.035212084676591815	0.02591334233211608	0.019364962525142315	0.04362842634517646	0.06477493386160117	0.037756432593118464	0.036955303583645537	0.04487611825394313
497	0.08961981516967348	0.03516711196601993	0.03295220246798273	0.0270963459386659	0.025236745798478226	0.020800174454771458	0.05063774688560568	0.027961077402462564	0.02322043943173364	0.1078462201091888	0.05711175916073177	0.030084064039887788	0.041589080355078314	0.054126810785983234	0.021469013828625618	0.01427114236110396	0.0369709543466091	0.2579639994225163	0.02540015285060927	0.02047514322427231
498	0.021513048647726768	0.030324573014679293	0.07299226789960367	0.1850128151280442	0.03947013649610024	0.0280745680844228	0.06043455625656353	0.051582647000155364	0.05325756948648819	0.04855428529544879	0.04385245135346938	0.04668613650763315	0.03699129637803252	0.05915365433356379	0.02198451050947873	0.05138896931379785	0.051589249122687766	0.03163902038720031	0.040028070531229816	0.02547017425367383
499	0.04079960545852026	0.04696592435963665	0.03792821753413328	0.03374335777021351	0.02986141564819648	0.05260316890709277	0.047467211641707585	0.03910358954028848	0.0431944227554234	0.05655447484486389	0.0613076929684124	0.07527750032760068	0.037916286304629385	0.035055224008982214	0.13185882936160806	0.0406224301552441	0.027270495901655447	0.03735911235283082	0.06831266378836187	0.0567983763705987
500	0.03167876977278648	0.047635400860002064	0.05656407651797374	0.0419369570905647	0.05425135781204055	0.019408799594795745	0.05300038127100281	0.06524046981391632	0.03759342642473792	0.04047092509700195	0.056594629664467225	0.059023199933794235	0.036342984865181616	0.036716795583564985	0.02042009789774267	0.044643707728516994	0.037098128117730805	0.03747035399970787	0.04976423595990489	0.17414530199456646
501	0.05307768303586821	0.035960571662651965	0.03070880162554815	0.027213581773466538	0.03776172242441442	0.02745411848529364	0.026463526110873173	0.03081828046219405	0.03229882348731699	0.2679467147374039	0.04121788971908882	0.02665813052717159	0.0671503872257768	0.046712535649020566	0.013179489850903442	0.05402268317084041	0.06531984551171166	0.037862363670454265	0.04621591030244917	0.03195694056755228
502	0.030910082963808632	0.04591726858528571	0.02304515045689255	0.049860887515196926	0.07126710636810701	0.040344980230242376	0.0365067308542693	0.07942071021528277	0.03979554991921203	0.0617567065502877	0.08232744060532289	0.06379859746082861	0.008050048326276201	0.012180908675876937	0.03206748272684646	0.02533970441967004	0.08210547618110964	0.08082283725495515	0.05161838810827138	0.08286394258225767
503	0.0245838919123934	0.05183048527825673	0.08508475351112395	0.05474540284442615	0.04415909518969316	0.01601311984125271	0.07092854341479997	0.08212512996602883	0.025250251759101543	0.05371065337314607	0.035733579935075754	0.0460231644430023	0.015880914088679806	0.04046307476754208	0.023940223398817417	0.06274478817134531	0.07799043798041165	0.04082672321911655	0.0775434086471395	0.07042235825864714
504	0.0647400552647548	0.04534872033938688	0.03893925836038268	0.041603614654626586	0.05651051980891755	0.02506088489537026	0.034942678247713486	0.06685285608140916	0.036348366505805925	0.049783760564259684	0.05516537639005357	0.05951994984652201	0.014539447347570138	0.06337825841466198	0.036987882844235986	0.05587019367990608	0.04428858261673524	0.0745118286495287	0.09312652959648568	0.04248123589167363
505	0.07290546132121954	0.036088111058806785	0.02146673857882876	0.027595079199509456	0.04052783050933948	0.01586940562047898	0.04961728037142119	0.03529090483091981	0.03960891619115022	0.112522445141145	0.0961559462426244	0.026805856862911197	0.009713221866550123	0.1923437031339522	0.0277648580250159	0.0294499156176599	0.02326806741233001	0.048333137610162114	0.06676875479888875	0.027904365607086232
506	0.023844839842616573	0.030617683882900083	0.024645225893563504	0.025225667876389638	0.04961284226411067	0.010614506094350369	0.05219165077023138	0.062394446418662125	0.030546264546230145	0.4231885727346997	0.0360855845032769	0.028758776415284057	0.030055362182866918	0.021956944313022846	0.03568297554218471	0.021414044060688347	0.014599994009013113	0.026236209012517508	0.028398534735482886	0.02392987490190852
507	0.030302142121527875	0.022539442695694557	0.02083603275248043	0.026356065777993227	0.0628562308302988	0.028791574333491436	0.03112307228125313	0.04751850584710568	0.041030142568160885	0.2856641845199017	0.05714792804587907	0.03370797870308465	0.021776807506937758	0.05434024987246459	0.03630151510824107	0.04459409480675405	0.03034049828025943	0.03518467499195945	0.05355465696956215	0.03603420198695007
508	0.05648425577882065	0.026741601836256318	0.0306021674283076	0.040087218868517634	0.049691148166916686	0.04403029147597445	0.08418920795281963	0.026491017108996796	0.07533185977172396	0.049789746700075854	0.039261570845251614	0.04051264798031734	0.016583601429397327	0.05622976844152777	0.023101648172091597	0.07701876610311535	0.047808155114454215	0.034150078985167226	0.09667353106491494	0.08522171677535308
509	0.04371795645540359	0.030216524316766837	0.03630037388942986	0.02106673544664681	0.056861265538862414	0.03431696952249714	0.023488619230930072	0.16863546263340912	0.02093526951329806	0.12540055252458282	0.07525981528055636	0.0404460046667178	0.026246779246933333	0.04064693361156351	0.033586357393177266	0.03916273522387877	0.039710935128482026	0.05551100316253035	0.04934049955452393	0.03914920765980996
510	0.02529484204888689	0.06445656153598704	0.042164583904143	0.045240004050937865	0.16248972971732822	0.03052722065280425	0.033068071237467966	0.05042678561560413	0.03155882509553043	0.04159423027877366	0.1008758526056558	0.035474583289228305	0.03374211462731682	0.03710002858748651	0.030823867949134113	0.0233297867088544	0.016625244293477514	0.036834811001399584	0.12152530465320373	0.03684755214677978
511	0.03914342256938507	0.05963151240786175	0.04992213311501472	0.02388595612388261	0.044559053333423165	0.19988047541479373	0.05030093800807444	0.04387331380205334	0.044860534828084914	0.018425241186247547	0.04972160180382068	0.043070218063757916	0.05407156424019607	0.037707917414854	0.03766721225244152	0.02788108204013769	0.06288765934526143	0.026452811558269024	0.03116815283999662	0.054889199652443835
512	0.016526407953469196	0.4518081055157804	0.019793305461705987	0.029846217549554105	0.025531036648056813	0.0320550558971828	0.03223967061333413	0.04150478037563217	0.025047785723561464	0.01848960082384957	0.04116936267150535	0.03464588584314029	0.02079169031416665	0.031246343566376837	0.031561512325922934	0.04164096591796845	0.019431927967128396	0.023362755794969173	0.026275542850848595	0.03703204618584666
513	0.046181787827662996	0.025994385577236642	0.030575578063052982	0.020241859829824828	0.06532042613806423	0.03570285599838504	0.020773393039934432	0.06674704437700718	0.02285364566937552	0.07991891793618308	0.048645446106268	0.023136181486807975	0.02014081622031232	0.02932710579031192	0.02671013639588257	0.2547814157180646	0.02468661014975261	0.05478191070110963	0.07327117181500796	0.030209311159755475
514	0.0546762595286007	0.03512871768937576	0.029883349341727258	0.021246539993836504	0.0546320520367129	0.127331819152482	0.12346284770761715	0.023009487752901372	0.03635989779777712	0.031017952001483363	0.036637182690694825	0.06812903603999954	0.00920986136233333	0.09091426370855013	0.055052293947701975	0.0734334078847936	0.03651031892613731	0.011222408613351777	0.05416996515662862	0.02797233866729476
515	0.017604612609160467	0.03540699480411292	0.027004072772841173	0.0613545290801068	0.041992106603635865	0.009069047575162038	0.09606866540356897	0.02655819904929517	0.15791196810657715	0.026565348024731525	0.05310994957916959	0.0162853927259228	0.01775309398879271	0.1188104725885928	0.13739394509583927	0.025457670699322612	0.03516825626961895	0.025987049525121632	0.03386166347127407	0.03663696202715356
516	0.01735558429465728	0.02709741800842294	0.03591846531304863	0.022301038353867358	0.05555803250237073	0.017052866401640884	0.03131285506079862	0.06437718614047623	0.0263259282470803	0.2596180317850301	0.066428252061341	0.01924490163163617	0.057751534909584075	0.03831193522949672	0.028559025749954357	0.04851689875117924	0.06695239058629633	0.04177524389823575	0.023263341382005576	0.05227906969287769
517	0.02103562532771568	0.036154278309694005	0.023619615614399264	0.03512253911936963	0.05563686111801005	0.032946078297463835	0.03400331156108866	0.2566385280927655	0.03716854147979076	0.032968733153046284	0.02524108309441726	0.04171540101287407	0.01387626453315432	0.04058818012451177	0.04930575011057503	0.03907587027213815	0.047042421594425836	0.08301042804296327	0.0356733466258482	0.059177142515748474
518	0.02415298763831428	0.28857761407179017	0.04139469112071036	0.04073067841699244	0.03431400749019654	0.01158694324105978	0.024928518631279914	0.02150798702542664	0.04399982833261352	0.023874200885327903	0.07090134272461934	0.05239277155387207	0.03868901104326313	0.04803496529789689	0.02685225546282824	0.02311498473199277	0.04237037689136793	0.026075992780959498	0.03345553531845307	0.08304530734103545
519	0.030997825990705108	0.03106098312273795	0.01907887882294419	0.03662631262671253	0.052244616685166015	0.009068190019680874	0.043333464486779216	0.03798036729168655	0.015080872065804881	0.060090238412716185	0.09891824117936968	0.04982968377890923	0.07239277740724838	0.05586045753545426	0.045691141423269487	0.024498275938525573	0.22088208195394815	0.049109630860847436	0.014227141487654853	0.033028818909839434
520	0.05050372466929442	0.045905336161609085	0.034001235491839935	0.025870555075378696	0.018921242951696608	0.014153531121612937	0.04190714867592255	0.05341760442168952	0.027274896850840682	0.022815165811357768	0.05231324463923756	0.036633406105944864	0.0418004505779505	0.04478983954869254	0.0214870428877212	0.024186735381178562	0.3562044507857029	0.02142102125502524	0.038291206746008916	0.02810216084129552
521	0.04319040605179689	0.05069343984804391	0.04395930427532283	0.03161726645343689	0.035088067803286084	0.047571204031443326	0.03477337858433308	0.03261644973214111	0.04683122110047863	0.07404986841054716	0.05273622958918095	0.0813026054617806	0.016154996805283234	0.09670829764815808	0.07345635521200672	0.050325393513745514	0.05635636466039096	0.06462443626500113	0.04519227919320423	0.02275243536041876
522	0.029419792038623743	0.032196588515577974	0.023516942730054145	0.04356599035209696	0.0371716522298795	0.03347072319766326	0.0459406118255369	0.03156280783594701	0.02534032945047809	0.040963501791397516	0.04271289279718207	0.044488438598326435	0.06895943887200842	0.03605064341960846	0.05021948168951238	0.02999033279442896	0.04605193941140734	0.22346093317580387	0.05004359837425798	0.06487336090020898
523	0.044153051709232886	0.032432555166478534	0.02507485612298459	0.06278600053618258	0.03641969851705749	0.031177112653946945	0.04268402101323459	0.07482053854849187	0.09790080127453704	0.04020221394839802	0.06344612436465663	0.04389754372424443	0.15091630303513892	0.03383730204211804	0.06258644485835663	0.03685677399899344	0.00904579618757028	0.05074159947139239	0.03841039879811648	0.02261086402886819
524	0.0500947702517432	0.03630366982166569	0.032391486776546165	0.04676612338974915	0.044855859413824486	0.03626793287196069	0.033182694430147194	0.033896881978983016	0.03740610495514615	0.04856192210244767	0.04553914197451616	0.043629388776247086	0.012483958822614008	0.017051953895026256	0.03390761405992437	0.046663509129171186	0.03756819379952207	0.05468875034654674	0.2646581080407098	0.044081935163508924
525	0.04309610485731715	0.06648263138369014	0.02131327087227957	0.061232757152578476	0.04083289391903882	0.02066425531450392	0.08783522020861906	0.032207352956614435	0.08105484977182917	0.055478604042850425	0.04154161889652992	0.08470590429815954	0.0121123529467714	0.07178898613831983	0.07194402679844825	0.1008369471579754	0.024277895431618624	0.01809584047545425	0.030639839764585963	0.03385864761281567
526	0.04119830297139981	0.04359956278345183	0.07086418568698978	0.05158421686800612	0.06030352921526915	0.03681562330235013	0.038488009399265034	0.07893089944086476	0.07513764011256753	0.04550105953777681	0.04373470872516475	0.044209632750815984	0.0661483134142215	0.05648063414360701	0.046327297803996366	0.05179247312376969	0.033441784151734585	0.04122217968009422	0.021064318524037003	0.05315562836461797
527	0.07201840567191964	0.0719684709553672	0.035186422640630835	0.04583659493200226	0.03818704537842573	0.042261310833331865	0.056044409202221285	0.06416114441679321	0.08499503469037811	0.05711231229353625	0.04260111267770076	0.03185738607210279	0.010934284664801336	0.0758724996206977	0.05990706990276649	0.05974456667494912	0.0424310580422567	0.04504076068768973	0.01978683656444419	0.04405327407798473
528	0.033871364535682236	0.029252354861745194	0.05044146636958028	0.04660038927953141	0.038920910689232785	0.03421314638772666	0.037020468171550254	0.06886644548501042	0.04696139086201711	0.020301699274302372	0.039753929924818174	0.0491604296003145	0.05473940393903006	0.034719993617671564	0.028407278740282163	0.02710718395045762	0.04610170655424981	0.05568095820331261	0.19844646585408496	0.059433013699399816
529	0.039285337159100334	0.1014743770828584	0.05145644451633738	0.03099181360606273	0.027582350261797117	0.06216114358080858	0.028990414327098694	0.021179500234651358	0.04147180597448933	0.02765426323455265	0.03581538095713357	0.047899064960614	0.026465614316657757	0.06680302063535018	0.03652526577304732	0.17467809215964994	0.05458768823257431	0.08213868696722622	0.017519005509934137	0.02532073051005597
530	0.09931292938510423	0.013055509933159149	0.026431785980223492	0.03753985215344929	0.010568612008514023	0.07976161510241735	0.09212348493852006	0.02675764728182325	0.0511344861428541	0.023212048091423063	0.039092653191794766	0.10236468188052823	0.037911803700238535	0.03514533832479752	0.06281068975088118	0.0954521958906161	0.06787559433586805	0.02942923249535606	0.01118125501232422	0.058838584400107335
531	0.04151390206036662	0.03649793609774582	0.043618444078097764	0.03471863046841312	0.03772888118881588	0.012988575634554092	0.0709612291378457	0.03401660708235285	0.1425602672941697	0.08771691622729443	0.03609111530121103	0.0377576826748936	0.05042817433478769	0.02205499474582808	0.14221020936683285	0.03685417816398254	0.031133755986492432	0.03060983220471425	0.039974279869549184	0.030564388082052425
532	0.055892349480571465	0.04152048018906452	0.0304864936860894	0.030093593790250745	0.017993699826745348	0.051152474075160166	0.0382992428837514	0.034633990992978265	0.07732146600215567	0.025256857637926004	0.043956438166777655	0.04226351321210437	0.04421671719855197	0.06334551384018734	0.0566099078636527	0.12737905034379265	0.14065096507396488	0.021259037677011188	0.03491876041242498	0.022749447646839224
533	0.038690173093797936	0.0628038127437126	0.011342329761750612	0.053358220239030016	0.0528539854731279	0.016305930822120018	0.06974200131228837	0.08350717512573891	0.014705236313483796	0.09065627611867562	0.0667530300379975	0.032699416759995534	0.05117320923375945	0.062409722824476564	0.015491930595155754	0.03607858991736178	0.04409000956321312	0.06762171407666527	0.060089058785939516	0.06962817720170976
534	0.09380794433647348	0.04332249304220245	0.0554988515901688	0.045489814701009136	0.037778326583324334	0.04851849187350795	0.08740884350164661	0.06662948077559243	0.06262345050152647	0.0431825666450878	0.03262213995888227	0.03373609192409679	0.03132431038785045	0.027826714545168857	0.045409769408299216	0.0653583992243053	0.057192476580853184	0.04619797958613006	0.038436565392238616	0.03763528944163578
535	0.0486266459138363	0.04672283051667312	0.05454059495519534	0.06863111709018105	0.06600411349715027	0.016453556614476006	0.05212973845722405	0.06134713556384625	0.028589828260721168	0.0426601623685986	0.053110087236584766	0.026112051026752497	0.021991426151536903	0.07951053159684572	0.06402365978836759	0.05279783398748345	0.06988201321523041	0.058511187768405866	0.023263647877682557	0.06509183811320811
536	0.034854070576921414	0.03702711178834603	0.02880746585505989	0.04897870815748925	0.018730492166794368	0.031603304287156714	0.0454445623162836	0.2099807879253783	0.03834599675212379	0.06427947638448384	0.0630274543550748	0.02193606253535981	0.04954043714782122	0.02135027623807813	0.03825031839013456	0.045808641799827694	0.0377057533232826	0.09067547451330103	0.03351385413556692	0.04013975135151605
537	0.04072108658035665	0.018562109023131528	0.01981560303684091	0.054816679883277486	0.08346234466909781	0.037168387385830524	0.057046185744893514	0.03428820151050038	0.05290075697792521	0.026820966107565024	0.046089084632540696	0.04681375165373963	0.0485275792053688	0.032075720820820434	0.030648247192098105	0.031485311696134714	0.038396222784019406	0.01899124572563503	0.21147328614336036	0.06989722922686385
538	0.048719995411524435	0.033721390019814834	0.05915990744563158	0.052412634333366126	0.05575328421800819	0.06851898242034797	0.07288796435473201	0.012964591345692831	0.07868470968656015	0.056029126889377265	0.06696172018398995	0.056145615615415284	0.012454313384114473	0.048635374712591335	0.056021989546983474	0.056626031235202864	0.06660392805010039	0.012491329792691302	0.043547015352571716	0.04166009600128382
539	0.07673896958155617	0.05537844170544252	0.024259378973817854	0.030191831424423082	0.053185617806603316	0.06835298194313298	0.06690568837129805	0.02099178444962178	0.06657469090581365	0.054562844057234	0.05539456882947247	0.05950585240930159	0.01181425044840309	0.051276272478645066	0.06475054390616349	0.047709233680573095	0.06636435538308083	0.0587507346443463	0.027776100141954568	0.039515858859116085
540	0.022131744477013597	0.03536789583933557	0.036691934278334185	0.019229222645807773	0.047620902480356934	0.023776976794260038	0.01919420866438161	0.05348728892809936	0.016351004051626743	0.12384990797329028	0.12262525641397065	0.022320808105383862	0.024497367268553786	0.01615793939565757	0.021110923055287736	0.040779691806454695	0.2219761019130284	0.02321749960501236	0.017122380642360362	0.09249094566178448
541	0.04318190260984295	0.04847383636936861	0.05302210626625892	0.04866602921603228	0.039301984121755694	0.057560368799065516	0.03756469272298595	0.024244539697231667	0.032168319948235435	0.03657433078941531	0.01123282923196124	0.035217594960930604	0.035189202093342094	0.029799361639667364	0.03170168949899605	0.1228282308160774	0.21781856604282174	0.03993003024250882	0.018292263170792338	0.03723212176271002
542	0.044978508303783415	0.029334023781414836	0.04682116558189938	0.05281823812576145	0.03323053076084016	0.025798833211055347	0.05981533034817315	0.03816974957136023	0.05491617807074817	0.05029488896033208	0.0592279234804301	0.03584311553994024	0.031144525322251895	0.031114616429087343	0.024294174421276002	0.030001079439536806	0.0532842933026804	0.03454138325534679	0.2113325394771716	0.05303890261691063
543	0.04413701828492075	0.046806488035766786	0.0191360850907771	0.05194861495724337	0.0412836752047592	0.037817410623104564	0.028717065699771088	0.064105198076658	0.07127714859187341	0.08172094730209238	0.09235185845575064	0.08392771885996618	0.01948612487815316	0.08880482254940013	0.07533960254454433	0.0520934794663456	0.029958196695753437	0.024405670614114684	0.027032429624626108	0.01965044444437917
544	0.10437360486362696	0.03374067516641769	0.08219630153944071	0.09792314845840497	0.01308254986365982	0.028819086976879845	0.05386499126606877	0.03100206664185265	0.035416757203806305	0.017857228733061396	0.07722655886668707	0.02379214132833567	0.023251419447980908	0.10516071569435276	0.07170445721364344	0.06807272472833246	0.06524058133796344	0.02235147322419445	0.029264745278889993	0.015658772166400662
545	0.03489680875039994	0.030371899936707195	0.04025707594051033	0.026988890239011437	0.04720739946231682	0.03244419927312588	0.03583184779900614	0.04479427569296207	0.08152173580610668	0.03729673414379872	0.03416533968022891	0.06422636445332335	0.032713668650410616	0.03554166731634351	0.03168785530471906	0.05534332724500973	0.037121945234396984	0.049536543213067066	0.21470756231567645	0.033344859542879086
546	0.08151087850419225	0.039901633822044084	0.057300968770773036	0.04141435505328415	0.03172729677004175	0.05260585924361602	0.05516397964904048	0.028525373097311638	0.0497377750054131	0.0197657846433848	0.06615285241111765	0.05661209356915791	0.01431610422225229	0.06071890880272938	0.028618255413790195	0.08434045332792839	0.09445362810700192	0.056269227036427484	0.026206126465194147	0.05465844608529928
547	0.0818503767659038	0.02307991429427914	0.03585603165089843	0.05262752061759307	0.038253936960273835	0.03459132498049078	0.07826008289353728	0.022823960173434462	0.1016698535156898	0.047101579442033324	0.03692351568553378	0.03962225787875615	0.018923386602463208	0.09924553966709687	0.07693021783471132	0.04973499152401642	0.04294557402999266	0.033780215757596606	0.032756233946881486	0.053023485778817527
548	0.059237854609141626	0.08080156897199736	0.02774634684058629	0.07827689006782765	0.038563261741836566	0.013833880106385815	0.06673312145083055	0.09187543619684174	0.034677747395683016	0.06840580367809994	0.04045109374355448	0.01936811972741705	0.02219076143246927	0.04317265385479866	0.020235012892278383	0.04452666319833115	0.07794093081724174	0.09083211353823196	0.01890241655154309	0.062228323184903664
549	0.029160979446761118	0.04339212808705065	0.04339154438833115	0.03512682056165554	0.027845516552006715	0.027134411626852654	0.01892951197518479	0.14414329424727254	0.024561410264756545	0.07353315307088235	0.08074743181186933	0.028781210163014388	0.038222170839949325	0.012370914886581031	0.018144792164558648	0.033433282338037516	0.13756013084121468	0.12818891002670216	0.023184150067725	0.032148236639593875
550	0.04881517973242341	0.08618220109956176	0.031730725985814334	0.058162036288047565	0.0432042430924757	0.062425675077293435	0.06273976631547967	0.02713840346715956	0.07120044602816658	0.03015250893144896	0.02528336283335679	0.08388491997528713	0.025633206365830875	0.0397737568284175	0.06826980653938769	0.06489590450206112	0.05224878242653133	0.03481110582556619	0.02898391492394357	0.05446405376174679
551	0.05644229952439221	0.035406795577842896	0.05002991460521752	0.053566960746906735	0.05560917983815663	0.05781939622198413	0.043011857696253264	0.04936854246456409	0.04704087886801787	0.045074069699356484	0.05527232992694773	0.078175520485307	0.02625602783646185	0.06780068544666053	0.0505097810594156	0.07123159753740213	0.04713027550746225	0.051812481001651034	0.02445112397465655	0.033990281981343566
552	0.06398162048272395	0.04680846282853243	0.016169242571697568	0.023227574463982312	0.10377817041709674	0.02223791663985741	0.1131934784048062	0.03844436763173514	0.0427529568935278	0.019718731819693903	0.030146822631085007	0.033441217704874016	0.03438795483969804	0.013463820003175284	0.02875840939568795	0.09842485718814348	0.02774519583722257	0.06069675425784474	0.07843161503718414	0.10419083095143128
553	0.06187657247017486	0.03936435363696381	0.033855994562895474	0.05611641224179554	0.04015552346627172	0.012801616482326713	0.06773062720852863	0.04100917305491187	0.05725582910457549	0.054063133297108636	0.03833532554044453	0.08500471349003652	0.01910096857281081	0.02916205862462725	0.07599170412380027	0.04445680631783894	0.07465290004393048	0.03664667395695185	0.019957525799762267	0.11246208800424436
554	0.06970764584417982	0.008834622522998813	0.07324581182481593	0.07044638311258558	0.02489615851864597	0.018199804052857104	0.10703791666172337	0.023307097809780332	0.07968370776369046	0.034310439988601456	0.03487060267247345	0.10054897268512887	0.02972568894095647	0.05886101985126931	0.055143104557827234	0.06626799678599447	0.05139889174896538	0.02621417329590046	0.020619101093903813	0.04668086026770176
555	0.0614409733447454	0.055366709234240606	0.030861098657449987	0.107031903701302	0.045128160894242285	0.045594177812267885	0.05453275499411892	0.05387644326090103	0.034067017246485816	0.04627065143096759	0.05076118967162002	0.05977869968190669	0.011644742337704869	0.06682314460824314	0.03705182762579026	0.046756745487511964	0.05248084481011442	0.05576988530420338	0.03271234398575245	0.05205068591043128
556	0.036792942774914135	0.03184544456207552	0.056115739280837816	0.022059730664831717	0.05685290530304051	0.02921586799838776	0.029360255261839763	0.23979835523233425	0.04345571507369822	0.01738189054909743	0.05135622526274796	0.046635312093427694	0.05857434319237372	0.047243035111663036	0.049881004602415915	0.06456732696812666	0.040536004260971314	0.022385785005810368	0.022402297560859825	0.033539819240546366
557	0.039140146473986163	0.02549955060876025	0.040677341941674966	0.04131244871393719	0.12505355974108232	0.044408639847353465	0.0457145936122998	0.02277944069760504	0.018434012192372163	0.04489781431273473	0.0575756987151711	0.024021699476567092	0.03269286021787796	0.030175216566744368	0.046677215212513466	0.01873316687944229	0.04377168443385145	0.02548835431841863	0.11070639377746733	0.16224016226014026
558	0.04498634573445531	0.057868363184143214	0.06242768650883785	0.06284751403471213	0.055427851021044534	0.0575885201644336	0.051571276407418216	0.030879010046155113	0.045916933824604364	0.05915362975064925	0.05398313726619742	0.032452542173974766	0.012273382732875477	0.04465739790417776	0.05382963592360033	0.04944300433228596	0.0549757545901266	0.044020855464940944	0.08416780209641765	0.041529356838949545
559	0.09997374045781443	0.028031918801062816	0.023976153793889662	0.08567818345021422	0.036730431416883584	0.011218999967504998	0.049433166816107585	0.06010858377475128	0.06553632340550576	0.12812148595562134	0.07144120862103831	0.01665546791110178	0.024284982615988344	0.05141861172422104	0.08130848968412054	0.03720096404176027	0.019176897798542637	0.028284984274508908	0.0233609086443203	0.0580584968450422
560	0.01908586620715025	0.016880381167482868	0.02424473892872193	0.0256230399219405	0.024966524731890243	0.02568657490466776	0.032586597698103424	0.16198887099412448	0.031657198271573574	0.2094970578747685	0.1143307445752574	0.03851974009645293	0.029093051155348763	0.0445719374903051	0.02607094796107987	0.020690613143129505	0.029297674184893405	0.08677255130617433	0.024126352374833543	0.014309537012101659
561	0.06219355710560615	0.011584739160502266	0.030091958670035786	0.08948233574425088	0.07608331790034234	0.07280691833086314	0.012681314789192185	0.025205789356562664	0.03821369042764455	0.04406152413309627	0.13246360353823436	0.03190626842711375	0.01929847230531761	0.03758248503761361	0.03801991436336327	0.07971219051696325	0.036099487768984716	0.031893572002080074	0.07067564751170757	0.059943212910525574
562	0.04658147291919138	0.06019568256462381	0.03866164454597771	0.05326724903357655	0.0945598305292458	0.03537786309094957	0.05488009536746264	0.06330950365294796	0.05275382853706336	0.058345008857206775	0.052283006746045114	0.02465136307030458	0.014467913603288375	0.02178563675575823	0.01955803103010335	0.056085865876367186	0.040568874436463474	0.05269360682812458	0.09115350342646378	0.0688200191288357
563	0.043425104689150486	0.03634008763270508	0.03656160059153205	0.0444331114833165	0.05091074554407499	0.03477653143085207	0.07481061964784515	0.03105903181592975	0.03642563807002002	0.03738560649527761	0.03782169215269948	0.04744158686419412	0.030673727032534712	0.08504488185159519	0.04035788323977766	0.1166039588802335	0.05235951525629882	0.05103486332076357	0.04925219707653127	0.06328161692466795
564	0.053716803374098065	0.03425118993065853	0.019573984640660246	0.054809432363606664	0.12118127093344915	0.018641996147280945	0.03444923317120385	0.022114852181371592	0.025576776935025358	0.019940418811479788	0.06637118696711126	0.09348344250099444	0.012685575856614928	0.094503933022847	0.05257559902039136	0.03192510033626312	0.01747762201068782	0.017706879687593522	0.08528589050921666	0.12372881159944572
565	0.05479981164876819	0.028432505546386256	0.06160843079259758	0.0547470769033822	0.06603496036553426	0.03997069129735403	0.03714156566501794	0.0835493016906379	0.020437445170699897	0.05374684524098106	0.03626264345090582	0.09900449628244944	0.02388800997954129	0.036325457747435584	0.046050119318254666	0.05004789017984606	0.02779960158882036	0.05617665543456853	0.08311333841968534	0.04086315327713363
566	0.08198768838837961	0.039348211611146114	0.04371363254800592	0.06766274933307552	0.06304309870428057	0.02189128653669764	0.02036703259509051	0.09505842337179307	0.01668012046125115	0.07477015716546892	0.045650456353491575	0.03486043560877597	0.013489676263355422	0.056952389737107	0.04568993713293686	0.04423992071748987	0.034050734519569664	0.06081989953986493	0.0979666159570353	0.04175753345518441
567	0.08401409567312386	0.026637234013047056	0.018330567209574912	0.01826236024615578	0.028713882118405438	0.02990334954496234	0.04147199865371557	0.1576527117363696	0.02026492665273713	0.08265902045411459	0.07150767279330608	0.07580160777922605	0.018247611987882616	0.10908099023735207	0.02279972606451462	0.05047752069449447	0.01870775727828255	0.061189502447917786	0.029222475796553668	0.03505498861826382
568	0.10025613688661364	0.029625513439958468	0.1095504547156796	0.146219844570849	0.036301957654707374	0.02268798799557087	0.02683452900767067	0.039799364623934484	0.02257060757767733	0.038032016769746574	0.042889863910790936	0.061366859986973075	0.0371932429144765	0.07189962203012545	0.0216012050537198	0.0400920295219136	0.03988355927391047	0.04357529925457762	0.026986461081828568	0.042633443729275966
569	0.06640092226413356	0.02451719169079286	0.011336431486920935	0.02498646066313071	0.04120654576502183	0.012407517607109779	0.0531331398655096	0.07381598948690009	0.053317192010522624	0.09276464311796306	0.12536815074287602	0.039326132581461185	0.011932023866891914	0.062271528712049634	0.05763035033413187	0.05213852491249965	0.02580778490761771	0.05692190127497381	0.06067638774526461	0.05404118096422853
570	0.08249219923440526	0.03544739957516824	0.13757752891081973	0.04797882649911278	0.02115751069315813	0.026327028777255224	0.0665803335616714	0.05792018781557945	0.011373505243233587	0.050979827848610285	0.034893415839008686	0.056307413353443476	0.010479664968598064	0.07079558338628951	0.049450055855012304	0.06392380643505341	0.06031572675878274	0.05819625310403492	0.01660395380791699	0.041199778332845785
571	0.056014704660388125	0.028451461274759813	0.044435313627099536	0.06999022748692267	0.10769810602673928	0.06424981571702572	0.03580126962630021	0.038231682842679235	0.013078693219752502	0.06828128588225202	0.04220740517581837	0.0322173784641696	0.015252618446261431	0.06939618184845613	0.02316328457042449	0.04783513577999071	0.04289919358628358	0.032240357027746525	0.08606019995457252	0.08249568478235754
572	0.057078437033804386	0.02562995654744386	0.017007151400938936	0.034764885508008415	0.06777887264015635	0.029746456567680588	0.06498601862881441	0.04150817020125858	0.03975778013949943	0.10628471880565593	0.061650889145641215	0.037032645090191815	0.011559840591524338	0.06483510701848097	0.027071211072668785	0.03917456678753214	0.01833435185042393	0.08409646065684491	0.10084413302318827	0.07085834729024278
573	0.07096673583832615	0.07234147101162039	0.08599720381444355	0.07199150211840097	0.025141305470976268	0.022685589258964512	0.02512869629122456	0.0687433371755023	0.02977005786958048	0.0392695756702678	0.09073561023314948	0.043124729372983193	0.016101910218207616	0.0567083330846859	0.03103154255799192	0.050900253243651467	0.0766303476996663	0.07083248940542577	0.029214891692423008	0.02268441797250836
574	0.05147398220721624	0.02815380890859638	0.038983998442082585	0.06078375052942179	0.04524357014320563	0.034923778063504496	0.021928074160722788	0.06193474530092698	0.032733922999530665	0.13936489974872454	0.11461020125331607	0.03331275528492884	0.03603161396164505	0.07785287251552357	0.027772587652766592	0.04068313249605302	0.032491300443806666	0.03699507322850782	0.04266237987814319	0.04206355278137704
575	0.02407584120823808	0.030684628733735193	0.03837514701397663	0.04591273784763738	0.13927462320376524	0.027777765278098998	0.027527342602478484	0.023748442789764512	0.028963709268949606	0.16632492596239035	0.08508533414076473	0.0362440960940973	0.03209137843616899	0.05503359592741177	0.01989873076370299	0.02777303813528092	0.024590808081034417	0.03043747620836505	0.036545295746911136	0.09963508255722818
576	0.11679638354027523	0.048724883225559616	0.026333446891670696	0.08296897304372915	0.0255350814711461	0.05517240655317584	0.031965839331432884	0.05355294275156281	0.0782150477154337	0.03637146358750687	0.05195412110946007	0.02744380926985503	0.023207901167005187	0.084486709158208	0.060512222155818265	0.1006226086104936	0.02109548314107433	0.02657577460672069	0.031690977641849034	0.016773925028022926
577	0.03697518955475939	0.034065322285058666	0.09698771962562268	0.02187155329901394	0.12162187034075632	0.025867387239280157	0.0306590519390908	0.0381591901438637	0.0266447436013541	0.10699940203921307	0.09769064570783743	0.048988878946386566	0.027779327775081738	0.0342879032481719	0.013218368654281729	0.0483125798099626	0.04166414432793358	0.023042588339628026	0.08172297676488753	0.04344115635781602
578	0.0598166382101556	0.013811220185064864	0.09214141465250482	0.03984296020581511	0.017641910938066066	0.1028419354008182	0.051459702583951036	0.0288805749413043	0.04058389586005802	0.018954620354637332	0.03238601967481145	0.11061881010153148	0.05732809763703911	0.07549310341889241	0.02504488840382822	0.07563949906799076	0.07845884836788965	0.025118775676758298	0.03634291311311282	0.01759417120577039
579	0.07110653630432455	0.040184805571876286	0.03796245806682453	0.04980725776108544	0.05040974204391666	0.027765605406496363	0.06188953001711438	0.05308321317731892	0.06360941445857722	0.030762509568522063	0.06503387263547407	0.05752666279972125	0.022661215999033292	0.06261760305485371	0.058326710082116165	0.05525112502618073	0.07529997612899658	0.03296229176603923	0.018078425783105864	0.06566104434842272
580	0.030797106143269193	0.047965910408759665	0.029621614337981456	0.05044590504001969	0.10140276109148244	0.02432508689748654	0.041824708090817515	0.04893237757094788	0.03268500085692888	0.03997441061707496	0.0526527429155096	0.05531770162912274	0.032877166020714	0.060465061282830926	0.04026091040145268	0.017616597261048184	0.03698845035576439	0.04263358209056834	0.17604193343340035	0.03717097355482056
581	0.06890858060970123	0.06422638698208988	0.05193637065238669	0.02380577480780453	0.049999802549228416	0.05732503352928791	0.061411699545403674	0.07006719962718437	0.039141270716360865	0.029391342292362645	0.0582681259324154	0.04622056939914232	0.0185545895737518	0.03905729556581607	0.06266959693028276	0.032116708312755565	0.04693770328161225	0.06391843844270867	0.0472585319443683	0.06878497930533665
582	0.08221052656247951	0.03771495397709528	0.03960740718078739	0.07744533449874595	0.043347870108598516	0.0342635829515843	0.032572171071453083	0.053796531978056464	0.019831840681802132	0.039774312578025946	0.06964718052773612	0.05057387285988744	0.029202253726343736	0.10581490590787383	0.012886729864188479	0.08049854152340798	0.06432722815553517	0.06379268799357331	0.03327164853762498	0.02942041931520037
583	0.040158749533501036	0.02824439275460873	0.035642003929883974	0.048166499707162636	0.05663018017423298	0.0424317542649817	0.027257073313722024	0.057477066863854225	0.050769205578562016	0.22887943898132115	0.01815191363137017	0.016010052792293623	0.05759338139769496	0.05143142365116126	0.03637274395310749	0.03102018594182541	0.051405939671887474	0.055829360217138975	0.021629685232029117	0.044898948409661084
584	0.030270123877639474	0.045604066081526534	0.04721162403733208	0.05819983146383614	0.07417649486929492	0.033620788190722915	0.043902171298957	0.061331962023427465	0.01865964473956075	0.06021368881455502	0.09316946385675193	0.0380945668877544	0.028720667699838692	0.04685949524484871	0.03371518122839153	0.029822776829049377	0.03154748752583845	0.05643371336118825	0.11247018947151403	0.05597606249797233
585	0.04464631455957485	0.046781203934325735	0.03762160993712083	0.0540579454104878	0.021172253378999608	0.046436511039122885	0.02616272545198482	0.03889085349736315	0.0197516390350386	0.03325781976920208	0.04159060641695946	0.12962457912255854	0.027680842837240836	0.04231106226764577	0.031558392463172616	0.0819102783426103	0.13191644438382574	0.03235596385322495	0.04793766262578261	0.06433529167375883
586	0.058182300096672364	0.028588381458286183	0.0299907590510911	0.03574579842104686	0.04048675302789052	0.05065225343767368	0.03341866140362522	0.05403216703472002	0.026575149884742254	0.04495956902352983	0.04119662092629234	0.02941861475290168	0.05186274566751678	0.05480786052982045	0.024806638004905453	0.04916474304028588	0.03807048786260254	0.04798227535496266	0.213665907195628	0.0463923138258062
587	0.039370339131174915	0.05103611982112356	0.03462693403002875	0.03874736418830769	0.13508065002535327	0.021139549919377196	0.052310690797551435	0.041941684269934984	0.06275393445790484	0.02553419178827547	0.034297784373428515	0.027109036176307832	0.035262812146971516	0.029036198004504393	0.05617508593570087	0.02800834076026659	0.037615078526592884	0.033748025348556816	0.11961059709420804	0.09659558320443047
588	0.075741926538291	0.07052666595885837	0.0359294639655301	0.055239605207952965	0.010943527779373529	0.02685425108557512	0.06385107121276536	0.024982969669464467	0.06150879246584143	0.02556729015707984	0.03872217809904918	0.05031011211997368	0.017194787028700375	0.07848023271550633	0.04996197987560021	0.07329822919655625	0.11064759380888267	0.05331167443229228	0.016224959101124432	0.060702689581582425
589	0.02427326769166471	0.03770003680457085	0.04844841802773922	0.03200128850042231	0.03376200687071601	0.04624941893217588	0.03067360950233633	0.16276703510891796	0.0336545486482446	0.10895559070343806	0.045030985029939366	0.023202780203765243	0.029634950503024542	0.03527847051446744	0.04234789886666406	0.03687456392712477	0.052314504769845366	0.06464851087368605	0.062131559828723176	0.050050554692534034
590	0.059078554534371476	0.036854578236078885	0.02305317894382938	0.027157929843434916	0.03158713455109923	0.040437564501558165	0.030036320000417626	0.06453901885535135	0.022769157658206737	0.04723095721477009	0.07095075302145559	0.02345927205064852	0.023842820976529344	0.028147085999099927	0.02981407676502773	0.10820209713722716	0.11878253997089312	0.13882835437700616	0.03408193554188467	0.041146669821109885
591	0.04335345190815473	0.03220560978603392	0.026994765745286104	0.03793698072623849	0.0489257122183896	0.026506377110897275	0.057122915088208874	0.034214713117303064	0.0607935384096123	0.08272464434842462	0.09882899435987272	0.04612087728876113	0.010476760199182587	0.07465098181593761	0.08326948841161186	0.04446624427826412	0.04971116261889419	0.032816956548463665	0.056319582973695735	0.052560243046767416
592	0.035750922884401466	0.05474752000868035	0.06799784664583587	0.039918824200691816	0.058455729562142074	0.04079474662633822	0.04404189383585321	0.027786800574495063	0.029741048008605036	0.025809971375057382	0.05510173400854208	0.03680587258554641	0.05155705508574719	0.09628061975820686	0.027397298605955692	0.02908752667056865	0.02965410362342688	0.032452030998536795	0.14849109761735238	0.0681273573240166
593	0.04864775664351696	0.06688403541577234	0.026859786667805224	0.047221813940979934	0.03830335803881213	0.04678867547623244	0.05339455250555697	0.04036768639207967	0.02096947886304844	0.16710019294968406	0.03961749321135267	0.05303429577513775	0.06595963722196489	0.048464658314921034	0.030921417983229237	0.04209044999396334	0.04941330390836817	0.0316031882028826	0.031231590308122077	0.0511266281865701
594	0.041592581347453916	0.03845777389659742	0.026315082845303525	0.03870847111790546	0.07589685806439155	0.023531967020401303	0.06355013017462148	0.052436386146978216	0.04017852399368855	0.02676570361265823	0.049705071934010636	0.06356487852993996	0.023439323660902373	0.03147436204176502	0.033631586522497973	0.05999467246642309	0.04460362188012506	0.02529159130322702	0.12224927941281415	0.11861213402829507
595	0.04650590519879466	0.024973869740605444	0.051823655203201945	0.04355492035021493	0.061800022956036815	0.03506970228551925	0.045950047921774616	0.056022191889479864	0.06363883250746552	0.03836061271436492	0.052556515998729764	0.04823192529204635	0.02142398644849908	0.03780707245300422	0.0533059039924997	0.022255706524836657	0.061128172854266236	0.03287887994277313	0.06521627092265306	0.1374958048032339
596	0.026993234562543312	0.09475119857255206	0.0342508007494322	0.04249526906434164	0.03758462779505687	0.01614309263709541	0.0357648360631798	0.09899428599188943	0.050996156852533066	0.0515050247627268	0.02574275076138404	0.0470451319436864	0.04163698508972878	0.047029997986852916	0.02042522606520335	0.08322901611180895	0.09040471231386396	0.04304247171705189	0.019412397194945853	0.0925527837641233
597	0.037237531964867635	0.021380095950300288	0.032012863188255636	0.0368179177480522	0.04657570335830635	0.015956610825823152	0.08112443732430613	0.030065534347676327	0.12832369373166652	0.02614420657680515	0.032564582717190836	0.0397047427910642	0.027164781829104628	0.0675011025176504	0.12404709223592175	0.0199109952578488	0.027254957265892433	0.02402523675063956	0.0762362768438356	0.1059516367747924
598	0.03507210473880619	0.03841747609457313	0.0426044908266866	0.02462011025958837	0.03939678819317236	0.05371580707580139	0.056984246568314474	0.08662530660779909	0.040552588417284624	0.06936797652639477	0.055166964868035434	0.0680493790720683	0.030749028773133874	0.062348567454360126	0.030730246659968364	0.05455229621036714	0.046281118946063904	0.04479361049550076	0.056347383800391976	0.0636245084116892
599	0.061262737806461465	0.05504687478147605	0.012208980954772856	0.02774200433746145	0.08326497708750573	0.0481942996877362	0.05294458996850004	0.08041971041194218	0.008309406800276841	0.06523396560881765	0.0962962932501557	0.053151584069859176	0.01966641072085247	0.050442074285367934	0.014475315784490498	0.06485928785019679	0.04801132946152357	0.05743011226107055	0.07570464862640817	0.025335396245124653
600	0.022247070426946743	0.05656286360156122	0.03228479572485173	0.029291650731460374	0.036467509414589934	0.027070040147854458	0.06222669167218992	0.10041452367547457	0.02043859823452261	0.0543760338821185	0.03665114907718375	0.1043754722623947	0.028155986898136587	0.02846543279795949	0.020567380531263092	0.03785321373859951	0.08610283016423287	0.07140605823794395	0.0785587393110352	0.06648395946968075
601	0.04030835375098647	0.047873838690084665	0.03439184525328322	0.061186588902053175	0.051279315172556766	0.03433201720027233	0.047501702640754484	0.07953019368924091	0.031761814983193436	0.05419028176863458	0.07128483311163884	0.0532774617377364	0.03437298105146645	0.04915566745292966	0.016536870553655606	0.04455636244077885	0.060325321253865485	0.08355047218967594	0.04389380972762863	0.06069026842956408
602	0.07079704576835767	0.04842229998966202	0.03327939652096845	0.03743656440134573	0.061541753941949134	0.05092200504073704	0.016287514830392084	0.07727550801565501	0.024478129575165708	0.07040523208837683	0.06816021101872209	0.04242934534445087	0.08332994406772533	0.060873314028582474	0.018348660955706076	0.05471686629943098	0.03429761095510581	0.0685779063289552	0.05082148794050468	0.027599202888206813
603	0.05412009225957617	0.06753153723715392	0.027274136576371472	0.042355074102912005	0.09619276875098548	0.06434591235010705	0.03066301388832146	0.03138067725275275	0.02651651918586755	0.0510411206848431	0.04137894188117039	0.07252373181093033	0.017392659167030425	0.06295575215030969	0.016662111512323895	0.06535861839357984	0.05651840754888525	0.06640302059719337	0.06322871800215392	0.0461571866475319
604	0.06852627449265547	0.03386560555569393	0.016945091916174566	0.043925379819576935	0.04574195277116724	0.06649814322519404	0.04558304393380839	0.05565180813091922	0.0325722083401439	0.06901427008904694	0.0713690732186978	0.03320439753044488	0.059162942099128174	0.03391201394406208	0.025278189462455924	0.0817414578497996	0.08543525097099751	0.0665414243712437	0.034992667383143335	0.030038804895646375
605	0.07520906079448697	0.05622879993656762	0.04605486907982431	0.04823173198112635	0.0458308152754073	0.04875265556865879	0.060387922634562476	0.04805445930446695	0.029374837244960345	0.04495889121099566	0.06356191539798678	0.055575119246098544	0.026267412964287782	0.05535683570386372	0.0065608830952569724	0.06050463395434486	0.06295837123649588	0.022793066834683073	0.04226929797000158	0.10106842056592408
606	0.0333188342233063	0.07414030619207622	0.023715787151913702	0.017024043290909844	0.05038813063280654	0.09323779252599232	0.04700761719590372	0.05751955256921889	0.02759336729700997	0.05715424442911001	0.04857387253172657	0.050966519552009926	0.057971129201587375	0.05038632626932057	0.029411252457157595	0.05980366901434352	0.05642597166224021	0.053545206955356486	0.05704023423420222	0.054776142613808025
607	0.06828951344594897	0.09875700041014568	0.02245608335037243	0.04711862340004008	0.08664292404058603	0.06051436792726461	0.051327405446782035	0.06592598962058549	0.02499901767049788	0.06744711888719994	0.051084152367546966	0.058654967115777674	0.01007685703653416	0.06425098608867881	0.012009650506871423	0.06225087119844249	0.056684606585138166	0.04016323921003792	0.028061587903816475	0.023285037787732776
608	0.08478396444949031	0.0530970648437144	0.01599796815907124	0.03663251757511233	0.050699369450644134	0.0682781228893204	0.03462163512018545	0.06433889299025618	0.019026689762535576	0.05468697710927267	0.05336558819610368	0.03905824460596537	0.06308223588416502	0.045401065799490985	0.017442994574853123	0.07479703471430242	0.054589143135632234	0.051964568342198585	0.0587395087436946	0.05939641365399133
609	0.04857426276638418	0.04354386592638928	0.02288714798745737	0.04228428982813474	0.06690752107421823	0.04695603247098104	0.02739758459974137	0.06670972257297203	0.03753168478200421	0.05689824488432354	0.04890461951487695	0.05336307258550743	0.045415143148499634	0.046503222527666095	0.01951527655453886	0.07586358132536727	0.05128967738702083	0.07263678840123068	0.0555710563442379	0.07124720531844837
610	0.04251810224434136	0.048026995753171264	0.040940106497151615	0.04984745727848499	0.03493643692859858	0.04190761147344391	0.07933366789661862	0.042452578463693685	0.04154490148037808	0.045425128330922965	0.02858916120454196	0.06728640746539989	0.06332173238743803	0.06716580040390281	0.0819806128733551	0.04780679852750303	0.03519890963448933	0.03837597027887175	0.05299376771142091	0.050347853166272126
611	0.0692875195553677	0.06851215789029212	0.01800521946842029	0.020081051598768083	0.10237140181558774	0.070108315736144	0.01061703353945903	0.0817573633543402	0.020788191629018085	0.06810962017083272	0.055562472157924016	0.017647338568780906	0.02459397333095123	0.03134819805577204	0.014422155115054309	0.09797150710556972	0.07150993620223584	0.06471601335846817	0.0670371886054194	0.025553342741594442
612	0.05032238375079517	0.07195349541185847	0.008975802931430165	0.020742056264878232	0.09156604489590774	0.06308209624197432	0.05096193711927136	0.04537152971801112	0.01915222625524468	0.05121960814753943	0.06659659817567144	0.046625247739580364	0.050132272930466064	0.02514168255579861	0.02482414559638202	0.04879097792273405	0.059361550984003475	0.05674613033081049	0.046274345136631014	0.1021598678910118
613	0.04864658142217698	0.033330677759945214	0.055443345559317236	0.06509116464820912	0.053527162132058125	0.052340990227052346	0.052480058613085016	0.04278031848658597	0.0457966581901704	0.03775919360640738	0.04074791410675293	0.054024499122236995	0.03879743648425744	0.053910481426779455	0.06296642354386467	0.04705866557232302	0.057129174713893935	0.0432221205002725	0.07479036333141999	0.04015677055319127
614	0.053021843544437806	0.07208713653882852	0.053027141951785615	0.05995888592259764	0.052784760162119415	0.05752203782767085	0.057101577267005765	0.040504108245302976	0.042172824455259085	0.052489928436703186	0.04583123063723848	0.045321327866119365	0.05025733369142773	0.04493327727490454	0.03458619796015497	0.04375269920314104	0.05993170372248208	0.0457119734158984	0.03791442618427562	0.05108958569264696
615	0.05663317877317432	0.09245401835912603	0.01914555481556903	0.02130164097650712	0.0965284007391612	0.07056425631927657	0.027369026976705214	0.08784327133199611	0.01407275677624042	0.08643176742654285	0.05309363180533752	0.009655218974276606	0.018577368833194347	0.020435699993160104	0.01167015671775605	0.1001521411085648	0.06381925656904912	0.08176543529313253	0.04242362625635093	0.02606359195487904
616	0.043022245786791306	0.04502104099222677	0.04737416675724308	0.04994311536537587	0.04601935208672655	0.046158450572024515	0.05382134786163828	0.05091498187634955	0.03717074938282591	0.055548539882310566	0.035275015477305466	0.07967891737696266	0.04198080772282977	0.04054052605970517	0.06669994803603099	0.0383104533669365	0.06507951668616288	0.053403237289493435	0.0475057640568848	0.056531823364175976
