# Supplementary material for: Mapping mutational effects along the evolutionary landscape of HIV envelope
Source: eLife. 2018 Mar 28;7:e34420. doi: 10.7554/eLife.34420 (PMC5910023; doi:10.7554/eLife.34420)
Supplement: Supplementary file 1. — Specifically, this file contains a Jupyter notebook that performs the analysis, all required input data, and all reasonably sized output files. The Jupyter notebook downloads the deep sequencing data, processes it with the dms_tools2 software (Bloom, 2015, https://jbloomlab.github.io/dms_tools2/), and also performs a variety of downstream analyses that generate most of the figures for this paper. [file elife-34420-supp1.zip › analysis_code/results/phydms_analysis/BG505.csv]

site	A	C	D	E	F	G	H	I	K	L	M	N	P	Q	R	S	T	V	W	Y
1	0.05196817030023326	0.03197371634287227	0.0563793028511755	0.061968865002329065	0.08322788073779601	0.049413869090679824	0.054037202791528634	0.05089273507356105	0.04670482239404599	0.043531751034321435	0.036850556787060014	0.042006669756957465	0.0427657654124757	0.03875394666889809	0.049422155289568885	0.05222431572657115	0.060596181356962237	0.04805673842964426	0.06116974205184384	0.03805561290147537
2	0.0368450446991486	0.0372154591726362	0.03956147455855141	0.05678979700957041	0.04319754918469832	0.04213291305106169	0.05764033577708235	0.0494048985251145	0.04591267176864868	0.05720792321854681	0.0691802344522697	0.05640547016089284	0.046497037204517214	0.05525549007423453	0.042326805130497185	0.0518591226129467	0.057703075701702335	0.04971755392145593	0.05174882840311642	0.053398315373308185
3	0.0838629918296489	0.01107606205975605	0.018104019895630857	0.03829003701565512	0.05519273941923389	0.07086158506500574	0.03141548741661929	0.047940696893608185	0.046084389652171515	0.07083014476449623	0.04517053260396453	0.04281846156911332	0.040998276483435764	0.0596421309797821	0.034753347945825	0.04604196064869478	0.055092974295909765	0.0511003863555593	0.05915422362613374	0.09156955147975594
4	0.010508288566391912	0.04665245112092285	0.018129536366324576	0.013938258098039122	0.17493340745830632	0.023111395662079686	0.034768685052119296	0.01601206601306535	0.024358541168826936	0.02268902932173208	0.038642764307914974	0.04339715178725218	0.010115094335654476	0.014273127613801872	0.017719608475085243	0.012697006425763309	0.01647959853046578	0.009936283946635364	0.2673328926156933	0.1843048131339254
5	0.12482086355540807	0.05408522481310712	0.019004330925530968	0.017745985891075063	0.05739178532806183	0.011725601480754334	0.016991193622762833	0.069816985312935	0.008113819797816954	0.02066079195369128	0.016212705863369575	0.016175531989943846	0.013464306925842108	0.012114004631945596	0.006788990222370682	0.024655752762471204	0.15874512830506826	0.2779309198215381	0.032664800923135034	0.04089127587317228
6	0.09504265249077147	0.05434741405748598	0.023687279189743272	0.010386835679566069	0.02251280148789979	0.09611276382763848	0.009732310058332451	0.022006742530650276	0.01379721079527887	0.011757176847741338	0.04663839307911957	0.0794613122111867	0.017664521307334133	0.011208259112146688	0.007120833865617436	0.13563465218209922	0.2436294033305374	0.040756734637483534	0.04845128374210481	0.010051419567262557
7	0.040466935369770515	0.03826070605432312	0.039002753438659714	0.033245522177190984	0.028785928703161982	0.019964454987564464	0.016826674111121	0.06465139509736313	0.01999349143499601	0.05794257038765649	0.05010737996113862	0.031459503598970213	0.01896906667064109	0.024396479074014026	0.02346652643187101	0.03430734631165038	0.027298575725256145	0.3622368421017168	0.05636513271985207	0.012252715643082343
8	0.011853861132559877	0.01920233807304331	0.01658196597253205	0.016726601085168824	0.22323741040246428	0.007820484724783928	0.06421213008375698	0.049727507024415085	0.006663119881619471	0.06638093343477251	0.10425934405365787	0.035822029102844016	0.012595614419314321	0.007755893791706359	0.0075697480255009645	0.01092295087030217	0.007017924960739369	0.041634706564532775	0.06030294502282951	0.2297124913734563
9	0.03234030905074236	0.04225795780488858	0.020740483122239976	0.023922279183337558	0.13077903893423048	0.01897507019949117	0.036246895627502544	0.054407983200000336	0.014841482908665262	0.014397256105886809	0.05045088795108029	0.03235923445668597	0.01781681265280737	0.011549497927826636	0.012384711270442134	0.014302439693689547	0.028752835538589695	0.047135535608488384	0.08252911501483717	0.3138101737485677
10	0.08035646949251206	0.016218115908559542	0.021844249185711262	0.047190925033958483	0.019714705989486242	0.36950364439155775	0.0228010968471677	0.02561722886947741	0.027476104288727404	0.026219538148967242	0.035260558412006864	0.032148544204854766	0.07864508521268494	0.02456668086691152	0.06422990187797024	0.007833725705388572	0.011526342290110634	0.03543690951702067	0.042353017129285	0.011057156627641793
11	0.044665281888913985	0.09644850100934772	0.01804807346024383	0.041539488793080864	0.04161670324926335	0.026407557729103647	0.0147715216458743	0.16500072582129766	0.0218630461934106	0.023994662111782653	0.022665172950967597	0.02765496605725934	0.011199133465284915	0.01605109946721098	0.006800484875945187	0.007529415180252648	0.07322096615291247	0.2830592111251569	0.036797531049012656	0.02066645777367876
12	0.019710121575356843	0.02798972694313661	0.014091245942882932	0.02708208662248957	0.04620611332946342	0.02345686050019565	0.04653325994546766	0.017591464028139242	0.012600812295758969	0.02694898942335401	0.0345392858724766	0.014574791936666259	0.4387133335455379	0.021737063880182414	0.01410437569263145	0.0791699747536951	0.03947449310712977	0.030022116928768564	0.038197519513879286	0.02725636416278782
13	0.07380276931031145	0.0453684441968252	0.004626169933092569	0.034995323342125934	0.014984150080717731	0.018724351673745417	0.00871644412926008	0.14029115849205845	0.17271800992884465	0.047947122808638325	0.030942713611100757	0.05168351332462493	0.00447842270986019	0.056983632993719	0.02085679766076705	0.07286996575146769	0.028934102507840963	0.13895070711948876	0.022882248939777503	0.009243951485733364
14	0.01408882746144148	0.05040528211925899	0.013912316331349815	0.023190897558866105	0.22470881136453427	0.01674986247251526	0.026056954869220217	0.008255725257942105	0.015602733593553929	0.020593277739565718	0.016307217619769502	0.01686943117903358	0.02523748451784516	0.03078498248309869	0.018273577700188462	0.01668881352034107	0.008496250019733495	0.030152899983180687	0.2466830875609474	0.17694156664761396
15	0.0547559277572656	0.0461566125933277	0.05406577638045516	0.0794071776761764	0.04061118848469682	0.06972729934140537	0.04666638632667925	0.03584177321406344	0.06650899512311957	0.05441294309534723	0.05082933559938882	0.0728516095840094	0.002689394691932643	0.07013381832421421	0.04820840654195757	0.05269253337940232	0.06216938575409911	0.031108881672730574	0.017603883099475595	0.04355867136025327
16	0.08669939599477794	0.009136795945285369	0.09439292867950283	0.1012385645653096	0.014578741605153525	0.048381499605522765	0.042589744202851235	0.023570855831015453	0.03704699415881679	0.014702371339276384	0.05186477759843544	0.041885097437080535	0.10445121722316517	0.06670725861596925	0.02567427119666733	0.06189087429918307	0.06505408952463974	0.03276131334391244	0.04385752884258581	0.033515679990849374
17	0.1083709308279957	0.05830244630495623	0.05464409727787009	0.03583886796673488	0.06501857144854845	0.08979332207704817	0.04167924353974948	0.04373854616349565	0.044498416331554914	0.01876391550844414	0.03421250015613258	0.006583143757443171	0.011611453191773384	0.02656702833611345	0.020922957407428076	0.11990785896416233	0.09209981953304183	0.033159351368308734	0.06240589311446911	0.03188163672472962
18	0.04832691970507447	0.02909776157070235	0.06495096244663785	0.04001619218192907	0.08316653506399105	0.0202050336569404	0.042205080259664865	0.07376178708722221	0.03984305197248577	0.05015621691501532	0.11121974990536182	0.03432265017498429	0.031174347813584927	0.036166782770668586	0.044592178236107366	0.05801352567807064	0.043387520443492124	0.06501527289393072	0.035019045933309664	0.049359385290826514
19	0.08953111188924495	0.07288715731643054	0.024928818327411912	0.04417839548406372	0.02644096451856484	0.06685948803444147	0.017998015988748426	0.041552729748480406	0.012102107998382794	0.015178349356223553	0.04178897629711704	0.039438230239923	0.08473419956517843	0.02654722581829501	0.012197658820350716	0.091436875432053	0.13346104452338226	0.1157391441376378	0.02581395901750004	0.017185547486570116
20	0.05297541711149311	0.08211508345101347	0.026362624421619726	0.016004809595443918	0.059138823768813964	0.03707160087971904	0.022167581166302297	0.07523686949676091	0.020579474855169512	0.04810562234974537	0.07276929835466943	0.013307606967452855	0.062330457354727926	0.0317743401242686	0.025950886094296258	0.05138058308678405	0.07935978672998657	0.12242668059092605	0.04288948884710559	0.05805296475370144
21	0.012760668214993508	0.08534049566450537	0.00951903848993855	0.012185022555537694	0.11551107155888295	0.0277186043946791	0.044469047462178564	0.08062408229987282	0.01969629911026176	0.23371857190950154	0.11713270591626512	0.032059614187612884	0.02276035109464304	0.04199921392761576	0.008686133456213701	0.01472764817280846	0.03417430172649586	0.03277998005154392	0.02275514950983684	0.03138200029661256
22	0.03936927619669678	0.0428763373928692	0.01081201890700602	0.03676294217142699	0.13377647565180076	0.017704284845229075	0.07189897370345541	0.11005173207560713	0.01500952395207184	0.1098728132104468	0.09125610425030256	0.011721159800666256	0.01926630184441089	0.02649461935038488	0.00755406188719557	0.02793491020212398	0.019113083439210005	0.059360827121662185	0.031558811240011975	0.11760574275742175
23	0.022023263019930392	0.4223131468687267	0.04092134264033754	0.019626749245327767	0.05859912396036612	0.041044895588906304	0.01580522340596275	0.030496346713471807	0.023694089177852744	0.02203881618416557	0.02903472087953189	0.013810726591422979	0.01924849252409055	0.01773762503707961	0.04290380642920299	0.025193969264123026	0.043702506167861185	0.023564866925953564	0.053094253339518095	0.03514603603616845
24	0.12714706536014886	0.02978727985187877	0.007980497057680573	0.029712905186343508	0.01925956646054029	0.09782837366837416	0.034771825921066306	0.1798994107445507	0.007993983204463222	0.01085600322045864	0.07615030716182566	0.03090718215433802	0.008290470023372794	0.012145241578760478	0.010049285726379677	0.07072341367661687	0.05216230552760349	0.14935573163630403	0.031317331804406844	0.013661820034887123
25	0.060404101881937525	0.0967658682034167	0.006671004480491149	0.03248241977906402	0.01881414694074049	0.03635953442453455	0.16111683619628778	0.034868208115224834	0.008827765216550066	0.02477630923556844	0.05616306893026644	0.04961446009031078	0.012737652880957271	0.047204514878652896	0.01225032793860663	0.08429939910937867	0.08747796387434514	0.058423629244548414	0.0877089211415288	0.0230338674375894
26	0.04109011474053507	0.02187720852652392	0.04979227441394928	0.029292665348877738	0.046902714426446016	0.055683310531871616	0.07466470257444421	0.03646310088540677	0.061921002620365775	0.0533936049290197	0.056654158613601735	0.05428346164405263	0.0272575329979572	0.040554197377721216	0.0597201257995676	0.07005894420496894	0.059162122699684114	0.051017491380677626	0.06747841101973187	0.042732855264596935
27	0.03634247003458799	0.012742180207861937	0.014505726598279369	0.024781006482682524	0.07262344923575376	0.059437574460474485	0.03947939039298299	0.10534303965396974	0.010629634690280807	0.03582157009651934	0.07455034324111089	0.042390553856433616	0.0482574272677862	0.06657550600552976	0.05692737484636521	0.052321011365889014	0.04938126916996002	0.0894217224281158	0.0668206252082764	0.041648124757140186
28	0.04562532713525002	0.050663773671152885	0.041623453701145466	0.04906090245759855	0.04174872128935387	0.049340488562791635	0.03895243297601352	0.0748502141041858	0.033401590904906964	0.035812013106272	0.08226359643059221	0.04771511121621113	0.047925091159890215	0.050376847845438284	0.0413983017813708	0.053257899729785424	0.054574955219994274	0.060372651038251485	0.03856166923454341	0.0624749584352521
29	0.04677641538256109	0.006730661541910246	0.007299249232351944	0.009528785770855754	0.11159479481299656	0.054992372245729115	0.09358385088204052	0.056604330689609385	0.007569614041038564	0.051430335731180415	0.0842100740790187	0.0744835293324532	0.04419733679447608	0.09588800240719167	0.009351576895753123	0.061465423346494776	0.04027234359084523	0.03753287215297172	0.02751554936079124	0.07897288170973055
30	0.08970858199978089	0.02167156411234934	0.031343772002998066	0.010198145195833709	0.03465572660630152	0.03014291325611738	0.1006144583954126	0.07576063870810629	0.005747009235203799	0.06277654510571211	0.08373268542226305	0.0278260925043195	0.048617520138818135	0.0849650217755644	0.011312794666528164	0.06292293961610347	0.07627325437042055	0.06802956311744153	0.03367753043769517	0.040023243333030346
31	0.06524947338307123	0.04754840194909368	0.03890378646248411	0.03621061924383614	0.04680905207635955	0.09214415235747328	0.05952132343897604	0.045510318779006576	0.04654127858457426	0.039377219549590316	0.059610390829140214	0.050244336863906114	0.04611078256037845	0.06269368760400562	0.05882421692841565	0.03684948469129272	0.05852352915915899	0.02294362978952969	0.03397190703445017	0.052412408715257236
32	0.07004049211349296	0.019028814908931675	0.06532384454807794	0.037364145280002835	0.034117104215494486	0.06241379484687095	0.0450250055522519	0.04309840963875968	0.08441125357133894	0.022871803562989814	0.05930088095518918	0.056786547893669326	0.06145785199782228	0.04062292836152078	0.0656941608793818	0.06233776411726739	0.049363161443651285	0.043122640977824506	0.027192325302838143	0.050427069832624107
33	0.024996055470320296	0.02786250307574507	0.1046309941147542	0.11687077035019032	0.011025186221554208	0.16557729245627462	0.018864240961837742	0.0108058710501762	0.037235013473416685	0.009126736350986068	0.01907773268278333	0.2289255677126426	0.009984295023418546	0.03164954233556893	0.0032661695730151407	0.09183831154793178	0.025036947024008015	0.010297926156213073	0.037226698947417945	0.01570214547174526
34	0.024256951323429025	0.02840924228555773	0.12420211482681195	0.06702565096189696	0.07157009914642913	0.049616960778217915	0.07992637165585513	0.032600539934023766	0.04446285177610376	0.0238584838220602	0.04935690969658688	0.06575510712154037	0.013105568337873524	0.048456685152025926	0.04880051371387193	0.031418450773357746	0.057287847890478	0.03126292394855034	0.05667486243582731	0.051951864419502364
35	0.10095645852092916	0.005958554139074764	0.011084872214394602	0.01810053960542721	0.06864254912465571	0.06093940250853783	0.04160034609859994	0.09521117115103413	0.005953623413258932	0.024836023566221787	0.037883631188207284	0.09586013127585967	0.005133907265881238	0.0976177440539534	0.006773255249033391	0.05236144286943836	0.07051458593289635	0.08673139565448401	0.04734579187219021	0.06649457429592202
36	0.021567850153886337	0.026641624597172914	0.13748293045871407	0.01903560602412372	0.13771329788757167	0.023610710413510816	0.029128310119988725	0.018142723065148955	0.013348984306962046	0.05609729347561064	0.03362045555073858	0.06860257647928493	0.007319380181259615	0.027588656740281537	0.034730897268965194	0.07715313378121295	0.10832677372225273	0.047606978220231085	0.021669284583609796	0.09061253296947368
37	0.05126647354898164	0.04269509720554565	0.015452018749064928	0.01781769220151835	0.08390796321525118	0.04226689999741439	0.041246140692152634	0.170444230154468	0.02777624176283895	0.057269100919446425	0.06041016739586527	0.03204819430061324	0.006860713164786107	0.022813912724960236	0.02768801158704006	0.03111891305000484	0.034148325486051866	0.1030982557497015	0.07832056667595515	0.05335108141833962
38	0.1036294853214768	0.035163827944979686	0.017700411701773316	0.0148373169533915	0.11869746334930527	0.009657120676845809	0.021249403024618595	0.17450062190307844	0.02086935636944714	0.025373516548750873	0.06288493497414782	0.027494831722646527	0.006093325519274043	0.0914061189999867	0.029945235927550343	0.011335270692759402	0.005263509482080206	0.09372455256516006	0.10735718589599726	0.022816510426730198
39	0.06163079579496587	0.05414972077993385	0.017549397221214152	0.057211405954783336	0.02664286805617652	0.052287609928288674	0.1439087054761109	0.04916302000564223	0.10248641498058876	0.03860028921368504	0.0647447050123775	0.03642326132757675	0.009182759313055306	0.049298897554624216	0.006144333641595536	0.07080481671534873	0.02221091246173061	0.05363093446280237	0.05809497453821201	0.02583417756128765
40	0.04995458559434196	0.03871443629313432	0.01900617979890008	0.10003596338942967	0.02239584324860026	0.07599155474142577	0.0521829755669943	0.06621128432647014	0.0402587235046708	0.03680464429880533	0.04733131475757888	0.06491632011139471	0.014060238538074369	0.03597220914742349	0.036969054627035716	0.02859057463097757	0.08633734845124112	0.08794940645964901	0.07406769350309357	0.02224964901075895
41	0.047872482049711215	0.04867474070978589	0.04150918778325277	0.03828210215777419	0.038790377734358464	0.046182951459404716	0.06343497591892434	0.05265289349472016	0.07144403761592197	0.014705615166381919	0.028455592812692918	0.059643244191379625	0.0603963441587515	0.0354106386842553	0.06300713618409999	0.047353688991801424	0.03825187214423325	0.051258457781234563	0.10244039050084064	0.05023327046047518
42	0.09288610179947557	0.050916683530667806	0.018579446181488813	0.04835718817577181	0.05181360541383809	0.0687668768883834	0.04953288591305858	0.046680856496288885	0.04970205839393501	0.054719085234846636	0.04996587595286928	0.05005714366898404	0.02810153847216084	0.05000500029308985	0.046038748693254486	0.051288786657474016	0.04811976588217054	0.041077704768699014	0.052553091644140106	0.05083755593940322
43	0.05559447846430373	0.3196504068363701	0.025686374073270842	0.027505037670524788	0.03540007381987057	0.05025215011546861	0.02059999343142539	0.02260056474912049	0.028324357258242533	0.020734889363088583	0.0395331003258721	0.04237328214345743	0.022098494272951	0.024715971519033226	0.028432981914173483	0.049680440151308465	0.06284794474544883	0.024767256920745655	0.04366350614893361	0.05553869607639067
44	0.060265945834099416	0.035321528303718104	0.051370289152352484	0.06841323145343918	0.028245241596156018	0.04368098946929056	0.02516616507028396	0.059160297825327224	0.01926284621758411	0.040902110388943036	0.0657305481443168	0.022245476055078817	0.1555715042727391	0.041377792722234685	0.01897948709175581	0.041532401381485035	0.0513852420812911	0.06709258438345858	0.05487283105921383	0.04942348749723217
45	0.09449484744011433	0.020210325053358538	0.02026109417807348	0.014493617743523347	0.08775731496238702	0.07633801195108884	0.021067512715061992	0.019493858518695447	0.01174280001393314	0.12712336100674734	0.09136306746734503	0.01608803364483283	0.1184116760593229	0.013737447504662206	0.01393003296493668	0.058951814827684024	0.013890387879927841	0.04512898284985787	0.02224509840128336	0.11327071481716385
46	0.052944297143706666	0.04817571605010604	0.018202043424609148	0.02383858587655904	0.0982573137615897	0.038248609361332536	0.0757368241536122	0.08712361164542712	0.024961277632050697	0.04085345777756577	0.061911228708186224	0.05591818625852665	0.02324034719052018	0.05151345634858017	0.024772287576464363	0.032789027086836266	0.04614624686771426	0.08742449646969162	0.04026124660215572	0.06768174006476567
47	0.04651821151481006	0.021531167962209143	0.05680822325998305	0.05555723313876136	0.04486749203538564	0.050536269786047014	0.053378014734566284	0.06057714038599296	0.02190335198774014	0.08531060218530419	0.0389674543662222	0.07287559619460247	0.041213764195229666	0.06838193904892832	0.050688902003775314	0.036747655686021966	0.032274950231094474	0.05620707465294705	0.04158158428892127	0.06407337234145742
48	0.06378669850970735	0.0466600840565109	0.0286005005835416	0.03993436057411065	0.06372542375341342	0.06585420343189229	0.048990796678179536	0.02486049823161432	0.017591905451674026	0.05358139362189729	0.045660001566803936	0.0636227088542948	0.038087852194237784	0.06801164316856445	0.02000425171727404	0.06638709975551442	0.09201829290051113	0.07319148974386927	0.0512070128338216	0.028223782372567174
49	0.057104839413713276	0.020503517260450216	0.04052525122747077	0.05749515687234605	0.0754516618462825	0.045643312393193664	0.03958737719067848	0.07877152526308169	0.036888654099985714	0.05221013547632849	0.07411980528044755	0.04833768094981105	0.004949847652720617	0.029584318884542438	0.038067115325130185	0.04785905145036092	0.026545911484852875	0.06570832356241381	0.0952088575462211	0.06543765681996856
50	0.06124506130881632	0.035247595968256856	0.06070285051454991	0.06816372323085987	0.06360574825950062	0.05038334016211271	0.013353997669925741	0.051448927172152735	0.04111155090773111	0.0405049349631112	0.08304879321369599	0.04740677003625954	0.04297047409371956	0.06726435570928284	0.04355473282490061	0.040774429917015166	0.05804401034258187	0.056623973684367536	0.041053173858154456	0.03349155616300537
51	0.056457912849615065	0.04708581901731801	0.05306560787534775	0.053008308603195886	0.07298281651545398	0.02877817470852438	0.035941371374947774	0.06377832285067886	0.0372376699577197	0.048516534169717115	0.055176132160930466	0.05322236110027565	0.0352748403829472	0.0568636842819532	0.05876349375835285	0.05996108686028352	0.04842214073682677	0.03843985077289111	0.04152615254866584	0.05549771947435489
52	0.10427571378090222	0.01747066775349605	0.10663134299899699	0.16274066175207527	0.01711077834179797	0.058358652963055875	0.02304885319256504	0.033748585471943225	0.02100946918630297	0.017225913683645597	0.037873533538165936	0.0303128408410727	0.06284585986428025	0.0894871031012028	0.015194934408910085	0.04672751701157141	0.056669250554012125	0.03963073920433765	0.0215183319680383	0.03811925038362751
53	0.06819158671692488	0.03649046613344442	0.040318687553653816	0.03395090778593781	0.027503096781649253	0.06924809933222073	0.04548467572142284	0.06102346883151352	0.031961529553316555	0.03350743951089689	0.04965210188775397	0.024557400872219283	0.02101368820961933	0.09316431315847967	0.03746926674950755	0.08026082140155331	0.08183850760372666	0.07846118427454958	0.025663484702263376	0.06023927321934657
54	0.032042090891500216	0.045590192043201305	0.06065730811979522	0.062053540392513575	0.08914533730551483	0.05629818675239581	0.04561079846074199	0.032192611506764286	0.05544111856053377	0.036963584491511436	0.0781485922656375	0.038072083925223967	0.06306341839372516	0.08953725025528374	0.045081354976330736	0.03119601859779316	0.008832236151088569	0.038016958200907565	0.05990092679531801	0.032156391914219165
55	0.06784909727110873	0.05815452536134366	0.013985048033279424	0.024645562751339476	0.02926221482870405	0.011110875589499105	0.043964673458335546	0.11525214516645654	0.01087417494921662	0.18447801327599644	0.07479323289779315	0.034441346948238645	0.007739985477188711	0.0610705620021294	0.01006737344688477	0.01566865852072961	0.04010648975946875	0.13610681881733566	0.0358876821005344	0.024541519344417312
56	0.043914500876486566	0.039782164058411285	0.04023282119219131	0.053157221106318035	0.054339823233534666	0.011718227203450369	0.06621973035790378	0.03727838503977467	0.053530893302005784	0.04402777754463499	0.0617967326099834	0.05150083937472707	0.09766234101982592	0.05127469508170453	0.04681698820294239	0.048533480487449335	0.044555670576185084	0.047314409396114435	0.042791968589195435	0.0635513307471609
57	0.07156509989645267	0.04951758151863241	0.06151804208103505	0.02568487554966147	0.056517925511696786	0.07849509307275716	0.05871600759140785	0.014750696429125054	0.034244858488097565	0.029194183549320383	0.06108150220432304	0.06103954633440939	0.012921301176771259	0.0659299769477607	0.09962581292147492	0.04846224172504727	0.0472634723818969	0.026873600650829305	0.043196328480681306	0.053401853488619526
58	0.06837239953017353	0.022913148170657774	0.01369727847954707	0.030378001225602188	0.052305175501815036	0.012489440875585506	0.06292037931004907	0.18331766646833728	0.028368976536704386	0.046160819926992065	0.03843362734778672	0.011873129758948579	0.008072456473679927	0.04069687065036584	0.0189961743652364	0.019387504081946276	0.04912603186229098	0.13647318408735473	0.0769190502212405	0.07909868512568616
59	0.058262946917764034	0.028307719579939918	0.01117027892557077	0.05654237605033568	0.04886253340084623	0.02251387360983273	0.07257284006471708	0.07546042631435436	0.0542642946020089	0.032831389824338975	0.04648229170711789	0.059716240836664485	0.007534739782651556	0.015057374957441591	0.09284268992519266	0.036604025187570416	0.04176298773709162	0.07404422835171089	0.04051004598825112	0.12465669623659915
60	0.12517211164338612	0.04889058144748637	0.04477196676058553	0.06671460564210051	0.008391655915284802	0.032177023616625285	0.03500981220579899	0.04447576513241541	0.009080557175396868	0.07175710576858776	0.039862919017427285	0.03133730141297469	0.015061075134857953	0.07194505982940858	0.004836409440928269	0.06663727202846682	0.08767964574268873	0.07460020587070375	0.06380058605365868	0.057798340161217626
61	0.06889370447263013	0.02671257745376368	0.0567797535581643	0.0561826745168171	0.03931539987899669	0.026787376751344585	0.06436386819628602	0.0659059757991588	0.05378791259800852	0.04458772882621896	0.036546447687838164	0.05142205230154608	0.04129529810272303	0.04212322094362552	0.02326461449467977	0.04122853006271798	0.04681737629571482	0.06819249173741034	0.04361201757205554	0.10218097875030008
62	0.01211173799864681	0.025074503582959328	0.042042120109340296	0.03951565509657068	0.2595759951914805	0.01852790911532523	0.017959299387260975	0.06437328135596407	0.0221315751843733	0.05331063903392632	0.09649905628504504	0.023295970634508587	0.028517993886916043	0.01837975291513274	0.03662123008906181	0.05788873252462834	0.015241330965935357	0.0250917821412114	0.08979252401180819	0.054048910489905004
63	0.04722473205290514	0.050157799819552734	0.09516104238772133	0.0632833390529349	0.07466536777782193	0.036696423811122335	0.06068447856877721	0.011765872148467572	0.01943168465059824	0.025686652278588976	0.0574959261144836	0.10455049446298947	0.009892125434733931	0.0587481670347312	0.0397585903421296	0.07743151963138765	0.045168367649541366	0.014103287322049088	0.046607654132942634	0.061486475326521066
64	0.11452706194738402	0.07066392392862958	0.012952639633726537	0.07344433179390075	0.017867766937080327	0.06809952675318041	0.006195257336377477	0.08284766740810222	0.02313632283472886	0.10733875742359307	0.10590656857741106	0.005224685102761928	0.03161662525668405	0.009051245476112515	0.006570061788723529	0.061651980548564314	0.08380893557542461	0.09175609583259436	0.007645689989159181	0.01969485585586125
65	0.037628009260516584	0.02763967223731641	0.0251768726735115	0.012254316816312718	0.1596562293685131	0.0546853400659596	0.07605683285358822	0.009747255716341444	0.015955414452386005	0.016048466642009717	0.06359660952616154	0.0627036230837075	0.017552059507080248	0.02656378339648631	0.014730948021369076	0.026165136591525927	0.013910374696205341	0.017374578391497558	0.18115769925274766	0.1413967774467635
66	0.06144170861702013	0.02053942855782154	0.0889020643668218	0.038255065180354965	0.024246478627439567	0.043102366748634574	0.06032979588658775	0.030916480161940537	0.053822389766596174	0.024068314972282026	0.06754657804776702	0.0678494545559646	0.006118770540735327	0.08867424571809689	0.04261962925534304	0.08008992156224039	0.05676236464741894	0.04503054087685247	0.01370611689949456	0.08597828501058767
67	0.050827112043491135	0.016027889405495172	0.05890552415460346	0.11916357679819252	0.018858693290416992	0.04025755970107437	0.08479211103708954	0.02537488278626129	0.016466779902247573	0.08422168552735723	0.020777402226944658	0.16353702655177166	0.010789746336022296	0.05789304900681193	0.005049717946512302	0.08000152512456507	0.054249552009967235	0.03956275641925713	0.02050759769044489	0.03273581204147355
68	0.04635827535256015	0.03038593479716224	0.04694260597022667	0.061837717605334575	0.05760784905215593	0.04298480715835677	0.08385539452388784	0.03423672873526179	0.06302481009819033	0.03473308014509745	0.04677961582965934	0.05407686117156208	0.07321330684365945	0.04280942496966677	0.04754296527590212	0.0508007565281072	0.05681602161115455	0.018927265475321944	0.05975579083804899	0.0473107880186838
69	0.031820869247783184	0.014002973799753456	0.0226128317274282	0.031503738750795415	0.09797417315808438	0.008447062004364191	0.015587718389449959	0.13100912626297465	0.022608335188460216	0.10776880001309763	0.2390514671163569	0.023073964395667543	0.03182071482496668	0.03545143256393688	0.014993376024566263	0.0160864171217493	0.01870738159128625	0.09480111300674204	0.029425909286941374	0.013252595525595498
70	0.14336569781314226	0.04528028801672348	0.059330220507549276	0.03469697698812488	0.029232294360169157	0.028917786701071008	0.016836330773562374	0.1527227341242656	0.007919182513587426	0.03100692098388492	0.06750177829904523	0.0622736036973239	0.039448364656367335	0.013133237839101886	0.008144705110493347	0.015885724562420864	0.06811731359317594	0.14343285215109794	0.02200232089362436	0.010751666415268826
71	0.04465114572466797	0.017116426891305346	0.07797362166366605	0.07016990701133441	0.08748726716467542	0.035609154494423784	0.04570902027506007	0.042951931109847	0.01985297086779737	0.041571119833930664	0.0690162373623197	0.06547761630523886	0.03326205536921283	0.04947085669626794	0.038094858202093886	0.048830301155089316	0.055250503352425664	0.046738466975438785	0.07326717405672613	0.03749936548847881
72	0.07994195923540642	0.013793814618716295	0.05818823651022113	0.08700777405118837	0.04132221762185414	0.06116653408327461	0.055343544760111406	0.024906003756415385	0.04001982165387312	0.0287020522160788	0.07836095597346858	0.042471137737673685	0.009490467320172571	0.10538174745936446	0.029203356212053444	0.07510882983068226	0.056409599927481124	0.035818104323263183	0.033056556691279694	0.044307286017421364
73	0.07876527795016199	0.024950123501278888	0.015496739472801531	0.02100021713098325	0.057192164018071374	0.007280038522822566	0.03356349982069482	0.11244277398166096	0.0153736857330716	0.187074181337907	0.13894601929381126	0.01239968871988653	0.007122388868580131	0.026461598344928682	0.004127260793312711	0.01022891176201596	0.07735450571079805	0.09549707135363088	0.018442948520189198	0.05628090516339265
74	0.0706005996810583	0.021193408609345283	0.02702954159568277	0.03267846446258008	0.032051086133161516	0.02979492390997795	0.10803486933586992	0.028270184336054587	0.05602912126938642	0.06252368954681252	0.04780273542380144	0.11696972090566315	0.0058165204401947855	0.08300816662504873	0.05892291113560735	0.059397579974456036	0.03683504790107755	0.011179395532130241	0.08614345625308295	0.025718576929008433
75	0.05372608371907823	0.03506889218818458	0.06959345569224919	0.0724522154367822	0.07204682045470405	0.03925036700063735	0.034398814690540486	0.05046506960704783	0.036965803007649484	0.06510942335041915	0.054064773467722725	0.046547654359988144	0.0021081536308311557	0.04538229628506021	0.0254444810303448	0.050137383758927616	0.05578187804869353	0.07113646540450147	0.07487283773778007	0.0454471311288577
76	0.03302703632424809	0.021231214929242025	0.2825634006016733	0.07009174375353852	0.013363486198269795	0.053654992487455255	0.04537032242658631	0.014633931906401863	0.012313692138093487	0.031018455874136094	0.03447396824119652	0.04558390310245893	0.019114119541522843	0.028911510562227075	0.012249846566497255	0.07034975042333072	0.13834229555253771	0.02507941291397256	0.026360546830599543	0.022266369626012045
77	0.10162591615906943	0.05319920923750634	0.02097332665849765	0.011388542522841305	0.05015516952938442	0.0054732072646660745	0.06227929357268699	0.13316109426741482	0.018342471988647583	0.049241973224219485	0.07603516715897306	0.033913386981343406	0.009489645546973464	0.046025315766169916	0.025339256457543643	0.07524668830979041	0.07563392148414677	0.09483014036129543	0.033041874908169684	0.02460439860066012
78	0.026614253649836075	0.032568534591722084	0.06334132286951402	0.06989759368911175	0.026540040893519842	0.02363049852246556	0.059045954770393816	0.05651386913324495	0.03275946215855668	0.1011087115453598	0.06291973831745849	0.07487254201051298	0.017035194675366842	0.11260381764574635	0.03804190058316476	0.030144762493485487	0.031583706374990764	0.07574982821293856	0.01974263142417289	0.045285636438438366
79	0.056859127105990864	0.03778487779031173	0.05481772509937427	0.05339535001534313	0.06800919045899355	0.05664572887238509	0.06872099128504489	0.02770753575718345	0.047714836714416224	0.03125420347985156	0.033671377190624706	0.07556535809998992	0.0071891818566709	0.056054099798782286	0.050706662945893516	0.06269726612157085	0.06916698340808712	0.03818269171637198	0.04663857860918006	0.05721823367393392
80	0.03958599449782193	0.04306196515748285	0.028350490480589036	0.03173717354771099	0.0150041850921991	0.01454518455351259	0.11050220846266116	0.1419804805325856	0.026397551951394583	0.13309328301801868	0.05511021646212156	0.013912774367673129	0.010771247621176892	0.10606874394898608	0.006798492953444964	0.015733926757072334	0.07079782431650004	0.09208105169161647	0.028492230792193856	0.015974973795238125
81	0.0629656269603831	0.02338847396188893	0.011880211088529465	0.012244769129981138	0.1385925783418513	0.02714637681815811	0.03508426253616733	0.0242338214739533	0.009182150854092585	0.01677539354676798	0.12099336002874535	0.031188872886889943	0.006885676198517189	0.0760110470192051	0.007975490413313002	0.06606162438994173	0.08125041534202859	0.07901759603045208	0.07792523281898135	0.09119702016015246
82	0.07785770870986601	0.008149300009257426	0.07065381899880896	0.09298193524782238	0.03439133312163455	0.07430944148184586	0.06928374462523268	0.01188891122884171	0.026502217753331347	0.03443250483061568	0.0976739546742158	0.01347697827370628	0.004627156126058899	0.08951597913132542	0.024365370222447672	0.08451528455287009	0.10996314764844912	0.021683652575952717	0.02601777518783311	0.02770978559988433
83	0.08703003641721767	0.05011402734223453	0.08557301375418275	0.14333037243069738	0.028594439493989886	0.028835336494639933	0.043886496757610916	0.045814477527628274	0.040024583683562674	0.018725274486349617	0.04082128821793882	0.05232048756582137	0.006153219586863888	0.07336952119642705	0.04829743164290575	0.03773789777390978	0.03508733486531601	0.030706171318248526	0.05133534544300187	0.052243244001453325
84	0.16050840415401932	0.01706364417022085	0.013293702551940132	0.023491565084188825	0.08907142066292682	0.046812634042529534	0.03657200774096413	0.03565192250176651	0.01445597795874973	0.023861730275126933	0.14923599078924507	0.02298963535009038	0.005770075937683611	0.04574057246911662	0.054779926253664936	0.11170288932380933	0.04607438375461603	0.039339596393374865	0.02517512643352386	0.038408794152442506
85	0.04068625926371733	0.02335273371248732	0.016981594563839245	0.024237937510931413	0.032971091196317734	0.015560415729674919	0.016213874055947413	0.07023667314524458	0.0673183337969847	0.2233646942988181	0.10485062724751967	0.040244502451197206	0.011511970876663393	0.04988923161752632	0.017337348605420452	0.03876441374124807	0.0766584752511796	0.03939738608282158	0.036371019442908985	0.05405141740955193
86	0.06261638228199776	0.034608207316799505	0.08321842770129484	0.1099801248585384	0.038746063599909855	0.07273127387173865	0.0417892535670788	0.02551288041538917	0.054253617496011514	0.05262495660932565	0.040370360168411064	0.02465383085835969	0.0052487435868433345	0.050325641110113145	0.04890220452443663	0.07723591563864858	0.04249532764951861	0.042371893697294036	0.05013854148769623	0.04217635356059455
87	0.07375906380588639	0.01954774860138502	0.010983059377244591	0.04339047121071702	0.07746968274776128	0.03580988131691788	0.00788510278564732	0.05343590860258789	0.0036019057735006874	0.009637788095126856	0.07492768301851302	0.010801849970372705	0.07984107100940628	0.1047662260108518	0.006220818451985018	0.10854120655425603	0.0772540484411976	0.08752034135036227	0.04500370159118941	0.06960244128509098
88	0.11835937154052152	0.14116213222021634	0.015936319366068204	0.029914606032151875	0.03325314749262661	0.015955019680131504	0.06767832129115751	0.024835471285413236	0.02230674135574361	0.03543368723277871	0.07353778098501458	0.038665317206023855	0.007419306699789863	0.08613901598314501	0.04262221903154617	0.05220624605426785	0.023513142224959344	0.045997252829922376	0.06768617356886122	0.0573787279196606
89	0.052529752936798964	0.039294788997044056	0.03890017099786455	0.060657216361235215	0.02537069325259313	0.05589871773673458	0.02618350728822236	0.04386379456499245	0.04194211434934388	0.109299288719381	0.0649466303826529	0.014962283542646787	0.014179730398937175	0.05650563258715404	0.032468390539213125	0.03124361161150826	0.11520865315353734	0.12718026383451767	0.030567658314609624	0.01879710043101285
90	0.0375736571686936	0.09201905311436426	0.011804796706621969	0.07113536401697784	0.015265184460832013	0.0412843191369762	0.03355156415681917	0.044394053498301916	0.08967392436697165	0.03277037078641235	0.02619364989778784	0.10915175395866072	0.0469836606146626	0.054209409678451316	0.049051928558489416	0.11587600094590228	0.03744832814519325	0.06470021461999967	0.010726907238583092	0.016185858929298812
91	0.035461532165299375	0.025241381793746992	0.015939229784981083	0.01800920762787302	0.030445725354597955	0.0358829885899527	0.02710459242981104	0.06713354959095559	0.0196001449829493	0.423603310031791	0.04304089670347396	0.03360177843684828	0.015667014199405898	0.02159074761959523	0.01950863596253823	0.013119918988985192	0.05320529045480612	0.05617927905652337	0.030072563403775805	0.015592212822089824
92	0.06577188133719998	0.02489532109210485	0.025690006336443087	0.09717475754097496	0.02610090866369402	0.07194875455823244	0.07789812903379012	0.028918526080147982	0.043166557549662005	0.04597144398601538	0.053815407375693736	0.058691096405716486	0.018423826400135988	0.021317079021691318	0.04381930074277905	0.08875605430150248	0.10239018028996624	0.0231824507993735	0.041649395180884514	0.04041892330399186
93	0.03683830245459376	0.02746092049918369	0.10171925580698826	0.07773794399861468	0.023779999465961026	0.0864214743087216	0.042652067542843286	0.030945224227842905	0.01653350190301694	0.028006674168629845	0.0402583958310874	0.099185556699213	0.06542655636092701	0.08425904596352722	0.025968591806354014	0.06434698191841152	0.04892963660410865	0.05161858810721398	0.03348494817985722	0.01442633415290392
94	0.04872702707408836	0.05450666846282149	0.03736795211373156	0.019757818030090243	0.02863587127104045	0.015408864275676969	0.0639908525791986	0.07288092719378671	0.034115494874026264	0.3305128505757599	0.07735651803143348	0.015543389040305056	0.015889982947473888	0.014760366773308296	0.022940473073274396	0.0267120503468736	0.02419522678119621	0.027547633399359974	0.03069886336093415	0.038451169795620466
95	0.019434826125780947	0.41528020639201385	0.026608127449007573	0.035843674304194786	0.07146735130591365	0.031568810906169364	0.03966029912475217	0.018556999208379197	0.026441741413331832	0.021946137743904796	0.021963255449819398	0.017032971390814222	0.032777610940322666	0.027209374059916136	0.03826115777665318	0.019251374637203115	0.020991772439692327	0.00926819086440866	0.07175631713231227	0.034679801335409835
96	0.0499127600844409	0.10386326238443257	0.024839500017524243	0.031308295402563684	0.02484632343294768	0.011752182286832679	0.0212046685591326	0.05408663276977879	0.03086315007772244	0.05256326829731373	0.03369417851540398	0.024357233200455908	0.012404830595605031	0.04823161679260022	0.10762359804070233	0.023433294558679253	0.10727089892015368	0.2039848140033879	0.02342182698595105	0.010337665074371337
97	0.03366909888335276	0.037354668657140495	0.017948870524430068	0.030553987287085037	0.03022841429750925	0.03506723145618525	0.05366273458831914	0.036065812902042	0.04077375210742885	0.025140664768844658	0.03273342834484716	0.04462711790474927	0.044142969391182715	0.04449572443814718	0.04682086755937417	0.0932148886802841	0.22640814267935144	0.05307430639989025	0.03763116964510138	0.03638614948473486
98	0.01654348098498537	0.019029651364069918	0.018933605755299957	0.020405622633863918	0.17968578741051766	0.019787706941218643	0.009712376283569869	0.04413347528561117	0.026971581850726328	0.21236260324257691	0.1611033144084917	0.058704506989662425	0.020228585155456055	0.04787379711238283	0.013729056207878829	0.007683909886992965	0.019667844093186504	0.02336489878164046	0.0357774093052596	0.044300786306608914
99	0.040259906832507665	0.04292052967912868	0.04341841031843605	0.05453361874815504	0.05247165820682357	0.023283773643668768	0.05558083852784251	0.07716919262005173	0.04943323477234058	0.060617064460680575	0.08236660801162284	0.06760341184467704	0.007299647757826716	0.05336648126595919	0.060714408592116687	0.054686469043563966	0.03899844646686615	0.04996409035481255	0.04264362143194147	0.04266858742097821
100	0.01700704043595911	0.3630018140654491	0.0357558777234499	0.04898412742633542	0.051851506808808935	0.030909350029719018	0.05861574500613609	0.02784021072424595	0.02792164724413329	0.02629165422716694	0.060354589360481464	0.029838719590888945	0.0210744847287129	0.03490342601460561	0.02255760636386657	0.02986554614296153	0.022044905948763342	0.021956997067850318	0.035891756472269616	0.033332994618195895
101	0.06246810898495207	0.030684439963711736	0.04076518587686257	0.042568306290649616	0.036204923697624986	0.09050254520429156	0.043577965302824664	0.05182811230757483	0.06800377675204483	0.034673120747536035	0.04437672732568948	0.05894423745508188	0.0415428715173196	0.039867177776428515	0.07554474235992613	0.05744609296136954	0.04452118907835582	0.03846311272899957	0.037899266058492725	0.06011809761026383
102	0.09428251885876382	0.013514097090758424	0.039771413110483364	0.13261551790836654	0.05592466752085811	0.03432135570806834	0.058738411904106225	0.045728734165150886	0.02168026620609696	0.07468994057587927	0.035316715397761204	0.023742234036622453	0.010699774108694323	0.10353330142768563	0.030142409517478437	0.05097521267216999	0.038056522312667165	0.05435624041428635	0.04331526800798425	0.03859539905611825
103	0.04795734369164045	0.022840029721011557	0.016330235584410425	0.013471373383447926	0.0884906796309247	0.007669569337534901	0.052034633733487934	0.12418606272790175	0.028945645632643468	0.10666824184156816	0.10909802422465803	0.0415178533030452	0.009423381878793852	0.0127264892098267	0.03197833054753894	0.03827043664013726	0.02143566872778348	0.10628749221646366	0.06686643363707857	0.05380207433010309
104	0.0319891823524929	0.03964859562874516	0.014583278198680088	0.047016500140478736	0.05603500646579584	0.010717740771522613	0.07621396325923695	0.02637745915836215	0.08971637360043605	0.07781409379571554	0.05536901969320357	0.0577905375412589	0.005363497987440282	0.07232949837548577	0.03587927499126186	0.06329714343630398	0.048100429345211734	0.0537050920210976	0.06428305148691142	0.07377026175035888
105	0.03967091459799686	0.044539432335251726	0.02452774684670394	0.034446485004557575	0.05048510762193456	0.01767204643738703	0.01849050380494796	0.044615392459504855	0.05038073048401717	0.030740831298617363	0.047627840160428134	0.3083091469554607	0.009274089419796008	0.0468890745589443	0.060413550333618636	0.03219569713799806	0.01906290627311108	0.055292234640218735	0.022039794452545308	0.04332647517696007
106	0.01744007027750044	0.37417789525589057	0.045828697759474034	0.02240088165289748	0.05073653390991103	0.019260177197170582	0.03495052683050881	0.037470222537748926	0.017165902615576722	0.038637731801281085	0.02517216699803218	0.027707864231226356	0.021723910831693703	0.0544630205989558	0.03676513128998295	0.03290223671565765	0.03159616658807645	0.02971363200040475	0.03818877032651352	0.043698460581497005
107	0.02278413414439073	0.03826009542857283	0.04148622446429775	0.02044594440113304	0.05982049905815001	0.02018101413529044	0.023322433342702228	0.0291278344448556	0.0344228204522069	0.0154807056028251	0.025891441389764156	0.037491208372620016	0.02891005890860452	0.02755333159836912	0.014576152026778278	0.28404016992889797	0.18369718142860714	0.023552220526873748	0.04259970848474378	0.02635682186031661
108	0.04267379131940282	0.027388933825784844	0.047406193241035545	0.034400781202541135	0.2194578799099137	0.016735853635437208	0.01905574793228197	0.033404649580483885	0.02192081743259887	0.04957622669260764	0.04176079337045269	0.02084125346394002	0.009250103158311741	0.029421119725306238	0.014969176841860268	0.028205516173896394	0.024306069712852717	0.05052039787309645	0.09799242215778188	0.170712272750414
109	0.030014277485753513	0.027032069564201084	0.042380896864883146	0.07168247610974142	0.08311488953573898	0.01822761805619836	0.043052676680057626	0.05214078652787952	0.04647314635970079	0.07186231823332022	0.07542551049561896	0.07353135549746312	0.01600554702338043	0.02464152969844184	0.03329299350642021	0.04730667266504359	0.04025258559977437	0.06302399773443249	0.09048868692212048	0.050049965439829834
110	0.09311522549373034	0.05303717825122632	0.01733044900119536	0.02465206896103507	0.02058431670343588	0.021385980019281964	0.01921050373003793	0.09948803269559033	0.03746854260064159	0.09864062266919993	0.08935279106942377	0.045976167765864	0.01218492746901763	0.028181948030128964	0.015242486816085478	0.0793813409585926	0.1017305214527483	0.11151881148816674	0.012769282880907229	0.01874880194369057
111	0.032067899781562215	0.024578337487722927	0.05562245895966717	0.10234211896482476	0.022368701966250824	0.021423994344348968	0.06821322149152913	0.03769243946663978	0.06612476503926411	0.018398432389854724	0.046063314046312816	0.0347912817223857	0.0777882815699145	0.06574694506929245	0.06344421892905104	0.049280022488052064	0.09885012615364648	0.02657176716429268	0.038924709612939035	0.04970696335244865
112	0.07992078916839371	0.07250966470159212	0.03848199918115715	0.0451118995350648	0.012683600521777638	0.10292014768978977	0.020779805767737386	0.031994682736819664	0.05289914015181935	0.02411162005732075	0.07401320885053674	0.02812593423489244	0.02287200039058349	0.03553283875265315	0.0476202600427464	0.0651771406935044	0.1779915089015229	0.016410742741109024	0.022023273536422375	0.028819742344556733
113	0.019774541294339604	0.026765604488785198	0.0277302010929371	0.08715881125308522	0.07281406642056835	0.04389549471037959	0.0591500638899676	0.09159408240489224	0.03825321242764602	0.02477315187957127	0.06433126583958798	0.019315166080962492	0.024606629403953213	0.026701504624081208	0.019156266295063843	0.013876439095871648	0.028123104985789626	0.029927046285581738	0.11772354328045315	0.16432980424648294
114	0.0223253714958324	0.04923513679192959	0.022648114959284597	0.03139514410471698	0.0364200852552083	0.03179652822634865	0.01767934313656301	0.05821968419429172	0.04929225392350912	0.2931076535224433	0.03071593590438057	0.02657060432374269	0.026696616093389025	0.045796265023168185	0.03882202953943687	0.01925113606498503	0.06972303657903815	0.04650339291284095	0.03013797769295405	0.05366369025593674
115	0.050572847406041135	0.051088302667679615	0.01276543412066608	0.02113672381728855	0.09325650936001596	0.02214885202079377	0.03883672201203451	0.05949452106666987	0.049171156757707286	0.0577149175526372	0.08690013830662317	0.030134542324194533	0.0050859623363892145	0.05879707553191151	0.04089225398637015	0.0391616464839901	0.03876911345404231	0.0819747785741279	0.0697262673343665	0.09237223488645063
116	0.029479311445109638	0.06523951687713489	0.2897785139938713	0.04959502945992148	0.02971861960191212	0.04799860766903725	0.02688157052751375	0.024826577768612246	0.02414095185766214	0.026202899646951137	0.05250473384434118	0.047501401551980175	0.036247897175819464	0.02343711822913054	0.02613112671464605	0.035504602847088784	0.04913022211761352	0.048836347602198654	0.024388357870020343	0.04245659319943534
117	0.04706947175382736	0.018340747640879885	0.015084219548413937	0.017593719276014438	0.018537109172122646	0.02174078817328566	0.043910131649206964	0.0612960865398294	0.16187304026467322	0.051609761207297856	0.0527263603996676	0.03161002174034636	0.005735170285401675	0.07670060368704333	0.15155360620134106	0.024798912909051896	0.04026100352385472	0.10328495877945854	0.03512547935825081	0.02114880789003268
118	0.026846692157787955	0.025321460960091625	0.03362950444009185	0.08113157299114086	0.06056933320596292	0.013139841159974849	0.03522303273561108	0.06483220571912154	0.029981821041737283	0.05733385959860132	0.08093076756485977	0.04404455500805849	0.014635838056154109	0.04688443046968014	0.030880993296933223	0.06573430880210664	0.06933267271733214	0.06698229302608917	0.0737903134676531	0.07877450358101193
119	0.027073236362143118	0.04545195843708582	0.022786883281778556	0.06541995182966426	0.0278092836042823	0.019274309049807637	0.05981438127462153	0.057546225249482524	0.03847016007453023	0.02558907378660431	0.04441319099990646	0.06694435757054305	0.011717000038970036	0.1762650617853285	0.09170024835096847	0.030716112462778267	0.05454378648586032	0.08641457865780355	0.0257824117893812	0.02226778890845987
120	0.046220360234194464	0.024744933638912763	0.011594834053601226	0.08500115188222558	0.03582539291863386	0.0335148185227126	0.04124432561231308	0.08338864606670149	0.05337518175228798	0.08656263370873335	0.05311943542314156	0.06317722001002389	0.02042747137613769	0.048919132609453735	0.03120320698150064	0.045806244934740996	0.06320720569801748	0.06354195915043916	0.06676471830470604	0.0423611271215224
121	0.03740936298041015	0.054088711520970466	0.03953597423490049	0.046890844482304565	0.04064872502980505	0.05593695980814148	0.0613204102438182	0.039048041446991096	0.0211740032348431	0.02669418868647977	0.057793362132083526	0.03058172316047797	0.023000317077451468	0.05905905643953169	0.03910015334862425	0.04051904105080413	0.04733098984339334	0.15141854277125055	0.06133359510239965	0.06711599740531908
122	0.043866141087005636	0.050297068516247885	0.026205177605455116	0.023022644517966026	0.06022503319741015	0.015134479085127097	0.048292310483800456	0.0329410201850722	0.012568058617919731	0.011875027580342876	0.028101792246319614	0.07144754596725776	0.00952438179042885	0.08011681952674234	0.12540731070919495	0.06528714129271095	0.05187158094349332	0.06384150292327516	0.08916898750640072	0.09080597621782913
123	0.1710314769749632	0.09499460437455214	0.018458096165002883	0.02114734248147324	0.02845622178316824	0.024566985704935637	0.07148875989939325	0.02467978993094963	0.018408158244097302	0.027122962834462527	0.038673291141462056	0.07112698829856227	0.01792956073831064	0.018251288110278818	0.01544541975197975	0.15019353565074178	0.05897150386565456	0.07160485014996466	0.03339626080423235	0.02405290309581509
124	0.016731584377929903	0.03045024726851612	0.03288795114233534	0.02545087818448557	0.0618676589630453	0.020784696415825737	0.033120518967978026	0.18064479968790206	0.025101420184201452	0.13165770964040738	0.07549203861982239	0.04120811927695786	0.04112900587863134	0.033267039386276016	0.012574504345049049	0.028816657138811413	0.04959528927069823	0.04694195032810125	0.03751936559522368	0.0747585653278019
125	0.029846871137926	0.04696907635857963	0.037985349218624544	0.029728192484662262	0.2843476476028432	0.037012086118371486	0.03978799929383965	0.03937423166830765	0.03511083983649014	0.04739827511470197	0.03739632995556564	0.030910839745414673	0.018302402073137942	0.025555523642057685	0.020706811670891143	0.04857866837441022	0.018141683911520892	0.06824176551212567	0.0647028066541682	0.03990259962636147
126	0.02696779296236507	0.04645632239942647	0.043728153789916215	0.028460165640081917	0.04405541053242653	0.059666606761032234	0.04385587691387945	0.032549563993174	0.059773774730035874	0.040866990769563176	0.04420937561188951	0.0539355720891072	0.019598480431649	0.07285202154195551	0.020112606109840368	0.046498221861348464	0.05489430099653855	0.05726422597133116	0.04471355220448242	0.1595409846899569
127	0.06855847503563997	0.03392820187710746	0.0384056647260222	0.04143155072510124	0.05609411836974983	0.03879372006910962	0.036303515883210735	0.06603053189747414	0.06493896523933393	0.03694561849563598	0.046871001188469104	0.054739231911596346	0.014650805333381178	0.05143837548245722	0.06511856074144289	0.09577364509473674	0.07852973056104116	0.05779469120854978	0.03118282209424872	0.022470774065691788
128	0.051652076143082586	0.032758895512975963	0.050392951367318334	0.034215853042145764	0.036934291338350037	0.05059842445561909	0.023495303060950625	0.059189074132245785	0.03898103661855635	0.1539340988477255	0.05126856997223187	0.035998689212193284	0.022245071394948062	0.07867626133070175	0.019203009621217012	0.07330903544538317	0.02483860612342041	0.028652653240439162	0.04489783358522741	0.08875826555526779
129	0.02264413202453464	0.035769948862937495	0.2922097451121843	0.049959319075647074	0.039059678194142695	0.04444168793323339	0.03740837071395271	0.04196327844535935	0.038036952882254865	0.03486000484683072	0.055711664104226316	0.04786239711232073	0.017506184864590216	0.03891365963339726	0.03174072319939185	0.01715275249903286	0.026054889452881917	0.03021073659153315	0.04442606599250578	0.05406780845904277
130	0.043168443513166184	0.03458850767828912	0.027544034860690632	0.0817782891362517	0.03290086095707962	0.013071319033204305	0.04257672679547366	0.07100568117836344	0.02478806385183848	0.2017094276448578	0.04008229830488886	0.022823409767227458	0.019868448951836013	0.02591729440974846	0.02090392430165505	0.016075136354830138	0.05071142482620302	0.1853863029212891	0.026201417560314067	0.018898987952792944
131	0.06468140609112986	0.04627774468261072	0.051850997994238285	0.05171403128907159	0.0324242474775484	0.029791549575311882	0.04361695307161489	0.06525413479705562	0.04497630505215392	0.049348384708334185	0.037848693887846764	0.042671992383455454	0.03393290826063402	0.039028551691730085	0.037994142146481016	0.01950862894056821	0.05667487892252845	0.17810274512181026	0.043760305759702224	0.030541398146174174
132	0.07828317769439709	0.04574715161555195	0.03193900415849765	0.05705878932202466	0.046748827447548436	0.04924956462276201	0.026591377472774496	0.040535038008234985	0.08437846542052589	0.05289149133782305	0.03835885205895705	0.05097063177302515	0.07630124869367694	0.0631734808248885	0.035829337691489195	0.04536396912732288	0.057293393696898474	0.04005581492162807	0.04645476973657859	0.03277561437539495
133	0.04181804042430928	0.030554510704113507	0.044670144684657055	0.038064952129424026	0.05815070325501405	0.037961183986749185	0.021105505041746936	0.18418955817969224	0.04630131282064467	0.07771209260325979	0.10202206751683318	0.04650222786992431	0.030582650508534717	0.040725394280201534	0.02660348873924265	0.017857673450151202	0.034942809465083366	0.038628896715165	0.039327571775443056	0.04227921584981025
134	0.042786187993396535	0.049259168888750836	0.03808812316728357	0.024677613906564037	0.12671208730469566	0.017446005911533925	0.05487159491968795	0.03658772320363244	0.036666737612741314	0.02570350249425532	0.11347317489938767	0.020812072541126214	0.02495259205484817	0.023603386953027217	0.01635543838698068	0.041421048474999535	0.03435909390757992	0.018680079145512903	0.0867701550623441	0.16677421317165195
135	0.1089863452523352	0.045829159188313685	0.023814863056205518	0.044001783085890436	0.032109440943312965	0.022715248358569716	0.037580063909490084	0.02816770181498245	0.04974570336462664	0.03082574831713052	0.03712073768954423	0.02757043859192533	0.007153047021096893	0.12503791240626064	0.14293157382960495	0.08873148583646866	0.037050632727094884	0.0317228727276585	0.025077056674058587	0.05382818520543011
136	0.03781375400012965	0.027355256932864613	0.023352530570817032	0.05491844468684532	0.0566114253221188	0.060703772483180124	0.021753381334246362	0.049499741369369216	0.034517079096494284	0.2433473882097097	0.05018281204851325	0.0292699016014555	0.06328002898375476	0.028039160428198845	0.020344417789566485	0.04475592307495569	0.03250894724939498	0.04288722383558905	0.046408652968845034	0.0324501580139513
137	0.08234898038598172	0.04742093738696535	0.0556020004652453	0.04777123820998275	0.04614426879548381	0.034157480444661666	0.03969789743889008	0.050541514351919316	0.048185184064736285	0.042825170542178284	0.04472825257745097	0.05737029364090384	0.007492031063985297	0.05920009900527124	0.05633085136880042	0.09037881803885456	0.042119731357318856	0.0645420481646481	0.03170038968378412	0.051442813012938036
138	0.05801592131814706	0.05304988129834868	0.06773030278151919	0.02211963085662011	0.04182173812240148	0.029213422215661082	0.08164169405125776	0.025834287179791915	0.03899557445619761	0.05548431764147643	0.0461932358443618	0.08463322141549996	0.041178539453516745	0.033019524875067395	0.02659385731961053	0.1109782840743304	0.07079562794756435	0.02631024060180534	0.03069210475733292	0.05569859378948927
139	0.016235572582857783	0.3734025265120202	0.04360788835220414	0.03463995265196474	0.06850445155606992	0.032170295773569765	0.022148445259759144	0.02318638213035697	0.032177195592976535	0.019080227511984457	0.031193392372837605	0.0334772665876528	0.02740018922019018	0.023225567638273287	0.04190590425170388	0.027041956846862152	0.015109828286465137	0.039854555206551484	0.0314565160987693	0.06418188556693058
140	0.04954549510783523	0.023275662159736712	0.02846432838440935	0.07104044905335556	0.031497556002819525	0.019637868499987655	0.02618285986201993	0.058663621718231425	0.054290097760772	0.07774708557170644	0.04949676888354148	0.1389144337564203	0.052707557942905416	0.03916640156897147	0.03267493952286905	0.08444686196176547	0.04182801943262287	0.03145366811528408	0.02725494255055519	0.061711382144190786
141	0.03614921816171759	0.029492081049908175	0.08933254433331254	0.06821514213955955	0.014196199241908609	0.042057644822768164	0.0934416562533786	0.032601173698132306	0.02780170186740517	0.027602573824302718	0.07638426046607998	0.07876790636134237	0.009419084754021182	0.07026581625200906	0.04162384249564478	0.041304128948589806	0.09534203750826824	0.0664195796186572	0.03600337019698794	0.02358003800600604
142	0.08741794699491305	0.018307705190776558	0.0351772183336871	0.033622774504096245	0.019449749788919758	0.06075048363669011	0.054367776276499184	0.02450086632397753	0.025011434028035785	0.0206664292613868	0.03407867905259726	0.027398758523455	0.0283420048877947	0.05980461285476583	0.03853980468127347	0.2035893032144692	0.07094558140591221	0.047806069844319565	0.03832070408238356	0.07190209711404713
143	0.059197401897243734	0.06469007784885078	0.016334398998182568	0.0710730765471771	0.0258828576628126	0.039333151888209066	0.05187411583365633	0.06182316525184098	0.06202217815428835	0.02710819446891782	0.08454189391367406	0.00693434302777414	0.035304340235603394	0.0709262810175656	0.03993782317288325	0.07081955753608077	0.04638289318012153	0.08051658728080532	0.042131440573218534	0.04316622151109408
144	0.09711737392053114	0.04548069005915073	0.0185979816377736	0.03572121192789573	0.045446002554734063	0.040846085643646037	0.01943855796225637	0.13572426198937584	0.02549676933058441	0.11587050518834145	0.050290901103105	0.017805892740681162	0.10131057993392582	0.029922113777636688	0.018852962108386603	0.0506339704537288	0.037263017013469686	0.04736202255248132	0.04259288095181198	0.0242262191504836
145	0.043468670903893586	0.07401195059765461	0.032489833590182565	0.02677264899162547	0.02829441267235655	0.04294182737418475	0.04868446426856629	0.0571722706494854	0.09758118811907827	0.036956679799828585	0.03711960818651066	0.02102129267042095	0.02738524381255868	0.018330041229593974	0.1013817643476966	0.026510579513549487	0.12495140537338073	0.09029595537661228	0.04704183512473092	0.017588327398089687
146	0.059047011879001216	0.03898179041709837	0.02342224823828672	0.040702385506636816	0.029693500501427127	0.05218650739797525	0.058415361886141826	0.015258374495615462	0.06359407276136858	0.03416069673734596	0.04211316063612592	0.027551598306693032	0.036083129611346715	0.19159662304845929	0.1001098228259849	0.0645015013900084	0.028663509738113813	0.022165006767171667	0.03490996107315903	0.0368437367820399
147	0.1167727883499236	0.034392932757462226	0.026117069775903518	0.017828097372213192	0.023524411667534283	0.02480363813481392	0.032528321026105256	0.09164319206066768	0.051620300012689836	0.06887388619710558	0.07435532415858136	0.03531378994393993	0.02195289384140368	0.04599429945816701	0.05777919850918889	0.03699635293064631	0.05735180263087687	0.02278010792362129	0.1125901476952728	0.04678144555388273
148	0.07292538051819024	0.2717347181593574	0.03142333937943822	0.02381013264851181	0.028547613995482262	0.06488184332164677	0.0730504138010607	0.025949151689077285	0.025513080166309415	0.020191366681058708	0.04116222785712448	0.05060448252300104	0.020775900183938423	0.019920152819298226	0.02008467556116493	0.09758887940787056	0.012144934919864809	0.012313787915977491	0.03879529002181384	0.04858262842981336
149	0.0391963844305316	0.027297855221955537	0.06779336345947844	0.08139358395612972	0.028322427070235637	0.06037442852483541	0.06624433749543164	0.07607196165258373	0.03686964744761431	0.07253296803231161	0.02695567578183676	0.06713805445503143	0.08339726801436625	0.035083045356252174	0.025975979537740057	0.07510989393135123	0.02739145542305977	0.02482707292663421	0.05774182014707966	0.020282777135540855
150	0.11110505079478254	0.015906039317547378	0.005585591194373035	0.016900440834896443	0.017913787157401422	0.008393590155871012	0.09190792238477363	0.04586479408566426	0.05207188486667542	0.08493018655645007	0.10189466302468436	0.010747657553850177	0.024017891478358432	0.07398010964441827	0.08084596018790019	0.059491574046651986	0.051717003129193	0.08379981447276748	0.00948409273424184	0.05344194637949907
151	0.03822003325128283	0.03540493065801043	0.04234543608862579	0.048461082288682365	0.048462780354503375	0.012596162125155906	0.02396582443701301	0.07652555082733943	0.03967153385582956	0.10405709266510216	0.07838738463403584	0.06365315615724278	0.02309393840765318	0.06419733017423962	0.04055192391539852	0.0362787682701308	0.06477108898601762	0.057172824245526485	0.04542531391493052	0.056757844743279766
152	0.0278433773045958	0.08087528867223716	0.02870566847574185	0.02750096318634776	0.039273826575818085	0.0972082417885111	0.020269598064026485	0.030490686870761813	0.047521999999652835	0.03814688113989284	0.034242688938300035	0.07526553352505634	0.03913305914905711	0.06427944620402108	0.03483903875389677	0.10713445457845006	0.058514715200337936	0.04939374620030748	0.06572222467702214	0.033638560695965325
153	0.0855657633835043	0.02902126728277817	0.004894228356653042	0.011594254041956863	0.06877267658689508	0.0073419286807130685	0.05127132935423387	0.04222746031010563	0.017724309048372355	0.08396842967587982	0.07456763942815975	0.046456930656033416	0.015252207943004897	0.09061373961092037	0.00719311687279241	0.04718962403223029	0.06839030310564871	0.06057771166789805	0.0787662899748887	0.10861078998733116
154	0.07014675576347612	0.035149664885748104	0.031738961900135414	0.04945229447488488	0.06273389730402626	0.03919670417273116	0.05457148116017285	0.03885173686552815	0.0527232706631531	0.057141396616164464	0.07433861540270319	0.02511392628612328	0.004893628797327232	0.053999130963605375	0.09434588256914796	0.03683758635493653	0.06726529894722767	0.0632440898582121	0.0291915370243295	0.059064139990366665
155	0.0919714442242392	0.04489077012129461	0.017929964020703973	0.018355730835557332	0.011415844185462608	0.10421285060276346	0.07001502718421365	0.03896452768778271	0.03253719004574965	0.027571348114050362	0.06561394572770575	0.06196610425554964	0.11125634194617373	0.04060691809889733	0.005933338104745286	0.09815090590074024	0.06506095337681768	0.025285544606022115	0.027152420247988092	0.041108830713542634
156	0.02760568495485315	0.040846981252465185	0.025409450260016703	0.0344669127822863	0.05337959050820879	0.0668341316032781	0.05242206009632868	0.07158537843842645	0.051647240304686634	0.10014759552471593	0.11376003771642372	0.04882198060897172	0.07257339356239745	0.027969335575771626	0.020294117963421728	0.02077716084464368	0.07038380439745508	0.03046689813959513	0.046918806946281234	0.02368943851977273
157	0.07189557817583016	0.023852138391843664	0.06805053490846705	0.048882813580398934	0.07525542411732301	0.07373194497344235	0.055115508909977184	0.026938155847965245	0.0947906050625486	0.01839476384733312	0.04108110130172813	0.056418911287602826	0.1052424130015629	0.04880301818821207	0.04205472833472818	0.028029885750569118	0.02817522248128965	0.02250722517661179	0.03671663727925712	0.03406338938330895
158	0.01844024313184384	0.020189114551917242	0.0102389634466049	0.011821125003287516	0.1778282998511652	0.01254408696977465	0.03454871112103288	0.169256910151537	0.019561833888171596	0.1070735225683782	0.09543362660054078	0.01549405989201076	0.002648455587295536	0.031133673798447864	0.008383374648466996	0.015079633290082044	0.04098452085952164	0.11488249710094878	0.024376158372734415	0.07008118916623822
159	0.031023351693211833	0.03604718954349755	0.01656657429360673	0.04765796686895154	0.051587248591852236	0.03075145215921561	0.08324398885826144	0.1038614819556524	0.06629856456352677	0.034744429263683	0.04766076779537524	0.03856644478562857	0.00580704905787736	0.05805217883423203	0.05520629906181759	0.05345432426501005	0.06390335658653412	0.0855505884747686	0.02589285039832435	0.06412389294897303
160	0.02302252793516087	0.01758999237472017	0.0452222001915775	0.012025664151746185	0.1503559086277157	0.012617010429893974	0.03803113754689996	0.07107628930881442	0.009560183349869428	0.13535454109466413	0.06940948763003903	0.02208611464280871	0.011251999314870816	0.04100378775502778	0.011193276096428563	0.006127458437470726	0.015994836310595242	0.06431455881679067	0.10902041278528674	0.1347426131996194
161	0.022539260368343174	0.3417233721369973	0.03083006613858433	0.03129320227500837	0.05478079460741605	0.04398574071786394	0.020602260296958226	0.03478015612265075	0.022940888377008403	0.020745430967738628	0.03533805072427056	0.05066576280194388	0.01442998212007804	0.04816364374042923	0.04936985516133184	0.043245028524274746	0.027546097135860616	0.030442552828112982	0.03658758729915131	0.039990267655977615
162	0.1706658393973083	0.0417750438138906	0.02411941398133866	0.015525252158083237	0.014354237965345715	0.018919097825794682	0.04621258380018082	0.054333260683826684	0.016729362007841392	0.013164954805196994	0.04129914300400361	0.012189714401952895	0.04505840706868087	0.00929632594984018	0.00694279928743501	0.11816734349210314	0.1388840230809829	0.16924363799997322	0.026852328157516852	0.016267231118704217
163	0.07426096200076147	0.0200568572894982	0.02194958896272814	0.033176661822814785	0.02528368195158669	0.04123816122207834	0.013499669577583728	0.035354834904828575	0.02467519537154377	0.025600995924497588	0.026463883925296427	0.029003493407147925	0.25176536821335443	0.02502876114648232	0.01911426076623022	0.0922693728512616	0.1064320530709026	0.07066417917947626	0.03117085812735705	0.032991160284569845
164	0.05441563692459412	0.058514707746900325	0.0762821592142814	0.014602164474896463	0.00831963687822942	0.0608046211208341	0.09584754148996588	0.014978776443676544	0.034975583868344914	0.02902794115067722	0.07719103437535545	0.09554176779741637	0.033508368817441576	0.04353638182951999	0.06226047554014255	0.06050313611437515	0.05781303344868941	0.06105791359796555	0.0366997404971063	0.024119378669587275
165	0.035676718146525836	0.024676743869895882	0.025799165302591315	0.030180946635582163	0.014658460965066122	0.3186115362798588	0.07273852293871934	0.01739145236358362	0.035820244844943235	0.016615017904066234	0.05222938613274592	0.05017711614616389	0.04112994304647072	0.047604100806925835	0.012723087605730609	0.02553167389184197	0.061084572246680575	0.04816321129373738	0.04576922600075636	0.02341887357811431
166	0.03247540389292765	0.020739294394769608	0.010050239596021008	0.008744693945459679	0.16505117007165246	0.01842592636039697	0.10271534854701868	0.05809366198626952	0.008464183140172213	0.028646474004993767	0.06899957099893132	0.035563282880501784	0.018014630986134855	0.006231982052889235	0.010292922115341385	0.03664414147854241	0.09149712144699848	0.034223527824341266	0.12830539193567478	0.11682103234096293
167	0.1347363036113214	0.025231315503306758	0.006508975948244028	0.016571369366013444	0.015163303827816353	0.0738350126794055	0.026998819328897642	0.07868847036091238	0.02922125917979667	0.015339367618659687	0.048583252700476164	0.04688931437328042	0.004302169474053518	0.0677883819281638	0.01987510085093136	0.13646142368756534	0.10667158070794884	0.1249373120158826	0.01139801015486197	0.010799256682462052
168	0.022469880867636183	0.012311685626896792	0.016266414464037454	0.012656460486229008	0.1418787326211279	0.009889002938962629	0.010798211930257684	0.15879025391688614	0.03346863744399519	0.14647349019270814	0.2049102080252836	0.03320227361917948	0.011490036248514487	0.01565886557021461	0.007563002693957323	0.017151708959947054	0.027019958513446355	0.07719096228107848	0.024510653297126785	0.01629956030251464
169	0.01575677944534176	0.022082649626499685	0.01560279365864397	0.013669493135711594	0.11694268945184115	0.01841216070077364	0.02350074730236106	0.11906667399889348	0.017723174554223297	0.1727377363776135	0.11659982835502128	0.012027861441715788	0.02486635295287404	0.042090633958388975	0.014119483107612447	0.007655098812335767	0.025963579632585363	0.13067469090509856	0.03703491185746336	0.05347266072500125
170	0.049741243712040965	0.03244538850141925	0.007077911278214194	0.05040728560925844	0.057538756756916234	0.00856043546674093	0.05944616089227639	0.07472531491183326	0.07059555526324389	0.0599013236764017	0.0528288235786456	0.0543356783301274	0.003189378067454307	0.05203827320553278	0.044589141222912285	0.03687982446983653	0.08952258055976232	0.08077270600420296	0.04269836498797863	0.07270585350520194
171	0.0371224844068249	0.375068836663063	0.02205115090410587	0.017304752087598813	0.06600332745464872	0.0694756779580217	0.018470454447487263	0.02305901708367377	0.03371824451938752	0.014109692392789704	0.026148923251528157	0.01751236674588059	0.024807891008370383	0.03152557008102569	0.04185773119953442	0.022090628422700282	0.0368296901824541	0.0647420380545765	0.038735335714668466	0.01936618742166019
172	0.04708007032300099	0.02685218761572768	0.058799288902514485	0.03971319020433551	0.06548321529297389	0.04904812332488749	0.052443251410658726	0.05809393333435527	0.04789057913927095	0.04594921409680853	0.07149481253967112	0.06106758690584061	0.0037843667564364095	0.0690604173638957	0.05415339809410582	0.04504318191945655	0.053060947827244485	0.04284304731000335	0.05315496606625316	0.05498422157255927
173	0.048999143960837536	0.03301597765402184	0.06522144929321673	0.0833108913620804	0.03140069039300875	0.04548871754295312	0.06404116655332065	0.05169107126301844	0.043342831507314376	0.055462930621809764	0.07402400849058542	0.04416999405124186	0.004181103251346948	0.06628571201540102	0.018107428872481308	0.07542112301769098	0.051227207877231014	0.059341243473809466	0.02466165796024426	0.06060565083838618
174	0.03712722774359529	0.043020352798601086	0.07528992875872326	0.05870758803939041	0.038924277296464985	0.043713867881065786	0.05031281549216626	0.08708350909133274	0.06306888209303811	0.042929671391412856	0.04268760016915235	0.03831907117953945	0.05766265981421	0.08051608703723125	0.044695404594441865	0.04224981672422522	0.051989079229223856	0.04899393789080558	0.03082494298760017	0.02188327978777947
175	0.055566459626637366	0.034450483697578284	0.05774787195928949	0.04090186258276073	0.05931045140102348	0.044423725435507024	0.049553774556474715	0.04409124360754865	0.048527418379960115	0.05176839146058452	0.047829184493312416	0.051280691715521916	0.01483333655073985	0.06335392166316801	0.056573660724742465	0.041088775627714035	0.055509456041915164	0.02682588647089267	0.06531487917983064	0.09104852482479846
176	0.0251717714372566	0.017124581308493883	0.025801716863320917	0.018957656869792547	0.20055744198528444	0.01958119934936013	0.1610346765318451	0.024491225511888082	0.022186746478384426	0.01618648425834619	0.07232486904174064	0.05240471547622188	0.01359293830164907	0.03217880737067053	0.011416811341167168	0.016828055366566275	0.020518994228682644	0.033281984005812115	0.12033280703935036	0.09602651723416704
177	0.05371293833484765	0.024449790402870486	0.0559766435774465	0.05566495481337851	0.037255308503003966	0.07641380219568815	0.03805676300080018	0.04233475909906842	0.06678231568770335	0.04003548606671342	0.05340405681057698	0.04655542812365423	0.06599962152168694	0.04646596243259776	0.04320606502116394	0.0840004606205725	0.05164016099586564	0.036159245657014484	0.0391821590423095	0.04270407809303738
178	0.04636872652310737	0.032561008372676135	0.036893191413657316	0.042875411961707854	0.032075779829876284	0.2890409345118661	0.0331615322080784	0.04552143852181257	0.036940316124330894	0.022146514155781786	0.04538194357654025	0.03827391384896811	0.029766624476114844	0.025290893448157898	0.06040547227129765	0.038128350595788056	0.01729292763148984	0.036663370649026375	0.06530238998390457	0.025909259895817698
179	0.06586679461763206	0.040876486181612666	0.07603200117716158	0.04474751346939757	0.05222230531571409	0.06041870502310856	0.027316949078661883	0.07858020005499357	0.032366689045092906	0.04899994596838903	0.07000402011850565	0.05286445355896674	0.005698129975568438	0.06306207624274307	0.04221917379255661	0.039585769993882115	0.04584040501702896	0.06522761819158067	0.0407224363369082	0.047348326840495635
180	0.12713760519183318	0.03296314087123672	0.025504803503668072	0.02351941108646941	0.026780947165326783	0.2648795308847103	0.033017051609277016	0.018879358951904682	0.03553686703128598	0.02970960961243348	0.026416906741324832	0.04417784871620462	0.02527497185077309	0.05746684993697915	0.02809482680893934	0.08840699431390912	0.020465791744843646	0.037802702679048165	0.02892144040688573	0.02504334089294678
181	0.06316680480778382	0.05712166853060099	0.037665244454825816	0.07328026391561908	0.058632475120561425	0.04267912300288925	0.0569764529680464	0.02801330089128513	0.0572331603921146	0.031791538151275014	0.030300163325581542	0.046743116838918436	0.05072973013719676	0.051518862975196034	0.05763055647535751	0.05490923074003092	0.07158963102716133	0.05399574928878955	0.03952850378592273	0.036494423170843664
182	0.016311262840527068	0.3820844752546412	0.03313531747112	0.03666543536128959	0.050994692607307684	0.021265295078965785	0.0282991426204238	0.024084944474106317	0.052101562385542526	0.01642660074980334	0.026578302213494498	0.042403172995961184	0.030212538540836286	0.05953096139993114	0.04344166373678734	0.01806362745691203	0.013223155755829023	0.048805637542258334	0.028337210142887738	0.02803500137137509
183	0.04827672618354637	0.039697100167203535	0.06709332991068499	0.051116918307909535	0.0595105505212857	0.04808172508628514	0.05095943020262287	0.0615763377285679	0.040840149917708124	0.0555070108284314	0.040357173556376524	0.05038315592478902	0.04236921250870018	0.05941086790214626	0.05276284770286042	0.05743742143676794	0.045300704334605715	0.045974136133439404	0.03889712284822578	0.04444807879784316
184	0.052225360074779466	0.02818903658677693	0.08161590569376094	0.0705865765182757	0.05181240633041127	0.03631641706173565	0.03898803318773606	0.04679644627766175	0.0883729401715973	0.0508507834145432	0.0615058239218059	0.09129604988874103	0.003370975923935853	0.03645307200454465	0.037887803711481205	0.04355462509373228	0.0479651492382985	0.04578073838688871	0.03441117212779648	0.052020684385497167
185	0.03292241865936405	0.03631330448364939	0.058668796826058425	0.0317308722096911	0.04886933626146939	0.012210321381706916	0.015234896903268244	0.13239890497911386	0.012995585929518485	0.11800486048532816	0.12582822175821862	0.011742879540492149	0.016676951842570766	0.01842023632270553	0.01427918831017675	0.017398697720371194	0.06638936399381676	0.18895882645508247	0.028015474410920397	0.012940861526477368
186	0.09723663232787992	0.02428315521289023	0.05460938535155874	0.0453016707799515	0.024529206785160147	0.07515460496899168	0.06298136226830729	0.023767962108633897	0.02721225489447333	0.01216674027527285	0.048229596247674256	0.04516448465691547	0.003419299141634923	0.05058429813346595	0.02350762370817896	0.0882819528434725	0.05721242652844355	0.09525463456124554	0.036885772856981865	0.10421693634886743
187	0.07972068018426867	0.07000870064813243	0.02032359677487936	0.05360745204901735	0.05337758809703235	0.06769741710260019	0.04150656688305302	0.0313216304164904	0.022146550181832862	0.04264228892752464	0.06053685476596125	0.04610347783502041	0.008934359977584462	0.04943834637131541	0.02284998697917932	0.05886339800552993	0.09021986259371782	0.08744914336945647	0.04278200894238132	0.05047008989502235
188	0.06314034811325765	0.0581477156668514	0.01511195786710135	0.025196521090008986	0.0116898788604027	0.02982608995760892	0.011111544850135132	0.09989303138560013	0.025732835128026196	0.07867568028099693	0.0639825080929884	0.07089764446947491	0.017747234969306396	0.05860860964526018	0.05979572479700294	0.03856672584832426	0.10015772345224368	0.11943400234704896	0.03450891896847272	0.017775304209888116
189	0.05511885931806692	0.05099024885762513	0.049187752139381764	0.07524935760721091	0.05304703473136152	0.03019432923995839	0.03951004691533574	0.08742056940682841	0.03288222750510556	0.03203833092844305	0.05079115756681887	0.04829845374437402	0.02242156321310297	0.06678102581723137	0.045949088612370716	0.044155411736863874	0.07199664421449935	0.06978288237810018	0.0591788520149593	0.015006164052362018
190	0.01740297695779312	0.41190727354721374	0.036545423798068986	0.02377298081648349	0.0414695003951095	0.027526830806152026	0.019190519928631584	0.04437688904157438	0.02324821553267455	0.016533588458920633	0.060686080547197624	0.03996267830772198	0.02219318672144581	0.018837848850653302	0.03236837657803693	0.024606321352185257	0.037700794506014934	0.020418861571508514	0.05027244101171437	0.03097921127089928
191	0.05140700033692122	0.021799279109530164	0.019380671248569542	0.04413887029205301	0.0146881639084699	0.030140331496036864	0.04265542918969558	0.07813433630119118	0.029826346893475082	0.021254030039107617	0.021290381757756015	0.013196092851467422	0.023046724946028198	0.050943343381731655	0.017859450191338302	0.06679137122247064	0.3249821219160849	0.09077856677906232	0.021799025241804385	0.01588846289720597
192	0.06860691313501463	0.012273075351092738	0.10454677428113386	0.14309657993454908	0.008860370407923786	0.06680276509930827	0.11508507871185705	0.008644327311600355	0.07545016052019453	0.03098846715581083	0.02104657784647856	0.08824904736037707	0.027309394654122004	0.05456004124308537	0.030347526467836682	0.03846910330844601	0.03621143901906053	0.013822444605396424	0.03282975754346535	0.022800156043246884
193	0.10418629774177786	0.015164870325070237	0.03528782259490499	0.03386891341180623	0.03189320573331152	0.1506446720367567	0.036422956029060566	0.030601293287587945	0.0631557498745562	0.04570717354487711	0.06997935080241642	0.029707873577887376	0.07601334167922058	0.03258458190072867	0.05436960017523712	0.05127769740381812	0.03188349893594692	0.03771814739524473	0.03194609448016732	0.03758685906962338
194	0.0129479514943284	0.01766049339180551	0.013135167878983986	0.01881142022912109	0.15850784260688766	0.0076663574904676235	0.01505560172668336	0.16075601449136145	0.014321655298985946	0.11869996912106058	0.11639927059530655	0.03945896737451289	0.016800910941982244	0.014148537096120304	0.023018901284151846	0.007611843226606736	0.03488272693030362	0.1131295624148393	0.04740474362403214	0.04958206278245883
195	0.06668644874952584	0.013845535667490022	0.074818998545359	0.0354259739131784	0.05881691548678699	0.0402698374395793	0.05057731242200647	0.018725052649675233	0.07359446432524146	0.07207654374393864	0.059881116965793374	0.05979979497237965	0.05991149972926926	0.03590007882779215	0.053914845552741814	0.0409010918185731	0.025229148939474783	0.035367718695658405	0.09583250770588092	0.028425113849655227
196	0.12058081363661832	0.02508119949351846	0.00955693327089585	0.02238353215959424	0.018668176529684995	0.030418499211554813	0.07250631371709307	0.03146583850611049	0.022729512226389414	0.03367977983634151	0.042695217428737615	0.041281839833531085	0.11963598364922785	0.028732257341765256	0.017730093107533578	0.04720103910303924	0.12048324517093613	0.10170225825769537	0.057206695985490136	0.03626077153424261
197	0.06417692471528379	0.07321282046085152	0.011470005411932424	0.019599704363245127	0.08045857369264349	0.06722914203859359	0.07864081445438642	0.02186289915400213	0.029145455341773124	0.07311517506584407	0.050284453020292816	0.004868830362755199	0.004963881649486564	0.07056857159486096	0.011804331349017762	0.0812919556234916	0.10338008075163883	0.0726392018789354	0.039162947172334255	0.04212423189863088
198	0.09801036700676083	0.032201154352896395	0.007216149154704042	0.013693954504127042	0.0997009529974045	0.021820846063336608	0.009312267477194724	0.08933818948132921	0.01662470516925845	0.02768767121002653	0.04551288034211989	0.006842046174907106	0.1061059193527284	0.011060392626785494	0.0162868989524665	0.03753695906058573	0.07525921753215899	0.0873464641399831	0.046129335638039726	0.1523136287631868
199	0.10093105363296118	0.12610374311377967	0.01843374018428684	0.014951272799303176	0.02315916021873641	0.06957484890346186	0.020422155036591956	0.01763598960481726	0.039957758164967126	0.019957715126426	0.023757879284281386	0.038799611642599735	0.02748952445903295	0.02512792689599141	0.011046429709050896	0.16673791987730593	0.11354406719228755	0.06777023641505954	0.04511232384314542	0.029486643895913708
200	0.07572363579841078	0.020068873334591068	0.016147986564860457	0.03221346277292955	0.05230487780355916	0.01756963683818627	0.01557694153568396	0.045244839321268826	0.015101151724558469	0.013748600379518186	0.05421110339140922	0.057278490513176974	0.011036901913754041	0.036747756921771284	0.015154514532611891	0.12870845470420142	0.24730866919487346	0.07574957032418518	0.02698142564410609	0.04312310678634377
201	0.07215710877184928	0.015340718138946337	0.01225326726948126	0.018010877403353078	0.022782503462055702	0.06844894737711843	0.2351082638508185	0.03440447703854521	0.0232079425607216	0.015443649244063362	0.03285010934112955	0.020999461226964482	0.00745145748029763	0.22223795573580074	0.015188052650419856	0.044427595644233146	0.03483095796739627	0.042230920184828415	0.034134040143609504	0.028491694508367624
202	0.02783954140273516	0.06367116854424187	0.06098715361494901	0.019656882471224654	0.1003598635670941	0.007699938667347243	0.027237232160841385	0.1266298474003254	0.032644268086320205	0.2386451325753488	0.09594733727791116	0.017363063021062032	0.020473949572399144	0.02431105073811969	0.01754587315037866	0.02373439126240685	0.006125708909560122	0.045253526237345965	0.019746573695304727	0.024127497645083918
203	0.008388616444938001	0.021599914261298647	0.02611651243122993	0.031165442187068737	0.10475640424784316	0.009127743604007348	0.0275798244225791	0.1347716926427351	0.013879000757052734	0.13386791993975594	0.10383601171550803	0.01569100078574689	0.02764014536811345	0.02264293185165997	0.022869151048702633	0.01337236530647596	0.0679816266189494	0.13178929847299525	0.04279545322786885	0.04012894466547082
204	0.026542225613631426	0.024562939934170958	0.03824279571373737	0.01912350398068687	0.025775726385234784	0.015817184671315543	0.05834402187884246	0.0936282982484193	0.020542863324712533	0.216891762956017	0.08279041875442003	0.01718259577371418	0.023682639414371168	0.024089426072773232	0.029041878651089002	0.018496125317326532	0.04742224762616668	0.10272993711461953	0.04236588164480837	0.07272752692394302
205	0.04481739430143314	0.0268907047466579	0.04143271024096935	0.06709829533645847	0.016723852177263646	0.10428331898192636	0.042614404018594655	0.050190155162940654	0.021876114618666443	0.03160693182890406	0.04092277565814425	0.25666518368723856	0.027920525074813476	0.04122583765013351	0.01577723721685577	0.03583028758031074	0.021098625732649597	0.04261010629161898	0.05384352492313762	0.01657201477128284
206	0.0695391601691356	0.025224633787182288	0.02802516792211824	0.027304545301502718	0.02535460162648161	0.1907173879493637	0.026816912669896626	0.025569716811037462	0.0315429029609682	0.14056998520225852	0.08505997075329669	0.0381053180050996	0.016551604790302845	0.08925383734385073	0.016055964952038978	0.05345856976165244	0.05773208790375596	0.01870453370348389	0.02208480919269669	0.01232828919387715
207	0.044555944988305125	0.01808749915996324	0.03190069068947797	0.08928129264918018	0.025329955522211636	0.02554653376255948	0.059854433858695974	0.07723158224349158	0.02739776900697248	0.062411720331398135	0.06695001320233174	0.024012846201781637	0.037107404229809585	0.057842381402085676	0.015118615392235262	0.12126468604453056	0.10970206881208074	0.062246805731742974	0.01487193729422401	0.02928581947692203
208	0.025416459101421568	0.06836482609322225	0.03284465261061752	0.023215797865208332	0.05311011933504701	0.00726633920574982	0.03318219922315422	0.10776877485328196	0.02609604806541697	0.14212012001655758	0.09652315251675388	0.02588463603971466	0.01986326597501501	0.045187468608555985	0.011356616071307368	0.016937879869577954	0.08689835728022051	0.1058416205216094	0.032735022817130935	0.03938664393043704
209	0.11190625273025763	0.04444924809900238	0.04216411487555715	0.08819707302048152	0.01991827615110993	0.06664318314331315	0.0738984512479185	0.03011181369784965	0.010325078344055076	0.025482629715109863	0.05620379665712486	0.10892752389977806	0.00732597178668342	0.02458359555282764	0.012978622459220405	0.1118939231645979	0.048906989089528036	0.07026062018118825	0.015495994801294485	0.03032684138310212
210	0.0567010049555576	0.022489098775643826	0.06686862496705344	0.06484223109333714	0.035681725111378376	0.06250619273542272	0.04717901542919053	0.032561197227251294	0.04152824381068046	0.048848276720527904	0.05727854509103985	0.07022409147730126	0.061746455357566565	0.05570436618436066	0.04899711402459312	0.044772164706119576	0.056815616718761085	0.057114225795792	0.015944848014058724	0.052196961804363916
211	0.09000608584497405	0.020634939932850992	0.07832550680515342	0.06927111925655015	0.029343579808441825	0.06417566968389854	0.06266972517562384	0.02893827102071657	0.031723459935489584	0.04747562205307402	0.056996304689746785	0.036960362693641995	0.01696956374184784	0.059444293879570335	0.0640660230828914	0.05040995764474987	0.07070084844686207	0.02925218229881712	0.03443530606006202	0.058201177945037534
212	0.0418449614583388	0.033217142449360755	0.07011096217009351	0.08209292991245805	0.04416220768851836	0.057832018047987425	0.07082521951320117	0.07483997568151353	0.05927203212279791	0.034447647321248484	0.0546307242239971	0.08016338744696484	0.014044427544148912	0.04030601070675486	0.03941222070178877	0.03433369219020277	0.0567865004771459	0.032120972923048795	0.04058822704892467	0.03896874037150538
213	0.04335853511744383	0.08027890684351599	0.04011484515896672	0.053628137551528406	0.0950478083294024	0.00853276198558508	0.019852097761503457	0.1003468466818936	0.008422801425209231	0.07256892101211862	0.10580955337486526	0.014029661958172698	0.06319768321393184	0.00745229710299777	0.004636298836666639	0.026176481142017424	0.11316294971922215	0.08404634044835209	0.012234472840057492	0.04710259949654929
214	0.06126635534617503	0.04291031585268417	0.021053563833356645	0.06350854364371095	0.06330386871127773	0.02433808724937625	0.0532110977674591	0.0543086759965453	0.04032904179929976	0.06408664046998773	0.08245786027230917	0.06430036305777989	0.004341322569243358	0.06140282564644022	0.02940541539108065	0.061897829071428226	0.07402058328527154	0.01575830293923006	0.055550038280658125	0.0625492688166861
215	0.02063456956034267	0.04684636200563075	0.02039271226671835	0.03431347003138264	0.02301720289083042	0.014176449420587448	0.019033170667429187	0.22576658163163354	0.01936860164940046	0.11568860200250075	0.09187189185495002	0.02793352965343088	0.027395418918241717	0.031905544279049715	0.014674846406431418	0.014540867610003247	0.03314600627548057	0.13303255587566354	0.05627233723782928	0.02998927976246342
216	0.04756526600183408	0.024945039685856776	0.00888260488722097	0.017189072168818688	0.07505788180164973	0.027610065099261026	0.05201343128410479	0.05495785434796938	0.0738017980056988	0.061245451832095475	0.06689118161188794	0.018168345364559576	0.0033594490093999552	0.09964999264511254	0.06968294918774648	0.030126677504661706	0.054453865415050345	0.04418227179990613	0.09776621996630802	0.07245058238085758
217	0.0746822553118675	0.061498458857342925	0.028892402927877026	0.02076090225644272	0.08333597638071523	0.061186266084069914	0.023319344146812856	0.06161779629796162	0.0190199568276502	0.026496131460721887	0.054522553939636335	0.024257696231520947	0.009888610751168954	0.010631935939474249	0.005250314815871072	0.10497424964397194	0.09218025256810776	0.060968479909666924	0.08592930398892375	0.09058711166019623
218	0.08722241309083932	0.0544181952059832	0.0424024463857931	0.10205639255759792	0.04315168964691311	0.017459181447077494	0.04937103918471947	0.05295241799084518	0.019429490212412484	0.03106992088801433	0.05878340836748599	0.035010505976250605	0.10386496232930548	0.054729831224509175	0.03556254668399997	0.05565904884515863	0.04223719317149267	0.030469725273794126	0.02819037735862517	0.0559592141591826
219	0.06170936259093581	0.02325372837868116	0.03102052095197976	0.09846726108102588	0.027434511697499216	0.09422051181616947	0.03480468952739632	0.019351264517932232	0.013375793775653072	0.036555023866743384	0.07376197518119987	0.12675473298015758	0.01597720085350056	0.05004373699052584	0.04285988118022471	0.11497020127469855	0.039560816394394266	0.03816874992350643	0.02276741836331558	0.034942618654460314
220	0.029479187073328306	0.041597056017293306	0.010770642594247622	0.028323187661233783	0.11166076936528284	0.010582430283185498	0.0381922258716423	0.09750733084320123	0.014300487211386662	0.09007694051631557	0.10030094479103016	0.024203814670638184	0.04916341843752847	0.026368860683295	0.02315312974842547	0.032499205026613236	0.05428053902301218	0.0829984299811438	0.07590177599466537	0.05863962420653099
221	0.041648849499730384	0.03311239644424458	0.0597306372085423	0.035288829573604893	0.035145622158783536	0.03899776799668719	0.028839768762178458	0.05344022963632928	0.04007851663496127	0.05488890703969313	0.05779056687851927	0.058242698446719525	0.02128712283484402	0.03348954276965843	0.051337953620252376	0.11403454050559958	0.08856655145090271	0.062464547837662136	0.025549563272929763	0.06606538742815714
222	0.097511101648202	0.034688468025108984	0.06442481423169348	0.06250984620802902	0.01697121801816387	0.015071271608126775	0.1071094006400584	0.030228723007530555	0.010682183186476384	0.04039235623730532	0.06945595195855374	0.1383072181151379	0.03247515170404983	0.03818047908755117	0.04199950117750212	0.058483200408709524	0.03697987785735754	0.018040097832056682	0.03774666735164032	0.04874247169674637
223	0.07679710839076474	0.03874416051743625	0.048309534679686614	0.0447722643435555	0.033214887400495066	0.0256664314347192	0.02139047819981964	0.03928798168759163	0.04128562679238002	0.0150196076541407	0.04086028076654567	0.18872986379865794	0.06451042638897947	0.017779165259746776	0.03425724173683487	0.057069668114262485	0.07269469414507301	0.04725908863044257	0.05601283275541119	0.0363386573034566
224	0.09987675937059654	0.008276472409222082	0.028698556015415107	0.02115736624504647	0.045233407718893365	0.08719480596799692	0.04742360038619786	0.029507754392389687	0.04835537372697552	0.07089996116020082	0.06964126726043415	0.05499360665060884	0.02245753738373382	0.044683523098988966	0.04520266499483111	0.0956643004800542	0.032632961766026765	0.03901416022214061	0.05081635391620346	0.058269566834043725
225	0.0866079592705203	0.020769564197000514	0.0534110120583085	0.037859030047504266	0.043981534372106994	0.07156817021930817	0.03260933793197945	0.04678692340598214	0.08846980047278795	0.06746455435525629	0.06976201411768777	0.09475295319065886	0.008643131695567241	0.007488533449130944	0.05830688656288027	0.005975147509533353	0.006704624027127101	0.07094282129489438	0.06057318355060173	0.0673228182711638
226	0.04289627805316173	0.052502134539160035	0.055667490642148425	0.02333397412040548	0.0199612154046108	0.0397650425603351	0.029099634957835487	0.06313213709620795	0.02625033949755481	0.0122244627575886	0.035485734102576466	0.2030655900953391	0.027115546738182537	0.07460296265831537	0.008170145269001958	0.14420417735208882	0.0773813906582332	0.017445626878663353	0.026076173653113162	0.02161994296547763
227	0.04253467506984212	0.024172275743903845	0.012256339193003262	0.012043634892195844	0.11381754679905498	0.016719073672047974	0.015184737925283073	0.1875932859128322	0.05489264167160912	0.1508637189651629	0.038211759483959225	0.016095688654755615	0.021596878752198723	0.015181865722434441	0.016996547979369066	0.017778675005712258	0.026053879314569497	0.14007863860352027	0.03690545772933667	0.04102267890920883
228	0.03298685245623	0.017394212024865886	0.02003744587988901	0.008394718395834676	0.13109670464124615	0.006925291849212006	0.055177189359639146	0.05581444803651157	0.02029758634675741	0.10004891629671	0.10596273594139427	0.03657240355541008	0.009625327038436876	0.02588835642856192	0.009376832178547541	0.00686134535119411	0.009937779905122205	0.07614644193915791	0.17199248253070715	0.09946292984457204
229	0.047287896763111736	0.04623285687351286	0.01926647902663457	0.04788788083937647	0.035302568515504416	0.020236434991207138	0.029570904598346357	0.06977871924801404	0.038313926460395296	0.052314041931989484	0.02678876434110501	0.027616325270907398	0.06293826712052443	0.01859172406480547	0.02343308853773164	0.018857776901433854	0.03823814766501343	0.32051577841079826	0.029329954907635538	0.02749846353195255
230	0.05468600954451699	0.0342034767991619	0.034943534332066886	0.027281218366857183	0.07166877884196991	0.026199002375921657	0.07084733447081333	0.06372001284442233	0.04586791829913756	0.06089575176234158	0.03744365044340807	0.054542335127150635	0.009149900284003335	0.0758762577079094	0.024593335811516532	0.049921924238794935	0.07223764699220032	0.09512788552200964	0.062384561947016436	0.028409464288781355
231	0.014614241392792672	0.02308321153062325	0.029924060296996163	0.029855125819757886	0.2667783018537548	0.0311715113815536	0.032687505376522034	0.052227315551165776	0.03579520794315586	0.10778314364207386	0.060130641859717775	0.02509802524421792	0.031222152810599983	0.030941816744960562	0.013318063763740742	0.03739176392611603	0.02664108895962181	0.07611141046581224	0.030501138011614387	0.04472427342520265
232	0.03598953826228877	0.0401513138784718	0.04720877826997092	0.06814998257887127	0.061055421351640674	0.032272234869496	0.05508497449604858	0.04124342749133055	0.08510749103448167	0.06369770361173392	0.04011458265964147	0.05768649599790655	0.05438747489833888	0.03625721789113804	0.051722584649466566	0.06286655441559859	0.0547475339019007	0.057369599723495784	0.03574472585203687	0.01914236416614238
233	0.042071048882160296	0.03988908139294398	0.07538623759407828	0.04808894482650281	0.049678055836536616	0.04786251032987995	0.06779766142955801	0.06900445921271853	0.043355279552568585	0.0512032097088782	0.06048856800658418	0.05570331342057466	0.006206227243537785	0.05343707035703908	0.03580340944633075	0.059882063235497635	0.06328754894064938	0.0386777920348979	0.03611842033062013	0.05605909821844323
234	0.060488911477848635	0.027714027830923416	0.05396751902228431	0.0317860830083017	0.060978414802520316	0.07260410173186686	0.07482102479561367	0.0318382080781573	0.03813215041530833	0.039667501714714615	0.05281281503110735	0.033639194632730365	0.14133234913196516	0.040477907803704485	0.03934532499232112	0.030634127803378663	0.05230383066563934	0.022354331000575663	0.057784346135231424	0.03731782992580727
235	0.04615474455241867	0.022771515371957745	0.04330072677645494	0.03701955661000788	0.028082563310252717	0.02430051391354004	0.02718512225704509	0.13307423755273926	0.05315994850220901	0.05142142571940625	0.05122524030285213	0.02303965669589217	0.016309519711405675	0.0266782848628881	0.01731743267139566	0.012568540783063428	0.03595259354714541	0.2872197815833253	0.031357803181915105	0.031860792094085426
236	0.06306786833829424	0.017302942310769905	0.03655544789536511	0.04967314404759287	0.044117079570273963	0.07186636565655957	0.07029455758118075	0.049472571944955225	0.05532441653941119	0.052115746372627725	0.051822299733764704	0.028785519824193737	0.055831692101726345	0.05907927687300184	0.05942856710727825	0.0437545839698125	0.06263190499043289	0.03853179711140437	0.0318676517120245	0.058476566319330285
237	0.010427890407430038	0.05564812069332743	0.02081206913836393	0.01591327072325389	0.02682683953721665	0.023172769035000502	0.021540477489064413	0.21135733924776007	0.02910059918848148	0.09781753115177616	0.11934040157891015	0.03677705945716028	0.011015180748274315	0.023400946386860345	0.007396269693872326	0.03955619888934973	0.029048829749976676	0.11808791168651622	0.02756797808345856	0.07519231711394671
238	0.03409411640636138	0.06204092487484419	0.03397149469461177	0.06404636523936627	0.03946856413558508	0.03775035454598142	0.03292105946849422	0.032773135581321035	0.06423966144425335	0.04047456029945221	0.09354255684775607	0.05532111558798192	0.005197745622038637	0.13093342861693505	0.05694783161119633	0.03806567250132645	0.0454951626644772	0.04992892270548313	0.04471262221674367	0.038074704935790564
239	0.017044675926189547	0.4356425842860549	0.027712420883045562	0.02286540605929738	0.03419511974713277	0.027368307973355058	0.04166424116917949	0.025156186142786457	0.023447718266146902	0.02184892779953464	0.025887672860330557	0.04098398257524796	0.04189121992733294	0.035488428012921215	0.0502779952846667	0.025396511019937576	0.026480602649329704	0.023460656553935276	0.023596265455260588	0.02959107740831482
240	0.04504027954005333	0.07466672982333346	0.03538617142082998	0.03923405874221008	0.03187325296355982	0.03994580775287675	0.052915789971920285	0.05575493168949689	0.05839142958897644	0.0464788561449864	0.03598179189392669	0.03628182611064396	0.009353417047757058	0.05787984444919096	0.040949368005773305	0.09180239775074894	0.09755234709442352	0.06358978726746538	0.051812248601441326	0.03510966414038543
241	0.05360409173994327	0.0232238145779574	0.024084809042803718	0.018017695631855908	0.023486541329897474	0.02226033403762726	0.10813509477793408	0.045977784627344004	0.057023284789434685	0.012615177493203109	0.034208931100243666	0.032506599318408526	0.016618255028836924	0.0344248791215391	0.29075102609693376	0.03777065101903775	0.08797989332712343	0.029418051267683563	0.022961960105467524	0.02493112556672488
242	0.05277197764933789	0.04773922856438675	0.03959954575357443	0.01619240858989773	0.028488169603469244	0.032817726950716566	0.038176115164516335	0.04947609672567976	0.06572232683204214	0.039996353179645096	0.050452285761168725	0.023267111633887148	0.18889549856270724	0.0415807645051908	0.06029427161006722	0.05586872545557117	0.034577258233837734	0.052723824901589236	0.053500732170901726	0.027859578151813055
243	0.029560081008373706	0.0630331701575237	0.017654194451285996	0.02316121505155152	0.08162367594431442	0.03341668697922322	0.0913280370856367	0.05689567671129784	0.01701745152713122	0.057162456525743366	0.04866786969649306	0.08372971652402697	0.02845108110963615	0.033550353728129916	0.0386440551884731	0.12279905569793766	0.10150357644507793	0.028462073235689212	0.025422718354166096	0.0179168545782882
244	0.05785325024378672	0.07610027596512266	0.034982187576015754	0.04089446264095525	0.039836007745997534	0.02874762348432005	0.03286024824415716	0.03798457955965317	0.04475789095322929	0.034553349133009566	0.09194759716827494	0.13569362206496924	0.009698234212785766	0.06855497520827128	0.05071049860246205	0.042631128337484524	0.027925491726552825	0.028868753073635494	0.04866700364600587	0.06673282041331091
245	0.06422493096685156	0.02897803630389292	0.026350535776169387	0.02212179181150509	0.04800098214285855	0.03931415377671399	0.11829297963690727	0.011875809774929543	0.03247421074663561	0.02615188134400752	0.027681517957350563	0.06035322366727203	0.004098515831827064	0.04237451617602783	0.07796983651820705	0.048538518155331764	0.08502148258558323	0.009024568690420016	0.09130367236171406	0.13584883577579498
246	0.028569451805489976	0.045414041119677034	0.05355263035284099	0.030907692935169533	0.032853283274076626	0.01713850261250218	0.028355502401194107	0.08122124021709771	0.043060515147731716	0.035627162365827005	0.06949646999693901	0.05322300282116338	0.012857089825511607	0.048101110752252985	0.030971586921466843	0.06994216097137856	0.1546066199428686	0.11029469999184913	0.01612374342453371	0.03768349312042934
247	0.0365997179747392	0.03841088169176229	0.022472695090097902	0.05172152947499061	0.04022837304300872	0.04117335394252452	0.050837965290003666	0.1112836148699594	0.044589083992382886	0.07262843651324663	0.0368588341837468	0.036737682871206094	0.01362596507829972	0.0366627621084711	0.09963086626867802	0.03260839089052224	0.05626012720376285	0.09141275704547916	0.029051372390355525	0.05720559007676265
248	0.03806692962589615	0.0469750866794555	0.020570859490242104	0.026496074932497032	0.028224448359138742	0.015088990436239869	0.050823094155702034	0.05783931981842798	0.14561689928008986	0.061844187871190004	0.07074773127059808	0.045271313592402086	0.01839182053327655	0.09292783863765906	0.09790827958089947	0.0335908922449815	0.04758315233711422	0.034998155786132384	0.03170947890008518	0.035325446467972206
249	0.07209979841148298	0.04893591483469992	0.048094810788351205	0.0796945119907989	0.032488554390973666	0.02493070173045985	0.021901337158408786	0.06719819783394664	0.051936447304800765	0.0834392793034782	0.05389454887761825	0.0331534165334428	0.04561672733137129	0.05613971701314868	0.0458820119159268	0.04805870818451091	0.06351648068056708	0.060657012869847836	0.0343019605266127	0.028059862319552747
250	0.011748755365909372	0.026409907071058628	0.02453016259464424	0.029844884723666795	0.14745744735369615	0.009889982921313621	0.03536566028147766	0.17093466034134144	0.020616868217251297	0.036926470546753	0.030446099712232336	0.026609332540694714	0.01735038215683153	0.02220984101500778	0.011809754702881349	0.02153235074035313	0.025426784331006917	0.04410841929535656	0.09273467237980533	0.1940475637087181
251	0.04948297988203335	0.02836590310188297	0.013236760169168835	0.012163702550210959	0.04738893332217228	0.028382885344448994	0.0337562810759728	0.05602159132058582	0.06865391804086456	0.08206662738212424	0.03155289099028342	0.06368920527379973	0.06371375044541598	0.05132235264517163	0.049404588302996766	0.042236076449997474	0.060094775983852135	0.06470670516358287	0.07399770309700099	0.07976236945843425
252	0.025846071900542358	0.06715074205734987	0.015502229229513519	0.016792790891059162	0.27643572097418045	0.025658232490469345	0.031060021141787058	0.2035412232007315	0.02961983485546698	0.022364121982316267	0.042426761292215384	0.027274043120991864	0.011295134767718566	0.021635327038645742	0.013659832359753744	0.024186940690892958	0.031605442056959164	0.03028228534505948	0.04388396532985802	0.039779279274488565
253	0.14986560533280505	0.01848836007569796	0.030484373666615005	0.029049299411346482	0.016782777467688442	0.19020734464682307	0.035115694003151836	0.01522169778368817	0.060015277237535525	0.03359966259985695	0.054736338887522336	0.04256390023572052	0.013514764926512296	0.060579302899293676	0.04536344748299368	0.03602657319492047	0.03637473770611575	0.047657426733440006	0.033987877568495195	0.050365538139777566
254	0.06832988845921223	0.02962834841212225	0.024066695784583758	0.037260622497436335	0.036023072367092686	0.05669799334904022	0.026011422019055812	0.03909926715630393	0.02585875533052101	0.03899441069443313	0.08733836868032747	0.07163199073599298	0.12542674749735058	0.057658191173551525	0.07390944452184921	0.03898700362418312	0.025552172894829004	0.034011604927103166	0.0625295455750275	0.0409844542999841
255	0.0467533704149524	0.04244785331895412	0.027389952703121254	0.039793728093785945	0.027625453358737367	0.31544921691941075	0.028595945766223138	0.024781971249375343	0.05495513652748373	0.029937797974398755	0.030153130603365743	0.044248389156785764	0.030483701396066057	0.03062471236491867	0.02487129832396057	0.03362564992154814	0.0623946652618298	0.04056526668265294	0.032004572476642665	0.033298187485786924
256	0.058938794516571136	0.0903754804597314	0.07558640326014902	0.0884921815881607	0.023069931587387137	0.018224921367248632	0.015669842700986456	0.05367421374776296	0.08925849625759756	0.06138305796371126	0.057054704726134726	0.042377976628040236	0.01108443260348118	0.10868353905448164	0.06771033887508356	0.04851551513067154	0.03281189676184992	0.02641266467332719	0.02081241554702004	0.009863192550603698
257	0.058672874578261265	0.024393681502865912	0.08425848442853727	0.0960977716864183	0.04205290149631207	0.0131071594856614	0.08695767508949499	0.01431276668235959	0.04229206021036338	0.05824313487236425	0.0786473175255468	0.08457508257736586	0.019636608066431315	0.0613211413065857	0.0340268363194382	0.06577830712637814	0.028761483910792293	0.02173686201300392	0.05051097442913741	0.03461687669268195
258	0.011905246179434434	0.044404308837921666	0.022600251617227292	0.03541320605232672	0.3571424529061598	0.018179276214634096	0.01367947020058533	0.014617884161895028	0.03596291021853717	0.03845727878028361	0.05210994874047994	0.027023824926351532	0.010433536889735162	0.022018591607362654	0.015710807347821	0.02725955617958499	0.0096195483117538	0.015635678305257927	0.1330843517821473	0.09474187074050056
259	0.15297760927304244	0.058204287508418974	0.007432798881359943	0.04562793283673352	0.08982610090517901	0.09251251342419677	0.05263472272083325	0.04599615536455645	0.013436461420848428	0.02389702813008917	0.028364071150063074	0.023112850448382474	0.036915971465849864	0.02054037645911477	0.03084008964094868	0.048076428571376686	0.03544343897943668	0.0619397075128464	0.03553585758285032	0.09668559772387313
260	0.018566246084513547	0.01875382486336362	0.00873234776448398	0.01601254448838434	0.11159244656115408	0.029529774127360717	0.040226644040744615	0.0725742894612743	0.0343063594919174	0.04817873399852693	0.05103413295604307	0.10131766536932617	0.012373785046919356	0.0639068919655762	0.07101964508558795	0.045837412591340505	0.1020937050250416	0.0635222458578716	0.03799777770427267	0.052423527516297364
261	0.08315704849146288	0.021791178951799082	0.04790358220252045	0.04123033005697283	0.03638753060190108	0.0770949960490457	0.06978678092399519	0.06682499395502094	0.039214840738910815	0.041526669241687054	0.018173839217220197	0.06065977775881321	0.016132536428658122	0.025862925369309186	0.04328778926691999	0.09397000125876727	0.07701925414118381	0.06255827019234562	0.04021782631563511	0.03719982883783143
262	0.08559853596223095	0.05617762188743521	0.08082149673995732	0.07363564855148838	0.03097301876865226	0.07607087540933548	0.02733624842169775	0.04233286694342157	0.058896355666364114	0.03089731040894199	0.04052866340962115	0.053152066841471314	0.04281555839298427	0.05521687934560312	0.04182283610409341	0.06592920842798372	0.03659110122598714	0.03597373767872144	0.02522061443079865	0.04000935538321079
263	0.04818511424431395	0.055431167554818014	0.03230104484052145	0.039343248237694466	0.07459850224003847	0.06924606275138559	0.054480345574178905	0.05673086372673802	0.07334440146243493	0.04970738395189032	0.034280950366458805	0.033498898179720515	0.026202700141172045	0.05321192350333685	0.06803406911474998	0.054486376382231416	0.038940124845390583	0.055340158966359264	0.042896379955227784	0.03974028396133869
264	0.05306024462491878	0.028291164920117993	0.07702598424212469	0.030973293219379014	0.023751526548167826	0.3085672670661692	0.030127232602888625	0.012884958017370269	0.031965920553735594	0.01866877981280901	0.04002596549939545	0.037384013796352825	0.01633479067537651	0.023088649035468884	0.040512260419218085	0.09034648095626142	0.04767483603408767	0.018002235699243956	0.031555336072020664	0.039759060204893636
265	0.0686136664375968	0.01145712208922219	0.05261958710360957	0.062210844101381176	0.04489555538136086	0.04045918374018757	0.0894689823933928	0.0425978878748969	0.029516586563360495	0.030467555797456556	0.0491446562010569	0.06283231773475237	0.03622589988647342	0.05216972071210365	0.04611677341358025	0.08517230314137454	0.05595534604960184	0.04359059635226042	0.036535094050971766	0.059950320975359885
266	0.035092716780575205	0.02015067133391656	0.012364808756112523	0.018603967804735763	0.049887142568418516	0.06172810300880027	0.047325755795564	0.12744831565916293	0.04657689255901607	0.0860408164491772	0.07743101943841495	0.03606256130619545	0.023363282796377626	0.06936706424168215	0.025384987089213776	0.05091777185639793	0.05918349450503275	0.05932142935895888	0.011649828301809896	0.08209937039043758
267	0.07835730066829902	0.028072335426390704	0.029921315092015243	0.05519994475386975	0.022346130532176503	0.07581213762406064	0.0383637845538452	0.03282694691761693	0.09038461856984496	0.03759736202292746	0.05161066620644581	0.04454515357489481	0.023038724673729288	0.05411826842274181	0.1089367002402075	0.0594516259331311	0.03427876973680576	0.08495098818040155	0.016793385925822104	0.03339384094477387
268	0.05831629681181676	0.03918476598938203	0.014621348454382274	0.016283300511763788	0.04044491892530952	0.06584352531209857	0.04043538681352391	0.058815521772860084	0.08700258803086904	0.03988423168883328	0.10210509461192524	0.02003269163069913	0.03756507058054675	0.07499345132339383	0.08784995223579979	0.06878928024399246	0.049276969199497485	0.024787669415808244	0.04774915299549052	0.026018783452007282
269	0.13879619016863767	0.045158730164255784	0.019040368643082447	0.028825137602027363	0.017100091835920875	0.009467571820768616	0.02235709063609274	0.07509899218509543	0.022304156372569627	0.01649351250364996	0.053059830950204584	0.02633538390916373	0.187581775982035	0.026679501512942738	0.014645380869950781	0.08263032817563436	0.09579815140176684	0.08681329480855852	0.019718697378794864	0.012095813078848057
270	0.05140200862376531	0.039101372515959035	0.02567811588040982	0.05590114519764644	0.07045715247395666	0.02124308504081195	0.1038673684148601	0.033745832967287136	0.059401480186666036	0.01835764369861322	0.07820936402827522	0.07920042254002466	0.009386655334365024	0.03783342543569365	0.033963368989820955	0.06126939032102687	0.06772416067008652	0.049818498447653146	0.044038388796989965	0.0594011204360883
271	0.01941070358045357	0.4437883923093013	0.025666924927809087	0.025076339497722883	0.0433496700764934	0.02914053698267109	0.025821481864287624	0.04136036140891499	0.02329324805494	0.019140749623606	0.02834954218234967	0.041460717223401916	0.02430543440515097	0.02095061998248517	0.03904541922761556	0.030279695735802595	0.020989258993324197	0.009978184248823123	0.022486626193929025	0.06610609348091777
272	0.03318241407393843	0.043258666955022	0.05716365868085507	0.07199839919745386	0.053443395154558884	0.031466931108010236	0.04940393732062928	0.050227141086017266	0.05985936670841575	0.0615740254877602	0.018449086695143814	0.10259335299593572	0.015669950153685212	0.04444549756396884	0.040792898775142666	0.04627451174363306	0.05775679580269539	0.03640568663168246	0.07283652688686525	0.05319775697858658
273	0.051624746516845815	0.03165530478412259	0.03056282991241508	0.022182809934548308	0.02209776834515241	0.01629999984778865	0.03150181969771087	0.06594137482402554	0.0365992020057714	0.1736117470833326	0.04696795625213377	0.03072321955474585	0.01921610902646784	0.0345544084854209	0.020833963934038423	0.014056165606096035	0.01174214728701265	0.27368856102804395	0.04451657468680542	0.02162329118752199
274	0.04165197549570127	0.04124567642406347	0.05472670101019278	0.04243257987480386	0.04953078051302407	0.06160700726199725	0.06421691553799051	0.03830486465189598	0.03903151616033555	0.05051536869543586	0.030782139074418513	0.046723255567838615	0.041713165020540885	0.06979536668910974	0.034280721395809365	0.08375468632910063	0.05582595025172935	0.03993038259275506	0.05378562443829613	0.06014532301496114
275	0.029484269654810387	0.02381938976843046	0.03691332764950963	0.04115677942458172	0.04990494193103495	0.08050282767885733	0.06179884063826365	0.03036598091158808	0.06555470409366271	0.08018352155516785	0.04700135650603282	0.040409184574285516	0.01833683077508328	0.06780348977191546	0.07299646654178245	0.0428802258761077	0.050005262549744765	0.0620497289106076	0.05397971526803815	0.04485315592049551
276	0.058358636692215214	0.01316436066477887	0.03600121274183475	0.0495184127730649	0.055669161088868484	0.04939040831098565	0.04875399787631335	0.03949637928243049	0.0572522601324857	0.05739748385524479	0.056981687424931086	0.056758321504785575	0.03030300133134156	0.062360013793102125	0.06421990975344699	0.06200334935689152	0.0441397420550368	0.04736524769457329	0.05397006461630489	0.05689634905136401
277	0.041326272284340784	0.039003386245452416	0.032522467798907384	0.055282393346540865	0.07633424205341577	0.03155475373904695	0.056178779042596265	0.04888234688643663	0.042694927122138786	0.049976337817476485	0.04557501964378947	0.039428689125834915	0.033247381330640695	0.053148973645163286	0.052947622483463366	0.07246332768969081	0.055375522634332514	0.05441679464432842	0.05205421373666131	0.06758654872974289
278	0.01619079623394492	0.048475503546152654	0.02182265274375788	0.016676752026352243	0.032582947989191764	0.02341038135584092	0.028762300094686864	0.04280431159944376	0.02098465104863446	0.025360451109681062	0.03790166275189871	0.020331215643056663	0.038623177653070516	0.0245432395027858	0.053204085408840834	0.016144697809817067	0.02262856325146028	0.021722736599780215	0.4435570888681127	0.04427278476349067
279	0.04373505784586864	0.05894567837336918	0.05282879212499133	0.03976182444822784	0.0546795542231102	0.07397333411760153	0.034773076172061906	0.016101762390002505	0.0462729724727875	0.0463596828615326	0.06638771444896767	0.05784504727458836	0.009674241446758491	0.04512840038449145	0.049689208599239976	0.053304498719771866	0.07949820777583473	0.051254944062000006	0.04573767112316682	0.07404833113562742
280	0.06585383323453019	0.044228634961157726	0.043370590662365566	0.05680101323394177	0.051816757976241766	0.014712654739613378	0.049235988166308184	0.03729793749647494	0.049908414362158086	0.05377425236136146	0.040669965265497265	0.0702711163329607	0.037071216774058384	0.032071567341453645	0.059029871449107874	0.05564681731591268	0.0466910194397571	0.04753923247494722	0.06718359106845324	0.07682552534369881
281	0.10407734414031583	0.03841819254571115	0.006101939358182437	0.07244348329828931	0.011904688916072496	0.0607338140132451	0.060009770957735575	0.058044760007938824	0.0694119339811423	0.061645813784815026	0.06700590966031525	0.029850475678810495	0.0022480789168755145	0.06628859630790672	0.07232474155440484	0.04516372431331744	0.06714869364261915	0.0515657546907653	0.03495345540908966	0.0206588288224476
282	0.013491330098873164	0.011650369104277072	0.017813389571526582	0.0150335005762282	0.02837739391864132	0.012612958127942608	0.01932662734721807	0.13537733057195742	0.032401959691557826	0.2525273623814896	0.11955832621240073	0.01873837617503929	0.0061401861270424535	0.03630528368990117	0.010643966556990007	0.020828743554813758	0.014173506163161109	0.14177911075208727	0.0618494634403422	0.031370815938510266
283	0.04858999634826321	0.03853939527747173	0.04803010787149517	0.06138648281124327	0.04921503710753864	0.055856701491906566	0.07114158139036349	0.05496611495424849	0.08052750132208199	0.05250083288152827	0.04372170088964891	0.03174362152237969	0.006321310716293379	0.0504051962133119	0.03563830163885235	0.05489342718848805	0.03688249170860607	0.04651204237638765	0.08126328790013572	0.05186486838975548
284	0.0601070321123043	0.028519295441530836	0.052608322853834204	0.06914067763349475	0.04499024880761748	0.048160538711292514	0.05022896474053134	0.04381406430827703	0.06703723707316209	0.06613306657501694	0.043150088665892254	0.05052155938144687	0.004063098954042929	0.06145982630734573	0.05314879709167217	0.057796188070682986	0.07440505010319969	0.05413269958064952	0.038181976322033434	0.03240126726597297
285	0.04495431140184266	0.030826301241551318	0.01506811218471197	0.03488534537736502	0.02887194646620665	0.008973990858738885	0.02186027811696244	0.08228259455272081	0.03946636723775921	0.15214400211230747	0.08334887598543989	0.024373584105027782	0.01630878801812489	0.0255584028699834	0.019931521961123612	0.01586010391707571	0.1082347953613938	0.1784352880029215	0.04035806824810298	0.02825732198064005
286	0.10325153525744098	0.02756311817933204	0.035392717468062385	0.03392976323921835	0.05866207223535647	0.01863801315659941	0.015029535185453394	0.046089632455465185	0.02541913509449924	0.01447655911869399	0.034611637218949005	0.0244420123710426	0.03180669146676341	0.07242606640411943	0.016704508813756288	0.08437370522746439	0.11950054988833266	0.1606480088384359	0.034212281040447844	0.04282245734056702
287	0.040763260385910806	0.04451504915993278	0.05807681509627776	0.048970593633684036	0.06736570313731982	0.06045109091746876	0.027976933075013283	0.05670441586720259	0.0540604396001232	0.0486849114911882	0.05446783872338348	0.07729637520139059	0.011482315412462713	0.049205626267631225	0.05479646331744748	0.03801198673998852	0.052265039454124425	0.0551563081787402	0.04712312223580791	0.052625712104902266
288	0.07644397281452023	0.040887780962252665	0.020159658924289628	0.042543445206540534	0.012951615494097369	0.08864680232558003	0.032821865654428	0.08948244419899659	0.06740821816080828	0.056103639448987726	0.04696397069048744	0.07224775798715548	0.007197479731365158	0.08163147670930974	0.03022130905019088	0.0588646831622645	0.057351618547992665	0.06779687031368979	0.013441139685079295	0.03683425093196405
289	0.028548263289163107	0.03588259214069229	0.023270809670022874	0.013605688408688995	0.13633162171598556	0.014949368270574881	0.02281840177601293	0.10097047512074496	0.017833826920841445	0.25191964352052576	0.19045099856973136	0.0238946718040241	0.013652904844153798	0.0122835703070672	0.010873825716218128	0.014716045766783318	0.011878178576347143	0.02145159292501779	0.030964231692967432	0.023703288964436943
290	0.07268729810065255	0.0128843207451498	0.009889778539670277	0.019478182094515042	0.060406824536816416	0.0478646667641453	0.06160619872585476	0.03325996266496068	0.07058277945714375	0.04906413069014992	0.05709110732852071	0.032301691291726234	0.004628338228946856	0.060404616959425624	0.0986533044619414	0.04460295197947505	0.06746714005544106	0.062267310372297685	0.08966068336806286	0.04519871363510405
291	0.05227405336342813	0.01931055988959853	0.0332137777892001	0.04556750959634414	0.04559580487279091	0.035234457233289385	0.05645022392340712	0.0593557802417656	0.06616390253599352	0.039089706331623966	0.04350818822875905	0.04203010878955254	0.0275643272768591	0.06490666532519941	0.0687373934809766	0.05519483517245536	0.0799677868823075	0.054076051137104536	0.06426072798477846	0.04749813994456603
292	0.054812901315540466	0.032025146319692555	0.049471361914478096	0.040129161148225685	0.05536904844400955	0.016721232005478575	0.07499335191836727	0.05811665926631441	0.045177511948703564	0.06257708727681786	0.030650543132341068	0.06904998082710898	0.012629607640032065	0.07752877546100016	0.037896173104480166	0.07318049846705431	0.0589653134845544	0.06485640930146756	0.04990244217230047	0.03594679485203279
293	0.008762428819142467	0.05031052646595588	0.015441273304504547	0.019671695178382492	0.19602926315047295	0.02512298556232399	0.017823234127332818	0.10441905260271617	0.032621910041356346	0.08959933725997793	0.028981900922865744	0.032434965823163235	0.03238184284154358	0.01647865756925902	0.016653847007611227	0.016253824973987283	0.013018375930025096	0.08552294925803576	0.13114703946829698	0.06732488969304644
294	0.05439630231114743	0.011304437010809585	0.058193235947243814	0.045280483430443406	0.03706810044391562	0.037667335564214255	0.05934461509556468	0.03708345299752591	0.08057475881836455	0.024874629586868018	0.05318127080526009	0.06076825483178527	0.03745955302132345	0.07247642794893404	0.07070081185729242	0.06680735536143965	0.04766113747355316	0.03302467806060221	0.034575345335632675	0.07755781409807977
295	0.07400086867495831	0.05257538999253143	0.027903626501650416	0.0331566564535127	0.026935222122685357	0.03519043935564122	0.044494375012184666	0.052450192337000656	0.057496445308236374	0.035716241328181665	0.06524357512449082	0.04400756082490544	0.03566638246524461	0.07370068848284135	0.07840509160301046	0.036521373228503934	0.07209428236082432	0.09696741713371017	0.023549853585941527	0.03392431810394461
296	0.049086169019113564	0.05204344480616915	0.06613625014617648	0.038478888664053884	0.03987792905980447	0.058874133319329384	0.06261202565025413	0.059181432266714275	0.03457691328726833	0.049961343271423625	0.059709826136741334	0.04517093695943985	0.03820770639945098	0.042141320789413114	0.03840077938860584	0.06211102105660194	0.0518292557202816	0.05082970332914327	0.06975551594326239	0.031015404786752482
297	0.010991697586623606	0.018973695896927698	0.02689147095197148	0.030803240289654938	0.08864879271741878	0.017286249986886274	0.02200831286005329	0.24187547705505594	0.05588824557017605	0.08924560511499986	0.08547627011508202	0.025490361361201988	0.0226120959283119	0.027635081482776797	0.01684402708110661	0.02460580291390331	0.0195930697031502	0.04784581478042529	0.03234835028969168	0.09493633831458227
298	0.06664352001728595	0.019508368561184704	0.022178099833558382	0.04024337108889189	0.07539688308072996	0.024429075234989186	0.05604896233172885	0.04985118422554754	0.07122694405693679	0.04457611784059832	0.05316161677589857	0.05667460876432547	0.007451143296195373	0.08792165832246933	0.08537950328802575	0.04623393103158215	0.05743441203399933	0.07013686647268218	0.02278859170238761	0.04271514204098269
299	0.02861863525797081	0.016373806813652646	0.017543849072802237	0.03312762643053396	0.3587172784598693	0.0331339206883054	0.025054347366405005	0.055374539563567415	0.01801514325736268	0.09433060021429668	0.06617254064156597	0.015149762068088475	0.033937528453450286	0.026157055683540088	0.016868571042061183	0.021522902215782114	0.032886849581011214	0.025145994194174626	0.036999137873624695	0.0448699111219353
300	0.06263000337682642	0.0521502294519107	0.033785706944079466	0.03962503555217335	0.03827439597012451	0.06457103269637245	0.05019540395308561	0.042045188025387085	0.08388691365876323	0.053733055675284316	0.06800863495592509	0.06445636050672338	0.00959659777465243	0.05951646186716646	0.059411067233818386	0.045168537642119984	0.0522585454754104	0.06441045128053564	0.029690048596249782	0.02658632936339128
301	0.07214151055126981	0.05160691330998876	0.06730423310226458	0.038198196826681394	0.027616301138261398	0.05583238510577194	0.05570359559250385	0.02757121894663131	0.0869870092638428	0.026901448040139726	0.055422330628749884	0.036767909629671976	0.06573140484978998	0.04548253775576352	0.05699143271320816	0.059183093705905236	0.04469635685240205	0.0420896233068104	0.0425228734615124	0.04124962521883085
302	0.1199433008447162	0.02586436997927931	0.024902692029838372	0.01978490930048148	0.03763663529599223	0.045707209184490366	0.11177755437060648	0.012501947454190051	0.01870631439639217	0.013486431413594374	0.03748037025176712	0.13732242036548506	0.12264454795979947	0.031666773654069384	0.009175265312692645	0.11518846568784034	0.03344465345406968	0.02728554195929591	0.025642406951357076	0.02983819013404232
303	0.1428013440756238	0.0834742786512113	0.04426711059487517	0.015230427693731096	0.033611634573011764	0.02094678863485784	0.016765226171620868	0.030029038054787058	0.01393296466385266	0.0322190686886519	0.05605933163000689	0.02281173238678529	0.0828720070816329	0.02057221159984241	0.014321742514919385	0.0979015099683776	0.12771532780676145	0.0531387289276628	0.04996769280214478	0.041361833479643034
304	0.025416832210695028	0.03106515556187248	0.023585270024513647	0.0387690408072434	0.031204899167823926	0.3854099216859984	0.019022102336305337	0.023084088063044038	0.07688297054279998	0.012325671883956313	0.03524665146127553	0.02010224521997614	0.032210641738834415	0.04947413400762698	0.041270478438169236	0.028332123928618787	0.01178228731566624	0.036030733520492526	0.045208220891888896	0.033576531193198714
305	0.02998568931829625	0.03991523022852544	0.02645269404502236	0.050620982040602204	0.03271909497595902	0.40044147448546996	0.04098517522285208	0.030904890753407827	0.019999873877634376	0.023349295043863304	0.03130833473890182	0.026440409272721413	0.018738524708389662	0.033660270977294154	0.041740601412953736	0.019170805542391704	0.026864457853958214	0.0351420482468008	0.04389210123572637	0.02766804601922926
306	0.03816704475379277	0.03131839246702568	0.34678635752077325	0.048779175696842064	0.04182161553683647	0.02839560295624273	0.03907317649400642	0.014227941823164654	0.050289780122743794	0.017026590300145326	0.04448782683044509	0.0384555201902754	0.04022112802633671	0.044997920309128185	0.01801491322933625	0.037592067652845014	0.023586609322886417	0.016019725500863613	0.03515198605618965	0.04558662521012047
307	0.02722619956232617	0.009677608116415472	0.011551890665857885	0.043450030577144194	0.11420190476560532	0.06691855457860456	0.044172162903543435	0.07653190794046473	0.06267004466366173	0.06661642974926231	0.03295986074230908	0.04039431229756964	0.02454893110012903	0.029745470049213383	0.0737768127976296	0.026882152385139704	0.04089222847682645	0.06595357400378295	0.018981242480686875	0.1228486821438275
308	0.06050767595782865	0.051605595608376284	0.09256996279807128	0.3298585922479935	0.027788698119779475	0.041696106762120745	0.01743936900604601	0.031580631139097766	0.037086544918554995	0.015221277166498369	0.04137434054004483	0.01904703452113336	0.03449978403421492	0.046942378918118866	0.014056289840863536	0.018354387441662498	0.013196244714014349	0.03534416834978196	0.03084232977581838	0.04098858813998034
309	0.03480688896474734	0.021267890679934686	0.029135390113257064	0.032259510832007475	0.0642632243148707	0.017084816320297867	0.09986809264216846	0.10099879020558522	0.0189630346736042	0.07493030076220643	0.03914109869933386	0.03439995542663081	0.06620390309633255	0.015700760810827778	0.009800392745712108	0.021263018984295445	0.0478158781185192	0.22613120831425476	0.02051136439599206	0.02545447989942201
310	0.051028182976647296	0.0558098179987134	0.04172617603344809	0.053482533017624144	0.017021273800802674	0.045210780748214496	0.02244514202669801	0.10435143626898692	0.07402934460045682	0.05119436743240546	0.1116152032490411	0.025164962347582545	0.0046796672749141646	0.042780032342500864	0.032716561785912764	0.07702301756519504	0.06390461875032401	0.08603874280726223	0.025053749743653098	0.01472438922961689
311	0.07791116943310344	0.035710723015614086	0.050523675847142666	0.04767056606024487	0.0653786615249218	0.054661448254529364	0.07662051709356256	0.02861885187048388	0.04077581389266426	0.0382492549158272	0.05497339013419319	0.024915637905988733	0.006222473299544936	0.05390716214341771	0.050867219367182484	0.09342599747682384	0.061831416161408435	0.03420062459361086	0.059390117408161434	0.0441452796015743
312	0.0744726069495657	0.051958194021430336	0.022941791282964964	0.016928231736699075	0.10544116914011027	0.046624196691709474	0.06351075953589591	0.015879237599815105	0.011756243375153757	0.12092545140687545	0.05912777832221605	0.05295381772308308	0.0063762619208700255	0.04736228725742817	0.007382856729944898	0.06346035220480678	0.05463963458753363	0.03066088836909338	0.0790789959407369	0.06851924520406702
313	0.130616758228397	0.02371072575550005	0.028299616007266618	0.06159055184744001	0.026953082083274547	0.09344638977281212	0.028296615368780576	0.06950579213019438	0.02793803081361387	0.05772073652991343	0.047113381994740584	0.05145172228171443	0.010735667117236556	0.031901751279146094	0.037018217127679116	0.0901849168687169	0.03177944192194651	0.08910667640725885	0.03413121325464796	0.02849871320972042
314	0.02738747914030866	0.023161483068812463	0.045707333507326885	0.03106806227634425	0.242060732123337	0.020626964974790458	0.045738319610946175	0.035449026280121705	0.024644752492869397	0.032499144188364894	0.15772962830204107	0.02338392196582675	0.027985799772051886	0.037849497068625296	0.01673513005605686	0.028351181395516782	0.01175923276873556	0.09639910953191633	0.027735058106998764	0.043728143369008834
315	0.04771794595935778	0.049529517818003764	0.03764944625248546	0.05740189111827505	0.021992967505636358	0.06696570009076654	0.0635254012311573	0.08192195043051574	0.02508437375906581	0.05013715642409095	0.07879978106187806	0.0813947548776227	0.03400154331929888	0.06889835334578498	0.032160878318870684	0.053674449800789836	0.039158105216367735	0.02177440339618095	0.05929974242577464	0.02891163764807681
316	0.033301457079051494	0.3850599500948659	0.03378330751965585	0.02952845414718333	0.038888313153882414	0.03196197680656257	0.037790381709949986	0.03873609649320461	0.030491804029659425	0.02256317049080619	0.035230707421349566	0.030292161753189505	0.033320583232128685	0.02814569935123849	0.03034330240005421	0.0325796159517448	0.03609625044868281	0.023200432653246245	0.03066035433543625	0.03802598092810763
317	0.11796635004444525	0.025412019267883192	0.055155866805538065	0.04315069948899283	0.03886457432435439	0.10836759613541452	0.09074886216013282	0.02096555801493802	0.05688679766800064	0.055240645797337715	0.04333315824473391	0.09085134482112228	0.018877331174556783	0.07590826278735385	0.04649587040714038	0.011627622205968665	0.013355824955019538	0.023817618246362447	0.02992318064971405	0.033050816800990666
318	0.026358428460167463	0.028695493691268233	0.046063341514412416	0.029234107626797057	0.03246472482180462	0.11562307843836415	0.0520205387846143	0.018720026949968945	0.06959612665272104	0.029474425709442486	0.055625004820637	0.1449137048007798	0.015253935046003662	0.0976822838082404	0.07460448232925855	0.04738008109392023	0.02981826031134998	0.020905009461669302	0.02253411813679953	0.043032827541780866
319	0.040195538395038526	0.12334341741896593	0.0674214274041785	0.05780177631236483	0.01895927699317156	0.04085002555605298	0.02691142751760193	0.11186869186158163	0.030119657571119306	0.08175160855181363	0.056011188460250716	0.02509620233896611	0.00899654130100578	0.05674801864454231	0.0054858362371052564	0.05893036548952544	0.060396039009282636	0.03601522289517825	0.08402083428673986	0.00907690375551487
320	0.02368377259561709	0.02205908871133978	0.013551937575900374	0.03818081949895113	0.13442478310225395	0.02652551001013795	0.03201182290446703	0.08325690648916549	0.02917675701216957	0.02636073255512078	0.056789443484109026	0.048137429623319586	0.020222618314964226	0.049084964059618985	0.06824936447234355	0.022131320057736496	0.01932482580589729	0.008528989035581797	0.13334808677059753	0.14495082792070835
321	0.011386030653725092	0.024219164637241358	0.05317831200157128	0.011460505293493076	0.3000922948794706	0.024984165068319863	0.02758406923509123	0.05095012218905711	0.02063293403063313	0.15926992411898566	0.10851528273820256	0.031323650849917395	0.0049119757178574955	0.016224027682946184	0.006389119117144973	0.012447710884660346	0.013899058100214459	0.031897310875889366	0.034541797723891716	0.05609254420168711
322	0.07797675451953669	0.033228425530164245	0.005735895060184521	0.015049914262920662	0.12252154153804372	0.0052904959502650395	0.06464698683591992	0.05709602182094318	0.0064330878767715725	0.13512045829177852	0.11758145585120765	0.03787583621700742	0.0025087230821890004	0.04808623776606245	0.015621651385770334	0.049546338834531085	0.04766317060398148	0.05210480059418356	0.023310345768871626	0.08260185820966733
323	0.021861373335402345	0.36155325005339706	0.03783477453329434	0.0214468307014801	0.05548585787689975	0.020249661658224852	0.032222898285094316	0.016777008395705794	0.01836268925352829	0.030306407779023475	0.03293984307430268	0.047672173387325885	0.01195091323281598	0.07223548264353079	0.04436093437690623	0.026578597618092784	0.027439712857982985	0.018827957680357825	0.05828279502163525	0.04361083823499935
324	0.06498490770705645	0.035857032104040794	0.08291068067459863	0.06694158249436223	0.031389472815515136	0.0481368968721497	0.0415355040554413	0.03375280055888002	0.06220559911052018	0.030623347726260224	0.0244047659472589	0.06622127058839379	0.00831592109194893	0.035358776992697766	0.02918055894629307	0.08153699785814504	0.06235806498900685	0.04922567510870565	0.027303556373949028	0.11775658798477627
325	0.04049671900696344	0.03132218909170152	0.03292257046103856	0.023151726185107017	0.029123113542865408	0.030431945813800782	0.024250498370858548	0.048249854732288655	0.03010481252570261	0.046107826760084736	0.03695402951325665	0.025054199952876742	0.03200452100070076	0.01164725777591729	0.050027103101255306	0.18778523879917086	0.2179438354877052	0.02366772510670805	0.04882068961597131	0.029934143156026525
326	0.039546312065840764	0.04759336736704787	0.06862166980940114	0.05489577875607348	0.07644572099717918	0.06112131870658951	0.08507663478033768	0.048401622690587835	0.056148709005515635	0.02479281903110442	0.057267798225518064	0.09427970029761973	0.005176659400919971	0.04462162198986545	0.032067443511896464	0.0444842888163251	0.03703746652359029	0.03354724322877325	0.04615591802401444	0.0427179067717998
327	0.028257637915522937	0.05414365656033907	0.04914477826504046	0.04154884587423772	0.05447734449990579	0.056822182870726025	0.03976382036077933	0.020758781128071783	0.048621607727951516	0.08233425307797293	0.046884000445793904	0.05360373310634711	0.059658293405679214	0.06371840175222107	0.08091732740759268	0.024196685524704442	0.061883372619403874	0.04349899252846229	0.030815261934307912	0.05895102299493996
328	0.01055988779991735	0.05122266136102064	0.028494468239143714	0.039451044511563504	0.026077027778313628	0.02070420092318092	0.022984028212962374	0.0689653442502887	0.02801722835226425	0.2782583750972649	0.1914759137133029	0.0440826796189045	0.018927492420295327	0.040432937000458816	0.02094262272508376	0.0076849809282109145	0.033542121736996534	0.023799048565576908	0.027166433752743482	0.017211503012506908
329	0.01628713374195329	0.03000219405635405	0.013508996859538587	0.02750900364780549	0.35327680316497995	0.009310185132936015	0.02052381722706725	0.03459369621901693	0.037131412157545486	0.029769656021381003	0.032284370541803435	0.019781662605853786	0.0209105063300068	0.02505909894581104	0.007576922272021836	0.039371672531469164	0.022570244034380068	0.022367435306821042	0.1777173548374039	0.060447834365850876
330	0.06687987448702934	0.06430271641909761	0.05144715140702	0.06964499461717318	0.012726005447375023	0.05080373791325258	0.11826128768599695	0.027910731048172068	0.05204891467846263	0.015108224622860753	0.07826173265147535	0.06916663750917618	0.011714148603313455	0.06186621008931267	0.06429517456870544	0.06855341557028782	0.05404928106432302	0.021924107205972	0.02088984560118924	0.020145808809804697
331	0.05580588814597152	0.02624294294295572	0.03963388732689811	0.0577883580922579	0.07743442884299738	0.04577503647974946	0.07575002655185624	0.03729575146542447	0.012452526598428592	0.019058010175509368	0.06535028495577258	0.014431639348855831	0.01674001768883569	0.08292291780545852	0.0134175536266129	0.12810914084175246	0.12956946489506752	0.026659503107227055	0.04082713606961269	0.034735485038756064
332	0.055426005075165104	0.0164489534382003	0.055221278920322116	0.06569618795333661	0.06036921459588216	0.02220003387503762	0.04050990824409536	0.03209694973711345	0.06009094882641537	0.05772828779733055	0.06310053493462492	0.036870824438566666	0.010357738701235812	0.06483434985497234	0.04430505079988396	0.034047019539812234	0.05974243923281969	0.06366132874156262	0.09982694454510377	0.057466000748519375
333	0.0158857885526805	0.026884394820079743	0.020997156755645025	0.016478580462252732	0.13013182438101864	0.07021903283620172	0.14820331654147048	0.025535287600116748	0.028732631206657568	0.01689296719470534	0.02742363995187246	0.02082042582824935	0.007269826272307881	0.024793330998311408	0.015448160482414038	0.023135467501847782	0.009740358801065505	0.016739698965645117	0.2135608350081088	0.14110727583934912
334	0.01814839000406523	0.01422994145734929	0.015261865928075418	0.04941701229270934	0.08048373662361423	0.01789306640694599	0.1015029083183662	0.16983795194999451	0.0373767178552095	0.0856856616563942	0.08075099478815867	0.027982770578621214	0.01830270900754789	0.030771451915787063	0.02029439645076744	0.008060954468830742	0.037167398329779326	0.05253639109740898	0.04754174154840931	0.08675393932196544
335	0.027165353168561696	0.023854887714459653	0.03100759249283638	0.020098475121739172	0.06628196048612488	0.020985385502488067	0.06479143388735907	0.032641024025439495	0.05064655034124662	0.049767382340703104	0.0692693637420737	0.026042382152997718	0.02123132339637077	0.07185287874829689	0.07247009636750514	0.045930203751809416	0.07064745891710654	0.058650474923080474	0.08185042414816356	0.09481534877163766
336	0.018011250608531124	0.05184143814503237	0.03167761979182911	0.017976484640054982	0.10260279474443952	0.008423796507243744	0.024560008170293246	0.17409062969914826	0.01761599797329	0.15966619137163648	0.13670397775355278	0.024625269640161908	0.02812724031772285	0.016960977049030424	0.019064427427607902	0.006984692898042314	0.028408698645373574	0.0943457175810829	0.016593803020898742	0.021718984015027854
337	0.05714536313206661	0.020603030835346887	0.03041580375535301	0.039748458851376164	0.03208263310924308	0.07036598116408886	0.0630677043527937	0.053507850826614	0.05060559110560362	0.02801295752373523	0.03896977736761414	0.0629570995388939	0.09602178536243283	0.04596833503677341	0.05535912145229804	0.061113966707066335	0.053909384132491814	0.04993884271751226	0.01633566021739096	0.07387065281130507
338	0.04001451299032414	0.36596439201816783	0.035014017087875694	0.034126618367898265	0.05080343520440438	0.02609854355854545	0.031218934040607767	0.03664360852829051	0.028855796834278608	0.019200552371231062	0.0348208078968612	0.0458064967625178	0.02069533649741405	0.029027048241312626	0.037743988237857316	0.029812555609381064	0.03410808617837135	0.0237135521963256	0.031135762440031925	0.045195954938303466
339	0.051789682950208325	0.04083308699512235	0.046284642195081965	0.05123127444893979	0.07405829205257931	0.05177166703812016	0.07244719993029793	0.03114008643918492	0.06262428409024214	0.039256712895938364	0.03907423776923341	0.07271986780706252	0.006293981030541213	0.026459064244614472	0.08864598503156805	0.060474049476790324	0.02743840631946316	0.01981316294329936	0.07266489629586308	0.06497942004584915
340	0.06892728274018417	0.04039097635871745	0.014427018195311296	0.02770386818091371	0.02202869688532452	0.07534273821086293	0.06557110565523143	0.07078048355708776	0.036361384873371164	0.055052562342983065	0.056170139008868726	0.047230819325823625	0.05328890329597802	0.09057539932299674	0.06308483302145103	0.1185507956491015	0.024761842767501305	0.03715190787052443	0.016416591100927202	0.016182651636839983
341	0.05498234292084827	0.02666322531449069	0.019735521890221302	0.03894923037592297	0.017531559762823848	0.029108347849303138	0.052341973641682984	0.020838146582437902	0.2250666561659637	0.027320118670425164	0.03426533697334862	0.03695189393721735	0.01884253811484705	0.06070033863141655	0.1457102305446901	0.0912321593652552	0.04230850016741237	0.008976786379922441	0.024926183495366044	0.02354890921640433
342	0.056980083114540996	0.03993006515474568	0.02856396226256258	0.028547109986356026	0.01576820264320311	0.02590774493635227	0.07007174522469252	0.032367626747679436	0.052653288975384	0.04982491488602736	0.05563598378840817	0.07919810309709159	0.019288163923013617	0.20845068222267615	0.09145241102914067	0.01833237113846826	0.022061777791541348	0.017415178612986998	0.057304507467391685	0.03024607699773745
343	0.022002017803074328	0.05047191762465047	0.033562085028306377	0.024881984603987932	0.14076956821352168	0.007621681390557547	0.025254640585694682	0.19181662393023455	0.01968199182909901	0.043484091464138806	0.046579982963030966	0.052733921061859125	0.015289954205671197	0.03409976462312295	0.01802507733597759	0.03719919133400188	0.024770583757434992	0.14943827865124282	0.03465516735796026	0.0276614762364328
344	0.030979640538703463	0.04527131282941494	0.007739297270936078	0.026980541684000943	0.10576890272396453	0.017596812377821115	0.07397408757929473	0.05827307387253644	0.024754337236541118	0.049494845030074335	0.04096195599909477	0.11291524450377514	0.008165464793075658	0.04713167593051845	0.0428707336885597	0.040392797434105975	0.0736662855647673	0.035843790395541725	0.0348996735709572	0.12231952697631633
345	0.044772667791994125	0.019099908498035664	0.025522331188192245	0.08256521800894548	0.034597396510261995	0.0798987070064459	0.05577046137474171	0.020696381983619637	0.06139798106027434	0.02208883961095463	0.05890648806950001	0.056945749055558124	0.008525624976879507	0.06425336995838944	0.020758654863250403	0.0576204622578799	0.09780317419000677	0.03184797556076504	0.09309056606702193	0.0638380419672832
346	0.050510362304478834	0.024283766817395327	0.02655736179202316	0.023525352434958003	0.11448344494090368	0.0478531843025885	0.05080829632918098	0.07459759651683012	0.0258119718792307	0.07606584733881258	0.05504824117203275	0.07136907476463054	0.032753200770444794	0.02405485420228651	0.09576815421861253	0.034685299235718704	0.022953318066451792	0.07644005210848147	0.025866083449791855	0.0465645373551472
347	0.039325499850499365	0.030696143545260714	0.034007193347360215	0.034690851030625504	0.05171695844094207	0.030256776153759712	0.02436080621149629	0.025256980029206472	0.0655331692804791	0.02298833256621539	0.037437965909590566	0.049846774326173286	0.02720662379621699	0.044478300514815966	0.031386117026465925	0.04567427673183139	0.025292574596845824	0.018802409072627226	0.3218329687318756	0.03920927883771242
348	0.09445556406187347	0.01642441547969014	0.01989382845903936	0.04355135797600768	0.0520267983767586	0.015083142073069569	0.09584823263661342	0.07393192673189382	0.02624208993909349	0.049178632718149935	0.0548230781374193	0.0626101109289312	0.006679189288431335	0.07098856237113067	0.015700080446130388	0.1056737920314974	0.07444822331282218	0.07155469969411914	0.02692748202510233	0.023958793312226525
349	0.11791833834894525	0.01689934372692103	0.00702917047488343	0.027273088977508683	0.033775506677978434	0.02700916286200106	0.08224751988460985	0.021260718249665748	0.0627462469071924	0.009032242165085635	0.07000121851872182	0.045266218080715515	0.005359525034103128	0.1020226543798486	0.054335163767000295	0.07257808952444651	0.08164649615919166	0.053485886336349715	0.0229824170723988	0.08713099285243246
350	0.06332800008679135	0.01363436863768158	0.018483247192291063	0.010383534736804909	0.09924642170501899	0.04950150141970728	0.05678731190095484	0.043120420339832544	0.014341611415396659	0.06099187534573165	0.07421688096921819	0.04692890378882384	0.0607214065002597	0.0560636827061202	0.025213214651300803	0.044277732613796784	0.06962841740970477	0.02178039233591536	0.09123750247911463	0.08011357376553485
351	0.06527922878359202	0.010824252566827355	0.02419223117056872	0.04541310170673225	0.02709845168441281	0.06525853080266583	0.051095591122836785	0.023342370284253663	0.0864506946367236	0.037393893539299096	0.06657740673126697	0.09049899067461224	0.00808109387706126	0.09949203935354617	0.10987842271561836	0.07797699935464139	0.02835642005565558	0.033752516802777764	0.02029754006998916	0.028740224066919062
352	0.04626350568910531	0.027629479960449576	0.03940408606086628	0.05559307011432158	0.06755963164483084	0.06914669077945876	0.05510295912554298	0.04022677656442372	0.03834184251742583	0.03444534685944569	0.042071931187928124	0.06794769380270536	0.08760050279586512	0.03866147379896059	0.04497770787249514	0.051259768047160766	0.04173082677783354	0.03824212223131368	0.030307374745039733	0.0834872094248274
353	0.06395324308820673	0.025840289032126883	0.08699687503782777	0.03103110389962008	0.0254934946844099	0.05868549595298692	0.035390526825883346	0.038619668946996116	0.03183025708684953	0.04173640203446679	0.07758551753839504	0.04259832418577345	0.00838760123463476	0.04042800148113932	0.05165887025610122	0.0697602840487699	0.07247228307684876	0.04699814363532754	0.071262226613769	0.07927139133986692
354	0.03135487424308545	0.02608891371293664	0.010723125502664313	0.015589024279357575	0.12203015492359368	0.010507968898599758	0.03395174381986086	0.13114121910164614	0.021355949131050184	0.08778410876195382	0.13657315051964616	0.016453801107200076	0.01726363095700299	0.015917275287216762	0.019338230279174248	0.020538486006098956	0.07152619550035272	0.11162199414816576	0.0455117171162286	0.054728436704165294
355	0.06279154943857332	0.026615951938909376	0.012952398188273954	0.01725052103476699	0.12823880405300778	0.023671383451396917	0.051037246912707314	0.014035758716322046	0.052870954378990434	0.03720892966741412	0.06401210339728543	0.025715966056383557	0.014820334817635263	0.025034120326083292	0.007924056967808896	0.012108062666349263	0.010274855465707241	0.014863446790640819	0.20949276677726814	0.18908078895447586
356	0.07215951275509358	0.06258879593656788	0.015877215537530343	0.019960256959839	0.1043338925898822	0.0136747213162362	0.024148485454977702	0.10971898831916316	0.02325006150116153	0.0698774832273359	0.05900629428242395	0.07447380057592674	0.010263623333317344	0.0382028731743858	0.037617853223763466	0.022941311005637163	0.04596747501154248	0.14921898229124478	0.016180430815939718	0.030537942688031006
357	0.02173084584602399	0.03768468142812376	0.01101913061725682	0.01755883586589396	0.05523721297776485	0.02418656440194265	0.03159919499977976	0.14793533110001744	0.013548704222547316	0.10285200767670098	0.057899028980517075	0.03643237730330298	0.12996834991696402	0.0807779152386746	0.01493729490744266	0.01675757255719082	0.029302375901949063	0.11624917576193705	0.02169491536221876	0.03262848493375148
358	0.11777914101915975	0.0475182132658023	0.010236255842994956	0.013447011163239106	0.011091472359332862	0.04130538386182638	0.028481181517407618	0.04139669451648389	0.012925265867992737	0.02324864818919773	0.06326398037425338	0.07274423761252227	0.11409439111419485	0.054595540804121497	0.029936059742921406	0.050007263983152014	0.15016027718411126	0.08317381802469682	0.015703536349482034	0.01889162720710714
359	0.03182572980592315	0.0588061487648735	0.01654471881289764	0.030862100123746388	0.057897048570430286	0.018388207797750637	0.0488158486851252	0.13688634387140766	0.057167467192522275	0.03632157731933914	0.06956545418227493	0.047422913024990784	0.03821793640174633	0.06470647178016141	0.03351158121775815	0.030398896018189882	0.04109373433785857	0.06752133681554237	0.0475018230543395	0.06654466222312222
360	0.0789974730852199	0.043311690828999404	0.021948582120164446	0.09850312262051218	0.020533326989390317	0.01848086069546831	0.0190383836007536	0.07112206117601018	0.032968228710332594	0.031623100837308266	0.059161472964732426	0.044190473759385965	0.08146717683878457	0.08121406878350168	0.060214863235345084	0.05174806321753676	0.06468173238666483	0.06864377117547052	0.030118267065551117	0.022033279908867914
361	0.05810816978230321	0.026513561899174337	0.0445436587523072	0.05109934000970261	0.012735390737431079	0.13425957361589716	0.07290204746589707	0.024546527832654392	0.051229349516290934	0.02477306050334692	0.030638563096219262	0.05999895860107249	0.06497199403312569	0.0755844653898878	0.0575343632671873	0.039663864825700584	0.08432893945439014	0.02500666536069009	0.016457453944724854	0.04510405191199692
362	0.05271086523192112	0.052916906806976416	0.02942854840238532	0.02574615990813621	0.038859056217932765	0.0338320195352378	0.04422589550867445	0.06265540136277717	0.06371588664042697	0.03031161009507786	0.024663842402073786	0.0827763197485807	0.09841896073120993	0.026235226392199582	0.07875751516053317	0.05595527496951341	0.03872672752305768	0.0842438260172635	0.03981570422455416	0.036004253121467995
363	0.043822689255895005	0.024351705194000275	0.03467939512418145	0.02065109934176742	0.023440850701063314	0.049366254216591056	0.04770471309472748	0.0582843954934524	0.02259713240611515	0.06679293092444774	0.056779838012921725	0.08952168712419005	0.05724529674527652	0.054395051921514836	0.020597024580830955	0.060192642987878825	0.07068420184932904	0.10612707067929504	0.028928486384296268	0.06383753396222543
364	0.049273163087486783	0.03784218484599061	0.03127465287942609	0.04605901784096265	0.06837743399359499	0.07520391661557456	0.10692669812672856	0.030027101656880162	0.07675692276995748	0.028756923514709543	0.043412378165250926	0.025463694932151084	0.009949108969484184	0.036283749437739835	0.056853390937643876	0.03164363952057368	0.0630763609713348	0.04481506260569282	0.08505287497888908	0.05295172414992827
365	0.01729184354905836	0.3518408369196264	0.02555538987075705	0.025020547594755384	0.07655854789276763	0.03650126548722908	0.031086178593974056	0.020104978614916558	0.053102614450372315	0.010756013970027687	0.05543535812838435	0.014168767859928247	0.02011295941041023	0.033431525241242856	0.021322706452414842	0.040545472392336385	0.022958005994234046	0.02047257586185738	0.08612241381157311	0.03761199790413406
366	0.028629264492074532	0.04342745723548571	0.03518897270528295	0.04549079151668976	0.05433767113872586	0.031804906927572256	0.028435278128636363	0.05155537903203555	0.059572584819968875	0.047441673014684715	0.03931013521756846	0.04906767375114105	0.011194457360057244	0.0773100010716678	0.06309086147107547	0.06590359921470444	0.093505648436078	0.0659390493285229	0.04415644117023616	0.06463815396779192
367	0.09310113107679388	0.015154774371220075	0.026788507269712315	0.03645566592430127	0.06531437582749304	0.061865144139883525	0.10080049105810553	0.011056139266696085	0.008630822471773299	0.019668140385216085	0.0399652960600772	0.1466008135242801	0.013683875712039974	0.03450704597152386	0.00918030918745133	0.11155467640221292	0.019922415609518004	0.011811058896211729	0.03626854547711104	0.13767077136837874
368	0.048266641522338456	0.030985817818526575	0.08457406080910941	0.05601291566054933	0.05748057715120317	0.02738501848786252	0.09832052191561247	0.01694482497896433	0.04976376012640785	0.04930046628229795	0.040441522963708065	0.1039484902452359	0.01019160916782473	0.06976405294352553	0.055754204131809926	0.06947286134913122	0.04591372872498641	0.021871535274272408	0.02616065344925824	0.037446736997375454
369	0.04736980039321079	0.023152437078918054	0.024686732652591185	0.0250617284426789	0.036216566448660815	0.016882330248253228	0.032873555205853895	0.2491398157917257	0.04754877680726791	0.038925280630682964	0.0488029156740896	0.03819389083556915	0.014150087548127637	0.028229779347016037	0.027846550538739467	0.015151827033213303	0.03423853064774029	0.1516677486467064	0.04403572086009391	0.0558259251688607
370	0.02849898156906212	0.03631405243443408	0.022224903884150604	0.03732493891262285	0.0464880170974361	0.02611073111827797	0.026246230223208083	0.032398498434982964	0.05533671977309282	0.028600027536030307	0.07572306061066834	0.02986449926745818	0.01927761849807943	0.023149979487629962	0.02954107110776468	0.10756184195386732	0.2863494971708052	0.02945777026645158	0.03167615910295786	0.0278554015510196
371	0.0586094410230393	0.02629734800935729	0.02454423385147432	0.035452901223749264	0.04182667794445332	0.3216532378570893	0.03170108987497964	0.031501731678768234	0.03814605582240937	0.029395004402102926	0.034701739662280864	0.03614895349574048	0.03169543995629102	0.02855398670308588	0.03185521887651265	0.06210575128524137	0.025757480708387362	0.040875968834153585	0.029003258477903245	0.0401744803129806
372	0.05718411170209425	0.06698791297233922	0.015270382022019574	0.04215641910587285	0.05905833241506316	0.01634603560239495	0.028589645753416913	0.07798863843382685	0.02190886764736763	0.2005650764077653	0.10991734090212144	0.023209129597469583	0.014779896877106638	0.02344147675293956	0.0137528501827418	0.01203380777519049	0.02899998376377208	0.14105126000725032	0.027038944776906725	0.019719887302340658
373	0.0298962342541331	0.02529166873171551	0.014071746173420724	0.010062593831339749	0.05874594997061777	0.01374753270918662	0.041632496273214296	0.15437896272733545	0.021178175308575454	0.11316148883456263	0.11820705279555005	0.02645968355766977	0.010375844350347564	0.03245932707302727	0.011532377136705777	0.02491264744233156	0.06939735998074464	0.15352014015969714	0.03778064657498533	0.03318807211483956
374	0.03412136241027867	0.014586182505548625	0.02115090090149327	0.028643871895684837	0.06110070134827485	0.017531159310147076	0.022100338939657502	0.12187315954126254	0.027129553474228223	0.3070143139625675	0.10831083680301916	0.03743596966886456	0.012558601465472984	0.029486266043749168	0.012009914928906393	0.03064052690802752	0.013783641084549712	0.04584297786434256	0.02656910367056042	0.0281106172733644
375	0.055835355391554715	0.026760332226564376	0.03771937568650294	0.06970963461549667	0.07785328482415398	0.015789923492864757	0.04321357742187565	0.03200195277970242	0.03508188027454319	0.010104280550113696	0.0312960062622787	0.05977527718588821	0.016803897762140658	0.09151655525696813	0.012315536173728214	0.14797545639111878	0.12990651238778395	0.047925544149585296	0.03961653149663647	0.018799085670499226
376	0.033868181689538215	0.03193563693102932	0.016545529846436827	0.02612881733144313	0.04343196162233533	0.01775414356725688	0.055159490956785545	0.07479213298377409	0.03815995003545791	0.016278843765789353	0.028058423008335016	0.026653330621739742	0.021600522658955595	0.02412243599343039	0.282426679066929	0.02936859729237272	0.03344466373623325	0.012139241956694913	0.07155897884363557	0.1165724380918272
377	0.021488362561141703	0.03134545408091132	0.3690733072396181	0.04029442132318909	0.027124163075655187	0.05918209058655024	0.0250531684704838	0.031039279942167163	0.01862586834012324	0.026436315165356432	0.037546226448424064	0.041053901846238416	0.0316315585731724	0.0478274761845592	0.02434982925742371	0.026206727304638102	0.02664674187517209	0.0478456795941935	0.029703163326680843	0.03752626480430141
378	0.03662372319517687	0.04214775639390994	0.03980643488960501	0.02082013188155599	0.039862142232498635	0.3902034630053132	0.020105097095837656	0.030978857376429605	0.037906030049497365	0.023019890842217974	0.03028869813369685	0.022376836243496432	0.01895980314329807	0.02325236431166	0.01827037014358135	0.03528722595590949	0.04163553538402315	0.05092970535437639	0.04251025700685505	0.035015677361061016
379	0.09025343976464464	0.03679423239018919	0.05079763612142665	0.05572509161763525	0.03188489617054335	0.16131292300633632	0.041482234388102855	0.06464293560837964	0.024364688750013262	0.042081667401592325	0.05099719986148734	0.04415554485712575	0.021261546943349058	0.05664030300918579	0.024457510402513472	0.04329467333175952	0.04530596405321752	0.02588820265326219	0.06611793212321497	0.022541377546020917
380	0.023601302310812637	0.034408743550732326	0.050873209744870425	0.23416290664445824	0.028607304253928025	0.046065809226189885	0.10112433170012236	0.028209748157124712	0.025174076871915446	0.015026412659504459	0.04471637669213298	0.03856220252785821	0.028786663342357018	0.10935427834017893	0.02938921195620393	0.047622816692011176	0.033702273416535374	0.02233639210659547	0.04364160515589339	0.014634334650574954
381	0.026026482752311727	0.06545661709103591	0.023951861576300217	0.02554867644917878	0.03120826661624455	0.025436150926326163	0.034078889054017326	0.07038188364334881	0.01980015140683572	0.07277440639417188	0.04192796249860683	0.024888174274505983	0.02108778064289867	0.03470753711049257	0.026714244416426097	0.06438775675042517	0.19065053902708792	0.08353789435046648	0.06419553699052588	0.05323918802879332
382	0.04262393101331854	0.0420931086575681	0.02518705566350629	0.03307951780058562	0.3178691184519791	0.01516120578157712	0.02317522747677408	0.07423726636284926	0.02509545369886093	0.09463039269990148	0.03195855140284628	0.0310505169114059	0.023614674012245374	0.028033979333163626	0.025578833966799785	0.029170908733768344	0.0247439302521119	0.038562516124533916	0.027745623075138514	0.0463881885810658
383	0.03130110838388247	0.03801522164590113	0.02519111181118598	0.036336946127737545	0.09174968778859216	0.022347395996318103	0.034183229171673137	0.040847613972909064	0.0503346843550648	0.03886584577557883	0.03665934323081617	0.03101756984926135	0.026644940970782544	0.01809408711821388	0.32904465423442003	0.021773999549999385	0.023046202501210863	0.03949310816534142	0.033517312993154934	0.03153593635795625
384	0.07816833413699352	0.046303782992684436	0.043723554905790885	0.040676759836951314	0.03146977771084334	0.0250435221650084	0.040322784135206666	0.02313410002095088	0.03719949640011976	0.039935839975212134	0.048288870599522526	0.03193597334068648	0.2315841184913156	0.02830085450120745	0.033162017045888496	0.05631905552347305	0.06219036393802025	0.021639347728518138	0.04456063282214325	0.03604081372946343
385	0.07778869278649896	0.03428520153072535	0.05242893552070308	0.01942295862954932	0.04409006363751064	0.06697962604755425	0.04383189162189258	0.024224006027335068	0.008530633966494483	0.04804932415771953	0.0431309169680709	0.06543398528057083	0.027715481793477992	0.08307220924233875	0.010742303474510663	0.08586619288663992	0.08439241797669876	0.061468070742321884	0.008454478764014456	0.11009260894537264
386	0.033566685461262374	0.023200708313560837	0.024914637961080892	0.0471696752446219	0.039680418645623036	0.3699651355528679	0.04379620521366103	0.02251298031833824	0.035902889929044966	0.013459190601537066	0.04956247712664092	0.028913667695130426	0.03931642353094777	0.03308998288073445	0.05393743547540853	0.02565351748038946	0.014011146058187622	0.018148238547357098	0.040836041826844326	0.04236254213676121
387	0.057089627567086035	0.026549173632185518	0.062083074643622976	0.05267216859771625	0.03233568459763689	0.30306240689241243	0.040649091878567765	0.020066780684559124	0.02440470573066038	0.022532049984313438	0.0400324630849131	0.025623176328359087	0.03345355692240465	0.0488011825945378	0.039114427256503236	0.021218751191724883	0.02416123355146953	0.04275356673650293	0.04695926129576173	0.03643761682906225
388	0.08333106159642954	0.03931277259405719	0.1623253672334176	0.0464345871594857	0.031898648364301514	0.024341987706264858	0.0806271141107149	0.022793714287383117	0.026417487927335108	0.058148613326141685	0.03948392923487085	0.059575470142102	0.026936182991162936	0.0541813276413766	0.04151571502270431	0.08807188346362982	0.013882479321704248	0.018816293728648768	0.044885418407675036	0.03701994574059427
389	0.06961062257381549	0.009311160910389945	0.016186575060292856	0.009681097508140578	0.02866076165956262	0.011819643582012844	0.009499072224040834	0.16539869160263554	0.022021772244405338	0.19418515924542695	0.11493124480386008	0.024637885420248973	0.06556898146226715	0.06865321398613655	0.005730562186990266	0.02604995252395457	0.028397998264447662	0.09924388260017868	0.01965744995951881	0.010754272181674213
390	0.061261189589712564	0.037638765330889085	0.012061931287556423	0.03495555346380128	0.06664081809935224	0.03024799319196628	0.06651894977331209	0.03865695363740888	0.034504744408771146	0.07353774786874707	0.07949335244475311	0.05600725051073946	0.007268923349863417	0.09831900170458016	0.07688158377241695	0.04883817354476961	0.05301890798509468	0.05219939519611763	0.034576497074277034	0.03737226776587091
391	0.06476769814255867	0.031954465667906294	0.19690723857129608	0.11402963411355592	0.022088560079791004	0.02271427487694707	0.03407354899878458	0.03018474384384625	0.029513008697660693	0.02375742526656404	0.045194027454874684	0.024051923298402056	0.016273786569025183	0.039854409074399834	0.01263158572457132	0.119487940020413	0.09241419616490344	0.027998811247357563	0.023623947336771728	0.0284787748503706
392	0.056278859621315534	0.08348971639142573	0.01864344128500564	0.014590743519701847	0.01721333768198349	0.02395642580230994	0.038362170078028716	0.07227519787307739	0.0711711477680931	0.117135613964566	0.05872660188533985	0.09367283817640633	0.011676496611811056	0.06578291381248316	0.030856260980444833	0.04713597842928305	0.06857486403929655	0.08469252206580791	0.015237255675903337	0.01052761433771658
393	0.03126504114184092	0.04331591842526459	0.02055578803867772	0.020898261598771967	0.12568398464015154	0.013066676178137974	0.04831883656106289	0.12743158763566093	0.012334280290721249	0.09260969880170407	0.05716333847851875	0.012633220977924171	0.026943529043588443	0.036559403900890367	0.025115278562961474	0.008440466901901528	0.01252319177770285	0.13599063197883635	0.13308874844567167	0.016062116620010572
394	0.09945860177541248	0.03592035636303651	0.019054783755657046	0.015390318013998984	0.05987875490869754	0.030422933252876982	0.08596503097656755	0.06333585724266806	0.08454871094762477	0.05293117917689368	0.05065563921201912	0.012032701015242052	0.015050404446014526	0.036246433396544216	0.1246617810028145	0.0255873009780464	0.06499587794543961	0.06977272721386167	0.021553359166028505	0.03253724921055581
395	0.07568851667711814	0.040949270058093394	0.016882842958660674	0.01784742463276553	0.0518115472938146	0.04364866297304877	0.06245140643694942	0.051156855756367504	0.024807184758920325	0.03947924578126084	0.0696508987259391	0.04982104463061867	0.057255211840443326	0.07252393713942673	0.010150586522042782	0.06567649839120816	0.04864943167862923	0.09556912832447366	0.011472389751321435	0.09450791566889767
396	0.1001965593349815	0.04262161529296382	0.048324570097502885	0.19049417977228464	0.07265963213717537	0.018750058208276674	0.04498250241185266	0.023828819718082785	0.03201860298730117	0.04739156529332175	0.038442131184592734	0.031120613202263205	0.017992869831651288	0.08141859405844891	0.020706380929797468	0.03209819950921538	0.02205705286000686	0.04269070385428566	0.04840897766728163	0.0437963716487136
397	0.038119183021951684	0.031401775172370236	0.02188858334944351	0.016800701120304486	0.101162823032071	0.012919357420844959	0.0208017892256316	0.05850681633059481	0.032798737361064215	0.18477624676633272	0.04038987557858017	0.021934111373787438	0.022824779094315257	0.02382842818858273	0.015281792943668437	0.04008988955156839	0.048940239779192464	0.09249873649845047	0.07889605803042618	0.09614007616081928
398	0.10869896731618274	0.0373567378931064	0.03173821111043456	0.02200311551724193	0.06867687832177745	0.05699169017210885	0.041368941459158926	0.012729782808188705	0.017802482198242844	0.12977455324861994	0.07114243697346619	0.0320418668807513	0.006793026702449495	0.03777807000467833	0.008310063326074774	0.08596200176452105	0.010601963937314987	0.02348308630035341	0.09665752400607296	0.10008860005925516
399	0.042705312067082585	0.048291489652865	0.0297337133165916	0.03401110023703188	0.05800048729131151	0.044726475494241136	0.05235814597110719	0.0344632240770893	0.06016644019303485	0.05127529664036396	0.041932349444601336	0.07918176515428894	0.0683758523769319	0.02920536505117268	0.06045244448610933	0.06373689663206082	0.034562337873640686	0.05181896326402122	0.04829053013577883	0.06671181064067523
400	0.02310150176278708	0.039470525340616826	0.051622885062489486	0.02529708181179736	0.06794799096523563	0.0205649973671296	0.05101784021396436	0.03778828133333826	0.034688327140585604	0.020089838216278542	0.042458676588332	0.028126149866023	0.01809914851629453	0.045513186230169415	0.031160341696516592	0.03968190019833631	0.033666877771221265	0.025419310201754804	0.032305097008389135	0.3319800427087402
401	0.01841932002704964	0.028811778006170418	0.03483422541663101	0.04267093819749623	0.032177066939600936	0.018700954628286515	0.03603253771898948	0.037707198031617234	0.3530112443964053	0.02522718775943088	0.03695301393980572	0.0578065913672319	0.04058055281101168	0.03690099630278152	0.045922813755263296	0.013157759775898628	0.04655980654405847	0.020311606307140056	0.0350395466007672	0.03917486147436389
402	0.04874968148339196	0.06834605556722717	0.03328987564754618	0.04931922901918001	0.03606432108838205	0.023318543403227542	0.02295267681213627	0.07323953492129419	0.023887985928759656	0.09139968093026846	0.05369573386467666	0.021613985439143432	0.01936837892779784	0.043281502397292	0.023089340819301377	0.036204093481018586	0.10502754957240767	0.16369829925138613	0.024155013599337083	0.03929851784622576
403	0.09333204754142553	0.043062017677713615	0.035413792836605736	0.04454703336151123	0.02368768676125591	0.03176178054679494	0.02825493022968544	0.06625563474325934	0.028849585173066083	0.025368639550607718	0.04528734942922307	0.023208092283362902	0.03140114338358405	0.028852007081338737	0.02312699807419273	0.03424954019547468	0.07462955392554735	0.2542770021854204	0.03446455912260773	0.02997060589732285
404	0.06646184157903036	0.03300687264081418	0.019207819971703267	0.06260405598928953	0.01635172337474303	0.053609441953596335	0.027244232906543403	0.04246198109810645	0.07683219718948571	0.04667148587511305	0.06568547315382517	0.03638158795534042	0.008352176891689059	0.06763042984808397	0.08103068682034376	0.09828933681982154	0.05637869051192852	0.07458526098262358	0.024819755546437988	0.04239494889148066
405	0.06970436797228631	0.07474035524379599	0.016395654366913034	0.011650669682170071	0.041816714906553525	0.006753408152230343	0.023740804532534642	0.12192204467009805	0.009341535238946977	0.13954790307598314	0.12284476168214108	0.031555996653760056	0.016045942361542997	0.02903267423003149	0.006062894612242944	0.030660885300718994	0.08260803253010225	0.08243807501120136	0.014812940925460337	0.06832433885128637
406	0.04422841277011162	0.040233133007353164	0.060115638823101086	0.058896419300516575	0.06577036037006158	0.04290298309449059	0.04437312748475431	0.03797029238169485	0.06364686524406536	0.04769925958138118	0.0330934659693529	0.04233602155618468	0.006520037226894912	0.06738562811529754	0.045243569520156963	0.07328238222243952	0.06462639610695528	0.06642784180346636	0.0455358458913662	0.04971231953035534
407	0.18347871529054005	0.05942325970214641	0.014319147983832159	0.02763743263218981	0.0384514665717175	0.06575550502875581	0.014682911807100548	0.02406833875689961	0.014619823976123056	0.07013306433184016	0.0796209605373402	0.024651871463783708	0.15638429051518854	0.045025845139992415	0.0285015160428103	0.06298163365126673	0.021033454073291814	0.023228386820169384	0.024488669326025825	0.02151370634898593
408	0.010934195475214669	0.0750327728391627	0.015715606355133024	0.014374769667657685	0.01814101150987069	0.017417649018333325	0.020764333215279783	0.24884163321727326	0.039671015886552766	0.1729767221402294	0.03516940418549675	0.02015361923610673	0.032532348903977555	0.024931176882733615	0.026184798826182385	0.008343549826590002	0.047536773210255234	0.13138043846746594	0.019925041206344515	0.01997313993014008
409	0.10838943110556017	0.08203200396582802	0.01349549445738407	0.034433425131363736	0.034950602648226525	0.20363300022012398	0.022560781466846286	0.022425809097820628	0.055284116483180816	0.0545079184510322	0.03625092523400608	0.05895611697343425	0.018792554350645568	0.047856548141790745	0.024507357419918482	0.08967755773937146	0.022296568775144358	0.016337957812189368	0.026489569221221775	0.02712226130491145
410	0.03159116317238468	0.09173684737736952	0.008859395436560245	0.009084821188005729	0.0984075814632534	0.004834507232417843	0.016607148013431276	0.1255686197686225	0.014344301758752091	0.13144875186741706	0.1142563351938466	0.00900966266575655	0.011967929035120927	0.018710992538276808	0.005649168371738269	0.0075655496207802375	0.07874521395132371	0.14911066365243775	0.030365892584470245	0.042135455108034583
411	0.2956835036288704	0.03752722532254664	0.02130720195582629	0.03384558747387348	0.020048514291493742	0.032634092721945354	0.027819766371880036	0.0147291089194063	0.06106137056108307	0.0239357444399729	0.0430500285076375	0.024470392273474167	0.034684111280971326	0.04044119340981001	0.02257561201323104	0.033338764515706484	0.026078819630760187	0.1354597370081162	0.04405799932256488	0.027251226350830018
412	0.022524619974470368	0.047201192090817724	0.03129803800221292	0.02956251582673757	0.037438730439972964	0.030104682094070023	0.030939007057333143	0.03599943611428507	0.030529591424261662	0.03526486345221132	0.03149571164486208	0.06771721866039264	0.369522922983708	0.03500664399862621	0.011309365854926845	0.04510164258585283	0.04097386100380767	0.02205292736163467	0.02417156775612085	0.021785461673695442
413	0.06774351884180875	0.030977534237039618	0.028475681628225693	0.05845694977274519	0.014487990148541213	0.07546687726246584	0.07811435282018374	0.0220138243470617	0.04136920339443959	0.016914737516954097	0.029784159820338895	0.04884042368562619	0.020500534678047633	0.032516241015701185	0.012889747390117598	0.17412722343608186	0.1787575865205899	0.01327996372775025	0.04062306488761746	0.014660384868663603
414	0.026622702319903997	0.08750777630692992	0.044724932364459166	0.05312443504352194	0.03088507657247106	0.05920128584646385	0.041441494877487724	0.05527222393213957	0.0499963399976715	0.030671311830876857	0.038813494610783816	0.06803686807950945	0.055462430856511084	0.06307608975723733	0.10914310292395822	0.04336069676279994	0.045655331552788204	0.035425658059801045	0.03170944236055881	0.029869305944126456
415	0.23356998252790095	0.03611322345781221	0.021094295231756845	0.036774444281863015	0.026780916318893018	0.048219156031865315	0.033776374979357614	0.02691592071757101	0.034934267055045216	0.020387434232824343	0.031750021310475766	0.03165429228413346	0.02820744705923735	0.02580896949606358	0.0210337303743076	0.173864505998809	0.038738764180755184	0.03278718519210752	0.06255787636339018	0.035031192905830816
416	0.031354141434244615	0.05147145265222863	0.017402327792829037	0.04942837223757083	0.01198280507238427	0.02056782810464945	0.053674639437449316	0.0507994708137448	0.09821533321646146	0.09407329011223607	0.07322133907128292	0.02196434464986594	0.006789525812859932	0.09398102341230777	0.13409090257514378	0.045377584471511016	0.03455305770759063	0.06304197085485685	0.027655484998246247	0.02035510557253641
417	0.02553379655855581	0.022457256587887987	0.02362607085234977	0.026844142933466337	0.023302218049725026	0.027965365546411648	0.0411630496367288	0.039952906572528965	0.04274907525336024	0.019081422845552632	0.038368249029670634	0.02279026599605957	0.0345448399701072	0.04099285374474661	0.4216563769222615	0.03597510729005896	0.019811416418691028	0.031830054125308815	0.03674253027982954	0.02461300138669892
418	0.04157241336777817	0.0967534726836602	0.008843296276745462	0.0063562453147776405	0.08149986593497731	0.008664175045326919	0.028637848083787536	0.08305828659995272	0.03471530484254862	0.050111977147752174	0.05784172250524914	0.024044184770864032	0.08318282036223994	0.05089822681486175	0.09513211791654937	0.011136474517681473	0.01432761572553789	0.07300777579111417	0.033271075070025975	0.11694510122856955
419	0.051571207318859634	0.07801928104294177	0.021318900209797983	0.017799895110604688	0.03259524803145068	0.04066618218684925	0.03180023133613767	0.03435381595337623	0.028635592552480514	0.04230281355344371	0.03970307342713869	0.07480001640608909	0.0220903143821088	0.03794412012007437	0.01210036397198162	0.0966766970813779	0.1209807700003474	0.16775718660820235	0.020087361894343847	0.028796928812393843
420	0.04466160121533253	0.02595237705261176	0.02715790843972243	0.03455689752364713	0.03229697000154323	0.016212786258981808	0.02141564391097434	0.12616213356104322	0.0218896870721991	0.046706937193592216	0.03430155892715067	0.06047319591032549	0.02767326624074811	0.05461217054478986	0.013946744257369493	0.024370937039842708	0.07944960665076456	0.22426671746057955	0.060572028041433364	0.023320832697348456
421	0.05723845362193345	0.014425663767235641	0.05424857703101544	0.06793179002730028	0.028384268336726862	0.0444258788193316	0.053791207979794455	0.0288365163146527	0.041761456440135285	0.035036626287133193	0.06783103083380891	0.08219390319496891	0.02340483837136832	0.06355634971639937	0.04572314132797773	0.07031950836925895	0.06261905035379849	0.04348733184285989	0.0758367260747021	0.03894768128959845
422	0.030466726482915624	0.017698929238910772	0.02352080138873893	0.03608327029432703	0.042022738398179535	0.05512940276068429	0.02781101803784158	0.028124398759189782	0.06465177246055731	0.05993036729519818	0.06324724586363965	0.04451270755383513	0.02210059260999773	0.02567656578616121	0.18244301661822931	0.04772674231372881	0.05476609322146974	0.057353113367778236	0.08386554221104821	0.032868955337568964
423	0.07656067231133391	0.01208763588708558	0.08149859375256592	0.06891914634857828	0.03167492994898668	0.05256861845685585	0.033191547850305	0.041354998762011895	0.029383291216044362	0.043219978406979366	0.036239485506694535	0.057038755480942775	0.054135690460683096	0.07308614467745121	0.056519493281542516	0.05368111089708457	0.044466097455901576	0.06750546249927444	0.046484688338838884	0.04038365846083955
424	0.06964897259641795	0.01878871488119575	0.0284588601162218	0.04925730319266435	0.01991756552137116	0.02387056628032297	0.1153175895124574	0.050505975172989714	0.07782865055491596	0.042376352858964614	0.06949449452396571	0.025379417180266838	0.07850961733336771	0.04700508366463035	0.06605687530245913	0.05785712200407835	0.06253877407188436	0.06760959261617289	0.01427691520538573	0.015301557410267272
425	0.013457872118590043	0.028350511674155133	0.0292406195566071	0.01435823905944014	0.05894976424381136	0.03290670523930437	0.0936174195754238	0.01921596373034765	0.046098576651121055	0.04044471011828215	0.0333264187379804	0.04234686374903097	0.018024408794510414	0.01549352897817844	0.33222174246354697	0.013482795467157388	0.020077567081674536	0.00781121812082951	0.02704201716794286	0.11353305747206573
426	0.12203368248770585	0.015957041113321864	0.06253425338330662	0.06012620856106826	0.03042192767242594	0.062251693112582926	0.047803528465662534	0.014471323149479262	0.01305738830946653	0.037136473772923166	0.05042503794862285	0.07332946156065191	0.005478686172561293	0.06674406962174599	0.0033452550393785856	0.04840004435915927	0.06439828238540665	0.06774498999041546	0.062435956996723975	0.091904695897391
427	0.1119265054618017	0.028080261576510716	0.011767251095619484	0.016736930868712075	0.04417976693371318	0.08004197404614323	0.02875309141823298	0.05638992542683378	0.008966084851070241	0.04827261159158794	0.040946912241570585	0.016152079034788425	0.16203393513724965	0.026472973381981027	0.003985914584314021	0.0620680064122788	0.055586358873714235	0.09299893454830103	0.046090825530240936	0.05854965698533592
428	0.0549505752827792	0.029578033251853483	0.06215342839606468	0.0660320610990992	0.031800197863144815	0.052279385397190084	0.07384717850538737	0.03503155888030715	0.018582987277556858	0.056435982961352986	0.044597732868596696	0.052029427806731886	0.061266745543510276	0.08372902794566572	0.03043967166858965	0.05283432105911783	0.06925657567867136	0.05169877215930515	0.036024073111183864	0.03743226324389171
429	0.09277768668372244	0.010048423867129315	0.013508882974795194	0.009581493105700712	0.08281236849901842	0.06740144928383057	0.03432886542521885	0.06441936928388951	0.01007203720563212	0.06776494042824864	0.062439064204240134	0.0070922546922788515	0.11749182538689305	0.015990678163988532	0.006108929540492576	0.09085128842973583	0.08666336908361012	0.02717366239333309	0.037171242091468784	0.09630216925677322
430	0.07229226630301529	0.03114710666119453	0.050489056470740805	0.06069691934979985	0.041303144315720436	0.099922408388939	0.06170238219040985	0.04440581580925845	0.02096223280949697	0.04066020163373978	0.06548746280569462	0.08060880556328537	0.0333961953383461	0.06438947978672546	0.012424604561485432	0.039130994028167256	0.04909445713196295	0.07397238952067793	0.03434441912221375	0.02356965820912613
431	0.3133468307996845	0.013099380516474213	0.02120569637189715	0.03451547005090095	0.052314825359751536	0.040989609538019806	0.012179627804963941	0.04437098286215587	0.022687149375545817	0.029423359134514382	0.04961120746380748	0.03626093584211032	0.03439422076065753	0.06689948865723376	0.02468469926823008	0.0195014761549096	0.06674631189809357	0.05416954947311528	0.0441791687968573	0.01942000987107687
432	0.09394699252073832	0.0246536517935692	0.00870795277125305	0.009098342953377142	0.050982208620583766	0.14911526707030767	0.03124207014131768	0.04432413416189007	0.011149601312116572	0.05944190158366028	0.07523154430928658	0.01804736710383877	0.01003404777497151	0.02083281323146914	0.00782512059654194	0.06130406383157733	0.11325666818925333	0.10067732932243048	0.09012706982544484	0.020001852886372358
433	0.1446822339284892	0.0169930419053609	0.012021878448123842	0.012335001630390594	0.12266777272176023	0.03273569925431634	0.009173326693218228	0.09728848305922133	0.013324943001887864	0.06967894301478356	0.07954937149502829	0.01684895441390103	0.004901795632735298	0.014410984980336612	0.005894105403919185	0.0476695736122614	0.11069984492895796	0.07815746969167198	0.027898406884878588	0.08306816929875764
434	0.016659848042801732	0.025214482849240338	0.020105149685418645	0.017609955115251808	0.0765675979506061	0.026810925576696256	0.05663118610077032	0.04537883062549362	0.015940185428269932	0.2763851428136875	0.021531575956847872	0.029640785653479336	0.021075707199254872	0.06226068226766397	0.014249411131984503	0.08295114229400516	0.06104156343691757	0.026737258902938984	0.04434850613342145	0.05886006283524998
435	0.05614242496147362	0.021791269622535272	0.01280166530192342	0.03751481114108808	0.02653889347394679	0.2337274442057382	0.02333235717673736	0.02112984066801773	0.015568095428577504	0.01872328400762629	0.06774096919954457	0.09398462948863877	0.019171275207961982	0.02196714860570056	0.0309926416304676	0.09205272306474467	0.05731976295846115	0.044284178226404965	0.07858162599695045	0.02663495963346097
436	0.04775679478315281	0.047426622279348914	0.025286155774116317	0.017716891245465518	0.3389914195672388	0.010630602677473436	0.01696845499015881	0.056799690713551024	0.02398222101284233	0.04964689169968869	0.0836212638186168	0.025582064852613814	0.015262206620357656	0.025901179332223332	0.016416878140831467	0.037899108385977855	0.018340235296909008	0.049102103533179335	0.06109388289155845	0.03157533238469565
437	0.02240049409179822	0.09721508558286827	0.03678786973596298	0.0235213124281198	0.06389373261068074	0.024788544501101503	0.030147229961413575	0.03686727913021312	0.022206303049675497	0.3115094084107157	0.04905649560529905	0.02728888201708712	0.021587749679753843	0.03672189759294114	0.011330517491369638	0.030429662049905118	0.022161347663877284	0.06780954077593969	0.03103594745616209	0.03324070016511568
438	0.0839354870122761	0.027613265320117115	0.02011743036334853	0.02435620123623286	0.04670074354456808	0.08103360320805429	0.05814472063836321	0.06973540388277967	0.013508697010654077	0.028257795587846333	0.08153753534343253	0.0664928941456989	0.0056671623372446705	0.08926649336882259	0.017336281381368616	0.08382477579344684	0.051714314312565415	0.03617384345280504	0.035360428368086685	0.07922292369228844
439	0.20624152344649227	0.033702554762905394	0.014398305610989474	0.0344611865801095	0.028264655650712223	0.05121339076832879	0.02442034066782527	0.026435145768640464	0.023504916704188757	0.04011055308396304	0.048813537694608576	0.02748912510148766	0.01454266249856386	0.016541454310208373	0.008248478748027293	0.14704909283605608	0.1466176635065953	0.026162709825506808	0.04576534741816062	0.03601735501663028
440	0.30586801451400936	0.09377817944316268	0.023051606092333057	0.05202569682976285	0.020591983311992232	0.09090981167602456	0.02002773739546668	0.03778587864676294	0.03255528647857033	0.012002372534351631	0.03346580591192692	0.029220637169970243	0.02171827483226511	0.022183916978305542	0.017147881491618697	0.056676208144859165	0.0415278452012422	0.02846033788972073	0.03590694067277373	0.025095584784881317
441	0.16674197733098814	0.0188403269232914	0.0237569272036672	0.04069645395457499	0.03949155297569995	0.22330882735759408	0.02380690853398099	0.044871913544584106	0.0237000367901032	0.014341948629561282	0.04176248140739674	0.030230867132646513	0.02191118384162322	0.016600158650156075	0.03823389244267775	0.1500774564416431	0.009526588406228912	0.029582852146111463	0.02143835756302305	0.021079288724447847
442	0.035297404229537886	0.032597367129869305	0.013306655603855449	0.01470300149637433	0.031126951810446262	0.0967556183955891	0.038851195189180135	0.06723289468974013	0.015973497235506173	0.06182886595405768	0.033890344280572686	0.05128287997378415	0.015884648804602414	0.05972139655481589	0.012314169229024405	0.2512024202418191	0.05257338384189431	0.03787475567784255	0.03451356608373883	0.04306898357774922
443	0.05215486824117197	0.02447495386191191	0.021262786616173784	0.01872095209428885	0.02842093534914235	0.012622751353402505	0.0196392858048152	0.050010955791564254	0.01934512150793173	0.01738760197865637	0.05178636604317696	0.04972926638141159	0.008603529981683664	0.026981121464848736	0.009554268349540313	0.04591910761157828	0.4682012885970526	0.02135911017762853	0.0353096296379814	0.018516099156039082
444	0.031871585415182424	0.01955643817471811	0.02805080923405157	0.01710235492868505	0.01920934931552762	0.0128290803325155	0.025103481994610048	0.036698687675373404	0.022688327574338238	0.0664536064779173	0.4880546732558187	0.018781324379996748	0.022570841614012863	0.021624181121625896	0.02196274250965916	0.009224437598879552	0.030252353404728118	0.04598400299169045	0.041502227621091424	0.02047949437957781
445	0.038991979110546963	0.03635102809393459	0.047631491373562436	0.013960419502215816	0.035488720703047205	0.3614497770286203	0.029539343037990582	0.02656910674883917	0.028615129691684768	0.02285216978932315	0.0382017861194223	0.04008284910727029	0.03211864014539461	0.03406692898891045	0.014587357344230209	0.06095696279323853	0.027032387410828345	0.05442852317452609	0.02704645179906226	0.030028948037351937
446	0.28651855405635224	0.0318535554896107	0.02277011178852732	0.06181376931263442	0.03739462921454526	0.034303636268961886	0.024412072244652368	0.056211609826383006	0.033195618867291644	0.02116789918229484	0.03781882548574054	0.03270505634560013	0.017081034532052484	0.034609910534235934	0.019670638374941214	0.02683768822832241	0.055317728539794365	0.1146701966159404	0.02626323667190971	0.02538422842020912
447	0.3694419019285191	0.027186634619784083	0.027256457270110515	0.05015802392867663	0.03804426810324658	0.0432783766903744	0.032807183815172586	0.025785942913770583	0.021505997610821517	0.015374120685138638	0.04435016271259732	0.0279745907928081	0.02119094276411178	0.02857282205896367	0.010723626184694137	0.041730634264748184	0.06428172313523194	0.04688758706848767	0.029082586180054326	0.034366417272688264
448	0.20073895365354352	0.142841433029557	0.007481270646474761	0.006472892698971386	0.02527442585202383	0.0924816717398384	0.015512672711469916	0.01531844020932352	0.009351122437004743	0.0390121597592684	0.1143138482420092	0.015023251797939056	0.019704622509692918	0.014079010765656355	0.004540335694152023	0.12928288277304925	0.1157182552845596	0.01392443744837174	0.011978217972727013	0.006950094774367384
449	0.03903057445957489	0.031631188749082086	0.04054558174665122	0.027230409815785384	0.12346056055853173	0.0197007012846263	0.030191235470212987	0.06629409229020049	0.0373375603831704	0.08041125254475216	0.11796872913036785	0.015969216799148662	0.01437645506782911	0.03135545287896424	0.01429236588477758	0.024121981840679492	0.06317438078098292	0.07488711329790064	0.059926876968444814	0.08809427004831709
450	0.1180523171738035	0.02492108434450996	0.030454836588538838	0.04409327093316685	0.04573339089591167	0.018832679089935408	0.0384660269211626	0.034324403645039615	0.043796822589165764	0.04564109058307786	0.08970103813384324	0.039743468801626686	0.01332310534216048	0.039315454826590254	0.016269849227866073	0.04500305515064895	0.21164773111666946	0.03776247174320303	0.019886162106671462	0.043031740786408264
451	0.01325053846138001	0.03827970936173645	0.02600762578224761	0.019430961619267117	0.03114344708038448	0.009693555197064692	0.020608677760175532	0.02489130152964836	0.025194782616477236	0.4511642634930138	0.0478255100614988	0.02540795474862401	0.054044504612590284	0.0547654237387967	0.02526464017120596	0.014840571420571538	0.02062382492747829	0.043246148535901134	0.02426161535230204	0.030054943529635964
452	0.05207628366386427	0.04273609300081424	0.035317030511511534	0.019005368716711463	0.042374133138298735	0.012274675567685758	0.04769336510048788	0.02460819635826127	0.02485922509576396	0.02229440707679094	0.04026270388836335	0.02224349255476894	0.01783940656647537	0.030079511086950894	0.023660033582715224	0.03901986903486205	0.3272653839226697	0.06030369763500312	0.07575931598128184	0.04032780751671939
453	0.10779998635967042	0.03700820158966167	0.0262673523585548	0.08345336579448714	0.032382592326473635	0.04498994281643296	0.0483978850875916	0.0236138569679169	0.022145903815549945	0.03421589156187108	0.038728866589299575	0.0329634307643703	0.047804377332628364	0.029226098242473537	0.01582401337784843	0.01744569332608948	0.025882734004769776	0.2672986531921568	0.03419604083197283	0.030355113660180788
454	0.02079318184539905	0.036853401750199834	0.03535687360707985	0.03264406724414839	0.038184312369766986	0.014222709365379888	0.037611065874545865	0.03470614226449723	0.036981512984042064	0.11888004123677932	0.03522623623789472	0.038546709604724914	0.02642156894458	0.3050206103105933	0.03135030810567188	0.04008339585092773	0.022605481796092026	0.027040059671485896	0.028573947603561325	0.03889837333262968
455	0.27183611832223337	0.03962751726164157	0.06416350700172248	0.02355954292024697	0.02858635263063225	0.018273709590033202	0.02738449564347426	0.038882449129457035	0.04037122941032892	0.05457269127806701	0.04508857995189447	0.024408314044627743	0.02334543889559686	0.033985370698483584	0.012180620055251478	0.03301142614044413	0.04264189451176057	0.1190140058825948	0.03284365189312947	0.02622308473837982
456	0.04235080507899649	0.03170050607257386	0.04957641530670268	0.03894488740001749	0.016899480534554073	0.1184643030181468	0.016321917681820758	0.06105884371321905	0.04872133161554549	0.015235067859537063	0.07823300566155622	0.056944200408143374	0.0070340088450006905	0.0276649211059348	0.18421634926898448	0.09694806591936013	0.04915072381644725	0.017193127613284027	0.025185254406472225	0.018156784673703026
457	0.046541465104266336	0.05006427791372859	0.05078176959721356	0.06336030252556453	0.0410824373703856	0.04481177404971367	0.057254578387882074	0.01924405829351125	0.06235090835543665	0.061007325610709436	0.0637275556588597	0.059743284501916426	0.05452373399081101	0.059514156308374415	0.04005380842673925	0.05455818281143112	0.032115118476370566	0.04805842451009637	0.05781747457284455	0.033389363534144866
458	0.03188347196408682	0.03912095015145287	0.050965921370960066	0.0407836958328661	0.0603008024923772	0.03756447325019816	0.06174430461655025	0.059090602038568175	0.049571590527821015	0.15903661174831274	0.04835641929443578	0.04301908097499388	0.02841295687594662	0.03557175488343098	0.03463574308668716	0.043106243618997266	0.04349172510046728	0.03886261828877901	0.03943078495039056	0.05505024893267809
459	0.06476744412145052	0.05500133251447182	0.025379128990146483	0.022427432866230883	0.05779336255970158	0.033614621608519225	0.05590696252137865	0.03263302632086218	0.03427334504316154	0.14947330682578286	0.08779368025851847	0.05417136211946058	0.023456544016875386	0.07508049902139413	0.027153434237759736	0.02314721890811385	0.013205877626714648	0.07575473133179661	0.0376504795294312	0.05131620957822964
460	0.037093288702337066	0.06735032422696903	0.03625355933427055	0.012630428903165205	0.06881878377512024	0.026348071114539462	0.04590114839040929	0.08072277952392705	0.01265245615204267	0.07963855276498258	0.04608710601436178	0.04823416358583402	0.04059658443733924	0.021111778289470418	0.023912751556972797	0.19861804308325615	0.05677154006976705	0.03746574230442993	0.017591768185450003	0.042201129585355435
461	0.03839960950797865	0.03862257412976235	0.07870940982507546	0.02944599520450405	0.0297296906633064	0.3710082559884471	0.030048839206910538	0.030377600755714537	0.032164827709144694	0.014962139301556075	0.03822524769551879	0.025805730028237	0.019601190539057862	0.0254074796286496	0.017506828164263164	0.0332722346925016	0.020691747101793157	0.06248501891048475	0.03275640715891743	0.030779173788176756
462	0.04574709930539881	0.05206939151160268	0.041199810699603705	0.0278018099426978	0.08400416345817786	0.013413895968602943	0.06092027262187377	0.07601470893429522	0.038929446731093685	0.0634213396642177	0.10463375366845773	0.029173575894847693	0.009339497313581214	0.06640561615659714	0.01355265626520617	0.020603371832537763	0.054518105017125014	0.05603750016035836	0.08991357725052003	0.05230040760320478
463	0.047794809220438834	0.04355958940330632	0.03674851016891091	0.08283563855431925	0.038933658189127134	0.029579483888571706	0.03579356854231058	0.03090806337581478	0.03967831126055521	0.04507424944995984	0.044193898555459465	0.04201283924141525	0.031866146068478915	0.05459045861514415	0.04610169835912161	0.03992877369378059	0.04753604118716463	0.1675716562486055	0.04909374165830286	0.04619886431921241
464	0.02755071909110407	0.08850866023569587	0.042311750348250986	0.0662632432619681	0.07533373345415159	0.014474765254742668	0.0713871757712794	0.02022180448034661	0.04191299137327685	0.05036033420396372	0.043263371680330134	0.0707716395493624	0.009360167297828634	0.09011928011902727	0.035548206909854364	0.043884692907002365	0.039814379686845085	0.018585837949785664	0.0806763748016851	0.06965087162349913
465	0.03806677498477702	0.013714849615931215	0.03213495762358192	0.061281909438134816	0.04696180235282862	0.03224669279484016	0.04289863045197157	0.051570939182904486	0.04414552395611987	0.033253561042323465	0.05197343984075823	0.0426632279836384	0.007345802888271087	0.08716366156920602	0.02696557225868507	0.07137889893410798	0.08620213077840866	0.02338696782495708	0.13712721646018733	0.06951744001836703
466	0.02608543005324924	0.04448333003967004	0.02178918821966481	0.0168846986406211	0.07379104840338406	0.0248974454472681	0.0796396670041251	0.05203412586086053	0.0319929849568172	0.030875185364880094	0.049160613725417385	0.044411028975198864	0.01219500882798341	0.14002156985373784	0.09327356999966092	0.05467495930739739	0.08159563900278513	0.01926348034860831	0.030135579464884113	0.07279544650378637
467	0.04258716831238864	0.05301067848642768	0.04922617924498912	0.06659695155961094	0.0654426215436677	0.04814712671464763	0.03672239094238123	0.09282435111035764	0.061103935772523876	0.048685520630555625	0.046146426450988376	0.03929849630053861	0.008058054943346521	0.04438510806882113	0.028023816396875872	0.04847067138161459	0.053931382790549966	0.07072101315965444	0.04776177660206863	0.04885632958799176
468	0.08588667681681224	0.02166415472164631	0.06666199555282919	0.015950457660797324	0.02760780822743465	0.0738369651971001	0.06277973485674378	0.07977822053004227	0.04871385987522691	0.02505217154849728	0.08571847647810349	0.04984613101244461	0.043109817365530594	0.05073584216073412	0.04345756061095698	0.08038604898323733	0.04123900097015616	0.039464010357349526	0.030841362419970375	0.02726970465438676
469	0.01672431082901989	0.028153535589705295	0.031704969842704205	0.02060425929325816	0.028259506859578176	0.009621986180829769	0.02218116457926481	0.04053700308650735	0.023976485178083998	0.3583066278263929	0.06865313073432151	0.02550696949972204	0.02027073029797247	0.04781527138666936	0.011681770519482756	0.025443494681294948	0.01871212259762201	0.15204233403839895	0.028825975333371945	0.0209783516457994
470	0.02299773389483606	0.04314036838221808	0.012432129045706631	0.012511312881803042	0.06194184711369645	0.005772410188520889	0.15261597895572562	0.035644382664541716	0.04112724108303233	0.22510261761719866	0.0391090994638171	0.013326726142230794	0.01594785568711	0.11683992953612643	0.09022423910534816	0.00801855592653371	0.007923650288795641	0.02622009885044003	0.04170934726478685	0.02739447590753184
471	0.03329974197387014	0.022727924667278958	0.032296901948213864	0.033813931578153614	0.014913948641312229	0.023302233449349542	0.07255490177999292	0.03921789388366042	0.03535095407561153	0.06280045113274263	0.07339262469092812	0.12565949595631934	0.011057688735333882	0.05804542629351931	0.08884528228995554	0.09092511639031237	0.07882956793007627	0.04486565336177269	0.025109795386115654	0.032990465835481014
472	0.15928903622384824	0.036958503332170885	0.041076295485102034	0.01593201534912933	0.04017009917826965	0.014415991541642413	0.02643786807208861	0.06083917555246843	0.0242614704042355	0.049962653879119634	0.07688788259546779	0.018162914339749626	0.04389096793987346	0.025629858264303414	0.010908763153473408	0.0612971212440779	0.14055465264854505	0.05753945460398981	0.03566741638019761	0.06011785981224719
473	0.009549433019575344	0.036793728071289486	0.022393451988910826	0.021098437553757555	0.08209880235614596	0.016949991657959664	0.024092575929306317	0.12595242898130252	0.026594548316040037	0.15400779480667973	0.20898936384017253	0.011732914877315134	0.016173192299992138	0.022656714133705003	0.008584847534395076	0.01587917632344906	0.0200333580542032	0.11612271039067727	0.03553658039551307	0.02475994946961009
474	0.03833081832677759	0.09141753519663416	0.061984157669672114	0.1734074315390556	0.01646674960110826	0.02330407923769935	0.029600759514591263	0.03266846020051871	0.041104720244350766	0.046781096206251725	0.0456545432291162	0.02665000283814453	0.0069807244490652405	0.03553275192684198	0.05294591898096448	0.06859350628869394	0.0468052927834696	0.08172685389632722	0.041381830576973984	0.03866276729374326
475	0.11559425558912592	0.05053116418523365	0.025860878279504076	0.010185204489680423	0.061986381875014734	0.01365160482671572	0.07153317728958113	0.05208848902034502	0.042842471975607616	0.061688314254323286	0.061254135118510675	0.030055428763938286	0.01610385352910353	0.028015977016268172	0.03186329599450275	0.0908851156142807	0.09604734245675264	0.03901756791198355	0.04172014370017765	0.059075198109350475
476	0.057216689718474635	0.02328160457383475	0.021832332989383016	0.033072165365636584	0.08196127114716087	0.01272907587688208	0.054555072898391316	0.017484243921706746	0.056155184481779835	0.02029081757157984	0.03463794734129569	0.03055779748515315	0.008673219490583644	0.2728701921401417	0.015216887705525109	0.06869891785488355	0.019707039989687345	0.0183384532084794	0.030767005095623287	0.1219540811437974
477	0.03347533516433094	0.02226162486855469	0.024576681019759586	0.028519625786291056	0.029011220529953214	0.03715071030484562	0.11706813729717673	0.03128236769710668	0.02453125152207157	0.08578522669677809	0.02988933804232577	0.020079445902588408	0.010094008408960235	0.1969143032195185	0.02408920674541617	0.05608191033009724	0.07913378512996555	0.04492825843293058	0.055301303825594214	0.04982625907573512
478	0.02318071735219589	0.025441936840164613	0.030430760525155705	0.07222752697124975	0.04936279531122794	0.032828892650677566	0.043129450693524	0.016917100386880757	0.04255017602686862	0.03480125419603653	0.04905145386111842	0.08046764956497375	0.009381649943064679	0.10164790953473107	0.056466355986218776	0.06665892831126426	0.10457298939702482	0.06756189942659377	0.05506165871873251	0.03825889430229658
479	0.11723518042748038	0.007726317049459069	0.012221901535582842	0.014169476859743298	0.026203197861254787	0.011828769634643395	0.031036535501005106	0.008705031132279882	0.054915285950571865	0.190126263968464	0.09083296240759037	0.028196930194307676	0.008894409667124993	0.0996568761389694	0.009269576682030954	0.0253180262830444	0.1340125861608841	0.05962594179971601	0.04200420053269725	0.02802053021315024
480	0.02141633453522737	0.02391348476861856	0.02845144518942877	0.026251631366209744	0.06471820644038674	0.012374275597292176	0.03704644441820314	0.019724046163975863	0.028802096329533663	0.4638159197870522	0.06330273400392329	0.023492758495129124	0.015261132762290928	0.0226355168612554	0.013174648244410132	0.030741754832931276	0.01655407355613561	0.033937041315674016	0.03289064020323775	0.02149581512908422
481	0.07853037858169205	0.024361322362382504	0.03049569857035178	0.0378921937466215	0.01806208816553231	0.1672285310214371	0.015546650625385447	0.02420061928181814	0.1571808223218906	0.007331352440720284	0.029794358423281517	0.01287848999974879	0.0077833582083561455	0.050835815178326006	0.08035442963384415	0.10563849364630357	0.08478035274275507	0.024770292604121568	0.02406125869671924	0.01827349374871224
482	0.13376147596964613	0.02443834269524046	0.02157756999121505	0.016097369429363236	0.05415509205973005	0.02981980037107035	0.04525512605395698	0.03779646844755232	0.02119939886237231	0.27062318246687106	0.025701643520130324	0.02581619022019032	0.02021208127433084	0.016657640229661225	0.05533391967532007	0.04034438096817346	0.056495310708815034	0.05156001254984868	0.01884129218540993	0.034313702321102146
483	0.053983030476917056	0.055213361609294735	0.022418032828200003	0.04648339357746493	0.03890426093627571	0.1010653011339868	0.0288871619655607	0.021153871533599083	0.033328422475383125	0.011309221166149136	0.023951881213722742	0.07312776604722944	0.031509192287789395	0.04700360734143192	0.016851541862972504	0.1488172479017287	0.1378972784406374	0.024596418972240658	0.0310913645425758	0.05240764368684014
484	0.07372263482003379	0.025048836529426483	0.02894772458581009	0.013624326939414776	0.06859257330566093	0.007807558709907588	0.045002638194517414	0.03833235079097713	0.035746472291219314	0.08382962542182662	0.04745247131116879	0.020200356090903992	0.034621310710738394	0.04333561373586916	0.009315874243020664	0.06768881807185835	0.06793905795498885	0.16476546245170887	0.05345873602001777	0.07056755782093102
485	0.024822766279491103	0.05040571332341354	0.02519380472953106	0.03245941886957345	0.02298764142249736	0.02528302696193153	0.036413782224343084	0.019228404316116263	0.02157060860516095	0.027768036553869568	0.027050808834184547	0.025676163100645643	0.017958352266273802	0.032462144073494535	0.02029973696926284	0.026256563134877682	0.024972936136749658	0.01427320373408326	0.4982725744538967	0.02664431401060336
486	0.026763217561127182	0.04273197414321705	0.06510134401590338	0.030277407316507406	0.0472217384084978	0.34143709901335856	0.026586227997911795	0.03038510605919686	0.032172791353547434	0.04378040301544092	0.03589785605633571	0.044425044047641186	0.01713035430945194	0.03589131672208898	0.031629769341711376	0.045443540100642166	0.017807175376295656	0.023027226180997326	0.03141961188262552	0.030870797097501786
487	0.11221799098718828	0.05140629344272496	0.009756361204007741	0.05550049178533245	0.016071967614241813	0.007061894032882381	0.017147800897856218	0.06461081859046591	0.014329940661463288	0.11502864207602093	0.10803264065615377	0.02829589074001016	0.014997848678993547	0.023309272707790814	0.006456788356479735	0.042944943231092415	0.14760092453232213	0.09680410764733688	0.043476389934952085	0.024948992222684558
488	0.07326937840969748	0.0330920577613797	0.0338121265950742	0.03816640736441255	0.02394641948465733	0.023454997706812808	0.0938653184370125	0.01719703090366336	0.1011033136544287	0.010783152909442293	0.03803827283895502	0.09852043804870496	0.01645008229415676	0.04030642597979744	0.13615906587353774	0.08291050848087468	0.05910629124181934	0.013414665320342745	0.0303208920595372	0.036083154635693115
489	0.0973610348908016	0.011246481583333546	0.02289262060643805	0.044999816331150265	0.03177906169741357	0.04725922792393413	0.023067733447921363	0.06482604062710147	0.03895588063655444	0.016587498735868237	0.07090132518461324	0.048913707812300734	0.004132652973495882	0.07531204037874785	0.024229146165537816	0.09187395462379327	0.09701601837977886	0.06842167094636407	0.056107043478108916	0.06411704357674268
490	0.040172951938503794	0.03312866240353895	0.02236550562313346	0.016825084746698908	0.03517739101059041	0.011509344810147634	0.033245474121939345	0.06972633836576489	0.018829918538395014	0.3288519171392376	0.03497531071649921	0.0259261039458424	0.030476843076202263	0.07521312510994775	0.013213546903175106	0.03996737925775699	0.09221394052028682	0.04406339031409582	0.01792386798197249	0.016193903476271164
491	0.040565643596429564	0.043839886893942734	0.05451085664263849	0.0447589151102854	0.055885721434128864	0.023744549989969305	0.15300348267262195	0.018649491595848573	0.030999725286352312	0.035166138395843434	0.07631889691936113	0.03281581179323203	0.012945932353633291	0.1403452638816201	0.06315664531626178	0.05555246436195086	0.049747390120026116	0.01583473723838622	0.021614380665453903	0.03054406573201397
492	0.19905314428264773	0.06478739875819335	0.03772090897695995	0.05095688346555503	0.02874551419799208	0.061773328045790325	0.02513841347377456	0.04485021813886997	0.013875089927143472	0.04864424313814583	0.06910924501296689	0.045527309810212364	0.01771830551050582	0.016792823147760084	0.019208784638887533	0.08763302687617099	0.06527214339194083	0.05336695446983431	0.026044584485470312	0.023781680251178598
493	0.053710949772764055	0.028475225353638795	0.04830776696056118	0.03508231047413145	0.038381158682541015	0.03607468082874787	0.05521981780796476	0.01787149894502691	0.04267721992780224	0.012198635868329444	0.024918950146299527	0.03854390180101944	0.02471646151861627	0.1194366000318024	0.22013140307084847	0.054291933295620216	0.03955986815472483	0.015281866967783294	0.04396998908492853	0.051149761306849284
494	0.02690084555916225	0.034600900589562195	0.022878006901248492	0.015576305023584237	0.08743428917317829	0.005321124483579349	0.04157428714718717	0.10688114893814757	0.023115257934619843	0.0506099332740255	0.047759459193606316	0.03268672158437632	0.04032514104104256	0.05593150298716245	0.01023915020734213	0.016263500514740417	0.09216113075931563	0.1725800568296658	0.05992781242802023	0.05723342543043328
495	0.03394051230226712	0.05287370239350783	0.019314498881626	0.03417794474906772	0.04354391831991483	0.0074074063942002315	0.15096937156960366	0.08762575443246752	0.02061830654938329	0.10355917008185382	0.041993703097312214	0.038371867024140034	0.010580235313467886	0.04278066549696327	0.08136564993214725	0.026058651369464243	0.06362905383785097	0.07345331268082922	0.00953413413753382	0.05820214143639906
496	0.19453238541384416	0.09496245990384518	0.028887995410976832	0.017256332030320388	0.027371711967547844	0.014448608856906122	0.03365987267323243	0.030717050334324782	0.015432060675923204	0.028613778887555005	0.034291098526593365	0.026595972619134687	0.04051887495925175	0.06332008231929571	0.018810756791188037	0.11955418006996665	0.10147210744714233	0.07608821807093688	0.018788099974849145	0.014678353067165532
497	0.14039931784610507	0.04617922990665408	0.009869438718536393	0.018557743038073886	0.03877292526741261	0.01574371891606632	0.07547041909102471	0.03233865932267425	0.016756662201375273	0.08862749190225455	0.022197909624044897	0.05715647765445315	0.012252663687761407	0.08242170758279277	0.005646817157309833	0.0772599703942823	0.08143152837868055	0.1534737192357152	0.009620766562115869	0.015822833512666803
498	0.023643933986997417	0.02408344700109171	0.059135884809190936	0.2723342421987523	0.03997730431153335	0.02001129389110573	0.02498517743414953	0.037794808981538704	0.03611015257652909	0.04410681097550632	0.05151001892766671	0.02006077298145352	0.02583008378339224	0.05925526147529694	0.016994389129055983	0.02849972216524478	0.10570898879468278	0.03193935714397778	0.02838712647901287	0.04963122295382128
499	0.04429827792166837	0.042071639941932734	0.023185040909048358	0.03594667879081945	0.031301651000324726	0.04997915773080461	0.051197436524442086	0.02763375267931381	0.05485733438063434	0.046014881028234235	0.07997925400100264	0.07428742002578081	0.022578923898659918	0.05748411005159024	0.0936008722482488	0.05465489582149433	0.06288887135074382	0.023774451015856984	0.07640351827862983	0.04786183240076989
500	0.03173490362579907	0.06721014731020065	0.0204608164756527	0.02407209335083382	0.099447880751106	0.042751671683181496	0.048790156070176914	0.04210261265044055	0.023469939010837604	0.035273373185535924	0.057566084491827166	0.03549643809698436	0.01564709460616411	0.025784750398372098	0.05210715516005948	0.03845162365157635	0.08679529890769583	0.05051280700435131	0.02689843917280475	0.1754267143963998
501	0.09181647467396274	0.056986951398056776	0.01673582178627881	0.02182794982549832	0.05572493622491556	0.0072330315394196565	0.02238552257064537	0.020662686823761697	0.010498495632020195	0.17259554468188668	0.03128285784292403	0.06024286931327374	0.023686109491717476	0.06652376205668853	0.01465248349835199	0.13579033794930334	0.0989939222241372	0.028770841906411118	0.040254586716191317	0.02333481384455549
502	0.027295656876910518	0.07051413357833168	0.0438251406568399	0.047226121309630165	0.03333888660067739	0.04788158440080461	0.01697996413481417	0.07404339838592826	0.07550896007930193	0.08169986654100489	0.10862342221134773	0.011550103541087237	0.013834168993373766	0.04491501027206466	0.11553576490229728	0.02317695704080368	0.051265246515364266	0.0571151845143121	0.0242031188865809	0.03146731055852487
503	0.06823962140773901	0.03305994135645129	0.0435502050487962	0.034305388456454214	0.05217206980509781	0.050147528404748135	0.05865888871318159	0.07052378046682495	0.03232600266015484	0.03350686926092728	0.05225945220380169	0.047735645510255297	0.019329282976701303	0.06416396846125408	0.016517498201251708	0.0638771627273123	0.09435368992481667	0.032474479541740014	0.09833584359866364	0.034462681273828004
504	0.03752652222546644	0.040357098327228696	0.02387872866913372	0.028522592012805294	0.04620474961084834	0.02627898758735819	0.06368628383148632	0.07903482662521866	0.06503845806953353	0.045068616465800494	0.0277309624046228	0.0491365187712704	0.010047364293835691	0.07318743885371241	0.11199611825685896	0.03803428135820408	0.055037641526368364	0.0835644031894815	0.04755351119499923	0.04811489672576691
505	0.07480089509701747	0.0456943635789652	0.03274074798905263	0.029189661503241773	0.023298415732923333	0.014870379192710413	0.03418302531220078	0.020833491068769288	0.06484835211389649	0.045078808715897915	0.11641514158169945	0.030287546724315592	0.004804499617517094	0.22876941923280505	0.07711792996313235	0.02327842314880027	0.019263467986453262	0.048022281811737934	0.04622945185402022	0.020273697774843488
506	0.039598604934430015	0.04529122059981697	0.02001049095472528	0.016346365491397688	0.13192260049206453	0.011200242824261492	0.07737871477330055	0.02327162249890867	0.03569745805050545	0.28169120199219577	0.022472053190156816	0.012891421309583269	0.011484322785536457	0.0243712151968508	0.08801990856154318	0.026691794900597827	0.01546374569428603	0.0190177176340878	0.032185804502866885	0.06499349361288446
507	0.025734006692130485	0.00956322744371588	0.021337604209240118	0.01923950992618041	0.04395841427626113	0.009911690672329464	0.016186843165805456	0.0983164328256252	0.0277354736083756	0.29644782775359085	0.12945145269845168	0.013422419851033532	0.019407691874249858	0.051724670121709684	0.10792272256425622	0.007014284318159794	0.019530314888046442	0.04980376721067944	0.024188433590034208	0.009103212310124542
508	0.0940968653078992	0.00368839123420024	0.015870634797542138	0.031256916685617746	0.040964681493734514	0.04408206669859468	0.05264407936665929	0.028759104670301117	0.0644923447142699	0.027563555808293408	0.0702009473597374	0.0724914382375945	0.005895483616186426	0.06389641068150388	0.03657949300794011	0.0778802376043349	0.04958683203669894	0.038800644563186805	0.07235866568342743	0.10889120643227737
509	0.027070978341438304	0.04124181135293131	0.0104082940670031	0.011910395888905127	0.030775113974020895	0.0117034497062755	0.02154148838258459	0.17063996965194714	0.01520792313310469	0.2736731292763697	0.1739502428077571	0.021114868599667543	0.008554699632056262	0.03593704305162553	0.013925250805137018	0.02403656065530979	0.03488092606102616	0.04329451681549795	0.01617191166074677	0.01396142613659547
510	0.010161338411657957	0.03258825998800165	0.01933091105871609	0.0093029760787382	0.23350139635352105	0.01030178385846779	0.009963141792305352	0.1594304594421631	0.016573287450320166	0.037556963510773464	0.07975375824735606	0.014958442530618213	0.012088440724935626	0.010601495939045686	0.0243624643795803	0.016088952520970676	0.009975190225750587	0.08853846401313638	0.16866900736222026	0.03625326611172141
511	0.01939766979715804	0.03952870719238336	0.02686182406778797	0.019762055520635414	0.05421586226441885	0.4048740107315463	0.03627872510520596	0.028971944812984974	0.04770430578305476	0.02437230702207313	0.029230674272321268	0.02130431971073098	0.013043939138446065	0.030025510478424482	0.050918442410889116	0.02234778659191057	0.029989549671442094	0.025979050186756468	0.029262790661571562	0.04593052458025868
512	0.020909884924639327	0.4985742862918761	0.024840536390579426	0.03360208436420487	0.0447940948226962	0.015720474880463655	0.023140475798812774	0.030316274141509506	0.0243966053526702	0.01603564543664834	0.03435225921537243	0.02623301856021221	0.02088476982722105	0.023748310935477482	0.028577083156354238	0.018270640486043082	0.016874626395472117	0.016860973501688425	0.040390225351103884	0.04147773016695467
513	0.0316150020952784	0.06077721334926602	0.019747981005175084	0.027683099713145868	0.08777408990696439	0.0325541394722537	0.05016714075959724	0.08142548551799858	0.03274326619539512	0.06491004491386773	0.059747888607758565	0.046426731213716425	0.01890186605270072	0.046261988047326064	0.040949644789246654	0.08114935412729535	0.035137457272273694	0.06467697492362774	0.043779697157065256	0.07357093488004744
514	0.06578541296437708	0.04657540398759547	0.023472146748143453	0.02258682461783638	0.03602718644208811	0.10059487314555712	0.06912516059690564	0.02795478894571812	0.07158555912479751	0.027288968799930525	0.06667166532235891	0.04669483471209522	0.01113751118942913	0.05596519678758783	0.07650881930246968	0.061265425416183364	0.06387231487987947	0.032094609789511605	0.06118504307969405	0.033608254147841334
515	0.022734524136973144	0.05722233085770975	0.015143228884393246	0.026960192726575242	0.04508591557098776	0.012119833315801552	0.1305620059406469	0.031515970941172415	0.1932934355653337	0.03643027967298836	0.030834609803463375	0.01628505366651407	0.011425420451175287	0.03396022157060765	0.20287134712998967	0.03455833106904115	0.019876072589092016	0.018558139584294683	0.02156304667945318	0.039000039843786805
516	0.02659256783546366	0.06621420819359691	0.02040412383020336	0.013985027782414271	0.08168398772571946	0.01061135561589092	0.025910010450394955	0.13388143241784226	0.01732946988731651	0.218005691036689	0.08582421241486926	0.010423823208365851	0.028126938825403867	0.043315784280142856	0.016963393516684664	0.0282779519422313	0.022134561152611157	0.07704014601878613	0.026470133426480025	0.04680518043889362
517	0.023896576686303683	0.025425415638110627	0.017025274324910918	0.017614292067209047	0.03523739935214449	0.021215248369610716	0.028445848495207843	0.362578619559	0.023641963093193673	0.05785059996129555	0.05999241500389399	0.04937995137781178	0.01684916276800039	0.04119201978425378	0.0759129085080003	0.02711166847039244	0.02045850070588145	0.048611122415058335	0.025022806802345515	0.022538206617375527
518	0.013869716638770587	0.4290330652230323	0.02262958176620546	0.021883965871097	0.06292090916989919	0.023223612590972942	0.03902879788711864	0.023839696423960752	0.03200480797214037	0.019152507888196627	0.03375185723254718	0.056307639353230673	0.030862377505130656	0.028767909498881857	0.026606251238762087	0.03973845234814352	0.020933682650723283	0.017836993022200615	0.02115751207006361	0.03645066364892267
519	0.06902732385122798	0.09701566327449428	0.0358564834860317	0.04341141469590693	0.03579844256329267	0.0196844333821284	0.012426458675472048	0.04194972529404234	0.012025179032099362	0.060658019276751275	0.0503833504738967	0.03641426583381325	0.07188122638240686	0.05649953027505295	0.01939316367140442	0.08121640201601246	0.1057115775831262	0.08144577179912525	0.0598897603487647	0.009311808084950236
520	0.022866612952117005	0.02747474400227349	0.02729466211865421	0.022444788210468813	0.025419191643740468	0.02347247764468249	0.026586770692696368	0.028623230150324808	0.031066790668443374	0.02107924765898829	0.023760376881571867	0.03425027487050017	0.028997716879621518	0.04350425784261499	0.01990531674038136	0.14066421538869886	0.3427381587246446	0.01970280438264994	0.03909002896949335	0.051058333577434015
521	0.06631922883302463	0.06882508485600068	0.03905785620874105	0.044078672253989315	0.015736547736553558	0.038911775129054776	0.04449489973191704	0.05120398384246006	0.03770553146675353	0.04123173988770005	0.05228914125654733	0.06744961289271967	0.027879521485413745	0.04771958592719338	0.06211858631057781	0.10719415145105426	0.0623999872089509	0.0539317024218412	0.05943801478883956	0.01201437631066755
522	0.03713514372377656	0.0499587069142349	0.017351215860615277	0.030413469060072473	0.022652278437595364	0.017028735715625833	0.03699148334888083	0.13940830116591102	0.030907877194776417	0.04253850913270193	0.031038161692864275	0.032180693659130316	0.0242038681989958	0.02337467868400962	0.017498927844644824	0.014336437027395031	0.04145715855697838	0.3179771474122471	0.05420735920505782	0.01933984716448624
523	0.02518190966928848	0.048544712453469335	0.01486394911297263	0.0626997990787281	0.03925384130370673	0.057418658828359725	0.05622451357971338	0.061253141028826535	0.08152954949587886	0.049413164732279635	0.06007834300909759	0.04896217957385466	0.0761428560731464	0.05266607433860492	0.08632772502592594	0.02548539469988697	0.01553868889112916	0.0443964952623874	0.025879913042455842	0.06813909080028774
524	0.02013436677236172	0.052800409633694964	0.05001659959318857	0.023380038193082014	0.03943564244221087	0.03484542137084131	0.02561920115467666	0.0237710324274366	0.02934677158364866	0.019240933255443463	0.06008275491443061	0.028136882032302614	0.019734422397581216	0.027699226719523573	0.036410006358874814	0.029953418939249164	0.015843764556044696	0.030787351470227625	0.4148187394823688	0.01794301670281219
525	0.08626989265291618	0.06955019941519099	0.06793041894206679	0.04499748733634862	0.00556154261614215	0.016489031903857115	0.0979237436651248	0.0406208227978508	0.07912808394364182	0.051848664569102684	0.08190322116849334	0.037395487451937034	0.003592059026224975	0.0844951099411924	0.08015584160925487	0.0909099061955812	0.016354499196984052	0.01201925041239099	0.010392921406387135	0.022461815749312056
526	0.04311323475827522	0.07046530654122225	0.06167228361121479	0.02636345730857712	0.06563507619874899	0.040531136004242206	0.034304205845946206	0.053179735868646695	0.07580547290520552	0.05170418040553648	0.0232336825368083	0.0319724473286822	0.06848095834432671	0.06526192521387343	0.05911691210006111	0.04984423101455713	0.04731440891698743	0.0365167436685598	0.037286048668742695	0.0581985527597857
527	0.06018387528504194	0.056765827750130324	0.06434522000491928	0.040695555420933616	0.04498900378475807	0.06851903463598759	0.07126099077250714	0.05396553573398278	0.06256308410056133	0.06139744157807581	0.05714336858243476	0.05617777363317136	0.0034198380916983205	0.04860794723195109	0.0521719751237669	0.03248118802737082	0.031109319366458468	0.0672409883407909	0.024312191260268054	0.04264984127519147
528	0.035322231643811486	0.03827408315638632	0.022101649350604782	0.021432070788199642	0.028826125176736245	0.02406899412190789	0.03478427796078566	0.020809256645659416	0.018747668688593958	0.02881324093109004	0.0248606816374134	0.025547147336140916	0.0415183935591608	0.033938660710587217	0.05812151355271202	0.01748544036679204	0.03106249076353227	0.012740592547596607	0.4516749149908653	0.02987056607142403
529	0.08160538838944965	0.07931663887444303	0.011625595869611966	0.02844897504539119	0.04010887601102787	0.08841528029686124	0.011932903035186787	0.04005524259335014	0.018139154008915432	0.027678155942118147	0.036047291842801116	0.07224029976990952	0.01070030437309182	0.01095742462709618	0.016220238006001482	0.11729529986520935	0.07998932630422091	0.08042144210977349	0.0787675056928629	0.07003465734267776
530	0.03927190017998467	0.04646091254592428	0.026978787698838463	0.0859650862268998	0.035237448740613936	0.04516227240527088	0.052646045803742526	0.041213802450021916	0.06191600206204634	0.04738717904257075	0.05795088227988154	0.0493970109617314	0.05377769458853618	0.054327485695193634	0.07382862723762891	0.035420890870589035	0.04196190383166674	0.04622958645027175	0.02610461416837313	0.07876186676021411
531	0.0537016306204337	0.07460147878214733	0.01740815082453653	0.012257184124855646	0.047678459590769794	0.012079397579684095	0.06876655847076334	0.05560658141562527	0.05255933074363536	0.08448690437719165	0.10260942781035903	0.018908607598661014	0.017137857644577464	0.058652432283607815	0.12359709753408588	0.04061156869647481	0.027569803445622987	0.059083046378167775	0.033771729224787564	0.0389127528540129
532	0.07747788472014262	0.03716141797381104	0.040612606640112105	0.02826939194687825	0.02539739755981274	0.05395799643437835	0.0356576911349803	0.05208013438430184	0.07646010571971702	0.0603054172289658	0.04274887874894088	0.0347389467970215	0.0760865744477575	0.0624018587564699	0.07963501326640439	0.06093501996237971	0.0676521296879745	0.051536037398901564	0.017262590134741625	0.01962290705630837
533	0.05395292120305576	0.0917563556869196	0.02282386388333764	0.05545833773775848	0.0456990034792726	0.01302675683653008	0.05073459207857134	0.08529980226486299	0.006294164604431739	0.06487257145018675	0.05371308066994821	0.028380245789580257	0.08256656386530198	0.05926027244392487	0.03265565080249109	0.04201403057655534	0.04720841457154127	0.04581803740727848	0.058208063416740764	0.06025727123171079
534	0.04258532142664664	0.08426781149903739	0.04482093989087474	0.051223613244210014	0.04255691045045587	0.048337196500539054	0.07378654518096621	0.03826825925721337	0.03984555212718772	0.04548409496064016	0.035528173506182474	0.05316892294171727	0.04451019093278608	0.061173812107326565	0.06856130535759232	0.037353029119409284	0.037453802105911135	0.04436095675253216	0.05167228068041981	0.055041281958351784
535	0.06838338298924651	0.061273028011959024	0.029418967204831125	0.03597009700284795	0.05806014661555552	0.04462474949936221	0.06197111613902472	0.04729697264228422	0.053445911185101856	0.054259513889143435	0.08010660212690306	0.04626774473398248	0.003959101463827765	0.08615267370763298	0.0565907121048865	0.047017621310637366	0.04069320546624078	0.05093553303518178	0.04193063071584927	0.03164229015550147
536	0.019317457509090863	0.03905532141293749	0.013439169550070755	0.015818167605274092	0.01478191370516863	0.02492430232287518	0.013403488163836208	0.26652930557162263	0.035793043539746834	0.18472460017913925	0.05082545550728968	0.037548806057915086	0.03238417145300458	0.017764828763228668	0.018849319358934826	0.019195690573993326	0.01545456358283796	0.13140633389237036	0.03632660864412176	0.012457452606541896
537	0.022835236602367626	0.04695042541809677	0.02600644412888337	0.034880414630896764	0.1168333094378536	0.01814021658841816	0.02803220070068604	0.026065932969975964	0.027274078450298632	0.02520010136833579	0.048062524077488934	0.01915847363735947	0.03301367113651832	0.02023008757028787	0.023331850788623158	0.031227234271938062	0.010801086379267336	0.029104932289615405	0.3292225195648544	0.08362925998823441
538	0.05519412693307127	0.04446331378605347	0.03494146324715814	0.03380449643095456	0.05495556128066634	0.0570141281614637	0.06913261212158006	0.028716467922153	0.049259591165534335	0.0391227335740633	0.04307792790609141	0.07714484947476427	0.006029930602414794	0.06480902927670472	0.060002145464187084	0.06529721183432324	0.06733570370612643	0.04291201521394762	0.047929688889259865	0.05885700300948244
539	0.04283594048465533	0.039566675070912535	0.014281843268523385	0.022516562681385483	0.07152009070912607	0.03782225990008056	0.05224604863021317	0.051027972116126176	0.07510034248837058	0.05480030351399842	0.06276493735852184	0.037718493052264934	0.0017302232994749532	0.04296744476224354	0.0794747429450051	0.05549984794258628	0.0621983329600615	0.0790858297349769	0.06649780354490092	0.05034430553657231
540	0.007549344387305186	0.03518016148411071	0.009370055257740914	0.0060031509819208	0.09300295963616984	0.005582698145362674	0.06332736497048806	0.07016851522690525	0.04407082675324567	0.10795204145302613	0.08396876373671358	0.006788856699404387	0.005079030819167856	0.02034019007263556	0.1001624354333416	0.03163080429788152	0.13124497665587648	0.06838090059830175	0.04136495147540604	0.06883197191499606
541	0.028117595304540128	0.0338873567423963	0.01264376005022085	0.01831506972430836	0.020011533115430875	0.014180480706374562	0.015278061840363741	0.0337289875298507	0.033033858223183436	0.016516332697068353	0.019551732937755896	0.0637314964170049	0.02020944764238924	0.01585020617917297	0.05184663580854426	0.2658287333804429	0.28189933093587544	0.014556120277984712	0.024629139244921446	0.0161841212421709
542	0.0333313953403265	0.06857207431385857	0.02386112628303024	0.02707512543667796	0.028468247122753986	0.04604409348836741	0.028279781218209024	0.01851159364153794	0.023255482279732825	0.023185026329894838	0.02221087478900521	0.01621627185797906	0.032457686017919866	0.016672861340520716	0.02019365829639245	0.01832001192709216	0.019450807451453868	0.018052433395658967	0.4828854617199583	0.03295598774963012
543	0.05478459268340844	0.05985411431644784	0.010066963714388876	0.02028899715118692	0.037890365736315434	0.04723924657294104	0.038213794121185266	0.05629341378050008	0.04203123953953431	0.04688063614023582	0.10077675889144183	0.0923873408944632	0.04641146384937564	0.04420988548169424	0.05493357656608582	0.07249035432288181	0.05393228405034976	0.033667053510864416	0.05311270941522223	0.03453520926147705
544	0.0706745297651119	0.010607150987052458	0.08858628837581772	0.05366632733716895	0.008930355523339888	0.10910948743289224	0.053631960665081184	0.02975535647234989	0.05906322323011736	0.033577917555183495	0.06065871526947166	0.07870041431878898	0.008539929943283056	0.05292730983007484	0.051608779879254996	0.08218317160621576	0.08722489777033064	0.042176948437293416	0.007710546026990291	0.010666689574181277
545	0.02868324812397078	0.03237488470613769	0.05399712521617408	0.029837509602478888	0.05290470911066264	0.02354118258558313	0.023447780193581475	0.024016373413984046	0.0396186188838365	0.030189733625017263	0.025292018491074788	0.029587461616557363	0.033341211255070516	0.035466777800745815	0.027334407371601487	0.04203932141810331	0.018356282052789916	0.022850956029017055	0.3989021259269464	0.028218272576666963
546	0.07886135784572199	0.0094809694603937	0.0489203780719411	0.035132093106337234	0.01059559118535156	0.09029831559337777	0.06177166731394301	0.041575183372386366	0.07598600320008232	0.013830758678676756	0.01299325977423634	0.0665714972350528	0.007415966559512902	0.08742300661471042	0.01157308611343214	0.08671697622951736	0.09310561797764363	0.0634925970303769	0.03291604462792536	0.07133963000938033
547	0.034709359994406185	0.06324251611826666	0.04977758647918968	0.02990503529577629	0.0577362893795572	0.06872016794194145	0.05294158727143178	0.04253409296266912	0.04577222729711028	0.04306156894975837	0.049558776504377004	0.05454492252411175	0.003458558593970707	0.04149855739675814	0.04754696579953342	0.060474290159800416	0.05750786668743696	0.05172086049193378	0.08991972027067723	0.05536904988129363
548	0.03599283034388795	0.09663855629491586	0.03934274167378216	0.04250499367067828	0.044585846287403814	0.006526024400930808	0.10368230791269216	0.07092395052466871	0.023597668148879803	0.0439745489990514	0.05065017682588794	0.032493816202012284	0.002992422346106675	0.039143763187716236	0.024449942156089574	0.05864274665149629	0.08058345978963186	0.08090559488791786	0.05449283398554625	0.06787577571070409
549	0.010411606282182037	0.014894728065255741	0.00939853129815517	0.03325906971985912	0.02133120966007901	0.021949963731399874	0.020379649192926463	0.1730157818983148	0.026644049451289217	0.19593291122150255	0.08754793116958659	0.07910244454248616	0.025266528864099445	0.015302156047831859	0.00974779964201464	0.019575127232322357	0.14457144298336408	0.05444561996754834	0.01901828952937997	0.01820515950040246
550	0.050438547966714715	0.08098154611881106	0.039502003004731175	0.0382629340786218	0.07111802456792515	0.0710631508347217	0.06668006832843834	0.03430025338238326	0.03896611725553429	0.04564466289554836	0.05563735998108192	0.0314492921177121	0.004417411642083505	0.07423474918918979	0.05561310296712204	0.050231322581871914	0.03678290772907922	0.04427241751261962	0.0543884627467626	0.05601566509904745
551	0.07361522861705863	0.06012034721530631	0.08141043069284555	0.023892022707647884	0.06501729336482713	0.07900860423642737	0.04226260924386049	0.05259394536741952	0.02487401808813681	0.03132873821371395	0.05952167549155341	0.07477575688538067	0.008077557717371512	0.05305263866249105	0.025337579118935742	0.05622945516276631	0.04878200127018351	0.04684186443025514	0.05983242181698654	0.033425811696832466
552	0.03828984069606085	0.049181358008742924	0.012139590378091371	0.0057671816238101465	0.08972699852143569	0.0038684233054618908	0.09993839227291916	0.04304141401428351	0.06315046715380211	0.058058877393575785	0.0637666295124488	0.10967738659463312	0.005620785488177934	0.07396961564090547	0.07504062460936871	0.07584429829035154	0.016218991791291045	0.03784779862824346	0.021526577006828373	0.057324749069568165
553	0.06227248240979135	0.036758752182423166	0.006205453123260486	0.0485118598003631	0.02724452174531569	0.008159798972782508	0.08902402664188362	0.05675358669420257	0.09006686852065028	0.04381119438786727	0.021440539701133243	0.03935494253777253	0.0030216417722535287	0.05096414412917229	0.10868583838283424	0.045703043784814636	0.06253815423684271	0.0589637145428648	0.010291457979676098	0.13022797845409587
554	0.036415837552971925	0.03693150981410551	0.06801580551161655	0.0777354994792279	0.0725916675431512	0.09035042737544062	0.06802179710511523	0.025225958357823455	0.029681876425498306	0.05395111088213056	0.039855913941918834	0.04449890111693273	0.023192535786949936	0.03935068096398914	0.03064351469545822	0.03704224996718048	0.03615590432167118	0.0385542140531149	0.08326092550035319	0.06852366960535011
555	0.05939274137963488	0.0269481729509434	0.02398450817438336	0.09806479692039886	0.04602717480408616	0.0522562233615407	0.06742890220837768	0.0430600393903267	0.02826054918926978	0.04128143716497154	0.039528482168886964	0.07273980752328832	0.013373986118662471	0.06342432454385656	0.0357359692319115	0.07841550812386393	0.0718584239305717	0.0484191271970831	0.06916999914253437	0.02062982647540805
556	0.019407556349676947	0.06582828604802693	0.026763895921335143	0.028240694210352312	0.03171232376139371	0.019123211376460846	0.022236751490202312	0.2861734947618705	0.08866284755975624	0.014606138009311818	0.04277973035739874	0.034691751935131215	0.01316410506004565	0.02084336746467048	0.040268428333989054	0.031163989686310192	0.04550674324690455	0.11194895893580298	0.02771382079241361	0.0291639046989468
557	0.032914245241312215	0.02754662942788502	0.02144093171929172	0.02698730046328173	0.12645460035827855	0.020414230673171226	0.06871962357907371	0.031601122219422094	0.02734164742184775	0.02315283644627029	0.09166501181156697	0.0373748869067892	0.015999896857375018	0.08354129034663059	0.06369164786094289	0.020545003311845948	0.024766017823662213	0.0207024533370314	0.07711024332348543	0.15803038087083598
558	0.06750174965972873	0.0357509864322825	0.05685940884220648	0.039500518400678385	0.0632990293785868	0.050560322857203084	0.04171062257464595	0.0334180559978443	0.04300626030469931	0.06616669668714778	0.04830347423526166	0.044810131694704214	0.024592193786119508	0.041246080677879125	0.06819201151415884	0.0512837996146158	0.045101143822987536	0.0347753899821684	0.09935651668685516	0.044565606850226425
559	0.14423787842879712	0.021637685976039375	0.01484156307467814	0.030137274168051526	0.10585675372810682	0.006330092436343073	0.07558151429174563	0.021901508946765083	0.08168500355775955	0.08490697557706373	0.12017421747592333	0.014266426794540816	0.014039909898044142	0.011857964286709141	0.06667542167597477	0.0333093607600547	0.03821959394728395	0.04379580899241375	0.031183684778171232	0.039361361205534115
560	0.009925002642815746	0.04298081298475992	0.01616339107460766	0.013702901987836538	0.02368372353652846	0.0045408899748350506	0.025391668877939658	0.18515626644243485	0.027374592204782885	0.16085567099739867	0.2431441276971244	0.026262036799683728	0.01973033462809343	0.011738229236583304	0.015561770089133344	0.010289676029612128	0.017118976024571898	0.10770218788102226	0.01707904391045933	0.021598696979776788
561	0.056427994924480425	0.036906525239094747	0.07499920170856994	0.1034397012115722	0.0981989824858499	0.13149774022926486	0.02724906768750029	0.004911606839662504	0.02484547170038851	0.055082289241963865	0.08778261767845222	0.017124631486342006	0.010657351072247393	0.038791193358175616	0.02962680074726875	0.05445851526450385	0.01312462441231003	0.011888889021024793	0.0703992888570285	0.052587506834299615
562	0.034362591413113173	0.05441952089590736	0.06362308329896345	0.057636672680789015	0.07195972821207858	0.024189331832643896	0.03597147685541579	0.07936290968275506	0.035385523814340965	0.07534602045121545	0.07078499812799782	0.024747367744034236	0.0037215603714088096	0.016883142831913674	0.029136901720411026	0.060379606696269225	0.054720483469257335	0.056530783437493626	0.09045251825702694	0.060385778206964565
563	0.05199740585003662	0.01685731871546138	0.09028405156308472	0.1402688530708915	0.07059374252236579	0.02045177079027171	0.08573057837050814	0.007429027161370191	0.05649590498025514	0.02815961715259391	0.04216168431110839	0.041651036523463726	0.005972230121682238	0.10178043107157808	0.07277253223953617	0.054152303680215966	0.023599193395069763	0.012725793974033405	0.018683830045571018	0.0582326944609021
564	0.03421234625723763	0.033441184296167194	0.05301745241015998	0.06846965889744494	0.09812414475219823	0.007883921425720138	0.0233142158504873	0.01962025995569869	0.044107013714671614	0.01495316030533019	0.1329102991475116	0.07104224512103531	0.010853490806324152	0.11742461985868367	0.052291431775311904	0.03286934960151286	0.013635334317985493	0.0062361234072378395	0.05980360994059002	0.10579013815869127
565	0.036206947591101935	0.03620265342546355	0.060012101941933876	0.02199539180310343	0.01959808279307268	0.02483191214475824	0.052254531566771456	0.07918944770934165	0.04881385294632529	0.07190129322947066	0.038658546405885966	0.1607578291991463	0.01370953102669572	0.07874175059156427	0.013119716747266398	0.04449222859509543	0.07486736399989856	0.02548922578701861	0.040235303257003495	0.05892228923908251
566	0.062246731892449475	0.07940986493694123	0.028247295260500987	0.08402696408117853	0.05182074701666816	0.0322316110655206	0.052494020791949536	0.054656967401838466	0.06111960395551148	0.05463898703740935	0.04512782504892391	0.05615955747650216	0.010026499102367043	0.053886854265233264	0.03841886889801808	0.036172932369458975	0.03283925351707876	0.07219784632452997	0.06349052917561042	0.03078704038230962
567	0.06144219077541755	0.015359901543154838	0.030370603513279262	0.07349008289350123	0.03543956019827263	0.008010500208982429	0.027217046425040376	0.22712974166636105	0.024813704764854567	0.05877820303227255	0.05579153582118759	0.08405409984933332	0.007660887714053898	0.13871679590290895	0.030869547134324726	0.04392842017830589	0.009452939949850874	0.02747100028657912	0.017411784906444645	0.02259145323587447
568	0.08528662441608052	0.03818295612145587	0.0974132582491909	0.33821428866835496	0.0233275639396216	0.021754816086392226	0.02481745737639238	0.047781882530735016	0.029384642393777295	0.021929642372639127	0.02383362564519852	0.03533943474868712	0.020072771789555462	0.03561508352351361	0.026725497076377124	0.03373214126337209	0.01845257723201574	0.018376989459190876	0.030372999741236764	0.029385747366212814
569	0.06697547019758951	0.021594058736185053	0.0141224535428708	0.024924912991802942	0.021630390252083284	0.015009370711638529	0.0602484012200041	0.0931643398195378	0.1121237137708752	0.09966740933373223	0.05747541341446821	0.0492328892062508	0.015812125377600596	0.05317432413996928	0.07279513304751054	0.06356240171381325	0.04985796631612418	0.060528814248807586	0.021501986687956817	0.026598425271179272
570	0.12857362508744782	0.05263702170921122	0.08477225618672313	0.08602910130309087	0.007057647695522691	0.03903056532745017	0.06838765027761758	0.0223450960071427	0.06499488239324554	0.046716536581143636	0.008198870831853017	0.052086804865616176	0.005295491357834391	0.07905642363219913	0.05723607627801795	0.08912097754076749	0.046665454794900016	0.03384388663358208	0.013011730992192671	0.014939900504441652
571	0.03587916321720285	0.03383642029110783	0.022182296948631344	0.0725687190776061	0.11381388213967088	0.04520869425997185	0.03500418629840426	0.04742962737445839	0.0296281406748212	0.11343119955341753	0.10580222981102434	0.015619948347847934	0.005747304350697599	0.04878735033908144	0.018191300859672053	0.022863481342337844	0.030377954024154743	0.04620639795011122	0.04576366673126259	0.11165803640851801
572	0.038903022444879774	0.05357835447326936	0.01489674687237799	0.06252905341357695	0.1062196547615306	0.012281736930891345	0.05708992964620362	0.003984865545766314	0.01609061732061863	0.1378992063538129	0.10240101972282188	0.02663012343403765	0.003309177738356297	0.09527193348700988	0.03678859046405057	0.03236810103730057	0.012197985695845943	0.04221634796129066	0.08901360286122037	0.0563299298351387
573	0.04621845425798556	0.08110667777367324	0.09780767114305662	0.06735094842022403	0.014849332952748703	0.02846233622849335	0.05457706786933026	0.031380452151909134	0.04596614516911581	0.0360484009411997	0.056827436025818176	0.04424703619149078	0.011909678060696049	0.05742524474428488	0.04066106177465351	0.049294092160638535	0.027862443147832386	0.14057953078621044	0.04552315331104214	0.021902836889596683
574	0.04167741452769527	0.056674299780502736	0.035290604474549736	0.03430374125134527	0.038633075315914193	0.03581781947419577	0.03203822895129761	0.05575695337126068	0.02368865490973428	0.2623400582649256	0.04760064140017931	0.04327990610029644	0.01567575506379533	0.04080465464333705	0.016037237740457358	0.04204727065270738	0.026932099927144067	0.08969153819381362	0.030814030097022656	0.03089601585982565
575	0.024573032499633274	0.04017596973044196	0.027571419032858008	0.034938405907173786	0.09606981077743988	0.025934592149757192	0.0269659159338213	0.027645835863996254	0.036540918986415837	0.31255745622976416	0.038161203821857836	0.0232363670778916	0.01241236525495842	0.02155748408696961	0.016155660862518056	0.026397587466595224	0.028895769225750476	0.023710996099722857	0.040887956490771	0.11561125250166325
576	0.17235889661828732	0.05668597507923226	0.027716605000282626	0.05234996519944372	0.02083473263256606	0.033600050452020094	0.03677631054591629	0.01807637441761249	0.05345840985733103	0.016801384217996585	0.06495131724504469	0.03987860494365688	0.052248954289295234	0.09656044146732844	0.042190329703145166	0.11521653753235794	0.02067349994076257	0.018650124670459945	0.03824918471139863	0.022722301475862086
577	0.025602234780318638	0.015187063660870496	0.07073510551728136	0.012188643973954305	0.18428513993817933	0.02162739081369738	0.030518817811563726	0.03460397240734656	0.010101387190347352	0.15903973762382226	0.0482482000150003	0.0325670687630429	0.014095259435654312	0.023040000942856617	0.02067503828826389	0.05147694936795564	0.013751651194979994	0.016773039038402646	0.1216255260976233	0.09385777313883904
578	0.07666349771730431	0.012211390902327215	0.06943030101521523	0.05331696364062498	0.01868485554192284	0.0621393465575418	0.062183670886741586	0.010997000416608504	0.029867215107741363	0.00480605777271465	0.020815426931611977	0.05681516624743285	0.05891571860637971	0.03992970008362632	0.03466760132972676	0.1525472902518903	0.1396595070942967	0.010516901638155949	0.04337433297543215	0.04245805528270485
579	0.058903208222014336	0.017464253491740547	0.03995691687900948	0.05047462920043636	0.031893618846353236	0.028609556999669994	0.04430525798244447	0.0392167978394326	0.08975494165032158	0.02726964245424329	0.048678175987368316	0.04799284273605083	0.04039661293141315	0.07984797931705273	0.07166415122652353	0.07682283030852556	0.09424648718997736	0.051599289850955736	0.016924482080602547	0.04397832480586437
580	0.01919672222926503	0.03458905770159907	0.0409267441305906	0.018733598948795473	0.1494457765826385	0.02744201686726561	0.04726845343764721	0.029999598304824814	0.019138443853647977	0.036779570954857205	0.02636260460239133	0.035915804424728616	0.0235915655140376	0.04274408711674041	0.02775003726372489	0.05590274619836153	0.04076674975893388	0.012162001232727579	0.2769931281873545	0.03429129268986808
581	0.0620567949452581	0.03960722847468438	0.06991663776643775	0.057506633342288276	0.03354257382307819	0.03491457965688726	0.0721759957109175	0.07373203788661205	0.04020021269623913	0.026068576130326104	0.04977172872327409	0.08912434109898901	0.012733384739950657	0.057445604124099325	0.026137020634681804	0.05524176610983022	0.03809100689050612	0.02688869982461446	0.07329282550861184	0.061552351912713764
582	0.07654050944659511	0.033661550842265416	0.05456691946198786	0.06036941457112829	0.06799139599173255	0.026380157170420183	0.040661325382956255	0.05533042517351838	0.012223726959172293	0.05989422376500656	0.12099380970794198	0.03294078676800757	0.016273724930416126	0.04643132099216568	0.014018592158897577	0.11623891967765695	0.03031313235493618	0.06934734646090489	0.028902985021169086	0.03691973316312108
583	0.02578845576242204	0.04164454932123439	0.031754701607134894	0.026965923322410084	0.045678836665386385	0.019853753128981768	0.04010807668884469	0.04269302060593031	0.0196229957897261	0.3340385295911035	0.04973794765802597	0.06001007218637264	0.04534503051080476	0.04260090501248304	0.02406542575510944	0.02215440675320791	0.017367311709252573	0.03319289768872873	0.047592204389999615	0.029784955852841095
584	0.05037320366657656	0.03868770388606228	0.03005761717802953	0.06272514352334571	0.05382569350086986	0.02368550205772349	0.022121964376309037	0.05307123046731976	0.010462939929923564	0.061765584858100166	0.07808762620725272	0.027350542257052243	0.0701072926071785	0.06498993364279865	0.030256706876067362	0.024888338521846826	0.0159395384676359	0.03903711817819428	0.169900271480162	0.07266604831755162
585	0.023424170266766475	0.04230682105404985	0.11545369692956815	0.07580574105969808	0.019708034814183928	0.039452716257021736	0.030751176505434012	0.024687213177683756	0.02063224431717309	0.045472306023032386	0.06930094072425562	0.17874051290794912	0.025485040570223064	0.031056189196363743	0.012153850120561943	0.08714200497299361	0.06989947241957085	0.028509890330716936	0.030233742281802263	0.02978423607095137
586	0.037395615622648086	0.0387056048504781	0.07520208188491212	0.0370224686887316	0.026910169336531398	0.023392843806344214	0.02369344394745917	0.02208886108986115	0.03275654938506717	0.04842390153452391	0.029425263140085083	0.03029837534269067	0.031032292154831675	0.05773089896744274	0.04301525794989545	0.04226981460018914	0.020603881592918226	0.03768045986342829	0.316818573501141	0.0255336427408208
587	0.045504701866108256	0.0735730710562296	0.03581215241853212	0.034908639957645336	0.21790293708131886	0.020333999313884268	0.03372214980822227	0.0503316097379627	0.029981143423949964	0.030174220160429727	0.02313421029033776	0.03619999497920212	0.04733198368370942	0.05617304330875892	0.037362211445653735	0.023220279522615	0.034664860291646775	0.039708620688547386	0.06788252074680558	0.06207765021844022
588	0.09815174234993658	0.051186709977716405	0.10620005854307206	0.07244811907296661	0.01947775746981469	0.027396287453492586	0.057868056940704626	0.050547813976827734	0.025018722549592087	0.02845533868661205	0.06784865598294687	0.031194630741381436	0.01284195155487976	0.06143102480121725	0.04633930614868673	0.0647673649206168	0.08373621546561377	0.037415109528431856	0.033221462294075986	0.02445367154141408
589	0.0384611402385861	0.022369854615946413	0.030496696646502883	0.022122697391705637	0.03475791300374703	0.02021530352300294	0.0259044977785069	0.3512090092766962	0.050468526963181486	0.048782255047474216	0.0549827810701251	0.02385060538269695	0.039643804991332125	0.04286604416359346	0.014565647350927273	0.03862665000224391	0.03180076652745573	0.047618271556665	0.033954210024047644	0.0273033244455631
590	0.03900409817203659	0.04852093524622991	0.0225518329422693	0.02394512688984847	0.022048309862249885	0.020233170398220486	0.014406620506540155	0.09889554322087704	0.018914667987929543	0.03595707548729082	0.094514895159665	0.017069612082931153	0.02303765634138018	0.026859530457332317	0.012693446094187004	0.1266314199339229	0.12482494201058017	0.17440053596915306	0.016924645815315317	0.03856593542204073
591	0.02717657910166744	0.038144434547975725	0.057285696441772775	0.07377959133151148	0.0601944336381316	0.014124525080477263	0.04248419437632355	0.06698055260923445	0.022732311053310486	0.0689636455307045	0.042083551621166386	0.12905865180696316	0.02330052004029239	0.06898001794811015	0.0676483881037588	0.03128864404303425	0.038007109429857744	0.026697364846183274	0.043659197827125414	0.05741059062239918
592	0.03203081862937845	0.03695561422535282	0.061312912542285325	0.033550648155236534	0.031333687903297484	0.033102843007786965	0.04728653903004024	0.0376253816862412	0.021085892172123342	0.02601414470974581	0.03554590087320026	0.07533754268367797	0.03870944357744565	0.041814739641068494	0.03668431172129015	0.05633090449792408	0.06922338793830762	0.033853440600405016	0.21847732927195354	0.03372451713323898
593	0.04542308461851921	0.03256286863990188	0.06486483269303438	0.03511875390168855	0.029190313515334992	0.0212971657212141	0.038049626612391536	0.028493532157795137	0.03430378092210128	0.2657775710414822	0.04430948026877437	0.05035187466579253	0.04548427380971731	0.0350336742926766	0.03706130994816202	0.05224418347046824	0.024358529600410808	0.044203482246362134	0.041863871325885586	0.030007790548287176
594	0.038869587751423566	0.05008647061417176	0.035681618554894	0.03045790568826982	0.04671953199327813	0.030143104071115367	0.04456877772009099	0.031244069244428067	0.03677573568274749	0.05743299810584158	0.03084647417359651	0.036652137270175925	0.03871221904233327	0.040891978428252734	0.052733525989887085	0.06548012259197279	0.045902024085075634	0.0245975444876846	0.2083972623350596	0.05380691216970105
595	0.057160101313094375	0.04441337212901077	0.05861173590921635	0.035973978647917834	0.07270044915545804	0.019657551273915903	0.05347957146264743	0.05366987939470499	0.05571667177319498	0.019929023460181324	0.03286731108257747	0.06454206015018517	0.03020348477133432	0.03667089087995711	0.039605239778074494	0.033348619787363164	0.04494518175878789	0.014623322818908338	0.039707984022530236	0.19217357043093974
596	0.02666751980232668	0.1027833690562614	0.05150939114591701	0.031120624848183526	0.025322412489575282	0.01733393994812689	0.033488382554233975	0.13357926665349465	0.03657020752365744	0.06253660166428783	0.05296237380895663	0.08090983644852168	0.0353253527028464	0.051177282870913915	0.017564520327162852	0.05524952292891087	0.06071828701543356	0.03964359204466296	0.04650239009781548	0.039035126068710915
597	0.018654522260385786	0.042650735334601515	0.031008700067566106	0.023311025366672268	0.04676440639786166	0.02037722983026961	0.02375415967792336	0.0570278506344819	0.12678804506908228	0.03785616880523924	0.047546508977854174	0.05805016150802068	0.02276663427504666	0.04363341077873609	0.15250441978468	0.06130241057983884	0.03462266412768887	0.04503427581283466	0.04490092254904867	0.06144574816216766
598	0.028093080265552992	0.06162205701527562	0.06929092638226132	0.026744428022204444	0.04005262570562035	0.0303542199003284	0.05562640382784582	0.12838512965890592	0.0418588679221146	0.05414979312381157	0.061997553797486823	0.0596937510469341	0.01671483288887601	0.04833637693627618	0.020443225097200902	0.06254270322551532	0.054663655773102525	0.04187401313561012	0.03135613028107529	0.06620022599400165
599	0.03124081111083272	0.05509979100028762	0.027057311317414158	0.0472428721261868	0.09464203215126284	0.0690304999202682	0.04265286781751298	0.03937871070761447	0.04584359094942353	0.08374148966899954	0.04747860240225852	0.04654181459036455	0.029905130143196183	0.04925327804366847	0.03416981361587648	0.04944447990706922	0.040610924591347686	0.05310234512448209	0.05782152784816249	0.055742106963771486
600	0.017298341306097652	0.04074803468594948	0.013882776017880766	0.02872422845987904	0.033283999036333584	0.022355456064465217	0.10430933583163228	0.2202061050809975	0.03031199332174413	0.06114381817582646	0.042037019579008204	0.03536544726028324	0.018477504249180248	0.01815503830439752	0.014424474701600054	0.026746989605750268	0.08779261375845686	0.07776237975238919	0.04011952693005474	0.06685491787807359
601	0.03152373352281858	0.041829675516505634	0.03808841359726285	0.02003691876869762	0.03275717422965641	0.02623435522694184	0.036329256519700544	0.09126306445272676	0.03515521177283749	0.06650167701725128	0.11377586184053178	0.0290346595728118	0.045203243914525	0.08451608864959713	0.014166973076700343	0.07626394742945805	0.06937871944736299	0.08692193114993656	0.027025916139503708	0.03399317815517364
602	0.041859639384639824	0.05580942607764988	0.009838795313169037	0.009864923783968785	0.04920501622839485	0.058005648401328075	0.02606340573694293	0.0757660598568806	0.01975304995049192	0.14601868186793	0.08892041277122838	0.014451952919322228	0.011424365490108682	0.055976707531877695	0.010418713237055488	0.028722657125109692	0.054050025068935886	0.08300450649941023	0.05387842152879741	0.10696759122675842
603	0.04630161653373261	0.0645961854808249	0.03981761723002742	0.047315384924226274	0.07405155551953968	0.0828334345348551	0.029022935421993162	0.03202767121434514	0.02457310094289471	0.07041053960169677	0.04797677712804347	0.02971011091910575	0.023139792229186038	0.017511944294799794	0.008223369693029468	0.07307421254557396	0.0926280138563826	0.07138796924504262	0.07782671846958537	0.047571050215115165
604	0.060490214398076565	0.07142117248250908	0.022250637934142763	0.0482034495648322	0.03621279855703071	0.07783485520177952	0.013804613843242169	0.08122227316130738	0.025650114627078585	0.037666465838140734	0.048960214870476186	0.021256789507480767	0.0831457848408413	0.012909062507411915	0.02582184575553212	0.10442933801448466	0.0864286848732329	0.05705419895464254	0.05050977371341153	0.034727711354346415
605	0.03541646946997103	0.07404630930164745	0.0355443617777912	0.040173769570258214	0.030130053821956413	0.05103450739787877	0.04619990604474539	0.05320358898368245	0.025556324179917902	0.050634691839146255	0.0329497866393366	0.03254469981183869	0.06732479875347268	0.03822627925261656	0.00971176174704517	0.045738474661427	0.05694004154501619	0.09945625213537572	0.0936490766832958	0.08151884638358055
606	0.06064928395468869	0.049104696360149684	0.013545248571581065	0.021751220160675398	0.0685084391054454	0.052154231830322084	0.06877654943026028	0.07035377825039195	0.027694998238872608	0.0631110528069815	0.05057999635550908	0.02083733484052031	0.01262644234621191	0.03714257144983694	0.009592480992137551	0.0625873110678244	0.04865339083451433	0.060854510629471364	0.08621210837388532	0.11526435440072012
607	0.06620424809781413	0.08093461987331646	0.012832580614755623	0.044461217301458536	0.08415282494948738	0.06529265837238153	0.03249450715977443	0.07050975264211014	0.018649017306009038	0.0707046933811696	0.05400290229502559	0.016339821083242615	0.0052215570664558885	0.026627535851680085	0.0041156775698997184	0.07451621363838445	0.09222073035221323	0.06380388859558715	0.07134785735819547	0.045567696491038936
608	0.08535180508406683	0.09418821372394737	0.011803423267252913	0.010770547022070209	0.05491101888974781	0.07354644112492792	0.046118343331613736	0.05703209081256477	0.012748662413826758	0.056580442751373736	0.05026118063056394	0.008407183478859673	0.07031359297989997	0.028816606429991832	0.02238863991833264	0.060369727730412874	0.07963768695062727	0.06646859921145308	0.06320215645796519	0.04708363779050143
609	0.05986736426109196	0.07526741993835934	0.01485021060451034	0.039799116037386666	0.06008516825244103	0.06781939307575051	0.0572933430602473	0.048263656814735635	0.025864383347496845	0.060879291380670074	0.04884166812837183	0.0164827249096799	0.029631673767730283	0.043797271702156665	0.012097952795690491	0.057647453021713785	0.07694938351005272	0.040344583673442784	0.09801769274843453	0.06620024897003736
610	0.03542188114432285	0.058901408807257326	0.057717902212501476	0.08297673326511122	0.07190764440709291	0.03499817205013299	0.0587713771706273	0.04715841256890363	0.029352447426056763	0.044659915459987515	0.061685518104540024	0.04382716458586735	0.047911314220236666	0.04206183612277218	0.08731330076884132	0.039773662686698234	0.022396872903802458	0.03458903218179332	0.06861758877900903	0.029957815134445457
611	0.08059416891442164	0.07940459700769598	0.01316936445698072	0.013611700852344331	0.08795721743395647	0.0894939322583312	0.015127979839482863	0.10254990928345876	0.02233205741279177	0.10072068201885492	0.05300434281440322	0.013645308563090751	0.005936113686709093	0.011862478435183328	0.003170455047334686	0.06363540292081209	0.08311503525986681	0.10260986746240026	0.03378400103395473	0.024275385297926343
612	0.06681321204747301	0.06585864733556157	0.010196250291406635	0.014012286339959998	0.07270709718676956	0.0771363866032498	0.01871088498662184	0.052573483925272266	0.008322148804347793	0.06749567964809003	0.035747767769170366	0.01824158430692885	0.08742010639181852	0.012703091296062492	0.003239798979224936	0.08739263940978978	0.06973533405551456	0.0719983859468661	0.08593988600997789	0.07375532866589403
613	0.05666402188948765	0.0401429768186198	0.03617620056554483	0.048664109180606825	0.0486843181471601	0.037974861359442766	0.055706109703374765	0.031261079521543174	0.07081840625750764	0.04843278878369533	0.0918723215498616	0.07695852551958464	0.032371298498436764	0.0694901436822314	0.028808390443238917	0.046515006340522004	0.0493568171723216	0.04509790976121703	0.04719480006334112	0.03780991474226205
614	0.051813852193937325	0.08001862339472891	0.04873806808480813	0.07132941604358195	0.076568719105507	0.05923627258618066	0.034447993424561174	0.0697994400114798	0.05719303272954459	0.07982935409876442	0.04476038922057318	0.025864657244270086	0.014594888112037546	0.03112350067688525	0.010576119575984885	0.055370673230875536	0.034025045105291675	0.050472334672431486	0.0496792063850158	0.05455841410354065
615	0.03490173461195697	0.07152120520904101	0.01663249808685979	0.035115618720769716	0.07337186102119103	0.07446532813061423	0.02119359069066699	0.10941761361275457	0.01937133101656044	0.09456420377987823	0.08928591281113847	0.014665941760366548	0.01149727380551016	0.012221702259742277	0.013302760118172243	0.06555151889215345	0.0871447527624425	0.0956560240409528	0.02793142003997356	0.032187708629255025
616	0.0537425381179672	0.051723574765289784	0.04298604628576399	0.04590014834298645	0.08111185237007079	0.03908363025600842	0.03664593225450261	0.0483642060891264	0.04078514268845351	0.06082478418177965	0.03639494969304072	0.06525744309228887	0.029192561369727907	0.03708493199878901	0.07382651519797448	0.05358413503486592	0.051093112596423934	0.06417423807571318	0.044275961515221035	0.04394829607400619
