# Supplementary material for: Mapping mutational effects along the evolutionary landscape of HIV envelope
Source: eLife. 2018 Mar 28;7:e34420. doi: 10.7554/eLife.34420 (PMC5910023; doi:10.7554/eLife.34420)
Supplement: Supplementary file 1. — Specifically, this file contains a Jupyter notebook that performs the analysis, all required input data, and all reasonably sized output files. The Jupyter notebook downloads the deep sequencing data, processes it with the dms_tools2 software (Bloom, 2015, https://jbloomlab.github.io/dms_tools2/), and also performs a variety of downstream analyses that generate most of the figures for this paper. [file elife-34420-supp1.zip › analysis_code/results/phydms_analysis/ExpCM_BF520_gammaomega_omegabysite.txt]

# Omega fit to each site after fixing tree and all other parameters.
# Fits compared to null model of omega = 1.
# P-values NOT corrected for multiple testing, so consider Q-values too.
# Q-values computed separately for omega > and < 1 # Will fit different synonymous rate for each site.
#
site	omega	P	dLnL	Q
560	100.000	6.29e-13	25.877	3.87e-10
434	100.000	1.04e-09	18.628	3.19e-07
276	100.000	6.05e-09	16.910	1.24e-06
302	12.821	1.35e-08	16.127	2.08e-06
414	52.403	2.15e-08	15.677	2.21e-06
233	11.728	1.87e-08	15.813	2.21e-06
104	100.000	2.57e-08	15.504	2.26e-06
497	100.000	3.01e-08	15.349	2.32e-06
590	37.309	4.54e-08	14.952	3.11e-06
533	9.659	5.31e-08	14.800	3.27e-06
460	100.000	7.3e-08	14.492	4.09e-06
283	100.000	1.04e-07	14.151	5.33e-06
519	100.000	1.61e-07	13.728	7.61e-06
538	0.014	1.28e-08	16.178	7.91e-06
33	0.000	6.24e-08	14.644	1.92e-05
236	88.464	4.71e-07	12.690	2.07e-05
453	100.000	1.42e-06	11.625	5.84e-05
287	34.884	1.55e-06	11.543	5.96e-05
362	32.647	2.18e-06	11.215	7.9e-05
175	8.515	3.36e-06	10.799	0.000115
128	7.670	4e-06	10.633	0.00013
439	71.449	6.18e-06	10.216	0.00019
494	94.816	9.39e-06	9.816	0.000276
39	0.000	2.04e-06	11.279	0.000419
82	0.000	3.18e-06	10.853	0.000438
324	0.102	3.56e-06	10.745	0.000438
473	0.000	6.01e-06	10.243	0.000617
147	0.041	7.43e-06	10.039	0.000654
295	16.737	2.34e-05	8.946	0.000654
27	0.000	9.23e-06	9.833	0.00071
135	18.097	3.01e-05	8.707	0.000771
152	4.992	2.94e-05	8.729	0.000771
162	0.070	1.58e-05	9.321	0.000971
605	0.037	1.47e-05	9.390	0.000971
16	0.118	1.94e-05	9.125	0.00109
516	19.060	4.77e-05	8.268	0.00118
450	95.028	5.18e-05	8.190	0.00123
75	16.501	5.44e-05	8.143	0.00124
307	9.612	7.07e-05	7.895	0.00156
421	4.809	9.5e-05	7.616	0.00195
234	6.355	9.38e-05	7.628	0.00195
405	100.000	0.000116	7.430	0.0023
284	5.328	0.000126	7.349	0.00243
3	30.247	0.000163	7.105	0.00296
275	7.107	0.000162	7.115	0.00296
131	12.270	0.00017	7.068	0.00299
416	4.879	0.000205	6.891	0.00351
368	0.074	7.32e-05	7.864	0.00376
381	7.249	0.000256	6.685	0.00426
132	8.694	0.000325	6.461	0.00526
113	0.137	0.00013	7.318	0.00574
95	0.000	0.000128	7.333	0.00574
231	11.857	0.000369	6.340	0.00584
349	0.088	0.000156	7.150	0.00612
79	0.068	0.000159	7.132	0.00612
96	0.000	0.000183	6.999	0.00663
431	100.000	0.000463	6.130	0.00713
599	0.040	0.000217	6.838	0.00743
277	8.537	0.000546	5.976	0.0082
32	100.000	0.00056	5.953	0.00821
419	100.000	0.000574	5.929	0.00822
359	0.063	0.000263	6.659	0.00852
303	18.428	0.000613	5.869	0.00858
90	4.958	0.00071	5.732	0.00972
509	100.000	0.000794	5.628	0.0106
532	4.230	0.000869	5.543	0.0114
42	0.000	0.000397	6.273	0.0122
339	7.164	0.00106	5.361	0.0136
258	8.151	0.00111	5.320	0.0139
578	0.043	0.000517	6.027	0.0152
22	0.000	0.000546	5.976	0.0153
471	8.607	0.0013	5.172	0.016
94	100.000	0.00133	5.150	0.0161
413	7.008	0.00136	5.131	0.0161
119	4.949	0.0014	5.104	0.0163
374	0.000	0.000652	5.810	0.0175
483	0.000	0.000782	5.642	0.0201
479	5.361	0.00189	4.826	0.0212
311	100.000	0.00189	4.827	0.0212
591	0.221	0.000944	5.467	0.0227
84	0.165	0.000958	5.453	0.0227
525	0.094	0.00109	5.337	0.0239
180	0.126	0.00109	5.337	0.0239
502	6.015	0.00232	4.640	0.0251
143	4.114	0.00237	4.620	0.0251
145	8.392	0.0024	4.607	0.0251
337	9.795	0.00238	4.617	0.0251
499	14.112	0.00253	4.559	0.026
360	5.872	0.00279	4.471	0.0282
181	4.089	0.00325	4.331	0.0323
608	0.000	0.00179	4.875	0.0381
1	4.118	0.00402	4.137	0.0387
130	100.000	0.00402	4.137	0.0387
385	5.863	0.00437	4.061	0.0408
172	5.163	0.00431	4.075	0.0408
37	0.246	0.00233	4.636	0.0462
312	0.061	0.0023	4.648	0.0462
579	0.191	0.00242	4.598	0.0467
201	0.000	0.00261	4.532	0.0477
103	0.159	0.00263	4.522	0.0477
35	0.000	0.00273	4.489	0.0481
238	7.872	0.00606	3.766	0.0557
118	4.193	0.00641	3.716	0.058
348	0.000	0.00343	4.283	0.0586
146	0.102	0.00376	4.197	0.061
219	0.000	0.00373	4.204	0.061
552	0.000	0.00411	4.118	0.0649
213	5.154	0.00763	3.560	0.0681
207	0.000	0.00444	4.047	0.0684
366	3.407	0.008	3.517	0.0694
286	2.807	0.00798	3.519	0.0694
571	0.000	0.00463	4.010	0.0695
564	0.000	0.00479	3.978	0.0695
25	0.000	0.00485	3.966	0.0695
343	4.156	0.00822	3.492	0.0702
56	4.597	0.00832	3.481	0.0702
585	4.376	0.00845	3.468	0.0704
11	0.000	0.0054	3.871	0.0756
166	100.000	0.00946	3.367	0.0777
100	0.000	0.0062	3.745	0.083
63	0.135	0.00633	3.727	0.083
170	0.198	0.00613	3.756	0.083
46	0.000	0.00655	3.696	0.084
429	3.321	0.0106	3.269	0.0844
555	6.035	0.0105	3.274	0.0844
291	4.214	0.0109	3.240	0.0862
544	5.296	0.0111	3.224	0.0867
326	5.434	0.0118	3.169	0.091
200	0.000	0.00785	3.534	0.0987
548	0.000	0.00838	3.475	0.103
271	0.000	0.00911	3.400	0.11
254	100.000	0.0151	2.951	0.112
187	4.916	0.015	2.958	0.112
428	4.285	0.0148	2.972	0.112
350	4.363	0.0156	2.923	0.114
322	0.101	0.00975	3.340	0.116
521	7.802	0.0166	2.868	0.119
375	5.861	0.0165	2.875	0.119
40	0.000	0.0114	3.202	0.131
20	0.223	0.0115	3.194	0.131
53	100.000	0.0188	2.759	0.132
404	7.242	0.0187	2.767	0.132
133	4.612	0.0193	2.736	0.134
54	4.168	0.0206	2.679	0.14
300	2.803	0.0206	2.678	0.14
29	100.000	0.0209	2.666	0.14
240	2.830	0.0219	2.627	0.145
268	6.216	0.0222	2.616	0.145
120	4.006	0.023	2.582	0.149
272	5.137	0.0234	2.570	0.15
493	0.000	0.0137	3.037	0.154
167	0.000	0.0154	2.935	0.169
47	0.000	0.0157	2.917	0.17
547	4.902	0.0277	2.424	0.175
191	21.349	0.0278	2.420	0.175
561	0.230	0.0165	2.873	0.175
228	9.781	0.0284	2.402	0.177
227	0.102	0.017	2.847	0.178
87	0.000	0.0173	2.831	0.178
487	0.000	0.018	2.797	0.182
156	0.085	0.0187	2.764	0.186
369	0.000	0.0199	2.710	0.194
44	0.000	0.0201	2.701	0.194
101	3.085	0.0316	2.311	0.194
458	0.000	0.021	2.665	0.198
351	0.118	0.0216	2.640	0.198
71	0.277	0.0215	2.641	0.198
379	0.266	0.0226	2.599	0.205
285	5.169	0.034	2.247	0.207
392	0.000	0.0233	2.573	0.208
341	5.257	0.0346	2.233	0.209
449	0.268	0.0254	2.500	0.209
566	0.000	0.0242	2.539	0.209
604	0.000	0.0241	2.543	0.209
539	0.301	0.0245	2.528	0.209
150	0.146	0.0255	2.495	0.209
530	0.000	0.025	2.510	0.209
562	4.125	0.0354	2.213	0.212
546	0.226	0.0266	2.459	0.215
221	5.298	0.0371	2.172	0.22
399	0.313	0.0279	2.417	0.22
194	0.000	0.0277	2.423	0.22
76	0.000	0.0287	2.393	0.221
382	0.141	0.0285	2.399	0.221
183	2.485	0.0386	2.140	0.222
292	2.415	0.0379	2.155	0.222
176	6.304	0.0386	2.140	0.222
506	40.483	0.0395	2.120	0.225
242	6.922	0.0405	2.098	0.229
380	0.000	0.031	2.326	0.236
202	0.000	0.0323	2.290	0.243
248	2.937	0.0435	2.038	0.244
390	2.605	0.0443	2.022	0.246
402	0.000	0.0335	2.259	0.247
72	0.000	0.0338	2.251	0.247
237	0.000	0.0341	2.246	0.247
107	4.860	0.0467	1.978	0.257
24	0.000	0.036	2.198	0.258
361	0.000	0.0378	2.158	0.267
554	2.443	0.0498	1.924	0.272
62	0.000	0.0397	2.115	0.278
488	0.000	0.0411	2.085	0.285
388	2.947	0.0539	1.858	0.291
110	0.306	0.048	1.955	0.312
587	0.000	0.0483	1.949	0.312
41	0.000	0.0463	1.985	0.312
78	0.235	0.0486	1.945	0.312
206	0.000	0.0483	1.950	0.312
461	0.000	0.0475	1.965	0.312
210	0.304	0.046	1.991	0.312
244	0.165	0.0512	1.900	0.325
559	0.000	0.0522	1.885	0.325
225	0.000	0.0518	1.891	0.325
503	0.129	0.0543	1.851	0.335
51	0.196	0.0556	1.832	0.337
204	0.000	0.0558	1.829	0.337
589	0.152	0.058	1.796	0.347
371	0.000	0.0589	1.785	0.349
535	2.128	0.0655	1.696	0.351
329	0.000	0.0605	1.762	0.355
179	4.790	0.0671	1.677	0.356
253	0.181	0.0619	1.743	0.36
357	9.010	0.0698	1.644	0.363
260	4.490	0.0701	1.640	0.363
250	2.924	0.0694	1.649	0.363
115	0.400	0.0632	1.726	0.364
138	0.233	0.0644	1.710	0.364
396	0.000	0.0642	1.713	0.364
293	3.139	0.0717	1.622	0.368
52	0.000	0.0659	1.691	0.369
121	2.379	0.0734	1.602	0.374
613	97.885	0.0747	1.588	0.376
576	3.083	0.0754	1.581	0.376
144	3.463	0.0756	1.579	0.376
102	3.086	0.0771	1.562	0.38
48	0.000	0.069	1.654	0.383
212	1.961	0.0791	1.542	0.384
568	6.001	0.0786	1.547	0.384
108	2.553	0.0799	1.533	0.385
372	2.824	0.0807	1.525	0.385
338	0.000	0.0713	1.626	0.392
438	100.000	0.0831	1.502	0.394
21	0.000	0.0723	1.615	0.394
319	0.176	0.076	1.574	0.404
320	0.000	0.0759	1.575	0.404
557	0.000	0.0761	1.573	0.404
241	0.000	0.0783	1.550	0.409
169	0.000	0.078	1.553	0.409
89	0.000	0.0793	1.539	0.411
208	0.212	0.0811	1.521	0.416
597	2.585	0.0894	1.443	0.42
430	19.892	0.0935	1.406	0.436
433	3.549	0.0958	1.387	0.444
612	0.333	0.0877	1.458	0.446
305	0.000	0.0883	1.453	0.446
468	0.000	0.0898	1.439	0.45
313	0.430	0.0906	1.432	0.45
243	2.133	0.101	1.341	0.466
7	0.224	0.0954	1.390	0.47
511	0.000	0.0979	1.370	0.478
111	0.220	0.0987	1.364	0.479
247	0.367	0.101	1.344	0.484
551	0.375	0.101	1.342	0.484
125	0.000	0.102	1.335	0.485
596	0.000	0.106	1.306	0.499
60	0.000	0.108	1.293	0.5
595	0.000	0.107	1.298	0.5
567	0.000	0.111	1.271	0.5
157	0.236	0.11	1.279	0.5
85	0.000	0.11	1.274	0.5
527	0.268	0.111	1.269	0.5
536	0.000	0.114	1.250	0.508
491	6.930	0.113	1.259	0.514
418	0.000	0.116	1.234	0.515
323	0.000	0.118	1.223	0.515
255	0.000	0.118	1.222	0.515
332	0.535	0.121	1.202	0.518
189	0.188	0.12	1.206	0.518
342	0.000	0.119	1.212	0.518
266	5.443	0.115	1.243	0.519
496	13.596	0.116	1.234	0.519
602	91.300	0.116	1.235	0.519
148	0.000	0.126	1.172	0.534
565	2.578	0.121	1.205	0.534
333	0.006	0.127	1.166	0.535
211	2.066	0.126	1.171	0.554
163	0.000	0.133	1.131	0.555
229	0.246	0.135	1.117	0.562
373	2.501	0.129	1.150	0.565
410	2.492	0.131	1.139	0.569
508	0.000	0.138	1.101	0.57
553	100.000	0.133	1.126	0.571
134	3.732	0.133	1.129	0.571
575	0.000	0.14	1.087	0.577
495	0.000	0.143	1.071	0.581
203	0.000	0.143	1.073	0.581
358	0.000	0.145	1.060	0.585
97	0.269	0.149	1.039	0.597
442	10.283	0.141	1.084	0.598
455	4.903	0.142	1.077	0.6
406	0.181	0.151	1.029	0.602
216	0.376	0.158	0.995	0.615
59	0.000	0.159	0.993	0.615
151	0.336	0.158	0.995	0.615
265	0.506	0.158	0.995	0.615
384	0.000	0.16	0.989	0.615
315	93.342	0.147	1.051	0.616
534	2.752	0.148	1.046	0.616
301	1.843	0.149	1.041	0.617
8	0.345	0.161	0.980	0.618
116	0.220	0.163	0.974	0.619
161	100.000	0.152	1.027	0.62
500	6.001	0.151	1.031	0.62
498	0.000	0.166	0.957	0.629
251	0.531	0.171	0.937	0.636
355	0.000	0.17	0.943	0.636
264	0.000	0.171	0.935	0.636
314	0.000	0.185	0.879	0.655
141	0.276	0.188	0.866	0.655
397	0.000	0.187	0.870	0.655
289	0.000	0.179	0.903	0.655
446	0.000	0.178	0.909	0.655
424	0.000	0.184	0.884	0.655
43	0.000	0.181	0.896	0.655
489	0.000	0.183	0.886	0.655
136	0.000	0.185	0.877	0.655
45	0.000	0.188	0.867	0.655
354	0.096	0.187	0.872	0.655
549	3.916	0.162	0.979	0.656
290	1.854	0.165	0.966	0.663
158	100.000	0.169	0.946	0.675
239	0.000	0.195	0.838	0.676
193	0.000	0.197	0.834	0.676
224	1.803	0.17	0.940	0.677
383	0.000	0.198	0.829	0.677
308	0.000	0.199	0.825	0.677
593	0.000	0.202	0.815	0.681
105	0.000	0.202	0.813	0.681
436	8.781	0.174	0.924	0.683
395	100.000	0.174	0.923	0.683
177	0.361	0.211	0.782	0.706
606	0.262	0.212	0.779	0.706
448	0.263	0.213	0.775	0.706
297	100.000	0.182	0.891	0.709
252	99.310	0.184	0.881	0.714
19	100.000	0.187	0.872	0.718
270	1.839	0.189	0.861	0.724
412	0.000	0.22	0.752	0.725
306	0.000	0.224	0.740	0.733
159	0.237	0.227	0.729	0.74
327	0.648	0.235	0.704	0.759
363	0.169	0.238	0.697	0.759
185	0.317	0.236	0.701	0.759
99	0.549	0.238	0.697	0.759
466	0.000	0.244	0.678	0.768
464	0.456	0.246	0.673	0.768
328	0.000	0.244	0.678	0.768
391	0.313	0.248	0.667	0.768
218	0.402	0.247	0.670	0.768
124	0.276	0.247	0.669	0.768
522	6.545	0.203	0.811	0.771
114	0.635	0.253	0.654	0.779
558	1.726	0.211	0.784	0.796
441	0.000	0.26	0.635	0.796
77	0.310	0.263	0.627	0.801
356	0.419	0.265	0.621	0.804
334	0.310	0.267	0.616	0.806
345	1.967	0.217	0.763	0.814
310	3.560	0.219	0.755	0.818
370	0.000	0.275	0.597	0.821
282	0.432	0.275	0.597	0.821
582	1.744	0.223	0.743	0.827
192	100.000	0.226	0.733	0.833
365	0.000	0.281	0.581	0.837
615	0.537	0.286	0.569	0.848
106	0.000	0.289	0.561	0.853
411	0.000	0.291	0.557	0.855
346	0.125	0.295	0.548	0.862
126	100.000	0.235	0.704	0.863
80	0.366	0.299	0.539	0.869
387	0.000	0.303	0.530	0.877
139	0.000	0.305	0.526	0.878
171	0.341	0.307	0.522	0.879
26	0.223	0.311	0.513	0.887
226	1.611	0.244	0.680	0.888
316	0.000	0.318	0.499	0.894
386	0.000	0.318	0.499	0.894
353	0.000	0.315	0.504	0.894
541	0.000	0.326	0.483	0.912
61	1.565	0.255	0.648	0.923
140	0.433	0.333	0.468	0.929
437	0.000	0.335	0.464	0.931
492	0.000	0.342	0.451	0.945
165	0.000	0.347	0.443	0.95
5	0.395	0.351	0.434	0.95
178	0.000	0.351	0.435	0.95
400	0.000	0.352	0.434	0.95
91	0.000	0.353	0.431	0.95
477	0.386	0.353	0.431	0.95
257	1.714	0.27	0.608	0.974
220	1.810	0.274	0.599	0.981
198	0.637	0.368	0.405	0.986
417	0.000	0.375	0.394	0.999
501	1.000	1	0.000	1
129	0.000	0.957	0.001	1
504	0.000	0.924	0.004	1
127	0.933	0.88	0.011	1
88	0.000	0.959	0.001	1
83	1.534	0.724	0.062	1
543	0.980	0.955	0.002	1
86	1.395	0.539	0.189	1
505	0.000	0.639	0.110	1
542	70.610	0.595	0.141	1
537	1.000	1	0.000	1
540	46.910	0.911	0.006	1
520	0.000	0.652	0.102	1
93	0.660	0.713	0.068	1
112	0.000	0.949	0.002	1
517	0.000	0.472	0.259	1
117	0.827	0.726	0.061	1
523	1.210	0.772	0.042	1
524	1.000	1	0.000	1
515	1.541	0.573	0.159	1
109	1.046	0.956	0.002	1
514	1.064	0.961	0.001	1
513	1.000	1	0.000	1
92	1.384	0.788	0.036	1
526	1.641	0.355	0.428	1
122	1.118	0.828	0.024	1
510	0.000	0.959	0.001	1
528	1.000	1	0.000	1
529	0.393	0.41	0.339	1
123	1.218	0.773	0.042	1
531	1.389	0.636	0.112	1
98	1.022	0.984	0.000	1
507	0.000	0.754	0.049	1
518	0.000	0.967	0.001	1
512	1.000	1	0.000	1
545	1.000	1	0.000	1
335	1.133	0.782	0.038	1
74	0.930	0.949	0.002	1
584	0.000	0.956	0.002	1
586	1.000	1	0.000	1
23	0.000	0.493	0.235	1
588	0.794	0.655	0.100	1
18	1.192	0.657	0.098	1
17	0.489	0.619	0.124	1
592	0.000	0.97	0.001	1
594	100.000	0.821	0.026	1
15	1.504	0.466	0.266	1
14	0.000	0.977	0.000	1
13	0.661	0.693	0.078	1
598	0.479	0.449	0.287	1
583	1.253	0.846	0.019	1
12	0.000	0.451	0.285	1
601	44.678	0.834	0.022	1
10	0.000	0.524	0.203	1
603	2.854	0.31	0.516	1
9	0.000	0.971	0.001	1
6	0.515	0.518	0.209	1
607	100.000	0.383	0.380	1
609	99.029	0.332	0.471	1
610	0.446	0.503	0.224	1
611	0.000	0.898	0.008	1
4	0.000	0.969	0.001	1
2	1.068	0.885	0.010	1
614	0.994	0.992	0.000	1
600	100.000	0.286	0.570	1
81	0.000	0.964	0.001	1
581	1.864	0.411	0.338	1
28	0.642	0.666	0.093	1
550	1.584	0.385	0.377	1
73	0.000	0.942	0.003	1
70	0.611	0.664	0.094	1
69	0.000	0.939	0.003	1
68	1.227	0.682	0.084	1
67	1.862	0.584	0.150	1
556	0.000	0.506	0.221	1
66	0.623	0.6	0.137	1
65	0.000	0.97	0.001	1
64	55.814	0.874	0.013	1
563	1.613	0.454	0.281	1
57	100.000	0.397	0.358	1
580	0.000	0.973	0.001	1
55	0.676	0.541	0.187	1
49	1.383	0.672	0.090	1
38	0.000	0.948	0.002	1
569	0.805	0.639	0.110	1
570	0.000	0.849	0.018	1
36	0.000	0.913	0.006	1
572	0.813	0.742	0.054	1
573	0.782	0.634	0.113	1
574	0.804	0.843	0.020	1
34	1.006	0.986	0.000	1
31	1.115	0.836	0.021	1
577	0.718	0.619	0.123	1
30	0.905	0.93	0.004	1
50	0.000	0.857	0.016	1
58	0.848	0.877	0.012	1
476	0.000	0.674	0.089	1
142	1.200	0.884	0.011	1
267	0.573	0.513	0.214	1
263	2.654	0.337	0.461	1
262	0.786	0.552	0.177	1
389	52.911	0.913	0.006	1
261	0.766	0.617	0.125	1
259	1.464	0.583	0.151	1
393	0.000	0.964	0.001	1
394	1.242	0.866	0.014	1
256	0.884	0.827	0.024	1
398	1.004	0.998	0.000	1
401	0.000	0.468	0.264	1
249	2.046	0.316	0.503	1
403	1.686	0.688	0.081	1
246	3.554	0.393	0.365	1
245	0.720	0.784	0.038	1
235	0.514	0.399	0.356	1
407	0.000	0.438	0.300	1
408	1.058	0.91	0.006	1
409	0.000	0.39	0.370	1
232	0.969	0.929	0.004	1
230	0.936	0.938	0.003	1
415	0.000	0.96	0.001	1
223	0.735	0.809	0.029	1
222	0.766	0.53	0.197	1
420	1.000	1	0.000	1
269	0.638	0.624	0.120	1
422	0.000	0.961	0.001	1
273	1.663	0.294	0.550	1
278	0.000	0.973	0.001	1
331	1.429	0.42	0.326	1
340	94.319	0.289	0.563	1
330	1.430	0.637	0.111	1
344	2.205	0.289	0.561	1
347	0.000	0.969	0.001	1
325	0.000	0.425	0.318	1
321	0.537	0.582	0.152	1
318	0.000	0.436	0.304	1
317	1.676	0.358	0.422	1
352	1.130	0.828	0.024	1
309	0.858	0.791	0.035	1
304	1.771	0.551	0.178	1
299	0.922	0.929	0.004	1
298	1.373	0.457	0.276	1
364	1.354	0.372	0.399	1
367	0.000	0.435	0.304	1
296	1.790	0.334	0.466	1
294	0.985	0.978	0.000	1
288	1.077	0.903	0.007	1
281	1.181	0.714	0.067	1
280	1.835	0.313	0.508	1
279	1.038	0.952	0.002	1
376	1.624	0.591	0.144	1
377	0.000	0.955	0.002	1
378	1.377	0.679	0.085	1
274	1.053	0.915	0.006	1
423	0.536	0.381	0.384	1
217	0.901	0.917	0.005	1
425	0.000	0.98	0.000	1
465	0.000	0.96	0.001	1
467	1.806	0.549	0.180	1
469	0.000	0.606	0.133	1
470	0.000	0.973	0.001	1
174	1.058	0.873	0.013	1
472	0.000	0.892	0.009	1
173	0.958	0.939	0.003	1
474	0.435	0.423	0.320	1
475	0.415	0.541	0.187	1
336	1.673	0.546	0.182	1
478	1.299	0.716	0.066	1
480	0.000	0.659	0.097	1
481	1.288	0.598	0.139	1
482	0.000	0.974	0.001	1
168	0.495	0.509	0.218	1
484	0.000	0.94	0.003	1
485	1.000	1	0.000	1
486	0.000	0.968	0.001	1
164	0.563	0.688	0.081	1
160	1.640	0.571	0.161	1
490	0.000	0.562	0.168	1
155	0.991	0.994	0.000	1
154	1.222	0.725	0.062	1
153	0.000	0.922	0.005	1
149	0.671	0.78	0.039	1
463	0.000	0.403	0.349	1
462	0.000	0.933	0.004	1
182	0.437	0.434	0.306	1
459	2.113	0.554	0.175	1
426	0.000	0.676	0.087	1
427	0.996	0.993	0.000	1
215	1.251	0.793	0.034	1
214	0.662	0.671	0.090	1
209	1.478	0.671	0.090	1
205	0.000	0.965	0.001	1
432	0.698	0.412	0.336	1
199	1.992	0.632	0.115	1
435	0.000	0.591	0.144	1
197	0.564	0.506	0.221	1
196	0.000	0.953	0.002	1
440	0.000	0.384	0.379	1
137	0.472	0.711	0.068	1
195	1.618	0.306	0.523	1
444	0.000	0.98	0.000	1
445	1.000	1	0.000	1
447	0.000	0.793	0.034	1
190	0.746	0.8	0.032	1
188	0.551	0.489	0.239	1
451	1.000	1	0.000	1
452	0.000	0.958	0.001	1
186	1.818	0.429	0.312	1
454	1.000	1	0.000	1
456	0.474	0.512	0.215	1
457	1.092	0.895	0.009	1
184	96.363	0.359	0.421	1
443	0.000	0.789	0.036	1
616	0.711	0.5	0.227	1
