# Supplementary material for: Mapping mutational effects along the evolutionary landscape of HIV envelope
Source: eLife. 2018 Mar 28;7:e34420. doi: 10.7554/eLife.34420 (PMC5910023; doi:10.7554/eLife.34420)
Supplement: Supplementary file 1. — Specifically, this file contains a Jupyter notebook that performs the analysis, all required input data, and all reasonably sized output files. The Jupyter notebook downloads the deep sequencing data, processes it with the dms_tools2 software (Bloom, 2015, https://jbloomlab.github.io/dms_tools2/), and also performs a variety of downstream analyses that generate most of the figures for this paper. [file elife-34420-supp1.zip › analysis_code/results/phydms_analysis/ExpCM_BF520_gammaomega_tree.newick]

((((((((((((A1.TZ.08.CH0219_e4.HM204621:0.32566,A1.BE.97.PIC771_15.FM165628:0.20541):0.01949,A1.TZ.08.707010240_A7.HQ615971:0.25094):0.02543,A1.UG.09.M160b_p1.JF680921:0.23182):0.02029,A1.CM.07.46_10.KP718918:0.24407):0.01996,A1.RW.11.DEMA111RW002.KF716472:0.27301):0.00451,(A1.RW.07.R283F_7Dec07_3C4.KX983542:0.28061,(A1.ZA.09.MSM066.KF725913:0.31447,A1.RW.08.R1135M_11Feb08_3B9.KX983624:0.19389):0.03121):0.00781):0.00707,A1.RW.06.DEMA106RW003.KU749423:0.34688):0.02059,((((A1.KE.07.21020_13.HM215275:0.25785,A1.KE.x.209_KE.KU921732:0.24001):0.02061,(((A1.CY.08.CY236.JF683783:0.24051,(A1.CY.05.CY121.FJ388932:0.21295,A1.CY.08.CY230.JF683779:0.24680):0.04275):0.06304,((A1.UG.07.PP6_F3_B2.HM027824:0.24241,A1.KE.x.263_KE.KU921738:0.26224):0.00527,((A1.GB.08.CH080510_e_p2.HM204648:0.27581,A1.UG.98.120MPC01.EU852954:0.19100):0.01573,A1.UG.07.0086_A1.JX877522:0.21024):0.01092):0.00999):0.00872,((BF520:0.19285,A1.KE.06.06KECst_020.FJ623482:0.26040):0.04888,(A1.TZ.00.398_F1_A1.HQ697994:0.24434,((A1.TZ.08.707010095_D8.HQ615968:0.20195,A1.TZ.06.3504_7_21.HM215303:0.24740):0.04044,((A1.KE.99.99KE_KNH1135.AY736814:0.17669,A1.TZ.05.6592_v5_c32_tp1.HM215333:0.20408):0.03019,(A1.ZA.04.503_15344_T10_A1.KT183312:0.24937,A1.TZ.04.3718_v3_c11.HM215306:0.24769):0.03816):0.00425):0.00000):0.00553):0.01403):0.01142):0.00922,A1.KE.05.QH209_14M_ENV_A2.FJ866118:0.23499):0.00986,(((A1.KE.00.00KE_KER2008.AY736809:0.26083,(A1.KE.x.339_KE.KU921752:0.25011,A1.KE.08.Donor_64.KT252544:0.25468):0.01688):0.01386,((((((A1.KE.05.QH359_21M_ENV_C1.FJ866121:0.20591,A1.KE.00.MSA4069.AF457080:0.18534):0.04945,A1.KE.11.DEMA11KE001.KF716475:0.22849):0.01925,A1.KE.05.QH343_21M_ENV_B5.FJ866120:0.29670):0.00000,(A1.KE.x.467_KE.KU921788:0.26117,A1.KE.06.06KECst_001.FJ623487:0.20275):0.04311):0.00676,(A1.KE.05.QF495_23M_ENV_D1.FJ866116:0.32366,(((A1.UG.09.DEMA109UG017.KP109490:0.18373,A1.KE.x.320_KE.KU921746:0.22314):0.01378,A1.KE.05.05KE607907V4.KT022374:0.25965):0.02525,(A1.ZA.06.C.x.06.CF01_C8.KC863311:0.21213,A1.KE.09.12151802.HQ540689:0.24111):0.03675):0.01388):0.01541):0.01829,((A1.KE.x.407_KE.KU921783:0.19615,A1.KE.x.657_KE.KU921835:0.28752):0.01915,BG505:0.16031):0.01837):0.00615):0.01088,((A1.RW.08.DEMA108RW010.KU749424:0.23839,A1.KE.06.06KECst_005.FJ623481:0.19772):0.02796,A1.KE.x.655_KE.KU921831:0.27694):0.02228):0.01880):0.01519):0.00922,(((A1.ZA.01.TV314.FJ647148:0.16199,(A1.KE.05.05KE643439V4.KT022375:0.24640,A1.UG.97.368MPc02.EU853062:0.21513):0.04075):0.03306,(A1.UG.07.p191084.JX236669:0.15857,A1.UG.11.DEMA110UG009.KF716486:0.28931):0.03693):0.00154,((A1.UG.07.191955_A11.HM215272:0.23162,A1.PK.14.DEMA114PK001.KU749409:0.26525):0.02248,A1.UG.99.99UGG03379.AF484493:0.21086):0.01139):0.02595):0.02522,((A1.CD.02.LA01AlPr.KU168256:0.23410,A1.GB.08.I230_A10.HQ595782:0.33806):0.05915,((A1.CH.03.HIV_CH_BID_V3538_2003.JQ403028:0.27156,A1.CM.99.99CM_MP1433.AM279348:0.31056):0.02434,A1.GM.05.N33456.HQ385452:0.24343):0.02556):0.00773):0.01831,(A1.US.x.HCPI_13_01.GU367412:0.21916,A1.GM.09.N057856.HQ385453:0.29485):0.06202):0.01648,((A2.CY.94.94CY017_41.AF286237:0.19221,A2.CM.01.01CM_1445MV.GU201516:0.21270):0.08007,A1.ZA.09.707PKE02N3.HM623589:0.37089):0.08562):0.00000;
