# Supplementary material for: Mapping mutational effects along the evolutionary landscape of HIV envelope
Source: eLife. 2018 Mar 28;7:e34420. doi: 10.7554/eLife.34420 (PMC5910023; doi:10.7554/eLife.34420)
Supplement: Supplementary file 1. — Specifically, this file contains a Jupyter notebook that performs the analysis, all required input data, and all reasonably sized output files. The Jupyter notebook downloads the deep sequencing data, processes it with the dms_tools2 software (Bloom, 2015, https://jbloomlab.github.io/dms_tools2/), and also performs a variety of downstream analyses that generate most of the figures for this paper. [file elife-34420-supp1.zip › analysis_code/results/phydms_analysis/ExpCM_BF520_omegabysite.txt]

# Omega fit to each site after fixing tree and all other parameters.
# Fits compared to null model of omega = 1.
# P-values NOT corrected for multiple testing, so consider Q-values too.
# Q-values computed separately for omega > and < 1 # Will fit different synonymous rate for each site.
#
site	omega	P	dLnL	Q
560	100.000	2.45e-13	26.804	1.51e-10
434	100.000	3.12e-10	19.800	9.6e-08
276	100.000	1e-08	16.421	1.23e-06
104	95.089	9.44e-09	16.477	1.23e-06
233	12.692	7.48e-09	16.702	1.23e-06
460	100.000	1.28e-08	16.178	1.32e-06
590	38.355	2.91e-08	15.385	2.24e-06
497	50.826	2.68e-08	15.463	2.24e-06
533	9.960	4.25e-08	15.016	2.91e-06
414	43.617	5.66e-08	14.738	3.49e-06
538	0.020	8.25e-09	16.608	5.08e-06
302	7.242	1.25e-07	13.970	6.43e-06
283	100.000	1.21e-07	14.005	6.43e-06
33	0.000	5.16e-08	14.827	1.59e-05
519	100.000	4.33e-07	12.770	2.05e-05
453	100.000	4.75e-07	12.681	2.09e-05
128	10.084	5.94e-07	12.466	2.44e-05
236	100.000	1.52e-06	11.560	5.86e-05
439	100.000	1.89e-06	11.352	6.85e-05
362	32.836	2.33e-06	11.150	7.98e-05
287	31.042	2.9e-06	10.940	9.41e-05
175	8.596	3.48e-06	10.766	0.000107
494	100.000	3.7e-06	10.706	0.000109
135	23.071	6.49e-06	10.169	0.000182
152	5.300	1.33e-05	9.483	0.000357
295	19.336	1.51e-05	9.360	0.000389
450	100.000	1.96e-05	9.115	0.000482
39	0.000	2.64e-06	11.032	0.000487
324	0.101	3.16e-06	10.858	0.000487
516	27.826	2.12e-05	9.040	0.000502
473	0.000	6.01e-06	10.243	0.00074
82	0.000	8.99e-06	9.857	0.000923
307	27.632	4.06e-05	8.422	0.000926
27	0.000	1.3e-05	9.503	0.000975
605	0.036	1.18e-05	9.595	0.000975
147	0.044	1.42e-05	9.418	0.000975
162	0.070	1.59e-05	9.314	0.000978
131	15.607	4.59e-05	8.306	0.00101
75	16.819	4.75e-05	8.272	0.00101
405	100.000	6.63e-05	7.956	0.00133
90	6.626	6.72e-05	7.945	0.00133
381	8.792	7.81e-05	7.802	0.00146
3	37.623	7.62e-05	7.826	0.00146
16	0.128	3.67e-05	8.517	0.00206
284	5.287	0.000121	7.385	0.0022
509	100.000	0.000133	7.301	0.00234
113	0.120	4.98e-05	8.228	0.00255
421	4.511	0.000166	7.093	0.00283
431	100.000	0.000174	7.046	0.0029
234	5.855	0.000199	6.922	0.00322
303	22.757	0.000228	6.793	0.0036
275	6.751	0.00024	6.745	0.00369
419	100.000	0.000261	6.667	0.00392
416	4.679	0.000281	6.595	0.00413
368	0.077	0.000103	7.543	0.00487
79	0.064	0.000121	7.391	0.00531
349	0.087	0.000157	7.145	0.00644
339	8.425	0.000492	6.073	0.00673
132	8.172	0.000481	6.095	0.00673
277	9.332	0.000481	6.094	0.00673
258	9.905	0.000513	6.034	0.00687
94	100.000	0.000526	6.011	0.00689
599	0.041	0.000226	6.799	0.00872
471	9.692	0.000718	5.721	0.00921
532	4.274	0.000784	5.639	0.00986
231	10.473	0.000845	5.570	0.0104
32	100.000	0.000914	5.497	0.011
413	8.895	0.000965	5.447	0.0114
578	0.040	0.000396	6.276	0.0143
499	17.655	0.00126	5.199	0.0147
311	100.000	0.00131	5.164	0.0149
591	0.208	0.000515	6.030	0.0167
42	0.000	0.000492	6.074	0.0167
145	9.313	0.00158	4.989	0.0177
374	0.000	0.000589	5.905	0.0181
359	0.072	0.000661	5.798	0.0194
119	4.693	0.00177	4.888	0.0194
96	0.000	0.000866	5.547	0.0219
103	0.135	0.000888	5.524	0.0219
525	0.090	0.000852	5.562	0.0219
84	0.161	0.000797	5.624	0.0219
22	0.000	0.00106	5.363	0.025
143	4.102	0.00241	4.603	0.0261
286	3.265	0.00247	4.583	0.0262
37	0.227	0.00131	5.167	0.0298
502	5.644	0.00309	4.378	0.0322
343	5.116	0.00349	4.266	0.0358
181	3.940	0.00428	4.081	0.0424
337	8.705	0.0042	4.097	0.0424
385	5.856	0.00434	4.069	0.0424
172	5.200	0.00444	4.048	0.0427
428	5.853	0.00465	4.005	0.0441
483	0.000	0.00236	4.622	0.0469
201	0.000	0.00232	4.638	0.0469
95	0.000	0.00244	4.593	0.0469
312	0.062	0.0024	4.606	0.0469
35	0.000	0.00227	4.659	0.0469
130	100.000	0.00531	3.886	0.0495
608	0.000	0.00272	4.493	0.0508
238	7.915	0.00572	3.818	0.0526
479	3.993	0.00609	3.761	0.0544
544	6.286	0.00606	3.766	0.0544
180	0.148	0.00303	4.394	0.0549
375	7.799	0.00649	3.704	0.0571
166	100.000	0.0067	3.676	0.0581
579	0.200	0.00331	4.315	0.0582
133	6.380	0.00694	3.644	0.0594
1	3.662	0.00768	3.553	0.0639
585	4.220	0.00763	3.559	0.0639
191	100.000	0.00807	3.509	0.066
118	4.017	0.00817	3.498	0.066
360	4.869	0.00824	3.490	0.066
213	5.019	0.00872	3.439	0.0689
429	3.414	0.00884	3.427	0.0689
254	100.000	0.00922	3.390	0.071
552	0.000	0.00422	4.094	0.0722
219	0.000	0.00436	4.065	0.0725
56	4.290	0.0105	3.276	0.0778
366	3.177	0.0104	3.286	0.0778
555	6.106	0.0105	3.276	0.0778
521	8.984	0.0106	3.263	0.0779
326	5.505	0.011	3.230	0.08
571	0.000	0.00531	3.885	0.0861
25	0.000	0.00561	3.837	0.0885
187	5.217	0.0127	3.102	0.0913
46	0.000	0.00634	3.726	0.0971
348	0.000	0.00646	3.708	0.0971
242	10.695	0.014	3.020	0.098
228	13.076	0.014	3.019	0.098
404	7.666	0.0152	2.945	0.105
291	3.944	0.0155	2.927	0.106
547	5.651	0.0167	2.863	0.112
53	94.796	0.0166	2.866	0.112
341	6.815	0.0175	2.823	0.116
272	5.569	0.0178	2.806	0.116
120	4.248	0.0179	2.802	0.116
207	0.000	0.00834	3.479	0.122
63	0.145	0.00883	3.428	0.127
285	6.063	0.0201	2.703	0.129
29	100.000	0.0204	2.689	0.129
390	3.013	0.0218	2.631	0.136
107	6.307	0.0219	2.628	0.136
506	84.623	0.0229	2.588	0.141
240	2.799	0.0232	2.576	0.142
176	7.881	0.0238	2.554	0.144
11	0.000	0.0105	3.272	0.147
564	0.000	0.0113	3.209	0.155
170	0.222	0.0117	3.181	0.156
548	0.000	0.0121	3.145	0.159
146	0.131	0.0126	3.109	0.162
200	0.000	0.0137	3.039	0.172
350	3.861	0.0289	2.387	0.173
183	2.587	0.0316	2.310	0.187
357	13.779	0.0337	2.255	0.196
300	2.562	0.0337	2.254	0.196
47	0.000	0.0162	2.893	0.197
20	0.240	0.0166	2.869	0.197
100	0.000	0.0166	2.869	0.197
487	0.000	0.0176	2.818	0.204
271	0.000	0.0179	2.805	0.204
535	2.357	0.0369	2.178	0.208
562	4.125	0.0363	2.192	0.208
101	2.985	0.0368	2.179	0.208
156	0.084	0.0188	2.759	0.211
54	3.649	0.0378	2.157	0.212
293	3.744	0.0387	2.136	0.213
144	4.397	0.0388	2.135	0.213
539	0.287	0.0196	2.724	0.216
40	0.000	0.0212	2.657	0.223
87	0.000	0.0208	2.673	0.223
449	0.254	0.0213	2.650	0.223
268	5.122	0.0408	2.091	0.223
221	5.107	0.0419	2.070	0.226
430	55.453	0.0431	2.046	0.231
44	0.000	0.0226	2.600	0.232
292	2.373	0.0445	2.019	0.236
167	0.000	0.0238	2.555	0.237
458	0.000	0.0239	2.553	0.237
266	9.718	0.0456	1.999	0.24
546	0.221	0.0247	2.522	0.242
388	3.029	0.0464	1.984	0.242
102	3.544	0.0488	1.941	0.253
351	0.127	0.0269	2.449	0.255
566	0.000	0.0267	2.454	0.255
530	0.000	0.0276	2.427	0.257
121	2.624	0.0507	1.910	0.26
604	0.000	0.0288	2.390	0.265
565	3.300	0.0543	1.851	0.277
576	3.354	0.0559	1.828	0.282
568	6.941	0.057	1.811	0.286
561	0.263	0.0318	2.304	0.286
227	0.124	0.032	2.299	0.286
597	3.036	0.0611	1.754	0.299
248	2.648	0.0613	1.751	0.299
372	3.227	0.0605	1.762	0.299
373	3.027	0.0624	1.736	0.303
433	4.081	0.0637	1.719	0.304
496	27.251	0.0637	1.719	0.304
110	0.287	0.0354	2.213	0.307
392	0.000	0.035	2.223	0.307
455	8.003	0.0654	1.698	0.31
438	100.000	0.0659	1.691	0.31
179	4.751	0.0678	1.668	0.316
210	0.292	0.0394	2.122	0.329
71	0.314	0.0395	2.120	0.329
322	0.144	0.0392	2.127	0.329
150	0.166	0.0401	2.107	0.329
369	0.000	0.0412	2.085	0.332
194	0.000	0.0415	2.079	0.332
237	0.000	0.0424	2.059	0.335
613	100.000	0.0732	1.605	0.339
202	0.000	0.0449	2.011	0.344
493	0.000	0.0445	2.018	0.344
399	0.346	0.0453	2.005	0.344
410	2.917	0.0773	1.560	0.355
402	0.000	0.0481	1.953	0.362
382	0.167	0.0494	1.930	0.367
491	8.603	0.0807	1.526	0.368
134	4.599	0.0826	1.507	0.374
500	9.264	0.0854	1.480	0.384
488	0.000	0.053	1.871	0.389
76	0.000	0.0539	1.858	0.39
260	4.140	0.09	1.438	0.402
212	1.911	0.0919	1.421	0.407
51	0.197	0.0568	1.814	0.407
225	0.000	0.0584	1.791	0.413
41	0.000	0.0598	1.771	0.419
62	0.000	0.062	1.741	0.42
24	0.000	0.0616	1.747	0.42
587	0.000	0.0612	1.752	0.42
250	2.617	0.0975	1.373	0.429
380	0.000	0.0647	1.706	0.433
503	0.142	0.0668	1.680	0.438
72	0.000	0.0667	1.681	0.438
602	92.490	0.104	1.325	0.452
361	0.000	0.0717	1.621	0.457
78	0.264	0.0719	1.619	0.457
559	0.000	0.0719	1.619	0.457
138	0.245	0.0734	1.602	0.461
48	0.000	0.0757	1.578	0.461
206	0.000	0.0754	1.581	0.461
379	0.345	0.0754	1.580	0.461
442	13.693	0.107	1.297	0.465
208	0.209	0.0779	1.554	0.471
204	0.000	0.0794	1.538	0.475
554	2.017	0.112	1.261	0.48
108	2.344	0.112	1.261	0.48
161	92.998	0.113	1.256	0.48
436	13.460	0.115	1.240	0.487
158	99.238	0.124	1.181	0.521
553	92.623	0.125	1.175	0.522
52	0.000	0.095	1.394	0.532
396	0.000	0.0905	1.433	0.532
468	0.000	0.0948	1.396	0.532
169	0.000	0.0936	1.406	0.532
115	0.435	0.0922	1.418	0.532
612	0.342	0.0958	1.387	0.532
320	0.000	0.0953	1.391	0.532
251	0.467	0.0915	1.424	0.532
549	4.281	0.134	1.123	0.546
15	2.152	0.132	1.132	0.546
522	10.469	0.133	1.128	0.546
315	98.745	0.138	1.099	0.56
557	0.000	0.103	1.326	0.569
89	0.000	0.105	1.311	0.575
297	100.000	0.144	1.066	0.581
395	100.000	0.147	1.054	0.586
527	0.270	0.112	1.262	0.606
310	4.270	0.156	1.005	0.621
371	0.000	0.118	1.222	0.628
253	0.231	0.118	1.219	0.628
21	0.000	0.121	1.200	0.628
247	0.386	0.12	1.208	0.628
589	0.204	0.121	1.201	0.628
596	0.000	0.123	1.188	0.632
211	1.942	0.162	0.980	0.638
244	0.225	0.129	1.153	0.643
461	0.000	0.129	1.150	0.643
338	0.000	0.128	1.156	0.643
319	0.219	0.129	1.149	0.643
60	0.000	0.132	1.136	0.649
19	100.000	0.166	0.961	0.65
329	0.000	0.134	1.120	0.652
189	0.199	0.134	1.121	0.652
418	0.000	0.139	1.094	0.664
551	0.411	0.139	1.095	0.664
508	0.000	0.142	1.080	0.671
114	0.558	0.143	1.070	0.675
313	0.482	0.145	1.064	0.675
243	1.881	0.177	0.912	0.685
252	100.000	0.176	0.914	0.685
332	0.559	0.148	1.045	0.687
406	0.181	0.152	1.025	0.7
151	0.337	0.16	0.986	0.701
85	0.000	0.157	1.003	0.701
595	0.000	0.157	1.000	0.701
111	0.269	0.162	0.979	0.701
575	0.000	0.159	0.990	0.701
567	0.000	0.155	1.012	0.701
59	0.000	0.161	0.982	0.701
241	0.000	0.161	0.982	0.701
354	0.084	0.163	0.974	0.702
342	0.000	0.164	0.967	0.703
536	0.000	0.175	0.921	0.711
333	0.007	0.168	0.950	0.711
265	0.519	0.175	0.921	0.711
203	0.000	0.177	0.913	0.711
327	0.612	0.176	0.913	0.711
99	0.499	0.174	0.925	0.711
358	0.000	0.173	0.929	0.711
216	0.389	0.174	0.926	0.711
495	0.000	0.172	0.933	0.711
289	0.000	0.18	0.899	0.72
344	2.631	0.191	0.856	0.734
305	0.000	0.185	0.879	0.735
157	0.296	0.189	0.863	0.746
177	0.346	0.193	0.849	0.755
424	0.000	0.195	0.838	0.757
255	0.000	0.195	0.841	0.757
125	0.000	0.2	0.822	0.76
606	0.253	0.199	0.825	0.76
511	0.000	0.198	0.827	0.76
126	95.492	0.199	0.824	0.762
489	0.000	0.203	0.812	0.766
582	1.791	0.202	0.814	0.768
448	0.258	0.207	0.797	0.775
7	0.303	0.208	0.794	0.775
301	1.713	0.206	0.801	0.777
314	0.000	0.21	0.785	0.78
163	0.000	0.213	0.776	0.78
148	0.000	0.213	0.777	0.78
397	0.000	0.221	0.749	0.805
192	92.136	0.214	0.770	0.806
220	1.945	0.22	0.753	0.821
45	0.000	0.231	0.718	0.836
290	1.691	0.227	0.729	0.843
323	0.000	0.235	0.707	0.845
116	0.275	0.238	0.695	0.853
193	0.000	0.241	0.688	0.853
498	0.000	0.241	0.688	0.853
141	0.316	0.244	0.680	0.857
340	100.000	0.232	0.713	0.857
563	2.188	0.235	0.704	0.863
363	0.178	0.25	0.661	0.871
136	0.000	0.256	0.645	0.871
355	0.000	0.253	0.652	0.871
229	0.331	0.257	0.642	0.871
384	0.000	0.257	0.641	0.871
43	0.000	0.255	0.647	0.871
218	0.408	0.255	0.648	0.871
345	1.907	0.241	0.688	0.877
159	0.269	0.272	0.604	0.915
195	1.708	0.254	0.650	0.918
273	1.716	0.256	0.644	0.918
600	96.728	0.255	0.647	0.918
270	1.668	0.264	0.624	0.94
226	1.559	0.265	0.620	0.94
186	2.329	0.268	0.615	0.942
263	3.041	0.27	0.608	0.946
593	0.000	0.286	0.570	0.956
603	3.063	0.276	0.593	0.96
308	0.000	0.296	0.545	0.987
61	1.520	0.286	0.570	0.988
224	1.499	0.296	0.546	0.996
534	1.974	0.298	0.543	0.996
523	2.057	0.296	0.547	0.996
246	4.897	0.293	0.552	0.996
304	2.927	0.29	0.561	0.996
257	1.672	0.293	0.552	0.996
8	0.438	0.301	0.535	0.997
97	0.400	0.342	0.451	1
127	0.878	0.776	0.040	1
526	1.670	0.338	0.459	1
124	0.324	0.319	0.496	1
528	1.000	1	0.000	1
529	0.549	0.609	0.131	1
123	1.230	0.762	0.046	1
531	1.471	0.579	0.154	1
122	1.073	0.891	0.009	1
117	0.892	0.833	0.022	1
91	0.000	0.443	0.294	1
112	0.000	0.958	0.001	1
109	1.334	0.724	0.062	1
537	1.000	1	0.000	1
92	2.016	0.579	0.154	1
106	0.000	0.422	0.323	1
105	0.000	0.328	0.479	1
540	50.496	0.911	0.006	1
541	0.000	0.383	0.381	1
542	100.000	0.556	0.173	1
543	0.939	0.863	0.015	1
98	1.738	0.647	0.105	1
545	1.000	1	0.000	1
93	0.837	0.877	0.012	1
524	1.000	1	0.000	1
353	0.000	0.363	0.413	1
129	0.000	0.966	0.001	1
178	0.000	0.472	0.259	1
174	1.030	0.933	0.004	1
173	1.066	0.909	0.006	1
171	0.516	0.554	0.175	1
168	0.740	0.792	0.035	1
165	0.000	0.402	0.352	1
164	0.604	0.724	0.063	1
501	1.000	1	0.000	1
160	2.020	0.426	0.317	1
155	1.259	0.854	0.017	1
504	0.000	0.931	0.004	1
505	0.000	0.688	0.081	1
154	1.328	0.619	0.124	1
550	1.372	0.556	0.173	1
507	0.000	0.815	0.028	1
149	0.725	0.821	0.026	1
510	0.000	0.965	0.001	1
142	1.292	0.838	0.021	1
512	1.000	1	0.000	1
513	1.000	1	0.000	1
514	1.345	0.816	0.027	1
515	1.700	0.491	0.238	1
140	0.490	0.412	0.337	1
517	0.000	0.566	0.165	1
518	0.000	0.974	0.001	1
139	0.000	0.418	0.328	1
520	0.000	0.761	0.046	1
137	0.451	0.692	0.078	1
153	0.000	0.929	0.004	1
88	0.000	0.968	0.001	1
83	1.542	0.721	0.064	1
182	0.767	0.821	0.026	1
34	0.955	0.896	0.009	1
588	0.692	0.483	0.247	1
31	1.000	1	0.000	1
30	0.866	0.9	0.008	1
28	0.714	0.744	0.053	1
592	0.000	0.976	0.000	1
26	0.228	0.319	0.496	1
594	96.631	0.784	0.038	1
23	0.000	0.587	0.147	1
18	1.245	0.579	0.154	1
17	0.492	0.621	0.122	1
598	0.572	0.564	0.167	1
14	1.000	1	0.000	1
13	1.043	0.97	0.001	1
601	44.578	0.836	0.021	1
12	0.000	0.57	0.161	1
10	0.000	0.626	0.119	1
9	0.000	0.978	0.000	1
6	0.800	0.839	0.021	1
607	100.000	0.364	0.411	1
5	0.590	0.625	0.120	1
609	97.675	0.348	0.440	1
610	0.532	0.603	0.135	1
611	0.000	0.904	0.007	1
4	0.000	0.976	0.000	1
2	1.073	0.879	0.012	1
614	0.993	0.991	0.000	1
586	1.000	1	0.000	1
36	0.000	0.92	0.005	1
584	0.000	0.963	0.001	1
583	1.946	0.599	0.138	1
81	0.000	0.971	0.001	1
80	0.388	0.331	0.472	1
556	0.000	0.619	0.124	1
77	0.353	0.318	0.499	1
558	1.541	0.319	0.496	1
74	0.949	0.963	0.001	1
73	0.000	0.951	0.002	1
70	0.818	0.863	0.015	1
69	0.000	0.948	0.002	1
68	1.139	0.796	0.033	1
67	2.243	0.475	0.255	1
66	0.656	0.641	0.108	1
65	0.000	0.976	0.000	1
86	1.404	0.529	0.198	1
64	36.239	0.87	0.013	1
570	0.000	0.848	0.018	1
58	1.203	0.865	0.014	1
572	0.807	0.733	0.058	1
573	0.827	0.715	0.067	1
574	1.036	0.975	0.000	1
57	95.105	0.377	0.390	1
55	0.762	0.675	0.088	1
577	0.734	0.642	0.108	1
50	0.000	0.857	0.016	1
49	1.334	0.707	0.071	1
580	0.000	0.979	0.000	1
581	1.960	0.37	0.402	1
38	0.000	0.954	0.002	1
569	0.800	0.63	0.116	1
492	0.000	0.395	0.362	1
185	0.391	0.344	0.447	1
490	0.000	0.669	0.091	1
298	1.279	0.561	0.169	1
398	1.220	0.89	0.010	1
296	1.764	0.346	0.444	1
400	0.000	0.414	0.334	1
401	0.000	0.58	0.153	1
294	0.920	0.882	0.011	1
403	2.478	0.502	0.225	1
288	1.041	0.947	0.002	1
282	0.499	0.372	0.399	1
281	1.190	0.701	0.074	1
407	0.000	0.526	0.201	1
408	0.945	0.91	0.006	1
409	0.000	0.494	0.234	1
280	1.568	0.452	0.283	1
411	0.000	0.369	0.404	1
412	0.000	0.353	0.432	1
279	0.932	0.909	0.007	1
278	0.000	0.979	0.000	1
415	0.000	0.968	0.001	1
274	0.944	0.904	0.007	1
417	0.000	0.497	0.230	1
269	0.738	0.742	0.054	1
267	0.717	0.701	0.074	1
420	1.000	1	0.000	1
264	0.000	0.318	0.498	1
422	0.000	0.969	0.001	1
423	0.567	0.425	0.318	1
299	1.178	0.861	0.015	1
394	1.786	0.663	0.095	1
393	0.000	0.97	0.001	1
306	0.000	0.378	0.388	1
364	1.322	0.408	0.343	1
365	0.000	0.379	0.387	1
352	1.075	0.897	0.008	1
367	0.000	0.454	0.280	1
347	0.000	0.976	0.000	1
346	0.158	0.366	0.409	1
370	0.000	0.329	0.476	1
336	1.995	0.415	0.333	1
335	1.225	0.651	0.103	1
334	0.366	0.339	0.457	1
331	1.576	0.303	0.529	1
330	1.430	0.637	0.111	1
376	2.229	0.38	0.385	1
262	0.715	0.41	0.340	1
377	0.000	0.964	0.001	1
328	0.000	0.311	0.513	1
325	0.000	0.479	0.251	1
321	0.695	0.753	0.049	1
318	0.000	0.534	0.194	1
383	0.000	0.309	0.518	1
317	1.718	0.335	0.465	1
316	0.000	0.385	0.377	1
386	0.000	0.414	0.333	1
387	0.000	0.426	0.317	1
309	0.951	0.931	0.004	1
389	37.234	0.907	0.007	1
615	0.575	0.343	0.449	1
391	0.413	0.396	0.360	1
378	1.989	0.396	0.360	1
184	100.000	0.356	0.425	1
425	1.000	1	0.000	1
427	1.125	0.799	0.032	1
463	0.000	0.504	0.223	1
464	0.501	0.311	0.513	1
465	0.000	0.967	0.001	1
466	0.000	0.306	0.525	1
467	1.680	0.602	0.136	1
205	0.000	0.973	0.001	1
469	0.000	0.694	0.077	1
470	1.000	1	0.000	1
199	2.077	0.611	0.129	1
472	0.000	0.897	0.008	1
198	0.678	0.436	0.304	1
474	0.586	0.62	0.123	1
475	0.422	0.548	0.180	1
476	0.000	0.749	0.051	1
477	0.578	0.623	0.121	1
478	1.299	0.716	0.066	1
197	0.627	0.59	0.145	1
480	0.000	0.708	0.070	1
481	1.300	0.585	0.149	1
482	1.000	1	0.000	1
196	0.000	0.96	0.001	1
484	0.000	0.949	0.002	1
485	1.000	1	0.000	1
486	0.000	0.975	0.000	1
190	1.245	0.862	0.015	1
188	0.646	0.615	0.126	1
356	0.499	0.38	0.386	1
462	0.000	0.943	0.003	1
209	1.740	0.547	0.182	1
214	0.671	0.674	0.088	1
459	2.899	0.418	0.328	1
261	0.666	0.441	0.297	1
259	1.281	0.718	0.065	1
256	0.886	0.828	0.024	1
432	0.880	0.776	0.041	1
249	2.023	0.324	0.487	1
435	0.000	0.687	0.081	1
245	0.726	0.789	0.036	1
437	0.000	0.468	0.263	1
239	0.000	0.321	0.492	1
235	0.649	0.592	0.144	1
440	0.000	0.554	0.175	1
441	0.000	0.363	0.414	1
232	0.874	0.7	0.074	1
426	0.000	0.754	0.049	1
443	0.000	0.866	0.014	1
445	1.000	1	0.000	1
446	0.000	0.325	0.485	1
447	0.000	0.863	0.015	1
230	1.000	1	0.000	1
223	1.040	0.977	0.000	1
451	1.000	1	0.000	1
452	0.000	0.966	0.001	1
222	0.660	0.335	0.466	1
454	1.000	1	0.000	1
217	1.004	0.997	0.000	1
456	0.830	0.887	0.010	1
457	1.185	0.8	0.032	1
215	1.324	0.742	0.054	1
444	1.000	1	0.000	1
616	0.730	0.533	0.195	1
