# Supplementary material for: Mapping mutational effects along the evolutionary landscape of HIV envelope
Source: eLife. 2018 Mar 28;7:e34420. doi: 10.7554/eLife.34420 (PMC5910023; doi:10.7554/eLife.34420)
Supplement: Supplementary file 1. — Specifically, this file contains a Jupyter notebook that performs the analysis, all required input data, and all reasonably sized output files. The Jupyter notebook downloads the deep sequencing data, processes it with the dms_tools2 software (Bloom, 2015, https://jbloomlab.github.io/dms_tools2/), and also performs a variety of downstream analyses that generate most of the figures for this paper. [file elife-34420-supp1.zip › analysis_code/results/phydms_analysis/ExpCM_BF520_tree.newick]

((((((((((((A1.TZ.08.CH0219_e4.HM204621:0.28467,A1.BE.97.PIC771_15.FM165628:0.18236):0.02469,A1.TZ.08.707010240_A7.HQ615971:0.22222):0.02719,A1.UG.09.M160b_p1.JF680921:0.20840):0.02400,A1.CM.07.46_10.KP718918:0.21617):0.01964,A1.RW.11.DEMA111RW002.KF716472:0.24133):0.00872,(A1.RW.07.R283F_7Dec07_3C4.KX983542:0.24504,(A1.ZA.09.MSM066.KF725913:0.27798,A1.RW.08.R1135M_11Feb08_3B9.KX983624:0.16689):0.03301):0.01182):0.00914,A1.RW.06.DEMA106RW003.KU749423:0.30465):0.02320,((((A1.KE.07.21020_13.HM215275:0.22438,A1.KE.x.209_KE.KU921732:0.21186):0.02367,(((A1.CY.08.CY236.JF683783:0.21326,(A1.CY.05.CY121.FJ388932:0.18889,A1.CY.08.CY230.JF683779:0.21064):0.04559):0.05762,((A1.UG.07.PP6_F3_B2.HM027824:0.21766,A1.KE.x.263_KE.KU921738:0.22730):0.01335,((A1.GB.08.CH080510_e_p2.HM204648:0.24190,A1.UG.98.120MPC01.EU852954:0.17588):0.01920,A1.UG.07.0086_A1.JX877522:0.18688):0.01619):0.00899):0.01209,((BF520:0.17739,A1.KE.06.06KECst_020.FJ623482:0.23468):0.04448,(A1.TZ.00.398_F1_A1.HQ697994:0.22497,((A1.TZ.08.707010095_D8.HQ615968:0.18039,A1.TZ.06.3504_7_21.HM215303:0.21973):0.04126,((A1.KE.99.99KE_KNH1135.AY736814:0.16070,A1.TZ.05.6592_v5_c32_tp1.HM215333:0.18438):0.03024,(A1.ZA.04.503_15344_T10_A1.KT183312:0.22069,A1.TZ.04.3718_v3_c11.HM215306:0.21610):0.03896):0.00393):0.00000):0.00564):0.01445):0.01092):0.00841,A1.KE.05.QH209_14M_ENV_A2.FJ866118:0.21315):0.00903,(((A1.KE.00.00KE_KER2008.AY736809:0.22922,(A1.KE.x.339_KE.KU921752:0.21646,A1.KE.08.Donor_64.KT252544:0.22618):0.01819):0.01662,((((((A1.KE.05.QH359_21M_ENV_C1.FJ866121:0.18562,A1.KE.00.MSA4069.AF457080:0.16876):0.04470,A1.KE.11.DEMA11KE001.KF716475:0.20500):0.02859,A1.KE.05.QH343_21M_ENV_B5.FJ866120:0.26589):0.00184,(A1.KE.x.467_KE.KU921788:0.22866,A1.KE.06.06KECst_001.FJ623487:0.18080):0.04148):0.00611,(A1.KE.05.QF495_23M_ENV_D1.FJ866116:0.28490,(((A1.UG.09.DEMA109UG017.KP109490:0.16710,A1.KE.x.320_KE.KU921746:0.20158):0.01571,A1.KE.05.05KE607907V4.KT022374:0.23684):0.02609,(A1.ZA.06.C.x.06.CF01_C8.KC863311:0.18718,A1.KE.09.12151802.HQ540689:0.21234):0.03987):0.01426):0.01502):0.02183,((A1.KE.x.407_KE.KU921783:0.17347,A1.KE.x.657_KE.KU921835:0.24832):0.02438,BG505:0.14456):0.01614):0.00628):0.01065,((A1.RW.08.DEMA108RW010.KU749424:0.20841,A1.KE.06.06KECst_005.FJ623481:0.18297):0.02346,A1.KE.x.655_KE.KU921831:0.24764):0.02732):0.01883):0.01573):0.00811,(((A1.ZA.01.TV314.FJ647148:0.14802,(A1.KE.05.05KE643439V4.KT022375:0.22054,A1.UG.97.368MPc02.EU853062:0.19175):0.04292):0.02779,(A1.UG.07.p191084.JX236669:0.14311,A1.UG.11.DEMA110UG009.KF716486:0.25651):0.03509):0.00625,((A1.UG.07.191955_A11.HM215272:0.20885,A1.PK.14.DEMA114PK001.KU749409:0.23439):0.02458,A1.UG.99.99UGG03379.AF484493:0.19213):0.01210):0.02586):0.02372,((A1.CD.02.LA01AlPr.KU168256:0.20437,A1.GB.08.I230_A10.HQ595782:0.28999):0.06121,((A1.CH.03.HIV_CH_BID_V3538_2003.JQ403028:0.23637,A1.CM.99.99CM_MP1433.AM279348:0.27214):0.02779,A1.GM.05.N33456.HQ385452:0.22127):0.02548):0.01265):0.01873,(A1.US.x.HCPI_13_01.GU367412:0.19947,A1.GM.09.N057856.HQ385453:0.25764):0.06010):0.01423,((A2.CY.94.94CY017_41.AF286237:0.17417,A2.CM.01.01CM_1445MV.GU201516:0.19119):0.07112,A1.ZA.09.707PKE02N3.HM623589:0.32899):0.07679):0.00000;
