# Supplementary material for: Mapping mutational effects along the evolutionary landscape of HIV envelope
Source: eLife. 2018 Mar 28;7:e34420. doi: 10.7554/eLife.34420 (PMC5910023; doi:10.7554/eLife.34420)
Supplement: Supplementary file 1. — Specifically, this file contains a Jupyter notebook that performs the analysis, all required input data, and all reasonably sized output files. The Jupyter notebook downloads the deep sequencing data, processes it with the dms_tools2 software (Bloom, 2015, https://jbloomlab.github.io/dms_tools2/), and also performs a variety of downstream analyses that generate most of the figures for this paper. [file elife-34420-supp1.zip › analysis_code/results/phydms_analysis/ExpCM_BG505_gammaomega_log.log]

2018-02-16 14:37:48,549 - INFO - Beginning execution of phydms in directory /fh/fast/bloom_j/computational_notebooks/jbloom/2017/EnvMutationalShiftsPaper/analysis_code

2018-02-16 14:37:48,550 - INFO - Progress is being logged to ./results/phydms_analysis//ExpCM_BG505_gammaomega_log.log

2018-02-16 14:37:48,550 - INFO - Version information:
	Time and date: Fri Feb 16 14:37:47 2018
	Platform: Linux-3.13.0-68-generic-x86_64-with-Ubuntu-14.04-trusty
	Python version: 3.4.3 (default, Oct 14 2015, 20:28:29)  [GCC 4.8.4]
	phydms version: 2.2.1
	Bio version: 1.70
	cython version: 0.26
	numpy version: 1.14.0
	scipy version: 1.0.0
	matplotlib version: 2.1.2
	natsort version: 5.1.0
	sympy version: 1.1.1
	six version: 1.11.0
	pandas version: 0.22.0
	pyvolve version: 0.8.4
	statsmodels version: 0.8.0
	weblogolib version: 3.5.0
	PyPDF2 version: 1.26.0

2018-02-16 14:37:48,550 - INFO - Parsed the following arguments:
	ncpus = 1
	nograd = False
	ncats = 4
	divpressure = None
	fitprefsmethod = 2
	outprefix = ./results/phydms_analysis//ExpCM_BG505_gammaomega
	diffprefsbysite = False
	avgprefs = False
	seed = 1
	initparams = None
	randprefs = False
	model = ('ExpCM', './results/phydms_analysis/BG505.csv')
	tree = ./results/phydms_analysis//RAxML_tree.newick
	brlen = optimize
	omegabysite = True
	alignment = ./results/alignments/masked_alignment.fasta
	fitphi = False
	minbrlen = 1e-06
	diffprefsprior = ('invquadratic', 150.0, 0.5)
	gammabeta = False
	gammaomega = True
	opt_details = False
	minpref = 0.002
	omegabysite_fixsyn = False
	profile = False

2018-02-16 14:37:48,550 - INFO - Random number seed: 1

2018-02-16 14:37:48,550 - INFO - Reading alignment from ./results/alignments/masked_alignment.fasta
2018-02-16 14:37:49,088 - INFO - Read 69 aligned sequences from ./results/alignments/masked_alignment.fasta, each consisting of 616 codons.

2018-02-16 14:37:49,088 - INFO - The model will be an ExpCM informed by site-specific amino-acid preferences in ./results/phydms_analysis/BG505.csv
2018-02-16 14:37:51,390 - INFO - Successfully read site-specific amino-acid preferences for all 616 sites.

2018-02-16 14:37:51,394 - INFO - Nucleotide frequency parameters phi will be set so stationary state matches alignment nucleotide frequencies of A = 0.359, C = 0.173, G = 0.224, T = 0.245

2018-02-16 14:37:57,868 - INFO - Omega will be drawn from 4 gamma-distributed categories.

2018-02-16 14:38:21,420 - INFO - Reading tree from ./results/phydms_analysis//RAxML_tree.newick
2018-02-16 14:38:21,425 - INFO - Tree has 69 tips.
2018-02-16 14:38:21,440 - INFO - Adjusted 1 branch lengths up to minbrlen 1e-06

2018-02-16 14:38:21,441 - INFO - Initializing TreeLikelihood..
2018-02-16 14:40:39,040 - INFO - TreeLikelihood initialized.
2018-02-16 14:40:39,056 - INFO - Maximizing log likelihood (initially -38063.10).
2018-02-16 14:40:39,056 - INFO - Branch lengths will be optimized individually.
2018-02-16 16:39:18,013 - INFO - Maximization complete:
	Step 1: optimized parameters, loglik went from -38063.10 to -35382.34 (16 iterations, 25 function evals)
	Step 2: optimized branches, loglik went from -35382.34 to -35353.44 (20 iterations, 25 function evals)
	Step 3: optimized parameters, loglik went from -35353.44 to -35353.33 (3 iterations, 6 function evals)
	Step 4: optimized branches, loglik went from -35353.33 to -35353.33 (1 iterations, 4 function evals)
2018-02-16 16:39:18,062 - INFO - Optimized log likelihood is -35353.33.
2018-02-16 16:39:18,062 - INFO - Writing log likelihood to ./results/phydms_analysis//ExpCM_BG505_gammaomega_loglikelihood.txt
2018-02-16 16:39:18,068 - INFO - Model parameters after optimization:
	alpha_omega = 0.875778
	beta = 2.14201
	beta_omega = 0.700001
	kappa = 3.17349
	phiA = 0.428128
	phiC = 0.153557
	phiG = 0.219229
2018-02-16 16:39:18,068 - INFO - Writing model parameters to ./results/phydms_analysis//ExpCM_BG505_gammaomega_modelparams.txt
2018-02-16 16:39:18,072 - INFO - Writing the optimized tree to ./results/phydms_analysis//ExpCM_BG505_gammaomega_tree.newick

2018-02-16 16:39:18,083 - INFO - 
Fitting a different omega to each site to detect diversifying selection.
2018-02-16 16:39:18,083 - INFO - Will fit different synonymous rate for each site.
2018-02-16 16:39:18,083 - INFO - Fitting with 1 CPUs...
2018-02-16 16:51:06,947 - INFO - Completed fitting the site-specific omega values.
2018-02-16 16:51:06,948 - INFO - Writing results to ./results/phydms_analysis//ExpCM_BG505_gammaomega_omegabysite.txt

2018-02-16 16:51:06,954 - INFO - Successful completion of phydms
