# Supplementary material for: Mapping mutational effects along the evolutionary landscape of HIV envelope
Source: eLife. 2018 Mar 28;7:e34420. doi: 10.7554/eLife.34420 (PMC5910023; doi:10.7554/eLife.34420)
Supplement: Supplementary file 1. — Specifically, this file contains a Jupyter notebook that performs the analysis, all required input data, and all reasonably sized output files. The Jupyter notebook downloads the deep sequencing data, processes it with the dms_tools2 software (Bloom, 2015, https://jbloomlab.github.io/dms_tools2/), and also performs a variety of downstream analyses that generate most of the figures for this paper. [file elife-34420-supp1.zip › analysis_code/results/phydms_analysis/ExpCM_BG505_gammaomega_omegabysite.txt]

# Omega fit to each site after fixing tree and all other parameters.
# Fits compared to null model of omega = 1.
# P-values NOT corrected for multiple testing, so consider Q-values too.
# Q-values computed separately for omega > and < 1 # Will fit different synonymous rate for each site.
#
site	omega	P	dLnL	Q
538	0.005	5.38e-13	26.031	3.31e-10
82	0.000	2.35e-11	22.326	7.25e-09
560	100.000	1.26e-11	22.935	7.78e-09
414	100.000	2.77e-10	19.914	8.54e-08
276	100.000	2.31e-09	17.845	4.75e-07
360	25.796	5.13e-09	17.069	7.91e-07
16	0.063	7.12e-09	16.750	1.46e-06
434	100.000	4.61e-08	14.937	4.06e-06
362	51.893	4.46e-08	14.968	4.06e-06
590	37.704	4.54e-08	14.952	4.06e-06
502	18.522	9.64e-08	14.223	7.42e-06
324	0.073	8.02e-08	14.400	1.24e-05
453	96.488	2.39e-07	13.345	1.64e-05
322	0.025	2.27e-07	13.393	2.8e-05
337	54.950	5.97e-07	12.460	3.46e-05
381	16.751	6.18e-07	12.427	3.46e-05
479	23.530	8.63e-07	12.106	4.43e-05
533	7.658	1.02e-06	11.945	4.83e-05
104	100.000	1.31e-06	11.703	5.77e-05
114	9.622	2.69e-06	11.015	0.00011
236	100.000	2.99e-06	10.912	0.000115
287	41.936	4.12e-06	10.605	0.000141
283	100.000	4.36e-06	10.550	0.000141
460	100.000	4.35e-06	10.552	0.000141
233	6.429	8.45e-06	9.916	0.00026
525	0.034	2.8e-06	10.974	0.000288
33	0.000	3.57e-06	10.741	0.00029
27	0.000	3.76e-06	10.691	0.00029
302	5.934	9.96e-06	9.760	0.000292
473	0.000	6.67e-06	10.143	0.000457
385	12.962	1.94e-05	9.126	0.000542
152	5.187	2.47e-05	8.895	0.000661
231	19.607	2.81e-05	8.771	0.000666
234	7.072	2.71e-05	8.806	0.000666
128	6.328	2.77e-05	8.786	0.000666
22	0.000	1.2e-05	9.584	0.000737
284	6.191	4e-05	8.435	0.000913
258	16.543	6.25e-05	8.013	0.00137
132	10.984	6.73e-05	7.943	0.00143
248	10.298	8.79e-05	7.691	0.0018
175	5.658	9.31e-05	7.636	0.00185
240	5.541	0.000107	7.507	0.00205
108	8.111	0.000117	7.424	0.00218
368	0.067	3.89e-05	8.463	0.00218
75	14.566	0.000136	7.276	0.00247
300	5.442	0.000146	7.211	0.00257
32	91.998	0.000164	7.103	0.0028
605	0.046	6.56e-05	7.967	0.00337
119	7.423	0.000204	6.897	0.0034
39	0.000	8.94e-05	7.674	0.00423
450	100.000	0.000393	6.282	0.00606
94	100.000	0.000387	6.298	0.00606
291	7.986	0.000385	6.303	0.00606
483	0.000	0.000138	7.264	0.00608
221	14.402	0.000425	6.209	0.00639
252	100.000	0.000436	6.186	0.00639
416	4.907	0.000488	6.081	0.00663
135	11.838	0.000491	6.074	0.00663
275	5.834	0.000486	6.084	0.00663
295	9.135	0.000504	6.050	0.00663
187	9.197	0.000506	6.047	0.00663
212	3.895	0.000542	5.982	0.00696
79	0.069	0.000171	7.062	0.00703
131	10.077	0.000579	5.921	0.00728
552	0.000	0.000206	6.886	0.00748
599	0.040	0.0002	6.917	0.00748
162	0.100	0.000237	6.754	0.00813
268	13.774	0.000702	5.742	0.00865
349	0.097	0.000294	6.553	0.00955
432	0.248	0.000336	6.428	0.0104
405	100.000	0.000891	5.521	0.0107
54	7.500	0.000905	5.506	0.0107
146	0.071	0.00045	6.156	0.0132
523	0.157	0.000472	6.111	0.0132
519	100.000	0.00115	5.285	0.0134
497	6.661	0.0012	5.243	0.0137
150	0.065	0.000558	5.955	0.015
130	93.031	0.00136	5.131	0.0152
348	0.000	0.000593	5.900	0.0152
578	0.045	0.000648	5.816	0.016
272	10.939	0.00147	5.057	0.0162
539	0.158	0.000695	5.751	0.0165
312	0.047	0.000761	5.668	0.0174
548	0.000	0.000889	5.523	0.0196
172	5.779	0.00232	4.639	0.0251
471	7.505	0.00239	4.611	0.0254
40	0.000	0.00124	5.218	0.0263
143	4.055	0.0026	4.534	0.0272
351	0.055	0.00135	5.134	0.0278
78	0.105	0.00151	5.036	0.0299
399	0.200	0.00164	4.955	0.0317
213	5.938	0.00337	4.297	0.0346
96	0.000	0.00192	4.814	0.0347
72	0.000	0.00188	4.832	0.0347
561	0.159	0.0021	4.730	0.0359
170	0.166	0.00204	4.756	0.0359
42	0.000	0.00221	4.681	0.0359
167	0.000	0.00221	4.684	0.0359
24	0.000	0.00228	4.656	0.036
564	0.000	0.00244	4.593	0.0376
115	0.230	0.00254	4.555	0.0382
494	74.318	0.00381	4.187	0.0384
87	0.000	0.00264	4.522	0.0387
238	8.364	0.00418	4.101	0.0411
3	12.694	0.0042	4.097	0.0411
319	0.064	0.00287	4.443	0.0412
63	0.115	0.0031	4.374	0.0434
121	4.137	0.00452	4.031	0.0435
503	0.043	0.00335	4.302	0.045
359	0.093	0.00336	4.301	0.045
35	0.000	0.00355	4.251	0.0465
608	0.000	0.00373	4.206	0.0478
147	0.102	0.00381	4.186	0.0479
95	0.000	0.00405	4.130	0.0486
571	0.000	0.00395	4.152	0.0486
361	0.000	0.0041	4.119	0.0486
207	0.000	0.00427	4.082	0.0497
568	20.775	0.00526	3.894	0.0498
227	0.071	0.00444	4.047	0.0507
11	0.000	0.00453	4.028	0.0508
244	0.092	0.00479	3.979	0.0527
493	0.000	0.00495	3.948	0.0535
277	4.976	0.00603	3.771	0.0563
47	0.000	0.00537	3.875	0.0571
546	0.151	0.00582	3.803	0.0607
326	6.098	0.00694	3.645	0.0638
46	0.000	0.00642	3.715	0.0652
392	0.000	0.00645	3.710	0.0652
488	0.000	0.00676	3.668	0.0672
446	0.000	0.00711	3.622	0.0696
530	0.000	0.00736	3.591	0.0698
44	0.000	0.00726	3.604	0.0698
566	0.000	0.00798	3.519	0.0703
527	0.098	0.00761	3.562	0.0703
201	0.000	0.00795	3.522	0.0703
25	0.000	0.00789	3.529	0.0703
194	0.000	0.00799	3.518	0.0703
8	0.170	0.00828	3.486	0.0718
41	0.000	0.00857	3.455	0.0733
585	3.902	0.00832	3.481	0.0754
369	0.000	0.00897	3.414	0.0757
181	3.554	0.00874	3.437	0.078
456	0.105	0.00964	3.350	0.0802
133	5.166	0.00959	3.355	0.0844
265	0.285	0.0109	3.237	0.0899
320	0.000	0.0115	3.194	0.0932
419	100.000	0.0116	3.187	0.101
219	0.000	0.0127	3.102	0.102
313	0.292	0.0133	3.067	0.105
145	5.699	0.0124	3.128	0.106
562	5.289	0.0128	3.101	0.108
20	0.231	0.014	3.022	0.109
579	0.256	0.0144	2.997	0.111
375	6.060	0.0137	3.040	0.114
487	0.000	0.0154	2.935	0.117
259	5.486	0.0144	2.993	0.118
224	2.575	0.0159	2.905	0.129
48	0.000	0.0174	2.826	0.131
138	0.152	0.0177	2.812	0.131
52	0.000	0.0186	2.770	0.136
557	0.000	0.019	2.753	0.137
421	2.876	0.0172	2.836	0.138
429	3.047	0.0188	2.762	0.147
554	3.233	0.0191	2.746	0.147
576	4.566	0.0191	2.747	0.147
516	4.307	0.0199	2.711	0.151
350	4.107	0.0206	2.680	0.153
29	100.000	0.0205	2.684	0.153
604	0.000	0.0224	2.606	0.161
558	2.779	0.0235	2.566	0.172
280	4.314	0.0246	2.526	0.178
102	4.128	0.025	2.513	0.179
356	0.188	0.0257	2.489	0.181
402	0.000	0.0259	2.482	0.181
125	0.000	0.0271	2.441	0.188
37	0.369	0.0291	2.380	0.188
529	0.097	0.0281	2.410	0.188
200	0.000	0.0277	2.423	0.188
461	0.000	0.0294	2.373	0.188
71	0.293	0.0285	2.398	0.188
169	0.000	0.029	2.385	0.188
559	0.000	0.0285	2.397	0.188
267	0.177	0.0307	2.336	0.195
166	100.000	0.0289	2.387	0.2
311	100.000	0.0288	2.389	0.2
56	3.753	0.0287	2.392	0.2
51	0.163	0.0319	2.302	0.2
21	0.000	0.0322	2.295	0.2
53	88.243	0.0297	2.364	0.203
366	2.693	0.0305	2.341	0.206
309	0.308	0.0346	2.232	0.213
257	2.723	0.0344	2.236	0.231
89	0.000	0.0383	2.146	0.234
148	0.000	0.0391	2.129	0.234
204	0.000	0.0387	2.136	0.234
168	0.153	0.0398	2.114	0.236
404	5.927	0.0376	2.162	0.239
509	6.357	0.0369	2.178	0.239
534	4.185	0.0362	2.194	0.239
191	16.434	0.0372	2.171	0.239
317	3.136	0.0375	2.164	0.239
468	0.000	0.0412	2.084	0.239
60	0.000	0.0409	2.090	0.239
551	0.303	0.0444	2.020	0.255
358	0.000	0.0447	2.014	0.255
225	0.000	0.0468	1.976	0.262
374	0.000	0.0466	1.980	0.262
76	0.000	0.0487	1.944	0.265
536	0.000	0.0483	1.950	0.265
185	0.166	0.0485	1.946	0.265
339	3.345	0.0435	2.037	0.274
293	3.568	0.0446	2.017	0.278
241	0.000	0.0516	1.895	0.279
595	0.000	0.0538	1.860	0.286
391	0.166	0.0534	1.866	0.286
543	0.508	0.0558	1.828	0.294
163	0.000	0.0586	1.789	0.306
174	2.044	0.0497	1.926	0.306
203	0.000	0.0602	1.767	0.311
376	5.994	0.0521	1.886	0.318
495	0.000	0.0632	1.725	0.325
151	0.237	0.0641	1.714	0.326
555	3.515	0.0541	1.855	0.327
303	5.526	0.0563	1.821	0.334
438	100.000	0.0559	1.827	0.334
307	2.437	0.0569	1.812	0.334
379	0.338	0.0686	1.658	0.341
384	0.000	0.0676	1.670	0.341
5	0.202	0.0687	1.657	0.341
346	0.031	0.0698	1.644	0.344
84	0.356	0.0719	1.619	0.349
567	0.000	0.0715	1.624	0.349
341	4.265	0.06	1.768	0.349
380	0.000	0.0725	1.613	0.349
254	100.000	0.0626	1.733	0.36
565	3.256	0.0631	1.727	0.36
202	0.000	0.0754	1.581	0.36
406	0.119	0.0761	1.574	0.36
62	0.000	0.0768	1.565	0.361
237	0.000	0.0777	1.556	0.363
342	0.000	0.0794	1.538	0.367
440	0.000	0.0801	1.531	0.367
477	0.209	0.0803	1.529	0.367
318	0.000	0.082	1.512	0.367
156	0.159	0.0819	1.513	0.367
587	0.000	0.0822	1.510	0.367
1	2.483	0.0661	1.688	0.374
107	4.210	0.0677	1.669	0.376
243	2.296	0.0672	1.675	0.376
61	2.053	0.0685	1.659	0.377
329	0.000	0.0868	1.466	0.384
70	0.164	0.0879	1.456	0.384
535	0.488	0.088	1.456	0.384
216	0.307	0.0889	1.447	0.385
59	0.000	0.0908	1.430	0.391
466	0.000	0.0917	1.422	0.392
157	0.222	0.0926	1.414	0.393
206	0.000	0.0938	1.404	0.393
355	0.000	0.0937	1.405	0.393
210	0.373	0.0968	1.379	0.398
177	0.259	0.0966	1.380	0.398
323	0.000	0.0964	1.382	0.398
45	0.000	0.0991	1.360	0.404
271	0.000	0.101	1.343	0.411
176	4.590	0.077	1.564	0.42
159	0.145	0.106	1.306	0.421
458	0.000	0.106	1.309	0.421
100	0.000	0.106	1.308	0.421
499	4.841	0.0807	1.526	0.436
189	0.180	0.111	1.273	0.436
353	0.000	0.113	1.258	0.437
508	0.000	0.111	1.267	0.437
264	0.000	0.112	1.262	0.437
396	0.000	0.116	1.234	0.441
111	0.234	0.116	1.238	0.441
612	0.364	0.117	1.230	0.441
6	0.236	0.115	1.241	0.441
382	0.228	0.118	1.224	0.442
397	0.000	0.119	1.214	0.443
306	0.000	0.119	1.213	0.443
407	0.000	0.122	1.197	0.449
449	0.399	0.124	1.183	0.455
124	0.197	0.128	1.160	0.462
198	0.469	0.13	1.145	0.462
80	0.248	0.13	1.149	0.462
98	0.254	0.129	1.155	0.462
596	0.000	0.127	1.164	0.462
13	0.255	0.13	1.143	0.462
615	0.417	0.136	1.114	0.472
371	0.000	0.136	1.114	0.472
28	0.205	0.135	1.118	0.472
424	0.000	0.137	1.107	0.473
304	6.471	0.0896	1.441	0.48
193	0.000	0.142	1.079	0.485
418	0.000	0.142	1.079	0.485
261	2.579	0.0925	1.415	0.487
90	2.074	0.0922	1.418	0.487
331	2.118	0.0934	1.407	0.487
588	2.286	0.0942	1.401	0.487
161	98.928	0.096	1.385	0.493
270	2.215	0.0972	1.375	0.495
97	0.269	0.148	1.048	0.502
439	4.497	0.0998	1.354	0.504
232	1.710	0.102	1.336	0.511
211	2.166	0.103	1.329	0.512
242	4.488	0.105	1.312	0.518
541	0.000	0.154	1.014	0.523
363	0.114	0.159	0.990	0.533
188	0.304	0.159	0.991	0.533
173	0.442	0.161	0.981	0.537
93	0.228	0.164	0.967	0.544
247	0.426	0.168	0.949	0.554
441	0.000	0.169	0.945	0.554
305	0.000	0.171	0.936	0.556
437	0.000	0.171	0.935	0.556
328	0.000	0.174	0.925	0.561
613	100.000	0.116	1.237	0.566
463	0.000	0.177	0.910	0.569
606	0.239	0.18	0.898	0.575
136	0.000	0.182	0.889	0.579
85	0.000	0.183	0.885	0.58
297	94.342	0.12	1.211	0.58
431	6.272	0.121	1.205	0.58
408	2.233	0.123	1.192	0.586
338	0.000	0.188	0.868	0.589
105	0.000	0.192	0.853	0.599
141	0.280	0.193	0.847	0.601
273	2.115	0.129	1.155	0.609
26	0.142	0.199	0.825	0.616
387	0.000	0.204	0.806	0.623
426	0.000	0.204	0.806	0.623
92	0.275	0.203	0.810	0.623
253	0.299	0.212	0.778	0.644
600	100.000	0.137	1.104	0.645
556	0.000	0.215	0.770	0.648
178	0.000	0.218	0.759	0.655
308	0.000	0.225	0.737	0.667
186	0.411	0.225	0.736	0.667
43	0.000	0.225	0.737	0.667
208	0.323	0.228	0.727	0.671
489	0.000	0.23	0.720	0.674
423	0.424	0.231	0.718	0.674
288	2.387	0.146	1.059	0.679
195	1.990	0.148	1.047	0.685
383	0.000	0.236	0.703	0.685
197	0.369	0.239	0.692	0.692
464	0.453	0.242	0.686	0.695
77	0.294	0.245	0.677	0.701
109	0.386	0.246	0.673	0.702
106	0.000	0.248	0.667	0.704
285	3.037	0.154	1.018	0.706
498	0.000	0.252	0.656	0.712
282	0.430	0.256	0.646	0.718
412	0.000	0.256	0.644	0.718
315	100.000	0.157	0.999	0.718
139	0.000	0.26	0.635	0.724
531	0.463	0.267	0.616	0.741
521	3.473	0.167	0.957	0.744
549	3.853	0.166	0.959	0.744
481	1.996	0.165	0.963	0.744
321	0.303	0.271	0.606	0.748
593	0.000	0.28	0.583	0.771
255	0.000	0.284	0.574	0.778
215	3.261	0.177	0.912	0.783
365	0.000	0.293	0.553	0.796
411	0.000	0.293	0.552	0.796
262	0.688	0.3	0.538	0.81
573	0.587	0.306	0.525	0.822
522	6.828	0.192	0.851	0.839
179	3.180	0.191	0.853	0.839
239	0.000	0.32	0.495	0.857
602	100.000	0.2	0.822	0.866
492	0.000	0.327	0.480	0.868
289	0.000	0.328	0.478	0.868
511	0.000	0.326	0.483	0.868
372	2.019	0.202	0.813	0.871
58	0.380	0.333	0.468	0.878
269	0.416	0.336	0.463	0.881
409	0.000	0.34	0.456	0.883
520	0.000	0.339	0.457	0.883
19	100.000	0.208	0.792	0.89
550	1.917	0.213	0.776	0.899
192	100.000	0.213	0.775	0.899
448	0.366	0.355	0.427	0.92
553	82.960	0.229	0.723	0.956
378	2.842	0.23	0.722	0.956
314	0.000	0.372	0.398	0.959
514	0.348	0.375	0.394	0.961
110	0.577	0.377	0.390	0.963
126	100.000	0.233	0.710	0.964
394	0.354	0.385	0.377	0.98
140	0.543	0.481	0.248	1
542	100.000	0.517	0.210	1
129	0.000	0.958	0.001	1
99	1.029	0.953	0.002	1
134	2.117	0.395	0.362	1
501	0.000	0.963	0.001	1
500	2.901	0.381	0.385	1
540	13.781	0.938	0.003	1
537	1.000	1	0.000	1
137	0.799	0.918	0.005	1
496	1.153	0.92	0.005	1
504	0.000	0.887	0.010	1
103	0.639	0.662	0.095	1
101	1.612	0.36	0.419	1
515	1.510	0.589	0.146	1
142	2.141	0.561	0.169	1
513	0.000	0.899	0.008	1
532	1.489	0.369	0.404	1
112	0.000	0.941	0.003	1
512	1.000	1	0.000	1
518	0.000	0.977	0.000	1
120	1.935	0.293	0.554	1
524	1.000	1	0.000	1
118	1.741	0.288	0.565	1
526	1.403	0.531	0.197	1
510	0.000	0.97	0.001	1
117	1.845	0.271	0.607	1
127	0.933	0.881	0.011	1
507	0.000	0.465	0.267	1
528	0.000	0.979	0.000	1
116	0.590	0.654	0.100	1
123	1.536	0.528	0.199	1
113	0.899	0.842	0.020	1
506	3.143	0.433	0.307	1
505	0.000	0.517	0.210	1
122	1.687	0.302	0.533	1
517	0.000	0.526	0.202	1
91	0.000	0.548	0.181	1
335	1.685	0.247	0.670	1
545	1.000	1	0.000	1
31	1.050	0.924	0.005	1
586	0.000	0.974	0.001	1
30	0.844	0.882	0.011	1
23	0.000	0.557	0.173	1
589	0.609	0.702	0.073	1
591	1.002	0.997	0.000	1
592	0.000	0.967	0.001	1
594	94.154	0.842	0.020	1
18	0.796	0.562	0.168	1
17	0.586	0.708	0.070	1
597	1.385	0.514	0.213	1
598	0.675	0.685	0.082	1
15	0.977	0.966	0.001	1
14	0.000	0.978	0.000	1
601	64.556	0.804	0.031	1
603	2.372	0.408	0.342	1
12	0.000	0.468	0.263	1
10	0.000	0.455	0.279	1
9	0.000	0.968	0.001	1
607	100.000	0.442	0.296	1
7	0.489	0.495	0.233	1
609	100.000	0.255	0.647	1
610	0.502	0.57	0.162	1
611	0.000	0.891	0.009	1
4	1.000	1	0.000	1
2	0.738	0.501	0.227	1
614	1.251	0.7	0.074	1
584	0.000	0.962	0.001	1
583	1.233	0.858	0.016	1
582	1.001	0.997	0.000	1
581	2.003	0.367	0.407	1
88	0.000	0.925	0.004	1
547	1.888	0.395	0.362	1
86	1.277	0.652	0.102	1
83	0.954	0.969	0.001	1
81	0.000	0.954	0.002	1
74	1.260	0.836	0.022	1
73	0.000	0.87	0.013	1
144	1.464	0.565	0.165	1
68	1.237	0.673	0.089	1
67	2.591	0.397	0.359	1
66	0.555	0.514	0.213	1
65	0.000	0.973	0.001	1
64	37.530	0.889	0.010	1
544	1.541	0.506	0.221	1
563	0.745	0.614	0.127	1
55	0.758	0.669	0.092	1
50	0.000	0.86	0.016	1
49	1.250	0.772	0.042	1
569	1.727	0.251	0.658	1
570	0.000	0.847	0.019	1
572	0.773	0.683	0.083	1
574	1.231	0.861	0.015	1
575	0.000	0.411	0.338	1
38	0.000	0.955	0.002	1
577	1.064	0.927	0.004	1
36	0.000	0.864	0.015	1
34	0.869	0.69	0.080	1
580	0.000	0.976	0.000	1
57	94.127	0.514	0.213	1
69	0.000	0.91	0.006	1
158	100.000	0.285	0.571	1
490	0.000	0.456	0.278	1
278	0.000	0.979	0.000	1
274	0.970	0.951	0.002	1
266	1.969	0.522	0.205	1
263	1.465	0.715	0.067	1
386	0.000	0.406	0.345	1
388	1.890	0.258	0.640	1
389	1.002	0.999	0.000	1
390	1.663	0.283	0.577	1
260	1.760	0.532	0.195	1
256	1.041	0.944	0.003	1
393	0.000	0.954	0.002	1
395	100.000	0.336	0.463	1
251	1.631	0.34	0.455	1
398	0.622	0.74	0.055	1
250	1.276	0.618	0.124	1
400	0.000	0.497	0.231	1
401	0.000	0.425	0.319	1
249	1.460	0.606	0.133	1
403	1.204	0.883	0.011	1
246	1.859	0.667	0.093	1
245	0.670	0.74	0.055	1
235	0.591	0.512	0.215	1
230	0.793	0.783	0.038	1
410	1.503	0.502	0.225	1
413	1.697	0.335	0.465	1
229	0.420	0.397	0.358	1
415	0.000	0.951	0.002	1
279	1.527	0.493	0.235	1
228	1.388	0.753	0.049	1
377	0.000	0.967	0.001	1
373	1.156	0.78	0.039	1
334	0.529	0.547	0.181	1
340	100.000	0.531	0.197	1
333	0.061	0.404	0.348	1
332	0.853	0.694	0.078	1
343	1.740	0.27	0.607	1
344	0.854	0.842	0.020	1
345	1.310	0.627	0.118	1
330	1.488	0.599	0.138	1
347	0.000	0.979	0.000	1
327	1.046	0.903	0.007	1
325	0.000	0.426	0.317	1
316	0.000	0.557	0.172	1
352	0.768	0.643	0.107	1
354	0.606	0.803	0.031	1
310	0.868	0.892	0.009	1
357	3.347	0.308	0.519	1
301	0.842	0.684	0.083	1
299	0.873	0.883	0.011	1
298	1.118	0.789	0.036	1
296	1.888	0.288	0.564	1
294	0.875	0.812	0.028	1
292	1.087	0.834	0.022	1
364	1.303	0.441	0.297	1
290	1.388	0.445	0.292	1
367	0.000	0.47	0.262	1
370	0.000	0.44	0.299	1
286	0.973	0.944	0.002	1
281	1.572	0.31	0.515	1
491	3.449	0.301	0.534	1
417	0.000	0.472	0.258	1
223	0.526	0.604	0.135	1
459	1.215	0.87	0.013	1
182	1.007	0.995	0.000	1
180	1.014	0.986	0.000	1
462	0.000	0.877	0.012	1
465	0.000	0.931	0.004	1
171	0.999	0.999	0.000	1
467	2.022	0.469	0.262	1
165	0.000	0.692	0.078	1
469	0.000	0.503	0.224	1
470	0.000	0.953	0.002	1
164	0.340	0.456	0.277	1
472	0.000	0.899	0.008	1
160	1.086	0.923	0.005	1
474	0.569	0.598	0.139	1
475	0.744	0.835	0.022	1
476	0.000	0.579	0.154	1
336	0.699	0.669	0.092	1
478	0.728	0.679	0.086	1
155	0.424	0.471	0.259	1
480	0.000	0.792	0.035	1
482	0.000	0.964	0.001	1
154	0.762	0.638	0.111	1
484	0.000	0.939	0.003	1
485	1.000	1	0.000	1
486	0.000	0.96	0.001	1
153	0.000	0.862	0.015	1
149	0.690	0.794	0.034	1
183	1.449	0.39	0.369	1
226	1.087	0.841	0.020	1
457	0.617	0.473	0.258	1
455	3.223	0.264	0.623	1
420	0.000	0.961	0.001	1
222	0.834	0.668	0.092	1
422	0.000	0.935	0.003	1
220	1.599	0.388	0.373	1
425	0.000	0.972	0.001	1
218	0.800	0.78	0.039	1
427	0.802	0.635	0.113	1
428	0.967	0.949	0.002	1
217	0.750	0.775	0.041	1
430	0.969	0.982	0.000	1
214	3.289	0.265	0.620	1
433	1.590	0.556	0.173	1
209	1.040	0.966	0.001	1
435	0.000	0.428	0.315	1
436	3.651	0.389	0.370	1
205	0.000	0.967	0.001	1
199	2.225	0.579	0.154	1
196	0.000	0.916	0.006	1
442	0.490	0.533	0.195	1
443	0.000	0.589	0.146	1
444	0.000	0.975	0.000	1
445	0.000	0.961	0.001	1
447	0.000	0.502	0.226	1
190	1.642	0.71	0.069	1
451	1.000	1	0.000	1
452	0.000	0.973	0.001	1
454	0.000	0.969	0.001	1
184	100.000	0.337	0.461	1
616	0.710	0.498	0.230	1
