# Supplementary material for: Mapping mutational effects along the evolutionary landscape of HIV envelope
Source: eLife. 2018 Mar 28;7:e34420. doi: 10.7554/eLife.34420 (PMC5910023; doi:10.7554/eLife.34420)
Supplement: Supplementary file 1. — Specifically, this file contains a Jupyter notebook that performs the analysis, all required input data, and all reasonably sized output files. The Jupyter notebook downloads the deep sequencing data, processes it with the dms_tools2 software (Bloom, 2015, https://jbloomlab.github.io/dms_tools2/), and also performs a variety of downstream analyses that generate most of the figures for this paper. [file elife-34420-supp1.zip › analysis_code/results/phydms_analysis/ExpCM_BG505_gammaomega_tree.newick]

((((((((((((A1.TZ.08.CH0219_e4.HM204621:0.30658,A1.BE.97.PIC771_15.FM165628:0.19906):0.02323,A1.TZ.08.707010240_A7.HQ615971:0.23047):0.02789,A1.UG.09.M160b_p1.JF680921:0.21054):0.02106,A1.CM.07.46_10.KP718918:0.23356):0.02028,A1.RW.11.DEMA111RW002.KF716472:0.26049):0.00237,(A1.RW.07.R283F_7Dec07_3C4.KX983542:0.25590,(A1.ZA.09.MSM066.KF725913:0.31352,A1.RW.08.R1135M_11Feb08_3B9.KX983624:0.17298):0.01975):0.01231):0.00641,A1.RW.06.DEMA106RW003.KU749423:0.31908):0.01307,((((A1.KE.07.21020_13.HM215275:0.28233,A1.KE.x.209_KE.KU921732:0.20437):0.02408,(((A1.CY.08.CY236.JF683783:0.23709,(A1.CY.05.CY121.FJ388932:0.19557,A1.CY.08.CY230.JF683779:0.23857):0.03525):0.05176,((A1.UG.07.PP6_F3_B2.HM027824:0.25319,A1.KE.x.263_KE.KU921738:0.25097):0.00473,((A1.GB.08.CH080510_e_p2.HM204648:0.24407,A1.UG.98.120MPC01.EU852954:0.19663):0.01585,A1.UG.07.0086_A1.JX877522:0.20410):0.01323):0.00756):0.01301,((BF520:0.13610,A1.KE.06.06KECst_020.FJ623482:0.27164):0.04236,(A1.TZ.00.398_F1_A1.HQ697994:0.21962,((A1.TZ.08.707010095_D8.HQ615968:0.20187,A1.TZ.06.3504_7_21.HM215303:0.23307):0.04034,((A1.KE.99.99KE_KNH1135.AY736814:0.18340,A1.TZ.05.6592_v5_c32_tp1.HM215333:0.18954):0.02898,(A1.ZA.04.503_15344_T10_A1.KT183312:0.23062,A1.TZ.04.3718_v3_c11.HM215306:0.23005):0.03839):0.00556):0.00000):0.00688):0.01199):0.01221):0.00638,A1.KE.05.QH209_14M_ENV_A2.FJ866118:0.22334):0.01150,(((A1.KE.00.00KE_KER2008.AY736809:0.27144,(A1.KE.x.339_KE.KU921752:0.24102,A1.KE.08.Donor_64.KT252544:0.24247):0.01290):0.02233,((((((A1.KE.05.QH359_21M_ENV_C1.FJ866121:0.20360,A1.KE.00.MSA4069.AF457080:0.17894):0.04279,A1.KE.11.DEMA11KE001.KF716475:0.23054):0.01776,A1.KE.05.QH343_21M_ENV_B5.FJ866120:0.28011):0.00000,(A1.KE.x.467_KE.KU921788:0.23425,A1.KE.06.06KECst_001.FJ623487:0.21069):0.04531):0.00621,(A1.KE.05.QF495_23M_ENV_D1.FJ866116:0.28263,(((A1.UG.09.DEMA109UG017.KP109490:0.17977,A1.KE.x.320_KE.KU921746:0.21453):0.01317,A1.KE.05.05KE607907V4.KT022374:0.25670):0.02341,(A1.ZA.06.C.x.06.CF01_C8.KC863311:0.19560,A1.KE.09.12151802.HQ540689:0.22487):0.03076):0.01841):0.01432):0.01882,((A1.KE.x.407_KE.KU921783:0.19056,A1.KE.x.657_KE.KU921835:0.27684):0.01271,BG505:0.18770):0.01667):0.00671):0.00885,((A1.RW.08.DEMA108RW010.KU749424:0.20753,A1.KE.06.06KECst_005.FJ623481:0.18623):0.02623,A1.KE.x.655_KE.KU921831:0.26533):0.01514):0.02298):0.01630):0.00678,(((A1.ZA.01.TV314.FJ647148:0.16029,(A1.KE.05.05KE643439V4.KT022375:0.23536,A1.UG.97.368MPc02.EU853062:0.21183):0.04129):0.02400,(A1.UG.07.p191084.JX236669:0.16014,A1.UG.11.DEMA110UG009.KF716486:0.27494):0.03904):0.00423,((A1.UG.07.191955_A11.HM215272:0.23947,A1.PK.14.DEMA114PK001.KU749409:0.24187):0.02229,A1.UG.99.99UGG03379.AF484493:0.17998):0.01969):0.02327):0.03219,((A1.CD.02.LA01AlPr.KU168256:0.21590,A1.GB.08.I230_A10.HQ595782:0.32191):0.05624,((A1.CH.03.HIV_CH_BID_V3538_2003.JQ403028:0.26009,A1.CM.99.99CM_MP1433.AM279348:0.30016):0.02314,A1.GM.05.N33456.HQ385452:0.25655):0.02596):0.00655):0.01862,(A1.US.x.HCPI_13_01.GU367412:0.22044,A1.GM.09.N057856.HQ385453:0.28427):0.06245):0.02063,((A2.CY.94.94CY017_41.AF286237:0.17527,A2.CM.01.01CM_1445MV.GU201516:0.24252):0.08690,A1.ZA.09.707PKE02N3.HM623589:0.34534):0.08706):0.00000;
