# Supplementary material for: Mapping mutational effects along the evolutionary landscape of HIV envelope
Source: eLife. 2018 Mar 28;7:e34420. doi: 10.7554/eLife.34420 (PMC5910023; doi:10.7554/eLife.34420)
Supplement: Supplementary file 2. — The actual notebook is in Supplementary file 1, but if you just want to look at the analysis rather than run it, then you may prefer this file instead. In particular, the notebook contains plots detailing the deep sequencing data analysis as generated using the dms_tools2 software (Bloom, 2015, https://jbloomlab.github.io/dms_tools2/). [file elife-34420-supp2.zip]

Archive with 1 entries (1 files):
- elife-34420-supp2-v3.html
