# Supplementary material for: Mapping mutational effects along the evolutionary landscape of HIV envelope
Source: eLife. 2018 Mar 28;7:e34420. doi: 10.7554/eLife.34420 (PMC5910023; doi:10.7554/eLife.34420)
Supplement: Supplementary file 3. [file elife-34420-supp3.zip]

Archive with 1 entries (1 files):
- elife-34420-supp3-v3.html
