# Supplementary material for: Mapping mutational effects along the evolutionary landscape of HIV envelope
Source: eLife. 2018 Mar 28;7:e34420. doi: 10.7554/eLife.34420 (PMC5910023; doi:10.7554/eLife.34420)
Supplement: Supplementary file 4. [file elife-34420-supp4.txt]

Plate 1
BG505_T332N-for-mut30, ataataatctgtagtgcaNNNGAAAACTTGTGGGTCACTG
BG505_T332N-for-mut31, ctgtagtgcaGCANNNAACTTGTGGGTCAC
BG505_T332N-for-mut32, tagtgcaGCAGAANNNTTGTGGGTCACTGT
BG505_T332N-for-mut33, gtgcaGCAGAAAACNNNTGGGTCACTGTCTA
BG505_T332N-for-mut34, tgcaGCAGAAAACTTGNNNGTCACTGTCTACTATG
BG505_T332N-for-mut35, GCAGAAAACTTGTGGNNNACTGTCTACTATGGGG
BG505_T332N-for-mut36, AGAAAACTTGTGGGTCNNNGTCTACTATGGGGTAC
BG505_T332N-for-mut37, AACTTGTGGGTCACTNNNTACTATGGGGTACCTG
BG505_T332N-for-mut38, GTGGGTCACTGTCNNNTATGGGGTACCTGT
BG505_T332N-for-mut39, GTCACTGTCTACNNNGGGGTACCTGTGT
BG505_T332N-for-mut40, GGTCACTGTCTACTATNNNGTACCTGTGTGGAAAGA
BG505_T332N-for-mut41, CTGTCTACTATGGGNNNCCTGTGTGGAAAGAC
BG505_T332N-for-mut42, TCTACTATGGGGTANNNGTGTGGAAAGACGCA
BG505_T332N-for-mut43, TACTATGGGGTACCTNNNTGGAAAGACGCAGAG
BG505_T332N-for-mut44, GGGGTACCTGTGNNNAAAGACGCAGAGA
BG505_T332N-for-mut45, GTACCTGTGTGGNNNGACGCAGAGACC
BG505_T332N-for-mut46, TACCTGTGTGGAAANNNGCAGAGACCACCTTA
BG505_T332N-for-mut47, CCTGTGTGGAAAGACNNNGAGACCACCTTATTTT
BG505_T332N-for-mut48, GTGTGGAAAGACGCANNNACCACCTTATTTTGTG
BG505_T332N-for-mut49, TGGAAAGACGCAGAGNNNACCTTATTTTGTGCAT
BG505_T332N-for-mut50, GAAAGACGCAGAGACCNNNTTATTTTGTGCATCAGA
BG505_T332N-for-mut51, CGCAGAGACCACCNNNTTTTGTGCATCAG
BG505_T332N-for-mut52, CAGAGACCACCTTANNNTGTGCATCAGATGCT
BG505_T332N-for-mut53, AGAGACCACCTTATTTNNNGCATCAGATGCTAAAGC
BG505_T332N-for-mut54, AGAGACCACCTTATTTTGTNNNTCAGATGCTAAAGCATATG
BG505_T332N-for-mut55, CCACCTTATTTTGTGCANNNGATGCTAAAGCATATGAG
BG505_T332N-for-mut56, ACCTTATTTTGTGCATCANNNGCTAAAGCATATGAGACA
BG505_T332N-for-mut57, CCTTATTTTGTGCATCAGATNNNAAAGCATATGAGACAGAAAAG
BG505_T332N-for-mut58, TTTGTGCATCAGATGCTNNNGCATATGAGACAGAAAA
BG505_T332N-for-mut59, TGTGCATCAGATGCTAAANNNTATGAGACAGAAAAGCAT
BG505_T332N-for-mut60, GCATCAGATGCTAAAGCANNNGAGACAGAAAAGCATAAT
BG505_T332N-for-mut61, CATCAGATGCTAAAGCATATNNNACAGAAAAGCATAATGTCTGG
BG505_T332N-for-mut62, GATGCTAAAGCATATGAGNNNGAAAAGCATAATGTCTGGG
BG505_T332N-for-mut63, CTAAAGCATATGAGACANNNAAGCATAATGTCTGGGCT
BG505_T332N-for-mut64, AAGCATATGAGACAGAANNNCATAATGTCTGGGCTAC
BG505_T332N-for-mut65, CATATGAGACAGAAAAGNNNAATGTCTGGGCTACACA
BG505_T332N-for-mut66, GAGACAGAAAAGCATNNNGTCTGGGCTACACAT
BG505_T332N-for-mut67, ACAGAAAAGCATAATNNNTGGGCTACACATGCCT
BG505_T332N-for-mut68, GAAAAGCATAATGTCNNNGCTACACATGCCTGTG
BG505_T332N-for-mut69, AAGCATAATGTCTGGNNNACACATGCCTGTGTAC
BG505_T332N-for-mut70, ATAATGTCTGGGCTNNNCATGCCTGTGTACC
BG505_T332N-for-mut71, GTCTGGGCTACANNNGCCTGTGTACCC
BG505_T332N-for-mut72, TCTGGGCTACACATNNNTGTGTACCCACAGA
BG505_T332N-for-mut73, GCTACACATGCCNNNGTACCCACAGAC
BG505_T332N-for-mut74, CACATGCCTGTNNNCCCACAGACCC
BG505_T332N-for-mut75, ACATGCCTGTGTANNNACAGACCCCAACC
BG505_T332N-for-mut76, CCTGTGTACCCNNNGACCCCAACCC
BG505_T332N-for-mut77, TGTGTACCCACANNNCCCAACCCACAAG
BG505_T332N-for-mut78, CTGTGTACCCACAGACNNNAACCCACAAGAAATAC
BG505_T332N-for-mut79, TACCCACAGACCCCNNNCCACAAGAAATACAT
BG505_T332N-for-mut80, CCCACAGACCCCAACNNNCAAGAAATACATTTG
BG505_T332N-for-mut81, CACAGACCCCAACCCANNNGAAATACATTTGGAAA
BG505_T332N-for-mut82, AGACCCCAACCCACAANNNATACATTTGGAAAATGT
BG505_T332N-for-mut83, CCCAACCCACAAGAANNNCATTTGGAAAATGTGA
BG505_T332N-for-mut84, CCCAACCCACAAGAAATANNNTTGGAAAATGTGACTGAA
BG505_T332N-for-mut85, AACCCACAAGAAATACATNNNGAAAATGTGACTGAAGAGT
BG505_T332N-for-mut86, ACCCACAAGAAATACATTTGNNNAATGTGACTGAAGAGTTTAA
BG505_T332N-for-mut87, CACAAGAAATACATTTGGAANNNGTGACTGAAGAGTTTAACATG
BG505_T332N-for-mut88, ACAAGAAATACATTTGGAAAATNNNACTGAAGAGTTTAACATGTGGA
BG505_T332N-for-mut89, GAAATACATTTGGAAAATGTGNNNGAAGAGTTTAACATGTGGAAA
BG505_T332N-for-mut90, ACATTTGGAAAATGTGACTNNNGAGTTTAACATGTGGAAAA
BG505_T332N-for-mut91, ACATTTGGAAAATGTGACTGAANNNTTTAACATGTGGAAAAATAACA
BG505_T332N-for-mut92, GGAAAATGTGACTGAAGAGNNNAACATGTGGAAAAATAACAT
BG505_T332N-for-mut93, GAAAATGTGACTGAAGAGTTTNNNATGTGGAAAAATAACATGGTAG
BG505_T332N-for-mut94, ATGTGACTGAAGAGTTTAACNNNTGGAAAAATAACATGGTAGAG
BG505_T332N-for-mut95, TGACTGAAGAGTTTAACATGNNNAAAAATAACATGGTAGAGCA
BG505_T332N-for-mut96, GAAGAGTTTAACATGTGGNNNAATAACATGGTAGAGCAGA
BG505_T332N-for-mut97, GAGTTTAACATGTGGAAANNNAACATGGTAGAGCAGATG
BG505_T332N-for-mut98, GTTTAACATGTGGAAAAATNNNATGGTAGAGCAGATGCATAC
BG505_T332N-for-mut99, ACATGTGGAAAAATAACNNNGTAGAGCAGATGCATACA
BG505_T332N-for-mut100, TGTGGAAAAATAACATGNNNGAGCAGATGCATACAGA
BG505_T332N-for-mut101, TGTGGAAAAATAACATGGTANNNCAGATGCATACAGATATCATC
BG505_T332N-for-mut102, TGGAAAAATAACATGGTAGAGNNNATGCATACAGATATCATCAGT
BG505_T332N-for-mut103, AAATAACATGGTAGAGCAGNNNCATACAGATATCATCAGTCT
BG505_T332N-for-mut104, ACATGGTAGAGCAGATGNNNACAGATATCATCAGTCT
BG505_T332N-for-mut105, TGGTAGAGCAGATGCATNNNGATATCATCAGTCTATGG
BG505_T332N-for-mut106, TAGAGCAGATGCATACANNNATCATCAGTCTATGGGA
BG505_T332N-for-mut107, GCAGATGCATACAGATNNNATCAGTCTATGGGACCA
BG505_T332N-for-mut108, AGATGCATACAGATATCNNNAGTCTATGGGACCAAAGC
BG505_T332N-for-mut109, GCATACAGATATCATCNNNCTATGGGACCAAAGCCT
BG505_T332N-for-mut110, CATACAGATATCATCAGTNNNTGGGACCAAAGCCTAAAG
BG505_T332N-for-mut111, CAGATATCATCAGTCTANNNGACCAAAGCCTAAAGCC
BG505_T332N-for-mut112, ATATCATCAGTCTATGGNNNCAAAGCCTAAAGCCATG
BG505_T332N-for-mut113, ATCAGTCTATGGGACNNNAGCCTAAAGCCATGT
BG505_T332N-for-mut114, TCAGTCTATGGGACCAANNNCTAAAGCCATGTGTAAA
BG505_T332N-for-mut115, CTATGGGACCAAAGCNNNAAGCCATGTGTAAAGT
BG505_T332N-for-mut116, TATGGGACCAAAGCCTANNNCCATGTGTAAAGTTAAC
BG505_T332N-for-mut117, GGACCAAAGCCTAAAGNNNTGTGTAAAGTTAACCC
BG505_T332N-for-mut118, CCAAAGCCTAAAGCCANNNGTAAAGTTAACCCCTC
BG505_T332N-for-mut119, AAGCCTAAAGCCATGTNNNAAGTTAACCCCTCTCT
BG505_T332N-for-mut120, CTAAAGCCATGTGTANNNTTAACCCCTCTCTGCG
BG505_T332N-for-mut121, CCATGTGTAAAGNNNACCCCTCTCTGCG
BG505_T332N-for-mut122, GCCATGTGTAAAGTTANNNCCTCTCTGCGTTACTC
BG505_T332N-for-mut123, CATGTGTAAAGTTAACCNNNCTCTGCGTTACTCTACA
BG505_T332N-for-mut124, GTGTAAAGTTAACCCCTNNNTGCGTTACTCTACAGTG
BG505_T332N-for-mut125, TAAAGTTAACCCCTCTCNNNGTTACTCTACAGTGTACC

Plate 2
BG505_T332N-for-mut126, TTAACCCCTCTCTGCNNNACTCTACAGTGTACC
BG505_T332N-for-mut127, CCCTCTCTGCGTTNNNCTACAGTGTACCAA
BG505_T332N-for-mut128, CCTCTCTGCGTTACTNNNCAGTGTACCAATGTC
BG505_T332N-for-mut129, TCTCTGCGTTACTCTANNNTGTACCAATGTCACCAA
BG505_T332N-for-mut130, TCTGCGTTACTCTACAGNNNACCAATGTCACCAATAA
BG505_T332N-for-mut131, CTGCGTTACTCTACAGTGTNNNAATGTCACCAATAATATCAC
BG505_T332N-for-mut132, CGTTACTCTACAGTGTACCNNNGTCACCAATAATATCACTG
BG505_T332N-for-mut133, GTTACTCTACAGTGTACCAATNNNACCAATAATATCACTGATGACA
BG505_T332N-for-mut134, CTCTACAGTGTACCAATGTCNNNAATAATATCACTGATGACATG
BG505_T332N-for-mut135, AGTGTACCAATGTCACCNNNAATATCACTGATGACATG
BG505_T332N-for-mut136, GTACCAATGTCACCAATNNNATCACTGATGACATGAGG
BG505_T332N-for-mut137, CCAATGTCACCAATAATNNNACTGATGACATGAGGGG
BG505_T332N-for-mut138, ATGTCACCAATAATATCNNNGATGACATGAGGGGAGA
BG505_T332N-for-mut139, TGTCACCAATAATATCACTNNNGACATGAGGGGAGAATTAA
BG505_T332N-for-mut140, TGTCACCAATAATATCACTGATNNNATGAGGGGAGAATTAAAAAACT
BG505_T332N-for-mut141, CCAATAATATCACTGATGACNNNAGGGGAGAATTAAAAAACTGC
BG505_T332N-for-mut142, AATAATATCACTGATGACATGNNNGGAGAATTAAAAAACTGCTCTT
BG505_T332N-for-mut143, TCACTGATGACATGAGGNNNGAATTAAAAAACTGCTCT
BG505_T332N-for-mut144, ACTGATGACATGAGGGGANNNTTAAAAAACTGCTCTTTC
BG505_T332N-for-mut145, ATGACATGAGGGGAGAANNNAAAAACTGCTCTTTCAA
BG505_T332N-for-mut146, GACATGAGGGGAGAATTANNNAACTGCTCTTTCAATATGA
BG505_T332N-for-mut147, CATGAGGGGAGAATTAAAANNNTGCTCTTTCAATATGACCA
BG505_T332N-for-mut148, GAGGGGAGAATTAAAAAACNNNTCTTTCAATATGACCACAGA
BG505_T332N-for-mut149, GGAGAATTAAAAAACTGCNNNTTCAATATGACCACAGAGC
BG505_T332N-for-mut150, GAGAATTAAAAAACTGCTCTNNNAATATGACCACAGAGCTAAGG
BG505_T332N-for-mut151, TAAAAAACTGCTCTTTCNNNATGACCACAGAGCTAAGG
BG505_T332N-for-mut152, AAACTGCTCTTTCAATNNNACCACAGAGCTAAGGG
BG505_T332N-for-mut153, AACTGCTCTTTCAATATGNNNACAGAGCTAAGGGATAAGA
BG505_T332N-for-mut154, GCTCTTTCAATATGACCNNNGAGCTAAGGGATAAGAAA
BG505_T332N-for-mut155, GCTCTTTCAATATGACCACANNNCTAAGGGATAAGAAACAGAA
BG505_T332N-for-mut156, TTCAATATGACCACAGAGNNNAGGGATAAGAAACAGAAGG
BG505_T332N-for-mut157, TCAATATGACCACAGAGCTANNNGATAAGAAACAGAAGGTTTA
BG505_T332N-for-mut158, TGACCACAGAGCTAAGGNNNAAGAAACAGAAGGTTTA
BG505_T332N-for-mut159, ACCACAGAGCTAAGGGATNNNAAACAGAAGGTTTATTCA
BG505_T332N-for-mut160, ACAGAGCTAAGGGATAAGNNNCAGAAGGTTTATTCACTT
BG505_T332N-for-mut161, CCACAGAGCTAAGGGATAAGAAANNNAAGGTTTATTCACTTTTTTATAG
BG505_T332N-for-mut162, AGAGCTAAGGGATAAGAAACAGNNNGTTTATTCACTTTTTTATAGACT
BG505_T332N-for-mut163, GAGCTAAGGGATAAGAAACAGAAGNNNTATTCACTTTTTTATAGACTAGAT
BG505_T332N-for-mut164, AAGGGATAAGAAACAGAAGGTTNNNTCACTTTTTTATAGACTAGATGT
BG505_T332N-for-mut165, AGGGATAAGAAACAGAAGGTTTATNNNCTTTTTTATAGACTAGATGTAGTA
BG505_T332N-for-mut166, GATAAGAAACAGAAGGTTTATTCANNNTTTTATAGACTAGATGTAGTACAA
BG505_T332N-for-mut167, AAGAAACAGAAGGTTTATTCACTTNNNTATAGACTAGATGTAGTACAAATT
BG505_T332N-for-mut168, AAACAGAAGGTTTATTCACTTTTTNNNAGACTAGATGTAGTACAAATTAAC
BG505_T332N-for-mut169, CAGAAGGTTTATTCACTTTTTTATNNNCTAGATGTAGTACAAATTAACGAG
BG505_T332N-for-mut170, AAGGTTTATTCACTTTTTTATAGANNNGATGTAGTACAAATTAACGAGAAT
BG505_T332N-for-mut171, GTTTATTCACTTTTTTATAGACTANNNGTAGTACAAATTAACGAGAATCAA
BG505_T332N-for-mut172, TATTCACTTTTTTATAGACTAGATNNNGTACAAATTAACGAGAATCAAGGT
BG505_T332N-for-mut173, TCACTTTTTTATAGACTAGATGTANNNCAAATTAACGAGAATCAAGGTAAT
BG505_T332N-for-mut174, CTTTTTTATAGACTAGATGTAGTANNNATTAACGAGAATCAAGGTAATAGG
BG505_T332N-for-mut175, TTTATAGACTAGATGTAGTACAANNNAACGAGAATCAAGGTAATAGGAGT
BG505_T332N-for-mut176, TATAGACTAGATGTAGTACAAATTNNNGAGAATCAAGGTAATAGGAGTAAT
BG505_T332N-for-mut177, AGACTAGATGTAGTACAAATTAACNNNAATCAAGGTAATAGGAGTAATAAT
BG505_T332N-for-mut178, CTAGATGTAGTACAAATTAACGAGNNNCAAGGTAATAGGAGTAATAATAGT
BG505_T332N-for-mut179, GATGTAGTACAAATTAACGAGAATNNNGGTAATAGGAGTAATAATAGTAAC
BG505_T332N-for-mut180, GTAGTACAAATTAACGAGAATCAANNNAATAGGAGTAATAATAGTAACAAG
BG505_T332N-for-mut181, ACAAATTAACGAGAATCAAGGTNNNAGGAGTAATAATAGTAACAAGGA
BG505_T332N-for-mut182, CAAATTAACGAGAATCAAGGTAATNNNAGTAATAATAGTAACAAGGAGTAT
BG505_T332N-for-mut183, ATTAACGAGAATCAAGGTAATAGGNNNAATAATAGTAACAAGGAGTATAGA
BG505_T332N-for-mut184, ACGAGAATCAAGGTAATAGGAGTNNNAATAGTAACAAGGAGTATAGATT
BG505_T332N-for-mut185, GAGAATCAAGGTAATAGGAGTAATNNNAGTAACAAGGAGTATAGATTAATA
BG505_T332N-for-mut186, AATCAAGGTAATAGGAGTAATAATNNNAACAAGGAGTATAGATTAATAAAT
BG505_T332N-for-mut187, CAAGGTAATAGGAGTAATAATAGTNNNAAGGAGTATAGATTAATAAATTGT
BG505_T332N-for-mut188, GGTAATAGGAGTAATAATAGTAACNNNGAGTATAGATTAATAAATTGTAAT
BG505_T332N-for-mut189, AATAGGAGTAATAATAGTAACAAGNNNTATAGATTAATAAATTGTAATACC
BG505_T332N-for-mut190, AGGAGTAATAATAGTAACAAGGAGNNNAGATTAATAAATTGTAATACCTCA
BG505_T332N-for-mut191, AGTAATAATAGTAACAAGGAGTATNNNTTAATAAATTGTAATACCTCAGCC
BG505_T332N-for-mut192, AATAATAGTAACAAGGAGTATAGANNNATAAATTGTAATACCTCAGCCATT
BG505_T332N-for-mut193, AATAGTAACAAGGAGTATAGATTANNNAATTGTAATACCTCAGCCATTACA
BG505_T332N-for-mut194, GTAACAAGGAGTATAGATTAATANNNTGTAATACCTCAGCCATTACACA
BG505_T332N-for-mut195, CAAGGAGTATAGATTAATAAATNNNAATACCTCAGCCATTACACAGGC
BG505_T332N-for-mut196, AGTATAGATTAATAAATTGTNNNACCTCAGCCATTACACAGGCT
BG505_T332N-for-mut197, GTATAGATTAATAAATTGTAATNNNTCAGCCATTACACAGGCTTGTCC
BG505_T332N-for-mut198, ATTAATAAATTGTAATACCNNNGCCATTACACAGGCTTGTCC
BG505_T332N-for-mut199, TTAATAAATTGTAATACCTCANNNATTACACAGGCTTGTCCAAAGG
BG505_T332N-for-mut200, GTAATACCTCAGCCNNNACACAGGCTTGTCC
BG505_T332N-for-mut201, AATACCTCAGCCATTNNNCAGGCTTGTCCAAAG
BG505_T332N-for-mut202, TACCTCAGCCATTACANNNGCTTGTCCAAAGGTAT
BG505_T332N-for-mut203, TCAGCCATTACACAGNNNTGTCCAAAGGTATCCT
BG505_T332N-for-mut204, GCCATTACACAGGCTNNNCCAAAGGTATCCTTT
BG505_T332N-for-mut205, CATTACACAGGCTTGTNNNAAGGTATCCTTTGAGCC
BG505_T332N-for-mut206, ACAGGCTTGTCCANNNGTATCCTTTGAGCC
BG505_T332N-for-mut207, AGGCTTGTCCAAAGNNNTCCTTTGAGCCAATT
BG505_T332N-for-mut208, GCTTGTCCAAAGGTANNNTTTGAGCCAATTCCC
BG505_T332N-for-mut209, GTCCAAAGGTATCCNNNGAGCCAATTCCCATA
BG505_T332N-for-mut210, TTGTCCAAAGGTATCCTTTNNNCCAATTCCCATACATTATTG
BG505_T332N-for-mut211, TCCAAAGGTATCCTTTGAGNNNATTCCCATACATTATTGTGC
BG505_T332N-for-mut212, GGTATCCTTTGAGCCANNNCCCATACATTATTGTG
BG505_T332N-for-mut213, GTATCCTTTGAGCCAATTNNNATACATTATTGTGCCCCA
BG505_T332N-for-mut214, TGAGCCAATTCCCNNNCATTATTGTGCCC
BG505_T332N-for-mut215, GCCAATTCCCATANNNTATTGTGCCCCAGC
BG505_T332N-for-mut216, AATTCCCATACATNNNTGTGCCCCAGCTG
BG505_T332N-for-mut217, ATTCCCATACATTATNNNGCCCCAGCTGGTTTT
BG505_T332N-for-mut218, CCCATACATTATTGTNNNCCAGCTGGTTTTGCG
BG505_T332N-for-mut219, ATACATTATTGTGCCNNNGCTGGTTTTGCGATC
BG505_T332N-for-mut220, ATTATTGTGCCCCANNNGGTTTTGCGATCCTA
BG505_T332N-for-mut221, TGTGCCCCAGCTNNNTTTGCGATCCTAA

Plate 3
BG505_T332N-for-mut222, CCCCAGCTGGTNNNGCGATCCTAAAG
BG505_T332N-for-mut223, GCCCCAGCTGGTTTTNNNATCCTAAAGTGTAAGG
BG505_T332N-for-mut224, CAGCTGGTTTTGCGNNNCTAAAGTGTAAGGAT
BG505_T332N-for-mut225, CAGCTGGTTTTGCGATCNNNAAGTGTAAGGATAAGAA
BG505_T332N-for-mut226, GCTGGTTTTGCGATCCTANNNTGTAAGGATAAGAAGTTC
BG505_T332N-for-mut227, TGGTTTTGCGATCCTAAAGNNNAAGGATAAGAAGTTCAATG
BG505_T332N-for-mut228, TTGCGATCCTAAAGTGTNNNGATAAGAAGTTCAATGGA
BG505_T332N-for-mut229, GCGATCCTAAAGTGTAAGNNNAAGAAGTTCAATGGAACA
BG505_T332N-for-mut230, ATCCTAAAGTGTAAGGATNNNAAGTTCAATGGAACAGGGC
BG505_T332N-for-mut231, TAAAGTGTAAGGATAAGNNNTTCAATGGAACAGGGCC
BG505_T332N-for-mut232, GTGTAAGGATAAGAAGNNNAATGGAACAGGGCCATG
BG505_T332N-for-mut233, AGGATAAGAAGTTCNNNGGAACAGGGCCATG
BG505_T332N-for-mut234, GATAAGAAGTTCAATNNNACAGGGCCATGCCCAA
BG505_T332N-for-mut235, AAGTTCAATGGANNNGGGCCATGCCCAA
BG505_T332N-for-mut236, AGTTCAATGGAACANNNCCATGCCCAAGTGT
BG505_T332N-for-mut237, AATGGAACAGGGNNNTGCCCAAGTGTCA
BG505_T332N-for-mut238, GAACAGGGCCANNNCCAAGTGTCAGC
BG505_T332N-for-mut239, CAGGGCCATGCNNNAGTGTCAGCAC
BG505_T332N-for-mut240, GGCCATGCCCANNNGTCAGCACAGT
BG505_T332N-for-mut241, GCCATGCCCAAGTNNNAGCACAGTACAATG
BG505_T332N-for-mut242, CATGCCCAAGTGTCNNNACAGTACAATGCAC
BG505_T332N-for-mut243, CCCAAGTGTCAGCNNNGTACAATGCACAC
BG505_T332N-for-mut244, AAGTGTCAGCACANNNCAATGCACACATGG
BG505_T332N-for-mut245, GTGTCAGCACAGTANNNTGCACACATGGAATC
BG505_T332N-for-mut246, GTCAGCACAGTACAANNNACACATGGAATCAAGC
BG505_T332N-for-mut247, GCACAGTACAATGCNNNCATGGAATCAAGCC
BG505_T332N-for-mut248, ACAGTACAATGCACANNNGGAATCAAGCCAGTAG
BG505_T332N-for-mut249, CAGTACAATGCACACATNNNATCAAGCCAGTAGTATCA
BG505_T332N-for-mut250, TACAATGCACACATGGANNNAAGCCAGTAGTATCAAC
BG505_T332N-for-mut251, ATGCACACATGGAATCNNNCCAGTAGTATCAACTCA
BG505_T332N-for-mut252, GCACACATGGAATCAAGNNNGTAGTATCAACTCAACT
BG505_T332N-for-mut253, CATGGAATCAAGCCANNNGTATCAACTCAACTGC
BG505_T332N-for-mut254, GGAATCAAGCCAGTANNNTCAACTCAACTGCTGT
BG505_T332N-for-mut255, GGAATCAAGCCAGTAGTANNNACTCAACTGCTGTTAAAT
BG505_T332N-for-mut256, TCAAGCCAGTAGTATCANNNCAACTGCTGTTAAATGG
BG505_T332N-for-mut257, GCCAGTAGTATCAACTNNNCTGCTGTTAAATGGCA
BG505_T332N-for-mut258, CCAGTAGTATCAACTCAANNNCTGTTAAATGGCAGTCTAG
BG505_T332N-for-mut259, GTAGTATCAACTCAACTGNNNTTAAATGGCAGTCTAGCA
BG505_T332N-for-mut260, CAACTCAACTGCTGNNNAATGGCAGTCTAGC
BG505_T332N-for-mut261, CTCAACTGCTGTTANNNGGCAGTCTAGCAGAA
BG505_T332N-for-mut262, ACTCAACTGCTGTTAAATNNNAGTCTAGCAGAAGAAGAGG
BG505_T332N-for-mut263, CTGCTGTTAAATGGCNNNCTAGCAGAAGAAGAGG
BG505_T332N-for-mut264, GCTGTTAAATGGCAGTNNNGCAGAAGAAGAGGTAAT
BG505_T332N-for-mut265, GCTGTTAAATGGCAGTCTANNNGAAGAAGAGGTAATGATTAG
BG505_T332N-for-mut266, GTTAAATGGCAGTCTAGCANNNGAAGAGGTAATGATTAGATC
BG505_T332N-for-mut267, ATGGCAGTCTAGCAGAANNNGAGGTAATGATTAGATCT
BG505_T332N-for-mut268, TGGCAGTCTAGCAGAAGAANNNGTAATGATTAGATCTGAAA
BG505_T332N-for-mut269, GGCAGTCTAGCAGAAGAAGAGNNNATGATTAGATCTGAAAATATC
BG505_T332N-for-mut270, CAGTCTAGCAGAAGAAGAGGTANNNATTAGATCTGAAAATATCACAA
BG505_T332N-for-mut271, CTAGCAGAAGAAGAGGTAATGNNNAGATCTGAAAATATCACAAAC
BG505_T332N-for-mut272, GCAGAAGAAGAGGTAATGATTNNNTCTGAAAATATCACAAACAATG
BG505_T332N-for-mut273, GAAGAAGAGGTAATGATTAGANNNGAAAATATCACAAACAATGCCA
BG505_T332N-for-mut274, AGAAGAGGTAATGATTAGATCTNNNAATATCACAAACAATGCCAAAAA
BG505_T332N-for-mut275, AGGTAATGATTAGATCTGAANNNATCACAAACAATGCCAAAAAC
BG505_T332N-for-mut276, GGTAATGATTAGATCTGAAAATNNNACAAACAATGCCAAAAACATACT
BG505_T332N-for-mut277, GTAATGATTAGATCTGAAAATATCNNNAACAATGCCAAAAACATACTAGTA
BG505_T332N-for-mut278, TGATTAGATCTGAAAATATCACANNNAATGCCAAAAACATACTAGTACA
BG505_T332N-for-mut279, AGATCTGAAAATATCACAAACNNNGCCAAAAACATACTAGTACAA
BG505_T332N-for-mut280, AGATCTGAAAATATCACAAACAATNNNAAAAACATACTAGTACAATTTAAC
BG505_T332N-for-mut281, TGAAAATATCACAAACAATGCCNNNAACATACTAGTACAATTTAACAC
BG505_T332N-for-mut282, AATATCACAAACAATGCCAAANNNATACTAGTACAATTTAACACGC
BG505_T332N-for-mut283, ACAAACAATGCCAAAAACNNNCTAGTACAATTTAACACGC
BG505_T332N-for-mut284, ACAATGCCAAAAACATANNNGTACAATTTAACACGCCT
BG505_T332N-for-mut285, ATGCCAAAAACATACTANNNCAATTTAACACGCCTGT
BG505_T332N-for-mut286, CCAAAAACATACTAGTANNNTTTAACACGCCTGTGCAA
BG505_T332N-for-mut287, AAAACATACTAGTACAANNNAACACGCCTGTGCAAATT
BG505_T332N-for-mut288, AAAAACATACTAGTACAATTTNNNACGCCTGTGCAAATTAATTGT
BG505_T332N-for-mut289, AACATACTAGTACAATTTAACNNNCCTGTGCAAATTAATTGTACCA
BG505_T332N-for-mut290, TACTAGTACAATTTAACACGNNNGTGCAAATTAATTGTACCAGA
BG505_T332N-for-mut291, AGTACAATTTAACACGCCTNNNCAAATTAATTGTACCAGACC
BG505_T332N-for-mut292, AATTTAACACGCCTGTGNNNATTAATTGTACCAGACCT
BG505_T332N-for-mut293, CACGCCTGTGCAANNNAATTGTACCAGACC
BG505_T332N-for-mut294, CGCCTGTGCAAATTNNNTGTACCAGACCTAAC
BG505_T332N-for-mut295, GCCTGTGCAAATTAATNNNACCAGACCTAACAACAA
BG505_T332N-for-mut296, GCCTGTGCAAATTAATTGTNNNAGACCTAACAACAATACAA
BG505_T332N-for-mut297, TGTGCAAATTAATTGTACCNNNCCTAACAACAATACAAGGA
BG505_T332N-for-mut298, TGCAAATTAATTGTACCAGANNNAACAACAATACAAGGAAAAGT
BG505_T332N-for-mut299, GCAAATTAATTGTACCAGACCTNNNAACAATACAAGGAAAAGTATACG
BG505_T332N-for-mut300, CAAATTAATTGTACCAGACCTAACNNNAATACAAGGAAAAGTATACGTATA
BG505_T332N-for-mut301, GTACCAGACCTAACAACNNNACAAGGAAAAGTATACGT
BG505_T332N-for-mut302, GTACCAGACCTAACAACAATNNNAGGAAAAGTATACGTATAGGA
BG505_T332N-for-mut303, CCAGACCTAACAACAATACANNNAAAAGTATACGTATAGGACC
BG505_T332N-for-mut304, ACCTAACAACAATACAAGGNNNAGTATACGTATAGGACCAG
BG505_T332N-for-mut305, AACAACAATACAAGGAAANNNATACGTATAGGACCAGGAC
BG505_T332N-for-mut306, ACAATACAAGGAAAAGTNNNCGTATAGGACCAGGACA
BG505_T332N-for-mut307, CAATACAAGGAAAAGTATANNNATAGGACCAGGACAAGCATT
BG505_T332N-for-mut308, GGAAAAGTATACGTNNNGGACCAGGACAAGCA
BG505_T332N-for-mut309, AAGGAAAAGTATACGTATANNNCCAGGACAAGCATTCTATGC
BG505_T332N-for-mut310, GAAAAGTATACGTATAGGANNNGGACAAGCATTCTATGCAAC
BG505_T332N-for-mut311, GTATACGTATAGGACCANNNCAAGCATTCTATGCAACA
BG505_T332N-for-mut312, CGTATAGGACCAGGANNNGCATTCTATGCAACAG
BG505_T332N-for-mut313, TATAGGACCAGGACAANNNTTCTATGCAACAGGGG
BG505_T332N-for-mut314, ACCAGGACAAGCANNNTATGCAACAGGGG
BG505_T332N-for-mut315, GGACAAGCATTCNNNGCAACAGGGGAC
BG505_T332N-for-mut316, CAGGACAAGCATTCTATNNNACAGGGGACATAATAGGG
BG505_T332N-for-mut317, CAAGCATTCTATGCANNNGGGGACATAATAGGGG

Plate 4
BG505_T332N-for-mut318, GACAAGCATTCTATGCAACANNNGACATAATAGGGGATATAAG
BG505_T332N-for-mut319, AGCATTCTATGCAACAGGGNNNATAATAGGGGATATAAGAC
BG505_T332N-for-mut320, CTATGCAACAGGGGACNNNATAGGGGATATAAGACA
BG505_T332N-for-mut321, TGCAACAGGGGACATANNNGGGGATATAAGACAAG
BG505_T332N-for-mut322, GCAACAGGGGACATAATANNNGATATAAGACAAGCACAT
BG505_T332N-for-mut323, CAGGGGACATAATAGGGNNNATAAGACAAGCACATTG
BG505_T332N-for-mut324, GGGGACATAATAGGGGATNNNAGACAAGCACATTGTAAT
BG505_T332N-for-mut325, GGACATAATAGGGGATATANNNCAAGCACATTGTAATGTCAG
BG505_T332N-for-mut326, GGACATAATAGGGGATATAAGANNNGCACATTGTAATGTCAGTAAAG
BG505_T332N-for-mut327, CATAATAGGGGATATAAGACAANNNCATTGTAATGTCAGTAAAGCAAC
BG505_T332N-for-mut328, GGGGATATAAGACAAGCANNNTGTAATGTCAGTAAAGCA
BG505_T332N-for-mut329, GGGATATAAGACAAGCACATNNNAATGTCAGTAAAGCAACATG
BG505_T332N-for-mut330, TAAGACAAGCACATTGTNNNGTCAGTAAAGCAACATG
BG505_T332N-for-mut331, AAGACAAGCACATTGTAATNNNAGTAAAGCAACATGGAATG
BG505_T332N-for-mut332, AAGCACATTGTAATGTCNNNAAAGCAACATGGAATGA
BG505_T332N-for-mut333, CACATTGTAATGTCAGTNNNGCAACATGGAATGAAACT
BG505_T332N-for-mut334, ACATTGTAATGTCAGTAAANNNACATGGAATGAAACTTTGGG
BG505_T332N-for-mut335, TGTAATGTCAGTAAAGCANNNTGGAATGAAACTTTGGGA
BG505_T332N-for-mut336, AATGTCAGTAAAGCAACANNNAATGAAACTTTGGGAAAGG
BG505_T332N-for-mut337, CAGTAAAGCAACATGGNNNGAAACTTTGGGAAAGG
BG505_T332N-for-mut338, TAAAGCAACATGGAATNNNACTTTGGGAAAGGTGGT
BG505_T332N-for-mut339, GCAACATGGAATGAANNNTTGGGAAAGGTGGTC
BG505_T332N-for-mut340, AACATGGAATGAAACTNNNGGAAAGGTGGTCAAACA
BG505_T332N-for-mut341, AACATGGAATGAAACTTTGNNNAAGGTGGTCAAACAATTAA
BG505_T332N-for-mut342, TGGAATGAAACTTTGGGANNNGTGGTCAAACAATTAAGA
BG505_T332N-for-mut343, GGAATGAAACTTTGGGAAAGNNNGTCAAACAATTAAGAAAACA
BG505_T332N-for-mut344, TGAAACTTTGGGAAAGGTGNNNAAACAATTAAGAAAACACTT
BG505_T332N-for-mut345, CTTTGGGAAAGGTGGTCNNNCAATTAAGAAAACACTTT
BG505_T332N-for-mut346, TGGGAAAGGTGGTCAAANNNTTAAGAAAACACTTTGG
BG505_T332N-for-mut347, GAAAGGTGGTCAAACAANNNAGAAAACACTTTGGGAA
BG505_T332N-for-mut348, AGGTGGTCAAACAATTANNNAAACACTTTGGGAACAAC
BG505_T332N-for-mut349, TGGTCAAACAATTAAGANNNCACTTTGGGAACAACAC
BG505_T332N-for-mut350, GGTGGTCAAACAATTAAGAAAANNNTTTGGGAACAACACAATAATAA
BG505_T332N-for-mut351, GTCAAACAATTAAGAAAACACNNNGGGAACAACACAATAATAAGA
BG505_T332N-for-mut352, GTCAAACAATTAAGAAAACACTTTNNNAACAACACAATAATAAGATTTGCT
BG505_T332N-for-mut353, AACAATTAAGAAAACACTTTGGGNNNAACACAATAATAAGATTTGCTAA
BG505_T332N-for-mut354, AATTAAGAAAACACTTTGGGAACNNNACAATAATAAGATTTGCTAATTCC
BG505_T332N-for-mut355, AGAAAACACTTTGGGAACAACNNNATAATAAGATTTGCTAATTCC
BG505_T332N-for-mut356, CACTTTGGGAACAACACANNNATAAGATTTGCTAATTCCT
BG505_T332N-for-mut357, CTTTGGGAACAACACAATANNNAGATTTGCTAATTCCTCAG
BG505_T332N-for-mut358, TGGGAACAACACAATAATANNNTTTGCTAATTCCTCAGGAG
BG505_T332N-for-mut359, AACAACACAATAATAAGANNNGCTAATTCCTCAGGAGGGG
BG505_T332N-for-mut360, ACAACACAATAATAAGATTTNNNAATTCCTCAGGAGGGGATCT
BG505_T332N-for-mut361, ACAATAATAAGATTTGCTNNNTCCTCAGGAGGGGATCTA
BG505_T332N-for-mut362, ACAATAATAAGATTTGCTAATNNNTCAGGAGGGGATCTAGAAGTC
BG505_T332N-for-mut363, TAAGATTTGCTAATTCCNNNGGAGGGGATCTAGAAGT
BG505_T332N-for-mut364, GATTTGCTAATTCCTCANNNGGGGATCTAGAAGTCAC
BG505_T332N-for-mut365, TTGCTAATTCCTCAGGANNNGATCTAGAAGTCACAACA
BG505_T332N-for-mut366, TAATTCCTCAGGAGGGNNNCTAGAAGTCACAACAC
BG505_T332N-for-mut367, CTCAGGAGGGGATNNNGAAGTCACAACACA
BG505_T332N-for-mut368, CTCAGGAGGGGATCTANNNGTCACAACACATAGTTT
BG505_T332N-for-mut369, CTCAGGAGGGGATCTAGAANNNACAACACATAGTTTTAATTG
BG505_T332N-for-mut370, GGAGGGGATCTAGAAGTCNNNACACATAGTTTTAATTGTG
BG505_T332N-for-mut371, GGGGATCTAGAAGTCACANNNCATAGTTTTAATTGTGGAG
BG505_T332N-for-mut372, GGATCTAGAAGTCACAACANNNAGTTTTAATTGTGGAGGAG
BG505_T332N-for-mut373, ATCTAGAAGTCACAACACATNNNTTTAATTGTGGAGGAGAATT
BG505_T332N-for-mut374, AGAAGTCACAACACATAGTNNNAATTGTGGAGGAGAATTTTT
BG505_T332N-for-mut375, AGTCACAACACATAGTTTTNNNTGTGGAGGAGAATTTTTCT
BG505_T332N-for-mut376, AGTCACAACACATAGTTTTAATNNNGGAGGAGAATTTTTCTATTGTAA
BG505_T332N-for-mut377, TCACAACACATAGTTTTAATTGTNNNGGAGAATTTTTCTATTGTAACAC
BG505_T332N-for-mut378, CAACACATAGTTTTAATTGTGGANNNGAATTTTTCTATTGTAACACATCA
BG505_T332N-for-mut379, ACATAGTTTTAATTGTGGAGGANNNTTTTTCTATTGTAACACATCAGG
BG505_T332N-for-mut380, GTTTTAATTGTGGAGGAGAANNNTTCTATTGTAACACATCAGGC
BG505_T332N-for-mut381, AATTGTGGAGGAGAATTTNNNTATTGTAACACATCAGGCC
BG505_T332N-for-mut382, TGGAGGAGAATTTTTCNNNTGTAACACATCAGGCC
BG505_T332N-for-mut383, GGAGGAGAATTTTTCTATNNNAACACATCAGGCCTGTTC
BG505_T332N-for-mut384, AGGAGAATTTTTCTATTGTNNNACATCAGGCCTGTTCAATAG
BG505_T332N-for-mut385, AGAATTTTTCTATTGTAACNNNTCAGGCCTGTTCAATAGCA
BG505_T332N-for-mut386, TTTTCTATTGTAACACANNNGGCCTGTTCAATAGCACT
BG505_T332N-for-mut387, TTCTATTGTAACACATCANNNCTGTTCAATAGCACTTGGA
BG505_T332N-for-mut388, ATTGTAACACATCAGGCNNNTTCAATAGCACTTGGAT
BG505_T332N-for-mut389, GTAACACATCAGGCCTGNNNAATAGCACTTGGATTAG
BG505_T332N-for-mut390, CATCAGGCCTGTTCNNNAGCACTTGGATTAG
BG505_T332N-for-mut391, CATCAGGCCTGTTCAATNNNACTTGGATTAGCAATACC
BG505_T332N-for-mut392, GGCCTGTTCAATAGCNNNTGGATTAGCAATACCA
BG505_T332N-for-mut393, CCTGTTCAATAGCACTNNNATTAGCAATACCAGCGT
BG505_T332N-for-mut394, TCAATAGCACTTGGNNNAGCAATACCAGCGT
BG505_T332N-for-mut395, AATAGCACTTGGATTNNNAATACCAGCGTGCAGG
BG505_T332N-for-mut396, ACTTGGATTAGCNNNACCAGCGTGCAG
BG505_T332N-for-mut397, TTGGATTAGCAATNNNAGCGTGCAGGGGT
BG505_T332N-for-mut398, GGATTAGCAATACCNNNGTGCAGGGGTCAAAT
BG505_T332N-for-mut399, ATTAGCAATACCAGCNNNCAGGGGTCAAATAGC
BG505_T332N-for-mut400, CAATACCAGCGTGNNNGGGTCAAATAGCAC
BG505_T332N-for-mut401, ACCAGCGTGCAGNNNTCAAATAGCACG
BG505_T332N-for-mut402, GCGTGCAGGGGNNNAATAGCACGGG
BG505_T332N-for-mut403, TGCAGGGGTCANNNAGCACGGGGTC
BG505_T332N-for-mut404, GCAGGGGTCAAATNNNACGGGGTCAAATGA
BG505_T332N-for-mut405, AGGGGTCAAATAGCNNNGGGTCAAATGACAG
BG505_T332N-for-mut406, AGGGGTCAAATAGCACGNNNTCAAATGACAGTATAAC
BG505_T332N-for-mut407, GTCAAATAGCACGGGGNNNAATGACAGTATAACTCT
BG505_T332N-for-mut408, AAATAGCACGGGGTCANNNGACAGTATAACTCTCC
BG505_T332N-for-mut409, ATAGCACGGGGTCAAATNNNAGTATAACTCTCCCATG
BG505_T332N-for-mut410, CGGGGTCAAATGACNNNATAACTCTCCCATG
BG505_T332N-for-mut411, GGTCAAATGACAGTNNNACTCTCCCATGCAGA
BG505_T332N-for-mut412, GGGTCAAATGACAGTATANNNCTCCCATGCAGAATAAAG
BG505_T332N-for-mut413, GGTCAAATGACAGTATAACTNNNCCATGCAGAATAAAGCAAAT

Plate 5
BG505_T332N-for-mut414, GGTCAAATGACAGTATAACTCTCNNNTGCAGAATAAAGCAAATTATAAA
BG505_T332N-for-mut415, TCAAATGACAGTATAACTCTCCCANNNAGAATAAAGCAAATTATAAATATG
BG505_T332N-for-mut416, TGACAGTATAACTCTCCCATGCNNNATAAAGCAAATTATAAATATGTG
BG505_T332N-for-mut417, AGTATAACTCTCCCATGCAGANNNAAGCAAATTATAAATATGTGG
BG505_T332N-for-mut418, AACTCTCCCATGCAGAATANNNCAAATTATAAATATGTGGCA
BG505_T332N-for-mut419, CTCTCCCATGCAGAATAAAGNNNATTATAAATATGTGGCAGAG
BG505_T332N-for-mut420, CCATGCAGAATAAAGCAANNNATAAATATGTGGCAGAGAA
BG505_T332N-for-mut421, CATGCAGAATAAAGCAAATTNNNAATATGTGGCAGAGAATAGG
BG505_T332N-for-mut422, GCAGAATAAAGCAAATTATANNNATGTGGCAGAGAATAGGACA
BG505_T332N-for-mut423, AGAATAAAGCAAATTATAAATNNNTGGCAGAGAATAGGACAAGCA
BG505_T332N-for-mut424, AGAATAAAGCAAATTATAAATATGNNNCAGAGAATAGGACAAGCAATGTAT
BG505_T332N-for-mut425, AAAGCAAATTATAAATATGTGGNNNAGAATAGGACAAGCAATGTATGC
BG505_T332N-for-mut426, AAATTATAAATATGTGGCAGNNNATAGGACAAGCAATGTATGCC
BG505_T332N-for-mut427, TAAATATGTGGCAGAGANNNGGACAAGCAATGTATGC
BG505_T332N-for-mut428, TATGTGGCAGAGAATANNNCAAGCAATGTATGCCC
BG505_T332N-for-mut429, GGCAGAGAATAGGANNNGCAATGTATGCCCC
BG505_T332N-for-mut430, CAGAGAATAGGACAANNNATGTATGCCCCTCCC
BG505_T332N-for-mut431, GAATAGGACAAGCANNNTATGCCCCTCCCATC
BG505_T332N-for-mut432, GACAAGCAATGNNNGCCCCTCCCATC
BG505_T332N-for-mut433, GACAAGCAATGTATNNNCCTCCCATCCAAGGA
BG505_T332N-for-mut434, AGCAATGTATGCCNNNCCCATCCAAGGAG
BG505_T332N-for-mut435, AAGCAATGTATGCCCCTNNNATCCAAGGAGTAATAAGA
BG505_T332N-for-mut436, AATGTATGCCCCTCCCNNNCAAGGAGTAATAAGATG
BG505_T332N-for-mut437, TATGCCCCTCCCATCNNNGGAGTAATAAGATGTG
BG505_T332N-for-mut438, ATGCCCCTCCCATCCAANNNGTAATAAGATGTGTATC
BG505_T332N-for-mut439, CCCTCCCATCCAAGGANNNATAAGATGTGTATCAAA
BG505_T332N-for-mut440, CCTCCCATCCAAGGAGTANNNAGATGTGTATCAAACATT
BG505_T332N-for-mut441, TCCCATCCAAGGAGTAATANNNTGTGTATCAAACATTACAGG
BG505_T332N-for-mut442, CATCCAAGGAGTAATAAGANNNGTATCAAACATTACAGGGC
BG505_T332N-for-mut443, CCAAGGAGTAATAAGATGTNNNTCAAACATTACAGGGCTAA
BG505_T332N-for-mut444, CCAAGGAGTAATAAGATGTGTANNNAACATTACAGGGCTAATATTAAC
BG505_T332N-for-mut445, AAGGAGTAATAAGATGTGTATCANNNATTACAGGGCTAATATTAACAAGA
BG505_T332N-for-mut446, AGTAATAAGATGTGTATCAAACNNNACAGGGCTAATATTAACAAGAGA
BG505_T332N-for-mut447, AATAAGATGTGTATCAAACATTNNNGGGCTAATATTAACAAGAGATGG
BG505_T332N-for-mut448, AAGATGTGTATCAAACATTACANNNCTAATATTAACAAGAGATGGTGG
BG505_T332N-for-mut449, GTGTATCAAACATTACAGGGNNNATATTAACAAGAGATGGTGG
BG505_T332N-for-mut450, CAAACATTACAGGGCTANNNTTAACAAGAGATGGTGGG
BG505_T332N-for-mut451, CATTACAGGGCTAATANNNACAAGAGATGGTGGGAG
BG505_T332N-for-mut452, CATTACAGGGCTAATATTANNNAGAGATGGTGGGAGTACTAA
BG505_T332N-for-mut453, TTACAGGGCTAATATTAACANNNGATGGTGGGAGTACTAATAGT
BG505_T332N-for-mut454, CAGGGCTAATATTAACAAGANNNGGTGGGAGTACTAATAGTAC
BG505_T332N-for-mut455, GGGCTAATATTAACAAGAGATNNNGGGAGTACTAATAGTACAACTG
BG505_T332N-for-mut456, GGCTAATATTAACAAGAGATGGTNNNAGTACTAATAGTACAACTGAAACC
BG505_T332N-for-mut457, TATTAACAAGAGATGGTGGGNNNACTAATAGTACAACTGAAACC
BG505_T332N-for-mut458, CAAGAGATGGTGGGAGTNNNAATAGTACAACTGAAACC
BG505_T332N-for-mut459, GAGATGGTGGGAGTACTNNNAGTACAACTGAAACCTT
BG505_T332N-for-mut460, ATGGTGGGAGTACTAATNNNACAACTGAAACCTTCAGA
BG505_T332N-for-mut461, GTGGGAGTACTAATAGTNNNACTGAAACCTTCAGACCT
BG505_T332N-for-mut462, GGGAGTACTAATAGTACANNNGAAACCTTCAGACCTGGA
BG505_T332N-for-mut463, AGTACTAATAGTACAACTNNNACCTTCAGACCTGGAGGA
BG505_T332N-for-mut464, CTAATAGTACAACTGAANNNTTCAGACCTGGAGGAGGA
BG505_T332N-for-mut465, GTACAACTGAAACCNNNAGACCTGGAGGAGGA
BG505_T332N-for-mut466, CAACTGAAACCTTCNNNCCTGGAGGAGGAGA
BG505_T332N-for-mut467, CAACTGAAACCTTCAGANNNGGAGGAGGAGATATGAG
BG505_T332N-for-mut468, GAAACCTTCAGACCTNNNGGAGGAGATATGAGGG
BG505_T332N-for-mut469, CCTTCAGACCTGGANNNGGAGATATGAGGGAC
BG505_T332N-for-mut470, CTTCAGACCTGGAGGANNNGATATGAGGGACAATT
BG505_T332N-for-mut471, GACCTGGAGGAGGANNNATGAGGGACAATTG
BG505_T332N-for-mut472, CTGGAGGAGGAGATNNNAGGGACAATTGGAGA
BG505_T332N-for-mut473, TGGAGGAGGAGATATGNNNGACAATTGGAGAAGTG
BG505_T332N-for-mut474, GGAGGAGGAGATATGAGGNNNAATTGGAGAAGTGAATTA
BG505_T332N-for-mut475, AGGAGGAGATATGAGGGACNNNTGGAGAAGTGAATTATATA
BG505_T332N-for-mut476, GGAGGAGGAGATATGAGGGACAATNNNAGAAGTGAATTATATAAGTATAAA
BG505_T332N-for-mut477, GGAGGAGATATGAGGGACAATTGGNNNAGTGAATTATATAAGTATAAAGTA
BG505_T332N-for-mut478, GGAGATATGAGGGACAATTGGAGANNNGAATTATATAAGTATAAAGTAGTA
BG505_T332N-for-mut479, GATATGAGGGACAATTGGAGAAGTNNNTTATATAAGTATAAAGTAGTAAAA
BG505_T332N-for-mut480, ATGAGGGACAATTGGAGAAGTGAANNNTATAAGTATAAAGTAGTAAAAATT
BG505_T332N-for-mut481, AGGGACAATTGGAGAAGTGAATTANNNAAGTATAAAGTAGTAAAAATTGAA
BG505_T332N-for-mut482, GACAATTGGAGAAGTGAATTATATNNNTATAAAGTAGTAAAAATTGAACCA
BG505_T332N-for-mut483, AATTGGAGAAGTGAATTATATAAGNNNAAAGTAGTAAAAATTGAACCACTA
BG505_T332N-for-mut484, TGGAGAAGTGAATTATATAAGTATNNNGTAGTAAAAATTGAACCACTAGGA
BG505_T332N-for-mut485, AGAAGTGAATTATATAAGTATAAANNNGTAAAAATTGAACCACTAGGAGTA
BG505_T332N-for-mut486, AGTGAATTATATAAGTATAAAGTANNNAAAATTGAACCACTAGGAGTAGCA
BG505_T332N-for-mut487, GAATTATATAAGTATAAAGTAGTANNNATTGAACCACTAGGAGTAGCACCC
BG505_T332N-for-mut488, TATAAGTATAAAGTAGTAAAANNNGAACCACTAGGAGTAGCACCCA
BG505_T332N-for-mut489, AGTATAAAGTAGTAAAAATTNNNCCACTAGGAGTAGCACCCAC
BG505_T332N-for-mut490, AAAGTAGTAAAAATTGAANNNCTAGGAGTAGCACCCACC
BG505_T332N-for-mut491, GTAAAAATTGAACCANNNGGAGTAGCACCCACCA
BG505_T332N-for-mut492, AAAATTGAACCACTANNNGTAGCACCCACCAGG
BG505_T332N-for-mut493, GAACCACTAGGANNNGCACCCACCAGG
BG505_T332N-for-mut494, CCACTAGGAGTANNNCCCACCAGGGCA
BG505_T332N-for-mut495, CACTAGGAGTAGCANNNACCAGGGCAAAGAG
BG505_T332N-for-mut496, GGAGTAGCACCCNNNAGGGCAAAGAGAA
BG505_T332N-for-mut497, AGTAGCACCCACCNNNGCAAAGAGAAGAG
BG505_T332N-for-mut498, GCACCCACCAGGNNNAAGAGAAGAGTGG
BG505_T332N-for-mut499, CCACCAGGGCANNNAGAAGAGTGGTG
BG505_T332N-for-mut500, CCAGGGCAAAGNNNAGAGTGGTGGGG
BG505_T332N-for-mut501, AGGGCAAAGAGANNNGTGGTGGGGAGA
BG505_T332N-for-mut502, GGGCAAAGAGAAGANNNGTGGGGAGAGAAAAA
BG505_T332N-for-mut503, GGCAAAGAGAAGAGTGNNNGGGAGAGAAAAAAGAG
BG505_T332N-for-mut504, CAAAGAGAAGAGTGGTGNNNAGAGAAAAAAGAGCAGT
BG505_T332N-for-mut505, GAAGAGTGGTGGGGNNNGAAAAAAGAGCAGTT
BG505_T332N-for-mut506, AGTGGTGGGGAGANNNAAAAGAGCAGTTGG
BG505_T332N-for-mut507, TGGTGGGGAGAGAANNNAGAGCAGTTGGAATA
BG505_T332N-for-mut508, GTGGGGAGAGAAAAANNNGCAGTTGGAATAGGAG
BG505_T332N-for-mut509, GGGGAGAGAAAAAAGANNNGTTGGAATAGGAGCTG

Plate 6
BG505_T332N-for-mut510, GAGAGAAAAAAGAGCANNNGGAATAGGAGCTGTCTT
BG505_T332N-for-mut511, GAGAAAAAAGAGCAGTTNNNATAGGAGCTGTCTTCCTT
BG505_T332N-for-mut512, AAGAGCAGTTGGANNNGGAGCTGTCTTCC
BG505_T332N-for-mut513, GAGCAGTTGGAATANNNGCTGTCTTCCTTGGG
BG505_T332N-for-mut514, GCAGTTGGAATAGGANNNGTCTTCCTTGGGTTC
BG505_T332N-for-mut515, AGTTGGAATAGGAGCTNNNTTCCTTGGGTTCTTAG
BG505_T332N-for-mut516, GGAATAGGAGCTGTCNNNCTTGGGTTCTTAGGA
BG505_T332N-for-mut517, TAGGAGCTGTCTTCNNNGGGTTCTTAGGAGC
BG505_T332N-for-mut518, GAGCTGTCTTCCTTNNNTTCTTAGGAGCAGCA
BG505_T332N-for-mut519, TGTCTTCCTTGGGNNNTTAGGAGCAGCAG
BG505_T332N-for-mut520, TCCTTGGGTTCNNNGGAGCAGCAGG
BG505_T332N-for-mut521, CCTTGGGTTCTTANNNGCAGCAGGAAGCA
BG505_T332N-for-mut522, CTTGGGTTCTTAGGANNNGCAGGAAGCACTATG
BG505_T332N-for-mut523, GGTTCTTAGGAGCANNNGGAAGCACTATGGG
BG505_T332N-for-mut524, TTAGGAGCAGCANNNAGCACTATGGGC
BG505_T332N-for-mut525, GAGCAGCAGGANNNACTATGGGCGC
BG505_T332N-for-mut526, CAGCAGGAAGCNNNATGGGCGCGGC
BG505_T332N-for-mut527, CAGGAAGCACTNNNGGCGCGGCGTC
BG505_T332N-for-mut528, GGAAGCACTATGNNNGCGGCGTCAATG
BG505_T332N-for-mut529, GCACTATGGGCNNNGCGTCAATGACG
BG505_T332N-for-mut530, CTATGGGCGCGNNNTCAATGACGCTG
BG505_T332N-for-mut531, TGGGCGCGGCGNNNATGACGCTGAC
BG505_T332N-for-mut532, GCGCGGCGTCANNNACGCTGACGGT
BG505_T332N-for-mut533, CGGCGTCAATGNNNCTGACGGTACAG
BG505_T332N-for-mut534, CGTCAATGACGNNNACGGTACAGGCC
BG505_T332N-for-mut535, GTCAATGACGCTGNNNGTACAGGCCAGAA
BG505_T332N-for-mut536, TGACGCTGACGNNNCAGGCCAGAAA
BG505_T332N-for-mut537, CAATGACGCTGACGGTANNNGCCAGAAATTTATTATC
BG505_T332N-for-mut538, TGACGCTGACGGTACAGNNNAGAAATTTATTATCTGG
BG505_T332N-for-mut539, CTGACGGTACAGGCCNNNAATTTATTATCTGGCA
BG505_T332N-for-mut540, GACGGTACAGGCCAGANNNTTATTATCTGGCATAGT
BG505_T332N-for-mut541, GTACAGGCCAGAAATNNNTTATCTGGCATAGTGC
BG505_T332N-for-mut542, CAGGCCAGAAATTTANNNTCTGGCATAGTGCAAC
BG505_T332N-for-mut543, GGCCAGAAATTTATTANNNGGCATAGTGCAACAGC
BG505_T332N-for-mut544, GCCAGAAATTTATTATCTNNNATAGTGCAACAGCAAAGCA
BG505_T332N-for-mut545, AAATTTATTATCTGGCNNNGTGCAACAGCAAAGCAA
BG505_T332N-for-mut546, AAATTTATTATCTGGCATANNNCAACAGCAAAGCAATTTGCT
BG505_T332N-for-mut547, ATTATCTGGCATAGTGNNNCAGCAAAGCAATTTGC
BG505_T332N-for-mut548, CTGGCATAGTGCAANNNCAAAGCAATTTGCTG
BG505_T332N-for-mut549, GCATAGTGCAACAGNNNAGCAATTTGCTGAGG
BG505_T332N-for-mut550, TAGTGCAACAGCAANNNAATTTGCTGAGGGC
BG505_T332N-for-mut551, CAACAGCAAAGCNNNTTGCTGAGGGCTA
BG505_T332N-for-mut552, CAACAGCAAAGCAATNNNCTGAGGGCTATAGAGG
BG505_T332N-for-mut553, CAGCAAAGCAATTTGNNNAGGGCTATAGAGGCT
BG505_T332N-for-mut554, CAAAGCAATTTGCTGNNNGCTATAGAGGCTCAAC
BG505_T332N-for-mut555, AGCAATTTGCTGAGGNNNATAGAGGCTCAACAA
BG505_T332N-for-mut556, TTGCTGAGGGCTNNNGAGGCTCAACAA
BG505_T332N-for-mut557, TTGCTGAGGGCTATANNNGCTCAACAACATCTG
BG505_T332N-for-mut558, CTGAGGGCTATAGAGNNNCAACAACATCTGTTGA
BG505_T332N-for-mut559, GAGGGCTATAGAGGCTNNNCAACATCTGTTGAAAC
BG505_T332N-for-mut560, GGCTATAGAGGCTCAANNNCATCTGTTGAAACTCAC
BG505_T332N-for-mut561, TATAGAGGCTCAACAANNNCTGTTGAAACTCACGG
BG505_T332N-for-mut562, GAGGCTCAACAACATNNNTTGAAACTCACGGTC
BG505_T332N-for-mut563, CTCAACAACATCTGNNNAAACTCACGGTCTGG
BG505_T332N-for-mut564, CAACATCTGTTGNNNCTCACGGTCTGGG
BG505_T332N-for-mut565, AACATCTGTTGAAANNNACGGTCTGGGGCAT
BG505_T332N-for-mut566, CATCTGTTGAAACTCNNNGTCTGGGGCATTAAAC
BG505_T332N-for-mut567, CTGTTGAAACTCACGNNNTGGGGCATTAAACAG
BG505_T332N-for-mut568, GAAACTCACGGTCNNNGGCATTAAACAGCT
BG505_T332N-for-mut569, AAACTCACGGTCTGGNNNATTAAACAGCTCCAG
BG505_T332N-for-mut570, CGGTCTGGGGCNNNAAACAGCTCCA
BG505_T332N-for-mut571, TCTGGGGCATTNNNCAGCTCCAGGC
BG505_T332N-for-mut572, TGGGGCATTAAANNNCTCCAGGCAAGGG
BG505_T332N-for-mut573, GGCATTAAACAGNNNCAGGCAAGGGTCC
BG505_T332N-for-mut574, CATTAAACAGCTCNNNGCAAGGGTCCTGG
BG505_T332N-for-mut575, AACAGCTCCAGNNNAGGGTCCTGGC
BG505_T332N-for-mut576, AGCTCCAGGCANNNGTCCTGGCTGT
BG505_T332N-for-mut577, TCCAGGCAAGGNNNCTGGCTGTGGA
BG505_T332N-for-mut578, AGGCAAGGGTCNNNGCTGTGGAAAGA
BG505_T332N-for-mut579, GGCAAGGGTCCTGNNNGTGGAAAGATACC
BG505_T332N-for-mut580, CAAGGGTCCTGGCTNNNGAAAGATACCTAAGG
BG505_T332N-for-mut581, GGTCCTGGCTGTGNNNAGATACCTAAGGGA
BG505_T332N-for-mut582, TCCTGGCTGTGGAANNNTACCTAAGGGATCAA
BG505_T332N-for-mut583, CTGGCTGTGGAAAGANNNCTAAGGGATCAACAG
BG505_T332N-for-mut584, GCTGTGGAAAGATACNNNAGGGATCAACAGCTT
BG505_T332N-for-mut585, CTGTGGAAAGATACCTANNNGATCAACAGCTTCTAGGA
BG505_T332N-for-mut586, TGGAAAGATACCTAAGGNNNCAACAGCTTCTAGGAAT
BG505_T332N-for-mut587, GAAAGATACCTAAGGGATNNNCAGCTTCTAGGAATTTGGG
BG505_T332N-for-mut588, GATACCTAAGGGATCAANNNCTTCTAGGAATTTGGGGC
BG505_T332N-for-mut589, CTAAGGGATCAACAGNNNCTAGGAATTTGGGGC
BG505_T332N-for-mut590, GGATCAACAGCTTNNNGGAATTTGGGGCTG
BG505_T332N-for-mut591, GATCAACAGCTTCTANNNATTTGGGGCTGCTCT
BG505_T332N-for-mut592, CAGCTTCTAGGANNNTGGGGCTGCTCTG
BG505_T332N-for-mut593, CAGCTTCTAGGAATTNNNGGCTGCTCTGGAAAA
BG505_T332N-for-mut594, GCTTCTAGGAATTTGGNNNTGCTCTGGAAAACTCAT
BG505_T332N-for-mut595, TCTAGGAATTTGGGGCNNNTCTGGAAAACTCATCT
BG505_T332N-for-mut596, GAATTTGGGGCTGCNNNGGAAAACTCATCTG
BG505_T332N-for-mut597, TTGGGGCTGCTCTNNNAAACTCATCTGCAC
BG505_T332N-for-mut598, GCTGCTCTGGANNNCTCATCTGCACC
BG505_T332N-for-mut599, GCTGCTCTGGAAAANNNATCTGCACCACTAAT
BG505_T332N-for-mut600, TGCTCTGGAAAACTCNNNTGCACCACTAATGTG
BG505_T332N-for-mut601, TCTGGAAAACTCATCNNNACCACTAATGTGCCC
BG505_T332N-for-mut602, GAAAACTCATCTGCNNNACTAATGTGCCCTGG
BG505_T332N-for-mut603, CTCATCTGCACCNNNAATGTGCCCTGGA
BG505_T332N-for-mut604, TCTGCACCACTNNNGTGCCCTGGAA
BG505_T332N-for-mut605, ATCTGCACCACTAATNNNCCCTGGAACTCTAGTT

Plate 7
BG505_T332N-for-mut606, TGCACCACTAATGTGNNNTGGAACTCTAGTTGG
BG505_T332N-for-mut607, ACCACTAATGTGCCCNNNAACTCTAGTTGGAGTA
BG505_T332N-for-mut608, CACTAATGTGCCCTGGNNNTCTAGTTGGAGTAATAG
BG505_T332N-for-mut609, CTAATGTGCCCTGGAACNNNAGTTGGAGTAATAGAAA
BG505_T332N-for-mut610, GTGCCCTGGAACTCTNNNTGGAGTAATAGAAACC
BG505_T332N-for-mut611, TGCCCTGGAACTCTAGTNNNAGTAATAGAAACCTGAG
BG505_T332N-for-mut612, CCTGGAACTCTAGTTGGNNNAATAGAAACCTGAGTGA
BG505_T332N-for-mut613, GGAACTCTAGTTGGAGTNNNAGAAACCTGAGTGAGAT
BG505_T332N-for-mut614, GAACTCTAGTTGGAGTAATNNNAACCTGAGTGAGATATGGG
BG505_T332N-for-mut615, TCTAGTTGGAGTAATAGANNNCTGAGTGAGATATGGGACA
BG505_T332N-for-mut616, AGTTGGAGTAATAGAAACNNNAGTGAGATATGGGACAACA
BG505_T332N-for-mut617, TGGAGTAATAGAAACCTGNNNGAGATATGGGACAACATG
BG505_T332N-for-mut618, GAGTAATAGAAACCTGAGTNNNATATGGGACAACATGACCT
BG505_T332N-for-mut619, GAAACCTGAGTGAGNNNTGGGACAACATGACC
BG505_T332N-for-mut620, AACCTGAGTGAGATANNNGACAACATGACCTGG
BG505_T332N-for-mut621, CTGAGTGAGATATGGNNNAACATGACCTGGCTG
BG505_T332N-for-mut622, TGAGATATGGGACNNNATGACCTGGCTGC
BG505_T332N-for-mut623, AGATATGGGACAACNNNACCTGGCTGCAATG
BG505_T332N-for-mut624, TGGGACAACATGNNNTGGCTGCAATGG
BG505_T332N-for-mut625, GGGACAACATGACCNNNCTGCAATGGGATAAA
BG505_T332N-for-mut626, GGACAACATGACCTGGNNNCAATGGGATAAAGAAAT
BG505_T332N-for-mut627, ACAACATGACCTGGCTGNNNTGGGATAAAGAAATTAG
BG505_T332N-for-mut628, ACATGACCTGGCTGCAANNNGATAAAGAAATTAGCAA
BG505_T332N-for-mut629, TGACCTGGCTGCAATGGNNNAAAGAAATTAGCAATTA
BG505_T332N-for-mut630, CTGGCTGCAATGGGATNNNGAAATTAGCAATTACAC
BG505_T332N-for-mut631, GGCTGCAATGGGATAAANNNATTAGCAATTACACACA
BG505_T332N-for-mut632, GCTGCAATGGGATAAAGAANNNAGCAATTACACACAGATAA
BG505_T332N-for-mut633, GGCTGCAATGGGATAAAGAAATTNNNAATTACACACAGATAATATATGG
BG505_T332N-for-mut634, CAATGGGATAAAGAAATTAGCNNNTACACACAGATAATATATGGGC
BG505_T332N-for-mut635, ATGGGATAAAGAAATTAGCAATNNNACACAGATAATATATGGGCTACT
BG505_T332N-for-mut636, GGGATAAAGAAATTAGCAATTACNNNCAGATAATATATGGGCTACTTGA
BG505_T332N-for-mut637, GATAAAGAAATTAGCAATTACACANNNATAATATATGGGCTACTTGAAGAA
BG505_T332N-for-mut638, GAAATTAGCAATTACACACAGNNNATATATGGGCTACTTGAAGAA
BG505_T332N-for-mut639, TTAGCAATTACACACAGATANNNTATGGGCTACTTGAAGAATCG
BG505_T332N-for-mut640, AATTACACACAGATAATANNNGGGCTACTTGAAGAATCGC
BG505_T332N-for-mut641, CAATTACACACAGATAATATATNNNCTACTTGAAGAATCGCAGAACC
BG505_T332N-for-mut642, ACACAGATAATATATGGGNNNCTTGAAGAATCGCAGAAC
BG505_T332N-for-mut643, CAGATAATATATGGGCTANNNGAAGAATCGCAGAACCAG
BG505_T332N-for-mut644, AATATATGGGCTACTTNNNGAATCGCAGAACCAGC
BG505_T332N-for-mut645, GGGCTACTTGAANNNTCGCAGAACCAGC
BG505_T332N-for-mut646, GGCTACTTGAAGAANNNCAGAACCAGCAGGAA
BG505_T332N-for-mut647, GCTACTTGAAGAATCGNNNAACCAGCAGGAAAAGAA
BG505_T332N-for-mut648, CTTGAAGAATCGCAGNNNCAGCAGGAAAAGAATG
BG505_T332N-for-mut649, TTGAAGAATCGCAGAACNNNCAGGAAAAGAATGAACA
BG505_T332N-for-mut650, AAGAATCGCAGAACCAGNNNGAAAAGAATGAACAAGA
BG505_T332N-for-mut651, CGCAGAACCAGCAGNNNAAGAATGAACAAGAC
BG505_T332N-for-mut652, GCAGAACCAGCAGGAANNNAATGAACAAGACTTATT
BG505_T332N-for-mut653, GAACCAGCAGGAAAAGNNNGAACAAGACTTATTGG
BG505_T332N-for-mut654, ACCAGCAGGAAAAGAATNNNCAAGACTTATTGGCATT
BG505_T332N-for-mut655, AGCAGGAAAAGAATGAANNNGACTTATTGGCATTGGA
BG505_T332N-for-mut656, GCAGGAAAAGAATGAACAANNNTTATTGGCATTGGATAAGT
BG505_T332N-for-mut657, AAAAGAATGAACAAGACNNNTTGGCATTGGATAAGTGG
BG505_T332N-for-mut658, AGAATGAACAAGACTTANNNGCATTGGATAAGTGGGC
BG505_T332N-for-mut659, ATGAACAAGACTTATTGNNNTTGGATAAGTGGGCAAGT
BG505_T332N-for-mut660, ACAAGACTTATTGGCANNNGATAAGTGGGCAAGTC
BG505_T332N-for-mut661, GACTTATTGGCATTGNNNAAGTGGGCAAGTCTG
BG505_T332N-for-mut662, TATTGGCATTGGATNNNTGGGCAAGTCTGTG
BG505_T332N-for-mut663, ATTGGCATTGGATAAGNNNGCAAGTCTGTGGAATT
BG505_T332N-for-mut664, GCATTGGATAAGTGGNNNAGTCTGTGGAATTGGT
BG505_T332N-for-mut665, TTGGATAAGTGGGCANNNCTGTGGAATTGGTTT
BG505_T332N-for-mut666, GATAAGTGGGCAAGTNNNTGGAATTGGTTTGACA
BG505_T332N-for-mut667, ATAAGTGGGCAAGTCTGNNNAATTGGTTTGACATATCA
BG505_T332N-for-mut668, GGGCAAGTCTGTGGNNNTGGTTTGACATATCA
BG505_T332N-for-mut669, GGGCAAGTCTGTGGAATNNNTTTGACATATCAAACTG
BG505_T332N-for-mut670, AAGTCTGTGGAATTGGNNNGACATATCAAACTGGC
BG505_T332N-for-mut671, GTCTGTGGAATTGGTTTNNNATATCAAACTGGCTGTG
BG505_T332N-for-mut672, GGAATTGGTTTGACNNNTCAAACTGGCTGTGG
BG505_T332N-for-mut673, TGGAATTGGTTTGACATANNNAACTGGCTGTGGTATATAA
BG505_T332N-for-mut674, TGGAATTGGTTTGACATATCANNNTGGCTGTGGTATATAAAAATA
BG505_T332N-for-mut675, TGGAATTGGTTTGACATATCAAACNNNCTGTGGTATATAAAAATATTTATA
BG505_T332N-for-mut676, AATTGGTTTGACATATCAAACTGGNNNTGGTATATAAAAATATTTATAATG
BG505_T332N-for-mut677, TGGTTTGACATATCAAACTGGCTGNNNTATATAAAAATATTTATAATGATA
BG505_T332N-for-mut678, TTTGACATATCAAACTGGCTGTGGNNNATAAAAATATTTATAATGATAGTA
BG505_T332N-for-mut679, GACATATCAAACTGGCTGTGGTATNNNAAAATATTTATAATGATAGTAGGA
BG505_T332N-for-mut680, ATATCAAACTGGCTGTGGTATATANNNATATTTATAATGATAGTAGGAGGC
BG505_T332N-for-mut681, AACTGGCTGTGGTATATAAAANNNTTTATAATGATAGTAGGAGGCT
BG505_T332N-for-mut682, ACTGGCTGTGGTATATAAAAATANNNATAATGATAGTAGGAGGCTTAAT
BG505_T332N-for-mut683, TGGCTGTGGTATATAAAAATATTTNNNATGATAGTAGGAGGCTTAATAGGA
BG505_T332N-for-mut684, CTGTGGTATATAAAAATATTTATANNNATAGTAGGAGGCTTAATAGGATTA
BG505_T332N-for-mut685, TGGTATATAAAAATATTTATAATGNNNGTAGGAGGCTTAATAGGATTAAGA
BG505_T332N-for-mut686, TATATAAAAATATTTATAATGATANNNGGAGGCTTAATAGGATTAAGAATA
BG505_T332N-for-mut687, ATAAAAATATTTATAATGATAGTANNNGGCTTAATAGGATTAAGAATAGTT
BG505_T332N-for-mut688, AAAATATTTATAATGATAGTAGGANNNTTAATAGGATTAAGAATAGTTTTT
BG505_T332N-for-mut689, ATATTTATAATGATAGTAGGAGGCNNNATAGGATTAAGAATAGTTTTTGCT
BG505_T332N-for-mut690, TTATAATGATAGTAGGAGGCTTANNNGGATTAAGAATAGTTTTTGCTGT
BG505_T332N-for-mut691, ATGATAGTAGGAGGCTTAATANNNTTAAGAATAGTTTTTGCTGTGC
BG505_T332N-for-mut692, GTAGGAGGCTTAATAGGANNNAGAATAGTTTTTGCTGTGC
BG505_T332N-for-mut693, AGGAGGCTTAATAGGATTANNNATAGTTTTTGCTGTGCTTt
BG505_T332N-for-mut694, GGCTTAATAGGATTAAGANNNGTTTTTGCTGTGCTTtctg
BG505_T332N-for-mut695, AGGCTTAATAGGATTAAGAATANNNTTTGCTGTGCTTtctgtaatac
BG505_T332N-for-mut696, GCTTAATAGGATTAAGAATAGTTNNNGCTGTGCTTtctgtaatacatag
BG505_T332N-for-mut697, TTAATAGGATTAAGAATAGTTTTTNNNGTGCTTtctgtaatacatagagtt
BG505_T332N-for-mut698, ATAGGATTAAGAATAGTTTTTGCTNNNCTTtctgtaatacatagagttagg
BG505_T332N-for-mut699, TTAAGAATAGTTTTTGCTGTGNNNtctgtaatacatagagttaggc

Plate 8
BG505_T332N-rev-mut30, CAGTGACCCACAAGTTTTCNNNtgcactacagattattat
BG505_T332N-rev-mut31, GTGACCCACAAGTTNNNTGCtgcactacag
BG505_T332N-rev-mut32, ACAGTGACCCACAANNNTTCTGCtgcacta
BG505_T332N-rev-mut33, TAGACAGTGACCCANNNGTTTTCTGCtgcac
BG505_T332N-rev-mut34, CATAGTAGACAGTGACNNNCAAGTTTTCTGCtgca
BG505_T332N-rev-mut35, CCCCATAGTAGACAGTNNNCCACAAGTTTTCTGC
BG505_T332N-rev-mut36, GTACCCCATAGTAGACNNNGACCCACAAGTTTTCT
BG505_T332N-rev-mut37, CAGGTACCCCATAGTANNNAGTGACCCACAAGTT
BG505_T332N-rev-mut38, ACAGGTACCCCATANNNGACAGTGACCCAC
BG505_T332N-rev-mut39, ACACAGGTACCCCNNNGTAGACAGTGAC
BG505_T332N-rev-mut40, TCTTTCCACACAGGTACNNNATAGTAGACAGTGACC
BG505_T332N-rev-mut41, GTCTTTCCACACAGGNNNCCCATAGTAGACAG
BG505_T332N-rev-mut42, TGCGTCTTTCCACACNNNTACCCCATAGTAGA
BG505_T332N-rev-mut43, CTCTGCGTCTTTCCANNNAGGTACCCCATAGTA
BG505_T332N-rev-mut44, TCTCTGCGTCTTTNNNCACAGGTACCCC
BG505_T332N-rev-mut45, GGTCTCTGCGTCNNNCCACACAGGTAC
BG505_T332N-rev-mut46, TAAGGTGGTCTCTGCNNNTTTCCACACAGGTA
BG505_T332N-rev-mut47, AAAATAAGGTGGTCTCNNNGTCTTTCCACACAGG
BG505_T332N-rev-mut48, CACAAAATAAGGTGGTNNNTGCGTCTTTCCACAC
BG505_T332N-rev-mut49, ATGCACAAAATAAGGTNNNCTCTGCGTCTTTCCA
BG505_T332N-rev-mut50, TCTGATGCACAAAATAANNNGGTCTCTGCGTCTTTC
BG505_T332N-rev-mut51, CTGATGCACAAAANNNGGTGGTCTCTGCG
BG505_T332N-rev-mut52, AGCATCTGATGCACANNNTAAGGTGGTCTCTG
BG505_T332N-rev-mut53, GCTTTAGCATCTGATGCNNNAAATAAGGTGGTCTCT
BG505_T332N-rev-mut54, CATATGCTTTAGCATCTGANNNACAAAATAAGGTGGTCTCT
BG505_T332N-rev-mut55, CTCATATGCTTTAGCATCNNNTGCACAAAATAAGGTGG
BG505_T332N-rev-mut56, TGTCTCATATGCTTTAGCNNNTGATGCACAAAATAAGGT
BG505_T332N-rev-mut57, CTTTTCTGTCTCATATGCTTTNNNATCTGATGCACAAAATAAGG
BG505_T332N-rev-mut58, TTTTCTGTCTCATATGCNNNAGCATCTGATGCACAAA
BG505_T332N-rev-mut59, ATGCTTTTCTGTCTCATANNNTTTAGCATCTGATGCACA
BG505_T332N-rev-mut60, ATTATGCTTTTCTGTCTCNNNTGCTTTAGCATCTGATGC
BG505_T332N-rev-mut61, CCAGACATTATGCTTTTCTGTNNNATATGCTTTAGCATCTGATG
BG505_T332N-rev-mut62, CCCAGACATTATGCTTTTCNNNCTCATATGCTTTAGCATC
BG505_T332N-rev-mut63, AGCCCAGACATTATGCTTNNNTGTCTCATATGCTTTAG
BG505_T332N-rev-mut64, GTAGCCCAGACATTATGNNNTTCTGTCTCATATGCTT
BG505_T332N-rev-mut65, TGTGTAGCCCAGACATTNNNCTTTTCTGTCTCATATG
BG505_T332N-rev-mut66, ATGTGTAGCCCAGACNNNATGCTTTTCTGTCTC
BG505_T332N-rev-mut67, AGGCATGTGTAGCCCANNNATTATGCTTTTCTGT
BG505_T332N-rev-mut68, CACAGGCATGTGTAGCNNNGACATTATGCTTTTC
BG505_T332N-rev-mut69, GTACACAGGCATGTGTNNNCCAGACATTATGCTT
BG505_T332N-rev-mut70, GGTACACAGGCATGNNNAGCCCAGACATTAT
BG505_T332N-rev-mut71, GGGTACACAGGCNNNTGTAGCCCAGAC
BG505_T332N-rev-mut72, TCTGTGGGTACACANNNATGTGTAGCCCAGA
BG505_T332N-rev-mut73, GTCTGTGGGTACNNNGGCATGTGTAGC
BG505_T332N-rev-mut74, GGGTCTGTGGGNNNACAGGCATGTG
BG505_T332N-rev-mut75, GGTTGGGGTCTGTNNNTACACAGGCATGT
BG505_T332N-rev-mut76, GGGTTGGGGTCNNNGGGTACACAGG
BG505_T332N-rev-mut77, CTTGTGGGTTGGGNNNTGTGGGTACACA
BG505_T332N-rev-mut78, GTATTTCTTGTGGGTTNNNGTCTGTGGGTACACAG
BG505_T332N-rev-mut79, ATGTATTTCTTGTGGNNNGGGGTCTGTGGGTA
BG505_T332N-rev-mut80, CAAATGTATTTCTTGNNNGTTGGGGTCTGTGGG
BG505_T332N-rev-mut81, TTTCCAAATGTATTTCNNNTGGGTTGGGGTCTGTG
BG505_T332N-rev-mut82, ACATTTTCCAAATGTATNNNTTGTGGGTTGGGGTCT
BG505_T332N-rev-mut83, TCACATTTTCCAAATGNNNTTCTTGTGGGTTGGG
BG505_T332N-rev-mut84, TTCAGTCACATTTTCCAANNNTATTTCTTGTGGGTTGGG
BG505_T332N-rev-mut85, ACTCTTCAGTCACATTTTCNNNATGTATTTCTTGTGGGTT
BG505_T332N-rev-mut86, TTAAACTCTTCAGTCACATTNNNCAAATGTATTTCTTGTGGGT
BG505_T332N-rev-mut87, CATGTTAAACTCTTCAGTCACNNNTTCCAAATGTATTTCTTGTG
BG505_T332N-rev-mut88, TCCACATGTTAAACTCTTCAGTNNNATTTTCCAAATGTATTTCTTGT
BG505_T332N-rev-mut89, TTTCCACATGTTAAACTCTTCNNNCACATTTTCCAAATGTATTTC
BG505_T332N-rev-mut90, TTTTCCACATGTTAAACTCNNNAGTCACATTTTCCAAATGT
BG505_T332N-rev-mut91, TGTTATTTTTCCACATGTTAAANNNTTCAGTCACATTTTCCAAATGT
BG505_T332N-rev-mut92, ATGTTATTTTTCCACATGTTNNNCTCTTCAGTCACATTTTCC
BG505_T332N-rev-mut93, CTACCATGTTATTTTTCCACATNNNAAACTCTTCAGTCACATTTTC
BG505_T332N-rev-mut94, CTCTACCATGTTATTTTTCCANNNGTTAAACTCTTCAGTCACAT
BG505_T332N-rev-mut95, TGCTCTACCATGTTATTTTTNNNCATGTTAAACTCTTCAGTCA
BG505_T332N-rev-mut96, TCTGCTCTACCATGTTATTNNNCCACATGTTAAACTCTTC
BG505_T332N-rev-mut97, CATCTGCTCTACCATGTTNNNTTTCCACATGTTAAACTC
BG505_T332N-rev-mut98, GTATGCATCTGCTCTACCATNNNATTTTTCCACATGTTAAAC
BG505_T332N-rev-mut99, TGTATGCATCTGCTCTACNNNGTTATTTTTCCACATGT
BG505_T332N-rev-mut100, TCTGTATGCATCTGCTCNNNCATGTTATTTTTCCACA
BG505_T332N-rev-mut101, GATGATATCTGTATGCATCTGNNNTACCATGTTATTTTTCCACA
BG505_T332N-rev-mut102, ACTGATGATATCTGTATGCATNNNCTCTACCATGTTATTTTTCCA
BG505_T332N-rev-mut103, AGACTGATGATATCTGTATGNNNCTGCTCTACCATGTTATTT
BG505_T332N-rev-mut104, AGACTGATGATATCTGTNNNCATCTGCTCTACCATGT
BG505_T332N-rev-mut105, CCATAGACTGATGATATCNNNATGCATCTGCTCTACCA
BG505_T332N-rev-mut106, TCCCATAGACTGATGATNNNTGTATGCATCTGCTCTA
BG505_T332N-rev-mut107, TGGTCCCATAGACTGATNNNATCTGTATGCATCTGC
BG505_T332N-rev-mut108, GCTTTGGTCCCATAGACTNNNGATATCTGTATGCATCT
BG505_T332N-rev-mut109, AGGCTTTGGTCCCATAGNNNGATGATATCTGTATGC
BG505_T332N-rev-mut110, CTTTAGGCTTTGGTCCCANNNACTGATGATATCTGTATG
BG505_T332N-rev-mut111, GGCTTTAGGCTTTGGTCNNNTAGACTGATGATATCTG
BG505_T332N-rev-mut112, CATGGCTTTAGGCTTTGNNNCCATAGACTGATGATAT
BG505_T332N-rev-mut113, ACATGGCTTTAGGCTNNNGTCCCATAGACTGAT
BG505_T332N-rev-mut114, TTTACACATGGCTTTAGNNNTTGGTCCCATAGACTGA
BG505_T332N-rev-mut115, ACTTTACACATGGCTTNNNGCTTTGGTCCCATAG
BG505_T332N-rev-mut116, GTTAACTTTACACATGGNNNTAGGCTTTGGTCCCATA
BG505_T332N-rev-mut117, GGGTTAACTTTACACANNNCTTTAGGCTTTGGTCC
BG505_T332N-rev-mut118, GAGGGGTTAACTTTACNNNTGGCTTTAGGCTTTGG
BG505_T332N-rev-mut119, AGAGAGGGGTTAACTTNNNACATGGCTTTAGGCTT
BG505_T332N-rev-mut120, CGCAGAGAGGGGTTAANNNTACACATGGCTTTAG
BG505_T332N-rev-mut121, CGCAGAGAGGGGTNNNCTTTACACATGG
BG505_T332N-rev-mut122, GAGTAACGCAGAGAGGNNNTAACTTTACACATGGC
BG505_T332N-rev-mut123, TGTAGAGTAACGCAGAGNNNGGTTAACTTTACACATG
BG505_T332N-rev-mut124, CACTGTAGAGTAACGCANNNAGGGGTTAACTTTACAC
BG505_T332N-rev-mut125, GGTACACTGTAGAGTAACNNNGAGAGGGGTTAACTTTA

Plate 9
BG505_T332N-rev-mut126, GGTACACTGTAGAGTNNNGCAGAGAGGGGTTAA
BG505_T332N-rev-mut127, TTGGTACACTGTAGNNNAACGCAGAGAGGG
BG505_T332N-rev-mut128, GACATTGGTACACTGNNNAGTAACGCAGAGAGG
BG505_T332N-rev-mut129, TTGGTGACATTGGTACANNNTAGAGTAACGCAGAGA
BG505_T332N-rev-mut130, TTATTGGTGACATTGGTNNNCTGTAGAGTAACGCAGA
BG505_T332N-rev-mut131, GTGATATTATTGGTGACATTNNNACACTGTAGAGTAACGCAG
BG505_T332N-rev-mut132, CAGTGATATTATTGGTGACNNNGGTACACTGTAGAGTAACG
BG505_T332N-rev-mut133, TGTCATCAGTGATATTATTGGTNNNATTGGTACACTGTAGAGTAAC
BG505_T332N-rev-mut134, CATGTCATCAGTGATATTATTNNNGACATTGGTACACTGTAGAG
BG505_T332N-rev-mut135, CATGTCATCAGTGATATTNNNGGTGACATTGGTACACT
BG505_T332N-rev-mut136, CCTCATGTCATCAGTGATNNNATTGGTGACATTGGTAC
BG505_T332N-rev-mut137, CCCCTCATGTCATCAGTNNNATTATTGGTGACATTGG
BG505_T332N-rev-mut138, TCTCCCCTCATGTCATCNNNGATATTATTGGTGACAT
BG505_T332N-rev-mut139, TTAATTCTCCCCTCATGTCNNNAGTGATATTATTGGTGACA
BG505_T332N-rev-mut140, AGTTTTTTAATTCTCCCCTCATNNNATCAGTGATATTATTGGTGACA
BG505_T332N-rev-mut141, GCAGTTTTTTAATTCTCCCCTNNNGTCATCAGTGATATTATTGG
BG505_T332N-rev-mut142, AAGAGCAGTTTTTTAATTCTCCNNNCATGTCATCAGTGATATTATT
BG505_T332N-rev-mut143, AGAGCAGTTTTTTAATTCNNNCCTCATGTCATCAGTGA
BG505_T332N-rev-mut144, GAAAGAGCAGTTTTTTAANNNTCCCCTCATGTCATCAGT
BG505_T332N-rev-mut145, TTGAAAGAGCAGTTTTTNNNTTCTCCCCTCATGTCAT
BG505_T332N-rev-mut146, TCATATTGAAAGAGCAGTTNNNTAATTCTCCCCTCATGTC
BG505_T332N-rev-mut147, TGGTCATATTGAAAGAGCANNNTTTTAATTCTCCCCTCATG
BG505_T332N-rev-mut148, TCTGTGGTCATATTGAAAGANNNGTTTTTTAATTCTCCCCTC
BG505_T332N-rev-mut149, GCTCTGTGGTCATATTGAANNNGCAGTTTTTTAATTCTCC
BG505_T332N-rev-mut150, CCTTAGCTCTGTGGTCATATTNNNAGAGCAGTTTTTTAATTCTC
BG505_T332N-rev-mut151, CCTTAGCTCTGTGGTCATNNNGAAAGAGCAGTTTTTTA
BG505_T332N-rev-mut152, CCCTTAGCTCTGTGGTNNNATTGAAAGAGCAGTTT
BG505_T332N-rev-mut153, TCTTATCCCTTAGCTCTGTNNNCATATTGAAAGAGCAGTT
BG505_T332N-rev-mut154, TTTCTTATCCCTTAGCTCNNNGGTCATATTGAAAGAGC
BG505_T332N-rev-mut155, TTCTGTTTCTTATCCCTTAGNNNTGTGGTCATATTGAAAGAGC
BG505_T332N-rev-mut156, CCTTCTGTTTCTTATCCCTNNNCTCTGTGGTCATATTGAA
BG505_T332N-rev-mut157, TAAACCTTCTGTTTCTTATCNNNTAGCTCTGTGGTCATATTGA
BG505_T332N-rev-mut158, TAAACCTTCTGTTTCTTNNNCCTTAGCTCTGTGGTCA
BG505_T332N-rev-mut159, TGAATAAACCTTCTGTTTNNNATCCCTTAGCTCTGTGGT
BG505_T332N-rev-mut160, AAGTGAATAAACCTTCTGNNNCTTATCCCTTAGCTCTGT
BG505_T332N-rev-mut161, CTATAAAAAAGTGAATAAACCTTNNNTTTCTTATCCCTTAGCTCTGTGG
BG505_T332N-rev-mut162, AGTCTATAAAAAAGTGAATAAACNNNCTGTTTCTTATCCCTTAGCTCT
BG505_T332N-rev-mut163, ATCTAGTCTATAAAAAAGTGAATANNNCTTCTGTTTCTTATCCCTTAGCTC
BG505_T332N-rev-mut164, ACATCTAGTCTATAAAAAAGTGANNNAACCTTCTGTTTCTTATCCCTT
BG505_T332N-rev-mut165, TACTACATCTAGTCTATAAAAAAGNNNATAAACCTTCTGTTTCTTATCCCT
BG505_T332N-rev-mut166, TTGTACTACATCTAGTCTATAAAANNNTGAATAAACCTTCTGTTTCTTATC
BG505_T332N-rev-mut167, AATTTGTACTACATCTAGTCTATANNNAAGTGAATAAACCTTCTGTTTCTT
BG505_T332N-rev-mut168, GTTAATTTGTACTACATCTAGTCTNNNAAAAAGTGAATAAACCTTCTGTTT
BG505_T332N-rev-mut169, CTCGTTAATTTGTACTACATCTAGNNNATAAAAAAGTGAATAAACCTTCTG
BG505_T332N-rev-mut170, ATTCTCGTTAATTTGTACTACATCNNNTCTATAAAAAAGTGAATAAACCTT
BG505_T332N-rev-mut171, TTGATTCTCGTTAATTTGTACTACNNNTAGTCTATAAAAAAGTGAATAAAC
BG505_T332N-rev-mut172, ACCTTGATTCTCGTTAATTTGTACNNNATCTAGTCTATAAAAAAGTGAATA
BG505_T332N-rev-mut173, ATTACCTTGATTCTCGTTAATTTGNNNTACATCTAGTCTATAAAAAAGTGA
BG505_T332N-rev-mut174, CCTATTACCTTGATTCTCGTTAATNNNTACTACATCTAGTCTATAAAAAAG
BG505_T332N-rev-mut175, ACTCCTATTACCTTGATTCTCGTTNNNTTGTACTACATCTAGTCTATAAA
BG505_T332N-rev-mut176, ATTACTCCTATTACCTTGATTCTCNNNAATTTGTACTACATCTAGTCTATA
BG505_T332N-rev-mut177, ATTATTACTCCTATTACCTTGATTNNNGTTAATTTGTACTACATCTAGTCT
BG505_T332N-rev-mut178, ACTATTATTACTCCTATTACCTTGNNNCTCGTTAATTTGTACTACATCTAG
BG505_T332N-rev-mut179, GTTACTATTATTACTCCTATTACCNNNATTCTCGTTAATTTGTACTACATC
BG505_T332N-rev-mut180, CTTGTTACTATTATTACTCCTATTNNNTTGATTCTCGTTAATTTGTACTAC
BG505_T332N-rev-mut181, TCCTTGTTACTATTATTACTCCTNNNACCTTGATTCTCGTTAATTTGT
BG505_T332N-rev-mut182, ATACTCCTTGTTACTATTATTACTNNNATTACCTTGATTCTCGTTAATTTG
BG505_T332N-rev-mut183, TCTATACTCCTTGTTACTATTATTNNNCCTATTACCTTGATTCTCGTTAAT
BG505_T332N-rev-mut184, AATCTATACTCCTTGTTACTATTNNNACTCCTATTACCTTGATTCTCGT
BG505_T332N-rev-mut185, TATTAATCTATACTCCTTGTTACTNNNATTACTCCTATTACCTTGATTCTC
BG505_T332N-rev-mut186, ATTTATTAATCTATACTCCTTGTTNNNATTATTACTCCTATTACCTTGATT
BG505_T332N-rev-mut187, ACAATTTATTAATCTATACTCCTTNNNACTATTATTACTCCTATTACCTTG
BG505_T332N-rev-mut188, ATTACAATTTATTAATCTATACTCNNNGTTACTATTATTACTCCTATTACC
BG505_T332N-rev-mut189, GGTATTACAATTTATTAATCTATANNNCTTGTTACTATTATTACTCCTATT
BG505_T332N-rev-mut190, TGAGGTATTACAATTTATTAATCTNNNCTCCTTGTTACTATTATTACTCCT
BG505_T332N-rev-mut191, GGCTGAGGTATTACAATTTATTAANNNATACTCCTTGTTACTATTATTACT
BG505_T332N-rev-mut192, AATGGCTGAGGTATTACAATTTATNNNTCTATACTCCTTGTTACTATTATT
BG505_T332N-rev-mut193, TGTAATGGCTGAGGTATTACAATTNNNTAATCTATACTCCTTGTTACTATT
BG505_T332N-rev-mut194, TGTGTAATGGCTGAGGTATTACANNNTATTAATCTATACTCCTTGTTAC
BG505_T332N-rev-mut195, GCCTGTGTAATGGCTGAGGTATTNNNATTTATTAATCTATACTCCTTG
BG505_T332N-rev-mut196, AGCCTGTGTAATGGCTGAGGTNNNACAATTTATTAATCTATACT
BG505_T332N-rev-mut197, GGACAAGCCTGTGTAATGGCTGANNNATTACAATTTATTAATCTATAC
BG505_T332N-rev-mut198, GGACAAGCCTGTGTAATGGCNNNGGTATTACAATTTATTAAT
BG505_T332N-rev-mut199, CCTTTGGACAAGCCTGTGTAATNNNTGAGGTATTACAATTTATTAA
BG505_T332N-rev-mut200, GGACAAGCCTGTGTNNNGGCTGAGGTATTAC
BG505_T332N-rev-mut201, CTTTGGACAAGCCTGNNNAATGGCTGAGGTATT
BG505_T332N-rev-mut202, ATACCTTTGGACAAGCNNNTGTAATGGCTGAGGTA
BG505_T332N-rev-mut203, AGGATACCTTTGGACANNNCTGTGTAATGGCTGA
BG505_T332N-rev-mut204, AAAGGATACCTTTGGNNNAGCCTGTGTAATGGC
BG505_T332N-rev-mut205, GGCTCAAAGGATACCTTNNNACAAGCCTGTGTAATG
BG505_T332N-rev-mut206, GGCTCAAAGGATACNNNTGGACAAGCCTGT
BG505_T332N-rev-mut207, AATTGGCTCAAAGGANNNCTTTGGACAAGCCT
BG505_T332N-rev-mut208, GGGAATTGGCTCAAANNNTACCTTTGGACAAGC
BG505_T332N-rev-mut209, TATGGGAATTGGCTCNNNGGATACCTTTGGAC
BG505_T332N-rev-mut210, CAATAATGTATGGGAATTGGNNNAAAGGATACCTTTGGACAA
BG505_T332N-rev-mut211, GCACAATAATGTATGGGAATNNNCTCAAAGGATACCTTTGGA
BG505_T332N-rev-mut212, CACAATAATGTATGGGNNNTGGCTCAAAGGATACC
BG505_T332N-rev-mut213, TGGGGCACAATAATGTATNNNAATTGGCTCAAAGGATAC
BG505_T332N-rev-mut214, GGGCACAATAATGNNNGGGAATTGGCTCA
BG505_T332N-rev-mut215, GCTGGGGCACAATANNNTATGGGAATTGGC
BG505_T332N-rev-mut216, CAGCTGGGGCACANNNATGTATGGGAATT
BG505_T332N-rev-mut217, AAAACCAGCTGGGGCNNNATAATGTATGGGAAT
BG505_T332N-rev-mut218, CGCAAAACCAGCTGGNNNACAATAATGTATGGG
BG505_T332N-rev-mut219, GATCGCAAAACCAGCNNNGGCACAATAATGTAT
BG505_T332N-rev-mut220, TAGGATCGCAAAACCNNNTGGGGCACAATAAT
BG505_T332N-rev-mut221, TTAGGATCGCAAANNNAGCTGGGGCACA

Plate 10
BG505_T332N-rev-mut222, CTTTAGGATCGCNNNACCAGCTGGGG
BG505_T332N-rev-mut223, CCTTACACTTTAGGATNNNAAAACCAGCTGGGGC
BG505_T332N-rev-mut224, ATCCTTACACTTTAGNNNCGCAAAACCAGCTG
BG505_T332N-rev-mut225, TTCTTATCCTTACACTTNNNGATCGCAAAACCAGCTG
BG505_T332N-rev-mut226, GAACTTCTTATCCTTACANNNTAGGATCGCAAAACCAGC
BG505_T332N-rev-mut227, CATTGAACTTCTTATCCTTNNNCTTTAGGATCGCAAAACCA
BG505_T332N-rev-mut228, TCCATTGAACTTCTTATCNNNACACTTTAGGATCGCAA
BG505_T332N-rev-mut229, TGTTCCATTGAACTTCTTNNNCTTACACTTTAGGATCGC
BG505_T332N-rev-mut230, GCCCTGTTCCATTGAACTTNNNATCCTTACACTTTAGGAT
BG505_T332N-rev-mut231, GGCCCTGTTCCATTGAANNNCTTATCCTTACACTTTA
BG505_T332N-rev-mut232, CATGGCCCTGTTCCATTNNNCTTCTTATCCTTACAC
BG505_T332N-rev-mut233, CATGGCCCTGTTCCNNNGAACTTCTTATCCT
BG505_T332N-rev-mut234, TTGGGCATGGCCCTGTNNNATTGAACTTCTTATC
BG505_T332N-rev-mut235, TTGGGCATGGCCCNNNTCCATTGAACTT
BG505_T332N-rev-mut236, ACACTTGGGCATGGNNNTGTTCCATTGAACT
BG505_T332N-rev-mut237, TGACACTTGGGCANNNCCCTGTTCCATT
BG505_T332N-rev-mut238, GCTGACACTTGGNNNTGGCCCTGTTC
BG505_T332N-rev-mut239, GTGCTGACACTNNNGCATGGCCCTG
BG505_T332N-rev-mut240, ACTGTGCTGACNNNTGGGCATGGCC
BG505_T332N-rev-mut241, CATTGTACTGTGCTNNNACTTGGGCATGGC
BG505_T332N-rev-mut242, GTGCATTGTACTGTNNNGACACTTGGGCATG
BG505_T332N-rev-mut243, GTGTGCATTGTACNNNGCTGACACTTGGG
BG505_T332N-rev-mut244, CCATGTGTGCATTGNNNTGTGCTGACACTT
BG505_T332N-rev-mut245, GATTCCATGTGTGCANNNTACTGTGCTGACAC
BG505_T332N-rev-mut246, GCTTGATTCCATGTGTNNNTTGTACTGTGCTGAC
BG505_T332N-rev-mut247, GGCTTGATTCCATGNNNGCATTGTACTGTGC
BG505_T332N-rev-mut248, CTACTGGCTTGATTCCNNNTGTGCATTGTACTGT
BG505_T332N-rev-mut249, TGATACTACTGGCTTGATNNNATGTGTGCATTGTACTG
BG505_T332N-rev-mut250, GTTGATACTACTGGCTTNNNTCCATGTGTGCATTGTA
BG505_T332N-rev-mut251, TGAGTTGATACTACTGGNNNGATTCCATGTGTGCAT
BG505_T332N-rev-mut252, AGTTGAGTTGATACTACNNNCTTGATTCCATGTGTGC
BG505_T332N-rev-mut253, GCAGTTGAGTTGATACNNNTGGCTTGATTCCATG
BG505_T332N-rev-mut254, ACAGCAGTTGAGTTGANNNTACTGGCTTGATTCC
BG505_T332N-rev-mut255, ATTTAACAGCAGTTGAGTNNNTACTACTGGCTTGATTCC
BG505_T332N-rev-mut256, CCATTTAACAGCAGTTGNNNTGATACTACTGGCTTGA
BG505_T332N-rev-mut257, TGCCATTTAACAGCAGNNNAGTTGATACTACTGGC
BG505_T332N-rev-mut258, CTAGACTGCCATTTAACAGNNNTTGAGTTGATACTACTGG
BG505_T332N-rev-mut259, TGCTAGACTGCCATTTAANNNCAGTTGAGTTGATACTAC
BG505_T332N-rev-mut260, GCTAGACTGCCATTNNNCAGCAGTTGAGTTG
BG505_T332N-rev-mut261, TTCTGCTAGACTGCCNNNTAACAGCAGTTGAG
BG505_T332N-rev-mut262, CCTCTTCTTCTGCTAGACTNNNATTTAACAGCAGTTGAGT
BG505_T332N-rev-mut263, CCTCTTCTTCTGCTAGNNNGCCATTTAACAGCAG
BG505_T332N-rev-mut264, ATTACCTCTTCTTCTGCNNNACTGCCATTTAACAGC
BG505_T332N-rev-mut265, CTAATCATTACCTCTTCTTCNNNTAGACTGCCATTTAACAGC
BG505_T332N-rev-mut266, GATCTAATCATTACCTCTTCNNNTGCTAGACTGCCATTTAAC
BG505_T332N-rev-mut267, AGATCTAATCATTACCTCNNNTTCTGCTAGACTGCCAT
BG505_T332N-rev-mut268, TTTCAGATCTAATCATTACNNNTTCTTCTGCTAGACTGCCA
BG505_T332N-rev-mut269, GATATTTTCAGATCTAATCATNNNCTCTTCTTCTGCTAGACTGCC
BG505_T332N-rev-mut270, TTGTGATATTTTCAGATCTAATNNNTACCTCTTCTTCTGCTAGACTG
BG505_T332N-rev-mut271, GTTTGTGATATTTTCAGATCTNNNCATTACCTCTTCTTCTGCTAG
BG505_T332N-rev-mut272, CATTGTTTGTGATATTTTCAGANNNAATCATTACCTCTTCTTCTGC
BG505_T332N-rev-mut273, TGGCATTGTTTGTGATATTTTCNNNTCTAATCATTACCTCTTCTTC
BG505_T332N-rev-mut274, TTTTTGGCATTGTTTGTGATATTNNNAGATCTAATCATTACCTCTTCT
BG505_T332N-rev-mut275, GTTTTTGGCATTGTTTGTGATNNNTTCAGATCTAATCATTACCT
BG505_T332N-rev-mut276, AGTATGTTTTTGGCATTGTTTGTNNNATTTTCAGATCTAATCATTACC
BG505_T332N-rev-mut277, TACTAGTATGTTTTTGGCATTGTTNNNGATATTTTCAGATCTAATCATTAC
BG505_T332N-rev-mut278, TGTACTAGTATGTTTTTGGCATTNNNTGTGATATTTTCAGATCTAATCA
BG505_T332N-rev-mut279, TTGTACTAGTATGTTTTTGGCNNNGTTTGTGATATTTTCAGATCT
BG505_T332N-rev-mut280, GTTAAATTGTACTAGTATGTTTTTNNNATTGTTTGTGATATTTTCAGATCT
BG505_T332N-rev-mut281, GTGTTAAATTGTACTAGTATGTTNNNGGCATTGTTTGTGATATTTTCA
BG505_T332N-rev-mut282, GCGTGTTAAATTGTACTAGTATNNNTTTGGCATTGTTTGTGATATT
BG505_T332N-rev-mut283, GCGTGTTAAATTGTACTAGNNNGTTTTTGGCATTGTTTGT
BG505_T332N-rev-mut284, AGGCGTGTTAAATTGTACNNNTATGTTTTTGGCATTGT
BG505_T332N-rev-mut285, ACAGGCGTGTTAAATTGNNNTAGTATGTTTTTGGCAT
BG505_T332N-rev-mut286, TTGCACAGGCGTGTTAAANNNTACTAGTATGTTTTTGG
BG505_T332N-rev-mut287, AATTTGCACAGGCGTGTTNNNTTGTACTAGTATGTTTT
BG505_T332N-rev-mut288, ACAATTAATTTGCACAGGCGTNNNAAATTGTACTAGTATGTTTTT
BG505_T332N-rev-mut289, TGGTACAATTAATTTGCACAGGNNNGTTAAATTGTACTAGTATGTT
BG505_T332N-rev-mut290, TCTGGTACAATTAATTTGCACNNNCGTGTTAAATTGTACTAGTA
BG505_T332N-rev-mut291, GGTCTGGTACAATTAATTTGNNNAGGCGTGTTAAATTGTACT
BG505_T332N-rev-mut292, AGGTCTGGTACAATTAATNNNCACAGGCGTGTTAAATT
BG505_T332N-rev-mut293, GGTCTGGTACAATTNNNTTGCACAGGCGTG
BG505_T332N-rev-mut294, GTTAGGTCTGGTACANNNAATTTGCACAGGCG
BG505_T332N-rev-mut295, TTGTTGTTAGGTCTGGTNNNATTAATTTGCACAGGC
BG505_T332N-rev-mut296, TTGTATTGTTGTTAGGTCTNNNACAATTAATTTGCACAGGC
BG505_T332N-rev-mut297, TCCTTGTATTGTTGTTAGGNNNGGTACAATTAATTTGCACA
BG505_T332N-rev-mut298, ACTTTTCCTTGTATTGTTGTTNNNTCTGGTACAATTAATTTGCA
BG505_T332N-rev-mut299, CGTATACTTTTCCTTGTATTGTTNNNAGGTCTGGTACAATTAATTTGC
BG505_T332N-rev-mut300, TATACGTATACTTTTCCTTGTATTNNNGTTAGGTCTGGTACAATTAATTTG
BG505_T332N-rev-mut301, ACGTATACTTTTCCTTGTNNNGTTGTTAGGTCTGGTAC
BG505_T332N-rev-mut302, TCCTATACGTATACTTTTCCTNNNATTGTTGTTAGGTCTGGTAC
BG505_T332N-rev-mut303, GGTCCTATACGTATACTTTTNNNTGTATTGTTGTTAGGTCTGG
BG505_T332N-rev-mut304, CTGGTCCTATACGTATACTNNNCCTTGTATTGTTGTTAGGT
BG505_T332N-rev-mut305, GTCCTGGTCCTATACGTATNNNTTTCCTTGTATTGTTGTT
BG505_T332N-rev-mut306, TGTCCTGGTCCTATACGNNNACTTTTCCTTGTATTGT
BG505_T332N-rev-mut307, AATGCTTGTCCTGGTCCTATNNNTATACTTTTCCTTGTATTG
BG505_T332N-rev-mut308, TGCTTGTCCTGGTCCNNNACGTATACTTTTCC
BG505_T332N-rev-mut309, GCATAGAATGCTTGTCCTGGNNNTATACGTATACTTTTCCTT
BG505_T332N-rev-mut310, GTTGCATAGAATGCTTGTCCNNNTCCTATACGTATACTTTTC
BG505_T332N-rev-mut311, TGTTGCATAGAATGCTTGNNNTGGTCCTATACGTATAC
BG505_T332N-rev-mut312, CTGTTGCATAGAATGCNNNTCCTGGTCCTATACG
BG505_T332N-rev-mut313, CCCCTGTTGCATAGAANNNTTGTCCTGGTCCTATA
BG505_T332N-rev-mut314, CCCCTGTTGCATANNNTGCTTGTCCTGGT
BG505_T332N-rev-mut315, GTCCCCTGTTGCNNNGAATGCTTGTCC
BG505_T332N-rev-mut316, CCCTATTATGTCCCCTGTNNNATAGAATGCTTGTCCTG
BG505_T332N-rev-mut317, CCCCTATTATGTCCCCNNNTGCATAGAATGCTTG

Plate 11
BG505_T332N-rev-mut318, CTTATATCCCCTATTATGTCNNNTGTTGCATAGAATGCTTGTC
BG505_T332N-rev-mut319, GTCTTATATCCCCTATTATNNNCCCTGTTGCATAGAATGCT
BG505_T332N-rev-mut320, TGTCTTATATCCCCTATNNNGTCCCCTGTTGCATAG
BG505_T332N-rev-mut321, CTTGTCTTATATCCCCNNNTATGTCCCCTGTTGCA
BG505_T332N-rev-mut322, ATGTGCTTGTCTTATATCNNNTATTATGTCCCCTGTTGC
BG505_T332N-rev-mut323, CAATGTGCTTGTCTTATNNNCCCTATTATGTCCCCTG
BG505_T332N-rev-mut324, ATTACAATGTGCTTGTCTNNNATCCCCTATTATGTCCCC
BG505_T332N-rev-mut325, CTGACATTACAATGTGCTTGNNNTATATCCCCTATTATGTCC
BG505_T332N-rev-mut326, CTTTACTGACATTACAATGTGCNNNTCTTATATCCCCTATTATGTCC
BG505_T332N-rev-mut327, GTTGCTTTACTGACATTACAATGNNNTTGTCTTATATCCCCTATTATG
BG505_T332N-rev-mut328, TGCTTTACTGACATTACANNNTGCTTGTCTTATATCCCC
BG505_T332N-rev-mut329, CATGTTGCTTTACTGACATTNNNATGTGCTTGTCTTATATCCC
BG505_T332N-rev-mut330, CATGTTGCTTTACTGACNNNACAATGTGCTTGTCTTA
BG505_T332N-rev-mut331, CATTCCATGTTGCTTTACTNNNATTACAATGTGCTTGTCTT
BG505_T332N-rev-mut332, TCATTCCATGTTGCTTTNNNGACATTACAATGTGCTT
BG505_T332N-rev-mut333, AGTTTCATTCCATGTTGCNNNACTGACATTACAATGTG
BG505_T332N-rev-mut334, CCCAAAGTTTCATTCCATGTNNNTTTACTGACATTACAATGT
BG505_T332N-rev-mut335, TCCCAAAGTTTCATTCCANNNTGCTTTACTGACATTACA
BG505_T332N-rev-mut336, CCTTTCCCAAAGTTTCATTNNNTGTTGCTTTACTGACATT
BG505_T332N-rev-mut337, CCTTTCCCAAAGTTTCNNNCCATGTTGCTTTACTG
BG505_T332N-rev-mut338, ACCACCTTTCCCAAAGTNNNATTCCATGTTGCTTTA
BG505_T332N-rev-mut339, GACCACCTTTCCCAANNNTTCATTCCATGTTGC
BG505_T332N-rev-mut340, TGTTTGACCACCTTTCCNNNAGTTTCATTCCATGTT
BG505_T332N-rev-mut341, TTAATTGTTTGACCACCTTNNNCAAAGTTTCATTCCATGTT
BG505_T332N-rev-mut342, TCTTAATTGTTTGACCACNNNTCCCAAAGTTTCATTCCA
BG505_T332N-rev-mut343, TGTTTTCTTAATTGTTTGACNNNCTTTCCCAAAGTTTCATTCC
BG505_T332N-rev-mut344, AAGTGTTTTCTTAATTGTTTNNNCACCTTTCCCAAAGTTTCA
BG505_T332N-rev-mut345, AAAGTGTTTTCTTAATTGNNNGACCACCTTTCCCAAAG
BG505_T332N-rev-mut346, CCAAAGTGTTTTCTTAANNNTTTGACCACCTTTCCCA
BG505_T332N-rev-mut347, TTCCCAAAGTGTTTTCTNNNTTGTTTGACCACCTTTC
BG505_T332N-rev-mut348, GTTGTTCCCAAAGTGTTTNNNTAATTGTTTGACCACCT
BG505_T332N-rev-mut349, GTGTTGTTCCCAAAGTGNNNTCTTAATTGTTTGACCA
BG505_T332N-rev-mut350, TTATTATTGTGTTGTTCCCAAANNNTTTTCTTAATTGTTTGACCACC
BG505_T332N-rev-mut351, TCTTATTATTGTGTTGTTCCCNNNGTGTTTTCTTAATTGTTTGAC
BG505_T332N-rev-mut352, AGCAAATCTTATTATTGTGTTGTTNNNAAAGTGTTTTCTTAATTGTTTGAC
BG505_T332N-rev-mut353, TTAGCAAATCTTATTATTGTGTTNNNCCCAAAGTGTTTTCTTAATTGTT
BG505_T332N-rev-mut354, GGAATTAGCAAATCTTATTATTGTNNNGTTCCCAAAGTGTTTTCTTAATT
BG505_T332N-rev-mut355, GGAATTAGCAAATCTTATTATNNNGTTGTTCCCAAAGTGTTTTCT
BG505_T332N-rev-mut356, AGGAATTAGCAAATCTTATNNNTGTGTTGTTCCCAAAGTG
BG505_T332N-rev-mut357, CTGAGGAATTAGCAAATCTNNNTATTGTGTTGTTCCCAAAG
BG505_T332N-rev-mut358, CTCCTGAGGAATTAGCAAANNNTATTATTGTGTTGTTCCCA
BG505_T332N-rev-mut359, CCCCTCCTGAGGAATTAGCNNNTCTTATTATTGTGTTGTT
BG505_T332N-rev-mut360, AGATCCCCTCCTGAGGAATTNNNAAATCTTATTATTGTGTTGT
BG505_T332N-rev-mut361, TAGATCCCCTCCTGAGGANNNAGCAAATCTTATTATTGT
BG505_T332N-rev-mut362, GACTTCTAGATCCCCTCCTGANNNATTAGCAAATCTTATTATTGT
BG505_T332N-rev-mut363, ACTTCTAGATCCCCTCCNNNGGAATTAGCAAATCTTA
BG505_T332N-rev-mut364, GTGACTTCTAGATCCCCNNNTGAGGAATTAGCAAATC
BG505_T332N-rev-mut365, TGTTGTGACTTCTAGATCNNNTCCTGAGGAATTAGCAA
BG505_T332N-rev-mut366, GTGTTGTGACTTCTAGNNNCCCTCCTGAGGAATTA
BG505_T332N-rev-mut367, TGTGTTGTGACTTCNNNATCCCCTCCTGAG
BG505_T332N-rev-mut368, AAACTATGTGTTGTGACNNNTAGATCCCCTCCTGAG
BG505_T332N-rev-mut369, CAATTAAAACTATGTGTTGTNNNTTCTAGATCCCCTCCTGAG
BG505_T332N-rev-mut370, CACAATTAAAACTATGTGTNNNGACTTCTAGATCCCCTCC
BG505_T332N-rev-mut371, CTCCACAATTAAAACTATGNNNTGTGACTTCTAGATCCCC
BG505_T332N-rev-mut372, CTCCTCCACAATTAAAACTNNNTGTTGTGACTTCTAGATCC
BG505_T332N-rev-mut373, AATTCTCCTCCACAATTAAANNNATGTGTTGTGACTTCTAGAT
BG505_T332N-rev-mut374, AAAAATTCTCCTCCACAATTNNNACTATGTGTTGTGACTTCT
BG505_T332N-rev-mut375, AGAAAAATTCTCCTCCACANNNAAAACTATGTGTTGTGACT
BG505_T332N-rev-mut376, TTACAATAGAAAAATTCTCCTCCNNNATTAAAACTATGTGTTGTGACT
BG505_T332N-rev-mut377, GTGTTACAATAGAAAAATTCTCCNNNACAATTAAAACTATGTGTTGTGA
BG505_T332N-rev-mut378, TGATGTGTTACAATAGAAAAATTCNNNTCCACAATTAAAACTATGTGTTG
BG505_T332N-rev-mut379, CCTGATGTGTTACAATAGAAAAANNNTCCTCCACAATTAAAACTATGT
BG505_T332N-rev-mut380, GCCTGATGTGTTACAATAGAANNNTTCTCCTCCACAATTAAAAC
BG505_T332N-rev-mut381, GGCCTGATGTGTTACAATANNNAAATTCTCCTCCACAATT
BG505_T332N-rev-mut382, GGCCTGATGTGTTACANNNGAAAAATTCTCCTCCA
BG505_T332N-rev-mut383, GAACAGGCCTGATGTGTTNNNATAGAAAAATTCTCCTCC
BG505_T332N-rev-mut384, CTATTGAACAGGCCTGATGTNNNACAATAGAAAAATTCTCCT
BG505_T332N-rev-mut385, TGCTATTGAACAGGCCTGANNNGTTACAATAGAAAAATTCT
BG505_T332N-rev-mut386, AGTGCTATTGAACAGGCCNNNTGTGTTACAATAGAAAA
BG505_T332N-rev-mut387, TCCAAGTGCTATTGAACAGNNNTGATGTGTTACAATAGAA
BG505_T332N-rev-mut388, ATCCAAGTGCTATTGAANNNGCCTGATGTGTTACAAT
BG505_T332N-rev-mut389, CTAATCCAAGTGCTATTNNNCAGGCCTGATGTGTTAC
BG505_T332N-rev-mut390, CTAATCCAAGTGCTNNNGAACAGGCCTGATG
BG505_T332N-rev-mut391, GGTATTGCTAATCCAAGTNNNATTGAACAGGCCTGATG
BG505_T332N-rev-mut392, TGGTATTGCTAATCCANNNGCTATTGAACAGGCC
BG505_T332N-rev-mut393, ACGCTGGTATTGCTAATNNNAGTGCTATTGAACAGG
BG505_T332N-rev-mut394, ACGCTGGTATTGCTNNNCCAAGTGCTATTGA
BG505_T332N-rev-mut395, CCTGCACGCTGGTATTNNNAATCCAAGTGCTATT
BG505_T332N-rev-mut396, CTGCACGCTGGTNNNGCTAATCCAAGT
BG505_T332N-rev-mut397, ACCCCTGCACGCTNNNATTGCTAATCCAA
BG505_T332N-rev-mut398, ATTTGACCCCTGCACNNNGGTATTGCTAATCC
BG505_T332N-rev-mut399, GCTATTTGACCCCTGNNNGCTGGTATTGCTAAT
BG505_T332N-rev-mut400, GTGCTATTTGACCCNNNCACGCTGGTATTG
BG505_T332N-rev-mut401, CGTGCTATTTGANNNCTGCACGCTGGT
BG505_T332N-rev-mut402, CCCGTGCTATTNNNCCCCTGCACGC
BG505_T332N-rev-mut403, GACCCCGTGCTNNNTGACCCCTGCA
BG505_T332N-rev-mut404, TCATTTGACCCCGTNNNATTTGACCCCTGC
BG505_T332N-rev-mut405, CTGTCATTTGACCCNNNGCTATTTGACCCCT
BG505_T332N-rev-mut406, GTTATACTGTCATTTGANNNCGTGCTATTTGACCCCT
BG505_T332N-rev-mut407, AGAGTTATACTGTCATTNNNCCCCGTGCTATTTGAC
BG505_T332N-rev-mut408, GGAGAGTTATACTGTCNNNTGACCCCGTGCTATTT
BG505_T332N-rev-mut409, CATGGGAGAGTTATACTNNNATTTGACCCCGTGCTAT
BG505_T332N-rev-mut410, CATGGGAGAGTTATNNNGTCATTTGACCCCG
BG505_T332N-rev-mut411, TCTGCATGGGAGAGTNNNACTGTCATTTGACC
BG505_T332N-rev-mut412, CTTTATTCTGCATGGGAGNNNTATACTGTCATTTGACCC
BG505_T332N-rev-mut413, ATTTGCTTTATTCTGCATGGNNNAGTTATACTGTCATTTGACC

Plate 12
BG505_T332N-rev-mut414, TTTATAATTTGCTTTATTCTGCANNNGAGAGTTATACTGTCATTTGACC
BG505_T332N-rev-mut415, CATATTTATAATTTGCTTTATTCTNNNTGGGAGAGTTATACTGTCATTTGA
BG505_T332N-rev-mut416, CACATATTTATAATTTGCTTTATNNNGCATGGGAGAGTTATACTGTCA
BG505_T332N-rev-mut417, CCACATATTTATAATTTGCTTNNNTCTGCATGGGAGAGTTATACT
BG505_T332N-rev-mut418, TGCCACATATTTATAATTTGNNNTATTCTGCATGGGAGAGTT
BG505_T332N-rev-mut419, CTCTGCCACATATTTATAATNNNCTTTATTCTGCATGGGAGAG
BG505_T332N-rev-mut420, TTCTCTGCCACATATTTATNNNTTGCTTTATTCTGCATGG
BG505_T332N-rev-mut421, CCTATTCTCTGCCACATATTNNNAATTTGCTTTATTCTGCATG
BG505_T332N-rev-mut422, TGTCCTATTCTCTGCCACATNNNTATAATTTGCTTTATTCTGC
BG505_T332N-rev-mut423, TGCTTGTCCTATTCTCTGCCANNNATTTATAATTTGCTTTATTCT
BG505_T332N-rev-mut424, ATACATTGCTTGTCCTATTCTCTGNNNCATATTTATAATTTGCTTTATTCT
BG505_T332N-rev-mut425, GCATACATTGCTTGTCCTATTCTNNNCCACATATTTATAATTTGCTTT
BG505_T332N-rev-mut426, GGCATACATTGCTTGTCCTATNNNCTGCCACATATTTATAATTT
BG505_T332N-rev-mut427, GCATACATTGCTTGTCCNNNTCTCTGCCACATATTTA
BG505_T332N-rev-mut428, GGGCATACATTGCTTGNNNTATTCTCTGCCACATA
BG505_T332N-rev-mut429, GGGGCATACATTGCNNNTCCTATTCTCTGCC
BG505_T332N-rev-mut430, GGGAGGGGCATACATNNNTTGTCCTATTCTCTG
BG505_T332N-rev-mut431, GATGGGAGGGGCATANNNTGCTTGTCCTATTC
BG505_T332N-rev-mut432, GATGGGAGGGGCNNNCATTGCTTGTC
BG505_T332N-rev-mut433, TCCTTGGATGGGAGGNNNATACATTGCTTGTC
BG505_T332N-rev-mut434, CTCCTTGGATGGGNNNGGCATACATTGCT
BG505_T332N-rev-mut435, TCTTATTACTCCTTGGATNNNAGGGGCATACATTGCTT
BG505_T332N-rev-mut436, CATCTTATTACTCCTTGNNNGGGAGGGGCATACATT
BG505_T332N-rev-mut437, CACATCTTATTACTCCNNNGATGGGAGGGGCATA
BG505_T332N-rev-mut438, GATACACATCTTATTACNNNTTGGATGGGAGGGGCAT
BG505_T332N-rev-mut439, TTTGATACACATCTTATNNNTCCTTGGATGGGAGGG
BG505_T332N-rev-mut440, AATGTTTGATACACATCTNNNTACTCCTTGGATGGGAGG
BG505_T332N-rev-mut441, CCTGTAATGTTTGATACACANNNTATTACTCCTTGGATGGGA
BG505_T332N-rev-mut442, GCCCTGTAATGTTTGATACNNNTCTTATTACTCCTTGGATG
BG505_T332N-rev-mut443, TTAGCCCTGTAATGTTTGANNNACATCTTATTACTCCTTGG
BG505_T332N-rev-mut444, GTTAATATTAGCCCTGTAATGTTNNNTACACATCTTATTACTCCTTGG
BG505_T332N-rev-mut445, TCTTGTTAATATTAGCCCTGTAATNNNTGATACACATCTTATTACTCCTT
BG505_T332N-rev-mut446, TCTCTTGTTAATATTAGCCCTGTNNNGTTTGATACACATCTTATTACT
BG505_T332N-rev-mut447, CCATCTCTTGTTAATATTAGCCCNNNAATGTTTGATACACATCTTATT
BG505_T332N-rev-mut448, CCACCATCTCTTGTTAATATTAGNNNTGTAATGTTTGATACACATCTT
BG505_T332N-rev-mut449, CCACCATCTCTTGTTAATATNNNCCCTGTAATGTTTGATACAC
BG505_T332N-rev-mut450, CCCACCATCTCTTGTTAANNNTAGCCCTGTAATGTTTG
BG505_T332N-rev-mut451, CTCCCACCATCTCTTGTNNNTATTAGCCCTGTAATG
BG505_T332N-rev-mut452, TTAGTACTCCCACCATCTCTNNNTAATATTAGCCCTGTAATG
BG505_T332N-rev-mut453, ACTATTAGTACTCCCACCATCNNNTGTTAATATTAGCCCTGTAA
BG505_T332N-rev-mut454, GTACTATTAGTACTCCCACCNNNTCTTGTTAATATTAGCCCTG
BG505_T332N-rev-mut455, CAGTTGTACTATTAGTACTCCCNNNATCTCTTGTTAATATTAGCCC
BG505_T332N-rev-mut456, GGTTTCAGTTGTACTATTAGTACTNNNACCATCTCTTGTTAATATTAGCC
BG505_T332N-rev-mut457, GGTTTCAGTTGTACTATTAGTNNNCCCACCATCTCTTGTTAATA
BG505_T332N-rev-mut458, GGTTTCAGTTGTACTATTNNNACTCCCACCATCTCTTG
BG505_T332N-rev-mut459, AAGGTTTCAGTTGTACTNNNAGTACTCCCACCATCTC
BG505_T332N-rev-mut460, TCTGAAGGTTTCAGTTGTNNNATTAGTACTCCCACCAT
BG505_T332N-rev-mut461, AGGTCTGAAGGTTTCAGTNNNACTATTAGTACTCCCAC
BG505_T332N-rev-mut462, TCCAGGTCTGAAGGTTTCNNNTGTACTATTAGTACTCCC
BG505_T332N-rev-mut463, TCCTCCAGGTCTGAAGGTNNNAGTTGTACTATTAGTACT
BG505_T332N-rev-mut464, TCCTCCTCCAGGTCTGAANNNTTCAGTTGTACTATTAG
BG505_T332N-rev-mut465, TCCTCCTCCAGGTCTNNNGGTTTCAGTTGTAC
BG505_T332N-rev-mut466, TCTCCTCCTCCAGGNNNGAAGGTTTCAGTTG
BG505_T332N-rev-mut467, CTCATATCTCCTCCTCCNNNTCTGAAGGTTTCAGTTG
BG505_T332N-rev-mut468, CCCTCATATCTCCTCCNNNAGGTCTGAAGGTTTC
BG505_T332N-rev-mut469, GTCCCTCATATCTCCNNNTCCAGGTCTGAAGG
BG505_T332N-rev-mut470, AATTGTCCCTCATATCNNNTCCTCCAGGTCTGAAG
BG505_T332N-rev-mut471, CAATTGTCCCTCATNNNTCCTCCTCCAGGTC
BG505_T332N-rev-mut472, TCTCCAATTGTCCCTNNNATCTCCTCCTCCAG
BG505_T332N-rev-mut473, CACTTCTCCAATTGTCNNNCATATCTCCTCCTCCA
BG505_T332N-rev-mut474, TAATTCACTTCTCCAATTNNNCCTCATATCTCCTCCTCC
BG505_T332N-rev-mut475, TATATAATTCACTTCTCCANNNGTCCCTCATATCTCCTCCT
BG505_T332N-rev-mut476, TTTATACTTATATAATTCACTTCTNNNATTGTCCCTCATATCTCCTCCTCC
BG505_T332N-rev-mut477, TACTTTATACTTATATAATTCACTNNNCCAATTGTCCCTCATATCTCCTCC
BG505_T332N-rev-mut478, TACTACTTTATACTTATATAATTCNNNTCTCCAATTGTCCCTCATATCTCC
BG505_T332N-rev-mut479, TTTTACTACTTTATACTTATATAANNNACTTCTCCAATTGTCCCTCATATC
BG505_T332N-rev-mut480, AATTTTTACTACTTTATACTTATANNNTTCACTTCTCCAATTGTCCCTCAT
BG505_T332N-rev-mut481, TTCAATTTTTACTACTTTATACTTNNNTAATTCACTTCTCCAATTGTCCCT
BG505_T332N-rev-mut482, TGGTTCAATTTTTACTACTTTATANNNATATAATTCACTTCTCCAATTGTC
BG505_T332N-rev-mut483, TAGTGGTTCAATTTTTACTACTTTNNNCTTATATAATTCACTTCTCCAATT
BG505_T332N-rev-mut484, TCCTAGTGGTTCAATTTTTACTACNNNATACTTATATAATTCACTTCTCCA
BG505_T332N-rev-mut485, TACTCCTAGTGGTTCAATTTTTACNNNTTTATACTTATATAATTCACTTCT
BG505_T332N-rev-mut486, TGCTACTCCTAGTGGTTCAATTTTNNNTACTTTATACTTATATAATTCACT
BG505_T332N-rev-mut487, GGGTGCTACTCCTAGTGGTTCAATNNNTACTACTTTATACTTATATAATTC
BG505_T332N-rev-mut488, TGGGTGCTACTCCTAGTGGTTCNNNTTTTACTACTTTATACTTATA
BG505_T332N-rev-mut489, GTGGGTGCTACTCCTAGTGGNNNAATTTTTACTACTTTATACT
BG505_T332N-rev-mut490, GGTGGGTGCTACTCCTAGNNNTTCAATTTTTACTACTTT
BG505_T332N-rev-mut491, TGGTGGGTGCTACTCCNNNTGGTTCAATTTTTAC
BG505_T332N-rev-mut492, CCTGGTGGGTGCTACNNNTAGTGGTTCAATTTT
BG505_T332N-rev-mut493, CCTGGTGGGTGCNNNTCCTAGTGGTTC
BG505_T332N-rev-mut494, TGCCCTGGTGGGNNNTACTCCTAGTGG
BG505_T332N-rev-mut495, CTCTTTGCCCTGGTNNNTGCTACTCCTAGTG
BG505_T332N-rev-mut496, TTCTCTTTGCCCTNNNGGGTGCTACTCC
BG505_T332N-rev-mut497, CTCTTCTCTTTGCNNNGGTGGGTGCTACT
BG505_T332N-rev-mut498, CCACTCTTCTCTTNNNCCTGGTGGGTGC
BG505_T332N-rev-mut499, CACCACTCTTCTNNNTGCCCTGGTGG
BG505_T332N-rev-mut500, CCCCACCACTCTNNNCTTTGCCCTGG
BG505_T332N-rev-mut501, TCTCCCCACCACNNNTCTCTTTGCCCT
BG505_T332N-rev-mut502, TTTTTCTCTCCCCACNNNTCTTCTCTTTGCCC
BG505_T332N-rev-mut503, CTCTTTTTTCTCTCCCNNNCACTCTTCTCTTTGCC
BG505_T332N-rev-mut504, ACTGCTCTTTTTTCTCTNNNCACCACTCTTCTCTTTG
BG505_T332N-rev-mut505, AACTGCTCTTTTTTCNNNCCCCACCACTCTTC
BG505_T332N-rev-mut506, CCAACTGCTCTTTTNNNTCTCCCCACCACT
BG505_T332N-rev-mut507, TATTCCAACTGCTCTNNNTTCTCTCCCCACCA
BG505_T332N-rev-mut508, CTCCTATTCCAACTGCNNNTTTTTCTCTCCCCAC
BG505_T332N-rev-mut509, CAGCTCCTATTCCAACNNNTCTTTTTTCTCTCCCC

Plate 13
BG505_T332N-rev-mut510, AAGACAGCTCCTATTCCNNNTGCTCTTTTTTCTCTC
BG505_T332N-rev-mut511, AAGGAAGACAGCTCCTATNNNAACTGCTCTTTTTTCTC
BG505_T332N-rev-mut512, GGAAGACAGCTCCNNNTCCAACTGCTCTT
BG505_T332N-rev-mut513, CCCAAGGAAGACAGCNNNTATTCCAACTGCTC
BG505_T332N-rev-mut514, GAACCCAAGGAAGACNNNTCCTATTCCAACTGC
BG505_T332N-rev-mut515, CTAAGAACCCAAGGAANNNAGCTCCTATTCCAACT
BG505_T332N-rev-mut516, TCCTAAGAACCCAAGNNNGACAGCTCCTATTCC
BG505_T332N-rev-mut517, GCTCCTAAGAACCCNNNGAAGACAGCTCCTA
BG505_T332N-rev-mut518, TGCTGCTCCTAAGAANNNAAGGAAGACAGCTC
BG505_T332N-rev-mut519, CTGCTGCTCCTAANNNCCCAAGGAAGACA
BG505_T332N-rev-mut520, CCTGCTGCTCCNNNGAACCCAAGGA
BG505_T332N-rev-mut521, TGCTTCCTGCTGCNNNTAAGAACCCAAGG
BG505_T332N-rev-mut522, CATAGTGCTTCCTGCNNNTCCTAAGAACCCAAG
BG505_T332N-rev-mut523, CCCATAGTGCTTCCNNNTGCTCCTAAGAACC
BG505_T332N-rev-mut524, GCCCATAGTGCTNNNTGCTGCTCCTAA
BG505_T332N-rev-mut525, GCGCCCATAGTNNNTCCTGCTGCTC
BG505_T332N-rev-mut526, GCCGCGCCCATNNNGCTTCCTGCTG
BG505_T332N-rev-mut527, GACGCCGCGCCNNNAGTGCTTCCTG
BG505_T332N-rev-mut528, CATTGACGCCGCNNNCATAGTGCTTCC
BG505_T332N-rev-mut529, CGTCATTGACGCNNNGCCCATAGTGC
BG505_T332N-rev-mut530, CAGCGTCATTGANNNCGCGCCCATAG
BG505_T332N-rev-mut531, GTCAGCGTCATNNNCGCCGCGCCCA
BG505_T332N-rev-mut532, ACCGTCAGCGTNNNTGACGCCGCGC
BG505_T332N-rev-mut533, CTGTACCGTCAGNNNCATTGACGCCG
BG505_T332N-rev-mut534, GGCCTGTACCGTNNNCGTCATTGACG
BG505_T332N-rev-mut535, TTCTGGCCTGTACNNNCAGCGTCATTGAC
BG505_T332N-rev-mut536, TTTCTGGCCTGNNNCGTCAGCGTCA
BG505_T332N-rev-mut537, GATAATAAATTTCTGGCNNNTACCGTCAGCGTCATTG
BG505_T332N-rev-mut538, CCAGATAATAAATTTCTNNNCTGTACCGTCAGCGTCA
BG505_T332N-rev-mut539, TGCCAGATAATAAATTNNNGGCCTGTACCGTCAG
BG505_T332N-rev-mut540, ACTATGCCAGATAATAANNNTCTGGCCTGTACCGTC
BG505_T332N-rev-mut541, GCACTATGCCAGATAANNNATTTCTGGCCTGTAC
BG505_T332N-rev-mut542, GTTGCACTATGCCAGANNNTAAATTTCTGGCCTG
BG505_T332N-rev-mut543, GCTGTTGCACTATGCCNNNTAATAAATTTCTGGCC
BG505_T332N-rev-mut544, TGCTTTGCTGTTGCACTATNNNAGATAATAAATTTCTGGC
BG505_T332N-rev-mut545, TTGCTTTGCTGTTGCACNNNGCCAGATAATAAATTT
BG505_T332N-rev-mut546, AGCAAATTGCTTTGCTGTTGNNNTATGCCAGATAATAAATTT
BG505_T332N-rev-mut547, GCAAATTGCTTTGCTGNNNCACTATGCCAGATAAT
BG505_T332N-rev-mut548, CAGCAAATTGCTTTGNNNTTGCACTATGCCAG
BG505_T332N-rev-mut549, CCTCAGCAAATTGCTNNNCTGTTGCACTATGC
BG505_T332N-rev-mut550, GCCCTCAGCAAATTNNNTTGCTGTTGCACTA
BG505_T332N-rev-mut551, TAGCCCTCAGCAANNNGCTTTGCTGTTG
BG505_T332N-rev-mut552, CCTCTATAGCCCTCAGNNNATTGCTTTGCTGTTG
BG505_T332N-rev-mut553, AGCCTCTATAGCCCTNNNCAAATTGCTTTGCTG
BG505_T332N-rev-mut554, GTTGAGCCTCTATAGCNNNCAGCAAATTGCTTTG
BG505_T332N-rev-mut555, TTGTTGAGCCTCTATNNNCCTCAGCAAATTGCT
BG505_T332N-rev-mut556, TTGTTGAGCCTCNNNAGCCCTCAGCAA
BG505_T332N-rev-mut557, CAGATGTTGTTGAGCNNNTATAGCCCTCAGCAA
BG505_T332N-rev-mut558, TCAACAGATGTTGTTGNNNCTCTATAGCCCTCAG
BG505_T332N-rev-mut559, GTTTCAACAGATGTTGNNNAGCCTCTATAGCCCTC
BG505_T332N-rev-mut560, GTGAGTTTCAACAGATGNNNTTGAGCCTCTATAGCC
BG505_T332N-rev-mut561, CCGTGAGTTTCAACAGNNNTTGTTGAGCCTCTATA
BG505_T332N-rev-mut562, GACCGTGAGTTTCAANNNATGTTGTTGAGCCTC
BG505_T332N-rev-mut563, CCAGACCGTGAGTTTNNNCAGATGTTGTTGAG
BG505_T332N-rev-mut564, CCCAGACCGTGAGNNNCAACAGATGTTG
BG505_T332N-rev-mut565, ATGCCCCAGACCGTNNNTTTCAACAGATGTT
BG505_T332N-rev-mut566, GTTTAATGCCCCAGACNNNGAGTTTCAACAGATG
BG505_T332N-rev-mut567, CTGTTTAATGCCCCANNNCGTGAGTTTCAACAG
BG505_T332N-rev-mut568, AGCTGTTTAATGCCNNNGACCGTGAGTTTC
BG505_T332N-rev-mut569, CTGGAGCTGTTTAATNNNCCAGACCGTGAGTTT
BG505_T332N-rev-mut570, TGGAGCTGTTTNNNGCCCCAGACCG
BG505_T332N-rev-mut571, GCCTGGAGCTGNNNAATGCCCCAGA
BG505_T332N-rev-mut572, CCCTTGCCTGGAGNNNTTTAATGCCCCA
BG505_T332N-rev-mut573, GGACCCTTGCCTGNNNCTGTTTAATGCC
BG505_T332N-rev-mut574, CCAGGACCCTTGCNNNGAGCTGTTTAATG
BG505_T332N-rev-mut575, GCCAGGACCCTNNNCTGGAGCTGTT
BG505_T332N-rev-mut576, ACAGCCAGGACNNNTGCCTGGAGCT
BG505_T332N-rev-mut577, TCCACAGCCAGNNNCCTTGCCTGGA
BG505_T332N-rev-mut578, TCTTTCCACAGCNNNGACCCTTGCCT
BG505_T332N-rev-mut579, GGTATCTTTCCACNNNCAGGACCCTTGCC
BG505_T332N-rev-mut580, CCTTAGGTATCTTTCNNNAGCCAGGACCCTTG
BG505_T332N-rev-mut581, TCCCTTAGGTATCTNNNCACAGCCAGGACC
BG505_T332N-rev-mut582, TTGATCCCTTAGGTANNNTTCCACAGCCAGGA
BG505_T332N-rev-mut583, CTGTTGATCCCTTAGNNNTCTTTCCACAGCCAG
BG505_T332N-rev-mut584, AAGCTGTTGATCCCTNNNGTATCTTTCCACAGC
BG505_T332N-rev-mut585, TCCTAGAAGCTGTTGATCNNNTAGGTATCTTTCCACAG
BG505_T332N-rev-mut586, ATTCCTAGAAGCTGTTGNNNCCTTAGGTATCTTTCCA
BG505_T332N-rev-mut587, CCCAAATTCCTAGAAGCTGNNNATCCCTTAGGTATCTTTC
BG505_T332N-rev-mut588, GCCCCAAATTCCTAGAAGNNNTTGATCCCTTAGGTATC
BG505_T332N-rev-mut589, GCCCCAAATTCCTAGNNNCTGTTGATCCCTTAG
BG505_T332N-rev-mut590, CAGCCCCAAATTCCNNNAAGCTGTTGATCC
BG505_T332N-rev-mut591, AGAGCAGCCCCAAATNNNTAGAAGCTGTTGATC
BG505_T332N-rev-mut592, CAGAGCAGCCCCANNNTCCTAGAAGCTG
BG505_T332N-rev-mut593, TTTTCCAGAGCAGCCNNNAATTCCTAGAAGCTG
BG505_T332N-rev-mut594, ATGAGTTTTCCAGAGCANNNCCAAATTCCTAGAAGC
BG505_T332N-rev-mut595, AGATGAGTTTTCCAGANNNGCCCCAAATTCCTAGA
BG505_T332N-rev-mut596, CAGATGAGTTTTCCNNNGCAGCCCCAAATTC
BG505_T332N-rev-mut597, GTGCAGATGAGTTTNNNAGAGCAGCCCCAA
BG505_T332N-rev-mut598, GGTGCAGATGAGNNNTCCAGAGCAGC
BG505_T332N-rev-mut599, ATTAGTGGTGCAGATNNNTTTTCCAGAGCAGC
BG505_T332N-rev-mut600, CACATTAGTGGTGCANNNGAGTTTTCCAGAGCA
BG505_T332N-rev-mut601, GGGCACATTAGTGGTNNNGATGAGTTTTCCAGA
BG505_T332N-rev-mut602, CCAGGGCACATTAGTNNNGCAGATGAGTTTTC
BG505_T332N-rev-mut603, TCCAGGGCACATTNNNGGTGCAGATGAG
BG505_T332N-rev-mut604, TTCCAGGGCACNNNAGTGGTGCAGA
BG505_T332N-rev-mut605, AACTAGAGTTCCAGGGNNNATTAGTGGTGCAGAT

Plate 14
BG505_T332N-rev-mut606, CCAACTAGAGTTCCANNNCACATTAGTGGTGCA
BG505_T332N-rev-mut607, TACTCCAACTAGAGTTNNNGGGCACATTAGTGGT
BG505_T332N-rev-mut608, CTATTACTCCAACTAGANNNCCAGGGCACATTAGTG
BG505_T332N-rev-mut609, TTTCTATTACTCCAACTNNNGTTCCAGGGCACATTAG
BG505_T332N-rev-mut610, GGTTTCTATTACTCCANNNAGAGTTCCAGGGCAC
BG505_T332N-rev-mut611, CTCAGGTTTCTATTACTNNNACTAGAGTTCCAGGGCA
BG505_T332N-rev-mut612, TCACTCAGGTTTCTATTNNNCCAACTAGAGTTCCAGG
BG505_T332N-rev-mut613, ATCTCACTCAGGTTTCTNNNACTCCAACTAGAGTTCC
BG505_T332N-rev-mut614, CCCATATCTCACTCAGGTTNNNATTACTCCAACTAGAGTTC
BG505_T332N-rev-mut615, TGTCCCATATCTCACTCAGNNNTCTATTACTCCAACTAGA
BG505_T332N-rev-mut616, TGTTGTCCCATATCTCACTNNNGTTTCTATTACTCCAACT
BG505_T332N-rev-mut617, CATGTTGTCCCATATCTCNNNCAGGTTTCTATTACTCCA
BG505_T332N-rev-mut618, AGGTCATGTTGTCCCATATNNNACTCAGGTTTCTATTACTC
BG505_T332N-rev-mut619, GGTCATGTTGTCCCANNNCTCACTCAGGTTTC
BG505_T332N-rev-mut620, CCAGGTCATGTTGTCNNNTATCTCACTCAGGTT
BG505_T332N-rev-mut621, CAGCCAGGTCATGTTNNNCCATATCTCACTCAG
BG505_T332N-rev-mut622, GCAGCCAGGTCATNNNGTCCCATATCTCA
BG505_T332N-rev-mut623, CATTGCAGCCAGGTNNNGTTGTCCCATATCT
BG505_T332N-rev-mut624, CCATTGCAGCCANNNCATGTTGTCCCA
BG505_T332N-rev-mut625, TTTATCCCATTGCAGNNNGGTCATGTTGTCCC
BG505_T332N-rev-mut626, ATTTCTTTATCCCATTGNNNCCAGGTCATGTTGTCC
BG505_T332N-rev-mut627, CTAATTTCTTTATCCCANNNCAGCCAGGTCATGTTGT
BG505_T332N-rev-mut628, TTGCTAATTTCTTTATCNNNTTGCAGCCAGGTCATGT
BG505_T332N-rev-mut629, TAATTGCTAATTTCTTTNNNCCATTGCAGCCAGGTCA
BG505_T332N-rev-mut630, GTGTAATTGCTAATTTCNNNATCCCATTGCAGCCAG
BG505_T332N-rev-mut631, TGTGTGTAATTGCTAATNNNTTTATCCCATTGCAGCC
BG505_T332N-rev-mut632, TTATCTGTGTGTAATTGCTNNNTTCTTTATCCCATTGCAGC
BG505_T332N-rev-mut633, CCATATATTATCTGTGTGTAATTNNNAATTTCTTTATCCCATTGCAGCC
BG505_T332N-rev-mut634, GCCCATATATTATCTGTGTGTANNNGCTAATTTCTTTATCCCATTG
BG505_T332N-rev-mut635, AGTAGCCCATATATTATCTGTGTNNNATTGCTAATTTCTTTATCCCAT
BG505_T332N-rev-mut636, TCAAGTAGCCCATATATTATCTGNNNGTAATTGCTAATTTCTTTATCCC
BG505_T332N-rev-mut637, TTCTTCAAGTAGCCCATATATTATNNNTGTGTAATTGCTAATTTCTTTATC
BG505_T332N-rev-mut638, TTCTTCAAGTAGCCCATATATNNNCTGTGTGTAATTGCTAATTTC
BG505_T332N-rev-mut639, CGATTCTTCAAGTAGCCCATANNNTATCTGTGTGTAATTGCTAA
BG505_T332N-rev-mut640, GCGATTCTTCAAGTAGCCCNNNTATTATCTGTGTGTAATT
BG505_T332N-rev-mut641, GGTTCTGCGATTCTTCAAGTAGNNNATATATTATCTGTGTGTAATTG
BG505_T332N-rev-mut642, GTTCTGCGATTCTTCAAGNNNCCCATATATTATCTGTGT
BG505_T332N-rev-mut643, CTGGTTCTGCGATTCTTCNNNTAGCCCATATATTATCTG
BG505_T332N-rev-mut644, GCTGGTTCTGCGATTCNNNAAGTAGCCCATATATT
BG505_T332N-rev-mut645, GCTGGTTCTGCGANNNTTCAAGTAGCCC
BG505_T332N-rev-mut646, TTCCTGCTGGTTCTGNNNTTCTTCAAGTAGCC
BG505_T332N-rev-mut647, TTCTTTTCCTGCTGGTTNNNCGATTCTTCAAGTAGC
BG505_T332N-rev-mut648, CATTCTTTTCCTGCTGNNNCTGCGATTCTTCAAG
BG505_T332N-rev-mut649, TGTTCATTCTTTTCCTGNNNGTTCTGCGATTCTTCAA
BG505_T332N-rev-mut650, TCTTGTTCATTCTTTTCNNNCTGGTTCTGCGATTCTT
BG505_T332N-rev-mut651, GTCTTGTTCATTCTTNNNCTGCTGGTTCTGCG
BG505_T332N-rev-mut652, AATAAGTCTTGTTCATTNNNTTCCTGCTGGTTCTGC
BG505_T332N-rev-mut653, CCAATAAGTCTTGTTCNNNCTTTTCCTGCTGGTTC
BG505_T332N-rev-mut654, AATGCCAATAAGTCTTGNNNATTCTTTTCCTGCTGGT
BG505_T332N-rev-mut655, TCCAATGCCAATAAGTCNNNTTCATTCTTTTCCTGCT
BG505_T332N-rev-mut656, ACTTATCCAATGCCAATAANNNTTGTTCATTCTTTTCCTGC
BG505_T332N-rev-mut657, CCACTTATCCAATGCCAANNNGTCTTGTTCATTCTTTT
BG505_T332N-rev-mut658, GCCCACTTATCCAATGCNNNTAAGTCTTGTTCATTCT
BG505_T332N-rev-mut659, ACTTGCCCACTTATCCAANNNCAATAAGTCTTGTTCAT
BG505_T332N-rev-mut660, GACTTGCCCACTTATCNNNTGCCAATAAGTCTTGT
BG505_T332N-rev-mut661, CAGACTTGCCCACTTNNNCAATGCCAATAAGTC
BG505_T332N-rev-mut662, CACAGACTTGCCCANNNATCCAATGCCAATA
BG505_T332N-rev-mut663, AATTCCACAGACTTGCNNNCTTATCCAATGCCAAT
BG505_T332N-rev-mut664, ACCAATTCCACAGACTNNNCCACTTATCCAATGC
BG505_T332N-rev-mut665, AAACCAATTCCACAGNNNTGCCCACTTATCCAA
BG505_T332N-rev-mut666, TGTCAAACCAATTCCANNNACTTGCCCACTTATC
BG505_T332N-rev-mut667, TGATATGTCAAACCAATTNNNCAGACTTGCCCACTTAT
BG505_T332N-rev-mut668, TGATATGTCAAACCANNNCCACAGACTTGCCC
BG505_T332N-rev-mut669, CAGTTTGATATGTCAAANNNATTCCACAGACTTGCCC
BG505_T332N-rev-mut670, GCCAGTTTGATATGTCNNNCCAATTCCACAGACTT
BG505_T332N-rev-mut671, CACAGCCAGTTTGATATNNNAAACCAATTCCACAGAC
BG505_T332N-rev-mut672, CCACAGCCAGTTTGANNNGTCAAACCAATTCC
BG505_T332N-rev-mut673, TTATATACCACAGCCAGTTNNNTATGTCAAACCAATTCCA
BG505_T332N-rev-mut674, TATTTTTATATACCACAGCCANNNTGATATGTCAAACCAATTCCA
BG505_T332N-rev-mut675, TATAAATATTTTTATATACCACAGNNNGTTTGATATGTCAAACCAATTCCA
BG505_T332N-rev-mut676, CATTATAAATATTTTTATATACCANNNCCAGTTTGATATGTCAAACCAATT
BG505_T332N-rev-mut677, TATCATTATAAATATTTTTATATANNNCAGCCAGTTTGATATGTCAAACCA
BG505_T332N-rev-mut678, TACTATCATTATAAATATTTTTATNNNCCACAGCCAGTTTGATATGTCAAA
BG505_T332N-rev-mut679, TCCTACTATCATTATAAATATTTTNNNATACCACAGCCAGTTTGATATGTC
BG505_T332N-rev-mut680, GCCTCCTACTATCATTATAAATATNNNTATATACCACAGCCAGTTTGATAT
BG505_T332N-rev-mut681, AGCCTCCTACTATCATTATAAANNNTTTTATATACCACAGCCAGTT
BG505_T332N-rev-mut682, ATTAAGCCTCCTACTATCATTATNNNTATTTTTATATACCACAGCCAGT
BG505_T332N-rev-mut683, TCCTATTAAGCCTCCTACTATCATNNNAAATATTTTTATATACCACAGCCA
BG505_T332N-rev-mut684, TAATCCTATTAAGCCTCCTACTATNNNTATAAATATTTTTATATACCACAG
BG505_T332N-rev-mut685, TCTTAATCCTATTAAGCCTCCTACNNNCATTATAAATATTTTTATATACCA
BG505_T332N-rev-mut686, TATTCTTAATCCTATTAAGCCTCCNNNTATCATTATAAATATTTTTATATA
BG505_T332N-rev-mut687, AACTATTCTTAATCCTATTAAGCCNNNTACTATCATTATAAATATTTTTAT
BG505_T332N-rev-mut688, AAAAACTATTCTTAATCCTATTAANNNTCCTACTATCATTATAAATATTTT
BG505_T332N-rev-mut689, AGCAAAAACTATTCTTAATCCTATNNNGCCTCCTACTATCATTATAAATAT
BG505_T332N-rev-mut690, ACAGCAAAAACTATTCTTAATCCNNNTAAGCCTCCTACTATCATTATAA
BG505_T332N-rev-mut691, GCACAGCAAAAACTATTCTTAANNNTATTAAGCCTCCTACTATCAT
BG505_T332N-rev-mut692, GCACAGCAAAAACTATTCTNNNTCCTATTAAGCCTCCTAC
BG505_T332N-rev-mut693, aAAGCACAGCAAAAACTATNNNTAATCCTATTAAGCCTCCT
BG505_T332N-rev-mut694, cagaAAGCACAGCAAAAACNNNTCTTAATCCTATTAAGCC
BG505_T332N-rev-mut695, gtattacagaAAGCACAGCAAANNNTATTCTTAATCCTATTAAGCCT
BG505_T332N-rev-mut696, ctatgtattacagaAAGCACAGCNNNAACTATTCTTAATCCTATTAAGC
BG505_T332N-rev-mut697, aactctatgtattacagaAAGCACNNNAAAAACTATTCTTAATCCTATTAA
BG505_T332N-rev-mut698, cctaactctatgtattacagaAAGNNNAGCAAAAACTATTCTTAATCCTAT
BG505_T332N-rev-mut699, gcctaactctatgtattacagaNNNCACAGCAAAAACTATTCTTAA
