# Supplementary material for: Mapping mutational effects along the evolutionary landscape of HIV envelope
Source: eLife. 2018 Mar 28;7:e34420. doi: 10.7554/eLife.34420 (PMC5910023; doi:10.7554/eLife.34420)
Supplement: Supplementary file 5. [file elife-34420-supp5.txt]

Primers used for barcoded subamplicon sequencing of BG505.
For the subamplicon primers the 8xN runs indicate the random barcode sequence on each primer.

End primers:
5'-GAAGACAGTGGCAATGAGAGTGATGG-3'
5'-TTCCCTAACCTCAGGCCATCC-3'

Subamplicon 1:
5'-CTTTCCCTACACGACGCTCTTCCGATCTNNNNNNNNGATCTTGGGGATGATAATAATCTGTAGTGC-3'
5'-GGAGTTCAGACGTGTGCTCTTCCGATCTNNNNNNNNGGTGACATTGGTACACTGTAGAGTAAC-3'

Subamplicon 2:
5'-CTTTCCCTACACGACGCTCTTCCGATCTNNNNNNNNCCATGTGTAAAGTTAACCCCTCTCTGC-3'
5'-GGAGTTCAGACGTGTGCTCTTCCGATCTNNNNNNNNGAACTTCTTATCCTTACACTTTAGGATCGC-3'

Subamplicon 3:
5'-CTTTCCCTACACGACGCTCTTCCGATCTNNNNNNNNCATACATTATTGTGCCCCAGCTGG-3'
5'-GGAGTTCAGACGTGTGCTCTTCCGATCTNNNNNNNNCAATGTGCTTGTCTTATATCCCCTATTATGTC-3'

Subamplicon 4:
5'-CTTTCCCTACACGACGCTCTTCCGATCTNNNNNNNNGGACAAGCATTCTATGCAACAGGG-3'
5'-GGAGTTCAGACGTGTGCTCTTCCGATCTNNNNNNNNTGCTTTATTCTGCATGGGAGAGTTATAC-3'

Subamplicon 5:
5'-CTTTCCCTACACGACGCTCTTCCGATCTNNNNNNNNGTCAAATAGCACGGGGTCAAATGAC-3'
5'-GGAGTTCAGACGTGTGCTCTTCCGATCTNNNNNNNNCCAAGGAAGACAGCTCCTATTCCAAC-3'

Subamplicon 6:
5'-CTTTCCCTACACGACGCTCTTCCGATCTNNNNNNNNGTGGTGGGGAGAGAAAAAAGAGC-3'
5'-GGAGTTCAGACGTGTGCTCTTCCGATCTNNNNNNNNGTTTCTATTACTCCAACTAGAGTTCCAGGG-3'

Subamplicon 7:
5'-CTTTCCCTACACGACGCTCTTCCGATCTNNNNNNNNGGAAAACTCATCTGCACCACTAATGTG-3'
5'-GGAGTTCAGACGTGTGCTCTTCCGATCTNNNNNNNNTGAGTATCCCTGCCTAACTCTATGTATTACAG-3'
